# Supplementary material for: Studies toward bivalent κ opioids derived from salvinorin A: heteromethylation of the furan ring reduces affinity
Source: Beilstein J Org Chem. 2013 Dec 20;9:2916–24. doi: 10.3762/bjoc.9.328 (PMC3896271; doi:10.3762/bjoc.9.328)
Supplement: File 2 — 1H and 13C NMR spectra of all new compounds in jcamp-dx format. [file Beilstein_J_Org_Chem-09-2916-s002.zip]

Archive with 11 entries (11 files):
- 2HCl-1H-NMR.jdx
- 2-1H-NMR.jdx
- 2-13C-NMR.jdx
- 3-1H-NMR.jdx
- 3-13C-NMR.jdx
- 4-1H-NMR.jdx
- 4-13C-NMR.jdx
- 5-1H-NMR.jdx
- 5-13C-NMR.jdx
- 6-1H-NMR.jdx
- 6-13C-NMR.jdx
