# Supplementary material for: Studies toward bivalent κ opioids derived from salvinorin A: heteromethylation of the furan ring reduces affinity
Source: Beilstein J Org Chem. 2013 Dec 20;9:2916–24. doi: 10.3762/bjoc.9.328 (PMC3896271; doi:10.3762/bjoc.9.328)
Supplement: File 2 — 1H and 13C NMR spectra of all new compounds in jcamp-dx format. [file Beilstein_J_Org_Chem-09-2916-s002.zip › 2HCl-1H-NMR.jdx]

##TITLE=	7tm49A2 i500B 2 may 08
##JCAMPDX=	6.0	$$ NMR Plug-in 1.2 of MestReNova 5.3.0-4399
##DATATYPE=	LINK
##BLOCKS=	3
##ORIGIN=	inova
##OWNER=	i500b

##TITLE=	7tm49A2 i500B 2 may 08
##JCAMPCS=	3.7	$$ Molecule Plug-in 1.0 of MestReNova 5.3.0-4399
##ORIGIN=	inova
##OWNER=	i500b
##BLOCKID=	1
##ATOMLIST=	
$$ AN	AS	NH
	1	C	1
	2	C	2
	3	C	1
	4	C	 
	5	C	 
	6	C	 
	7	C	2
	8	C	2
	9	C	 
	10	C	 
	11	C	 
	12	O	 
	13	C	1
	14	C	2
	15	O	 
	16	C	 
	17	C	 
	18	O	 
	19	C	1
	20	C	1
	21	H	 
	22	H	 
	23	O	 
	24	O	 
	25	C	 
	26	C	3
	27	C	3
	28	O	 
	29	O	 
	30	C	3
	31	C	 
	32	C	3
	33	O	 
	34	C	2
	35	C	3
	36	C	3
	37	N	1
	38	Cl	 
##BONDLIST=	
$$ AN1	AN2	BT
	1	2	S
	3	4	S
	4	5	S
	5	6	S
	1	6	S
	4	7	S
	7	8	S
	8	9	S
	9	10	S
	5	10	S
	9	11	S
	11	12	S
	12	13	S
	13	14	S
	10	14	S
	16	17	D
	17	18	S
	18	19	S
	19	20	D
	16	20	S
	13	16	S
	5	21	S
	9	22	S
	6	23	D
	1	24	S
	3	25	S
	4	26	S
	10	27	S
	25	28	D
	29	25	S
	30	29	S
	2	3	S
	31	24	S
	11	15	D
	31	32	S
	31	33	D
	17	34	S
	34	37	S
	35	37	S
	36	37	S
##CHARGE=	
$$ CH	AN1
	+1	37
	-1	38
##MAXRASTER=	32768
##XYRASTER=	
$$ AN	X	Y	Z
	1	-15086	6774	0
	2	-14996	13628	0
	3	-9025	16976	0
	4	-3168	13473	0
	5	-3259	6619	0
	6	-9204	3294	0
	7	2800	16821	0
	8	8658	13318	0
	9	8568	6463	0
	10	2620	3138	0
	11	14399	2984	0
	12	14310	-3797	0
	13	8390	-7099	0
	14	2532	-3642	0
	15	20393	6332	0
	16	8300	-13952	0
	17	13791	-18046	0
	18	11587	-24538	0
	19	4711	-24447	0
	20	2654	-17899	0
	21	-3349	-233	0
	22	8469	-1054	0
	23	-9294	-3558	0
	24	-21056	3425	0
	25	-8947	24249	0
	26	-3079	20325	0
	27	2710	9991	0
	28	-14892	27801	0
	29	-2739	27646	0
	30	3356	23908	0
	31	-26774	6917	0
	32	-32767	3650	0
	33	-26607	13740	0
	34	20331	-16012	0
	35	32767	-17741	0
	36	23860	-27311	0
	37	25362	-20659	0
	38	32752	-27801	0
##STEREOCENTER=	
$$ AN	SD
	1	P
	3	M
	4	P
	5	M
	9	M
	10	M
	13	P
##END=	

##TITLE=	7tm49A2 i500B 2 may 08
##JCAMPDX=	6.0	$$ NMR Plug-in 1.2 of MestReNova 5.3.0-4399
##BLOCKID=	2
##DATATYPE=	NMRSPECTRUM
##DATACLASS=	XYDATA
##NUMDIM=	1
##ORIGIN=	inova
##OWNER=	i500b
##.OBSERVEFREQUENCY=	500.17645263671875
##.OBSERVENUCLEUS=	^1H
##.SOLVENTNAME=	5
##.PULSESEQUENCE=	s2pul
##.ACQUISITIONMODE=	SIMULTANEOUS
##$ORIGINALFORMAT=	Varian
##$PARAMETERFILE=	(log, ASCII, C:/Users/tamunro/Thomas's%20folders/Thomas's%20stuff/data%20backups/McLean/NMR/Harvard%20i500/7tm49A2auto.fid/log, 0)
$$ Fri May  2 18:50:39 2008: Experiment started
$$ Fri May  2 18:52:30 2008: BS 12 completed
$$ Fri May  2 18:52:38 2008: BS 13 completed
$$ Fri May  2 18:53:03 2008: Acquisition complete
$$ 
##$PARAMETERFILE=	(procpar, ASCII, C:/Users/tamunro/Thomas's%20folders/Thomas's%20stuff/data%20backups/McLean/NMR/Harvard%20i500/7tm49A2auto.fid/procpar, 0)
$$ ins2ref 1 1 9.99999984307e+17 -9.99999984307e+17 0 4 1 0 1 64
$$ 1 1 
$$ 0 
$$ dlp 7 1 10 10 10 2 1 8194 0 64
$$ 1 10 
$$ 0 
$$ ct 7 1 1000000000 0 1 2 1 6 1 64
$$ 1 64 
$$ 0 
$$ axis 4 2 4 0 0 4 1 0 1 64
$$ 1 "p"
$$ 11 "c" "d" "1" "2" "3" "h" "k" "m" "n" "p" "u" 
$$ arraydim 7 1 32768 1 1 2 1 5 1 64
$$ 1 1 
$$ 0 
$$ acqstatus 7 1 32767 0 0 2 1 0 1 64
$$ 2 101 18 
$$ 0 
$$ acqdim 7 1 1000000000 -1000000000 0 2 1 0 1 64
$$ 1 1 
$$ 0 
$$ acqcycles 1 1 9.99999984307e+17 -9.99999984307e+17 0 2 1 0 1 64
$$ 1 1 
$$ 0 
$$ alfa 6 1 13 13 13 2 1 8194 1 64
$$ 1 0 
$$ 0 
$$ aig 2 2 2 0 0 4 1 1 1 64
$$ 1 "nm"
$$ 2 "nm" "ai" 
$$ ap 2 2 1023 0 0 4 1 6 1 64
$$ 13 "1:SAMPLE:date,solvent,file;"
$$ "1:ACQUISITION:sfrq:3,tn:2,at:3,np:0,sw:1,fb:0,bs(bs):0,ss(ss):0,tpwr(tpwr):0,pw:1,p1(p1):1,d1:3,d2(d2):3,tof:1,nt:0,ct:0,alock,gain:0;"
$$ "1:FLAGS:il,in,dp,hs;"
$$ "1(ni):2D ACQUISITION:sw1:1,ni:0,phase:0;"
$$ "1(ni2):3D ACQUISITION:d3:0,sw2:1,ni2:0,phase2:0;"
$$ "1:DISPLAY:sp:1,wp:1,vs:0,sc:0,wc:0,hzmm:2,is:2,rfl:1,rfp:1,th:0,ins:3,aig*,dcg*,dmg*;"
$$ "1(ni):2D DISPLAY:sp1:1,wp1:1,sc2:0,wc2:0,rfl1:1,rfp1:1;"
$$ "2:DEC. & VT:dfrq:3,dn,dpwr:0,dof:1,dm,dmm,dmf,dseq,dres:1,homo,temp(temp):1;"
$$ "2(numrfch > 2):DEC2:dfrq2:3,dn2,dpwr2:0,dof2:1,dm2,dmm2,dmf2:0,dseq2,dres2:1,homo2;"
$$ "2(numrfch > 3):DEC3:dfrq3:3,dn3,dpwr3:0,dof3:1,dm3,dmm3,dmf3:0,dseq3,dres3:1,homo3;"
$$ "2:PROCESSING:cf(nf):0,lb(lb):2,sb(sb):3,sbs(sb):3,gf(gf):3,gfs(gf):3,awc(awc):3,lsfid(lsfid):0,phfid(phfid):1,wtfile,proc,fn:0,math,,werr,wexp,wbs,wnt;"
$$ "2(ni):2D PROCESSING:lb1(lb1):3,sb1(sb1):3,sbs1(sb1):3,gf1(gf1):3,gfs1(gf1):3,awc1(awc1):3,wtfile1,proc1,fn1:0;"
$$ "2(ni2):3D PROCESSING:lb2(lb2):2,sb2(sb2):3,sbs2(sb2):3,gf2(gf2):3,gfs2(gf2):3,awc2(awc2):3,wtfile2,proc2,fn2:0;"
$$ 0 
$$ alock 2 2 8 0 0 2 1 0 1 64
$$ 1 "n"
$$ 5 "a" "n" "s" "u" "y" 
$$ array 2 2 256 0 0 2 1 1 1 64
$$ 1 ""
$$ 0 
$$ awc 1 1 1 -1 0.001 3 1 1 0 64
$$ 1 0 
$$ 0 
$$ at 1 1 14 14 14 2 1 8203 1 64
$$ 1 2.048 
$$ 0 
$$ arrayelemts 1 1 9.99999984307e+17 -9.99999984307e+17 0 2 1 0 1 64
$$ 1 0 
$$ 0 
$$ awc1 1 1 1 -1 0.001 3 1 1 0 64
$$ 1 0 
$$ 0 
$$ cp 2 2 1 0 0 2 1 0 1 64
$$ 1 "y"
$$ 2 "y" "n" 
$$ celem 1 1 9.99999984307e+17 -9.99999984307e+17 0 2 1 0 1 64
$$ 1 1 
$$ 0 
$$ bs 7 1 32767 0 1 2 1 0 1 64
$$ 1 4 
$$ 0 
$$ axisf 4 2 4 0 0 4 1 0 1 64
$$ 1 "s"
$$ 4 "m" "n" "s" "u" 
$$ console 2 2 8 0 0 2 1 0 1 64
$$ 1 "inova"
$$ 0 
$$ cf 7 1 32767 0 1 3 1 1 0 64
$$ 1 1 
$$ 0 
$$ cr1 1 1 1000000000 -1000000000 0 4 1 3 1 64
$$ 1 0 
$$ 0 
$$ cr 1 1 1000000000 -1000000000 0 4 1 1 1 64
$$ 1 6386.73977712 
$$ 0 
$$ crf 1 1 9.99999984307e+17 -9.99999984307e+17 0 4 1 0 1 64
$$ 1 0 
$$ 0 
$$ dfrq 5 1 1000000000 -1000000000 0 2 1 8 1 64
$$ 1 500.1764489 
$$ 0 
$$ dataid 2 2 8 0 0 2 1 0 1 64
$$ 1 ""
$$ 0 
$$ d2 3 1 14 14 14 2 1 8194 1 64
$$ 1 0 
$$ 0 
$$ d1 3 1 14 14 14 2 1 8194 1 64
$$ 1 0 
$$ 0 
$$ cutoff 1 1 9.99999984307e+17 -9.99999984307e+17 0 4 1 0 0 64
$$ 1 200 
$$ 0 
$$ dataProcessed 1 1 9.99999984307e+17 -9.99999984307e+17 0 3 1 0 1 64
$$ 1 0 
$$ 0 
$$ dcg 2 2 3 0 0 4 1 1 1 64
$$ 1 "cdc"
$$ 2 "dc" "cdc" 
$$ date 2 2 9 0 0 2 1 1 1 64
$$ 1 "May  2 2008"
$$ 0 
$$ datname 2 2 8 0 0 3 1 0 1 64
$$ 1 ""
$$ 0 
$$ delta1 1 1 2000000 0 0 4 1 3 1 64
$$ 1 0 
$$ 0 
$$ delta 1 1 2000000 0 0 4 1 1 1 64
$$ 1 6397.94921875 
$$ 0 
$$ deltaf 1 1 100 0 0 4 1 0 1 64
$$ 1 0 
$$ 0 
$$ dg2 2 2 8 0 0 4 1 4 1 64
$$ 6 "1:1st DECOUPLING:dfrq:3,dn,dpwr:0,dof:1,dm,dmm,dmf:0,dseq,dres:1,homo;"
$$ "2(numrfch>2):2nd DECOUPLING:dfrq2:3,dn2,dpwr2:0,dof2:1,dm2,dmm2,dmf2:0,dseq2,dres2:1,homo2;"
$$ "2(numrfch>3):3rd DECOUPLING:dfrq3:3,dn3,dpwr3:0,dof3:1,dseq3,dres3:1,homo3;"
$$ "3(ni2):3D ACQUISITION:d3:3,sw2:1,ni2:0,phase2:0;"
$$ "3(ni2):3D DISPLAY:rp2:1,lp2:1;"
$$ "4(ni2):3D PROCESSING:lb2:3,sb2:3,sbs2(sb2):3,gf2:3,gfs2(gf2):3,awc2:3,wtfile2,proc2,fn2:0;"
$$ 0 
$$ dg1 2 2 1023 0 0 4 1 6 1 64
$$ 1 "1:DISPLAY:sp:1,wp:1,vs:0;1:REFERENCE:rfl:1,rfp:1,cr:1,delta:1;1:PHASE:lp:1,rp:1,rp1(ni):1,lp1(ni):1;2:CHART:sc:0,wc:0,hzmm:2,vp:0,axis,pltmod,,th:0,,ho:2,vo:2,,trace:2;3(ni):2D:sp1:1,wp1:1,sc2:0,wc2:0,rfl1:1,rfp1:1;3:FLAGS:aig*,dcg*,dmg*;3:FID:sf:3,wf:3,vf:0;4:INTEGRAL:intmod,is:2,ins:3,io:0,,lvl:3,tlt:3;"
$$ 0 
$$ dg 2 2 1023 0 0 4 1 6 1 64
$$ 1 "1:ACQUISITION:sfrq:3,tn,at:3,np:0,sw:1,fb:0,bs:0,ss:0,tpwr(tpwr):0,tpwrf(tpwrf):0,pw:1,p1:1,d1:3,d2:3,tof:1,nt:0,ct:0;2:SAMPLE:date,solvent,file;2:DECOUPLING:dn,dof:1,dm,dmm,dmf,dpwr(dpwr):0,dpwrf(dpwrf):0,dhp(dhp):0,dlp(dlp):0;2(ni):2D ACQUISITION:sw1:1,ni:0;3:PROCESSING:cf(nf):0,lb:2,sb:3,sbs(sb):3,gf:3,gfs(gf):3,awc:3,lsfid:0,phfid:1,wtfile,proc,fn:0,math,,werr,wexp,wbs,wnt;4(ni):2D PROCESSING:lb1:2,sb1:3,sbs1(sb1):3,gf1:3,gfs1(gf1):3,awc1:3,wtfile1,proc1,fn1:0;4:FLAGS:il,in,dp,hs;4:SPECIAL:temp:1;"
$$ 0 
$$ dhp 1 1 9 9 9 2 1 8192 0 64
$$ 1 40 
$$ 0 
$$ dgs 2 2 1023 0 0 4 1 6 1 64
$$ 14 "1(shimset=1):AXIAL SHIMS:z1:0,z1c:0,z2:0,z2c:0,z3:0,z4:0;"
$$ "1(shimset=2):AXIAL SHIMS:z1:0,z1c:0,z2:0,z2c:0,z3:0,z4:0,z5:0;"
$$ "1(shimset=3):AXIAL SHIMS:z1:0,z2:0,z3:0,z4:0,z5:0,z6:0;"
$$ "1(shimset=4):AXIAL SHIMS:z1:0,z2:0,z3:0,z4:0,z5:0,z6:0,z7:0;"
$$ "1(shimset=5):AXIAL SHIMS:z1:0,z1c:0,z2:0,z2c:0,z3:0,z3c:0,z4:0,z4c:0,z5:0,z6:0,z7:0,z8:0;"
$$ "1((shimset=6)or(shimset=7)):AXIAL SHIMS:z1:0,z2:0,z3:0,z4:0,z5:0;"
$$ "2(shimset=1):NON AXIAL SHIMS:x1:0,y1:0,xz:0,yz:0,xy:0,x2y2:0,x3:0,y3:0;"
$$ "2((shimset=2)or(shimset=6)):NON AXIAL SHIMS:x1:0,y1:0,xz:0,yz:0,xy:0,x2y2:0,x3:0,y3:0,xz2:0,yz2:0,zxy:0,zx2y2:0;"
$$ "2((shimset>2)and(shimset<6)):NON AXIAL SHIMS:x1:0,y1:0,xz:0,yz:0,xy:0,x2y2:0,x3:0,y3:0,xz2:0,yz2:0,zxy:0,zx2y2:0,z3x:0,z3y:0,z2x2y2:0,z2xy:0;"
$$ "2(shimset=7):NON AXIAL SHIMS:x1:0,y1:0,xz:0,yz:0,xy:0,x2y2:0,x3:0,y3:0,xz2:0,yz2:0,zxy:0,zx2y2:0,z3x:0,z3y:0;"
$$ "3(shimset=4):NON AXIAL SHIMS:zx3:0,zy3:0,z4x:0,z4y:0;"
$$ "3(shimset=5):NON AXIAL SHIMS:zx3:0,zy3:0,z4x:0,z4y:0,z3x2y2:0,z3xy:0,z2x3:0,z2y3:0,z3x3:0,z3y3:0,z4x2y2:0,z4xy:0,z5x:0,z5y:0;"
$$ "4:AUTOMATION:method,wshim,load,,spin:0,gain:0,alock,loc:0;"
$$ "4:SPECIAL:temp;"
$$ 0 
$$ disCmd 2 2 8 0 0 4 1 0 1 64
$$ 1 ""
$$ 0 
$$ gf1 1 1 100000 0 0 3 1 1 0 64
$$ 1 1 
$$ 0 
$$ dpwr 7 1 9 9 9 2 1 8194 1 64
$$ 1 32 
$$ 0 
$$ dod 3 1 14 14 14 2 1 8194 1 64
$$ 1 0.00999999977648 
$$ 0 
$$ dmg1 2 2 8 0 0 4 1 0 1 64
$$ 1 ""
$$ 4 "" "av1" "ph1" "pwr1" 
$$ dmf 7 1 11 11 11 2 1 8194 1 64
$$ 1 8770 
$$ 0 
$$ dm 4 2 4 0 0 2 1 0 1 64
$$ 1 "nnn"
$$ 4 "a" "n" "s" "y" 
$$ dmg 2 2 2 0 0 4 1 3 1 64
$$ 1 "ph"
$$ 0 
$$ dn 2 2 4 0 0 2 1 8 1 64
$$ 1 "H1"
$$ 0 
$$ dmm 4 2 4 0 0 2 1 0 1 64
$$ 1 "c"
$$ 9 "c" "f" "g" "m" "p" "r" "u" "w" "x" 
$$ dotflag 2 2 8 0 0 4 1 0 1 64
$$ 1 "n"
$$ 2 "n" "y" 
$$ dof 5 1 8 8 8 2 1 8202 1 64
$$ 1 0 
$$ 0 
$$ dp 2 2 1 0 0 2 1 0 1 64
$$ 1 "y"
$$ 2 "y" "n" 
$$ file 2 2 6 0 0 2 1 3 1 64
$$ 1 "exp"
$$ 0 
$$ fb 7 1 6 6 6 2 1 8203 1 64
$$ 1 4000 
$$ 0 
$$ dseq 2 2 8 0 0 2 1 0 1 64
$$ 1 ""
$$ 0 
$$ dres 7 1 360 1 0 2 1 0 1 64
$$ 1 1 
$$ 0 
$$ exppath 2 2 8 0 0 2 1 0 1 64
$$ 1 "/export/home/i500b/vnmrsys/exp2/acqfil"
$$ 0 
$$ fidid 2 2 8 0 0 2 1 0 1 64
$$ 1 ""
$$ 0 
$$ fpmult 1 1 1000000000 0 0 3 1 0 0 64
$$ 1 1 
$$ 0 
$$ fn 7 1 524288 64 -2 3 1 1 0 64
$$ 1 32768 
$$ 0 
$$ filter 7 1 1000000000 0 1 2 1 2 1 64
$$ 1 54.0999984741 
$$ 0 
$$ fn1 7 1 524288 64 -2 3 1 1 1 64
$$ 1 1024 
$$ 0 
$$ gain 1 1 60 0 2 2 1 0 0 64
$$ 1 40 
$$ 0 
$$ fpmult1 1 1 1000000000 0 0 3 2 0 0 64
$$ 1 0.5 
$$ 0 
$$ gf 1 1 100000 0 0 3 1 1 0 64
$$ 1 0.10000000149 
$$ 0 
$$ hzmm 1 1 1000000000 -1000000000 0 4 1 11 1 64
$$ 1 25.591796875 
$$ 0 
$$ ho 1 1 500 -500 0 4 1 1 1 64
$$ 1 -50.2678565979 
$$ 0 
$$ gfs1 1 1 1000 -1000 0.001 3 1 1 0 64
$$ 1 0 
$$ 0 
$$ gfs 1 1 1000 -1000 0.001 3 1 1 0 64
$$ 1 0 
$$ 0 
$$ hs 4 2 4 0 0 2 1 0 1 64
$$ 1 "nn"
$$ 2 "n" "y" 
$$ homo 2 2 8 0 0 2 1 0 1 64
$$ 1 "n"
$$ 2 "n" "y" 
$$ hst 3 1 0.02 0 2.5e-08 2 1 2 1 64
$$ 1 0.00800000037998 
$$ 0 
$$ ins 3 1 8190 0 1e-07 4 1 3 1 64
$$ 1 100 
$$ 0 
$$ in 4 2 1 0 0 2 1 0 1 64
$$ 1 "n"
$$ 3 "n" "w" "y" 
$$ il 2 2 1 0 0 2 1 0 1 64
$$ 1 "n"
$$ 2 "y" "n" 
$$ ins2 1 1 9.99999984307e+17 -9.99999984307e+17 0 4 1 0 1 64
$$ 1 1 
$$ 0 
$$ saveglobal_ 2 2 8 0 0 3 1 0 1 64
$$ 15 "probe"
$$ "lcpeak"
$$ "loc"
$$ "lockpower"
$$ "lockgain"
$$ "lockphase"
$$ "lockfreq"
$$ "z0"
$$ "lkof"
$$ "vloc"
$$ "vrack"
$$ "vzone"
$$ "vproto"
$$ "pkpick"
$$ "parstyle"
$$ 0 
$$ preacq 6 1 13 13 13 2 1 8192 0 64
$$ 1 0 
$$ 0 
$$ lp1 1 1 3600 -3600 0.1 4 1 3 1 64
$$ 1 0 
$$ 0 
$$ load 2 2 4 0 0 2 1 3 1 64
$$ 1 "n"
$$ 2 "y" "n" 
$$ lb 1 1 100000 -100000 0 3 1 1 1 64
$$ 1 0.1 
$$ 0 
$$ investigator 2 2 8 0 0 2 1 0 1 64
$$ 1 ""
$$ 0 
$$ insref 1 1 9.99999984307e+17 -9.99999984307e+17 0 4 1 0 0 64
$$ 1 1 
$$ 0 
$$ intmod 2 2 8 0 0 4 1 0 1 64
$$ 1 "off"
$$ 3 "off" "partial" "full" 
$$ io 1 1 500 -500 0.1 4 1 1 1 64
$$ 1 10 
$$ 0 
$$ is 1 1 1000000000 1e-06 0 4 1 3 1 64
$$ 1 758.760890035 
$$ 0 
$$ liamp 1 1 1000000000 0 0 4 1 0 0 64
$$ 11 1.04908847809 15.5601863861 4.02195167542 5.92613792419 0.390785217285 4.52254295349 0 9.78391838074 -0.32018661499 2.64626693726 -0.210628509521 
$$ 0 
$$ lcpeak_ 7 1 32767 0 0 2 1 0 1 64
$$ 1 0 
$$ 0 
$$ lb1 1 1 100000 -100000 0 3 1 1 1 64
$$ 1 0.318309992552 
$$ 0 
$$ llamp 1 1 1000000000 0 0 4 1 0 0 64
$$ 16 0.20945879817 0.218770369887 0.338138669729 0.233054324985 0.236472636461 1.21048104763 0.911932766438 0.288323104382 0.170740604401 0.208878025413 1.34277582169 0.200778409839 0.178017213941 0.207063674927 1.05794882774 1.08767783642 
$$ 0 
$$ lifrq 1 1 1000000000 -1000000000 0 4 1 0 0 64
$$ 1 0 
$$ 0 
$$ llfrq 1 1 1000000000 -1000000000 0 4 1 0 0 64
$$ 16 5222.16796875 5220.703125 5131.34765625 4669.921875 4668.45703125 3351.5625 2908.69140625 2746.58203125 2650.87890625 2638.671875 2577.63671875 2362.79296875 2359.375 2318.359375 2228.02734375 2052.734375 
$$ 0 
$$ lockgain_ 1 1 48 0 1 2 1 0 1 64
$$ 1 35 
$$ 0 
$$ lockfreq_ 5 1 160 0 1e-07 2 1 9 1 64
$$ 1 76.7803 
$$ 0 
$$ loc_ 7 1 12 12 12 2 1 8201 0 64
$$ 1 0 
$$ 0 
$$ lockpower_ 1 1 68 0 1 2 1 0 1 64
$$ 1 29 
$$ 0 
$$ lockphase_ 1 1 360 0 1 2 1 0 1 64
$$ 1 12 
$$ 0 
$$ lp 1 1 3600 -3600 0.1 4 1 3 1 64
$$ 1 -41.6906357939 
$$ 0 
$$ np 7 1 524288 32 2 2 1 11 1 64
$$ 1 32768 
$$ 0 
$$ n1 2 2 6 0 0 4 1 3 1 64
$$ 1 ""
$$ 0 
$$ lvl 1 1 1000000000 -1000000000 0 4 1 1 1 64
$$ 1 0 
$$ 0 
$$ lsfrq 1 1 9.99999984307e+17 -9.99999984307e+17 0 3 1 0 0 64
$$ 1 0 
$$ 0 
$$ lsfid 7 1 64000 -64000 1 3 1 0 0 64
$$ 1 0 
$$ 0 
$$ lsfrq1 1 1 9.99999984307e+17 -9.99999984307e+17 0 3 1 0 0 64
$$ 1 0 
$$ 0 
$$ math 2 2 1 0 0 3 1 3 1 64
$$ 1 "f"
$$ 3 "d" "f" "i" 
$$ macro 2 2 6 0 0 4 1 3 1 64
$$ 1 ""
$$ 0 
$$ method 2 2 6 0 0 2 1 3 1 64
$$ 1 "/vnmr/shimmethods/z1z2"
$$ 0 
$$ n3 2 2 6 0 0 4 1 3 1 64
$$ 1 ""
$$ 0 
$$ n2 2 2 6 0 0 4 1 3 1 64
$$ 1 ""
$$ 0 
$$ notebook 2 2 8 0 0 2 1 0 1 64
$$ 1 ""
$$ 0 
$$ paramChanged 1 1 9.99999984307e+17 -9.99999984307e+17 0 2 1 0 1 64
$$ 1 0 
$$ 0 
$$ pad 3 1 14 14 14 2 1 8194 1 64
$$ 1 0.5 
$$ 0 
$$ p1 6 1 13 13 13 2 1 8194 1 64
$$ 1 0 
$$ 0 
$$ nt 7 1 1000000000 1 1 2 1 2 1 64
$$ 1 64 
$$ 0 
$$ page 2 2 8 0 0 2 1 0 1 64
$$ 1 ""
$$ 0 
$$ phfid1 1 1 3600 -3600 0.1 3 1 0 0 64
$$ 1 0 
$$ 0 
$$ parversion 1 1 9.99999984307e+17 -9.99999984307e+17 0 2 1 4 1 64
$$ 1 5.1 
$$ 0 
$$ parstyle_ 2 2 8 0 0 4 1 0 1 64
$$ 1 "pap"
$$ 0 
$$ phfid 1 1 3600 -3600 0.1 3 1 0 0 64
$$ 1 0 
$$ 0 
$$ pltmod 2 2 8 0 0 4 1 0 1 64
$$ 1 "fixed"
$$ 5 "off" "fixed" "full" "variable" "user" 
$$ pkpick_ 2 2 8 0 0 4 1 0 1 64
$$ 1 ""
$$ 0 
$$ pmode 2 2 8 0 0 3 1 0 1 64
$$ 1 "partial"
$$ 0 
$$ r6 1 1 1e+18 -1e+18 0 4 1 1 1 64
$$ 1 0 
$$ 0 
$$ pslabel 2 2 8 0 0 2 1 11 1 64
$$ 1 "s2pul"
$$ 0 
$$ proc 2 2 10 0 0 3 1 1 1 64
$$ 1 "ft"
$$ 0 
$$ probe_ 2 2 8 0 0 2 1 8 1 64
$$ 1 "idpfg"
$$ 0 
$$ priority 7 1 32768 0 1 2 1 0 1 64
$$ 1 5 
$$ 0 
$$ procdim 7 1 32767 0 0 3 1 0 1 64
$$ 1 1 
$$ 0 
$$ proc1 2 2 10 0 0 3 2 1 1 64
$$ 1 "ft"
$$ 0 
$$ processid 1 1 9.99999984307e+17 -9.99999984307e+17 0 2 1 0 1 64
$$ 1 0 
$$ 0 
$$ r2 1 1 1e+18 -1e+18 0 4 1 1 1 64
$$ 1 0 
$$ 0 
$$ pw90 6 1 13 13 13 2 1 8194 1 64
$$ 1 6.2 
$$ 0 
$$ pw 6 1 13 13 13 2 1 8194 1 64
$$ 1 5 
$$ 0 
$$ r1 1 1 1e+18 -1e+18 0 4 1 1 1 64
$$ 1 37.4347839355 
$$ 0 
$$ r4 1 1 1e+18 -1e+18 0 4 1 1 1 64
$$ 1 0 
$$ 0 
$$ r3 1 1 1e+18 -1e+18 0 4 1 1 1 64
$$ 1 0 
$$ 0 
$$ r5 1 1 1e+18 -1e+18 0 4 1 1 1 64
$$ 1 0 
$$ 0 
$$ rfl1 1 1 1000000000 -1000000000 0 4 1 1 1 64
$$ 1 0 
$$ 0 
$$ reffrq 1 1 9.99999984307e+17 -9.99999984307e+17 0 4 1 0 1 64
$$ 1 500.173948879 
$$ 0 
$$ ref 5 1 1000000000 -1000000000 0 3 1 0 1 64
$$ 1 0 
$$ 0 
$$ r7 1 1 1e+18 -1e+18 0 4 1 1 1 64
$$ 1 0 
$$ 0 
$$ rfband 4 2 4 0 0 2 1 0 1 64
$$ 1 "hh"
$$ 3 "c" "h" "l" 
$$ refpos 1 1 9.99999984307e+17 -9.99999984307e+17 0 4 1 0 1 64
$$ 1 0 
$$ 0 
$$ rfl 1 1 1000000000 -1000000000 0 4 1 1 1 64
$$ 1 5131.24184179 
$$ 0 
$$ rof2 6 1 13 13 13 2 1 8194 1 64
$$ 1 9.99999904633 
$$ 0 
$$ rfp1 1 1 1000000000 -1000000000 0 4 1 1 1 64
$$ 1 0 
$$ 0 
$$ rfp 1 1 1000000000 -1000000000 0 4 1 1 1 64
$$ 1 3631.26286891 
$$ 0 
$$ rof1 6 1 13 13 13 2 1 8194 1 64
$$ 1 10 
$$ 0 
$$ rp1 1 1 3600 -3600 0.1 4 1 3 1 64
$$ 1 0 
$$ 0 
$$ rp 1 1 3600 -3600 0.1 4 1 3 1 64
$$ 1 2.38825139036 
$$ 0 
$$ samplename 2 2 8 0 0 2 1 0 1 64
$$ 1 ""
$$ 0 
$$ vs2d 1 1 1000000000 1e-06 0 4 1 3 1 64
$$ 1 4.45071601868 
$$ 0 
$$ tof 5 1 7 7 7 2 1 8202 1 64
$$ 1 0 
$$ 0 
$$ spin 1 1 32000000 0 0.1 2 1 0 0 64
$$ 1 20 
$$ 0 
$$ sf 1 1 8190 0 1e-07 4 1 3 1 64
$$ 1 0 
$$ 0 
$$ sbs1 1 1 1000 -1000 0.001 3 1 1 0 64
$$ 1 0 
$$ 0 
$$ sb1 1 1 1000 -1000 0.001 3 1 1 0 64
$$ 1 0 
$$ 0 
$$ sb 1 1 1000 -1000 0.001 3 1 0 0 64
$$ 1 0 
$$ 0 
$$ sbs 1 1 1000 -1000 0.001 3 1 1 0 64
$$ 1 0 
$$ 0 
$$ sc2 1 1 3 3 3 4 1 8195 1 64
$$ 1 0 
$$ 0 
$$ sc 1 1 1 1 1 4 1 8195 1 64
$$ 1 0 
$$ 0 
$$ seqfil 2 2 8 0 0 2 1 11 1 64
$$ 1 "s2pul"
$$ 0 
$$ sn 1 1 1e+18 -1e+18 0 3 1 1 1 64
$$ 1 0 
$$ 0 
$$ sfrq 1 1 1000000000 0 0 2 1 11 1 64
$$ 1 500.1764489 
$$ 0 
$$ sf1 1 1 9.99999984307e+17 -9.99999984307e+17 0 4 1 0 1 64
$$ 1 0 
$$ 0 
$$ shims 2 2 8 0 0 2 1 0 1 64
$$ 1 ""
$$ 0 
$$ sp 1 1 1000000000 -1000000000 0 4 1 3 1 64
$$ 1 -11.2094416327 
$$ 0 
$$ solvent 2 2 6 0 0 2 1 11 1 64
$$ 1 "CDCl3"
$$ 0 
$$ sp1 1 1 1000000000 -1000000000 0 4 1 3 1 64
$$ 1 649.999938965 
$$ 0 
$$ time_saved 2 2 8 0 0 2 1 0 1 64
$$ 1 ""
$$ 0 
$$ th 1 1 1000000000 0 0 4 1 1 1 64
$$ 1 14.1818180084 
$$ 0 
$$ sw 1 1 5 5 5 2 1 8203 1 64
$$ 1 8000 
$$ 0 
$$ ss 7 1 32767 -32768 0 2 1 0 1 64
$$ 1 2 
$$ 0 
$$ temp 1 1 200 -150 0.1 2 1 8 1 64
$$ 1 22 
$$ 0 
$$ time_processed 2 2 8 0 0 3 1 0 1 64
$$ 1 "20080502T185303"
$$ 0 
$$ time_complete 2 2 8 0 0 4 1 0 1 64
$$ 1 "20080502T185303"
$$ 0 
$$ time_run 2 2 8 0 0 2 1 0 1 64
$$ 1 "20080502T185039"
$$ 0 
$$ tin 2 2 1 0 0 2 1 2 1 64
$$ 1 "n"
$$ 3 "n" "w" "y" 
$$ time_submitted_local 2 2 8 0 0 2 1 0 1 64
$$ 1 "20080502T185039X06PMFriMay"
$$ 0 
$$ time_submitted 2 2 8 0 0 2 1 0 1 64
$$ 1 "20080502T185039"
$$ 0 
$$ time_svfdate 2 2 8 0 0 2 1 0 1 64
$$ 1 "20080502T185039"
$$ 0 
$$ tn 2 2 4 0 0 2 1 8 1 64
$$ 1 "H1"
$$ 0 
$$ tlt 1 1 1000000000 -1000000000 0 4 1 1 1 64
$$ 1 0 
$$ 0 
$$ vo 1 1 500 -500 0 4 1 1 1 64
$$ 1 0 
$$ 0 
$$ vf 1 1 1000000000 0 0 4 1 3 1 64
$$ 1 174.310211182 
$$ 0 
$$ trace 2 2 2 0 0 4 1 3 1 64
$$ 1 "f1"
$$ 2 "f1" "f2" 
$$ tpwr 7 1 17 17 17 2 1 8194 1 64
$$ 1 58 
$$ 0 
$$ username 2 2 8 0 0 2 1 0 1 64
$$ 1 "i500b"
$$ 0 
$$ vloc_ 2 2 8 0 0 2 1 8 1 64
$$ 1 "A0"
$$ 0 
$$ vproto_ 2 2 8 0 0 2 1 0 1 64
$$ 1 ""
$$ 0 
$$ vpf 1 1 500 -500 0 4 1 0 1 64
$$ 1 0 
$$ 0 
$$ vp 7 1 500 -500 0.1 4 1 3 1 64
$$ 1 12 
$$ 0 
$$ vpfi 1 1 500 -500 0 4 1 0 1 64
$$ 1 0 
$$ 0 
$$ vrack_ 7 1 5 1 0 2 1 0 1 64
$$ 1 1 
$$ 0 
$$ vs 1 1 1000000000 1e-06 0 4 1 3 1 64
$$ 1 127.466889775 
$$ 0 
$$ z2 7 1 19 19 19 2 1 8192 1 64
$$ 1 -418 
$$ 0 
$$ xy 7 1 19 19 19 2 1 8192 1 64
$$ 1 -13798 
$$ 0 
$$ wshim 4 2 4 0 0 2 1 1 1 64
$$ 1 "n"
$$ 15 "e" "f" "g" "n" "s" "0" "1" "2" "3" "4" "5" "6" "7" "8" "9" 
$$ wdone 2 2 8 0 0 3 1 0 1 64
$$ 1 ""
$$ 0 
$$ vzone_ 7 1 15 1 0 2 1 0 1 64
$$ 1 1 
$$ 0 
$$ vtc 1 1 255 0 1 2 1 2 1 64
$$ 1 30 
$$ 0 
$$ vsproj 1 1 1000000000 1e-06 0 4 1 3 1 64
$$ 1 4.45071601868 
$$ 0 
$$ vtwait 3 1 14 14 14 2 1 8194 1 64
$$ 1 300 
$$ 0 
$$ wc 1 1 2 2 2 4 1 8203 1 64
$$ 1 250 
$$ 0 
$$ wbs 2 2 6 0 0 3 1 3 1 64
$$ 1 ""
$$ 0 
$$ wc2 1 1 4 4 4 4 1 8195 1 64
$$ 1 180 
$$ 0 
$$ wf1 1 1 9.99999984307e+17 -9.99999984307e+17 0 4 1 0 1 64
$$ 1 1.89199995995 
$$ 0 
$$ wexp 2 2 6 0 0 3 1 3 1 64
$$ 1 ""
$$ 0 
$$ werr 2 2 6 0 0 3 1 3 1 64
$$ 1 ""
$$ 0 
$$ wf 1 1 8190 0 1e-07 4 1 3 1 64
$$ 1 8.1 
$$ 0 
$$ wp 1 1 5000000 0 0 4 1 11 1 64
$$ 1 6397.94921875 
$$ 0 
$$ wnt 2 2 6 0 0 3 1 3 1 64
$$ 1 "wft"
$$ 0 
$$ wp1 1 1 100000 0 0 4 1 3 1 64
$$ 1 62.5000114441 
$$ 0 
$$ x1 7 1 19 19 19 2 1 8192 1 64
$$ 1 -18184 
$$ 0 
$$ wtfile1 2 2 15 0 0 3 2 1 1 64
$$ 1 ""
$$ 0 
$$ wtfile 2 2 15 0 0 3 1 1 1 64
$$ 1 ""
$$ 0 
$$ x3 7 1 19 19 19 2 1 8192 1 64
$$ 1 1770 
$$ 0 
$$ x2y2 7 1 19 19 19 2 1 8192 1 64
$$ 1 1168 
$$ 0 
$$ x4 7 1 19 19 19 2 1 8192 1 64
$$ 1 0 
$$ 0 
$$ yz2 7 1 19 19 19 2 1 8192 1 64
$$ 1 3561 
$$ 0 
$$ y3 7 1 19 19 19 2 1 8192 1 64
$$ 1 621 
$$ 0 
$$ xz2 7 1 19 19 19 2 1 8192 1 64
$$ 1 -765 
$$ 0 
$$ xz 7 1 19 19 19 2 1 8192 1 64
$$ 1 26520 
$$ 0 
$$ y1 7 1 19 19 19 2 1 8192 1 64
$$ 1 17283 
$$ 0 
$$ yz 7 1 19 19 19 2 1 8192 1 64
$$ 1 -10746 
$$ 0 
$$ y4 7 1 19 19 19 2 1 8192 1 64
$$ 1 0 
$$ 0 
$$ z1 7 1 19 19 19 2 1 8192 1 64
$$ 1 -10549 
$$ 0 
$$ z0_ 1 1 19 19 19 2 1 8192 1 64
$$ 1 4604 
$$ 0 
$$ z1c 7 1 19 19 19 2 1 8192 1 64
$$ 1 -1044 
$$ 0 
$$ z3y3 7 1 19 19 19 2 1 8192 1 64
$$ 1 0 
$$ 0 
$$ z3 7 1 19 19 19 2 1 8192 1 64
$$ 1 20298 
$$ 0 
$$ z2xy 7 1 19 19 19 2 1 8192 1 64
$$ 1 -3061 
$$ 0 
$$ z2x2y2 7 1 19 19 19 2 1 8192 1 64
$$ 1 -1876 
$$ 0 
$$ z2c 7 1 19 19 19 2 1 8192 1 64
$$ 1 196 
$$ 0 
$$ z2x3 7 1 19 19 19 2 1 8192 1 64
$$ 1 0 
$$ 0 
$$ z2y3 7 1 19 19 19 2 1 8192 1 64
$$ 1 0 
$$ 0 
$$ z3x2y2 7 1 19 19 19 2 1 8192 1 64
$$ 1 0 
$$ 0 
$$ z3x 7 1 19 19 19 2 1 8192 1 64
$$ 1 -5689 
$$ 0 
$$ z3c 7 1 19 19 19 2 1 8192 1 64
$$ 1 0 
$$ 0 
$$ z3xy 7 1 19 19 19 2 1 8192 1 64
$$ 1 0 
$$ 0 
$$ z3x3 7 1 19 19 19 2 1 8192 1 64
$$ 1 0 
$$ 0 
$$ z3y 7 1 19 19 19 2 1 8192 1 64
$$ 1 -3485 
$$ 0 
$$ z5 7 1 19 19 19 2 1 8192 1 64
$$ 1 -23407 
$$ 0 
$$ z4x 7 1 19 19 19 2 1 8192 1 64
$$ 1 2238 
$$ 0 
$$ z4c 7 1 19 19 19 2 1 8192 1 64
$$ 1 0 
$$ 0 
$$ z4 7 1 19 19 19 2 1 8192 1 64
$$ 1 7636 
$$ 0 
$$ z4xy 7 1 19 19 19 2 1 8192 1 64
$$ 1 0 
$$ 0 
$$ z4x2y2 7 1 19 19 19 2 1 8192 1 64
$$ 1 0 
$$ 0 
$$ z4y 7 1 19 19 19 2 1 8192 1 64
$$ 1 -2143 
$$ 0 
$$ z7 7 1 19 19 19 2 1 8192 1 64
$$ 1 0 
$$ 0 
$$ z5y 7 1 19 19 19 2 1 8192 1 64
$$ 1 0 
$$ 0 
$$ z5x 7 1 19 19 19 2 1 8192 1 64
$$ 1 0 
$$ 0 
$$ z6 7 1 19 19 19 2 1 8192 1 64
$$ 1 -22516 
$$ 0 
$$ zx2y2 7 1 19 19 19 2 1 8192 1 64
$$ 1 -2975 
$$ 0 
$$ z8 7 1 19 19 19 2 1 8192 1 64
$$ 1 0 
$$ 0 
$$ zxy 7 1 19 19 19 2 1 8192 1 64
$$ 1 1775 
$$ 0 
$$ zx3 7 1 19 19 19 2 1 8192 1 64
$$ 1 975 
$$ 0 
$$ zy3 7 1 19 19 19 2 1 8192 1 64
$$ 1 912 
$$ 0 
$$ 
##$PARAMETERFILE=	(text, ASCII, C:/Users/tamunro/Thomas's%20folders/Thomas's%20stuff/data%20backups/McLean/NMR/Harvard%20i500/7tm49A2auto.fid/text, 0)
$$ 7tm49A2 i500B 2 may 08
$$ 
##XUNITS=	HZ
##YUNITS=	ARBITRARY UNITS
##FIRSTX=	6500.02099609375
##LASTX=	-1499.97900390625
##XFACTOR=	-0.24414807580797753817
##YFACTOR=	0.15757595214843750364
##NPOINTS=	32768
##XYDATA=	(X++(Y..Y))
-26623hPQmj9J7lK6n0K9j1J3rJ3rJ8l4J3J1j4K9m2K6Lk0oL0pNk2K0j8J6l1J5L9m1J0j0J0J
-26583AoK6l6K5j6j3L0j8K5k3jJ5k3L0l7M0j7%lj8M6m9L2k7L9m8L0rJ1Jj2J4j9K3j5mMPJ1
-26544A6j7j0J9pmJ9k6J9j5LJ6j1j8K1l1M7l5J8%oqJK4l5M0j5j8L3l0K4l4K8j6J6j6K3k0R
-26506DkNj6K4l9J8j7M0l4M0j7Ok3J0mK5l4K4lpmnoL4k6MJ4oj5J6Jk9K2K3l6J2J3k6J9j3J6
-26465Hj6RlJ8k3%K1k7MK2nk1K0j1J6j9J0j5J1J5lk6K0mPk5J2jJ5jpj4L1l1K0onkK0k5K0k9
-26423b0M0m8N8l0K2n7L1J0j9J3JJ5l7K7KomRk7K7lJ1m7O3m3J3j4K9l2L3m1M4k3J3Qm6N4k7
-26385aJ1j8mQKMj5J9j6J6j5K4j8J8j3rOj4K2knMr%rK3Rl4K9k6K8qj6%J1rL2l8K5k9K8j5j5
-26342a9J3J1j1J8k7K1jJpJ0k4J3J3rLrJ4j1Rj2nNkJJ1Oj2llJ5k6K9j0Jj9lM5k2m%J2mrjn
-26297grK3pLrOLRj7NOj6KLJ7j5j0J7qRmj2J6nOoj0J2JjMMj6K1k5LJ2pMOj6J5j1JlJ3k9J4
-26249hM7o3K4kJPopQJ0k2J6k8M0j2J0%m2L6loj5J5J3j3OpJ5l4K2k4N9n0K4k2J7j2jJ4rpM
-26207eJmJ3Kj2J1onN%J1j2J1k7J4J3j6mL7l1lpK9j9RnpJ3Nl1L2k2J2NJqjJkoK3k3J2j8L6
-26162B2n7P5o1K7j3J7k3K1k2K5qolJ1lk4M4l5K3j0j1K0j0j0OPkJ2j9J4k5M5l7K8k8J8nkj
-26123@Qk1NLK2m1L7j0j3K4k0J4Pj0qKJ2k7K6pj1pJ7KOk5K8j6J4k0J4mjjQpqK5l0K8l1N6n7
-26080a7L5j7rJ8j5%mM0l4J2%rkPK8n0L5k0J0mLpNpJ5k1J6%l4O9m0qK5k5Qj5K6j3J1j1J3j3
-26038AJ3qoRl%K7m1J7lMJ1m4L0j4K2j1K4n1L3%J7m4M8l4K0k1MOJ0jj4K1j5J2j2jJ5l0L9k6
-25997DJ7j1j4NKRj5K2k3J6kPnNk5J6POlKMrjqMNMrRj3J6nj4K8Mm2M4l7J2j2J6J8l4K6j8L9
-25951D7k9j9L2j6K6l3J8k7M2k8kkJ5Lj9L3k0Rrj4PK9k3J2lKqJ2j2pL7m0J4lj2K2J7m1J0J
-25911B1J7k0Rk1L6ok3M4k3lMJ0k4J5k7K5J2k7K1j8L5n0M5k6K3l2J9L2l0nK0j9J5pj9K6J4
-25874F3j5j0J7j7LpK6k1L3k4L0l8J6Mj3j4K8k4L5j6OLk%%rJ3pJ7j1nPmK3m5K9NqJJ2j2Oj1
-25831F4lOK5j4PPj2J5k1K0oj1J9k3K8j5J0J7oj4J7n%j1K0KrPJ8Kk5RJ0Rj5%J1mQQk7M9l5
-25788A32L1l1N9n3J3MJ2Pj8PK1j2J5nJ0j1K6j3K8Rj4k8O2l6L4j9K3m2O1j8J3J7QKoOJ0J2
-25750C16RPj6M9l1J8N8k9j5L3J6J2OMJ0K1lJ6K6k4L2L5qJ9RJ7K4QoL0K6j1QM4KJ4J4M8k2
-25711G66M0J9rN5rOM2J4ML3RJ9PL2NQJ7M9NqL3kL1J5PjM3j1J1J8J4J3k4L4oK9l0N7j9nJ0
-25670A321JK3k6J0Nk8L3k3jknk4J7j3j3J0j4k5L%l8j1Jl7K7m6j7k6K0k6rm8J5m9Pj2l1k9
-25632I40nk4j2j2k7l6K1m6J2n6K0l3j8j8j1lm8Kj1l2j6kql9K5m8j1j0j6j8lMk9nkm1Rll2
-25593C58Mk1J4n1J7J5n2RMj4loj6ll7K1J0l0J2l3J6k5K1k8MkOk6L0m0K7m1K6j2j4jRqK1n7
-25553A04M9l1j6L2j3rj7M2m7J1J3j9rJ9l6K0j2L1n8O4n2L0l9L4k1%mJ9k4K8k9K1k0KlJ5r
-25516F6k3K5Jj0nJ9k6QLmMnORk5K2k8J6j9J9j0Mlj0J3K0n5K4kJ9k7K3k3QL%nl%K1Jl2J4k
-25472C1Jj4K6l1K8j5NlqkJ7l9M9l5L0j5QrOj9M7n1LK0rjNnjJ5k3K1K1l9j4K9k1J1j3lK1j2
-25430A2JQk4K6Jj8K2k1K0k5K6k3JK1j8J4k1rM8n7L9J0l4QOLrK2m3L6l0K1pJ8lj6mrM6l3n
-25389@QkklL3m7K3j0J0NOpJ0n3M2o%nJ4j5oNK3k0Poj0K6l5N6l9J8k9J1J2k7K7Ok9K2j6nQ
-25346@%LjmRLJ0l0K3j3J2k5L4l9M5l3OMPj1N%lkLj1J9llj4L6k8LMj1J3Qk6rJ2K6j2j9L0k4
-25301fK8j4j3JJ8j3j4QrL9m1L4k3%L0m3J8J2rlPpQpk5N9o3M0j4LKQk6NOLJ0j1OkpMJ3k7N
-25256a0L2l9K3k0K5k2J7llPoJ1k9M5k8jkJj1J2J6k4K5k4J6k5M0k6J5j4Kj3RMLknj1K9k8Q
-25215fMjJ4l5L2k8L6j4J%l%lJ8k4J9rnoJ7k0K3%j8KJ0k2L2k0j2L9k0j0J3rjJ7jk6J5KQj1
-25172bmKNLMj6K8l5J2lKK4j9j0lL3k4qJ3NQk1mJ0pK3l9N5n5K6j6J4pMj3J4j2L1k2J0j9K0
-25130Gj9J0kjJ4oQqj0Pk2K4j5J7j7K3j6PnmOK0m6M8l4K2j7K0k2KJ0Qk0J2L%jljJ5m3L9nM
-25086IqMOm0N0k3jPj0J2rNmKPmj7J8Jnj0K7j9MQl1L3j5Qj3J1Lok2K2J0j0J4pj7PK4k1j0M
-25041fK6l8L1nj7K4j2j4J3J8n4M2j0j2K8j2KnkkmJ0J0j7J4j4%KMnMLj4K3k2J4Nj7oK4Oj5
-24999@NQl2M6k8Kj6J8okKJ7lj1j4J4oJ4j7OMqMK%LRk4J1Jj1J9pJ5l2K0j6J8pL7n7K2%mJ3
-24954Ij3%PlNk2K3qLqJ9j2lnK1nj7JJ4JrJ5pnj1J1LLl3M7m5L1j2lRJk3K8ooL0k7QrJ0k0L7
-24907B4l2J2j6KK8m2L5j7J2nj3J4J4l4L6k6K0j5KMk1K5j7QJ4k5K9k4KK0j5j0J1qJ5J3k8J8
-24869A0j9K3k9PK1m1K9J2l8M4j3k4J4npL5k7K7n6N2m4L4nL1o0M5n4O0l7N1n9M8m6M3k7%q
-24832a3L3k4L2n4M4m0J0J1Kjlj3M2m9L2j4lJ0PqJ0j2mj6K9j2J3Jj1Rk6K3nJJ3k4RJNMj0m
-24790eJ2qK8k2k0J3J4k5J7j4jJ4k0J7Nj1J5r%J6k2QJ9k8mJ1J3j4%oJ1kLj2RJ2l6L5k5K4j7
-24749eNNj0J6j0k4M0k9NK4k4K6l2L1l5K9j6LOk0L5l8L2k7J1LkJ7k8RJ4j5J6k1K5l1K0Kj0
-24710c%LJ1j8LJ0mkOJ4k6oj5M3k9J5kNj6L0k5K0k2jJ0j5K2l0L5j4lRkkKj5J9j5K0k6K7k5
-24668a2K9k9K2lrJNj6K8m1M9l5K1k9L2j3j6K5pL%Rk7K0mj2QJMj7J3J6j1oJoj2L1j5K6m6L4
-24626A2j8J1k%jlJ1j0JKQj3j1K9j3Rj1jj1qJ5pK0j4OMorJ2J0l9L6rRKm2M9l5L5j9j4L4m4
-24583b5K7J6j4k2K4rLJ1Lk8L4l7J7Lj6J8pJ6j1lJlJ3l2K8J1k8J5j0Rkj2LJ9j5rJ2%%k3K1
-24542bnJ9k9K1l2L9l2K2%Ml4N4l1jJ5mj2lK6j5j7K8nk7K5j9K7j3JnK2j8Rj8K5k0MKJ7j9l
-24501drL2k2%LQj4KkK2k5j2J7J5qnJ1k6L4nk0LlK5k8J1KnMj2NPJ4k5JPJmJ0qK2l0QJ5k2K2
-24455A2qj9M3m0K2qnLnJ0j8J5kJ2k6J8j7QKNJ8ok1ONJqJ1j7J7JNm5L8k4L9l2NJ1kJJj5jJ3
-24410COpk0M9m4QJ6j5J8k4ROj7PJ8j4j0K8k8NJ5k1L5j4oj0K%NLJ7n8N0j7mL0l8L4rqjj1J9
-24367Gj6L0m4K0LOj1rK8k7K3l1K2J3k4M0m8K7Lk3J9pqJ1j8QJ4okJ3k8K7l1K9k2L3k6JK5m8
-24327b7K8Qk8L0qok0L9k0J0j1K2k2K2j8j2OQPRl5K0KoRj6Q%K1m7M8l0QKONj7pK3njlk0K4
-24283FjJ3j0j8J1MKrmLQnMk0M6n6M6j7qLj3J3K0j9k3K6kpK7l3J2Lj2J3j4J1j7K2rJL%pJ6
-24239IrpPnJ7k9K3jj2%J6j3J8j8K0j6J0j2Nj4K1l2L3k5J7Rj2NqJ3j8L0l0J3j8K0jj1L8o7
-24199c4O1m5J9K6m4RJ8j7Mk2L8j4MJ1l0K5nl3L1J5l7J6J5k0J1jPl0M3k1Pk3L9m8L1j6K3l0
-24161a7K9j0%kpJ2nK0l5K8j8NJ0j7J1j0RrjJ6j2J2j4oK7mj3Lj1J8l2N9n7K9j8J6Ok4J2J7
-24121A7j4%mkJ2l5N2m4J6NorK2l2M1j8j1PLJ1k1J1k2M2k7jJ6qk5M2m1L9k0Rj0K7l7K1k2L8
-24081B2k2mJ7rQ%k6K1pmJ2k0J8ojLj2J4mMJ4l7L9n2O6l6j1J3J4qmk6K5Nj3K6l7oL0Lj%k6
-24038a8L2mrk6K0%J0rJJJ1l7O3o6L8j2j4J3J4nlj8L6k6Qj2L1k1POj0Kj2J2%LnNJk4K8j9m
-23995a2K0ooLQmPj8OrK7j0j2j8K6Llk2K3oj1L8m5L2qJ2l8M3l1JL2j9j9OJ8k1J9J2k9K0jp
-23953AKmolORjjqL4m2OmJ9k1K2opLJPl0L4j7OqRJJ2mk0K6l3M0o6P5m5J0lK0m1N6o1J5J3K7
-23907B3m0L4l7L2%k3OK7l7J3OmJ1Lj9Lj6K4Lj1Kmj3J0K2k7J2pJ1j6QJOj3J9j0j7L9l4J9j5
-23866iL0oj5J4j2j9L7l6L7k1MmmLoJ7j7J6j1J1j5RqJ6j1j0RK3k7KJJ4j6kRK6m0J7mJj2QJ4
-23823A3k0nK3Jk6K6j6llJ9j0Ol2M6k2KNnJJj2nL6k8J4j5J5j4Rj5L3k7L3l2LmL1l7K7k3mK2
-23781Hj1lmL2k8N%R%k3J4j9N2n3L5nlj1JMLj0JK2l9N7o4L9j7J4nRJk6K8j9Rj5K2k0J6Kj7
-23738iK0j9K0k4LJ9j2Kk6M2j4j3J1Rl0K6k2K9lj2J6j1J3l0OJ9j7LL7n4L7k7PKLrnK4l0L2
-23698A3k8L3m0K2NlQnmJKoMmPk2J8j%QqrJ1KLj5nK6j4j2K8j5%Mnj0L5l8K2j2Nk3K3K4k9J3
-23652Il7K9lqOJqL7l0oJ3KnK7l2J3j7L7m7K6j5J6j4ORj0%oJ8j8lJ0%Qqj4K3pK2l3J4Rk2R
-23608Ajj5K9Kk7J3j8L7k1lM1n0J9m4O7m8K2p%L9n8K5pMNj5KJ6k8L0j3Rjnk3K5JqNJ0j2k2
-23566b4J9RoNj7L2l7K2j4K2j5J0qJ1l0K2JlMLoj4J9olK0m7M5l1L2k1PkJ7j8pJ6k0J1j1K9
-23525A6j9J4J2k3Pnj9K3nJ3j1l0N1k0Jj5RPk4K8j2j3J6L0l7K1k2K7l0OlJ9l6M5l1K1rJ0k8
-23486a6K0nJkJ1l2K9mrPK7n1L9j4mMMj6J5Mj8K2j6NJ3l0K3jkRk2K6l8J0K3j0JKojkK3qj0
-23442AJ0pJKnOj3RJ6k9KJ1j9ROJ3j4K2m2QK9k7J1jj5L2k4J1j2J6k0L2l0RJ2rJ4j5%Qnl%j
-23398aKjQk4J4lqJ9j8MJ1oK3l2K4k9L4k4J7k9M0k6kmK4k0K7k5J0Rl3K9l7L2j8NJL0k3J2j8
-23357fJ7nm%l4M0ml2O1n2NK2pnj9M8m0K1lloJJ1KPk1J0mKnnJ2k2L2k6KoJ2K8k0Kk2J1K0j9
-23312dRnJ9m5L4j3Rj1pJ9k5L2j8Rk7M0j9J6k7L5m1K5j3J6k4L4k6j4L5j9KJ5j6kPj0J0JJ2
-23273A3j3kKpJ2k4L9l8K6J3n3O0l6nK3ll4M3Jl6J1J2Oj6LJ7olj8RJ1k1L2l0K4k1K6k9K1j8
-23233iJ2pL5n0N4o7N5k7%OlqK3k7J3Qj9J0J1j3qK0kk0L3j9j5K6Joj6K7m9N5m4M2m5L8l3L1
-23193A3j5J4k9M4m4jJ5J7k0K4l1K4j2k%Pj3J6j1mJ2Pj9mRMnK6k8mL4j3j1mJ8k6LPj0J2rN
-23151d%mJ3KrMLQj3k1L8j2kjKj1J3j5K7j8%KJ2k2QoJ8k1j4L2nrmQJ0oLm1N9k8J1lJ1j6Nm
-23105@j0J0Jk0L7l2L5k4LOj0lkNJ2j3LJMnrJ2j2L0j9j5LM0m7L4k5J7k2J5JMkoKL7m0RmMj6
-23060a1j4N4m0PJ1Nk1LnOJ4j2nOKOKj9KJ1j1OmJ1j3K0j1Qk2K7j9RlJ7j8J2k6J9Ok6J3LJ1
-23017A1k0J7j5Rj2K0k8J7Pk1J1Pj6K1k3K7l0KN2m9L4l2J9j3J4k4OJ5J3l4K4l2N0n8L1J0K
-22980A2k8J4J3j8KK6j0j1j6K9j5pK9l8L9k1PoOk4L9j1l1M3n0L6j3J2k8J7kLK6k2J3k2j9M9
-22942B3l3K3pnJ3k8RL0n3K5JJJj2J5Jj2RPJr%jJ6l5K3j2K6k7K5l0J7j9K7j4Pj6POMNrqK3
-22898A5j6rJ3KlOj8K2j3Oj3J2Kj6L0l2L6m0L6qj2%%j2J6j1LqK3onLPqk6M1l9K6k0K3k3K3
-22856Gj7L0k6J2Pk9K0j2MMnK2l4L3j5Nok1K5jK3n0M1k7J2lmOlJ0k6K2j0MJ4k1kJ3jPjpK%
-22812BolJ7k1J1q%%J5Nj2lJ1j4J3knJ5lj8P%pMJ3k0J0J3k7L3m8K6J5k0L5o6N9l7J9lj1K7
-22770A6j9QQj5qRj4K3Jj4LpJ8lkj7OPqK8k6kPrK5k1J2j2J3j2J6k1L2m5M0j9k3M3j8L0m4N
-22728iL7l5pJ8lnkJ1Kj2j6K1K6k8LjPk3K4Qj5J1jk9J9j0J1j6K4k0K8k5LRkk4K0mJ7j1njR
-22685DJq%J6j4mNJ0k3J7Pj5Mj3PRpPj3L3k9NJQj8M4l9LLnJ3j2J5l5K9Lj5jjQJ9m2L5k0K3
-22640A5k3KRlpJ3j9J8j6J2Nj3J8j0J5l0K0oJ9m4M1k8QMJ3qj3J7k6J6Rj1K2m3L5J6n2L6l2
-22601b1L8k1j6K2Lk0J7nPj3J3nqK2k4K0j2PJ0j3j0K0k6J4J7k3j4L3j7L%mJ1l7O5k2j5NQL
-22561A2j9J7J2m7L4K5l6rMJ5j5J9k0J8k0J0Pj3j2J6jLKoJ3pJ1k2NJ4%j9K5l3JK1kmJ0j6J7
-22520A0j7J1Jj5jPRJ5m3L3k4K7k5J5j%J8l2K6j5j2J5Qj5kJ3noK5j8j0J7j4K4k1QRl4J8po
-22479a4K2k0J4j6M1n1L6k4L2l4K9j6NLk6K8rrJ8Koj5L6n7M0j6PPk3K8j4RpPpj3%K4ml1L3
-22438Ij4Nj7K7Jj0%k0K2j5L1k6MJ4j9OJ5j5kJJ7j3jk2M0j8J8m4L4kj8J9mJ9j3k8L4j8J3q
-22398Bj5JK7qj1oJ1J0%l0K6k4K2pJ5j9%J3k1L2k6J2j2L1m0K8k5J1J6k2Qpj1L1j3J9k9%J3
-22359BLNk4J4%nKJ9k4J9j1jnjPMj0LL%j1QPrMKJ1j1oj0L9k9lKJ6j1Jj1J9j3J6j4qL5k9jJ
-22312eK0j4Pk6K2Kj4K9k1k5L7j8K6k9%pJ6J0k6L9l9L7l2PPJ1j7%K0l7M1j5j3KjpJ0K4l5L0
-22272A6l3J9J5l9M0k9K0pJ0k9J7k2N1j8j9J3lnj9L6k0J8qqJ8j4Mj7j0K1kkJ1Lj7MJ0mLnq
-22231iK4k0L0m0K6j5J2k2K8j6KNnj5L5k5K2l7M1k1jj9L6rpJ1j4mPQk3M2o2M9j4nOlKj0K0
-22190A0l5K9ooOrJ8j1J0oqjOkMJ9k7J0Pj6J5k3L0l9M2l8M5j6j7J7qPj6j1J4J3j3J1Joj4K7
-22148A3mKk3MK6k3K4l2L2m0L3Nn2O3l2K6l8M1m5K2j5J8rjrJ9mKj0J5LMk0RorJ3Kp%Rj2Pk0
-22104a9M5j5k5K0Nk6J6J6j4j4K0j8J1%j6J6Njj3J2j9J5%Lj8K2pj8J9J3k9J8ok1M1m0L6l1
-22066a7K5qj6K8lJ0l7J9pK9k4%JRk3K4j8J2J9m5L7j9J8k1J4k0L9n3K8j9K4j2J4j4K1k5K1
-22029A1j6NOoMk4L7k0J8k0PRk2JJ5j3J7k1J2Jj1K0l2K7J1l1J7j4K3j5j3M6n3N3l0jj6M3l3
-21990hJM2o6M7j6KpnL3k9K1j8J0nrPj2J8kOk1J0j5K7k2J4k4L7j8lkJ1oPj7K9l1K8j9J6j1
-21949@Kk1J8%OJ2l7L2j6K0j7QpK5k9Qj2K6l0MK9k5Lj4L1j6mMPjj1Qj4K0lk4K8k2J9plJMR
-21905A1l1L1l4J6J0pMOj3MKK2l3OJ6m3M1qMK2m3L8l4K5k3K3l4M9k4rOj6L0k0K9k9K8k7Kl
-21865fJ5j2k9N2k0Mj0Oj1MJ2j0j0K2k2L4l3J2Poj4J1J7j0lJ0J0j7j4J7k5K5oj3L4j3mMNk4
-21825a1J1JJ0k5%J9rk0L5j1k5L6k7M4l4oJ4opK5k6J3jRk5J5K6l1J3rPj0K3m7K5mJ3j3QNn
-21784@j0PLJ5k8K2nMj5OK0l2K9k0oJ0MPj8mL4k4j2L3k3KRk4K4k2K6j2L3n2K4k1M4l2MQqK1
-21742B1l1K9k7J9l3L1j7%J2Qk5L3l9M2l3J1mL%J0j3NRLk3kJ3Nj4J2Rk8J9j1OjnJ1Mj5K1k2
-21700gK3j4j6J0LK1n1M5l2M4l6J2j0J4j6RJ0p%kLNk9K9Jk7K2j1RqrJ6jj6L7l3KK4j8%Qj5
-21658a1qL7j8Rj7%J6k4L4k8J9K1n0L9l0PJ2k7K5Nj4MQrOlLJ0k3kJ8rk3K3J3j6J0k5K8j4J2
-21617Hk0QKQj8J9kj3L2j9poJ0Lk4K3j8J8mpJ2j6L1k8J7j4PJ9m7M0k1K0l7L2mpqK3j5Qj0N
-21575@kJ2rkoM%OmJ4k3Pj1K9k2pJ6j6K5pMj5mQJ6j3%J2k0L3k7Nj2J7qj8J8qJ7qmj3M1m2J7
-21530@Mj3L4m4K9j9PmK1l1MK8l7M1l6L5k6MPmk1K1mJ8j7MRj4Kj2K7k2J2J5l0J6Nk7K7j0J
-21489@j2MK2k4NOJ8l5L1j5j9K6rJJJ%j4K8k9J7qj0J5J5oj2K1m5L6j6J5kLk5K8j1oK4l1Rm
-21447gL7l5oL0k8NJ4k1K7k0MJJ8j5Mj3J4j3J1Ll0K9j9PpK0k7L2j9MoNRj7K1j7K5k2nPjk4
-21405b5M0k4K2kj3k0K3K%Rj4JnK3k3jjJ1Mj8JL3l8K6k8M1l0J1Npj9PK4l5J2LNqJ6Lj6J3n
-21362CmJ6l4M0pk9L1m5M8l0LJ0j4JJ9o%Nl3J6jK3j3j0J2pMQoPj7J8mj8L1j8Jj9K6KJ4l0%
-21319gj7K5j8RPmJ4j6J4%j6OPQrLJ6k2j9L8j9jKQj2KqJ9j3LjPJJ0j6LmLnpMQQrj4J3J2k6
-21271a3K4jj4J4rrlK1rnk9N5l6J5j2K9j2kpLj1J0J5k7K1rJ8l5K4LrRkpRj1rJ9j7K7j7Mj0
-21228elL9l7jMM%j0JL2k1oK2l6J0J6j1J1j6K2m2L1J0jl3K4%j0OnKRMk7L6k4OlpRKj2K0k0
-21184a0J3J0j2olQPk5J8lK4l4J3oKJ1k2J0K6k7J1j3PRp%kmJ8l7L3%k5J6rJ5k2J6LNk4L4k5
-21141gkKRrJ3oK8k3nJ3k4J7j2K8n0L3j6K0k7L6l4L0j1ppOKL%Onj%lpJ0pJ1kjMlMj8J7j6N
-21094fJ1k4J9Rj2L5o1K0K4l1M5l1N%jJ7k2J3j6oK4k2J2j2J0%J%%J0j4KJ5m4M6j9J3j5Rl0
-21054b6K0J9k3L1m2L8j1MJj4kJ0Ol2M8l6K8m2M2j5oKj1LL1k8lJ1olRQk8K2Jj0LJ4j5kJ9k2
-21012gj3K0Rk5K2oK1k1oJ8j5K7l2J4k1K2k6J4NL2m3JJ9j6kL7k6lpQkLJ4l5K6oKj5J8Kjk3
-20970a7J1J6j9RJ2k0J5k9L3k2NK2j0j7K4j2Nj3nK5j8J2jk7K6mOj3J1J0l0K3kj2JMJ2rkPk6
-20929a9J9j3M6n2K6Jk1JJ2oJ4j8L3l7J7kojQj7K6nJ0ok4M0k5j1J8mkj2J8nmmPk7K1LJ7k5
-20887iJ3k1J3NK8l5MQllMj0J4j3KJ4l0K4mkmNpOj5J4%LnPJ6k0j1J8j0mJ5Jk5L3k2K5k7J6
-20843Hk7L1j6%J7j0j7L4l0KJ0kj4K6rnJ0j5Rj0J5j4RqRlrK2j7Ok0L4l2M4l7J1Mk1L9l5RM
-20801BNJ0l0j8L9j0jLMNj7L0k8nJ1J0l9M7j1k3L5k9J6%mj4J9kr%j2L6l9L2j2nR%nj4RK2k0
-20758cLk5M1j3kLkrQJ2j0Qk9J6J6j4lLnkJ4mj7J0MOJrnMJ0pLnlmQrK3Jj4rNK4j7mjqJ3%k
-20707Ajj9L9l8K9j7pJ4J9l5K5lnj2J3pK1k5LJ8k1K2j0pJ3j0j5K4k8L2k5L0l4J6lJ9nj5jJ7
-20667A2k7K7k8K1rKnLlKj1J4%JJnRkj9K7oqj1K4j4jK2k3Rj5K3lqMk4OL9l6J0kK2k4OlLrJ5
-20620FPj7J8k0lmK7j9J7k0K4k0%J3lokMQLj7R%oPj7K3lj5KOlPj9J3oJ4qJRoj6kJ7j8L1j9
-20573cOMm%kJ5k5K9j6%J8l2RknK4j4lj4J6JOj3Rk3L4j5JpoPK4n6N1lm2M5j9LoJ0mJ7j7LJ4
-20527A5j9qJ3nK1k6J4lqjMrK1k4K1qJ0kl6L9j2k0J7J3l%j0MJmJ8k3L5m5K6J4m4K1J0nJ7l0
-20485a1K5kk3%J9j8J8k2J5J3k2K4l4K9k6K5qkNnRj2K6k2olJ8j0Nj4J4rJ2J2j4j3J0qpK7l1
-20444a6L7m2L5j0nLj0Pj0J8j4J6mk4L1j1rjK4k1J2k3J7kPj5QK3l5K8k8J5KMj6J2nkNj1L5
-20403B5m2L7m7L1pRqlKJpJ1j4jK6j1J5k9QJ3rKj3J9k8K9JpJJ4k8J2JoJ4j7mK6l6J3K2j9j7
-20360b1L6k1KJ1j7%NJ7o%%kj5J2J3k2K0j2KPj3rK0k3K8oOk1NK5l5LQkK3k7j8K6j3J5Jj2K8
-20317A8l0J4Lj1OrJ0qQLKj6PK9m0K3k5J6QoJk0J6j3K6k2j1L4lpk1J5Lkk%kJ1j3RKj3J3Jo
-20272bKk0L9l0J3J3k8K0Jj6J9j2lJ6j8K0nl0L6j8KPjj9L0k8J8j5K6j1j3J9k9K6l5N2l3qP
-20233hJ1k0L1j3nJ2l7K5L2l1LOj3J0mJ7l0K6k4OK0Rk6Rk2J5J4Kj5j2RK0k1J8k3J6nKmrK8
-20192A9kl2J8j%PJ1k9K0k9M8m1K2j6JpJ7l1L2rKrL0k5l%Rk4J6j6L8k5J5qK0j8k3L7m2M7k6
-20151gJ0k2L3k3KkPK1j5jj3LJ2%%j5L4k7oJ6j6M2n8M9k4KJnML8l7L1k3K2j4j0K1m4M7m3J1
-20110Aj0J7qrJ5k0K2j8On%J3j3RJ9k1kJ7k3J4Ok1J1Oj6J3Qj2jqJ7k3K9l3LK1Ok6L0l1J5r
-20068a1L0l5K9k3K2k2K0j9J8k3J2Qlnk6N8l6OlL0k5j8kK8j1JpLNj3mL1pk0J3%qJ6l0N0n1
-20027b2L6l3K2Rj7K6k9PJK3m1K1rPRmqoJ3Lj9L9m3K2k3L8m3L8k4J8l4L8j5kK2k2kqK4k0R
-19986Aqj4L8j5Rnj5rK5Ol2K5j8K0k3J9noJ2J2k0KmLK1l5M3o1M5k6K7k4J6Pk6K1j9K7k9J3
-19946bJ8j3J6n5N7m1K8rj6K0mrJ0J6j7l5O3l9J4k4M2n0N1k9K3k1kJjJ5j1J0l5M2k3K8m0L9
-19908A7k4K3k9K2k6L8l8J7Kj9L0k8K5j5J1J9m1K1KNoj6Qjj4J9Pj4J3l4L8oj0K2l3K5l9L9
-19870A0k3K1pMnoLJ8j8qJ1o%OrMnJ6k0J4lOjJ1l2L7l7K9j0Oj5%K8k0J2k4J9j0J6l3K9j7%
-19827iJ3j7K5k2J3rOLk0J3mJ0Lk4N6m8K3j1jnJ3j1%JoK8k2mJ4pjJ7m8N1m6L0k7N7m8K0oj0
-19785a0ROk5N7n0J8oNk0J9k0J2J2Kk0K4k5LJ1LKj5pJ8Pj0j4K1l3M0oLk5PJ9j6J0k4J7%J1
-19744A0k1J%K4%j2j2jj6L8ok0L4l4K1j2JM6p1M8k8Rok2K9mL9l6j7L1j9Rj4NjK5j9omK3j0
-19703Bk4K0JOmJMk1J6jmrK3k7J7J7j4j7K1kj1OpmK9k2J7Kk1jJ9k1K2lj5J7Kl4J0MJ9k3J7
-19660GmNj9L1k2j0J4j0J9j7K0k6L4m5M1k0K%j1L9j8k3L5j7jlNj4L4m3J8MrkK3j2K3l6K7q
-19620A1qMj2K2k4K8j8j0J8j0MQjk2K2J3k0nMJ1j7MPKj2J7k0K9j3qJRj0LQrNmoK4m2L8k5K2
-19576A8j9J8kl5K9lK0k9kL3J2n1J8j3L4m0L5k0%LroJ1Ok2K3Mj5MjJ2nj2J6k4KQJ0qJ5j4r
-19534hmORqJ4pj3QNj7rL5nk0L1l3K5j5J8oj4J8j1Jj5J5k2J0K1j6J5k0J6oRk4J4Qjlj8J7j3
-19491a3K0j8LkK8m2L9l7L8j1j3j8L1k4L7l4NL6m6L9j8JJ0k1MNnJMJj1KLrK7k0K6m1K8okP
-19449DJlj2L2m1J9rMK0m0L3lmj8K9o%j9J8k1J8Qj5j1L2qj6J4k8L1j1J8l8K8%k8J4J6Opnj0
-19407hj3L8l2J5J7j1k7L0Nj7LRj9L3n0M3j7NoLjj4J4Pj3QjJ6l5K5j1rJ9lOMk0J1j0j0K2P
-19365A3k1J0j2K4k0P%oqJ5qK0k2KOJ6k8J8k0%J4rL2n6M0kk5J2J0K2k8Rj2J3j0oRMj4L9n0
-19324b2K2KOk1RrK6j2lOj8OJkJ3j3NKOmj8J7jLj6J3Lkj1K1kj6J4Nk0K2j3LJ6j7pNnJ8pNj7
-19277gJ5j9J7j1nPJ0%j7RJk4M8l8L4l2pL7j3Nj1j1J6j5K5j1J1Pl3L7k5kJ4k4K0rML%j2PL
-19235Dj4J2Mj6PRj2J2k0J7Mj5Ol1O4o7M4k3M2k3j8J6nK3l2klL1nqlj6J1J6Ok9K8k7J9j0K3
-19194A9j4m0P3o5M0l4K0Qj4K0j4j1K1k9K6j1J8k4L0p%j7K3k8J3j5M7m7J7k8L3qQj6nK2j3
-19157bpK6j3qJ9l2j1L0j7L2l0J6lmL0m9K2K0n0N5k5pK1l2J8qK9k2Kmk3M0k5NMQrlJ7lKkj7
-19114a0J5lj4J2qJ0Qj5k3N8m3K0j7J8m5O4l8K8j7knRj4K3kj9J2nrK6ll5K4J0j0lPloNJ2q
-19072Dj3QqJ5j1J5J0j2j8J5Mk3L1k7J8j2J4j2ojJ8qJ4m5N3k4qJ0jrJJ6j3J1j9K4j6lK4l7
-19032b1K8Nk4L8m6L3j0j2J3Nj5kJ9j1%%nkJ7j1Kk9M9l5L5l4L1rl0K8nmLjrL3l5J2Mk0J8L
-18990Fl4L7j1LQj6OOJ1k0JJ2k9K9j0K0k4Nnjj3L0pj7K0qJOoJ3l0K7k0J7l0L5k4K1j3MJ8k0
-18948bNj7J4k2L1Jj0qQmMNklK0k3Jj9K5Kk1J1jK6l5RPJ9k1J1rj1K5j1k3K2Nk3M3n9L4mjj6
-18904a7K0k0L5l9K0J6k4L2l4J2LKj1qJ4J7k6K1m2N0l9K9j6M%K1l6J9pMJmmLOJ2l1M0l6PJ1
-18863EjmNpkJ0Pj1nlJMpmJ9J1nj8J2rOJ6k0lnRj0P%NQj1Nj%rMK1l2J0KQk2kL2k0K5k4J0r
-18813b%j4K6qNj2J6j8J8qkqj5M6m2K6lmoJ4j7MKKk1N3m7J4J4Mj4lnnPK7l1PlJ0Lok2L8l3
-18768a3J3nNOqPnlK3m0L3k5L5m6L5Nl0K0k6L3l3L5k5L6n7K5J7k6J3Qj9NPJ7m4L3rJ4pnLn
-18726clK0k3%RjLjk3K9j8L3k7K2k0rJ8qJ3j5J0j2J6j8PJ8l4K7j0J0j2J7l7K3oJ4j7J4k9K4
-18686AJ1k8J6k0M5l9J5J2j4Kj7M8l9J6j9J1j6M0j1j3Pj8K4k4L6m2K5l4N1m1kJ7NjLj5Qj2
-18648a2K3k9L9l5J9J2ok5L1k9M5n3K7k7K0j6J6rK3j7J0Jj5jK8l2K0j3QmJ0l0K9j0rK6j5j
-18610ajj3L9m7K8Pj8rL4l0Oj0OJ2J9l3K4k2N8q3K8RRk4RJ6j8KK1k3Mj0K4j3pK1k2K4l6J5
-18570eK0k3K1j8K4l3J3K2l2J1mLJoP%Qj3J3qQm2O8o7N0j5lKmj6M1l1LjJ5o%J2k1mOOj4K5
-18526A3k9K2Mn0N3m1M5k5J6qj2J8pk1M6m6L3j6J0j3QJ5k7J1NlRj0Oj4ROj1j0K4j6J4j4K0
-18487A4l9L3qrpK0oQmKoLpMRk5J9%j1K4Joj5NjJk0L0j0K7n2M6m4L3j4J2l2N1l4oJ4pJ4j0
-18443cK5l7RK0p%Nl1J7Pj8L8n7N5l5K6k5NK3l3L9m1M8l0LrJ5j4J0oJ3j6J3j0On%%nQj0Qj1
-18400a0Pkj3K8Mm1L6Lk2J7lrJ8k7L5l4jJ2Nk8L6l0K5k4L6k9L8k7Ql2L9k1PlJpK0j2J7k5J1
-18359CRl3J0K5m0M6n2M5k4K4k5J7kpMJpJ7k7L1rj6K3Jm1L7noJ2j1qJ6k2K4j8L0k0Kj7K1l0
-18318b2K9Nlj7K3k5J2j2K6n6N7k9L1k2JJ1Kk1NQNNk6J0NJ1j8Pj3K1k8J8J2mm5N3Jk0Jj4J6
-18277@OPk6J6Kj5K4l6L2l2K9%pNJNJ5m8L8k0JK3l5J1K9j3j5Lj6QJ3Oj6JJ6nj2J0j4L6l1%
-18235dJkJ3j6LJ3j0k0L6nm1M2j0mjNnKJ4j0lj4J7mK5k1MJ3l9OK1%j9J8Nkk1K8l4JL8j9mQ
-18191ENok5K5j8J4nJ7j4J2l0J9kMOPpJ5l6J4oj5K0J1j1nJ4mmJ3m2N4k9oL5l5OpJ2J0j8J0
-18149Cj5K6m6O0l5Rk9M1l1J4rJ2j5M8n7M9l5J3mPonoK0oNrQk0J3J7j8JlJ6l6K5K2l0%J1j3
-18107hj1L7k8MJ0j4K0j4J7k2J2Rl3J3L2l1QmJ6l2K8j1j9K1J4l4L8k6LL1m8M0l4K9k0J9l5
-18070b3J6OQrM%%j7K8qkloNMj0J1qlPJ3k5kJ1J7k5K7m7M9k2jKJ5j4J1j2J3k2%L3l4K0Lj3
-18026cJ%J1lj3J9j9nK7j5QPj2j9M0m7L7k2KJ1joLjjnJ6j6RNk1Q%mRkK1l1J5Ppk0J7N%mLk3
-17978a9K5kKkKoj8N4l7Pnl1L1J3j1Jj0J2j3J7l3K6LJ2l1J8j9K9k8L9m8L4k9J7rJ6pj7M2l5
-17938a0J5k7M2k5oK0rj4L3k3J4k5J3qJ8j4J1k7L4k6J5J0j1oj3J2J2LpMNOn5M3qK3l1J2J8
-17899A8k6J9k6J2NroK1rKj3NJ2qJ%LRk4J7lQk2K0j8j0L1jj4J9j8Qj6K4nLj3J1j5MRj0NJ2
-17855A2m0L5j3J7j8JJ1Qk1J7%j2NjrJ9k5J4J6k4J4j1J0Rk6K7oj4Lj0L0k9J1jk2M1k5J2Nk3
-17815a3L4k2j7J9K4m2K2nj5K6j1OllkJ5k5MJ2j3L%LMKjJ5j7j4J6kKkj4K5Nl1K1rJ6l1L8m3
-17772b3M1l0K0koJ1j1j8J4K4k1j8L7m1N7n9L7k2J8j8J9k3OJ5OKk2J0j1OJ6k9J4J6k5NK9k8
-17734dLj9K7j9L1l7J6OmNj4RJ2k1RJjOj2K5k2oK2j3j2J8j2jJ7l4M4j9KpMKj5QLK0rlnnMj
-17688aLkk%LJnJ1k2K8k0rK1jj8QNkJ4l7L3k4K3j5Rj9K2K0l0%NJ7j6kkM%j3K6k0Oj8L7l1J8
-17643Eoj0jK1okPk3L4l8J0J3kmoJ1k6L3j8QjJqK4k8J0K2m6M3l1K9k8J3jmRMRk4Kj6L1j4j8
-17599b2O0m8J0%J4j7j0J7%lk2J7P%lj3LJ8l2L3qJ0qj0P%mmj2L4k2J7j4OJ2j6J0prKJ5qPq
-17555aJRpnK2m3L3j4J4k1QRNmj3PllJ2j3jJ1Rj4Q%j2L8m0L3l8L5l6J3K0kl1KK8k4K2j6Rj
-17511F%Qj6PPLl2L3Kj9jJ7j7J9j1jOQj9ON%j5K4k6L9k5nJRk6L5pkpl5N3j8rPRpJJ1l6J7m
-17464eJ9Rm6L7qj2J2J3k5OMpJ7mk2ORlJ2l8M4k5J8j4J8l0J3K3l7L7l6J7%rOpKOJ1k4J3nj6
-17421b1K4rJ0pLqOJ0k7K8kRk1JKlK4k6%J6m0N4k2K0l2J6rJ4j2lLj2L2j8j0JkJ0nQj1J8k8
-17378a9K3qJ1l2L5k2L2j2k6J5pK0k1nL3jl0K1k0K3moj4J1oMPJ1l0J9J9k9J4k5K9Nk2PlJ0
-17338Gj7kL0l0J3rJ1j2Qj3K6k8K2k6L3k7J9k5J6OJ5l5L6k3joJ4J3l3K1lROl2L6l7K6k3QO
-17298aK7m8K6j1J3j9L3k9J6Lj8nJ3Pl3M8j3mpllJ9j4K6k3j8M4m3M0l1JLnJ5pOk6L0l4M8m4
-17257b1L0l4L1j3L7m2K5l0J7Pk0RK1Jk9LK2k2LNJ6k3K%pL0pj6J7j2lqL1j6l1O2n8K6pJ3l
-17216FpmJ1%k8K8j7lK6%mj5K3k4J0looK1j1LLlmRJ1k2JLJ4j3qK6k5%J6j4OK2k2lj4N1n0L1
-17171A5k0k3M6k0kpJ9j8K3l8K6J8k2%J3m5M7lj2LJ0ooRkLj3J2j2%j3J6Pkj3KpK8j5J0mom
-17128fj8K0LoJJ5j9J4%j9K9l5K6j2Pj1J3Qj0J0k5LK9k0oPj2K4j2RqJ6k6nK1mj4K8j3J0j2
-17087@mj0L0%l6K5Lj7J4Ql0K4j7K0j1lLJ7l4K0nJ3%j9J3Kj3QojOOpmKNkJ4k7J2K3l2J1nJ
-17042cRJ8k1pJ5l7K6J9oj1k8M0j2nJ5l0NK9k3LPk%kMl0N4k5j1K4j5K9m4J5J2j4j0kM1n1L6
-17001A2j4JMj3NoJJ8nK0j4j6J4j3pK6pl1N7m2Pj2J5qJ6k1J9k4L0k2NK0j8PpNRk8L2j2Jj5
-16959a1J2j6J3PJ3l6L4j3nNpJJ4j1oJlJ0%j1J1j4J4%Mj3K3k0K4m0K2J1k3K5k2lK4k5J0mj
-16918fJrJ8oJ8l1K5k4L5k2j3J3KkmJ2j1LK4m5K1oPNj8J7kJ1mk8L3k9L2k1J6j2MrK%MkpK2
-16874A4k5%K6j6jMj8J4lKJ4j0K1k4J0k0L3m3K1k1M2l6J1J3Nj6nJ1j2K0j4j3J9kJ1j0j4L7
-16836B5k0kkk4M6n3N0k2lJ1rnJ2j8K4l0K0rK1k6L8n3L6j9L4m4M1j6j1Pj2RJ9oqlJ0j5mQj1
-16795a4L5l6K8j5Rmj4K3j1kj0J6Jj2JL0m5L3k0PqrJ7J0m2M8k3oJ0J6l4L3k1J9j6Nj2nL1j9
-16755fJ1j7oK0j4J1Ppj4kPoK4j5NmRk4K7oj2LRmj4L2k2L1m8ML6l4K4j2Rj0J0pnJ0J0k3MR
-16711@j0K4j6j8J6mJ3Pm2M7j2jRm1M0k4%J1J5j8Pj4K4k3J0l%Pqj2J3%J7l4K9j4J6l5O0o3
-16671b7N3k4qNk0N7o7O0n2K6J9k0kNklJ4j9L1l6J6j0K1Oj2LLol1M4j1oj3L0j7J4k5QL1k4
-16631A1K6k1j4J9Mj0nmJ2qK5k8PmlK1k6NNjJ2mpnKJ7k1K0l4K3Oj6K9k5jnK8k8Rj1J0mJ7j7
-16587FmqK3qqK4l6K5k1kK5j9%K0k9J7k6L4k0J0qj7M0k1k0K7KLk3L6l8K1kJ7o0O8l6KnJ8p
-16546@%PNj4%k1K6Kk0K8k9J7j2J6kj4K6j3Rj1j8L4n2M0mjqJ2jj8K0qoOJMllpJ4Rj1j6J1r
-16501a4LmlN3p8O5m4L4k9K1k4K6ljj2PpRm%JQj0nPJ2k1J9j3J0j1J2lj1Qj6RNPj7kK1rj0J1
-16456cLjk9M7ql4O0o4M1l5L5m4O4l0Ll1M7rj8pMJ2jlJ0l1M9k8NOpJ0k3K0k3J2KJ3j4j8L6
-16415A8l0J0qK1k5J4nMj4J7k6L1j2Lj7M6m1MJ5j8LJ9j3j5J8j6J8k9N6m3J6pK5l2J7j1Ok6
-16377b7L7l2M1l8L2j8j5N2m4K6m0N2n6N2l9J5pJ7nQm3L3j7oK5Ol7M7l6NJ7j6%J2j5L0n6N3
-16339A3mk5J9LrOk8L8l4L1j1LJpkOJ2pk4K7k9N7m9NJ6qj5J2Pj8K0j3LPJ4k8J3j0lK2j8pJ0
-16296dK0j5Pk6K8j8QLj1kL2m2M6n5M7m6M6jl4K9k5LJ6j6J2lNJqJ4k3L5k9lJ0k3M4k2ljMj
-16254aLnJ1l6L4j0MkoK4k9L6m5L7l1L7n1L6mMjj9QPjJ0j9J2rM2o1L2rMj2OMj1L3l6J3J7l5
-16211a9L1k9QOPk9M5l9K5oK2m3N4l3j2JPM%%omJQJ4k4J0Pk7K6j1MKmPj2K3j3j2mK5l3K4r
-16167hL9m8OK3j2lM2p1L9Kj3Oj9K5pj1lJ9Jj0QnmMlj1K2qQ%j2qL1k4PJQj9JJ9j3nJj2K3%
-16121Fj2MPqJ2Ll2J8PK1l6K2l3L4k6M2m0K1%j7QrK7l8J7J9l9K4JOl2L5k9N7p2O5m6L0j9Q
-16081Fk7L2j4KMlrPrJ7j5K1j7%J0j0J3Nj8nJ3Jl8M7pj6QK6l2J2j6K9l5NJ9j7QJ1%nk9M3k9
-16038a2J7k4K4rL3n0L8mj9PNj7J1jRk0L8k7j6K9j4QOl9N1l4J0j8J9pJ6j9K9k4mJ3k8K2Pj7
-15998a1K1jj9kM3l3%nL8l5M%MkkjJMolJ0Nnj6J4mJ2k1RnL0l8J1QRkk4J1mJPRl2K3Ml0N0l5
-15950hK1ll8L3J7l8RK1l4K5qJ2jqj0K7j9J0k8M1l0MPJ2k4JL3m4K7j1J6k0L9o1L8j6J1jKj2
-15910hRmJ7k3K3j8lJ3Lmj6J0J5l6M2j9plK4rk3KL2j8K8l9J9lnJ9l3j5K8pK2k4K4j7%RJ6k7
-15868fjK4m0L8k1K6k4j0M3m6M4m5K7k8L1k5J3jK4m7K9%j4K2j1j1J0NnoK7j8kJPLj3MJ0or
-15827aJ9j1j3QJ4oQj2o%K3l0K0j6nMK7l2J0J4rjNj6RJ2oJ6k5J2oRj4JK8l4K9j9J2j0j1j1
-15785a4L9k3j4L0lkj6K1j9JK0pJ0k5jMj1L5nk3j7L6j3J0k9M0j3J7k6J4j6J1j7OPk6N0l9K4
-15746A6k1QJ1k6J8MJ0j8jlJ9j1J5l4K0j0J4l4L3J2m5L4JlpRj5J1p%J4k0J0k0J3J6%l7N0k8
-15706bK1j9K0j0k0K4kpmJ7l0J4MJ1k7J0K6l3K3j6K3k7J8k0K1k5M1l8K2j2K5m9N0nrlJ2oJ5
-15667C3%Jj3L9nJ9OQl1L1nOl4J8J4k4J1k9k5J6k1J8Ml7L2k3J6j1koj0J4Ok3J6%LmjPk7M9
-15625C6m8L1j2Pk4K2jLk5J3K0j5MPlomj4j0N5m0RJ4k5K8j5l1M8j4omRkj1mK2j4OlK0k4pJ9
-15582A1K0m5M8k9Lj2M0m2K8k5J2J1k5J1J2oKlj6K0j2L0k1Mjj0J9rK6m7L1klqJ7j1J4l1L3
-15543C4j7K3m8M9j1j4Llk0K0j0K9o7O7l3L3n0M2m1N0l4RjJ2olj9K9k9K6l0K3k1L2k9K2qL4
-15505D3n5M6m7M8k5Rk3K9k5L4l1J4qL0l6J8k0K5pj5OJ7k6L5l5Oj1M1k6PJ4j2m2P0o6M2j3
-15468A1L0m7M3k7j3J8jJ4Ln2N9k9KJ3J4l1J1pJ7pJjJ4k7%K2Ol0K0jK3n1L6oJ3k8K1j7K1l2
-15428EN4n2M0n3P6o2K3l0J5R%j1J5NnlJ8k5J3j0J0kMJ5l3L8l3NK0njj0J4moJ5J7k7L5j5J5
-15387G4K7J0MK6k3J4J4rk3M6j3j8k4L5p2O1p6M1m0K7m5N5o3M3j4Jkj9Q%mL0n7O1l9KJ1J6
-15349F5k5K5l6K9j3mPRl5M9k9J6j6K5m1M8l0J5Mj5J9mJ5l2PJ2j5L0l8L7k7K9l4M4l4L8k6
-15312F9L6o7O1j5L3n1K7j4L8l4L1NM4m9J16j1rn3L8l4j5J6j0k1L9j9JKK2pL9k5L2l3N7rL8
-15275B68J4L1NL3j7L5J3L2J2O7J5O7NJ30K5J09O5J58J19K05L02M45N24Q39J062J461K185
-15248H209K689J221n18p27n19o91j86Q06J673M21j411j641j558j831j702j226q41o22l41
-15229A205l49k01j39r8q5p1n5j7m0k5J3l3j9Mk3j0OM%j1knk5L6n2J2l2K1j5J9k0K2k0J2j
-15194Fkj7L2j9%k2M6m8N0n8M2j3L3m4M3m1N4rJ2l2N0l7M2m6O2n7K6l7K2k7K3m3M4m9N0o1
-15158b5M4l1J7j1K9l5L3l6L0poJ2kj9N1k2J4pK0k6M4n2Q9o9N9o2L5n4N3o4M2l8L7l6J1n7
-15122c9Q2o5M3k2Lj1Nk3M0l8L3n4Q5o8N1m6K0j7N2p5N9k7K4m4O8n9K3J2j6k4M3l5L8l4M9
-15087C3m4K5l5M6m9N7n5M2m5N8o2N8m3L4l4M6n6O5o0L1j9L8m2O2n0N5o7N0n8O2n5O7n5M5
-15053D5n9N0m2K4qK2n8O0o1N2l1L5n6N7n2O0m4L3n6Q1q5Q6p1M7m7N5n3P0q5R0r5R9r6Q7q1
-15018b7Q3p5Q1p4N0k1K7p1R0q8P4m4L7p4Q7p7N8m6M1k4J8l8O3n5M6m2M8o5Q5r6J16j12R9
-14985G4j11J07q7P4n2M6o7J09j38J31j25J24j13J20j25J19j04J11j26J32j43J54j29R5j05
-14960b9J35j26R8q8J00j09J13r3Q2q3J01j13J28j30J31j17J25j23J24j29J52j68J67j41J25
-14935A32j46J83j95J87j75J69j80J84j81J73j75J94j83K18k26K17j97J92j98J99j87K24k36
-14912gK63k59K62k59K93l05L41l29L40l23L34l20L66l61M01l90M47m05M65m55N60n23O31
-14889G67n40O78n94Q76p34J079q03J450p46K138r26L659r23O140J160J0389l979o720K541
-14870A4912p416N68m907R83k552P70j847P61j211P38r75O92p75O29o29N68n76M86m81M50
-14850A88m21L95l64L38l46L57l62L44l29L23k90K75k89L06k97K60k39K48k37K33k30K21k04
-14827a20K14k03K05j72J83j63K06k12J91j69J58j73J76j65J60j52J21j54J48j69J74j76J59
-14804F7j67J43j25J27j53J43j07J11j18J23j18Q6r1J31j48J39j32J33j25J15j10J10j03R9
-14780C0r4Q3q8R4j04J21j39J40j18J31j38J34j38J45j22P3r2J30j27J04p8O4p6Q6r7Q9o5
-14753e2O4m8L8m3O4q2R5q5P1q7Q3o7O0o6P3q8Q6n4N8n9N1o3Q2j07J12j02J15q0L1l5N3n4
-14721c6M5n0O6p0O4p6P0m0L3n1O7q2P9o9O8o7P0p8R8j03R7p4M3m3N6m8M2o6P2o4P2m6K7n1
-14687d5O0n1M5p2P3j8%j9L5m2O2p3O9n3J9J6j8j6L3m4M5k0J4l3L5nj4qM1l7L9j8Nl5N2n1
-14651b9L0qL1m7M2l7J4j7L0l7L8m2M5l6K6m1N2l5J6%Ol7O0n1J2L0k4j9L1j8K6k8K9l3L0k
-14615Gk0KJ3l3M2k3J3k4K3j9M7o2O8o7M2n5P0p8O6j8K9m7L9n1N9l2J3k3L9m9N8n7N0n0M4
-14580A6l6M2n2L7l5L5j4K3k4K2m4N2l6M2l7QJ0nk8M1l4L7k8J7l1M0m3L3k1L8k5J9m4M8l9
-14545a6J7nJ2j5L3m7L8l7K3k6M2j5kqJ3j9K6k5J2j3K2l1L2k6L5o0O5m0N%K3k0J1k2K2j2K3
-14508A5k6KRoKJ8k0mLPJj8ML0l6L2k4K1k4J4j3OK0Rm2M1k5Kj8L7k3J8m8O2n5M6l3J8k8N2
-14468B6k7J9m4L1j8L5m0K6qQj8J3KJ5k7K6j9%JQj2M4m3K3JM0kN1K1j4n7K7m4rj7Mj5pmK7
-14428B3m8M7j8Mm1M8j5%pK9m3M8j3l2NL3l7K8j8K6k5J6k5J8jkoL7l2%oL0k3ppJ9m1P0n3L6
-14388A7l0K4j7K0l6M0j8oNPKqqL4n2M0k8M9m8P%K9k6J4k4J8l3O3p1O4k7K1m6M4k1J3k1K0
-14350A1j8L3m7L7k4K5l6M5m8L7nRl0K4lj0JJJ2j5NJ7j6noL8n0K0qJ9k4J5QPj9J4k4L2l0K2
-14310A4nJj1QJ2j4NLqLj5L1j8Pj1J4m0M6j6K0m6N5l5PRKk6N0n9N0l3J4lJ6l2K2j8L0m0L1
-14270B0pJj0J6j4J1k2L2k9L2k5L0m0L3l1K4j0MkJ2l0OJ0M0p0M9m1M1m4M3n3O0m1K3l4N3m5
-14233hJ6jrRj1mK3kpKj1J0P%pj3J6qNj7L4m1L4l0K3k6K7j1LpK4l2L1k8L0k2Jj1M0l3K4l3
-14191a3J6j2R%J2mJ6n1M9n9M4ok4M1j2kk4K4Mk2L0l3K1OqJ0rj0MNqj1J7%Qk6L8k8NJ0nOj1
-14148cj2J4%J0mj3L2j5j7J2k2K6pJ5m5N0m6M1l4M1n2M4k3LlK2k2JJ4nopJ9pnJ2mMj3Pk%n
-14105ePqMqK3%j4JOj5K2k5K9k4RoRqkNKpJ4l1K7mJmLpJ3oJk1K5k4J8Rj8J2Nmj2nM0o0O6m8
-14057a5J5Pk1J9Mj9J7kKk0J0pPQJ7k8J8j3kqL7l6J1lRojK1n0K6LkJ2k4J7rK2m8N4k3qJ2l
-14014@nJ8m2L4%m9P2l1J6ok2J9j3K6l0K0j5OKLk1J8LPk3K0k5L2lj1k0M0m6M6m1L5mj6jK2
-13974A5k8J3rK1l7L4K1m7L4k4J2j3j3L0j8J2qL7l4J1k6N6o3K7j3lK1pnJ2rJ2l7N2m3K4j4
-13937gRrP%j5J3Qj3J5j5Mk2L4j4mmRJ5j5kj2J8K2m3K4J3j7lJ1qPJ3l2J7k7K0LqJ4qLNoJ2
-13893A2j8JJ2k2J9rlL1l0QoJ4j0j4K7j8J6k8N2m9L0k3J8l2L8k2KMrL4l0lK4j5J5j1J0j3J
-13854CJ9j4j7M7n8N0n0L3j1j0K1nqj1L5k4Pk4K9k8RK3k0J5k5K8qk2J2J2JrJ0j0MNk3K2qj1
-13814a1J2K6o4N0l1K5j9J2j7M0l4K0k1J3jJ1m7N0k5K0l3N1m3L5k7QpJ6j0j0jK4l3J2OJ5j4
-13777bJJ1j0Rj2LLj4J3oNj5L6m8M0l0K7j0jk3K8j7K3l0K6n%qL3n0K7kNk5L1l2M0l8L5o4O1
-13736A5j5pJ2Pj1K0k7J4j8L0l3K5k2K1k6L8o4N9j3j9J2OOmj5K2k3K0j3Rk5L2k2K1j6Pj0J5
-13698Hk2K8j3Nj6jL6l5J3k0L1j7K0l0K0j0Qj3J1j1L5l5RLm2P2l5olOLQj9J7j4J7jk8L6j1
-13658Dj2K4k0J9l3K9l1M1m3L1k9K0jLj3K5j8J6k5K2j9J6Jj4J4j6LK1k8M5k8KrL4n3L1m7N5
-13620A7j3Mj3J1Lj2RNk5J3OJ2k7K6k2RnPrJ2%j3%OJ2l9L9j1j2L1m5L9k2PPj0jKJ4j1KQk2
-13577a1J1nJ2KKk1J4j8J3%J2pJ2j6%mJ3pqJ1JJ2ql3L6j2Pj3J8nk9K1J0Nj5J6k4J8k3J3J1
-13536A1j5JJJ0k5L5k3K5l1K5j1LLk9K0L8n0KL3k0Jj0J6Pj9K3k1K2k5J4j8J0Oj1kK3k5J3j
-13497F%j4J6qJ6j8J9l6N6k9j1PJ9Mk7K8Nj8J7j6QJ6k3L5m2J0j1J7k7J2Nj0j2J9k8K2j7K9
-13459A9jk3K2kj5J4Mj8J5k6K8j8PRj9J2j6K9pk9N9o4N5m3J2JJ0pQjk0K5k5K4k5K3rK0m6K6
-13419H%onL2k4oJ4lK7p0N6l0L2l5J0J2j6J7j4J2J8n5K1J3jJ1m1M2l4J3J8oPqLk0M6o2M2m
-13379A4j3J0j8qN2l5J2lj1MPj7K2%Mj8LJj9L1j9K5k7K8j9K1j3jRjK6m1M0j9RK1nPJ4MJ3j5
-13337G5jQ%nmk2L5m0j2J6l0KJ6k3mJ9j6K2m1M2m9K8l2L7j0JJ1l3L4k5RPk3M7k3l0L9j9J1
-13298A7j0Oj7J8pJ7j7J3krj3pM1j0k9K1Oj8J0K4l3lPOJ1k3K9k2j3K7j4J4l0N1m4L6m7L2p
-13259A1lOj3QJjQk2J2rL7o6O6l7J5J0k3OJ1nnPJ2j2Jj3J1PQk5Qj0J6Rlk3L4j9Qk1J8nJ2N
-13215C2k5J4j8J0L%Pj3Pj8J8OJ5m1N1n9M4j2j2L4Ml2L4k8OK4k1k9N3m2N2m1jjMJ7l6L3j7
-13176B2pJ0NJ6n2M2j9QrJ7rMQK7o2O3l1M9l2MK4m1K1Pk9N2l2L6l0j4K2j3j1J9%J5kJ7K0Q
-13136A23J0ll9M8m0K5k3L9l6J3j0j8j8Pl5L8m6pM1k8mPJ4k3k2L2J4k9oJ8j4J4j2L6m0L9m6
-13099A9%L6m1L0jj9J4JJ0k2K3m3K7K9k9MKLjqLjNjL4k7K0j9K5l0K1JRllL5KKk0M2rL0k9L7
-13055A58k4KJ6k3PJ1j7rOj9kj4J4j9J8k6LLJ7j5L5m4L7pPNkj2L9l1J3LJ7J5oLJ6KJ3L3j9
-13014B04J3K2ML8k0O7kMN7K9P9J8R2K8J12R2N4J41J23K25K40L87M37O73Q41J135J564J989
-12986H646K235J638M41k62o64n00k98L59Q88N87m78j302j689j799j822j543j216q32o18m39
-12966A332l12k13j67j18r8p8m0p3j7m6j8ql6rql1j3Rj9J9n7J8mqk0N2n6jK3K4m8L4pj3kJ7
-12930HpNk4K2k3KLJ9m9L8j7K4l0K3k0K5kj5J3j5RJj3PJ5k8N0m2K8k8J5Ok7K4jJ9j5rJqJ5
-12889aJ5k7Ok%kJ4k3J1J3j3kJ8l3kJ8Pj4K7m3L1l3M1qml5K9QjJ6l2J7knKOj1qM2n4L9j1J1
-12846Ek4J9j6K1k9L0j6j4L0k1Pk0J0OpLJj2K3pkJ3l0J9rJ4j0lQMj6J7Lj3%nL5m2K1nJ3j4
-12804a3j2K1j7J7nppJ7kPj8J5J4m1K1K2l3K4j5MJ4Jl1K2Pj7j1J7pOj6K0k3K6j5%kQj5M2m5
-12763b7M5l1J4jMj9K2j3j1K4kl4N7n1K8kj1pJ4kmJmjJ5j9KJ0j8K5k3kK4jopLRj6LJJ3j3r
-12719b0K0j3J2j2PPj8J7Mm5M7j3J0k3K8j9Nj0QkOJ6l8K0JlJ5k5NM%J4qjMj3%Rj4K1k7J1J6
-12676CLk0J0lMMk2K6Oj4K1n2L9jj8LPpnM5n1K2k7K8j2MKOQl2K2J3l7K9mm2N5j5qMLJj0J5
-12632ClJqL5m7L2qJ7k7M8oL5k6JPQJ0qk3J2J5j1rjk6J8k3L2n7N0m4JMLpKj6J8j2J1qpK1r
-12588bk8K6j%pRJj0K4l2%J2J0j1jK3k6K3rlKPk1L1k6J1Mk2J3LkJ0plj8J7klqK9k9K0qj8L7
-12543A5l1J6j0QPk2K4k7J2PJkk1K7l1L4j1Rj8JL6l7oRj8M0j5J6j2Lkk8J1J8Rl1K9k1KqL0
-12502A3m2N9n8L6k4J4Qj9LMJ9j0j4%%J4jJ0m0K8K1l5K7k0lLpK0mPk2J3k7M2m8N2k4Oj6L0
-12462A5k7QLplK2l2K8j9%J3J4qj1j8J6OJ5l3PKqJ7Q%k7K6k3K6rNj6L0k8jL3k7L8m9K8mRj0
-12419IlJ9j3j1J0oJ8k3%%Mj0J6j8OKj2K0mk0K1k0J5j5J3%oJ9k8NJ2J3m4L4lLkQ%okK2k4K1
-12375B0j1J4plQJrkJ2j8J4l4J6jMj3OK1l2J2J3k7J8j7K8k0J2Nj1%JokK5k6KqQJ1j8lK6k3
-12332a4RmJ1kj7J9j5J3jmj3K3j7K6l5M3n2M9k2K1m4K9rLjMj0J8j5NLj0RJ2l0L9j7jj1L5k4
-12291CpOKQpoJ6k0J3j9oJ8qj5J8JNLOk3RPJpM%K0l7K1PJj3J5k1NmKN%pPKJKoj%Oj3OOJjj1
-12237eJ8k6L1l1J0J0rrJ2j6K4l0J8OK0l3M0n3K6L%%pJ3l3M3k4QRj6KrLnK1j6KPnmMJ5k6N3
-12193D1m7K4j0j8QjJ1qJ5j5qnJ9r%kJ6k0K1j9J0l1L7j1%rjQOk1L9k3J0j1KPj0qJ0pJ3k0K5
-12150HqMrNllJ6%k6K5k7J8NPk9L3m3L0j0J2k0J0MOrjPJ2l4M3l4LQk3L6k6L1j6J1j0nJ7j9
-12107dj0K2j2k0N8n0L3k0J7Kj6j8L3k7J9j7J0J5qpPk1L2m1M4l3K5k3J1QqqJ5pj1QJ0k2J1
-12068cK3l8L4j0j3QOkj8K2j7J3j7K0j2NJ0l5K2L0m7K0J2j5j6K9j3J6m3N2l4M4m8N%J4pJ1
-12030HKk1J6j1J6j3NQj4PLk0NQqJ1Nk9L3Nm7O3o1M7j8J9n0M8l5K1mJ3j2%pJ7oJj1J0rMj0
-11987a1L2k4J3j0Oj3J6pRj7J9j4LpK8k3Jjj2NJ0j2J9rj1K7j3J5l0J4jOpJ9j7J1j4oJ3k1M9
-11946C5o4R2p3K8oj3pK3k6L4k5Mj0J5KpjJ7k3J5j8JnK1J8l3jL8k7Kj2K5k1K1j3Nj0Pj6J1
-11906CQqlJ3j3LJ0j0jQk3M0l9pL6Mj5Qj3QpkLK5l6J7j0Rkj9L4k7LK9k7Oj1OLQQj9K0j7J1
-11861A4j7J9j0J1j0RJ4k2J7J9k3jK0l4L7k0J7j9J2j9j1J5k2M8m8L2Lk6J7O%Rj0J9j1j9J1
-11824B7KqRj1j4oJ4L7o0M2l9M0l8M3l0ROJJk2K7j7OK3j3J9l7K4Rj9nK6l6L5n2L4Ql1L5rj
-11783B9j7K8mj0LJ5k2QMk2J4j2MNj1J2k4L7l7KK3pPk0PnOJ3k6L1k9RMj3L7m4L6k4NK7k5j3
-11741AL1l1J7j1L6k3rjoj0J0L7l2K6l4K0j5MMjlK3k6L1l7RMjKlK5k9%J7Rk9LMK6k5LJ3J1
-11698D0k0K5l2K4J6j7K3j9j0M5m5L7k6Lk1M0l1J0j9K4j0mJ4LLjJJ0Nljj1noOpMOl6L6m2L4
-11656D3j5jKj9K9PqQmK1rK2n5O1k2K2k4J7nj5LJ7l6L7n2M9m7N8n0K2klOJ1OqNPj1J0j9L1
-11614H9l8J3Qk1mK6l9L0k2K5Ll3L4q%oK3j9PJ6k8M4j6mNJ6KJpJ0nL0m6N4k8K1JJ3mkJ8K3
-11572A82RJ3j1M1ON3k0O7RK8N7O5M8J02J01J47J63K19K59L28M24M71N41N02M14J90J4k45
-11544D177l48m44m12l97k80k44j35o4j9R3J46K39L24M32M80N49M15K63n2k57m37n34n45m95
-11520B455m19l13k89j83j52j08r1j8j2mKO5Q7J15J48K01K86L28M55N29O03O03M77K23r3k95
-11494D600m75n63n29m50l86k21j79n3k9R9J29K49K86L76M66M51L74K29n9k14m41m84n34n14
-11470B128m10l32k84k52j49j39j12p8p9l7n0n1k2j5j7j4k4NNl4Pj1j5mK4j9Rk0J0j0K7j5
-11438B2k2J4rj4K3j6J7j1RMj9Lkk1K6j3J7Mj7kL1m7J7K0rok0M0l3J5J2k8L0l0L4m6M4l1J4
-11399@j0K9l2LJ3lQk8J1J9k1oJ2J0pmQqRJJ1k9J5J4l2K6j8J3j5MMOJ5l4J5mkL%J3%kmJ4M
-11354B1j0K3k3K7k6OJ6j6J0j2j6jPoRMoPMrK1kj1J0KqPjj6rJ2j5J3j1%J0mpJ5l2J1K8l4K3
-11310A1JJj3M0k3J7qJK1k2k3J0L2n7L2qOqMj0MJ4j3J2nQRKmj4J2j8K4m0MKO%j7L1n1O5m2
-11267gJ4lk0RNlJ1j6J7Rm1M5n0N4rk7K3j2pJ7rJ7j6KjJ9l4L6j5J0pJ5kLj3K2l2kL0k5J6l7
-11225a4J6K5j3k4L0k1L5l6OK7j4Oj1J2qrRk0K2ql5K5%J4k5J0Oj3PlJ2l2L2Qk0J3J1j2oJ6
-11185A8KmK0l9L2j9K8l5J1Kj4J4Jj1Jj4L9k7PLJ8j6kj2M0l8J4kl8L3J4m7L0lk2L7l2K6j5
-11146@j5J6jrL2m8L2prPrJ8k4J6jPk2J0J7k7J5J6n0M4j4rJ4J4k4NJ1qj0J5j4M1n2N2l6%l
-11105a0K2j7pJ0Qj6J8qmNj7kL1l4K9k7K7j7PmK2k9J3jOoKj9M2l6QJ0rJ0j5J3j2OJ4j8nRj2
-11062a3K5k6J9nK3l9J5NqJ2j7J9k6M0n1K2Kk0K7j3J9Jk4J2RJ4k9jJ4j2L9n7M3l6K0rJ0ln
-11023dj1lL1l0K6pj1J4JomOrL6k9lK3j3%%j6K2k1J5MLj9pL9m5K7nmJ9j6Nj5PQJ5k9K5l0K2
-10979A1K5o3N6k4KoJ2qK5k0j1J4nj4K0Lj3QJj4PkQj3J2oJ3Jj6J0lJ5j6NRmk8L9j2kj4J5q
-10936IkjK5k7J3o%J3j8Jj5M8m4K8j6j0K0Rj6J7j7K0l1J3Nj5J7j3LJ7j4J8j3jM2m8K0j3jN
-10896B2mKRk1PoMOj9PJ2j9J2kNnjLJ3j0K0k6J5j9K8mj0Q%JOOk3J9k5K5mk0K2kjqLJ1lkK8
-10849F0k8k8K4Pl9M0k0joQkmj1K3Jl4M9k1J4k0jOj5J4J5JOPk7J2NnmJ7kk2K4l2J3j9K0qk9
-10806a2N3m3K4k1QoL1l7K0J7k3j8L3j3j4JM6k8j0PK1j3j2K2j4Jj1K8j2j4jRpK4k1jJ5j3k0
-10767dN9o4L3kj8J3kkK1j9mJ9k6M0l6J9l0L2nj7K4j1k4L3jnj5K2nj0mJ8jj1J7j7lJ0pjjL1
-10725D6l8J0RqLKJj0J4Nj2j5K2lj8nL5j4K4l0Qk0kL3j7jJ0KK1k3jjRj2lJ3j7J7J7l6K4%k6
-10682A3M5j2m0J5L9k7qJ3J7oj2RLqJ8koJ0j1J5joK6j6j6J4MKK9l3RqK4K1j4J2j3M3l5NL6
-10641A48k5PJ4lK3k1RN7l4N8k6L7j4O8j6L8mO9k3Q4qR2M3J04R1J64J74K14L12L66M71N10
-10609B979N32M45K73J38p1k46m08m69m95m12l88l11k35k05j44j14p0l5j8m2J8L0J0O3Q8R5
-10583A008J28J70K40K71L34M00M43L87L92L52J84O1n0j48k46k12k77j58n2P9K60L72N34M58
-10559D930L11Q8r8l84o28o75o00o24m36m21k41k25j46j10p5n9J3m7J5PN9K3P2Q3J17J32J98
-10532A279K02L29L20M52N01M82L97K90J19q7l36m58m82n64m65m21l25k75j78j75j22o1j05
-10509C17j8o3pm8Pm0K2k1llj6Pj5onk1J3l6k4J2j6rQk0J2%rj4K2j5J3J6l4K4k0K1Ok3PoK8
-10468D3k7Kj1J6oLoRj9LK5k6J9j0MMl1LL4l2PLLoj2K4j3J0oKqqJ3qJ6Nl2K7k1L7l0J4qPo
-10423Gj0J6pJ0k4L4m2K0%K3j7nlj2J7j6JLPJ9l7K3j3jJ9j9MQj6K8l7L3l7M2l3K3j1OPk5J7
-10382B%rJ8oj5JOJ6l4K7k3K3j4Pj1J2j8J5MJj9L0l8J5LPj8K2k4J7pL3m4M4l0lpL2m2L5j8
-10341a0ML0n4L0j6K5k5J0J7l1K5pj5KLK6l1K4j2Nj7L9l9K2Nk3RJLkj2L0j7J1MK1n0L7Jmj6
-10300CJ4pqjj3N3n5KJ0K3l5J4KmK4m5K2j7J7oK0l7K8Rj3J7j4Mj2K6j6L4m4L7j6oRj7J7k3
-10260dJ8K0k2rROlJ2k1PqjK4l5ROj1K3m4L9j3j3L4m9L3j1J3j7J7kpj6K4K3l4K5j8LL0k9l
-10219ENk2M5k5nQm%j8M2m7jL0j3J0J4k6j4J5pL5m4K1k3K9j7QlOj4J4j6K9l5N1n3K6k6L6l4
-10179a8M5l5kJ6k6M5k1lOoLJ8j6J5k4K6kLJ8KJ5j2KnK2j0kj9Pj4Ok7J9mk0K7l3QJRJ5k1J6
-10136B4k4QJqJ2qJ0j0NnkRj6OlK3l7M0k7Oj0MJ1L%jrJ9k1NJ6J4Lk3M6k8QK0l2K7j3k1K2k1
-10092B3J3j6JnLlmKm1M8l3M4l7K4j1QNl7MM4l6L2k4Nj4K1lloJ6k3NJ4j5J9j8K7l2J4Oj2J6
-10050B1j5LlPkRk1MOOJ1l9K4nJ6j4JrKjL1k8nJ2oK4l1L4j9J1k0J8l2L5j3PmOMJ5oLj4K1M
-10005D8J5Rk7K1Ok2Lj6l1J6J0l0K4l3M6n8N6o0M1k2K1j8J8mj7K1j6K2j1nJ6j7Pj6K6l5L0
-9968A8l4N2m0QNJ9m0M8k8%K2j4J1J3l1K3k3L8k1Nj4Rj2J4k2L3m4L0j3K2l4K9k7K5k6J2K4
-9931C7qJ9m4J4K5qrk4K4j7K3k0mj0K0Jj2K4l5RJ3j1jL4l1JJ2j2L4k3Oj9J0%Pk2J0kk0J7n
-9890CJK0k7K7l1J6%Mj3K1k5J9j4J7mk1J0j8K8qONl1J9j9L1k6J8Pk7K7qJ3k9J7j8K2Kk3J7
-9850Hkj6J6Qk3L5l7J4J1j4Rj5J4JnKj1RPk2J1QLnj0J3NJ0l4K2k9M5n1K6J3nj6QKPj5MJ8r
-9806A0Qpj4K2k9K8oPk1J4nJl3M4k4K6mJ3l0J8k1J7Nk1L0Lk0J8j8J1JQJ8j2j0J6nj6J0Ql1
-9765IL2kok0L2k6j9K5k3K7%m4N1m0J7oJ2j9J0moJ4j8MJ5LPk1K3k7J6K1m2L0j9MJ0Nk3J2k
-9724A2mK8Jj9J3Jj9K7k1OMlK1k4J2kpKjJj8J1K2m1K6rJ6ronJ5k3j0L8l6K6Qm4L5Oj8kJ6j
-9680B5j8J0JJj0L9m5J6LMj5PKmJ1j1Nrj2J1K3n0M3Ll0J8kMk3J5j2M0k7Jj0K5k8L2mj7NK2
-9638C9l7K6K7m6K0j0J4k5J4J2l1L5m0K7Ok0K6k0K4k3J3lJ7j3j3K6l5K3j3J6mJkOj2M%LK4
-9599E6k0j7J8oJ9j0Jj4J2j2K2k5J9Jjk4M3k5kJ9k2L1j3nK3m2L8k8J%M6n0J7j3K7mj2kK2j1
-9559E7j8K1Lj4J3Mk8M1l0K4Pj4Oj0J9j7L1j2roM3l5L1j3J8m2O9l1qJ7kOkNJ5mK0j1RK2Nj
-9517A79K2k0J7K2J2%K6J3K8rL6J6NM9K7K8L7L8M4N1L8Q6M6J07J16P9J42J60J49K05K48K31
-9485B228L32L21M00M11M47M81M10L53L07J15J1j89k85m18m17n12m66m42l82l74k72k55k45
-9462A559j78j67j02j25o5q1n8o5n4mn0Qk5j2J7oQLL1K1QO4mJ21LP8Q0Q7J19R4J53J70J94
-9429A822K21K85K66L53M04M08M73M86M87L91M24J94P7r0k76l24n14m84n27m86m80l80l84
-9406B346l22k61k24k13j52j59j10j17q9p1p8m4p7j9l5n2k6j8qm2qj8k3%pj2rk0j1J0m0K9
-9374A20j4k8K2jl7J3J6k7J0j8J6k7J8j1JplJ6j1ok2RK1j1J1j6J1rRk3L6j7rj0NPKj5K1k4
-9334A8J4m5M2j5J4k0L5n0M1k5J4qK0j2NjLk0L8k5k2J8olNKjpj3MNOj4K6k2J2%Jk2L7n8N2
-9292B3m5M5k7K2l1K0rPnQj0Mj7L5l9M8l5OJ0k8L9j5Mj7K1j8J6j2PomKN%lJ6m3M9j4kPMl5
-9249a7J5pJ0kkOJj1MJ1lj6J0J9j8jQj1L2n3L2Kj1j4J4K2k2nPKqKj0K7m0L8k2J3j3K5k4J0
-9207@PpoOLjJ8k4Ok0L7j3%Pj8K4kk4J9lOmpJ0PmJ5l1L2k4NLJ3qJ1j0j5PrJ4mj4J2nJ1k5J5
-9160A0J7n0K9Kj7J7rR%j2NK5k2j1J2J8k3K2k4K3pL4m5L1kk8K8l5J5J9l6L5j0k1J9jj7L0J
-9121C1j5OrK7l2L5k9K2J0k8J9l3K1j1pPj3J5l1M1m3N1j5l6M2k6OJ0j8J8Jk9L3k6J5J1j8L2
-9083C4l2K0Qk5K9l4K0j1oK5j0k7M2k9Qj6P%kj4J5L1m1J6Lm0L6pMj1P%J0j1rRJ3j7K3k1J2
-9042IPnlk2L9k4JK1j7LjnLJ2j0k3J8lK0j9JMj0jrL0k7J7j4K1j0k2L3j8LJ1qoj4J5J0j6J2
-8999Cj9J8mJnJrJ2MkjjJj9M0k8K4l4L7k9K5j2j1J7k2K3q%OrJ0j0J8j2k6M7k9J0pj4J3KJ0
-8956A1j7K1j5kKQl5L8j6KQl3L5j0KqJ7qJmlpOJKNnOqLjJ6j0j1J1KLJ1l3K9k7K5l5K5pK1j4
-8909BQj8Nj1L5l4PJ2qQj9nK5j0J6j9J1j8QJ1k7OK2j4Qj3LPlJ1mj3J6j8K0Ql7J5JOj0L0k2
-8866bkQnJ2ok2nN0m7J9Noj9O2o7L5l7M5m6L6k6K6rK4m7L9k2LpK1l7N0l2J6LopJ3k4L6j3o
-8824CkOrNLkkk1M7l1MLj0jJ5Kk1J1LMj9PNJ9k6Qj2J6oJoK9m8M0j4J0k5K7k4j5M1k3pL9l9
-8779a5M5m3K4k6M9m2Oj1K7j2J4l1K8j9J0Nj0j2K0j8OJ5rk5J9J1pJ0j8K2j1j6K8l2J5J9j4
-8742BrJ5j7Rj3NK0k1RPqKj3K7k3Kj6M1k7Qq%NJ6l5J4JJ0n%lJ1pKl0L2oJ2ploL1m3J9%j3M
-8695iJ2j8J2j2J5m1Q6p9M8l5L2l2L3k8K1rnJ1j8J9j8J6Mk6M0k6Rj9K4j8K2j6Lj4K2oJ4rl1
-8656b6L2j5J4J2pj3kL1m5K9j0m%%k9M4k4L0j2l1M8l4K5J0k9OnJ4knpJ8rK5m5K2k4L4l8K7
-8616Ek0K3rJ0k3J4nJ5j3jJJ0pLKj2J4MrJ9l6M0l1J7l1L0j5ORj3MNj7K9j6Kj8K2j0P%J3l9
-8573b1L2pK3m8L5lk3J4J7Qk9PQJJnJ4J8k0j5J5lk1M0l8J8NqJ0j6Qk0J3j6M8n8L4k5J2lL6
-8532C8m5MJ2J0j6K7l6K6Mj5OjJK1m3K3j0K0Lk3J5J2k8K4j1MjoQj6L8Km0M4k9J5J2J6m7K1
-8492C9oK5m2K9lj0k5M3k2K8l3K3k4nJ1J0l5L6o1N0rJMk0LK1k5J6nJ4k6LLJ6l9L6k2MlL5n2
-8451a7M9l2Oj0L9l6L5k5J3KqJ5l1K9oMnpJ5j3J5j6Mj1M2o0N7l6L4l0Oj9K4k0K9k8J7k3J2
-8412A4qJ3oJ3j7j3RJ8kqlJqMolNPj0L2l9L9m2K1MKk3L3l5J5lJ2j3J0ojj8K9j8K9m2L0j4J8
-8368B0l2L8m1L4l4M4n8N8k9PnJ9m4O2n0K8lj7K3j1LJ2k5L1k7K4m4M6k2j6M8k2J6l3L1k7J5
-8331A9oKoJ4J2k1jJ4mKj0JQLPk1K6l3K1k1K9j0PlKj2mK4k6M4k0j2J1K2ll9M1k2J9k2J3K7
-8289G2m1M3n7M9j1k5J5lJ4j7L7m0J5lOmoK6l4N6l3J7j6K1j1K2j3jJK4nk1M3l4L0j8L4k0J8
-8250A30nL1k7L8%K7oJ1JK9NJ7K9K5K5PL7M3J1M8L8L7P0M4N1P6P4Q9O8J40J07Q6J30J67J15
-8215A768J75J44J80J47K22J28J97J67J46J71J29J09J24P2R5O1J4M0n5n0o4j03j54j77j52
-8190C334k09j88k47j97k03k09j75j48j70j04j42q9j00l3j19j5m5m4MJ8m2K7L0J4N4M5O0N6
-8162A163P4R8Q7J24J25J05J27J71J18J89R1K13J08J60J10J49J14J07J13K4J00J1L2k8l1p4
-8136C580r5j16j68j31k06j85j97k05j98k06k02j54j72j21j62p8j27q5r4n7r8l0n4l3q4K1
-8110C43o4Np3L6o8K3m9%k0K7n7Mj2Oj6nj9J2k5K0l0J3Pk2J6j8OMj7Qj1j7J7qJ4mk3J7kpj1
-8069@J2j0K4k4J7pj5J4oj%KoMj2J9%l4K3J3k1jL1l2J0JJ4j3mnJ6j0%j5L1m9K8%KJ2j5J2n
-8026@k1J8Lk3L2j7%J0kLl3K5kjQJ3l3L5m9O7n2J4Mj1rL6k4Jj1L2k8N4o1J9qJ1j9K4lqRj2
-7984ipJ7j2J1J2mj6j8L9j8j6L2k0jPjmj0K5k0J5kLl3M5m3J9nL6k1j6L0l5J9loK0jk2K4k1
-7943a0OK0l8L5k6LK3m5N3m0K8k9M4m2L4m0M1Kj7%Oj6J6j8L7l6M1l3L6j1j1k2L5k3J5NJnL5
-7904E4l0L3n4M1l6J9oJ4j7K0j4J3QJ1j0L1m5N3kK9M5L5N8J01jJ4o7k9m6m9n8m0j4mk3Lj7
-7867B0L6o2K2j2J3qJ3l9O5o2M1k4JJ7nQrpK4j5jRj4J5j9K2j6kjlL2l0K9n9M5rJ2l2L1l3L3
-7826B6m3L5k4M1p9P2l1K7k2j2J0qJ3j2PNj4K4k2Nk9L6l4L9l7K7j5M2n4L0j8L4l5K6l3M4l2
-7789a1L3k5L4l5K9l1J0J0k7K3j3Mjo%NRLRk2J6k0K1k0K1j4OpJ6k7M2l8L3k7M4n8M2l6L8k7
-7749CJ8j8K3k0J9k6L4k9L4k0K9l6M1m8M5l3rJ9K1l7L5m8M3k1RPK2n3N2m0L6m3N6o2N6j7m
-7712C8J2Mlj1J6J3l3L2j9J1rK1l0L4j7QoQJkJ9om6M2k3M4m8N4m0M3n6P8r8J04p8O6m8L6k1
-7673I0L0m3N8o7M6k9O7o8O5o3Q3o2N4l7N5m0N4m6O1l5K0k6P1m7P1q3J02q3J16o4O2k0M6j9
-7639C19L3jJ37m6J75l5K25p4J81l8K25j1Q1k19P1j77J8j51K1q0Q2j01J13r3J71j14J97j16
-7611G93K20q1K55r0K90j24K84m6K87l2L82J1M94J23O81K64R73N10J518J229K706K457M416
-7588A7520M650Q416Q185J6213J5438M314r296p984q086j3811q645q323m153m045k160k407
-7572E826r34j380l86r24l9n44K6m18M9l61P3l00J49k80J34j83R0j79Q5j94J13k02J23j70
-7548A74R9j33R4j16J15j41J12r9N9q2R0q4P3p4R4q3N0p0K6m9J8n4M7m6L8o0L9m0M3o4O6n6
-7516a4K6l1L8n2N2o6M4k9M9m3K3k2L1n6O1l6K6m8O0o1N9n6N2k9K9o8O4m0M3m3K9j7MmK8l1
-7480b8M0m5K4j2K4rk4OK8n4L0j5K4j2Nj0K0l6M4m5L7k0J9jrPqj2L4l3J1j5L2k2rMRl6N7m3
-7440d3M6n0M0k8KjKJ7mk5M9m2L6l5K9n0P0m8J8k4J5qJ8k9K5kK2l4K6k4K7l2L8l1J2KMKpn
-7400b2J7l5L9j3joLj1L2k6J0jK8j4J3nK5j2Ok6L7l1K3JjNqN3%K2M7jO3M0J8N5L9l3J7l0l1
-7359B86m9l0n8pl8km7k3J5m3K1%m2J4K6k2j5J0j8K3J2om4K4J2l2K4lj6K2l3J5LK2l8N7l0
-7322a0j2kmK4LJj6PJ2j4K4k5K0j9K6l1lL0l4J2J2l7N3k2JrJ1j4M1m3L8l0K4poL5j2k5N1K6
-7282G6JL6K7N7R8L4L5p9K3j12k5o6mo7L8o7K6k3K2l2JJ1k1K5j4lK2k0Qj2L9l6J8J9j7J7m
-7245C1J4NNJ4L7K8PN1L2L3K5M1OJ0k0l3k6m1m3k0m5j1m2K4l9mj1Ll2LmkK3j1l4M1m8K0%%
-7205a3jmlJ9j8k2N4m3NQoK4k3K3n8N2k5K1k8J9MrPlj7L8k2J3l9M7l5J3j2K7j5oj2K3k1J8
-7165b0nJ3j4j2%L9m1J6j1L1j8qJ4j7OLk2K8k2J2QpJ1Qj9pK7l9L8l2MJ8qJnj2J3LkMnMK2k6
-7121b9Pmlj7K7l8J2L5k3LqPj1M0l4K8l8K7l9M1j6OmNl7L7Rj8j0L8j3lj1mJ0J3k5K7l5K5j6
-7080c9PPj0rK7k2J0j0K7j5kj5K0l7N0l4K6j7J8k2LkJ5j5J3j3J0NJk7L4j8j1K8j8Rj4J0j7
-7041d7K4oj2joK4nj7J3J0j0J0k5J1J3jk7JL4k1qK5k6K4oJk4L0k3J0PnnJK6j7k5K5JrJJ3l2
-6998e4L6j0lrK0k4M3n0M7m5J7lOj2jPLPj3lJ4Jj4PqQj0J2K8o5Q6r1O3m1L0k6K1j2J0rJ1l0
-6956e6K5Mpj3L1mOn9P3m9K5nQJ3l8K7KJj0pM6n5K4LJ4qK9nj4j2L7n4J3mJ6l7J9%omLk2L3
-6913a7l2K8nj5J4j0OL%ooOnJ4lj1MJ4pQj7K8k0oJ0lKk0PJ0QKl6M9l9K0j3J2rkK2k7LoK1k8
-6867e2K4nj1J4jj4J3k2LJ9rJ5j6KOj3J8lrJ9m6M4j2j0J5Nj8QJ2lj6J5j0lJ5j0Qj8K4l1K5
-6826b8J2j6Mj3QjrJ3J9n8L3MLj7K6k1J5k1KjJ8Oj8J3j0j6K6j7L5l5K2m6K5mK8Kl1rL2nj6
-6785d6lJ7LJ5l4K2j1J2Km2O1m9K8j9%J7j7L2k6j0J6j7J5j2K8k8J3Ml5M8l3K2j2J2jj6L0m1
-6747e5J3jRP%mj5J6j%krJ2rK3l0J4Jj1PJ3l7J3J9k2K5j0J2l2MK4Lk0J4k9N8l8mJ0%j3L3l9
-6704e1K4l1L3prmQj1L2l4J1%Pj2LPJ2k6K0j6P%J0k9M9m1kKM0m0L3j2qJ0j0j8K8Nj6lkoK5
-6661b2j7Pj3K2%k2J9jj3J6l4J9J8l3K4oJ3l7L6k0J6k2K5k9J2J9k2K2kMl1K0K3l9J2JOKLl0
-6621e4J8mrJ5j0K3j5KlJ2j5%QojK4l9PJ1J5j4Qj7J8k7J8njj0K8kk7K1nJ5k2OJ4k1J8k3K2
-6579b7Lk8RK7l8K2JQj2j2J5Pk0J2j0J7qqpJ6j3M3n0K7k1K5k1OJ0j1Llj1J9pnRMonlqJ4Lj0
-6534d4J8k3J8jj0%J2j8J0jJ0jnLQj5Mj3K9j6j2L6l7L6m2K1jJ0k7K3Lj7J2J1k3K8k0J1j2Q
-6494b7MQLk2M9m8K1J3j7j1L6l5K1J2j7Nl1K3OQl7L6k0jKJ3k7K6k9K4k6K0J3k1%jKj6L2k4
-6454c3J8k7M3m3M3n0J4J1mJ4%j2K8nJm0L7nrQL0m3J6Pnj0j4L8j3J1j6rK6k1nPmLJ2m0L4m
-6412a1j4J0%k1K4k1K0k6K6j2K1l7K2Lk8K2J6kl6K9jmmKJj7K8Mk1j8L6nkJ1k4KJ7rPJ4j9O
-6370a1jjKj0K7j0j3KKqJ0K0l5L5nl0J5kK0ml4K8Lk0J4j5RkJ8Jj7JRopK5j6J0j2%jPRj5K5
-6325A7J4l2j2J0J4KoKj2K6j6kJ9k2L9o2M8j9RJ0nPJknk1K0J0J8j9K7j7J3mkrJ0K6Qj4lJ8
-6283H4j0L7Kmj4J3K0j2J1qL1pK0kj3N1qL2PK2J2PN6K5K4L0M6M3N6P5P9R1R2R2J40J70J80
-6246A470J99K83K52K82L19K80K84K26J86R3O8%l1k3oM0L7Q5L9N7k7q3j77k05k58l21l27k68
-6218B474k90k45k14j69j28j52p6o2m7n4Pn0N9JL2M1P9Q4R3J43J84J65K53K34L18L40L14L39
-6190C673K81K00J57N6nn0p6m4q8Jl8M8m7Jj29j40k29k70l21l22l47k73k74k40k19j65j68
-6163I72j19j12n1j24l5m9o0m4j7n8j2k8k6l1j8J5m6k1mJ9l2mrOl5L4l7J3knk3K7j2Jj4J0
-6127F9Lmj2opK5l8K8k1J8k5JnK3j6mK0Nrk1L5k1Lj5K8k7J3j6K1%j0J2J5k8lK8k2J4j0mK9
-6086F6l8L8l1N4l5MJ9%jK0J7PNLJ3J3%K3j5L2%J5KJ8K1%rj5N3k6j1Lk7K0Lj2j1l6Nm3K2j5
-6044A51k2qqMl0j0J8l8L0m4K5j1k0K4j6j9J4J0Nj8J6pjJ4oj1J3m5L6m0L0omJQl1L5l8M6l9
-6004HL3k8PK4m3M6l0%RJ2Ql3K7k0L4j4RJ0k1QK1j6L2pj2mL4j7OlJ9k3K8KK2k1L8l9L3J1k3
-5963A27M2n5J4K1j4J0j6N1jk1M0J2kK2LmoK8l9L0j7Mj5L7l4K7K4JLM4J8j4O6nN6L2O6N6N9
-5924F50P0J09J45J36K15K27L10L75M23M55N30M14K41R2j09k78l51l91l42l21j90j60p9J9
-5900B190L7J95K01K98K48L65K75J81J44k0j42k61l12l83l46l42l32k17k27j34j30m2p8J3
-5876A181k9O3N9N2J86J14K28K95L77M65N69O19O06M39J76j17l32n09m81n36m27l04k18j58
-5852B318J3M3J41J94K96M06M49M78M13L46Q6j15k95m22m81m99m10m19k63k31k01j07r9n1
-5828A590k3l3J4J4K8P6N6M2R6R4R8J13J28J05J68J54J99J81K40K26K81L01L35L41M26M06
-5802E656M73M79N25N70O46O78P34Q00Q69R33R98J042J163J222J300J434J497J662J713J917
-5782B6311J961K140K155K242K272K233K092J940J623J267Q35L65j41o07j115j445j766k066
-5764D0296k159k279k355k316k261k196k141j986j900j800j643j550j418j325j181j158r72
-5747I656r28q43p46o69o09n50m92m40m09l41l34k81k56k38j77j83k00j09j59r0j42r2r4p7
-5723A197q2p1l7r9m1n1l6m7m3l7j2q7Jk7l6%l4l4l1j6ll0pl3J0k8Pj9j8kNk6Kj0J6k3Rj7
-5685B10Lj2j1kPj7L1m0Qj2Lnk1J4j0L6l8M5n7M6l6J5j3MMn0L0j8%Ooj5Oj5JL3j3l8RL8j8
-5644A02j7M5l5JL2m1mK6l4K2l9J5%OoQKMk7N0j8J1nQjJ1l6K8k3j5Qm1L2k7qkK2k9Ok1J7J
-5602B8k8L0J5k4K0KJrJ0l5K2%k0Kj8K2l1J3Jk5L0j1pNJ5k9L5j4mOPoj7L5m9K9j5Pl2L1j6
-5561b4J4k1JLj2KJ2oQk0J9j7J0j1K9m1L0jnknj2QJ1l9L3LJ1k3J5klJ1qj5J2LnJ3j0Jj6J7
-5518c2qJ2OqnKJ2K2k5JJ3j4K9j6K4l2N8j8l5L1PJ6l2L4jKlK3k6N5l2L3%K2oK3pK5K3k5N5
-5477B03j6K1k1L4m0M5l2J8k8k2J6l7%j2j4k8J3Qk7k2j0kj8pJ5k1j1JOl8K0j3qJ9k4Ol6L0
-5439c2Lj0NkqKJ0qRl0K1j5OprL6j0j8Pj0K5l6K5o%j2J4K2k5pPj6K8j0J1j0lJoJ3kl5L9k0
-5395f3J1oK0k5mRJ3j9J2JMlRk5M1n1M6m9M3ml2L0Rk2KqJ7K6o3L5nJ7l0L2K5l0J6OJ1mJ0J8
-5353B0l6M5j0j5J2nj8OJm2M2l1oQrqLJ9l8J8k9L2k0K2l0K0j9L7n2M7l8K8j5j4M5j1l5N0j4
-5314d0l8K2J0Oj7kKjJ8j5Qj2K3l4K1Qk3K1j7L4n6L4%jj3L3k7J8j1J3oj5J2lnJ7k5RJ5j8M
-5273e1R%Pj2jj6J9J2j1Kj7rK1PJ7j8KrnJ0j3K1kjj1j3M2k1J1Lj7RLj4J2J5k2jP%j5K8j1o
-5229c9JL5l1Qjk1N2n7N6l0oL8m2K9JLj8O%KJ2j4J9m4K7rMjPlK9k5K1k0J9o%OJ9j7L6j7j7
-5186A2M6l4J0lMmNj4K8j0k3M4j2OK3j1K2K0j5J3J9olk7K8k0Okj%K6l2K7K3j5j2K4L9l2P2
-5146B21k8K7j0K0J8J2MJ9L4K4M1K0L9RN5N4O2L4O4J08R7J14J61J57K01K49K71L53L95N00
-5116C325O17P85R25J167J363J538J625J503J329Q74M47q0o65j095j420j617j583j495j334
-5097F209j085r22p21n61m61l47l34k00k69j39j75j12j65n8j14j8q7n0k5m7k5m6j5mm6Ql8
-5070A53MpJl4j9K7m2K0j9k1L4j6Rj2l3L0k8OJ1l7K9l9K7k0K1l2J7k7K0Ok7J1j5J8j0nK3k9
-5032eL2k1l%K0okpOK3k7MJ2j5J1k0J7j4%K1Mk5JK7JlRlJ2nnL1j4L4lQQKkRkKK1n7M9n3J5
-4985H7mJ4l8K3Om1NK3j2j2K2qJ6j4J7lJ3OrjL8k7J1J0n%K4Jk3L2rK5JpJ0L0Qk3K9J4qL1k
-4942B50K4K6L3pN3P6O7P4J01Q9J25K11K01K83L85L82M98M99M37K61P1j32k93l45m32l55l54
-4915B228k32j88j21k7K5J02J84K64L70M39M70M70L43J12r7l18m32n18m75m56l80k92k13j92
-4891A066j11p6r9l4l0j1QL5LP0O7P3J28J34K44K35L19M63N04N62O83N93M45J95j18l16m65
-4864D567n55n71m43m16k32j79p4L0O6K25K49L91M32N12M34M15J46q1k38n03n48n67n37m84
-4840B039l79l34k30j90j61r7j06q0p3l8n4pn8Mn0Mj8k9Plj3K8Ql2K1k2Jj6j2Kj6jJ9l7L6
-4805A13m1J2j4J0j7qK5j1j3RJ1mloL3l8K6j3PJ3J1j1L9k8L9j1L7j1K9K5L8J4M1M3J4K9k8
-4768C61j5k1pk3oRM0k1L8K0N1P2L0R8Q4J49Q8J68J33L2Qj06o6j06q3p5j7k5P7N2R5J06J06
-4735A246M3M5k2PRM4N3J04J33K44J79L83M16N26O92Q35J040J092R47N63K65Q5j30k75n27
-4710G997o60p60p29p31n84n31l38j86j03J9J33K67L78L56M11J82ok83k46m13k73k56r0K0
-4686C574K11K96M04N04L93J77Nk42j89l14k86k51j02oJ55L37N36O98R82J146J288J177Q36
-4663A1329J19m85r19j216j289j237j092r23p37o04n12l63l17k47j86j57j16j07r4q4l1r8
-4641F34k5k3m9k6j8k7ORK0l8P1k5O2J1O6Q7M3Q6J15J55J82K37K80L65M40N30N50M54K55L6
-4611D463n9k26m19m50n60m37m33l84k75k16j71j51q0q4n8p1j2l7o6lj7k7j9mJ4m1rJ1j4k
-4581A63J5pK9l6K1nK2PKJ5jM7J9L2M4N6R1R1J42J32K12J20O1j12p6j61j25j69r5r1m3q1l0
-4548B89l0qj6j2j4j3Qj3J3J1j8j4K9j2J6K3m5O0KJ2K3l5P7KM0RO0J1O1J3P8L1Q3N5J01N9
-4512I36Q5J33J18J07J25J26P2J11O6J16J03J23J87K04K32K89L33K91L04K15J55R9O1J18J12
-4487D821K22L37L83M65N35M35L04J27o3l02m48n93n66o41n21m57l82k89k42j70j28j47r8
-4464B582j67j88o8j78o1q2l9K6M0R4J14J56J80K12J53K25J35J74J25K11K13K86M42M42O59
-4439E686O98P03O16P47O48O10O07N76N10N25N86M83N34L98M98N48R45J307K120K799M223
-4418B6367O321Q077J3316J6842R077j2293n775r686j1305j1047p449n480l752k897k156j464
-4402F696j074q98o73m90m26m20k56k96k03k09j09p2m7k9L3M2Q1J04J72K00K19J96K33K39
-4378C013K23J22J17J1j14j57k75k80l15k80k69k28k17j81j36j24j18q9o1q6m0m1p8l0n5q
-4352C04o4om6K4m8QjJ1omjqk2j0oPl3J2j7Kpqmljl%opqJ1pj1Pk3J6%k8J4lk4L1j2j9J8qR
-4305B0rpMj3J6nJPmJ4l9K8pLrQnJ9j9PROj7K8j0J4j9K5q%k9K9l1K0Knj3J1k2L1k1J2l0K0
-4261A2Qk9J4NLk8K6j6k9M6m4K9M%J2l4K1jj5J1k1J5j8L1rJ3k1M8n6N5k2Mj5L2mk3K4Jj5O
-4221B0rK1PoJ4j4K1l3K5k5J8j2J5j3kj7K2k5MLk3K4j4J0nJ5k7K5j1JPj1%J4j4j1rM4k4PN
-4180A7QLK3l3OLK3k7M2k6K6M2RJ6L7L6L1P1N9M0L9n8k6n4m3n6k7j4j5PJK6N2K9P1P0%l8n0
-4141C20m6j07mn3k2l1Kj5jk0rJ6mjk2L8n8OJ6l1L5l7K0j0nj5K1Mj6K1k0M3n0M1j8j6K5%l
-4102fRj3MqOqJoPk7M3k3jJj6j2O0o5M5n1N4m8N0l7L6k8k%oJ1k7L2mRl8K4l1L2k0J4rRkk8
-4058f9L1rQqnJ3k5M3j8j9L5j8kj1K7m2M6n1N3j9Mj9K6l9K7j9M6m6K0K0m5L2j9%L7n0L5qk3
-4019f1L0l5J4J2j7jJ3J9n0L7nOqmJ3k9J8KOJk5K0Pk0RrK1j5mQj6J3Nk0QK0nl6K9Pk3J4K3
-3976b8l0K4m0K9j1Pj0lL8n2L2pJ1j7MJ0Ll0J0pK4Lpk4K5%J9n1N2k7j2L3l3J0mJ8k3JK8k2
-3936e7K3l4L5l6K4K7n0jK3KLjj9K5j1j5K6j3JkPpnJ6j5mQRqJ0qpJ1j2kJ2j1J7Ll0K3j3M1
-3893a5m6NJ1Oj7K7k0llK3romqoL4k3K7k3J4ppOQj0rK9j2k4N6p7O7l3J8J8k1MkMj6J7k0J1
-3850c6J9k6lK6k2K2jj4J2j3MOOj5K0Mmj3K7j4j8L6nMl%J4oj2JMj0LL3j8j9OJ8l5M5m9L6%
-3807A0k7J4J3k7K4k7L7l6J3QK3l6M8m9M0k6L6k1RonQnLjJ2l4J6K4k7NRLn7P0l8k0K5Rl6K0
-3766AmOl0K4j4Nj0K0k3NOj6L5k3rL4l5ONJ2rj0K2k6K0Ql1J0RmK1k1mK6k5J9nJ6j4J1jJ7k2
-3723BJ5j0J3j6K3Mk2J0L2l0K2j6j5J4%J8l3K3NmpJ7%OJ1l1L4k1nK2k9PPkj3Rj1K3k7K5j4
-3682C6K7j6nK5l6J1QPjj1K7j1k4L9k1J6j8J5J6Rk1J9n%K0Oj2mK1QpK5j3NQJ0P%J7JJ0j6J1
-3639A83L0%J0J2OM5oJ8J7K6j6K4j0qn0K5j6J5j5K0j8L1pkJJ4j1J1kj9OpjK8j3RK5j5M1J6
-3599C97LM3J2L8K1O4M5K7O6N7P4P1Q2J09J37J31J64K09K20K77L22K99L70L32L47K70L07J98
-3571D692J89J63J87K28K48K47L45K20K24R6P6k9q2j38j25k20o3j15j3m5R5Lk8r6j64j22j34
-3544E639j05O5J80K97M62N76P10P91P57O28L94J48j93l43m92m97m20k80j43O3J67L02L32
-3521I038K28J31j52l63n80p56p87q24p06p23n44m85l94l61k86l07k07j83k21j02j43j13m4
-3498A116m4l6j6jn9J4r7l9q2o9n8j6o0j1k5k0j4OJjk2L6j9K7k3M7l1M1K3%N4j4M0m5J4k0
-3462E97k6j9k7J5m7K3o3L6m1K6j4k8K4Oj0LJ5j0J0J6K2k1QjL6j8K5oK6nK9%qM5j2K1K0J6
-3424F63J6j5N9k6L9J0K8J8J6K4J7N2PL3L8jN3L9K4M5L6M6N0L4O4M8P3K4P4O6O6J16M7J33
-3390B016N7J32P7J11J10R0R9J08Q6J06J68J05J93J46J83K00K17K41K31L11K99L17L60L73
-3366F336M48M15M59M66M39L82L68K86K17K07J76J07J01Q1J2J6o1r4j30j78k01k34k41k93
-3342I084k88k80k83k81k52k26k57j65j70j71j55j97j99k62k41k70k25k19j85j28j71j20j38
-3319D201j19q3o0r3J1l7lK2p4o0n9o4p7k1l9o7n7j09o0k02n3j46n8q5l7j5j4Ql4k5l2PJ4
-3286B480J0J24P7J30Q7P5P2J4J8N2J9L9Lo1n1j11j59q9j37j17q4m8p4ro2p8j4Ok1L6J6N4
-3254B197qJ6r1m9o3q7n5m6k1K5K5K9K4M7j7L2lK8p4M3n7o3m2j04K2p6L4JN9K1J2l9l8o9q9
-3219A524m3m6m1lm3m2j8n2q9o6o8j06n8r3n4l9p9l3k5j0l2Ml1K5j9L7L2j3N5M4L5N2O9M5
-3185H19N0kk1jr2m6p4p2m6q0j2l3n6k0j9j9l2pJ7n2K3qnJ2j4J5nok2K6j0l4Nk4pOl1L7l8
-3146A22KJ3l3K2pjK0k8RK5k5J1j6L%lJ7pj4lJ7Nml2L0kj3J5l3K0%%lkjMJ6rJ9k1K2roLRk
-3100A30J1JkMj1KJ5noJ2Pj0J4Rj0Ol1P5m6K8j3mK0Ok8M7l6L9j1J4K1J9rM6qkrM3l5j1J3m1
-3058B54K7J4l1PQPK3k2J6pqK0MK5kjM2j6L6K0J1P3%N7Q6M2P7K6O2j4mp6m2l7l4l3rj2JoL9
-3017F23PK5K9J0N2O8RO7P9R5N8J41R9J27J51J75J97K44K63L48L86N38O39Q28J021J350J776
-2990I405K265K960L818M904O227P504Q304P653N284J500k449n437p267p805p347o306n064
-2973A8149l838k971k268j741j392j076r16o49n54m39l42k70k41j30j70j22r7q4p6p7n1m0
-2951F05o1l3l3j0o0Lj3l8Pl2Nl6qrj1k3Kj3Jm0M2l4rj7J1l4oK4m7PJ7l1j4Mj3j6J8kr%mK6
-2909A16m4K7k4L0Ll4L6j1k4J8j1kJ3kJ0k7kJ8k2RLL2l5J8m2M0j4L4o9P5k1J5l4L%Oj3J0k6
-2870E9pL3l0j4K0j2r%OqJ0J3k8j4L2j2KpJ0j4K0okMk4K5JJ9n9M3qJ8j3MnoMlrL3m7J4%lP
-2825C7kL%k7K5J0O%k4JL5k0J7%qk4K9j2Lj4J8j4J7j8Rlj4J1nJ4j8nK5j0oJ8k7J2J1k9L0k6
-2783B5K0jK3l4J4j6K2l2L8j7%kORl2L1j3K4k3pKPK2mj7MoK8l9M2k9K7qpOmJ0j1J7k3J1Qj0
-2740F1OJ8m8L0J3j4L1J3j2mJ3L3L0j1K9K5PK5N0L2M6J3Lj3l0n3k3l5l7k3J9q4K7Pk1kKk5
-2702I8J5j4K0m1K6M0n0L0nQk6M4l2L6kpOj9L3P%LJ5l7K8j9K1mj5J3K7n4L2Kk1M9rj5K6l2
-2662A77M6l6K3l7N7l2K5qJ9MOOl6M4ljMk6M0k9K1k8J9Mk1J4kmK5O%QpJ0NnJ2j4L5k9L5m0
-2620B87L1MJ1%pK4qJ2j4M3l3K8lj3M7mQK7j6K7L2M3l4J8l8N8k9K8k1K8OJ2QM5nK6M3OL6J5
-2580G28L9L2O2M8M1P2N1P4P3R2Q1J09J25J13J35J77J80J92K03K59K51K49K75K42L07J99K46
-2553D655P2p1j92k31l10l09l55k60l04k81k52k40k12j89j73j58j12j17q4p8o9l0p2k0k3m2
-2527E43j6L1k6K6%K9O6m9O0p8K6o6n5k6k8m3m4Ro2L0m5J9l5J4Jj3kJnJ2nk4rJ0l0M2m6L9
-2489B51l6NmOj6Lj1Mj2L4l1N2m3L2j5J6mK2k9J3j9K4k5lj6J2j7j8J7j0j9K3k6L4m6L0l3K6
-2451A71j7Oj5j1KLJ4l5J8j5Nk3K6j5Qj8JnK0k4K3k9Pjj1nKmJ0Pj6j4K4l1J9j1MPK6m9L9l5
-2409E8K7j4lJ2l4N2o7N7k9QK1k2Rj8J5O%l8M2j9%kQPJLn5P6m2J6k3R%jJ1nrjK1mmQKNooK3
-2362I5mk4K1mQMmKQk1J6J4j1j0%J6rPKJ3RQqMj5RJ0L0k8K4Mj5L9j3J5l0N1j8J5J4j5K4j1
-2319B22J9pLK7pL0NMpM6K2mL5J6K3K6M9ML2R0J6P1L2P7M7L9P6L4R0R4J03J38J37K20K07K56
-2283B265K66L08L42L21M15M98O23Q05R85J367J759K267L023L812M980O273P761Q861Q346
-2264E5277N220M34l664o287p760q047p274n909m685l575k814k206j704j344j048q09o24m91
-2246B690m06k85k40k58j26j54j15j06r0o7m8q7j9o8rn1L2q3J1k2j5l1Plk5j7Lj0l8j4j6R
-2214C49j9nk4J8lj6JJ6JJN3kN5k4K8l8rj0p0J2p5ml0j6l6J0k1k4kJ8l9K3l8M1l9PK7k6j6
-2175G4J2pJ4j1J1l0K3j0Mj2J4qnjmRj6j0K7k1OnJ7k6pJ3m3N1m4L6mk1KJ1j6J8Lj0j8K7j9
-2134B4J3lJj7J0mJ4j8ojJ4lkRj8MkJ3oMnk1K5pqK1l4N0m7L3rPj8L2k1K9Lk0M0l5K8k0J2m
-2090E7k7QJ0n0M1k4j3JJ0j2kJ5j0JlLj8K4j2J3k4J2KmJ4l9L7j1lPj1J6qj3K2k8K5j5KK2k5
-2049a0J5k3J8lQMoNnLLk0J8j4Pj8K5k2JK2j4j0K2l0L9qljPLj8J6jJ6%j3mL1k0M3j4M2k9P2
-2005A34K2L4L5N0K6k9K1k6o8m1k5j9k9k3j7Mlk4j4nJ2j1n%j1L1j4l0L0j8QkK6k5oJ4k0L3
-1967A5pl5L9k6J5j2J8k9L4l5M3l4J0KjLj1J1kJ4k7K3j0mj0L2k1po%J6pL7l6PMlJ4k9K4j0
-1926arJ0j0QJ2j7Mj6NJ2pK4k2kK4l8K5%RlJ1jj7J7k6J8nrNj%KQl9N0k8k2N6j6qk3L2k0L8
-1882C0m3L1nk1L8j9L0nOj9L2m8J4mlj2NJ0k5NOlJKPKKJ0lpJ3J2j4J4j7L1k7L8j1JjpoK0P
-1837F7q%LrL5j0j0J5j2LL5k0J4J3K0OJ9J2Oj0L4j5j2j6J3k6K5j1J2l0M4k9OnoPnK1l1L1J1
-1796A87J3lM9L3jJ8J8j5k9l4j0m3J0n3J6j1r%J4k6J5Qj2Qk1J1OK2j6OJ0M0%nRl5K4l9j5j0
-1756A30Jnk0l6N2l5L9pJ1j7J0K3k8J3J5k8K0k8K0J4l4Kj7J7nj1K1n9N6k6K3j6J1QlPk7K6
-1718A17K0rj5L8k2nk8L9k2lk8N5l3J6j7nqkJ7k4MrPqlRk5L8j9PLqpL6n8L0k0J0L0l3mJ5k2
-1675E4Qk2J4mjpj3J0nJ5l8M1k7J4j9JJ7Nmn1O2l8L0j2kJ8k5J1j5KkK5k5PqK6k4J5l6L3k2
-1634HJ8j9K6k5J7oj5jK6m1L2j8qKJ7%j0OJ6l2L5k8MpJ8k4K0l3M0l4L4k9OJ9j7J5j6J2jk6
-1594a9K2nJ0mq%j1L3j0l5K3Rj9L1m2M5k2pPK8n3N7m6K6jj2J5j6Oj3K0j1J2j0j0QK4k4KOo
-1553@pRJ7m9N8k9qJ0KnK2m6O0m1K8l4K1LpmmK0j5Lj8K1j5J2j9RK7k3j8K5LLj9J9nk7K4J8
-1511B1l7K1OqJ6l0K0k0L1k7J0pK0k4MpJ1MLmNj4L2j5qK2j2ojk1N2m6L0l1M3l3J8k7L1j9n
-1470boK4n0M7k0J8m1N5n0L5mmjRPojoJ9k2K3k1J4J1l3L3l4lK0oj0J9k3J5k0K5j1k%mOJ8l6
-1427a8L6l6L0j2MRk1LK0j5J8j4k1K0j0kMJ4k3J0Pj2j0J6k5L1J1l4K2ml0M1l9K8Jj3Kj7L4
-1388Ej0K1m4K9j9LN2n3J0lj4K7j1j4J4NOMk3ROJk0K9k0J6kj4MMJrkKjmJ7k2J8Qk7K1mj6K0
-1343@%Qk5J9qOk0J1J6nj5Kj1K5qmNrJJ8l0K6oj9K5oJ1j8J8J0m3L4l4J6JJ6j1pJ5k1J5nRM
-1299Fj3KJ8j5K%mj2L3m4K7kj5J8ljLj2Mj3J7jk2M0k4K5j8oQpJ8j9pJ1lK0j8PrJ2k9L4k4K0
-1255Dj0OJ2j0Lj8J9j7PJ0k4K2k8L3j7J2j2kLJ4j7MrNJ4Nk8OK2k1K8j8LK3l7Qj2K7pj3PJ1
-1213Hk2J5j5J8Jj9L3k3j6L2k9L6m6M7m3L9l2K5k7%M1l8K1l6L0KJ5n0L2J9k5Rj1K3k7K2kk3
-1175a6K6l2K2J5k1OqPnJ7%l7L7k8J8pJK0k0MmJ8Lm3M3rk9K2Nj0nJ9k1J2LJ4l8L2j8j0J8j
-1133@%j9K9n%Pk2lJ2Qpj0K0j8J3pjJ4l3J0J4J3k1rK0Lj9RK7l9K3k8K3KqqK2k6L1k8K0l7M3
-1090A5n6N1J7m8J3QK2k9LJ6k1OK4l3J8rrJ8kPnk1JL8k3Mpj0M5o5N7l6NJ1jk4K1J4k3J4ko
-1048bKJ0j0j2MPJ2nk0J0NJlMJqNrJ0pK8m2J9qJ9l2J7j8M3m7K5OlrJJ9k0J8k7J5PNk3K3k6
-1003a5K3j3J6j1Lj3J6pJ0jj0rRJKKMrKj5M3n2L2l4K9J0l3L0j5J5l7M7m2M3jm3L9k7J4rJ4
-962Hm0N0k7J8k3K5j3Kj1Qj9L0j2L0l8J4J0k3J8k2K8jk1OK2k0JJ%jj0K4k1J0oMoQj4J1MQk7
-919a5L9l7J8l3L8om%nJ6j2j%LK1m4K9nJ4m4L4k0K3l6K7J0jj4Rj1J2lj2L6m2K1KppPkqRMl
-874@rK5l1L7n7O7k0k0J7jj3lQJlOo%Pj4J6nj7K2j1jMMLl6L6Nk5J7J2l4K2j8J4LmpJ6pj8L5
-828A7j5j7jK6k6K1Rj0l2M7m4M3l9J8nONpPj9M0l8J1J0Lk8L4l8L3J2l1J0Rj5nJ8rMj1pJ1J3
-786A0rrJ8j6J3j9K3Ll9M7rk2J7rj1J9qJ0JnLj2kQj2J5loK4m3N9n5K1qJ9k0RJ4k2NPj0K4j9
-742AmkK1l7QK2k1kL9l4PRj3J9j0rkK5k6L0j4j6J1j0NRj6J8k3J4MK7n1J7RljrlJ1j4K2Jj1
-698bk6M3j4NroK1j7J1k5L2j1nLK4k7kpJ4k8M2j3Lj4KK0k5K5j1Mj0kK2l2OJ6nJ9l0OJQk7L5
-654A4lJm2N0qk8K5k1J7j6K7k7J6qrJ5J2l8M7l7J4J9k1j8K9k4J4kJ4k2rK9qj4J0qL1m4L3m
-614Fj8K4nj1J0k5K9k2J5KJ0j8%NJ4l5M4l3J3kNrKqJJ4j7LK1qj3K0k0J7j8pL9k5Rj3MLlKj9
-569a7L4l3L1Om5L7j3oRj6J0K1j2j0J5j4Jj5K6j8OoJ4k9L3rLk8M1j0j8J8lj6L7n1K4K5k9J0
-529CoK4k7O%lKK4k9J5k1J6j8K7k3J0J0j2lK4l2Rj2L1j7K0l3J4Oj1K3k0KmNnJ4mrK%J4j6P
-485CJ2k8J2J7j9jkJ3kOk5JL9m8K1Rj2noK5pPj0Rl3K0J9pomJ2j0%Jj2J0oNJ3j5J1j8J5klj
-439bqJ6mj9K4j7J6nQj1J5k3K7l1J8mj0J9j8J6pJ3j0mlJJoJ8j4nJ7Jk5LL1j8%J2j4KnlJ7m
-394Ej5Rl%LNOk1J1JqOMl%Mj4K1k1J4J0m3M5k1OmoJ5qKMOk0K2j5R%oj6K7j5jL1n7M4j7MJ0
-346A0k8K7l0NK4Ok1J5j3J3mk5J3K0k3K9l1K8j7Oj6J1RJqrK1j2KkJj4K0j7L3l7K5nj6RKk3
-304b1J9rkK3k2J9j4J9qj8K6Kl8L9k5%J2k8N8l6NK0j7Jj3kQJ5j2jK3m1QM2n2L1mLj1K4n0L7
-262A0k1mJ5K2l3lL2j8rK5j1j6J2LpoRl0M4k0K2k3J9l5M6l7Qj1J7kJ8l0J4j7K2Kl8M6pj0j
-221cJ8j2j9L6k0lPKj7LK5k4KqK1qlkpJ1Rj5Pj6K4Mj7J0j6K2lj4K4k6oJ9QmmLj6NNrK3j4N
-174Gl1L7pJ0o%m5N3j2Mj6K3j8jJ1j2J1Kl5M8l7J9J5j4j9RMJ8j3J1pkJ1jrk0M4m1N6k7K0J7
-132E7LJ7N7l6Oj4m2J2qk3j0k1NRnJ7k7J0pK4l1J6k5L2k4JKK3m7N3k0l0K4KK3m3K6qlmOlP
-89AkJ9l0J6j4OJ4j7K9l6K2mLk0J9oJ1k1L4n5M1rJ1k8K0qLQk1K9j7qJ4mJ3l0JJ3JrK7k2Np
-45hMLNmk1M4l4J2Klk2L1K1m8L7k0Kj6N0n6L1l2K8Krmj4L2j3rK0k8ML4k2mJ8k8K9k6J0J7j3
-2Bj6K8k3RJ1rqkPJpJ9mqQk1J3nMj2K6o%j4Rj8L2l3J1PjJ9m0K1J1l0M8l0J6l2J8pNK8j6l3
43b2K1QonJ4lk8N6n6J3JJ8j5Ok4M6l4J7qJ5k0J4oOj5K4j0pRpkpJ9j6J9j2Nj4MJkMJK3l5J5
89Emj3J5JMj4ml%K5k0Rjj7M8l8jJ6j2K1q%j7J2j9J5%RrkJ0k5L6l4K0J%kk2MK1Rl6M9l7K0l2
136b0J1L3m1J5Qkj6L5k7J0k0K7k5K1j0J2j0LJoOnKj0J7k0K5k9K0LmKl1M1j7kQrJ6%k7K7pn
180@rJ4Lj4LJ1mmj2NJ4rJ2l2L0j4K4l0K3j2Or%Qj1J5j4rK8j8j3L2J2m3J0J6rj3QjNJ3rMl2
225b5L0MrJkrOJ7k1J0j1L5l0nL%K3k2NPrnJ8j4jJ8l3L6l7K5j6%J5Mj7L6m1J9k2K9l3L0olo
270fJ4j5K0oPm2M2l4K0J0k9K1J2l5K7nK1n3M9j8j1K1j0Kk3K8j9K5k7J8Mj1Mj1K0j4J6k1J7
309Hkk3J8oJ4r%kQK0m0J1J5ok5K4kj4K8l9J1J8j6kK3j2J2k3J2j1K3j1mJ8j6%klK8k3Rr%%K
354Bl0K0J7Kj6j0J9pJ9k7K6j3rk0M9m3M0k1k0K7Ol1M1j4lonL4l3J6j9L4l0Rjl1M3j9PMj1R
396Ej8J3j3ROKk1K2lj6K7j0rJJ2j4K8l2K2k2K0l0L8m0K4jj1L1k0JjJ7l4K1kj7%J1kOjJj8R
440iM0o4O8m4LNlj7J9J6k2K7k2LoJ2j3J1jj0J4kk8M3l3ROqQK9l7J1j9J8k2L4qnj3J3J2l6L0
483IlJ0j4KkoJ8k0J2pLLk1J8J4k4L0k6mJ6k1RK3k8J9j6Pjj1j0K5J4j7JpK5l4KJ0K4k5J3l0
526b0M2o0M6j1KK5k1KkKj1K3k2j6N1n5M5l0J3lJjJ0j7NJ5j5J0l0K1LjjJJ3j8J1k6K9kNj8j4
569a9JJ4Qj1J3llMj8L4j8NLj3nj3L8j7oLJ2j4J2m%OppPmK0j8mPj9K5%k1K5mllLj9J9K2n2L1
617Gk7J7KJ1rRPj9pj0K5onJ1lj4J8j0j7L4j3j5J9qj0J6k1K2J3k5J3k7L3j0mK5k2j8K8j8K1
658A3l2L3j6nJM1m7JJ7kJj6jK0j3J8lj6Lj3J0RJ2k9K8k6J4J6l7K3j0nJ9KrmJKPj9KK4k8J3
702aPj7K5j3olQnJ6l4K9%rlJ4KmpQj2J0j5K2lj6Rj9L1k6jK8j7NqKJ9j0j6J5rpjK2j3RoRrL
751Ck8M4l5K5j3Rjj0O%J0j2NJ1%l1K1ql%J2j1J2j3K3l8L8k1nL4k3j4J5k6M6k2j8K0j1RJkJ8
794A7j5npK7k2JJ2j5J9l5L1j8%J9j7K3j5lKj0K8l1K1qqK5l8K2%J7j2j3J1LnnqQRQl0J4PPk6
839a5J7NKk8K4llkKK1m0L1rj3mjL3j1Momj5K7j4Jj%K4m7K2J%jO%J7k8MJ4j1kJ2j2lL0l9L0
886A5j7lrL9m3M5n4L3mNJ1l1J8j5JOJ9k6K8k6J1kpLJ4l5M9m3K1Nj9L8k2j8NJ9j0Mj6L3m3K2
928AopL3m0K0lJ0LrrJ5rn%K7m2M6m7L4rlJ5ro%ljPKk1L4k0J0j3J5k9K9mMQm5K5qJ8j8L1k4
975cmklL9l6Oj0jL2k8J4j7K5j3K7l3jJ5nk2K3lKj1J3nj5J6m%J1pj9M7l6%QPpQMk2jQnK0j8
1022fKLj5N0n2K1lj7L9l9K0J3k7J1j2K0l3N1m3K1j6J2%j8M5m6J9pK0k6J4J1k6L0l0J5J9j1
1060Ij6PJJ9k4jJ2k7M0m0M2k6Nlj0J8nL7m6LL%J0j9OOLQj0Mj8K3qlJ2k0NlJ0qJ1J3l8kM6l6
1106a0PmLQj4J0K9o5M9j3kRk6L0qlqJ6j5J6Pl3L6l9K7Lk3J4Pj5K2j6OMj5LpJ4Ro%k1QJ0j4
1151a0J0oPj9L5qj9J1PQj7NkQk4J1OlNKj2J1k0K8l4L9k0%%mJ8j9oKQJ0lj1lK1k9L1l5K5pQ
1197Ej7J5kQjJ%Kpk5J7rJ7j8K3ok4L5k0JJ6j1J8k7RJ3k6K9l2K9k2LLRj9KJ8j4J9j6Pj1K3j6
1241aRj4K8m8M3l4L3l0L8m5J8j7L6l1M1n1M5l4K3qQmlk2K8Kj8J4k2L0k4L1k5J1kJ8l8J5K6
1280B6l2J0J2rj6nJ4J7k3j0K2j6Oj2L7k1%Pj7K4k6K8j6J5k2L1l7OJ1Ppk7K4j0J8k6PJ4lOj9
1321a2J7oMLj3K3j7J0j0NoJ2k4K8k5J9j3%jKJ3l9L0J2j0lPQk9lL5l2J0QRj0Kl4O8o3K5j0J1
1364A%J7j1l4L2lJ5l3J8lQk0K6k4J1mJ1j2oQJ0j9J9qK1k3J6j0j3K5j2k5L7m0L2%j4KRj3NQ
1406DnK2m9M2rRrk2QK6m1L8qJ5k2jk1K6K5k8mkkK2k7L5l6Ok2M6l4L2pokk0K6nLpK5k7K1k9
1450a4L3m0K4Nn%Pjk8J9J7l1J8k6M0k8%J8knk4M0k8LJ3k0K5lk9L7j3j1mNQLj5K2k6K0kj5L4
1493B1k4J0j6J5j1N%KJLmroK2J7l8L2k9J2J3rj8J4Lj9%J3j6L6l8K7qJ2m0L2Kk6L3j7O%j9M6
1536C0l4%K1k1MNQj5nJ4pJ0%nj9J4J4j3jpK2l2L2rk0J2J5j3J0k3K6l0K3omPoLJ9l8K9j8mL4
1580B2m1K9nJoj3OPN%l0N1m1J4%kj3N5o5K1Rk0N6n4J7kj0Kj6L5j8K0k3jRpJ7rJ7k6J3Jnk0
1624b0L9j8KOj5J2plNJnmJ1j0QNKl5M0j4J1k9L1k1J4j1j9L5j2%lMJ1qJ4k6J7j5J2pQk9L4k2
1668a1J4j0Qp%jK1l2K0%j1j8P3p3N4k9JpjJ4j4R%JjkJ5jk6K7j1j6K5j8JjK1l3N7m4OJk7M3
1712A7j5j2K6j6o%MOnMM%j8N%kK8j7NqLJmKj4J8J0j1j3JJ6Ql5K8%rJ1k3oK0j1J5j4J0lJ8k8
1759a0K4j8J9k7J4%J0k0MJ8k9K0j3JjJJ4KnomK6k0qqL3j6j1OJ2j9M1n6K0K7m9L5j2K6l1oJ5
1801ajOqJ2jj5J5j6K0j5OJ1m0K2K8k5KjKlRj8K4l9M3j9Nj7J7j3K8k4L3l1Rj4J8j0kJ4j8J4
1843GqJmlJ4ml0L5l4N8m2pKK7j5Lk0J6J5j2K0l3KK4k6L6k9L1k8qJ9k0pK4Nj5JnL3l0QRl5N6
1887C1n9M2j6J8k4K7k3MJ0k8K3lJ2Nl3K0k9M4m0K0JNk3L8l5J5j0qL1j7j5L6j9%kQk3K5j1J5
1927A2k1JL0l7J7%j4J7Lj%k1K0j1J4lj3J5k0J6k9K2J1nlpJ3nOk9L1pJ0j8Pjj3PK4nk5J8Mk1
1971a1J2qnL8l9OJ2j0oJ8rJ5%k4J1NnqJ0OrJ6k9J1pPPmj3NJ6K1m7K2k%j1J6j9J8j1J0Rk2K2
2016A4k8nL2j4JnOjJ6j7%NpkJ6ml1J4J0K5l1L3l8OJ6j1k5K2K4m1J5J9n0M4pJ4k5J9j1j4K3
2057GJ8l7K0j8L1k6OJlJRk6J6J5l1L9k2q%J7k7K6j0nK4k3J4k2LK7nj6JkK7mn9P0m5L1l3J8
2099aK1l6PK5k4KJ1oKK0k6j1L7k7OLk2L1j6L3l6J1lj3J7mmJ0j9K6l4M0k9K5k3MoPj1J1L9m5
2141hRK0l2K6l5J3J1j1J7k8L8k4JLmJ2qkKMJ4k4J5%j0mj2L8l7K3j4J4rKJ4k6J6J9l0j4L2q
2183Clj0K4l0L3k5J0J3kqpJ9k8J5k6K0J9k2j2K3mnj3L5l6M0j9rj6L7j6kJ1kj5K0oj9K1kk2
2224a6J0J4j5KJ3k7J7%j1L9l7NOpPJk9N9m5K2Qk0J5k1J0mNOj0LQj4oJ6Nk0J7lnK1k2Nj2OK
2269brJ5j8L0k0NJ0j9PQj7J3Ok8K9jj8J0K3l6J6lJ2l1K7qJPk3K3jk4L4nj0oJ2l4L5j7L1l0
2311fJ4l2L9k1J5pj5K9k2j5J8NJ6l2J3j1MJ1jk1K3nKnJ5nk2QJ1pJ1rlrK3J3k1lkQmjPj6K5
2356A5k6K7l3K8k1K1j1QnJ7k9%Rj5K6nl1M2l8K7kj5J2Nj5P%JRk4K9k8L4j0j6PkrMJ0j6L6m0
2399a7J1K6k9L2k4j3J4JMoqJ5j1JpJ1j8K8k5L3m4N1n2N1k6Rm%o%J1k1K5j2J6j4mpK9k8RMn
2442@kj1K5k3J7j3KJ9j4oJ6j4J8l6J7K0k0LqJ0J4m2K8lJ3j6LN%kMmj2J8Kj9K3k1OJ1j9J4j4
2485a1L0ol6K3rJ3J2j9Lj7K8l0L7k1MqJ8l1L1l6M9l0J4j1M0o0M2j4k3J8kJ4j8J2pJ6j3j4J0
2524b%mJ1klJ4l0K1j3Nk7M6l2M5l4qJ4Mj5J2LJj8L9l8J3qJ9k5J9j7L4m1J9J6j7j2J1kRk3L8
2566B2l1J1Mpj3K7kk9L1j9J8k5NK0oJ0l2L3l2K9j4J2j0Qj4JMokkJ6j2J0j0NJ8j1l4L9j3j2
2607a3L5m4L4oNj1J9l8K8j6pJ0Jj2K5j0Pj9N2o0L0mqj1K1pnQlQj7OPolK1k9K7l4J6J0Nj5%
2651cj5K5jpmLoK0mnmj3J6oJ5k1RJ1l0L5k0J5k1J7JpqJ0j1J3J3k8QKqJ2j6K7k1J1k9K8LKL
2696A1k8K1JJ%pmPjQk7J8Rj8J2Njk2M3l8MK6l1K2l0K8j9K2j0MmqjJ7j1Lj%%jqK8j7k8J9j2
2742a8K2ljK8n9L7Qj6jkMjpLKKJ1j4jmK3jj8J3j0jJ4k0J4Nk1J7Nj0%qJJ4mkj2J2j1K7k0L%
2789@L%nMJ3k4K%j4J7JJ2j2PPk9M4l9K8l2M2m1L6l3KRK0k5Qj3J8%k2K4kOk1J3j0J8j6J3j8
2832ikK7k5J1Nj6rK1llMoJ6j6LJ3m1M8k5J0KnlpJ5nrJ8j9J2j7K4lj7RKJ8j9pK6l6K6k3L0j3
2877BrL4l3JK4m2K7LojjJ0j5KJ6k7M3o3N1k6QPJ2k6Rj7L9k1mj2kM0j8Lnk4M3k2J0j0J0k9J9
2920@JJ5j6J7m5M5l4K5qlnJ3qJ8k1oJ8jolJ1j4KK3k5OlK8m5L8k2Nj2J7mJj3QJ6j5qJ8mJ5l5
2965a6J4jrQOMJrKnPpJ1pQrJoPoKMkOmMlnJ5k8K9j8J2lJ8k6QJ5k5jJ9j8j3L5k6J6j1J2kj6
3015a2J2J2j2J4j1Lk2L7m1L5l0L5l5J0MKQj0j5J9nMj4K2k7M1k7J5k3K1k9J5QrlJ7j8RRl0K7
3056FpmJ1Lj7L0m3M2m7L6joPk1K9k4pK3j1J9k1J1k3K6l3L2j4J7k5L1k6NJ%K0k6J9j3J6l6M2
3097B1m7L5Nk0j1J8Qk5J3mPj3K1LprOLj8L3k2J1mj7J2J7m3M2j5K2l2J7j7J7qJ4j3nRJ3j2j1
3139fj2K0k%j9K4nk2M3k9J3k5M5m2K3k3M8l9J4j4J8rj9K0k2L2k8L1orlj0K3k5M1l9K2J4l5
3178a2K4l1K1jJ6j7oJ5k0K5l6K9lj2Q%mLkJ5k2K1ok6L4nl2M7l2J0J3k9J4K8m4J7pJ5j9QKK3
3220B2k5j0J1j0J5j6J6mKpJ3j4MJ3k3J7j8M5n0K3J7l1J5Kk1jJ3Rj6K5l1M6o5L2Oj3jNJ5Qj9
3261aPKj7RqJ3mJ6k7K5l3K5mKPk7J9j4K0mrrJ2%nJ0Mk6K9k1K7k6J0j9K2plJ1q%J0Qk5K3j4
3306@j5KK2mj0jL5m7J6RmmLlLOj3J3rmJ6qj9K9k8K6k1L5j4j1J3j2k0LL0k0kJ1rJ1Rj8J1j5
3350hQ%j1J5QMk2OJ1j7M2n2RrJ6Jjk0N2o3L6kMqJj9K8%nj8J0J3Ol4L1kj5%J1j2J1Oj9Pk1L3
3396A1j5J9k5K2m4N2k6MK5k3LqJ1j6J8k0J7k8M7n7M7j8J1njjqK1j6MJj7K0j1J3qJ5l5J8OK
3437Ej0PoPJ0nnj2J3jk1L2j6Rj1RKj5J7mnj6J9lk1J2L1m0RJ1lJ6j2Nj4pK0J1l2J6K4l6J4m
3481@K2k0kk8L5j3J2Nk8J7jJ6k9J4J2j8RJ3mk2J0%Jk4L2Qj7lj6J6K8m3K7j9J1jkl%j4L2rj4
3524a0L9m9K2kj0J4Mk0J8j4K7k1j0PPMkm7N9pk1L6m8L0j6RJ5k3K0l2K7Nj1NjqJ8k6J1krL6
3566B4k5j5K6k2J1MmOorK1j2Oj2QpmJ2QMk0KK2k0jMJ4j9qK0npJ0KNj3n%J4j7jJ3mRk1J9k0
3613a3LJ5rKJ5nl2L7j2koNNK7m3L1l8L7j8Ok1L7k7R%j1Pj2J2mmJ7qj7L8m1L4k0OpOJOl6N3
3658B3k5J6l4M1l5L2k7kL4k5jjJ5j1okQpJ3j6J2Nj1%K1l4J6J5k4L2m6K4Oj6L1k3MrJ1Qm4M0
3700Hj4LK2qk7K8j2PpJ6k3J4k0J3rJ0jj1J5j1J3j2%j0J5J4k4QrK1j4jOJ7k4LK0l8M6m0J2K4
3742B0n5M8j8kK1k3K4l0J9oKNornJ7K2l7J5j4O%K4j3J4m0K7Jj0K2l1K6k1J7j5J9j2%k1J5j8
3783b2L7k6K2k0J1j2J4p%J0k6L8l7L8k4L4l7J5nKqLJ1qQl6M0m1M6k1Lo%rK4k0J1L1o0L3PK
3825A5k7rL5j4lL%pK0m0L5j2nL0k4K2m4L1Nk0jK6k0J9j3j0JOJ2j7K3l1K1k2J2J4rqK0j9j3
3866a8L5j6rK0j1Rj3j9L6l9M6l5J2Kj2J7OJ1l2K1Jj6J4k1K1k2L0l8J4RPk2J7rpJ2j1J0K8k2
3906FOLm3K8JLr%JJJ1j7PkJNNNm%k4J9j3K9j7J2l3K9k3K9k1J2p%J3j2j8K4qmPj5J3%Rj8K8
3953A9l8M6k2Oj1LKPk3%J1Pj3kK2m1L0momJ6Qk0J7j0NKpPk7K5j2Mj6J7OJ3k3J3Rk6J6oJj0
3998iKmJ2jK0l1J7j2LPj0Nj5J6Mj3K7l3NJ0J6l4L8k3qK1rj3pL6l9L2j2J2Jj2Kj3J5pLJJ1N
4042A6j6J9k8K6j5lMqrOJ4qJ4l9M3l0J8J2l0J1nL2l7L1k5J4l1K5j5L2m6L3j1j0K3k5L7l4J5
4081@J6k9K3j3oR%j1K9l1OJ0mK1m2M9l8J1nNplJ2J7k8PlJ3m1M0j5J7j4J5k2J7nPj4J1l1L1
4123Dj3N%J9mk7L9l3J6Nk9L0k9K4mlj8N2o8M3pqJ8j5RJ0k8L0k5j0K2kLKk7J7J1j0Kj6K9k6
4165a2J4J4j0k7K9kkoRk5K5j4J1j2J6k5K6JqOok%Pj7L2l9K1N%qPj0qK3j5J7k5J1NNj9K0k1
4209iJ2j1M1o7M4j0Pk6K5j4OJ0k9L5l3L1k6K2loj5K1Lj9nM8m7L2j8j3J6rjJ7k9K1KLJ2k5K0
4250A3Mj8%JJ0k9J9J5l6K0oJ9j4Lj7K4qmJ0Jj6K1ml6M8k0oOjNj6J2J7m6L5J7n1M9k4K3k4J4
4292A0j7K0j3Rk4J6klJ4%k0QjKJ%JKJrK5l3K6l7K7j2K8j9qPK2j6Mr%kPnKLkJ4k3J0k6L1kj0
4340cQ%j4J2Npj0J7lpPMrJK0k3j2L9k2Rkj8J9k3RJ4%mk5J7Lj2K5qrkJkJ0Lj3Nj0K1k9L3j4
4387AKllk9M4lNk1OrJ8rK5m3J9L1m9M1m1J8Pl1M7k0rJ9k6K7k7POJ0j5Oj4J1Qoj3J5Rk5K3J
4431A0k2J4j3K5qLj9K5j7OpJ8j0rkJJ2noJ%jKKJ4rk5M2l8J5Rpj6K2%pj3J7j0j0L6k9Ro%MN
4478CJ7l6L0m9K4J9j1J3j9J8j6K0k6%K0oJj3J6kj0jJ4qJ6j2MJ1k1MLj2LJ1%j8J7mJ7l3J5N
4520Dj7L0lk6K3j4J6k0lQ%j1NK0rjNjk4M0k0kj3J6oJ5l3L3k7L6k5Nj1L0m9J8K2Rm1L8j6j1
4562a0J1JpK0j1j2%jK7m1M5l1J6qRj0k2N6n5M4k7LqK5j6j2K6l1M1k7kK6m3O0n0K3k3L8m5K1
4602@k1L1j6O%k0L7j7J0qqJ1rMJ1k9L0j9J1nNj5J0J0j2k9L6Rk7K5k1J9pplJ4j2MpJ6j3J7j3
4645bj5L0Mj8Pk3J0RJmkmOJ5k9K2j1J5j4J2j7MJ7j2J6l4K4k1K0lqOkMk6M7m2K6qlOk1L6k2
4689dQj8K7k1L2l2J4kmmPpQj3K2k0J1jOrqLkJ8pnpJ9k3K4j2LKNj6%lR%jNj4NL0m7K6Rj2Ol0
4739b3L5l0L6k9pK5mj0RK1l2OKlLKJ4k1Q%lnPj6L1pk4N3n2J1Lj1LLnK3j9J8k7L2j8Kj4J5p
4784ej%J1%rK0nj5Oj2J0j5K2rOj0OKjj7K5Ql8M0k4J3%l1L1Lk3L0j6j3OJJ4j4KLRj9%J2Jj4
4830a0J5kp%J0ojRnpj1K5J2n0L3Mk5L6k9RJ0j5J4j3oJ6j6oJ6%j8L1k2NRJj3mJ6Jj1Pj4J3m
4875cnK7j8j6K3j1mOJ7kk4PRlj0J6jkoJ5j7j3J3K2m8O1n1K4mkLMj9J0MKj4J6k3K5j3lJ9k0
4919ikJ4j1oJ9Pj6J1lj6J0J3l0M2j6k0L1k1J0pj2QQqJ4l1L1J0m1L2k2JJ3k8L4k2J5mQqKlM
4962ArK3j3Lj0nJ1MqJ6j0mM%%nPKj3J0Ql2L7k7J0lLJ5j5J4k6kK6k0J3JNk4K1l5L4nJpJJ2m
5009EmOk1K7Pm2K2JK0k2j7K4j4RoO%KJl0M4k8J5j3K8k0J2k4L2j4j7mJ2P%Lqj4L3k3J0k1L0
5052A4k1K3j7j2K8k2J4j1JNnJ4k2K0k2J7Lj8OkRkK5l1K0l3L4l9M6l3J3rRj2K6j7k6M7m0L5
5092A5j4kkJ0k5J8nRJ5k1j3J5Mj9J9Jj7J5mqJ5j0JJ7j9PmMOk1PRj1J1kj2L0l1KJ0RnoPk0J6
5138AKrNK3m2M5l2QnkPk6L5jOk8K5rmj1L9m2L7k3Rk6K7nkj1NJ0Jk2K2k7J9Qkpj0K3jk0K0j0
5184@J%lJ1k8L7l7L1k0NmPj6K0ljj0K3m0M6j6j4K2k6PRJ0j5kJ0mOk0JK1j2J6qmj1OJ1Qj4K
5229BooJ6J2l5QL2k4j0K4jj2J8m6M5k7K4k1J3lKj9ORL2m6J9klnPKk0J2%J4m6N2l7K5K0l4J1
5272BjJ9k7PMj1J9j3J8m7M3j7j3L2Jk7J6%jkJJ3j3rRoML8n3J6Jk1L7l9K1j2NLNrK0lm3M3j
5317Ioj6J8j6J5%k3L2j9jJ9j1pK3k2j0K1mnK%J5k9M3n2O2o7N3l7LJ4k5M5l8L1l9J9JlK0l2
5358a7M1k6Lk0L2k4K1j7Kk0J2K7k5J5oMj0J9j2oJ0j8L0j8K8k9KKJ6k4J0J5j5j0KJ1LpmJ2k
5399Glj2QoRomK0j1J1k8RK0oqjqK4J1o6N9j2oj0J2qrJ4Nj2kPJ3j9QLqJ6k0J7k9L1j6MoK2j0
5446Djj5K5j9J8l5L6k6J7nqK3j4NrJ1Ok6J8k1J6LPj5K2m1M3k4%LNnkj1J6No%k2K8mkj7K7o
5491DJl1L8m0O0n0L2j4qJ1MJkk5L8m3K7kPj0KKqJ8nj1J5j4J8k2OJ6j5j4J1Rk3%K8j4LRj5J6
5535A0j5j4M0j3rlRkRk1RKk9N1l9K8k2KK0kk4K3j6K0j9kJ2lkOrj4J4JJ3k1J1mK4k1j3K5k0
5578hJK3nk6J9oJ7k8K3j0pJ6j4J0nJ1k2J4j0L0m2N1l5lJ8Ml1J8JNl8L1K6l8J9rpK6j2nJ5j8
5620aMooKJ6j7K2l5L5%k0lmPJ5mJ0k3QJ0k5OjK5k5K9k7QJ0j0%J2j2Nl2N2l0K0m7M1j5Ol1N6
5664B5l6K0Oj8nJ5plMK2l9K8j2l0M9l6K5rj5N1l9mJ8k3K0k3K1jj1J3j5K4k6J7pJ1j3J8k4J6
5704Gpj4J4Lonj0L6k3RjkJ6m3K6J0j9MNJ3k5L8l5kJ7lk1K8j7J9qJj5K1l9J4M3m1K0jj4PPp
5748@j0J5jj4OJ0j3L0m0L8o1P1m4J7oOOj7J0l%Oj1nJ1J7j8OnjJ0k9J7oOQj0j0L2m5L9k1J0
5791AJ2nj8K2k3J6lmJ2k1J4PJk1J2Pk6J9lJ4m3K7MPmj4J1Qrj1K3j2mNJ0k9J6J9l1K2j9mK3
5834HqK8m3J2PJ0j1j1K1k3J5j6kJ5kQk8L3j2j2J6lkJ4mj3j4K1k4L7l0J5Rk1K8k0j3K1j5RR
5875Ik8J5K0j6K2k2kLj8L8k3NlkQk5J9%MJj7J9k4M1k1j3L4n4N4m2NL4l1K4j6mj5N4n1J1J7
5916A0j9K0j9K6k7J7j5LlJ3k1L0j4Qj6LpK1j2pK7k9L7j7k8MK0j6K7k4J5mmQk8L4k0K2k4J8
5956Ij1Lj9K0lRq%J0j9K1j6Qj8K1Kqpj8L0k5M0k4K0l6L3pl2N0j8k2K9j7lLQj3PJ3j9PlOnj1
6001a3KL0k7L0k6qM0n7K9J4j6mnKJ3Jj7L0k3J9kl3K1Qoj3K1j7L3l0j5L7k7J3jk9L9j2j4J8
6041Ekpj1L3k3JJ4rKqnK5nj4OmJ1l5M4l2J4pK6j6Kk4K8jj0j5K6l4N1k6PqnOk6L6oJ%j1OJ0
6087A0k1K0l3K4K1l0OL0m2J3J6l5M5m1L3l8K1pJ4L%j1j0K1j0Qj4J2noPkJlLOj3NQk1J5KK0
6130B2j1k8K0oJ2k8L5k1qJ0J9k4J6
6143H
##$OBSERVEDINTEGRALS=	(X Y Z)
(2.458813535142542861, 2.530567746990335376, 1.0658119603984399504)
(6.3135278954284004271, 6.3633165322207450032, 0.95149648086648308531)
(12.298414912202478178, 12.782633811202551044, 0.69271981357499667897)
(1.0555856782657839776, 1.1530366886745475608, 3.2429453820219893423)
(1.4154047936226119564, 1.5068588187759817121, 3.2201643639067274449)
(1.686768376454219398, 1.7812208942350473695, 2.2265146165238922649)
(1.5353444987415518774, 1.6785225217272450315, 3.25935951501776211)
(2.3411893925094480196, 2.4161517082084160712, 1.0832621832291837727)
(2.2160023252915510561, 2.3216991904273518443, 2.2144657161018113101)
(2.1043084748995344313, 2.2100053400354227051, 5.1072087866733371087)
(7.425600306716523491, 7.4529494530770525884, 0.80573586913635864004)
(4.5667549059696526115, 4.6500463424699782777, 1.0564189485761770193)
(3.9454129490139910885, 4.0311362522734253133, 1.0565839466852717798)
(5.1206125603596843732, 5.1856649961664516013, 1.0302801390513742774)
(5.5820592779030775432, 5.6489356137790291967, 1.0112034041587614208)
(2.8422881435863893707, 2.8929599198318096676, 1.1544489834029612041)
(2.7747257752590317459, 2.8394730449062981492, 6.291678911933842322)
(3.6257429347823677546, 3.7593449117348423094, 3)
(2.9993526255890414767, 3.0617336150025948882, 1.0240513550271688192)
##$OBSERVEDMULTIPLETS=	
(1, 2.458813535142542861, 2.530567746990335376, 2.4918522401220535301, 1.0658119603984399504, 1, s, G)
(2, 6.3135278954284004271, 6.3633165322207450032, 6.3356697523956331253, 0.95149648086648308531, 1, d, I, 1.55225)
(3, 12.298414912202478178, 12.782633811202551044, 12.529285586437545419, 0.69271981357499667897, 1, s, N)
(4, 1.0555856782657839776, 1.1530366886745475608, 1.1044320605672701685, 3.2429453820219893423, 3, s, A)
(5, 1.4154047936226119564, 1.5068588187759817121, 1.454789070263882822, 3.2201643639067274449, 3, s, B)
(6, 1.686768376454219398, 1.7812208942350473695, 1.7266016939250687923, 2.2265146165238922649, 2, m, C)
(7, 1.5353444987415518774, 1.6785225217272450315, 1.6045973182535935297, 3.25935951501776211, 3, m, D)
(8, 2.3411893925094480196, 2.4161517082084160712, 2.3840940556653715809, 1.0832621832291837727, 1, dd, E, 4.88904 13.2339)
(9, 2.2160023252915510561, 2.3216991904273518443, 2.2805811237824333837, 2.2144657161018113101, 2, m, R)
(10, 2.1043084748995344313, 2.2100053400354227051, 2.1586945166330715473, 5.1072087866733371087, 5, m, S)
(11, 7.425600306716523491, 7.4529494530770525884, 7.4400907816683972129, 0.80573586913635864004, 1, d, P, 1.73706)
(12, 4.5667549059696526115, 4.6500463424699782777, 4.6106233949796138205, 1.0564189485761770193, 1, d, K, 14.2773)
(13, 3.9454129490139910885, 4.0311362522734253133, 3.9872083300679479478, 1.0565839466852717798, 1, d, J, 14.1968)
(14, 5.1206125603596843732, 5.1856649961664516013, 5.1566430430689287334, 1.0302801390513742774, 1, dd, L, 8.32886 11.6514)
(15, 5.5820592779030775432, 5.6489356137790291967, 5.6187418600239409372, 1.0112034041587614208, 1, dd, M, 4.86682 12.1691)
(16, 2.8422881435863893707, 2.8929599198318096676, 2.868164414953220831, 1.1544489834029612041, 1, dd, O, 4.77808 12.0571)
(17, 2.7747257752590317459, 2.8394730449062981492, 2.8164993843622863068, 6.291678911933842322, 6, s, Q)
(18, 3.6257429347823677546, 3.7593449117348423094, 3.7011303609238441759, 3, 3, s, H)
(19, 2.9993526255890414767, 3.0617336150025948882, 3.0294043671280439511, 1.0240513550271688192, 1, dd, F, 1.89288 11.8984)
##END=	

##TITLE=	7tm49A2 i500B 2 may 08
##JCAMPDX=	6.0	$$ NMR Plug-in 1.2 of MestReNova 5.3.0-4399
##BLOCKID=	3
##DATATYPE=	NMRPEAKTABLE
##DATACLASS=	PEAKTABLE
##.OBSERVEFREQUENCY=	500.17645263671875
##.OBSERVENUCLEUS=	^1H
##NPOINTS=	54
##FIRSTX=	1.1044320605672701685
##LASTX=	12.529285586437545419
##XFACTOR=	1
##YFACTOR=	1
##FIRSTY=	9601.296875
##XUNITS=	PPM
##YUNITS=	ARBITRARY UNITS
##PEAKTABLE=	(XY..XY)
1.1044320605672701685, 9601.296875
1.2458135467044366695, 744.9700927734375
1.454789070263882822, 9426.89453125
1.5540989729527729946, 137.0325469970703125
1.5798134469779767652, 312.48602294921875
1.580012519141168692, 308.146636962890625
1.598163120453035102, 503.814422607421875
1.6356163151665763511, 1654.5545654296875
1.7179968837946122395, 1480.786865234375
1.7241668902123188367, 1661.31689453125
1.7376413077682750785, 1089.7030029296875
2.1354691662717426581, 547.588623046875
2.154218931141624882, 12606.076171875
2.1863954524858462136, 1202.1929931640625
2.2250730666159177495, 200.588836669921875
2.2508848454146019868, 703.3834228515625
2.2758990009876027827, 1804.027587890625
2.2842765924047783166, 876.89129638671875
2.2911840000030809783, 807.0489501953125
2.3006611801021037422, 1407.030517578125
2.3174690384865352932, 203.010467529296875
2.365996785070119568, 787.53509521484375
2.3757328605497338714, 861.343994140625
2.392416716853098535, 699.5224609375
2.4022298601885347935, 652.24139404296875
2.4918522401220535301, 2442.24169921875
2.8164993843622863068, 7474.84912109375
2.8512811761325429494, 816.79156494140625
2.8609420111490844185, 850.93511962890625
2.8754949012277379872, 651.460693359375
2.8849395713035170807, 692.1629638671875
3.0157592678606053305, 648.45123291015625
3.0192611181952018207, 687.40106201171875
3.0392651707860767196, 652.44708251953125
3.0433319116702906015, 621.31109619140625
3.7011303609238441759, 11776.646484375
3.9730165058692792357, 585.23687744140625
4.00140015426661666, 644.44464111328125
4.596351133788386889, 991.4110107421875
4.6248956561708398638, 914.77166748046875
5.1366585391391135218, 688.7838134765625
5.1533331509382236391, 839.76953125
5.1599758506024766547, 688.72528076171875
5.1766046315959020063, 688.26568603515625
5.6016865111918354714, 689.24713134765625
5.6114676557914888733, 786.10162353515625
5.6260669805403811239, 752.4871826171875
5.6357462925720573921, 696.9327392578125
6.3341180473871601109, 2059.658935546875
6.3372214574041070279, 2042.307373046875
7.2598572321397760732, 3635.354248046875
7.4383543267059035742, 1950.575927734375
7.4418272366308908516, 1909.7833251953125
12.529285586437545419, 212.02252197265625
##END=	

##END=	
