# Supplementary material for: Studies toward bivalent κ opioids derived from salvinorin A: heteromethylation of the furan ring reduces affinity
Source: Beilstein J Org Chem. 2013 Dec 20;9:2916–24. doi: 10.3762/bjoc.9.328 (PMC3896271; doi:10.3762/bjoc.9.328)
Supplement: File 2 — 1H and 13C NMR spectra of all new compounds in jcamp-dx format. [file Beilstein_J_Org_Chem-09-2916-s002.zip › 2-1H-NMR.jdx]

##TITLE=7tm35D2 14 mar 08 $$ Begin of the link block
##JCAMP-DX=5.00 $$ ACD/NMR Processor Academia Edition ${product.year} v 12.01
##ORIGIN= 
##OWNER= 
##DATA TYPE=LINK
##BLOCKS=3
##TITLE=7tm35D2 14 mar 08 $$ Begin of the structure block
##JCAMP-CS=3.7 $$ ACD/NMR Processor Academia Edition ${product.year} v 12.01
##ORIGIN= 
##OWNER= 
##BLOCK_ID=1
##ATOMLIST=
$$        AN        AS        NH
          1         C         1
          2         C         2
          3         C         1
          4         C 
          5         C 
          6         C 
          7         C         2
          8         C         2
          9         C 
          10        C 
          11        C 
          12        O 
          13        C         1
          14        C         2
          15        O 
          16        C 
          17        C 
          18        O 
          19        C         1
          20        C         1
          21        H 
          22        H 
          23        O 
          24        O 
          25        C 
          26        C         3
          27        C         3
          28        O 
          29        O 
          30        C         3
          31        C 
          32        C         3
          33        O 
          34        C         2
          35        N 
          36        C         3
          37        C         3
##BONDLIST=
$$        AN1       AN2       BT
          1         2         S
          1         6         S
          1         24        S
          2         3         S
          3         4         S
          3         25        S
          4         5         S
          4         7         S
          4         26        S
          5         6         S
          5         10        S
          5         21        S
          6         23        D
          7         8         S
          8         9         S
          9         10        S
          9         11        S
          9         22        S
          10        14        S
          10        27        S
          11        12        S
          11        15        D
          12        13        S
          13        14        S
          13        16        S
          16        17        D
          16        20        S
          17        18        S
          17        34        S
          18        19        S
          19        20        D
          24        31        S
          25        28        D
          25        29        S
          29        30        S
          31        32        S
          31        33        D
          34        35        S
          35        36        S
          35        37        S
##XY_RASTER=
$$        AN        X         Y         Z
          1         -14842    6619
          2         -14751    13568
          3         -8697     16963
          4         -2759     13411
          5         -2851     6462
          6         -8878     3091
          7         3291      16805
          8         9230      13253
          9         9139      6304
          10        3109      2934
          11        15051     2777
          12        14961     -4098
          13        8958      -7446
          14        3019      -3941
          15        21128     6171
          16        8867      -14393
          17        14434     -18543
          18        12200     -25125
          19        5229      -25033
          20        3144      -18395
          21        -2942     -484
          22        9039      -1317
          23        -8970     -3855
          24        -20894    3225
          25        -8618     24336
          26        -2668     20358
          27        3200      9881
          28        -14645    27937
          29        -2324     27780
          30        3855      23990
          31        -26691    6764
          32        -32768    3453
          33        -26521    13682
          34        21065     -16482
          35        26165     -21193
          36        32768     -19140
          37        24643     -27937
##STEREOCENTER=
$$        AN        SD
          1         P
          3         M
          4         P
          5         M
          9         M
          10        M
          13        P
##$MOLFILE=  $$ Empty String
  ACD/Labs08221316562D
  $$ Empty String
 37 40  0  0  1  0  0  0  0  0 38 V2000
-14842.0000-6619.0000    0.0000 C   0  0  0  0  0  0  0  0  0  0  0  0
-14751.0000-13568.0000    0.0000 C   0  0  0  0  0  0  0  0  0  0  0  0
-8697.0000-16963.0000    0.0000 C   0  0  0  0  0  0  0  0  0  0  0  0
-2759.0000-13411.0000    0.0000 C   0  0  0  0  0  0  0  0  0  0  0  0
-2851.0000-6462.0000    0.0000 C   0  0  0  0  0  0  0  0  0  0  0  0
-8878.0000-3091.0000    0.0000 C   0  0  0  0  0  0  0  0  0  0  0  0
 3291.0000-16805.0000    0.0000 C   0  0  0  0  0  0  0  0  0  0  0  0
 9230.0000-13253.0000    0.0000 C   0  0  0  0  0  0  0  0  0  0  0  0
 9139.0000-6304.0000    0.0000 C   0  0  0  0  0  0  0  0  0  0  0  0
 3109.0000-2934.0000    0.0000 C   0  0  0  0  0  0  0  0  0  0  0  0
15051.0000-2777.0000    0.0000 C   0  0  0  0  0  0  0  0  0  0  0  0
14961.0000 4098.0000    0.0000 O   0  0  0  0  0  0  0  0  0  0  0  0
 8958.0000 7446.0000    0.0000 C   0  0  0  0  0  0  0  0  0  0  0  0
 3019.0000 3941.0000    0.0000 C   0  0  0  0  0  0  0  0  0  0  0  0
21128.0000-6171.0000    0.0000 O   0  0  0  0  0  0  0  0  0  0  0  0
 8867.000014393.0000    0.0000 C   0  0  0  0  0  0  0  0  0  0  0  0
14434.000018543.0000    0.0000 C   0  0  0  0  0  0  0  0  0  0  0  0
12200.000025125.0000    0.0000 O   0  0  0  0  0  0  0  0  0  0  0  0
 5229.000025033.0000    0.0000 C   0  0  0  0  0  0  0  0  0  0  0  0
 3144.000018395.0000    0.0000 C   0  0  0  0  0  0  0  0  0  0  0  0
-2942.0000  484.0000    0.0000 H   0  0  0  0  0  0  0  0  0  0  0  0
 9039.0000 1317.0000    0.0000 H   0  0  0  0  0  0  0  0  0  0  0  0
-8970.0000 3855.0000    0.0000 O   0  0  0  0  0  0  0  0  0  0  0  0
-20894.0000-3225.0000    0.0000 O   0  0  0  0  0  0  0  0  0  0  0  0
-8618.0000-24336.0000    0.0000 C   0  0  0  0  0  0  0  0  0  0  0  0
-2668.0000-20358.0000    0.0000 C   0  0  0  0  0  0  0  0  0  0  0  0
 3200.0000-9881.0000    0.0000 C   0  0  0  0  0  0  0  0  0  0  0  0
-14645.0000-27937.0000    0.0000 O   0  0  0  0  0  0  0  0  0  0  0  0
-2324.0000-27780.0000    0.0000 O   0  0  0  0  0  0  0  0  0  0  0  0
 3855.0000-23990.0000    0.0000 C   0  0  0  0  0  0  0  0  0  0  0  0
-26691.0000-6764.0000    0.0000 C   0  0  0  0  0  0  0  0  0  0  0  0
-32768.0000-3453.0000    0.0000 C   0  0  0  0  0  0  0  0  0  0  0  0
-26521.0000-13682.0000    0.0000 O   0  0  0  0  0  0  0  0  0  0  0  0
21065.000016482.0000    0.0000 C   0  0  0  0  0  0  0  0  0  0  0  0
26165.000021193.0000    0.0000 N   0  0  0  0  0  0  0  0  0  0  0  0
32768.000019140.0000    0.0000 C   0  0  0  0  0  0  0  0  0  0  0  0
24643.000027937.0000    0.0000 C   0  0  0  0  0  0  0  0  0  0  0  0
  1  2  1  0  0  0  0
  1  6  1  0  0  0  0
  1 24  1  6  0  0  0
  2  3  1  0  0  0  0
  3  4  1  0  0  0  0
  3 25  1  6  0  0  0
  4  5  1  0  0  0  0
  4  7  1  0  0  0  0
  4 26  1  6  0  0  0
  5  6  1  0  0  0  0
  5 10  1  0  0  0  0
  5 21  1  1  0  0  0
  6 23  2  0  0  0  0
  7  8  1  0  0  0  0
  8  9  1  0  0  0  0
  9 10  1  0  0  0  0
  9 11  1  0  0  0  0
  9 22  1  1  0  0  0
 10 14  1  0  0  0  0
 10 27  1  6  0  0  0
 11 12  1  0  0  0  0
 11 15  2  0  0  0  0
 12 13  1  0  0  0  0
 13 14  1  0  0  0  0
 13 16  1  1  0  0  0
 16 17  2  0  0  0  0
 16 20  1  0  0  0  0
 17 18  1  0  0  0  0
 17 34  1  0  0  0  0
 18 19  1  0  0  0  0
 19 20  2  0  0  0  0
 24 31  1  0  0  0  0
 25 28  2  0  0  0  0
 25 29  1  0  0  0  0
 29 30  1  0  0  0  0
 31 32  1  0  0  0  0
 31 33  2  0  0  0  0
 34 35  1  0  0  0  0
 35 36  1  0  0  0  0
 35 37  1  0  0  0  0
M  ZZC   1 9
M  ZZC   2 8
M  ZZC   3 7
M  ZZC   4 6
M  ZZC   5 5
M  ZZC   6 10
M  ZZC   7 14
M  ZZC   8 13
M  ZZC   9 12
M  ZZC  10 4
M  ZZC  11 11
M  ZZC  12 1
M  ZZC  13 2
M  ZZC  14 3
M  ZZC  15 29
M  ZZC  16 15
M  ZZC  17 16
M  ZZC  18 17
M  ZZC  19 18
M  ZZC  20 19
M  ZZC  21 5a
M  ZZC  22 12a
M  ZZC  23 28
M  ZZC  24 25
M  ZZC  25 22
M  ZZC  26 21
M  ZZC  27 20
M  ZZC  28 33
M  ZZC  29 23
M  ZZC  30 24
M  ZZC  31 26
M  ZZC  32 34
M  ZZC  33 27
M  ZZC  34 30
M  ZZC  35 31
M  ZZC  36 32
M  ZZC  37 35
M  END
$$$$

##END=$$ End of the structure block
##TITLE=7tm35D2 14 mar 08 $$ Begin of the peaks block
##JCAMP-DX=5.00 $$ ACD/NMR Processor Academia Edition ${product.year} v 12.01
##ORIGIN= 
##OWNER= 
##BLOCK_ID=2
##DATA TYPE=NMR SPECTRUM
##DATA CLASS=PEAK TABLE
##.OBSERVE FREQUENCY=300.03238
##.OBSERVE NUCLEUS=^1H
##NPOINTS=42
##FIRSTX=1.09977138
##LASTX=7.31517220
##MAXX=6941.45654297
##MINX=60.74422836
##MAXY=0.00000000
##MINY=0.00000000
##XFACTOR=1.0000000000
##YFACTOR=7032.616699218750000
##FIRSTY=2883.98828125
##XUNITS=PPM
##YUNITS=ARBITRARY UNITS
##PEAK TABLE=(XY..XY)
1.09977, 0.4101
1.43985, 0.4202
1.52687, 0.0123
1.55627, 0.0381
1.57412, 0.0456
1.60728, 0.0939
1.64161, 0.0457
1.64794, 0.0369
1.69361, 0.011
1.73146, 0.0086
1.7605, 0.0308
1.79773, 0.0324
2.08281, 0.0422
2.09366, 0.043
2.13668, 0.7632
2.14054, 0.5333
2.16613, 0.1665
2.22268, 0.987
2.26101, 0.027
2.27968, 0.1019
2.31056, 0.0761
2.33577, 0.041
2.36381, 0.0339
2.38087, 0.0315
2.71874, 0.0399
2.74474, 0.0411
2.77467, 0.0314
3.44247, 0.2695
3.7101, 0.6801
5.07834, 0.0343
5.11099, 0.051
5.14486, 0.0328
5.52451, 0.034
5.54145, 0.0397
5.56398, 0.0378
5.58109, 0.0344
6.27752, 0.1026
6.2837, 0.1199
7.26013, 0.1225
7.3057, 0.0964
7.31128, 0.112
7.31517, 0.0733
##END=$$ End of the peaks block
##TITLE=7tm35D2 14 mar 08 $$ Begin of the data block
##JCAMP-DX=5.00 $$ ACD/NMR Processor Academia Edition ${product.year} v 12.01
##BLOCK_ID=3
##DATA TYPE=NMR SPECTRUM
##DATA CLASS=NTUPLES
##ORIGIN=mercury
##OWNER="
##.OBSERVE FREQUENCY=300.03238
##.ACQUISITION TIME=6.82557
##.ZERO FILL=0
##.SHIFT REFERENCE=INTERNAL,  ,32768, -1.9224
##.OBSERVE NUCLEUS=^1H
##.ACQUISITION MODE=SIMULTANEOUS
##SPECTROMETER/DATA SYSTEM=??
##.SOLVENT NAME=5
##.PHASE0=0.00000000
##.PHASE1=0.00000000
##NTUPLES=NMR SPECTRUM
##VAR_NAME=       FREQUENCY,     SPECTRUM/REAL, SPECTRUM/IMAG
##SYMBOL=         X,             R,             I,             N
##VAR_TYPE=       INDEPENDENT,   DEPENDENT,     DEPENDENT,     PAGE
##VAR_FORM=       AFFN,          ASDF,          ASDF,          AFFN
##VAR_DIM=        32768,         32768,         32768,         2
##UNITS=          HZ,            ARBITRARY UNITS,ARBITRARY UNITS
##FIRST=          4223.97412109, 0.00000000e+0, 0.00000000e+0, 1
##LAST=           -5.76794067e+2,0.87907708,    0.00000000e+0, 2
##MIN=            -5.76794067e+2,-4.03496399e+1,0.00000000e+0, 1
##MAX=            4223.97412109, 7032.61669922, 0.00000000e+0, 2
##FACTOR=         1.0000000000,  0.0000100000,  1.0000000000,  1
##PAGE=N=1
##DATA TABLE=(X++(R..R)),  XYDATA
4224@l5163J84606n2745l07677K6373K81304k6372j84606Q791P9117Q790Q7908N2745
4222.1A23071j23071%J67025q7908k46142O1536J93397p9117j05489R6698L5163j7581
4220.3A7582R6698j7582k19769k6372K19769Q791j49443P0326R6698j23070p0326J31861
4218.6C5163L5163j14280j7581P9117K6372q791p9117j05489J05489J93397q7908j84606
4216.8a23071J40653K37350j14280k10978k6372J7581j7581P9116O1536o1536%P9117
4215F1535n2744p0326O1535%j23071N2745K02188%j49444j7581N2745q791T%q791O1536
4212.7E2745P9117j31862j67025R6699J58234m3954TK6372p0326j05489J05489J23071
4210.9G9117p9117m3954J40652J7582k02188o1535K10978J58234j31861j49443J7581
4209.3d3954M3954j05489p0326J75815J23071j49443p0326K28560O1535k54932n2745
4207.7a14280K54932%k28560J7582J05489j14280p0326J75815M3954j05489Q7908J05489
4206A58234j75816r6698J75815l5163k19769J31862K28560j75816j58234K28560J14280
4204.3A75815k54932n2745K19770n2745j67025J40653J58234j93397j40653J84607
4202.9A7582P9116j49443n2744J05489L5163q791P0326l5163j58233n2745J31861J05490
4201.1H7908n2745p0326K6372Q7908k6372p9117N2744J40653j05490k10978P9117K02188
4199.4A31862j31862k54932J49443L25258m3954k19769M3954O1535j84606j23071K19770
4197.7b6372J58234r6699m3954J31862L5163j49443j05489%q791j7582O1536R6698
4196C5163N2745o1536r6698%J23071N2744j05489n2745P9117N2745m3954l5163%l5163
4193.9c5163n2745O1536J05489q791r6698m3954P0326K6372o1535%J40652K6373k19770
4192h7908r6698K02188J31861j49443p9117J40652%j23070P0326J58234p9117j58234
4190.3g0326j7582q790k6373J31862J40652q7908j40652J7582N2744l5163Q791L5163
4188.5@%L5163To1535q791P9117k6372j58234K6372J31862l5163p9117Q7907N2745
4186.5G9117j40652l5163J58233P0327q7908p0326j7582M3954P9117n2745j67024J7581
4184.7a23071K10979J7581j14280%Tj05489P0326J93397j05489k54933Q7908K54933
4183A31862k6373j67024K6372P0326l5163m3954Q791N2745R6698k6372j58234q791
4181.2g9117J75815q790j67025O1535J49444j14280j67025O1535J23071%q791q790
4179.4A7582n2745K6372N2745p9117l5163J49443J7581k10978J7582K46141p9117k81305
4177.7b10979P0327K37350%p0326N2745r6699j93397J14281K46141q791j40652l5163
4175.9c5163q791L5163J23071J7582j84607o1535J31862N2744p9117q791%p0326L5163
4174e2745J05490j7582o1535N2744N2745j05489o1536P9117j7581r6699P0326J67025
4172.3A14280q791q7907K6372l5163j84606k6373K46142J67025j31862TN2745K6372
4170.5B6372m3954J7582O1535p9117q7907J05489J14280p9117l5163M3954m3954r6698
4168.7i6698P9116L5164j58234L5163L16468O1535l51631j40652K81304J58234k02187
4167.1A7582j67025N2745J14280N2744l5163p9117%P9117j7581j05490q790Q7907J7582
4165.2H791Q791M3953j7581p0326l5163J7581Q791K6372K6373j7582m3954L5163P0326
4163.3F1535K6373m3954n2745Q791M3954l5163n2745Q7908R6698j58234j84606J40653
4161.6f1535J84606j23071r6698J40652N2744j14280O1536J23071j75816j75815J67024
4159.9a7582P9117k02187q791K54932J7582k02188L5163J31862q7908p0326J23071
4158.3E2745L5163j31862j7581R6698l5163j23071J7582J23071J23070Q791j49443
4156.7@j40652J31861J84606p9117k02187J7581J31862j7582r6698J7581O1536q791
4155@n2745N2745J05489m3954j58233l5164J31862P0326o1535q791L5163p0326n2745
4153.1h7908J14280M3954j40652%J84606m3954k37351P9117K90096m3954k19769J14280
4151.3E2745K02187k28560l16467J23070K72514m3954j40652N2745N2744j05489m3954
4149.7a23071J75816J31861j14280j84606l5163J14280P9117n2745j40652L5163J93397
4148.1G9117R6698j23070p9117J7581k6372j7582J05490O1535j58234j23071R6699
4146.5g0326N2744j14280O1536K02188n2745k54932j7582K37351P9117j23071%J05489
4144.7A05489l5163j58234l5163J31862O1535j40652q7908J58234J67025q7908j40652
4143.1f1535%Q790n2744P9117J23070p0326j05489P9117Tj14280p0326J14280J7581
4141.2B6372p9117N2745P9117j05489p9117J14280K6372j05489M3954J23070m3953
4139.6E2745j05490P0327R6698p9117j05489j7582M3954J7582%Q790O1536M3954q7908
4137.7@p9117Q7908J05489n2745l5163K6373j14280j31862J49443J84606p0326TP9117
4135.8G9117o1535k10979N2745K02187k6372j05489Q7908P9116j14280m3953L5163
4134.2b6372p9117l5163J40652%k02188%K28560N2745p9117O1535Q791j23071J7582
4132.3c5163J14280p9117j14280J67025J40652j84606j31862J31862Q7907q7907Q791
4130.6A7582J05489p0326j14280L5163P9117%l5163n2745p9117J7582J23070N2745
4128.9G9117p0326T%O1535P9117l5163j49443j7582J49443M3954r6698K6372J40652
4127A40652k6372j75815n2745N2745J7581J7582K6372k6372n2745P9117Q7908o1536
4125.2B6372k6372P9117m3954j75815%K19769O1535j67024r6699J05489P9117p0326
4123.5h791j05489K6372R6699Q791j23071n2745Q7908q791j31862P0327K63723J7581
4121.7A40652k81304p0327K46142J05489j40652k6372M3954o1536q791J40653%j75816
4120h7908Q791J67025o1536j84606P9117K10979J7581q7908q790l5163q7908L5163
4118.2c5163J05489L5163m3954q790Q790k6372n2745k6372O1536J05489k6373j84606
4116.4h7908n2744J58234J14280p0327m3953%m3954k6373P0327L5163n2745K6372N2745
4114.5G9117p0326o1536Q7908Tr6699r6698M3954O1535q791j7581%Q791%l5164l5163
4112.3e2745M3954Q791q7908l5163Q7908J7581n2744J05489J67025p9117j58234M3954
4110.6H791P9117j05490q7907P9117%r6699O1536J58233K6373r6699p9117l5163P0326
4108.7a7582Q7908n2744q7908J31861J58234k10978k37351J67025K63723q7908j84606
4107.1g0326L5163M3954k6373M3954K6373j31862n2745J58234J7582j49443N2744J75816
4105.3A23071j05489j93397J14280J93397o1536j40652%N2744J7582%n2745p0326R6699
4103.4b6372J05489m3954j7581J14280m3954k46142p0326J67025P0326J7581R6699
4101.8A23071k6373j84606l5163J58234L5163p0326Q7908L5163k37351j40652K19769
4100.2c5163J58234j14280l5163J31861j7581j75816m3954J14280N2745j7581q791
4098.6H791%q791%l5163k6372P0326Tp9117j05489R6698J23071p9117j58234J7582
4096.5a05489J49443O1535q7907o1536O1536J31861Q791j31862p9117P0327P0326j23071
4094.8c5163j67025P0326K19770P0326j31862r6698K6372M3954Q791q791Tl5163J7582
4092.8b6372Q7907K6373j23071j31862M3954J14280Q791n2745N2745P0326m3954p9117
4091.1e2745N2745Q7908n2745j05489K6372P0326j7581m3954Q791K6372q791Q791q791
4089.2h791n2744M3953Q7908m3954j31861N2744J58234%j05489q791K6373o1536k6372
4087.3g0326P0326%l5163J05489J31862j05490j31861R6698J05490j58234j75816O1536
4085.5a05489J49443k6372q7908Q791O1535N2745P0326%j40653r6698J40652J14280
4083.8A40652j40652j05489J40652Q7908j67025j14280J58234R6698j14280j7581J31861
4082.2I6698Q791j23071%R6699M3954m3954n2745p9117k6372P9117O1535k6372o1535
4080.2b6372p9117q791J67025J31861j75815k10979J23071K19769n2744j14280M3954
4078.6A7582j7582j31862P0327J75815l5163j31862J7582Q791r6699K6373J05489k6373
4076.9a7582p0326Q7908L5163j58234p0326J67025J05489p9117o1535N2744L5163Q791
4075.1C5163Q791q791j7581j7582%Tq791TN2745O1535p9116j31862J7582R6698q791
4072.9h791l5163P0326O1536j05490j14280K6373J05489R6698Q791j58234j49443J23071
4071.2g9117J75815p0326j14280R6699L5163j75816n2744K46141J67025j05489j58234
4069.6c5163o1535q791M3954M3953m3953k6373Q7908P9117j7582m3953l5164j7581
4067.8c5163N2745P0326n2745r6698J7581M3954o1535q791Q7908J7581l5163K6372
4066B6372N2745o1535m3954O1535P0326l5163p0326p9117l5163P0326P9117%k6372
4064.1H791J7581Q791k6372J7581L5163n2744q7908m3954%N2745P0326%p9117M3954
4062.1c5163J14280k6372j05490J7582Q7908Q790l5163%n2744q7908K6372O1536l5163
4060.2f1535k6373J23071P9117j05489o1536Q7908N2745j05490l5163J05490M3953
4058.6I6698j23070p0326R6698P9117p9117j05489N2744J67025L5163j84606j40652
4057a75815J75815K28560p9117k10978q791P9117J7581N2745Tj75816k28560J49443
4055.2a23071K72514p0326k02188L5163Q7908p0326J7581J23071n2744q7908J31861
4053.6F1535P9117k28560j14280K37351J31862j75816q7907R6698Q791j7582Q7908
4052G9117J7581j75815p0326J40652J14280Q791q791n2744j31862p0326R6698J31862
4050.2G9117J7581o1535m3954%Q791%J7582K6372m3954p9117%O1535N2745O1535j7581
4048G9117j05489k6373Q7908J7582j05490Q791O1536o1536p0326J23071P0326j05489
4046.3b6372q791J05489p0326j14280J23071J14280j58234p9117J58234N2744j23070
4044.6b6372Q790O1536j23071r6698J31861J05489m3953j7582K6372q790%j7582o1535
4042.7f1535O1535J67025n2745k37351J7582J49443j14280j67025J75816J84606j05489
4041.1A7582o1536J40652M3954q7907Q790l5163j58234M3954K10979m3954j58234Q7908
4039.4H791P9117k63723j23071L34049K19769k54932k02188J40653J14280o1536k6372
4037.8c5163J7581n2744K6372J23071J7581j31861J7581J75816J7581j67024p0326
4036.1f1535M3953m3953n2745J05489J40653p9117j40653P9117J40653q7908j49443
4034.5a05489N2744J14280n2744m3954M3954q791r6698M3953J40653j7582r6698K6372
4032.8@K6372p0326%J23071%j49443J7581J23071p0326j05489J49443Tk37351k98886
4030.7c42840J31861L07677K6373j23071%P0326Q791q791J7582j7582o1535q7908j05489
4028.8a84606%J31861P9117k6372Tj7582p9117K6373K10978P9117k28560j58234J93397
4026.9@J67025r6699j23071K6373P9117R6698L5163j67024k02188O1535K28560j7581
4025.2H7908j84606%J49443K6372o1535M3953M3954r6698o1536O1536M3954j31862
4023.4g9117j40652J05489K37351O1535j75815p0326P9117L5163o1536Q791O1535p0326
4021.6h791r6698Q7907P9117r6698p0326J40652P0326j31861p0326R6698Q791n2745
4019.9d3954P9117R6699j23071p9117J23071M3953k02187q7908J93397J40652n2744
4018.3H7908q791K6372p9117q790Q7907p9117k10978K6372J93397l5163j23071J23071
4016.5@J58234j23071j49443J05489Tp9116p0327K6373K6372L5163N2745p0326j14280
4014.6i6698N2744J31862m3954j05489K6372L5163n2745k6372R6699R6698k6372p0326
4012.8A7582l5164Q791q791n2744J7581R6699L5163p0326%N2744p9117j23070Q7907
4010.9e2745J49443n2744j14280M3954K6372p9117Q791J31861K6373q7908m3954K6372
4009.2a7582%q790q791n2745%J05490P9116p0326j05489l5163P0326Q7908%o1536J7582
4007@J31862J7581k02188j40652Q7908J14280K6372j7581%k6373o1535k6372K6372
4005.1g0326J05489Q7908j05489j23071R6698J67025n2745j75815j7582J05490O1535
4003.5G9117k6372p9117j05490Q7908J75816k6373j84606J7582J49443q7908j75815
4001.9a75815J40652K46142n2745k02188q791R6699Q791m3954j7582o1535%P0326J7582
4000A7582n2745L5163P9117p0326o1536P0327j7582j93397K6372L16468Q7908k90096
3998.2e2745j40652J67025L5163j05489Q7907J23071j31862j49443J31862J14280j14280
3996.6c5163Q791J58234l5164j14280J40653J14280k90096k28560K81305Tj75816j93397
3994.8h7908Q7908P9117q7908m3954J7582l5163J7581N2745q791Q791J05489m3954
3993.1F1535j93397N2745K46142m3954k28560K6372J58234p0326j23071P9117J23071
3991.5H7908Q790l5163p0326r6698K6372R6699k6373p9117P9117N2745j05489J7581
3989.7d3954K19769N2745k02188p9117Q7908J7582p0327%J7582q791Q791K6372k6372
3987.8@n2745%K6373K6372J7582k6373k6372J7581%k6372L5163M3954l5163J7582J31861
3985.6A49443Q791j93397j23071Q7908N2744j7581M3954O1535k6372q791J7582r6699
3983.8d3954j23071O1536J14280q791k6372M3954M3953%j7581j14280j58234P0326
3982.1a58234K02188K6372p9117J7582L5163n2745q791O1536m3954r6698M3953N2745
3980.3@k6372K6372J49443j7581j75816l5163J14280Q791q7908q791Q7908K6372m3953
3978.4A7582k6373%Tl5163%L5163J7582m3954TN2745P0326Q791p0327p9116M3953J14280
3976.1F1535L5163j14280o1535J23071R6698j05489q7908N2745P9117o1535p0327Q791
3974.3d3954K6372%K6373P9117m3954j58234p0326J31861J31862p0326p9117P9117
3972.6H791P9117q7908m3954J14280q791j93397l5163J93397P9117j40652l5163J23071
3970.8E2745M3953r6698q791M3954l5163o1535N2744M3954o1535q791K02188J31861
3969B98886k54932k81305J23071K63723o1535j93397L5163J05489l5163%J14280j7582
3967.3I6698j75815l5163J14280J7582m3954K6372M3954o1536p0326J7582O1535N2745
3965.5D3954q791j05489l5163J58234J23070j23070j23071M3954P0326q791TJ7582
3963.8D3954o1536j05489Q791J05489P0326J7582l5163n2745n2744%Q790n2744k6373
3961.9a31862J31862J49443j14280k19769P9117K81304o1535l16468Q7908L69212p9117
3960.3A75815l60421P0326K98886j31861k72514J49443K19769j58234j49443J67025
3958.8H791R6698j40652m3954Q7908n2745p0326J31862Q7907j40652p9117J58234R6698
3957A40652j05489p9117K6372N2745O1535%r6698q7908Q7908J05489n2744j05490q790
3955.1f1535P0326Q791m3954j7582Q791TK6372R6698N2745j05489j31862N2745J67025
3953.2A31862%j31862n2745O1536N2744K6373k6373j14280TP0327J49443q791j05489
3951.3f1535k6373L5163Q791M3954N2745n2745k6372O1535q791j05489L5163K02188
3949.6A58234L5163j84606o1536N2745Q791TN2744p0326j40652N2744K02188J7582
3947.8A31862j31862l5163L5163j7582%Q791m3954k6372P9117L5163l5163%Tp9117
3945.7g9117Q791J75815P0326j14280q790J14280n2745j40652Q790P0327n2745p0326
3944g0326P9117J05489Q791p9117j31862o1535J23071Q7907j40652j14280J93397K19769
3942.2B19769r6698j84606%P9117%n2745m3954q791N2745Q7908L5163p9117r6699l5163
3940.2a23071Q7908J14280l5163j31862l5163R6699K6372l5163q791Tk6372M3954J23071
3938.3H7908N2744o1535p9117m3954%O1536J7581q7908n2744J14280J05489p0326q7908
3936.4d3954k6372j7582Q791P9117L5163m3954%M3954p0326q7908J14280J23071j23071
3934.5h791j31861J58234J58233j67024j84606R6698J31862m3954j7582M3954n2745
3932.9a7582p9116R6698J31862j05490j40652P9117Q7908p9117TN2744N2745%R6698
3930.9I6698P9117r6698j14280J7581J7582n2745Q791P9117q791p0326L5163J05489
3929.2I6698j7581j31862r6698M3954J23071Q7907p0326j14280J7582P0326l5163k6373
3927.4e2745J67025J05489k28560k46141J40652K46142n2745j58234P9117J23071q7908
3925.8C5163p9117R6699Q7907j05489Tq791J7582J7581P0326L5163p9117o1535K6372
3923.9e2745J7582q791M3954P9117Q791q7908TQ791R6699Q7907k6372p0326%K6372
3921.9C5163o1535r6699K6373J23070O1536p0326o1536L5163J14280Q791j49443j40652
3920.1a75815L5163J23070P0327Q790o1535n2745P0327J40652l5163j67025m3954Q7908
3918.3@M3954k6372l5164p9116j7582J23071R6698j05489j31862P9117J23071j7581
3916.6E2745m3954%n2745n2744P9116O1536n2745k6372P9117M3954n2745J7582Q7907
3914.7A40652m3954j40652p0326R6698Q7908j7581j23071p0326J05489J75815J7582
3913.1A58234j67025j49443N2745J05489L5163K6372O1536o1536k10978m3954K19769
3911.5B6372J05490k19770j58234J84607J75815r6698r6699R6699P0326j14280o1536
3909.9h7908J23071P9117j49443j93397N2745K63723J75815q7908j75815p0326q791
3908.2g9117l5163M3954J23071N2744r6698q7908Q791N2744K6373J7581k6372m3954
3906.5d3954%P0326K6373o1536j7581P0326O1535q7907j23071n2745L5163P9117J14280
3904.6G0326M3954j14280j31862M3954J23071Q791n2745k6372l5163m3954J14280J40652
3902.8A40652l5163j14280J7582N2744o1535%J23071q791j58234k6372R6698q790n2745
3900.9c5163P0326M3954p9117l5163M3954j7582q791J31862M3954k02188q7908K10979
3899.2G9117P9117j93397m3954J40652p0326k19769Q7908K54932j7582j84606%P9117
3897.4h791l5163TR6699P9116m3953n2745K6372L5163q790p9117m3954P0326N2745
3895.5E2745n2745%J05489k6372j93397m3954J75816L5163j23071L5163J49443j7582
3893.7I6698j14280q790K6372p0326j7582P9117J7582Q791P9116O1536q7908j31861
3892f1535n2745R6698J58234Q791k02188j14280J23071R6699l5163O1535J23071j14280
3890.2H7908k10979Q7908K28560o1535k37351m3954J31861Q7908K6372p0326j05489
3888.6g9117l5163M3954K6372M3954R6698J7582j49443j05489P9117R6698Q791k6372
3886.8A7582l5164l5163J7582Q791o1536%J31862N2744r6698%P0326p9117j31861J14280
3884.8b6372J40652j14280j67025J05490J93397m3954j75816j7581J23071P0326q7908
3883.2@j14280Q791J05489Q791o1536N2745J23071j7582j49443k6372P0326k6372q7908
3881.3a14280O1535O1536n2745p0326Q7908J23070j7581j23071r6698O1535J49443
3879.7G0326J7582j23071q791J05489o1535k02188L5163K28560N2745r6698q791n2745
3877.9d3954j31861J31861K98886q7907l51631J7581K72514k6372j31862J49443J75816
3876.3B72514j93397TJ14280J67025n2745j23071n2744Q790P0327Q7907J7582m3954
3874.5G9117r6699j49443m3954J49444J40652K6372l5163n2744q7908K6372J40652
3872.9I6698q790j23071M3954Q7907j49443j05489K28560J84606j67024j40653P9117
3871.3B6372%j05489K6372P0327n2745j7582J31862q791k28560l5163K46142J49443
3869.6B02188j49443j23071P0326M3954j14280q7908J49443J84606j7581j40652m3954
3867.9b6372N2744L5163m3953p0327q790P0326Q791j23071Q791J84606Q790k28560
3866.2a31862%K54933%k28560J7581K02188%r6698M3953K6373p0326J7581L5163r6698
3864.1b6372j7582J31862l5163j67025%J05489o1535l5163J23071J7581q7908P0327
3862.4A7582J58233p0326j40652L5163To1535j7582R6699K6372r6699p0326R6699J14280
3860.5A23071j05489j84607P9117K10979r6699k02187J40652K28560j40652j84607
3859a31862J58234Tj23071p0326O1536o1536j23071N2745P0326k6372O1535M3954j49443
3857.1g9117p9117J31862L5163k6373Q7908l5163k72514J7582L86794K6372l60422
3855.5a67025n2744K72514R6698m3954Tj93397j05489L42840K81305k98886k98887
3853.9b10979J84607J40652j58234o1535J49443K6372p0326%j7582J7582J31862n2745
3852.1G9117k54932J7581L07677O1536k28561j23070L5163%P0326J14280k6372p9117
3850.4b6372K6372%k6372K6372L5163n2745M3954J23071j23071j49443J49443Tj93397
3848.5a7582j40652K28560J23071j93397p0326J40652j7581j31862q791%n2744P0326
3846.7g0326J14280p0326n2745J58234P0326k19769r6699J84607R6698j05489j7582
3845.1h791K6373q7908q791K10979Q7907j84606j23071P0326k6372j14280P9117J75815
3843.3I6698n2744j84606q791J40652K6373m3954j7582L5163N2745Q791r6699j23071
3841.6a67025P0327J58233K6373r6699m3954M3954O1536Q790q7907n2745J05489O1536
3839.8H7908j31862q7908J75816J31861j31861q7908O1536K6372k6372L5163n2745
3838.2@j67025J7582J93397N2744p9116%To1536L5163O1536p9117o1536J05490N2744
3836.2G0326o1535O1535N2745j67025q7908J93397N2745k28560k6372J93397l5163
3834.5A7582j49444J40653K46141p0326k02188p0326j7581j7582Q7908J49443O1535
3832.9A75815j14280j84606q791K19770J31861j67024j75816J7582P9117N2744N2745
3831.3G9117p9117j23071J14280J84606j14280j40652J67025P0326k81305p9117K63723
3829.7F1535M3954j75815J05489J58234k10979j40652K54932J23071k19769j05489
3828.2a05489J31861N2745o1535j7582k6372j7582P9117k6372j58234O1535K46142
3826.6A58234n2745k37351L5164J75815o1535j23071J05489J58234o1536j40652l5163
3825g9117%p0326m3954Q7908J49443Q7908k6373m3954j7581m3954q791J7582j7582
3823.1h791n2744O1535P0326k6372m3954J7582k6373q7907M3953O1536j7582J7582
3821.4H791O1535n2744j7582J31862p0327l42840%L78003R6699k37351l5163J40652
3819.6F1535o1535p0326J40652N2745j23071%P9117p0326q7908j7581k6373P9117K10979
3817.7A67025k6373k63723J7582K10978j05489j75815K28560K90095j58234k63723
3816.2g9117l5163q791j7581J40652P9117j05489j7582P9117r6698j49444J58234J93397
3814.5A40652o1535q7908J7582j7582o1535M3954J7581r6698J7581J40653L5163q7908
3812.7@k6372K6372J7582L5163q791j23071p0326J40652J40653p0327j40652J7582
3811f1535J23070L5163q7907m3954%q791%N2745q791j23071K6373K19769P9117k02188
3808.9@j05489J05489O1535p9117k6372P0326T%r6698j14280M3954J31861l5163j23070
3806.9i6698R6698J93397m3954j58234J7582P9117j05490j14280P0327J14280J7581
3805.2G0326l5163q791%k6372TK6372L5163m3954n2744P0326Q7907n2744p0326%j7582
3803d3954J7582J49443M3954k46142j49443K10978J14280j75815o1535J40652%p9117
3801.3g9117J05489P0326j23070o1536Q7908m3954q7908J31862Tj05490p9117M3954
3799.5h791p0326j40652K6372J49443P9117M3954%p9117l5163Q791l5163%J23070L5163
3797.5I6698j58233k6373J93397J7582j75816m3953J14280J7581l5163%TQ791M3954
3795.6E2745n2745j05489J23071K37350o1535k28560k6372P0326k6373q790P9117l5163
3793.8A7582j23071j7582P0326J7582O1535P9117m3954p0326K6373Q790p9117%O1536
3791.9H791k6373J7582J67025%k54933r6698J84606P9117p9117%N2745n2745J7582
3790A7582J49443n2745k46142j7581J58234l5163j14280J40652J75815o1535q7908
3788.4B6372K6373n2745j14280M3954J05489%q791J7582j14280r6699J40653J23070
3786.6I6698r6698q7908P9117Q791n2745J14280J49444j05490j40652Q791L5163q791
3784.9@O1535k6372j93397r6698J58234J67024M3954m3954j23071p9117J75816J58234
3783.1B02188k19770k19769K02188J93397j93397j14280K10978L5163k46141j7582
3781.7a67025J84607j7582j05489J14280J23071j31862j14280J05489J14280n2744
3780.2E2745j23071k6372R6698P9117n2745q7907J7581N2745K6372L5163j7581q7908
3778.4c5163P0326K81305J7581l42840j75815K02188J23070j31861m3954M3954q791
3776.8@J7582J05489J7581j23070p9117k6373L5163J31862Tr6699j58234J7582O1535
3774.9C5163k6372q791O1535K6373k6373k6372l5163k6372N2744P9117p0326j23071
3773.2h7908m3954L5164O1535Tq790p0327J7582P9117j7582n2744N2744L5163j67024
3771.3a05489j40653J40653J75815p0326j75815L5163J93397P0326r6699n2744L5163
3769.6H791q791p9117m3954M3954O1535J7582j7582%J40653J05489k10978k46142J49443
3767.7g9117K81305j23071k46142J49443K10979j40652j49443R6698Q791o1536J40653
3766.1H7908J14280k28560j05490L07677J23071l07677j49443J84606K6373p9117J05489
3764.5G9117M3954k02188n2745K02188M3954j67025%J49443q790j05490l5163J7582
3762.8c5163q791k6372Q791O1535M3954p0326r6699P9117J40652q790k6373O1536p0326
3760.8E2745j40653J05490K02187j49443k81305P9117K10979p9117j67025O1536J40652
3759.2C5163q791o1535k6372L5163M3954q791p0326L5163J14280m3954j84606k6373
3757.5a67025J49443P0327l5163k6373p9117n2744J40652Tj31861j58234J40652K37351
3755.7B28560j7581j84607p0326L5163Q791J7582L5163j7582p0326j7582J05490P9117
3754A31862j14280j23071R6698J49443q7907j67025O1535J67025p9117j84606L5163
3752.4a14280J58234q791j14280%Q7908K6372k6372j7582j7581j7582Q791M3954Tl5163
3750.3A7582n2745J7581P9117K6373p0326m3954j7582l5163K6372P0327j7582j67025
3748.5a67025m3954J84607J40652n2745q7907q791Q791j7582k6372q791K6372N2745
3746.8@j7582n2744N2744J23071n2744j93397k6373J84607R6698j14280k6372J31861
3745A05489K6373k10979j05489J93397J49443k19769j84607K81305K90096k63724l16467
3743.4b54932K19769L16468j31862j75815J67024P0327k98887j75815J58234Q7907
3741.9a7582n2744O1535L5163p9117M3954J49443q7907j93397J14280J84606j40652
3740.3A7582j93397J05489J49443p0326m3954Q7908q791j23071K6372J05490n2745
3738.7@j05489Q7907J67025n2745k46141q7908J75816J93397%j31862j49443Q791K02187
3736.8F1535J84607q7908k37351o1535R6698J7582l5163M3953L5164J7581L5163m3954
3735.1B6372j23070J7581J49443k6372j31862O1536J23070j05489q7907J58233M3954
3733.5A05489k10978k6373K19770N2744j40652m3954l5163p0326J14280J75815j23070
3731.8A7582k28561Q7908K28560j7581j40653k6372N2745K6372J7582%k6373%M3954
3729.9C5163R6699P9117j05490k72514p9117K46142J40652j75815j31862J14280R6699
3728.3D3954q791J7582L5163Q790K6373k6373r6698m3954M3954m3954q7908M3954Q7908
3726.4@K6372M3954o1535k10979K6373L34049Q7908k72514q7908K19769L5163j23070
3724.7A7582Q7907P0326j75815q7908J49443M3954j40652n2745O1536Q790%N2745Tj7582
3722.6G0326j05489j23071J05489K19770n2745k28560N2745J67024j58234TK54933
3721D3954J67025k98887j67024K72514J75815j75815j05490R6699J31861M3954j31861
3719.4E2745j67025P9117J93397j31862k90095J05489K54932q7907j58234P9117P0326
3717.8@%J40652J7582l07677j23071L07677J75816j84607p9117O1536n2745k6372J23071
3715.9E2745j7582j49443K6372J05490j7582Q791J40652l5163j23071Q791L5163l5163
3714.1@O1535O1536j93397j75816J67025J40652r6698k6372J14280n2745j31862P9117
3712.4e2745O1536q7908L5163J58234o1535j84607L5164J31861%n2745l5163m3953
3710.6i6698q791N2744q790Q790J49443J05490j14280j05490L5164l5164j84606L5163
3708.8a67025K98887J23070k54932k10979J40653K54932l5163k19769n2745J23071
3707.4@K6372k6372O1535L5163j05489o1535J05489M3954j75815j58234O1535J84606
3705.6h791J14280n2744j14280J7581P9117l5163o1535J23070R6699j58234j14280
3704a14280Q7908P9117K6372O1535m3954j84606Q791K10979k6373j67024P0326J05489
3702.2A14280j58234l5163K46142l5163l86794r6699K81305J23071k6373P0326Q791
3700.6A05489j40652j7582R6699q791o1535J7581k6372p9117N2745J23070K6373k6373
3698.9F1535l5163p9117%J14280Q791j31861j7582J05489Q791%Q7908p0326j93397
3697a40652Q790J40653Q791k6373M3954l5163o1535R6698J7582k37351n2745K98886
3695.2F1535O1536k28560P0326K72514j05489k81305M3954J67024l5163q790J05489
3693.6A23071r6699j75815O1535J23071m3954o1535M3954j7582l5163P0326J7582j14280
3691.8a05489l5163J40652J05489%n2744j05490k6372J67025J14280j67025j49443
3690.2a14280Q7908O1535n2745O1536J14280j40652j93397J31861K02188n2745j05489
3688.6@Q7908M3954j58234j23071O1535R6699N2744Q791p0326q791P9117q791j84606
3686.7a23071q7908J93397J49444n2745p0326L5163k6372o1536M3954P0326l5163p0326
3685c5163L5163P0326q791m3953j7582k6372k6373N2745Tm3954n2745L5163Q791n2745
3682.9e2745Q791N2745q791k6372O1535Q791j58234l5163K02188R6698j93397j31861
3681.1a75815J49443Q7907n2744%N2744q7907o1536J05490N2744j31861o1536J23071
3679.4@J05489J7582j7582j23071j23070J23070J84607q7908j75815J7581L5163p0326
3677.6a14280Q7908J58234j31862k02188J58234K28560j14280j67024R6698J23071
3676.2A23071n2745j7581L5163q7908n2745Q7908K6372j23070q791J40652L5163j40652
3674.4c5163p9117R6698J14280m3953j84607m3953K10978J31862j75816j31861J40652
3672.8@L5163k10978k6373K98886J31862k02188p9117J31862J7581j84606l5163K10979
3671H7908J23071j75816j84606Q7908J93397m3954j40653N2745Q7908j84606j93397
3669.4b90095J49443K46141K6373p9117%k6373n2744L5163R6698m3954j05489j7581
3667.7f1535Q7907P0326q7907j67025m3954J67025Q7908p0327j7581R6698K6373p9117
3665.9H791k6373q790K6372J05489R6699j05490r6698O1535P9117n2744n2745l5163
3664.2@j23071j7581J40652M3954j14280%J14280l5163j23071L5163R6699%m3954q791
3662.1c5163J7581O1536P0326n2745m3953R6698K6372j67024m3954J75815K6373j58234
3660.3b6372Q790R6699j14280j58234J58234K02188q7908j75815Q790R6699J7581r6698
3658.6g0326j14280K6372K28560J58234j58234k37351J7582K10978P9117j67024j67025
3657a93397J49443K90096m3954k98886n2745K37351M3954k10979k6372J67024J7582
3655.4G9117n2745P9117k6372k19769l5163K37350O1536k19769j05490J14280P9117
3653.7h791J7582Q7907%j40652m3954Q7908q791q7907R6698J23071j23071TJ49443
3651.8B6372J67025j93397k10979J58234K02188j23071j40652J58234J40652k02188
3650.4a7582j93397J84607K10978j14280j67024N2744J05489l5163n2744Q790q790
3648.8b6372k6373O1536O1535p0326r6698J7581R6699N2744l5163r6698q7908P0326
3647g9117J84606P9117j67024j14280P9116Q7908p9117TO1536P9117q791p0326o1536
3645.1h7908L5163J31862M3954j14280m3954R6698k6372j67025L5164J75815p0326
3643.5H791j58234J23071J23070j84606q7907K63723O1535l25258m3954L51631M3953
3641.9A75815l25258l5163K72514P0326j40652q791N2744m3953q791P0326j7582q7907
3640.1b6372m3954J7581O1536O1535p9117j40652J05489J67025j14280j40653J58234
3638.5B6372J31862k37351j31862K54933J23071k02188m3954J58234n2745r6698J93397
3636.9A23071J05489k72514j58234K28560P9117k10978j7582J67025m3954n2745K10979
3635.3A58234J14280k81305j93397K02188J23071j58234q7908P9117K6372J7582Q7908
3633.7H7908k6373j40652L5163J49443l5163q7908J40653Q7908k54933j75815K46141
3632.1B6372J31862k90096j23070L60421K10979k54933j49443J49443%j93397N2745
3630.5g9117J67025j14280j58234J84606J58234k19769j23071K54932J14280k72514
3629h7908j40652K28560J58234j05489j14280j7582O1535P9117q790p9117K6372P9117
3627.2G9117p9117j40652J23070J58234r6698r6699P0327l5164j31861J49443K37351
3625.6B37351j67025k54932J49443Tk02188j23071K37351R6699k19769r6699J31862
3624f1535P0326K6372O1535m3953j05490N2745Q7908q7908o1535R6698N2745p0326
3622.2A7582Q790O1536o1536q7907Q790M3954TP9117m3954j58234Q791J93397j7582
3620.3I6698k02187j7582J67025J7581p9117J7582%j05489%J40652L5163j05489k6372
3618.4f1535P9117K6372k6372K6372J7581o1535Tk6373K6373J05489Q7908r6699j58234
3616.5a23071M3954J49443n2744j75816O1536J84606k6373j49443M3954J40652L5164
3614.9A31862m3954o1536j14280n2744J49443P0326j84606j05490K19770J58234j58234
3613.3H791j49443N2744O1536Q790K6373q791l5163M3954P9117q7908r6698R6698Tr6698
3611.3@q7908R6699R6698m3954l5163N2745Tq791r6699j05489k6372L5163K6372M3954
3609.2@P9117l5163q7908M3954P0326j14280q7908J75816R6698j49443m3954J58234
3607.5A05489q791j58233N2744J58234k6372r6699j7581o1536r6698R6698J31862r6699
3605.7a7582j14280R6699R6698n2744j7582K6373j7582TO1536O1535l5163o1535p9117
3603.8g0326p0326J23070J67025q7908k37350k6373K46142K19769o1535k19770r6698
3602.2a14280J75815J05490k37351j84606K19769J40652k10978m3954L51631K6372
3600.7B28560m21957p0326M04375J14280k98886j05489J67025N2744q7908n2744j7582
3599.1h7908P0326J31862n2745j75815N2745J49443j23071j75816J75816J49443j05489
3597.5H791q791J31862q7908j40652J23070N2745k10979N2745L16468q7908l51631
3595.9b02188P0326K46142j14280TK46142Q7907k19769j7582J23071j05489j14280
3594.3a14280J05489l5163j40652J84606K10979k10979j58234K28560M3954k54932
3592.8a40652P9117K37350j84606k10978K72514R6698l95585n2744M21957N2744k72513
3591.2i6698N2744J31862j67025%K90096p9117l42841P9117K37351j75815k02188K37351
3589.4c5163J75815j23070j7582M3954j84606j14280K54932J67025j75816m3954K02188
3587.8A49443Q791k02188m3954P9117k6372j7582P0327%p0327K6373K6372q7908o1535
3585.9a49443J58234J67024j14280j67024Q7907J49444j05490j75815Q7908J58233
3584.4I6698p0326n2744J14280Q790k19769l5163K19769N2745j40652k6373L5163o1535
3582.7g9117L5163J58234l5163j93397J7582J31861j7581r6699j7581K6372O1535N2745
3580.9D3954j14280j75816J40653K81304l5163k10978J7581R6699j7582K6373O1535
3579.3A14280j14280q7908J05490O1535q7908J7582P9117j14280q7908J75815P0327
3577.7A31862j40653Q791J05489j49443j14280K63723J75816k28560j31862R6699o1536
3576.1d3954j58234J58234J67025j40653j05489J84606P9117k02187j05490J31862
3574.6c5163J31861k6372q7908j7581J49443J23071j49443j84606P0326J31861o1535
3573D3954o1536N2745J7582p9117o1536q790M3953J14280M3954j49443q7908J31862
3571.3@L5163q7908M3954J23071j14280j58234J14280J67025n2745p9117L5163m3954
3569.5a7582j31861O1535J93397P9117j23071j23070%Q7907Q7908q791n2744n2745
3567.7@p0326m3954Q7908Q7907m3953j7582O1535j7581o1536j7581n2745j05489J05489
3565.8h7908K46142l5163k63723n2745J58234M3954k6373J7582%TR6698j7581k19769
3563.9a40652p0327K28561J31861j49443j05489R6698O1536m3954o1536m3953N2744
3562.3d3954P9117%l5163R6698M3954j75815j31862J40653M3954j14280M3953J58234
3560.6A05489r6698j75816J40653J31861j49443o1535K54932Q7908k63723j05490J75816
3559D3954N2744j05489K6373J23070k6372q7908Q791q791o1535M3954J23071m3954
3557.2H7908j58234l5163J14280P0326p0326m3954L5163N2745q791l5163J7581K6373
3555.4E2745r6699j58234%J67025P0326j23071p9117J05490P0326m3954%M3954n2745
3553.5d3954n2744J05489N2744r6698K6372J58234p0326k63723Q791K37350L5163j49443
3551.8e2745%J05490J7581Q791M3954n2745j05489m3954Q791J7581O1536P0326k6372
3549.9E2745m3954j7582m3954L5163R6699n2745j75815M3954J84606n2745j23070J31861
3548.1C5163J14280k02188p9117K46142J7582l07677Q790L78004P0326l07677j67025
3546.5a93397Q7908J14280J31861M3954j75815j49443J05489Tq7908p0326P9117J7582
3544.7H791k6373K6373%q7908%Q7908q791j7582P9117K6373j23071m3954J49443R6699
3542.7A67025p9117j05490m3953N2744Q7908M3954q7908Tq790K6372L5163q791q7907
3540.8i6698k6373J40653R6698j14280l5163J67025l5164k81304K6372L34049K6373
3539.2B02188k46142K6372J67025j49443j67025J75816J58234j84607j31861J93397
3537.7D3954J58234j58234j75816M3954J31862L5163p0326Tk6373J7582N2744Q7908
3536G0326Q791j31862r6698J23071J05489p9117o1535M3953%l5163P0327P9116q7907
3534H791k6373J31862K6372j67024p0326R6698O1535k6372l5163m3954l5163L5163
3532.3d3954J7582l5163O1535P9117p9117TJ23071O1535j67024p0327J23071J7582
3530.5H791p0326P0326O1535j05489l5163P9117o1536j40652J14280J75815o1535q7908
3528.8e2745P0327N2744m3954%k6372j31862L5164K02187L5163j75815p0326J05489
3527@O1535o1535k6372q791j7582k6372N2745J23070P0327r6699j05489L5163%j49443
3525a49443K6372K37351m3954l51631Q791M13166Q7908l16468j05489K19769J14280
3523.4A40652p0326Tp9117m3954R6699Q7907o1535p0326L5163K6372q791L5164P0326
3521.4H7908L5163m3954j23071r6698J23070J93397q790j40653k6372J7582l5164j7581
3519.7c5163J7581l5163Q791P0326k6372p9117Q7908J40652j14280j40652J05489J23071
3517.9A23071r6699m3954P0327j7582j05489P0326J84606q791j75815o1535Q7907N2745
3516.2G9117p9117TJ05489J14280q7907j14280O1535K6372j05489O1535K02188m3954
3514.4A40652k10978M3954J31861j14280j31861J58234J23070j40652o1535J23070
3512.9F1535O1536p0326j7582q791k6372%Tk6372L5163%q7908L5163J84606m3954k37350
3510.8a40652L5163K02187o1535j14280J31862K6372k02188J7582K02187r6698k02188
3509.1b02188J84606K02188j84606j75815J23070J14280m3953q791%q791P0326q791
3507.4F1535k46141p9117L42840J93397k72514j49443J58234L5163j05489Q7907J31862
3505.8A58234j49443j05489J58233R6699j31862p9117K6373n2745p0326N2745Q7907
3504.2h791K6373K6372j7582p0326Q791J31861J7582j31862p9116R6698P0326o1535
3502.4H791o1536N2745R6698k6372r6698o1536P0326J40653N2744k10978k46142J31862
3500.6a49443L51631J7581l07677o1535J93397%j05489Q7907L5163k28560k6372L42840
3498.9A49443O1536l51631j05490K54933Q7907r6698O1535K6373j58234J7581J67025
3497.3A14280j40652k37351K28560L07677k28560l25259K10979L25258j49443k54932
3495.8a49443J14280J58234q7908n2745J31862J7582j93397o1536J40653K6372r6699
3494.2e2745N2745J23071o1536j23070P0326J14280j14280q7908J14280P9117j58234
3492.6d3954j31861P0326M3954k6373P9117J05489l5163n2744M3954q791r6699l5163
3490.8h7908P9117%m3954Q791M3954K6372N2745J7581q7907o1536M3954K6373o1536
3488.9d3954n2744Q790N2745J14280J31862p0327k10978%K02188%k10979%J93397o1535
3486.9E2745k37351Q7908K54932r6699k63723J14280L07677n2744k63723l5164J14280
3485.3a7582%L5164J23070m3954j58233K6372Q7908o1536o1535J14280%j84606%K28560
3483.2H7908M3954j67025n2745O1536l5163m3954P0326N2745k6373%Q791m3954q791
3481.3e2745J05490J05489m3954j14280k6372N2744O1536o1536p9117M3954Q7908l5163
3479.5D3954n2745O1536N2744q7907p0327Q791J7582L5163J14280k6373j75815q791
3477.8h7908J75816m3954k19769q791J84606P0326j7581K6372q7908j49443P0326J75816
3476H7908m3954j40652L5163J23070J7582n2745k6372n2745k6372N2745R6698P9117
3474.3A49443n2745k02187j05490K10979K19769j75815k28560J58234K19769j31862
3472.8F1535j93397N2745M3954q7908M3954J40652j7581p9117M3954K6372j14280%
3471g9117J58234K6372j23071k6372O1536j7582q791N2745Q791l5163N2744P0326j23070
3469.1A7582j75816M3954J93397Q7908q7908j14280m3954M3954To1536q7907J05489
3467.4c5163K02188K6372j67025m3954O1536j7582o1535L5163M3954o1536p0326P0326
3465.6a7582Q791j23071j7581J93397J14280j23071TM3954P0326k6372m3954K6372
3463.9a7582q790k6373P0327J40652p0326k10979J7582K28560O1535j84606p0326J05489
3462.1C5163L5163q7908m3953N2744L5163K6373q791p0326n2745M3954K6372p0326
3460.4g9117m3954K6373P0326P9117M3953p9116r6699K6372R6699K6372%Tn2744l5164
3458.3a7582K6373Q791p9117k6373Q7908Q791n2745j7581Q790p0326%J40653R6698
3456.4A14280j05489j23071N2745J23070n2744k10979%K98886J67025k37351k02187
3454.8a75815R6698R6699q7908j7582P9117%Q791Q7908l5163j40653Q7908J84606j58234
3452.9B6372k54932J05489K10979n2745j23071O1536J14280k6373j05489p0326P0326
3451.3d3954R6699j7582p9117N2745N2744j23070k6373K02188M3954j93397%J58234
3449.5A23071j14280k10979Q7908J40652l5163%J05489q790m3954L5163p0326j49443
3447.8a40652L5163J40652Q791k6372q791j58234r6699K46142J49443j75815j7582
3446.1d3954K63723J7582k37351j7582P0327p9117L5163J49443j05489j31862J58234
3444.5G9117M3954k81305q791K98887j7582k54932Q790J31862L5163R6699%k90096
3442.8a58234p9117L60422J49443k90096j14280J31862%j7582J05490q7908j31862
3441.2a31862K19770J05489l34049l5163M65910J7582m92283l5163L25258m3954j58233
3439.5i6698J31861L5163j58234J05490K02187j67024j58234J75815P0326j67024q791
3437.9c5163N2745r6699J7582J67024r6698k19770R6699J49443q7908%J84607k6373
3436.2A05489j67024O1535J58234Q791p9117j58234k02188R6699K81304q791j58233
3434.6f1535Q7907P9117j84606%K63723j05489l78003R6698L78003q790k10979q791
3432.8e2745k6372p9117J49443J40653j84607r6698K81305J58233k46141j84606P0326
3431.2g0326Q7908O1535N2745j05490j58234O1536J58234K6372n2745M3954q791r6698
3429.4@n2745N2745L5163q791k6372%Q791M3954L5163n2745j05489l5163R6698Q791
3427.4@j49443o1536J93397R6699j67025o1535K28560J05489j93397j23071J23071
3425.8h791R6699q791n2745p9117o1535P9117J23071Q790j7581q791p0326n2745O1536
3423.9H791q791q7908P9117J23071j67025j93397K54933L34049j84606l25259O1536
3422.3a05489J31861j31861j14280J75815J67025l5163o1536J7582q791j7581M3953
3420.6F1535q790j14280n2745J23071Tm3954q7908q791n2744p0327O1536J05489m3954
3418.7h791o1535J05489O1535j40652l5163J75815%j84606L5163J93397p0326j67024
3417i6698R6698J49443j31861j31862J14280N2745j31862Q791K10978O1536j84606
3415.4A7582p0327R6699%j31862k6372J23071J7581q7907M3953J05490q7908j31862
3413.6a31862J14280J31862j14280j05489J40652N2745j93397p0326J67024O1536m3954
3412H791%j7582o1535P0326J05489j05489p0326J31861q790k54933l5163K46142N2744
3410.1F1535j31861P0326J67025m3954j58234o1535L5163O1535N2745m3954q791J58234
3408.3A58234O1535k63723j84606K02188J67024j58234j31861J14280R6698Q791L5163
3406.7A05489Q791n2745j7581j05489k02188J05489L86794L5163l69212r6699K90096
3405.1H7908Q7907j93397q790J49443p9117k02188J7582J75815J7582j14280o1536
3403.5a23071P0326O1536k6373p0326K6373O1535j7582Q791R6699M3954j05490q7907
3401.7f1535K6372Tq791%J7582%M3954N2744p9116r6699P9117J05489o1535q7908P9117
3399.5C5163P9117j40652j40653J23071J58234o1535j49443O1535J58234m3954j67025
3397.9h7908%J58234q791j49443Q791J84606L5163j75815p9117J23071R6698n2744
3396.2E2745q7908J7581J05490L5163j40653j31861R6698J14280o1535p0326J23071
3394.6E2745M3953j58233j7582J67025q791j05489J49443J40652k90095l07677K19769
3393a14280L25259o1536j84606q791K6372q790N2744Q791r6698j7582P9117k6372j05490
3391.1a31862L5164P9116j7581q791P0326N2745j7582o1535n2745M3954Q7908o1535
3389.3A7582j23071R6698J31862j23071j49443J31861P0327j40653Q791J84606m3954
3387.7F1535j84606N2745P0326j40652j7582K37351J05489j31861n2745Q791k6373
3386.1a7582M3954O1536j14280r6699J14280J7582j49443P0326K10978j23070k81305
3384.5b63723Q7908L16467P0327j49444j05489q791O1536J7581j40652J7582L16467
3382.8B19769J05490l42841j84606K90096J49443k28560m3954J93397l5163j84606
3381.4f1535J7581J05489Q791q791q790j23071n2745J40653Q7907j14280j05489L5163
3379.6g9117P9117M3954k6372j67025j05489J23070J31862q791TP9117%j14280r6698
3377.7a49443M3954J49443J14280j40652k28561R6699K46142p9117j84607J40653K02188
3376.1B10979k10979TK02188J49443k19769q7908K63723R6699k81305j40652J93397
3374.5c5163J31861o1535m3954P0326L5163r6698q7908Q791P9117%r6698m3954Q7907
3372.6e2745J23071K6372p9116p0327M3954Q7908k6372j23071q791J40652O1536j23071
3370.8@j14280M3954J23071P9117l5164q7907o1536Q791P0326L5163o1535p9117L5163
3368.9d3954Q7908q791o1535L5163Q7907p9116j23071P0326J14280p9117r6698J14280
3367.2A7582J31861p0326q7908L5163q790j05490M3954J58234k6372j67025K6372J40653
3365.4H7908j7582j40652k6372Q7907P9117J05489L5164j93397j49444J31862J49443
3363.8A49443j23071q7907J67024N2745j84606k6373J67025q7908k90095Q791K46141
3362.2h791P9117%O1536j14280k37351K6372K72514P9117j31862o1535j7582j7581
3360.4g0326P0326N2745j05490l5163K19770J14280k46142k19769R6698J84606M3954
3358.8A05489j05489j31862%J49444P9116j05489q7907K6372l5163%J67024P9117j58234
3356.9a7582p0326J31862q791j23071J14280J75816j31862j31861J23070N2745j31862
3355.3a7582K6373J14280j58234j67025K02188J67025j75816q7907J49443l5163j75816
3353.7a58234J14280K10979j14280j84607L5164M3953l5163J31862J31861j75815TJ75815
3351.9@J31862k10979r6698K37350J23071j93397j58234P9117T%Q791J7582%q791j7582
3349.7h791m3954Q791M3954j7582J7582J14280%j14280N2745J40652j23071k28560
3348a58234O1536J58233j05489j40652J84606K46142j14280k37351j7582J23071P0326
3346.4G0326l5163q7908j7581J14280P0326j40652r6699J23071P9117p9117%J40652
3344.6A40652%j40652k6372%q7908Q7908K63723q791k72514l5163K10979j7582k10978
3342.7i6698k6373J40653J05489N2744p0326k19769n2745K28560Q7908j67025P0327
3341.1E2745K98886j05489l78004%K54933k6373j58233J7581K6372p9116J05489J75815
3339.3A84606j05489j75815P9116J05490p0326J7581J67025j7582j84606m3954O1536
3337.7A7582k6373p0326M3954N2745%TP0326Tl5163j31862m3954J40653R6698j67024
3335.7A7582j84607P9117J67025%p9117J7582L5163q791m3954%K6372O1536q791p0326
3333.6H791%P9117Q790k6372L5163Q791j40652j49443M3953J58234Q7908n2745p0326
3331.7h791P0326J84607J7581k10978j31862M3954L5163m3954q7908k6372J14280J84606
3330A40652q790j93397j7582J05489o1535TK37350Q7908m13166k10979M21957K46142
3328.2B72514m13166k72514L34049K98886j49443j84606M3954P9117Q791j7582o1535
3326.6f1535K6372O1535q790l5164Q7908P0326j40652j14280P9117Q7908n2745r6698
3324.8i6698m3954R6698J58234j7582k28560r6698J93397J05489p0326Q791J49443
3323.2A58234%j58234q7908q790q791TJ7582J14280J67024o1535k63723o1536J84606
3321.3a7582L5164o1536Q7908K6372k10978m3954J75815r6698j31862L34049K54933
3319.7C51631m04376l07677L78004K63723l60422k19769K37351P0326j40653L5164
3318.2i6698R6698k6372J7581j7581k28560l5163L51630J49444k98887j23071K19770
3316.6H791P0326r6699P0327J23070j23070j05490J23071P9117j23071o1535Q7908
3315E2745N2744j49443TJ23071K28560l5163k37351n2745J75816P9117r6699p9117
3313.3h7908q790N2744J58234J05489j58234j67024O1535Q7908p9117p0326P9117R6698
3311.5G0326J7582n2745l5163M3954N2744j49443j67024J40652K19769q7907j67025
3309.9a14280J23071J40652j14280p9117J14280P0326p9117n2744J7581J7582j7582
3308.3B6372q7907q7908J05489J49443m3954j31861J7581O1536Q791J7581l5163j31862
3306.5a31862%J67025M3954o1535O1535Q791j67025K6372K19770p0327k81304L5163
3304.8a49443K46141L5164o1536Q791p9117m3954J23071J7581k10978k6372J23070
3303.1a7582p0326m3954J93397Q791k28560Q7908K54932j14280j58234K02188O1535
3301.5A75815k72513%K37350q7907j49443K02187N2745l07677J7581L69213n2745l69212
3299.8a84606q791K02188q791n2745R6699L5163p9117r6698r6699N2745K10978J7582
3298H7908k37351l5163K19769L5163j40652Q791L5163o1536P9117J23071j05489q7908
3296.3g9117J23071K6372j49443J7582J14280n2745l5163P9117m3954j23071J05489
3294.6a7582L5164j58234O1535K28560j49443k81305J84607K54932j31862j7581K46141
3293B54932j05489l25258J31861K54933k10979k28560K37351J84606j49443j05489
3291.6f1535Q790n2744J05489J58234j58234k28560K46142L07677k19770k81304J23070
3290e2745J31862j14280j7582J75816J7581j31861K6372P0326j23071j58233Q7907
3288.3h7908K02188k6372k10979Q791K63723P0326k46141n2745K02188k6373k46141
3286.7a49443O1535K63723j7581j67025K6373N2744p9117Q791M3954j58234j05489
3285.1b19769K28560J31861k19769j05489K28560P9117j49443Q790J23071q7907j14280
3283.5i6698J23070R6699j23071n2745J31862J7581j31861k6372P9117J7581Q791N2744
3281.8I6698p0326j31861K6372J31862k6373q7907L5163M3954p0327l5163J14280J23071
3280A49443K6372p9117j67024j14280J58234J40652k28560k19769K72514Tk19770k63723
3278.2b72514J84606Tr6698%K10979j7582j84606q791M3954j05489p9117R6698Q7908
3276.3D3954P0326N2745j40653j67024R6698J31862j75816j40652K72514K28560k10979
3274.7F1535j58233J67024J05489r6698%N2745j23071j31862Q791q791TJ58234P0326
3272.8I6698k10978q7908K72514J84606j93397j67024J05489P9117p9117TQ791K6372
3271.1d3954M3954Tr6699j14280J58234K28560q7907k63724%K19770%k02188k6372
3269.2a40652J49443R6698N2745L5163j67025k28560J14280L16468p9117l60422j7581
3267.5b28560L07677N2745k02188k6372J40652L5163p9117l5163Q791K6372L5163m3954
3265.8h791n2744P9117P0326j14280p0326J14280L5163j31862q791R6699p9117j40653
3264b10979J67025K02188r6699j67024O1535M3954j05489Q7907K28561p0327k81304
3262.4a40652J7581K28560l5163j67024R6698J05489k10978j14280L42840K37351k81305
3260.8G9117k46142J49443J05490j58234k6372J84606%j40653L5163Q7908o1535l5163
3259b6372P0326j7582k6372J40652O1536k54933j67024K10978J40653j75816j75815
3257.4b19769Q7907J58234R6699Q791r6699o1535P0326Tr6698k6373P0326m3953j14280
3255.5i6698K6372O1535o1535Q791J14280n2745j58234O1536J75815M3954Q791K6372
3253.8A58234j31862j75815K6372J14280%J7582K6372j49443p9117K28560J49443j84606
3252@p0326J58234m3954k10979Q7908K02188j05489r6699J67025P9117j58234%J14280
3250.1A23071j31862j67024J58233J93397j23070k02188Q791J14280Q7907J7582j23071
3248.5d3954j49443P0326K02188J05489o1535j14280j05489L5163J67024M3954j49443
3246.9@o1535R6698l5163j40652R6698K46142q791k54932p0327J75816O1535j58234
3245.1e2745r6698Q7908M3953k6372N2745L5163j49443k6373K72514O1536l60422j23071
3243.4b81305L25259Q7908k81305q791K37351n2745j05489J93397O1535k90095o1535
3241.8a75815K63723n2745k37351J31862K46141o1535j14280P0326J7582j7582O1536
3240.1A31862j31862k46142J31862L25259o1536k37351P9117P0326j58233k6373J40653
3238.5A7582m3954l5163K28560j7582l86794%M21957%l69212Q791K72513j7581j49443
3236.6g0326Q791q791q7908N2745J31861P0326J7582o1535j31862L5163J84606j7581
3234.9A23071j58234K6372P9117j49443j05489K02188J58233j40652j49443Q791Q7907
3233.3a7582R6699K6372j40652j14280J49443J05489j05489k6372J23070%j49443l5163
3231.5h7908Q7908K6372J7582%q7908j7581J31861N2745j93397j31862J40653J58233
3229.7I6698%m3953J7581%p0326o1535M3953Q7908J7582p0326j7582Tl5163K6373L5163
3227.5H791q7908p0326J84606J58234j93397k37351J58234K46142o1536j84606k6372
3225.9a05489R6698M3954k6372p9117j7582J31862N2744j40652k6372J75815L5163
3224.3A40652j67024p9117Q7907O1536J7581m3953o1536P9117J75816q7908k37351
3222.7a14280O1535K02188j14280j40652K37351J84606k98886k37351J67024P9117
3221.2B6372j84606%K81305P9117k46142j58234J49443J84607o1536j75815K6372J49443
3219.5G0326o1535j49443J31861K19770j31862k37351P0326J75816k6373p0326l5163
3217.9d3954o1535K6372J23071o1536j67024J14280J93397j49443j93397J14280N2744
3216.3e2745j49443P9117K46142p9117j93397N2745M3953j31861P9117K37351l5164
3214.7I6698j31861J14280Q7908j84607j23070J14280P9117Q790O1536l5163j58234
3213g0326n2745P0326K6373L5163O1535l5163n2745K6373%n2745N2745J7581j23070
3211.1i6698O1535K63723j14280m04375N2744M13166L5164k19770Q791P0326p0326
3209.5@L5163J05489j58234j23070J84606M3954k02188P9117K63723j23071k10978
3207.9a05489J31861P9117k81304p9117K90095Q7908j05489P0326Q790k46141n2745
3206.3b02188K81305R6698j93397q7907N2744J7582O1535J23071l5163r6698K6372
3204.7D3954K6372p0326J7582P0326l5163k6373N2745n2745j14280O1536J40652Q791
3202.9A23071p0326m3954p0326l5163P9116J7582m3954R6699J58234j05490j93397
3201.3h7908O1536J14280p9117q7908K6372J7582q791O1536%o1536J05489J49444j75816
3199.4C5163k28560P0326Tj58234M3954L51631M3954l51631m3954L16468j7581l51631
3197.7b19769j7582K63723k6372j84606J31861J75816k10979k28560K37351K63723
3196.2A84606j49443k19769R6698J67025l5163p0326%J7581L5163J05490n2745k10979
3194.4a31862p0326J75816J23070m3953q7908k6372P0326R6698o1535j31862M3954
3192.8d3954J75816j7582j84606l5163J14280N2744j7581k6372o1536J7582J40652
3191.2A14280l5163k28560L5163K98886n2744l69213j7581L42840P9117k02188q791
3189.6d3954J40652Q791p0326%TQ791N2744o1535j40652N2744K02188%j67025J7582
3187.5@J67025l5163j49444J7582J49443%j31861k6373P0326q790p9117m3954J7581
3185.6e2745q790%R6698P9117m3954o1535J7581j7581k6373P0327M3953j49443r6698
3183.7a49443J58234J14280j84606j58234J49443J31861q7907p9117O1535q791q7907
3182.1a40652R6698J31862j14280j84607J31862K37351l5163j14280N2744%j84606
3180.5a23071%K19769J7582k10978K6372K10978j7581j84606O1535J75815k6372j31861
3178.8A7582q791K6372l5163q791%j7581Q790J7582%M3954Tq7908j31862J14280J31862
3176.6A14280j58234k19769J58234K90095l5163k37351m3954J05490K6372q791L5163
3174.9B6372M3954p0326TK6372N2745k6373q7907%Q7907R6699M3954q7908j31861Q790
3172.9h7908J49443K6373j14280q791P0326r6698j31862J14280J49443m3954k6372
3171.3@N2745p9117j14280J40652J14280j67025q7907K10978M3954j93397O1535K63724
3169.5B46142j7582k81305j40652P9117J31862M3953j84606k10978K02187L60422q7908
3167.9A40652k98886N2745K02187l5163TJ67025m3954k54932m3954J49443O1535q790
3166.2E2745J7581l5163%P0326j05489k10979P0327K37350Q791j14280j7581l5163
3164.4f1535p0327R6699L5163j93397K6372L69213M3954l69213p0326K81305N2744
3162.8A40652j14280J31862J49443j67025j93397%K6373k6373L5163%p0326J7582P0326
3160.9@j7582J7582J67025P9117j75816j58234Q7908J75815l5163k46141j14280J75815
3159.1d3954J40652r6698m3954J40652K6373k10979p9117R6699Q791M3953K19770N2744
3157.4B54932l07677j58234K19770J49443j31862j23070j7582L5163J49443J58234
3155.9B28560j67025k63723P9117K46142J7581j05489%k6372j49443Q790J93397P9117
3154.1A40652j14280j7581P9117p0326j49444K6373J31861q790q7908J7581N2745m3954
3152.4d3954L5163J14280k6372j40652L5163J49443q791p9117J7582o1536j23071J31862
3150.6@K28560j14280k10978R6698J40652j14280p9117J14280q790j05490N2745J05489
3148.9A05489p0326l5163N2745j14280j58234J75815K63723q7907k54933%J67025N2744
3147.1I6698p0326k6372L5163M3954p0326j31862%J31862P9117Q790M3954n2744j75816
3145.2h7908n2744J31861M3954p0326q791M3954q791o1535q791J7582q791K6372M3954
3143.3@J7582n2745j23071l5163J58234J14280l5163TM3954n2745q7908Q7908R6698
3141.4I6698o1535l5163R6698m3953j49443%J05489M3954J7581%j23071n2744J40652
3139.5C5163%k37351K6373L25258N2745k46142k6372J58234M3954Q790J7582j84606
3137.7b6372k19770J23071K37351q791p9117N2745m3954j93397j7581J84606J23071
3136.1A31862q7908j75816p0326J67025J84606n2745j67024J7581P9117j7581%M3954
3134.4E2745q7908TJ49443Tj31861j84606l5163P0326J40652J58234n2745k28560l5163
3132.5a23071J31862k6373j14280P0327O1535r6698%J75815N2745p9117M3953L5164
3130.7A31862j49444j14280J14280Tn2744o1536l5163p9117k6372J23071J40652q791
3128.9I6698j05489k6372P9117M3954p0326n2745J7581q790n2745K6372N2745j7582
3127.2a7582j7581R6698M3954j23071p0326P9117M3954j7581K6372Tq7908l5163J14280
3125.3F1535O1536j49443p0326J67024J40653j49444k10978L5163J93397L5163j49443
3123.7c5163q7908O1536O1535k6372p0326Q790P9117%q7907J7581J58234N2745j49444
3121.8a7582n2744J58234P9117j40653p9117O1536O1535Q791q791o1535l5163P9117
3120E2745O1535j40652j40653J31862J31861q7907j05489P0326Q7907n2744n2745N2745
3118.2H791J05489j7582j58233j23071P0326J58234J14280j7582k02187k02188K10978
3116.6e2745L95585j40652n62610J7582N62609N2745m57120q791L69212m3953k28560
3115i6698K02187J75816l60422k46142L60422K90096k54933k37351J23071J31862p0326
3113.4A7582n2745M3954Q791k6373M3954J05489k6372j23071j7581J05489j7582j49443
3111.7h7908q790J05489K6372j7581O1535l5163j14280M3954J14280q7908j40652P9117
3109.9f1535P0326k6373N2745O1535j49443j23070J67024O1536j84607q790J84606
3108.3D3954Q791o1536J49443M3954k81304j49444J93397J14280k6372Q7908L5163
3106.7A58234j84606q7908J58234M3954j23071Q791J05489k6372r6699L5163Q7908
3105.1G9117q791q7908o1535L5163M3954o1535l5163J40652R6698j49443j67024M3953
3103.3a31862L5164m3954Q7907J49443l5163r6698j7582k6372j7581J31861Q7908k10979
3101.5h7908j67024K10978K10979j14280r6699J31862R6698j58234j75815L5163J75815
3099.9F1535Q7908q7908q7907O1535P0326j14280j58234R6699J84606l5163j84606
3098.3a05489n2745J58234J40652q7907j49443P0326K02187l5163k37350p9117J23070
3096.7e2745N2745k6372Q790m3953m3954J23071J93397j05490k37351J7582J40652
3095.1B6372k6372o1535P9117R6698p9117j14280m3954j7581M3954J05489O1535p0326
3093.3@p0326q791k6372M3954J75815P0326k46141j84607K28560K54933j49443k19770
3091.6a31862P9117Q7908j14280l5163J23071q791j75815J7581J84606P9117q791j7581
3089.8G9117p9117TJ7582Q790Q791J58234J23071j67025j49443J31862Q7907j49443
3088.1h791o1535O1535o1535Q791K28560M3954k37351n2745R6699j58234r6699L25259
3086.3H7908J67024l16467j23071K72514k6373k81304J31861L51631p0326k28560L5163
3084.7@O1535j05489j7581J05489%p9117k6372Q790N2745Q7908q791j23071n2744Q790
3082.6h7908%N2745L5163o1535Q790J40653o1536j93397J31862K54932k19769l51631
3080.9c51631K28560M30748p9117l25258o1536Q7908%P0326J49443l5163k10978j49444
3079.1b46142Q7908K28560L5163k02187l5164K02188%j75815J40652K10979k46142
3077.5@k46142L16468K10979l25259j31861L25258L5163k54932Q7908J93397k63724
3075.9e2745j58234L25259J40652l07677p9117K10979k6372j31862P0326N2745j7582
3074.3B6372J49443%l95584j58234M48329K46142l86794k63723L16467L07677p0326
3072.7B19769j67024m3954q791j7582j7581K6372P9117%j67024m3954K02187O1536
3070.9A23071k37351r6699K10979J23071p0326Q790q790j84607p0326K54933J93397
3069.3B46142r6699j05489%p0326TJ05489N2744r6698Q791J58234l5164j84606J7582
3067.4g0326J49443n2745j23070M3953J7582j49443%K10978K6373j93397%K37350O1536
3065.5A58234j84606j23071P0326Q7908L5163j7582o1535J7581J40653P0326j05489
3063.9H7908j05490n2744q7908J7582K19769J40652j75815j49443R6698L5163j31861
3062.3a05489j7582J40653K6372o1536N2745M3954j05489m3954J05489K6372p9117
3060.7a7582K6373P9117p9117o1536R6699N2744j14280j7581Q7908j7582q7908Q791
3058.9d3954k6372j23071N2745K10978N2745j14280J7581J05490p9117q7908P0326
3057.3C5163J14280Q791k6372r6699j40652J7581J14280o1535j23071J75816K02187
3055.7B19769k19769k63723J49443K10978j14280j23070J58234J67024p9117j49443
3054.2d3954m3954R6699J58234l5163k02188l5163K02187J7582k46142l5163K46142
3052.6G9117P9117j58234o1535O1535q791TQ791j05489p0326K02188K02187j93397
3050.9B6372k54932J05489K28560l5163r6698J05489P0326j67025j05489J40653O1535
3049.2G9117j58234q791K10979L5163k10979p0326J84606J31862p9117j31862p9116
3047.6i6698L5163R6698j7581j40653M3954K02188l5163k10979P9117K46142n2745
3046A49443j93397P0326J14280j31861p0326J49443P0326j49443q7908J7582N2744
3044.4h791O1536%j23071l5163J40652N2745q7908P0326P9117k37351k10978K72514
3042.6b6372K54932k28560k63723J67025J58233r6698J7581K19770l5163k90096m3954
3041a67025K63723P0327k02188j14280R6698K6373q7908K6372J14280%n2744K6372
3039.3@J7582r6699m3954J23071P0326m3954j7581q791n2745j7581J7581k6372%J14280
3037.2C5163Q791j75816m3953K10978J14280r6698n2745%p9117o1535P9117TK6372
3035.3D3954M3954%q7908l5163L5163%TQ7908P0326p9117j23071q7908k6372O1536
3033.3i6698R6698N2745m3954q7908l5163J14280J40652j14280j75815J31861J58234
3031.7A40652k28560k10978K72514J84606k46142p0326L34049j7581l78003K6372L25259
3030A31862p0327k37350R6698J23071p0326O1535J75816j23071j75816R6699P0326
3028.4G9117j75815k6373J84606K6373j58234p0326L5163Q7907P0327%Q790J58234
3026.7B19769J7582k90096j40652K37351J14280j14280P0326Tk90095j84606L07677
3025.1A7582J40652l07677p9117K54932Q791j14280J93397J31862k72514r6699K81305
3023.5A58234L5163l16468p9117J93397P0326j7581L5163l5163j31862k6372J14280
3021.8@Q7908J7581l5163n2744j7582%q791Q791J7582j7582L5163J31862k6373j84606
3019.8d3954n2744P0326j7582N2745K28560n2745l60421m3954K81304J7582j75815
3018.2i6698J31861J75816j67025r6699J58234n2744k37351R6698K46142j14280k19769
3016.6a75815R6698J40652p0326j7581J31861J7582j23071m3954M3954K6372j7581
3015H791j7582l5163n2744o1536P9117K02188O1535k02188j23070J05489l5163j84606
3013.2b54932J58234L51630p9117k98886J14280K46142k19769k98887J93397K72514
3011.7A84606j14280j49443P9117%j67025M3954K19769l5163j75815P9117K02188q7908
3010G9117k46142%J75816L5163o1536P0327J40652o1535k10979q7908J40653J93397
3008.2A67025J7581j58234r6698L5163J7581r6698q791J58234Q7908r6699j05489n2745
3006.5a31862%J23071J58234n2745j49443N2745J58234n2745k28560p0326J58234J23071
3004.7H7908l5163q7908L5163J67025L5163j75816p0326Q7908l5163j14280J14280
3003.1H791J49443k19769k54933J67025K02188j14280m3954K28560K6372k46141J7581
3001.5g9117J93397q7908j75815J49443J75815j58233j23071J67024J05490j84607
3000a7582j31861J05489TJ7582J7581m3953r6699j7581Q7907k6372q7908O1536J40652
2998.1A14280l5163r6699P9117J23071j14280TP0326j7581k46142l5163L16468J75815
2996.3B19769j67024p9117Q7907q790m3954J31861L5163k19769p0326K63723J14280
2994.7B63723k46141j05490J58234M3954j67025k6372J14280l5163j49443L5163J40652
2993.1B6372J7582m3954K6372M3954Q791J7581n2744j40652m3954J40652M3954j05489
2991.4f1535j7582K6372j67024p0326L60421K98886k90095l42840J75815K37351k02188
2989.8e2745k10978K02188K02187p9117TM3954l5163j40652l5163J14280J58234P9117
2988A67025j31862j31861J05489J84606n2745j49443l5163%k6372P0326L5163j75815
2986.2a40652p0327K72514J93397k28560k37351J40653K54932q791k10978j14280J49443
2984.6@J58234j23071k19769O1535K28560q791j58233K6372O1535j05489j31862O1536
2982.9a49443J05489K6372j7581l5163q791P9117K6372p0326o1535j7582k6372Q7908
2981.1f1535K19769o1536l86793j14280L25258J58234j40652n2745M3954r6699j7581
2979.5a84606K46141J14280j75815q7908M3954r6698q791K19769Q7908j23071Q7908
2977.9A23071J93397j93397k63723J49443J23071l07677j84607L25259J58234k37351
2976.4a14280q791K90096l5163k81305P9117K19769j49443k81305R6699K37351j7582
2974.8C5163j05489K6372O1536K6372m3954p9117J7582J84606N2744k02187m3954K19769
2973.1A49443J7582k37351J7581K10979j14280k46142K02188L34049j75815l51631
2971.6a93397L5163J67025n2745l5163J31862Q790j40652P0326K10979o1536k37350
2970i6698k6373J49443J7582j14280%J23071L5163j14280r6699O1536J23070J7582
2968.2G9117p9117q791N2745k6372r6699%R6699j7582r6698J40652K81305p9117l07677
2966.3f1535K6372K02188j75816l16468K19770M04375j14280l51631k6372J40652j7581
2964.7g0326Q791P9117o1536q7908J75816J67025j93397k72514K6372K02188O1535
2963.1C5163j14280j05489J58234K63723p9117l25259o1535K02188q791r6699J40653
2961.5H791P9117k37351m3954L25259O1535l16468n2744L16467P0327k63724j31861
2959.9a84606J14280J05489J7582k6373j7581L5163J7581p9117q7907L5163P0326L5163
2958.1C5163L5163p0326j05489P0326J40652j05489j67025J58234J75816k02188j93397
2956.5b28560K28560K19769j84606j31861J05489k6373j84606J05490L07677J7581
2955B28560k19769k6373J05490Q790%K6373j23071j75815Q7907K37351n2745k02187
2953.3a05489O1535J67025j05489j23071J58234P9117k28560o1536K72514Q7908k10979
2951.7h791p0326Q7908l5163n2745J14280J7582p9117P0326J31861r6698p9117J05489
2949.9A05489m3954j84606N2745J40652j14280p0326K72514J40652k90095j84606J58233
2948.3a7582J40653o1536p0326j7581%Tk6373l5163L5163K6373j7582J31862J49443
2946.4B37351j75816k02187J75815J75816k63724j58234L16468J40653l34050j05489
2944.9a93397L25259J23070k02187n2745N2745l5163K6372J40652l5163j49443M3954
2943.3D3954J40652Q791o1535M3953J14280J7582j49443j05489J67024K19770j14280
2941.7C25259k19770J05490J67024k02188k02187N2744j7581j58234J05489K28560
2940.2A84606j14280k54932L5163J49443%TL5163r6698j40653R6699K02187M3954j23070
2938.3A7582r6699Q791P9117Q791j7582Q7908J31861j31861j93397O1535J31862q7908
2936.6@j14280J75815J75816j14280k10979j7581J58234P9117j93397k54933R6699
2935b19769K98886O1535j40652Q791N2744j14280k6372J31862j7582j40652N2744R6699
2933.2D3954p9117j7582J67025m3954k63723j7582K37351Q7908q7908l5163n2744l5163
2931.4i6698J14280J05489q7908j14280%J7582j7582J7582O1535J05489P0326q7907
2929.7H7908j49443%P9117k6373Q791J58234p9117k98886K6372K90095M3954j49443
2927.9h791L5163N2745j31862j7581J58234Q790q7907Q7907%k54932j31861J67024
2926.2a23071J23071Q791O1535%j23071m3953N2744l5163Q791J40652M3954j23071
2924.4h791m3954O1536q791j7582L5164k6373k6372R6698L5163r6698O1535J75816
2922.7B37351p9117j67025N2745N2744j75815r6698P9117k6373n2744J75815N2745
2921E2745k19770p9117K10979L5163j31862J05490J23070j40652q7908J58234J7582
2919.4D3954j31862R6699J93397j93397k19770K02188J93397k28560j84606K28560
2918@J67025j93397j23071J67025J14280j31862j14280O1535O1536J7581q790m3954
2916.2b6372p0326M3953J14280L5163r6698q7908P9117J40653k6373k37351j23070
2914.6b54932J93397J84606j23071j40652J40652J05489j40652p0326K19769J40652
2913.1B54932j31861j23071%n2745o1535Q7908Q790j31861K6372J75816l5163j49444
2911.4a31862J31862K19769j05489k46142L5164J84606k6373r6698L5163K6372r6698
2909.8g0326K6372K37351J14280k46142k81304Q790J31862Q791%J23071R6698m3954
2908A05489k6372M3954p0326k10979p0326J93397K19769K6373j31862p9117M3954J7581
2906.2F1535p0326n2744%TQ790N2745J7582p9117p0327P0327J14280Q7907Q791j14280
2904.2C5163r6698O1535R6698q7907r6699O1536M3954o1536J7582P9117r6699p9117
2902.4a23071J67025J05489j31861j7582J05489j49443j58234K72514K54933k90096
2901C5163k63723K19769J31862k46142o1535K54932%k63723l5163J93397L5163m3954
2899.2d3954P0326J05490m3954j40653q7907M3954R6698j7582j23070K6372J67025
2897.6E2745O1535p0326j7582L5163l5163p0326k6372M3954R6698O1536q7908j31862
2895.8h7908n2744O1535Q7908J23071P9117m3954q7908Tn2744P0326J75815q791j58233
2893.9A7582J7581J05489j05489j40652P9117N2744r6698N2744J58234j31861j75816
2892.3a67025K10979K02188k63724k46141J84606J49443j31861j7582J31862%l5163
2890.7A7582M3953p0326j49443R6699J49443p9117m3954J05489l5163j84606L5163
2889.1a14280Q7908j40653k6372K54932P9117k19769Q791K02188j14280k63724J14280
2887.5a31862K19770j31862j84606J67025J40652k02188j31861K72514K54932j58234
2886A14280k19769Q7907J84607m3954j58234%J23071K6372j23071j67024L5163K37350
2884.3I6698R6699k81305k19769K90095K98887k46142l07677K46142M21957n2745k98886
2882.7D3954l5163J14280j7582p9117Q791Q7908N2744n2744q7908%M3954j14280r6699
2880.7a31862J67025K10979j14280k02188%K6372n2744P0326J14280r6699j40652J14280
2879c5163J40652p9117q7907O1535M3954o1536p0326L5163R6699P9117p0326j49443
2877.2i6698n2745P9117P0326P9117M3954j31862j49443J58234K54932j14280k63723
2875.6a23071J7582J49443n2745j49443N2745J40652M3954%j7582m3953l5164J7582
2873.9@K6372k6372TK6372J31862J7581j84606p0326K10978P0326k98886j40652K90095
2872B6372J58234k02188q7907J49443%j05489O1535P9117p9117k6372K6372j14280
2870.2a14280k6372K10978K6372k37350O1535L16468n2745l07677L5163J84606p0326
2868.6B6372n2744J23070j7581j31862O1536Q7907r6698K6372J75816o1536j40652
2867@J40652O1536k72514o1536K72514q790k81305Q7908K54932j31862k46141P9117
2865.2a05489J31861l5163K6373P9116r6698n2745J31862k6372j58234Q7907J67025
2863.6A49443j49443k02188J67025Tj93397j84607J49444K46141P9117j31862k02187
2862a05489o1536J93397R6699k19769j31862K02188J05489j84606p9117K28560J14280
2860.4A58234j93397j31862J31862J05489q7908j31861N2745J40652M3954q7908Tk6372
2858.6a14280K6372P9117R6699j7582j14280q791J31862R6698q7907j49443q7908O1535
2856.9h7908J49443P9117l5163%q791j23070p9117J14280P0326j05489j7582P9117
2855.1C5163p9117r6698K46141K02188l07677k81305K63723K54933k02188j58234J75816
2853.5E2745K6372k10979j7581J75815j7581q7908O1535M3954j14280m3954J23071
2851.9h791P9117q791p9117j58233m3954K02187J58234j05489TJ23071J58234l5164
2850.1A75815j05489m3954j7581Q791K6372m3954r6698M3953J31862Q791j58234j23071
2848.4a93397R6699J93396P0327j05490q7907M3954O1535q7908j31861K6372J31862
2846.8A7582L5163j31862m3954J49443J40653j31862j49443R6698J75816o1536j49443
2845.1e2745%P0327j7582l5163q791j7581J7581P9117K6372o1535j7582N2745L5163
2843.2G0326n2744m3954J7581J14280P9117j40652j93397P0326J75815o1535j84606
2841.6a49443L5163J40652%p0326k6372n2745l5163J23071J67025O1535p0326j75816
2839.9e2745j40652J23071J93397q7908j58234J23071P9117j93397k6372K54932m3954
2838.3G0326k90095J14280L25258j23071k37350J58234J40652k37351j05489K46141
2836.8F1535Q7908j67025j7581J05489k6372q7908m3954l5163R6699J84606%j67025
2835h791l5163P0326k6372TJ7581p9117l5163K02188R6698k63723j93397J67025J58234
2833.1D3954q791J7582q791j14280j7582P0326q7907p9117J84606J14280j58234m3954
2831.4h7908K02188N2745j67025m3954P0326J7582q791j7581o1536M3954J67025q791
2829.6A58234j31862M3954P0326j40652j49443L5163%q791J84606J05490j75816m3954
2827.9e2745K19770k6373k72514M3954K37351r6698j75816J40653J14280j93397j31862
2826.2a93397J49443P9117k6372J7581l5163o1535J75815J75816k37351l07677J40652
2824.6a23071K98886o1535k72514l5163J93397J58234M3954q7908j67025j05489P9117
2823g9117J31862Q790j31861o1536J49444J05489j31862p9117K28560P0327l16468
2821.4a05489j14280L07677O1535l69212n2745M21957J14280l34049n2745K81305M3954
2819.8B02188k02188l5163N2745j7582K6372Q7908j05489j49443O1535P9117j23071
2818.2a23071p0326J31862O1535p9117P0326J58234p9117j93397R6699K10978j75815
2816.6H791l86794P0326M74702J23070l51630j31862K90095P0327l51631j14280L51631
2815E2745K02187k37350j31862J58234J23071n2745o1535n2745p9117P9117J75815
2813.4A75815j7581j49443j05489o1536L5163K02188J14280k10979j75815J58234Q7908
2811.7E2745j67025p9117J58234N2745k6373N2745J7581j40652o1535J14280J7581
2810.1h791q7907n2745j7582P0327K46141J49443j58234j23070J49443M3954k02188
2808.5H791p9117N2744o1535TQ7907J7582k6372J31861P9117j84606j7582K81305n2745
2806.6A75815m57120n2744M39538J49443k72514r6698J49443K6372o1535M3954P9117
2805A23071p0326j67025p9117J49443K46142m3954k90096q7907J67024M3954j23071
2803.4a31862M3954J23071q791q790Q7907m3954j58233%R6698l5163r6699P0327J05489
2801.5D3954Q791k6373j7581l5163K6372P9117m3954j05489L5163J40652Q791j23071
2799.7h791m3954P0327%j31862o1535R6698Q7908o1536p9117J14280J58234q790j67025
2797.8c5163p0326J40652J31862q7908r6699Q7908N2745j84606p9117K63723J40652
2796.2B63723k63723j67025K10979Q7908j58234j7582Q7908j23071p9117K37351P0326
2794.6A49443k90095k6373L34050K6372k98886J7581K98887q791k28560k6373O1536
2793H791p9117p0326P0326O1535q791N2745P0326p0326j23071q790J14280K6372j49443
2791.1a05489l5163K46141J40653k37351j67025K19769K10979j84606j67025J14280
2789.6C5163P9117j40652p9117P9117Q790m3953Q7907J75816%j67025j05489J7581
2787.9e2745L5163j7581j7582L5163K6373Q791j7582o1535k6373J05490J40652j7582
2786.1A40652r6698K6372Tj23070m3954J14280l5163j75816P9117K19770p9117j93397
2784.3a40652O1535R6699j31862p9117J58234L5163j14280Q7908K28560l5163k10979
2782.7d3954n2744J05489N2744m3953m3954J7581L5163j7581o1536M3954P9117p0326
2781@j31862L5164R6698j7582k6372O1536K6372m3954M3954R6698n2744j05490k6372
2779.1d3954q791m3953N2744J31862K6372q7908p0326j7581j7582l5163q791M3954
2777.3g9117P9117N2745J7581q791m3953%N2744q791j31861n2745J40653J14280j14280
2775.4A7582j23071K6372P0326%Q791L5163k6372%M3954m3954r6699N2745J49443%
2773.4A14280j31862Q791P9117m3954r6698N2744Q7908o1535l5163R6698%j75815j7582
2771.5a23071J75816%j75816N2745J58234j05490j67024J49443J31861j05489q791
2769.8a7582J58234n2744j75816P9117R6699j14280j7582J49443j05489j84606K02188
2768.2A7582K02187k72514j93397K98887J40652k19769K6372K37351j75816k81304
2766.8b19769J58234K02187j40652o1535J14280p0327j58233J67024J84606j31861
2765.3D3954j05489P0326q791q7908J31862J40652j14280j23071K6373Q790n2744L5163
2763.5c5163L5163%L5163M3954r6699q790K10978J14280k28560j84606J05489J40653
2761.8A31862p9117j75816p9117J31862K54932Q7908k63723TJ14280K28560k6373j40652
2760g9117M3954L5163j23071J7582K37351%l16468j14280K63723J23071j40653n2744
2758.3a05489J14280Q791o1536M3954P9117l5163Tq791k6372L5163Q7907q7907j40653
2756.4a31862O1536N2744j67024m3954K19769J7582j58234P0326J58234j14280q7908
2754.7a23071K54933J49443k28560j31862P9117l5163o1535J67024J05489j75815j31862
2753.1a31862P0327J05489TJ7582k37351j75816L16468K98886l60421m21957J67024
2751.5b46142K63724j14280n2745K19769k6372k02188J31862K02187k10978k54932
2750.1b90095K54932L60422o1536k98886j49443M3954J23070R6699o1535r6699R6699
2748.4A7582K37350j7581k46142j14280J23071M3954p9117k6372P0326q791q7908%
2746.7h7908J40653J05489l5163q7908k6372J7581N2745L5163l5163p9117r6698p0327
2744.9a67025N2745J40652Q7908m3954l5163%l5163Q791P0326l5163j67025m3954J31862
2743c5163L5163n2745L5163Q7908m3954p0326M3954Q7908Q790j7581k6372k6373Q791
2741.1C5163%n2745n2744N2744P0327k6373o1535%O1535Q791p9117q7908O1536R6698
2739.1B6372j7581l5163N2744L5163p9117l5163P9117j7581q7908P0326J49443p9117
2737.3F1535j58233L5163J14280j7582j14280q7908L5163J58234J23071r6698j40653
2735.7h7908O1536J40652j7582p9116Q790k6372q7908O1536J23070j7581j05489Q790
2733.9a7582M3954m3954j05489%J93397K10979q7908l25259r6698K28560J31862p9117
2732.2E2745q791J7581j31861p9117J75815J05490j23071k6373J14280n2744j58234
2730.6a14280J14280K54932m3953l07677j58234J58234K02187%j40652q791J49443
2729A05489q791j75815J7582J75815j05489k10979J49443K37351j84606k81305J40653
2727.4a40652K02187j14280n2744J93397k6373k28560J05490K46141j40652k19769
2725.9a75815J58233R6699k28560q791K90096r6699l51631J84606M21957j67024l69213
2724.3b46142K28560L51631k10978l16468P9117J23071o1536K6373O1535j05489o1536
2722.7a31862J93397R6699j49443o1536P9117k6372q7908P0326J05490k6373r6698
2721.1c5163n2745O1536J58234P0326j40653q7907P9117%j31862Q791J49443q791j14280
2719.1d3954Q791q791m3954Q7908R6698j67024j14280K19769J31862k02188j14280
2717.5a49443J49443M3954o1536O1536K6372j31861%J67024m3954j49443O1536N2744
2715.8B6372j23070Q790K19770Q790k37350k6373J75816L5163r6699m3954k6372j7581
2714i6698P9116Q791j67024m3954K46141J93397j05489j67025l5163O1536L5163q791
2712.3@l5163Q791R6698N2745j14280j31862j7581L5163M3954P0326M3954n2745o1535
2710.4f1535N2744R6699q791r6699n2744N2744J7582o1535j7582O1535K6373k6373
2708.6a7582j7581%n2745L5163J93397R6699k19769k37351O1535K02188J7581j05489
2706.8d3954J7582J31861Q791j23071o1535P0326%j31862k6372J40652J7582j23071
2705.1a23071Q791J14280n2745j40652J58234K19769p9117j75815J05489J23071j67025
2703.5h791j49443J40652R6699j49443q7908J75816J58233q7907j49443j7582J7582
2701.9f1535p9117n2745J93397K54932j23070l69213q791L69213P9117l16468q7908
2700.2b02188K54933J7581k72514J7582K63723L5163j58234Q791P0326o1535o1536
2698.6h7908O1536Q790q790J23070P0327k10979j84606R6698R6699p0326Q7907K46142
2696.9B28560k6372k81305k6372J84606p9117k28560J14280K37351p0326r6699K02188
2695.3A58234J05489l07677j67025K72514J14280k81304p0326K46141%j84606J14280
2693.7@J67025k02188k10979K02188J49443j58234o1535J49443l5163r6698J75815
2692G9117J40652k46141k28560J31861J23071q791K6373N2744p0326q791O1536q7908
2690.3c5163j49443R6698J23071j23071p9117K28560J49444j49444j05489L5163k6372
2688.7c5163o1535P0326Tm3954%M3954K6372%K6372m3953n2745M3954J7581o1535q791
2686.5h791K6373o1536k6372J67024P0327k10979j05489J67025P9116j05489Q791R6698
2684.7I6698q7907q7908J58234Tj40653j84606j7581Q7907K6373j7582l5163P9117
2683C5163J40652p9117k28560L5164K19769n2745k02188P9117J31862j49443j05489
2681.3a75815J93397P9116k37350p0327K19770O1535j05489O1535P9117j31861m3954
2679.7g0326J84606K6372j93397m3953J31861K6372%P0327l5164r6698Q7908J05489
2678A93397k10979k37350J58234K63723%j31862j7581j7582m3954M3954Q791j05489
2676.2i6698k6373J31862K6372j05489N2744J67025j7581j93397q791J67024K6373
2674.6A23071k10979j40652J67025K37350l5163k37350n2745J49443Q791j23071O1535
2673e2745J84607n2745j84606L5163J67024q790q7908K6372J7582m3954Q791P9117
2671.2H7908l5163p9117K6372Q791n2745J7582J40652L5163j05489m3954Tj40652k6373
2669.3b10979K02188J40653j14280j05490R6699J31861l5163r6698j05489j14281P0327
2667.7a40652L07677J31861k98886k54932J75815K10979j23071p0326J93397Q7907
2666.3B19769k19769q7908J23071l5163j58234J14280J67025j23071j40652J84606
2664.8D3954J67025j67025TL5163J7582n2745P9117Q7908m3954q791O1536%n2745%
2662.7@J7582%L5163p0327k81304j7582M21957K46142l16468k28560K72514K28560
2661C07677k63723k81305P9117J49443%Q791P0326%r6698k6373J14280P0327j40653
2659.1h791j40652J31861J23071j40652j23071J67025J05489j84606j05489J75815
2657.6@O1535j23070Q790P9117p9117j7581K10978P0327j58234J7581J05489j67024
2655.9H791k02188J14280P9117j84606k6373K63724P0326k63723j05490K28560J75816
2654.2A58234o1536j23070k6373R6699J05489p9117j49443K6372J40653K6372p0326
2652.6D3954%O1535%q7907q7908j7582M3954%j7581P9117Q7907p9117k6372J93397
2650.6A93397L5163l25258j67025K63723J49443k02188j05489J58234N2745n2745O1535
2649F1535J7582j14280n2745M3954p0326k6372J49443P0326j40652o1536R6699Q790
2647.2a7582Q791J31862q791k10978%K28560Q790k10978l5163J31861O1536q791q7908
2645.3h791k37351n2744L78003K72514k63723l25259P0326J75816k6373l5163J14280
2643.7F1535R6699p0326j14280k6373N2745q791r6698q791J14280%j23071Q7908J75815
2641.8A40652j40652k37351K10979K90095j75815j93397K28560J49443l25259k19769
2640.3b72514K02188J14280j05489O1535J49443j31861j14280J58233K6373k63723
2638.9a75815q791L16468P0326k10979%K19770%k19770j14280J7582Q791Q7907J49443
2637A40652Q791j49443n2745N2745k6372j14280P0326K19769N2745j75816j05489O1535
2635.2a7582P0327P9117N2744j31861k37351j7582J93397O1536n2745Q7908J23071
2633.6B10979j40653j58234J31862J23071j75816j58234J93397J75816k28560k98887
2632.1c25259J14280L07677q790k90096o1535K98886J67025k10979j75815J58234J05489
2630.5G9117j58234p0326K54932K10979j75816k37350M3953J93397L5163j75815j49443
2628.9a49443P9117J93397Q7908j23071j84606j7582K02188J40652j93397k46142P9117
2627.3a31862J49444j14280q7908K72514K10978k37351k02187Q7907K6373j05490J31862
2625.7@J84606k02188k54932J67025K19769j14280j49443P9117J23071M3953k6372
2624.1G0326j40652j23071J40652J58234j23071j31861J58234J49443j49443j58234
2622.6a49443P0326J31862N2744l5163r6698p0326J7581J7582K6372J23071P0326j58234
2620.8@p9117J58234M3954j49443K6372J67025o1536j49443M3954%j49443N2745J84606
2618.9H7908j49443k63724K02188L34050q7908k19769M3953M3954j14280J7582J05489
2617.3@j7582k6372J23071Q791j75816m3954J14280Q791k6372J14280N2745j84607
2615.6e2745j23070Q7907N2745p9117J7582R6698o1535j23071J23071K72514L5163
2614B46142k37351j23071J14280P9117p9117m3954R6699N2744q7907%J23070J7582
2612.2A58234j05489o1536%q791o1535n2745K6373J14280Q7907o1535TK6372O1535
2610.3F1535n2744m3954N2745J05489%j14280j31862q791J05490M3954j7582P0326
2608.5G0326P0326p0326n2744J31861J7582k46142p9117K28560J05489j75815q7908
2606.9h7908R6699Q791q791J31861q790k54933j14280J84606R6699j14280r6699Q791
2605.2a58234Q7908J58234R6698j40652TJ05489J23071p0327m3953Q7907j7581j14280
2603.4b6372m3954Q791l5163N2744J05489k6372p9117J7582L5163q791J14280J49443
2601.6B63723q7908k37350j05490K6373R6698J40652O1536j75816j67024J05489J58234
2600G9117%p0326q791TQ791j7582j05489q791K10979J23071k10979j67024J31861J05489
2598F1535m3953%q791j49443m3954K19769J49443j05489p9117k6372r6699l5163J23071
2596.1c5163P0326j7581P0326K6372j58234q7908J93397J23071j75815j14280J05489
2594.5@P9117r6699j14280L5164J31861N2745p9117m3954N2745q791j14280J7581J58234
2592.6G0326L5163p0326J7582%j40653r6698J23071J14280l5163n2745J7581P0327
2590.8E2745N2744k6372p0326%P0326N2745L5163l5163k10979k02188J49443K37351
2589A05489n2744j49443P9116J05490l5163k6373Q791q7908j7581J31861j7581j49443
2587.3a05489N2744R6699j40652j05490J93397L5163j23070J93396K63724l07677m39539
2585.7c86794J49443L69213Q790j40652n2745p0326q791J31862j7582j49443J14280
2584.1e2745K19770j58234k37351J31862J75815j14280TJ05489L5163r6698N2744J84607
2582.3A31862N2744j75815j67025O1536J93396J7582j40652K6372J67025m3954j31862
2580.7h791O1536L5163j75816p9117J40653L5163O1535K10979j05490m65910j7582
2579.1c07677N09865J05489l60422%K37351j84606k46142K28560K10979j67025j05489
2577.5g9117J31862K6372p9117%j7582j05489M3954P9117p9117l5163J58234N2744
2575.7I6698j49443n2744J40652Q7908r6699j67024p0327J58234J84607o1536j67024
2574.1i6698J7581P9117p9117p0326J05489P0326k6372%J7582q791N2744K6373j49443
2572.2f1535j14280J40652J23071q7908r6698Q790L5163P9117Tj14280j40652J49443
2570.4@J58234j58234r6698K46141J23071k19769r6699J14280p0326j67025J31862
2568.8c5163K19769r6698j93397Q791J40652J23071L5163j31862k10978m3954J75815
2567.2h791J67025J7581j67024k37351m3954K72514J93397j58234j75815J40652J84606
2565.6A84606r6698j58234J7581N2745J7582M3953j7581j40652n2745J84606J40652
2564A75815j67024j40653J23071J31862j23071j31862J31862J84606p0326j40652K6372
2562.4@O1535n2744%J31861%j93397k6372K37351O1535l16467k10979K63723K10979
2560.5A67025j84607j84606K02188J67025j67025j14280J67025M3953j23070M3954
2559A7582J49443j67025k28560J84606K81305j05489k54933K6373J67024%j23071n2744
2557.3a05489M3954M3953l5163k6372J14280J23071j23071j49443J31862J75815j40652
2555.6E2745j75816R6699Q7907j23070m3954J84606R6698j23070o1536q791o1535q791
2553.9h7908J40653R6698r6698r6699M3954L5163q7908j05489L5163J14280M3954Q791
2552.1D3954j7582r6698r6699J05490J84606q7908k37351M3954K37351J7581j05489
2550.5h791M3954L5163k10978j23071K10978K37351L5163m3954q7907j23071J7581
2548.9a7582J23071q791j05489j7581Q790n2744M3954K6372j49443j7582K98887R6698
2547.1B28560l42840j40652L34049J58234k28560q7908P9117p0326l5163K02187K6373
2545.5A23071k28560q791K46142K6372j58234%L5163j23071q790J49443J7581j49443
2543.8g9117m3954L5163Q791P9117Q7908o1536q7907M3953J7582o1535L5163J14280
2542H7908j7582l5163Q7908L5163q7908l5163J7582p0327q790J40652j7582k10978
2540.3a14280m3954J58234q791j14280P9117R6699j23071j05489J75815J93397o1535
2538.6A31862j58234m3954L5163k6372j05490o1535R6698J58234P0326p0326r6698
2537g0326o1536O1536J75815Q7908j67025j40652J14280J58234r6699j75815Q791J23071
2535.3A7582J7581n2745q790Q790o1535l5163J14280J23071j14280k02188O1535K10979
2533.5G9117m3954j67025J14280K37351l5163k46141q7908Q7908Q7907P0326P0327
2531.9A67025q791j23071j05489%P0326Q791m3954k6372K6372%L5163J58234J7581
2530A75815k19769p9117K28560M3954k81305J7582L86794O1535l42840j23071J84607
2528.4E2745N2744j05489%O1535q790n2745k6372Q790J7582j05489j93397J40652L60422
2526.5B02188J7581k81304q791J40652j49443j31862K37351J31862j75816%J75816
2524.9A58234j14280k10979J49443J75816j14280o1536R6699l5163j23071%K6372J7582
2523.1c5163J58234J14280j75816q7907J49443o1536k81304L5163K63723q791j23071
2521.5e2745J05490O1535j84606r6699R6699J7581J7582J31861K6373j31862Q791J23071
2519.7A23071p9117j75816J7582J67025O1535j05489p9117N2744J40653j7582j40652
2518.1c5163K6372J84606k6372j67025O1536J58234j93397l16468L5163K46142%j40653
2516.4a67025P9117K19770l5164k81304q7908K72514K10979j84607j84606J23071J67025
2514.8A31862n2745o1535K6372k6372m3954Q790o1535p9117Q7908R6698r6698p9117
2513a49443J14280Q791j58234P0326K37351Q791j49444L5164J40652%q7908Tp0326
2511.1h7908M3954R6699m3954p0326O1535L5163n2745N2745Q7908j23071j05489J49443
2509.3D3954K6372k10978P0326L16468k6373k63723m3954L5163r6698P9117J75815
2507.7A05489j05489j58234J58234J14280j49443J7581K02188j49443k37351J75816
2506.3b6372J75815k54932j40653K81305J75816j49444p9117j7581r6699Q7908K02188
2504.7A58234p9117j75815R6698P0326j93397Q791L25259Q790l34049q791K98886M3954
2502.9B19769j67024n2745m3954j05489Q7908J49443n2745j05489K6372k6372p0326
2501.3a40652J23070J67025p0326j23071M3954J7582j05490l5163R6699K6372n2745
2499.7e2745Q791M3954TJ7581l5163k6372O1535Q7908o1535q7908O1535N2745j14280
2497.8@r6698Q790q790Q790J23071Q7908j23071j05489N2744K6373m3954P0326Q7908
2495.9H7908p0326p0327P0327O1535p9117o1535N2744K6373q791m3954o1535L5163
2494.1f1535J49443K6372k02188j14280J67025J31861r6698p9117K6372j7581l5163
2492.5a05489P9117M3954j14280m3954J84606J23071j49443r6699J23071J7581k19769
2490.9a58234p0326K63723J40652j84606n2744K46141L5163k90095p9117K54932O1536
2489.3A67025k28560j05490J40653P9117Q790Q791m3954n2744M3954K6372p9117q791
2487.5d3954P0326k6372l5163J31861L5164k10979n2745K10979M3954j49443P0326
2485.9D3954J67025j49444j75815J14280N2745j23071N2744J23071j23071p9116K90095
2484.3A93397J14280l60422j58234K72514Q791l25258Q790L34050j7582k90095O1535
2482.7a58234K98886q790k46142J7582K46141N2745k63723j84607J67025K28560%j23071
2480.9B6372q790L5163j7582l5163q791TP0327Q7907j67024k81305O1535K90096%j84606
2478.9a40652P0326K10978o1535j84606Q791N2744k6372P0326J49443n2745j58233
2477.3f1535q791N2744p9116m3954P9117M3953l5163J7582L5163J7582P0326Q7907
2475.5A75815p9117j75815q791J05490L5163m3954J7581K6373p9117j23071%J23071
2473.7b6372N2744j23070j05490J67025K28560n2745j49443K6373O1535j05489%J49443
2472A23071p0326k63724N2745K90096Q790k28560k6372J40652L5163o1535q791J7582
2470.2H791N2744%j31861m3954K10978O1536k90096j23070K81304J75816j23071l5163
2468.5D3954L5163j49443n2745K28560L5163k81304q791K98886j7581k54933J7582
2466.9a05489J40652l5163q791Q7908o1535j40653P9117J58234%n2745q790q7908p9117
2464.9a14280Q7908P0326m3954Q791J7581j14280p9117R6699P9117Q791Q7907L5163
2463.2A40652j75815p9117J93397J05489j58234l5163J75816L5163j67025r6698K6372
2461.6c5163J7581N2745R6699M3953l5163n2744j05490j49443J7582J67025O1535p9117
2459.8@l5163L5163p0326j23071J05489K81305M3954k81305j58234J75816J23070r6698
2458.1@n2745P9117l5163j67024K6372J49443N2745J7581M3954m3954p0326M3954J7581
2456.2F1535j58233j05490J23071J05489l5163n2744q791K6372J23071J31862j40653
2454.5G0326k63723J7582J84606Q791p9117P0326J05489o1535n2745Q7908N2744m3954
2452.8I6698q790N2744%p9117o1535%O1535Q791q7908q7907K6372J14280J31862K6372
2450.7A93397j49443j40652N2744P9117j05489p0326K37350K10979j84606k37351Q7908
2449.1b6372J49443p0326p0327K6373Q791j7582L5163Q791m3954%n2745j49443P0326
2447.2a31862L25259K6372l51631p0326L34050O1535l42840q7908K46142P9117j14280
2445.6b6372Q790K6373p9117Q791J49443J7581j67024m3954J14280P0326n2745k6372
2443.8@P9117N2745j23071j49443N2744J14280p9117TK10979J67025k02188j58234
2442.1a14280J31862N2744j49443K6372J67025j05489k02188R6699J58233n2744q7908
2440.5g9117k6372j7582P9117J23071j05489k02188J49443K28560p9117j14280Q7908
2438.9D3954Q791j14280N2744P0326r6698K6372J58234j58234k28560K28560J67025
2437.3A58234l25259r6698M57120J14280m21957j7582L42841j31862k90096K28561
2435.8A7582K81304j84606T%j23071l5163L34049J75816l16468j84606K19769R6698
2434I6698j14280L5164J05489j31862j23071R6699Q791j14280Q790Q7908l5163j7581
2432.3i6698R6698N2745r6699q791J67025Q7908k19770k10978J40652K63723n2744
2430.7A23071k28560l5163J40652L5163l5163Tm3954O1535J75816k6372k90096r6698
2428.9b54932K63723J84606j05489j58234j23071K6372K46142J14280k90095j93397
2427.4b90095K98886K02188k90096j84606K72514J67024j49443o1535L5163q791M3954
2425.8C5163P9117j49443TJ49443J05489q7908L5164J75815j05489j40653J23071J7582
2424.1H7908k54933J7582L25258J7582k63723j7582J49443q790n2745%j40652l5163
2422.3a75815K63723J05489k63723q7908K46142P0326j84606o1536N2745j7582N2745
2420.7@J31862p0327j93397q790J14280J7581q791P9117Q7908k6372j05489q7908J7581
2418.8e2745R6699%q7908K6372M3954p9117o1535J58234J49443r6699j05489Q791Tk6373
2416.7a7582K6373K6372o1535j7582P9117O1535j7581o1535j14280q7908J31861J84607
2415A31862n2745j67025%J23071%j14280m3954J05489P9117q790k6373M3954q791j58233
2412.9i6698r6699J93397K02188j49443k28560J14280K46141q791k02187q7908K6372
2411.3h7908M3954N2745O1535Q791o1535r6699r6698M3953J75816N2744j75815j05489
2409.6a84606J75815J58234j23071j75815O1535R6699j05489j31862J31862J84606
2408.1H7908n2745p9117J05489O1536k02188j23071K19770J84606j75816j05489J84606
2406.5A05489J23071j75815j49443%j7582Q791J23071P0326o1536m3954q790k6373
2404.7e2745R6699J84606j05489k72514P9117K90095q7907k81305J23071K37351j75816
2403.1C5163k19769J84606K28560j40652r6699K10979J23071k19770j93397P0326J58234
2401.5A40652Q7908L5163o1535j67025q7908J23071J84606q7907k90096l5163K28560
2399.9G0326L5163j31861Q7907J84607k46142l34049K46141M74702p9117m13166m3954
2398.3a49443J93397Q791q7908Q791Q790J7582J49443O1536j93397j58234O1535Tp9116
2396.4i6698o1536L5163K6373q791Q791L5163TK6372L5163j7581n2745TO1536R6698
2394.3G0326n2744j58234K6372J75815%j67024K6372K02188O1535j75815j31862l5163
2392.6a58234K6372P9117J05490O1535p9117r6698q791R6698N2745p9117m3954N2745
2390.8H791L5163n2745Q791Tj40653j31861J49443K02188%l5163J7581q7908j31861
2388.9a49443R6698J58234p9117q7907J31861J14280j14280p0326M3954%m3954%o1535
2387f1535q7908N2745R6698%j7582Q7908Q791j40652m3954J14280Q7907q790j7582
2385.1G0326n2744l5164K6373q791q7908Q7908K46142o1536k72514O1536K72514r6699
2383.3A49443k63723P0326J75816j31862j05489J23071%j67025R6698K28560j05489
2381.7G0326j58234J58234Q7908k46142p0326K63723Q791k72514O1536K54932r6699
2380.1F1535k28560R6699J49443j14280j05489Q7907M3954m3954K6373q791j23071
2378.5a58234L5163K02188L5163j67025o1535J31862P0326q7908l5163O1535M3954
2376.9G0326j14280j23071P0327J23070m3954q7907J23071R6698j49443o1535J84606
2375.3H7908M3954j49444O1536J67025j84607k19769K19769K37351k37351k19769J93397
2373.7@J31862j93397p0327J93397L5163j58233k6373Q7908J7582M3953q790j58234
2371.9a05489r6699K02188J58234j67025j31861J93397J14280k02188j31862J58234
2370.4h791P9117j14280q791J40653J7581j49443n2744P9116M3954J7582M3954l5163
2368.7E2745r6699Q791J14280J7581j05489m3954Q7908K6372r6698q791J23071K6372
2366.9A05489j75815j23071J05489Q7908n2745%J05490J7581j14280n2744R6698Q7908
2365.2H7908%j7582o1535p9117m3954J7582P0326Q7907Q791p9117k6372P0326Q791
2363.3D3954l5163O1535%j84606n2745K46142J05489j84606p9117P9117l5163n2745
2361.5h7908R6699q791j58234Q7908K28560r6699j75815J31862R6698k02188k6372
2359.9a14280K10978r6698k37351K02188L07677j58234k81305O1536J31861j7581q791
2358.3@m3954j14280M3954J84606Q791p9117P9117K6372k02187n2745K28560Q7908
2356.5A67025k10979j23071J05490J31861M3954p0326j23071Q791J23071K6372k6372
2354.9E2745R6698l5163k37351q791L07677J7582l60422p9117L34050J31861k02187
2353.3A7582m3954J49443Q791j67025j7582J84607O1535j93397j49443J23071J31861
2351.7A05489p0326n2745J40653R6698j67024k02188Q791J40652J31862K6372q7908
2350.1G0326j40652j05489N2744K37351K19769r6698l16468j14280J23071P0326M3954
2348.5D3954J84606q791l42840j49443K72514J23071j49443M3954K28560j05490l07677
2346.9a67025p0326J67025J49443P0326p9117j40652j7582P0326n2744M3954K28560
2345.2B02188k6373k90095K6372K81305m3954j75815J67024J49443l25258k10979K81305
2343.6C5163K02188j58234%J67025j49444l25258Q791K72514N2744j84606o1535J93397
2341.9E2745J58234q7908r6699J23071L5163k02188r6698J49443J7582j67025O1535
2340.3e2745K10979j7582j05489L5163l5163j67025J7582J67025j7582r6698N2744
2338.7h791P9117Q791k6372j05490r6698J75815K63723j14280k37350P9117N2744k72514
2336.9b02188p0326L42840J67025k02188l5163J75815J7582q7908k6372j23071j58234
2335.3b02188J40653K28560r6699j84606J14280J49443k10978j75816K63723Tk37350
2333.7E2745l60422Q7908K98886%j31862R6699P9117k10979j58234J84607J67024o1535
2331.9D3954k6372N2744p0326j14280P9117J23071M3954%p0327j14280q790Q7907L5163
2330F1535L5163R6699p9117j84606M3954J93397j7582m3954J14280p9117l25258k6373
2328.3b10979K54933K6372j14280J31862J23071j49444o1535J40652%j40652n2745
2326.6e2745%L5163J14280n2744k28560O1535K72514p0326k54932J31861K28560j40652
2324.9D3954j40652R6698%m3954K10979J40652k63723j84606J05489%k6372K37350
2323.1A75815P9117k98886r6698K54932Q791k28560J7581Q7908q7908P9117K28560
2321.5B19769o1535j58234J31862M3953k19769L5163K81305q7908k54932P9117O1535
2319.9G0326k46141J7581L69213M3953k63723Q791J84606q7908r6698N2745n2745j14280
2318.1a14280J31862J58233o1535Q791J05489j49443k02188J23071K10979n2745j14280
2316.5D3954L5163k6372p0327K6373k6373j31861R6698K63724q791k10979q791P9117
2314.8F1535m3953J7581J49443p0326k37351M3954K46142Q790j84606p0326O1535P9117
2313F1535R6699l5163j67025%K19769K6373k19770l5163J14280o1535r6698J58233
2311.3F1535J75816q7908j05489m3954p9117K6372K02188Q791k19769K6372J75815
2309.6A40652j31861j93397K54932K81305k02188j75815K46141J40653k98887k02187
2308.2a40652J67024J75816p0326r6699Q791L5163K6372M3954P9117%j40652j14280
2306.4b6372J49443J84606j40652j93397P0326J05489p9117L5163J75816p9117j84606
2304.8A7582R6698L5163k63723l5163L86794J40652k98886p9117J75815q790q7908
2303.2G9117J14280L5163k02188p0326J23071N2745j7582L5163k6372m3954J14280
2301.6A93397O1535k46141j84606K37350K81305j49443k98886K6372K37351P0326j40652
2300H7908m3954J05489J7582j23071Q791J40652q791p9117J31862J40652j58234TJ67025
2298.1B28560J14280j93397j23071J58234J05489p9116Q790J23071K6372j31861j05489
2296.5A31862P9117K54932J67025j84607k37350R6698K54932q790r6699Q7908R6698
2294.8F41726r6698p0326J05489P0326p9117j23071m3954N2745M3954r6699j05489
2293.2B98886J05489J67025q7908j75815P0326J49443q7907j67025k6372j7582p9117
2291.6A49443K6372P0327n2745j49443m3954Q791K6372O1535N2745k6372l5163q791
2289.9G9117j7582%M3954m3954j05489N2745K10978L5163j75815p0326P0326N2745
2288.1A31862K6372L5163j05489j14280J23070K28561p9117k54933%J67025n2745j14280
2286.3h791J14280K02188o1535k37351o1536J31862J40652%q7907n2745Q791L5163
2284.6A23071K6372Tq790j7582J7582M3954Q790q790m3954j7582R6699J05489j14280
2282.7B37351j75816J93397M21957K6373l86794k46142%Q791M3954J05489p0326j93397
2280.9c5163q791R6699%M3953J75816q791k10978p0327M3954%Q7908J58234j40652
2279A31862k63724Q7908K46142q7908j58234J23071J31862j14281m3953J40652L5163
2277.4B28560o1535%k6373p9117L5163k6372j75815R6698M48330J14280m83493l16468
2275.7b46142K98887L34049j23071k10978P0326J58234%q7908m3954Tq791J14281J05489
2273.7C16468q7908TJ49443J67025j23071k02187P0326J75815j7581j23071l5163N2744
2272B54932Q7908L5163j05489p9117N2745q791j49443Q790Q7908j49443j23071K63723
2270.2A75815K28560k37350j84607J93397P0327j75816K6372J58234j05489p0326K46142
2268.6C25259J14280k63724j67024J23071J31861K6372n2744j67025n2744J93397P0326
2267B81305j93397m3954J93397K6372j40652Q791P9117%Q790Q791q7908q790P9117
2265.1B10979r6699j14280J23071N2744j67024J05489L69212o1535l86794K6372K63724
2263.5C25259p9117j31862J93397L5163l16468j14280K19770J40652%L5163o1535j31862
2261.7A14280J7582J05489j7582q790Q7907Q791j05489p0326L5163Q7907M3954p9117
2260B19769j23071L5164J05489%Q791Q7907p0326k02188N2745K54932L5163k10978
2258.2A93397j40652L5163R6698J23071N2745r6699j49443n2745R6699J23071j7582
2256.6B63723j23071M3954R6699k28560k37351K72514L51631k28560k72514K90095
2255.1B28560K19769l34049j49443L34049P0326k90095J7581J84607o1536j7581K10978
2253.5D13166l5163k37351O1536J67024j14280j05489J40652P0327j05490j7581O1535
2251.9B98886Q791q791j7581o1536N2745L5163j93397j49443J93397Tj31862q7907
2250.2A31862R6698k6372n2745J58234L5163k63723m3954K81305J05489j40652o1536
2248.5B19769K6373%O1535J7582j40653k6372J58234Q791r6699O1535P9117p0326%
2246.6B98886N2745j84606j58234K46141K10979j58234j05489J49443J7581j23070
2245.2B46142J7581P0326j7581K6372q791j49443q791K02188L5163j49443Q791N2745
2243.4C25259r6699J7582K19769%j75816K6373P9117j14280p9117K6372p0326J7581
2241.7A75815K98887J23070k81304j75816J14280J7582n2745J40653P0326k19769j23071
2240.1H7908K28560K02187j05489j93397q790J75815J05489j67024j58234K10978K46142
2238.4F24145j75816k63723J14280J58234j31861o1536J40652k6372j49443J23071
2237C51631K10978j23070j75816R6699J31861q7908q7907O1535K6372j7581P9117O1535
2235.2E27446r6698p9117P0326P9117k6372J7581N2745q791%M3954o1536j05489J14280
2233.3E27446J58234j93397TL07677K81305k72514k10979L07677J31862m04375j67025
2231.7B72514K37351%j40653K63724K46141k37351j84606J67025j7582k37351Q7908
2230.1D57120K81305%j05489L5163%p9117q791%L5163K28560J40652k02187j23071
2228.2F59308J75815L5163j75815K6372J23071j05489q791K37351q791k90095j7582
2226.6F50517J84606m3954q7907J31861Q791k46142j14280K63724L25258q791l86794
2225F76889k72514K54933L69212r6698j75816K10979J31861k72514p9116K46141j7581
2223.3I75776k63724Q791J14280n2744M3953J05490j49443r6699K28560L5163k54932
2221.7F94471O1535L07677o1535j84606J75815J49443j05489Q7908K81304J7582j40652
2220.1A283453O1535J14280J23071J49443q7908k37351J67025M04375q790k02188J40652
2218.5A907597J58234j23071Q791Q7908k72514k54932K54932K28560k54932k19770
2217A520803q790j58234j84606Q7907P9117j40652q7908k6372p0326J31861J49443
2215.4A292243k81304k63723L69212M21957k72514l51631K28560K46142k10979j84606
2214I93357K19769L42840J75816n2745j75815l5163J40652J7582j67025j05489N2744
2212.4A406523J14280J67025J14280q7908q7907%j31862k46142%R6699j84606j67025
2210.6I93357J84606J75816j14280n2745J84606J7582k54933j67024R6698J84606M3954
2209A292243j31861j40653R6699K28560K6372j05489q791L5163n2744K6372J93397
2207.4A459268K10979Q7907J7582K6372N2745O1535J7582j7582p0326r6699l5163K6373
2205.6A740573k6373Q791K37351L25258P0327r6699n2745p0326q7907L5163r6699l34049
2203.9A652665j05489K98886J40652j75815K6372K72514J05489q791%j23070%L60421
2202.1B443834J93397k10978O1535M57120J58234p0326K02188J05489q7908M21957
2200.6C674542O76890P0326o1536M57120J67025l78003K63723Q26333N2744m48329
2199.2E300835P9117R6698j67024N09864Q43914q7907l95585L51631K72514j67025
2197.7F637032L78003O15354l5163K98886J169173N71400J40652J344988J388942m3954
2196.2A2465313Q17542K830628J933970J916388P357875J1480747P507318K206485
2195.1D8516266K074621R49402m325058m008593O039260J4135560J1278558L692126
2193.9G8352142J31861L07678m83496l419605n344793m078919l384442p507318j0592880
2192.6D3980228l173468R661056J2693872M606366j810901l191046p436993j3537790
2191.4D1791324j2544428o232658m052545n837071n327208k997653k206484j547175
2190.2A046102%J05489q35123l69213L95585j14280l07677M30748L16468m04376j05489
2188.6A58234K28560j40652J40652O59308j23071p38425J93397N71400l25258k54933
2187.2C69212N62610P0326n97773J14280N09865j58234j14280M21957J7582m04376
2185.7G91169q790N2744j84606J75815K81305j23071J40653L69212m13166l86794O59308
2184.1A353779K19769q70286N2744R23031k63723n27446P12052J40653r40613M83493
2182.6A283453J195544p64797q52704J142800M04375j186754L07677J090056o85680
2181.3A933970k37351J485640j05489j239499J142800J415314n01073Q79077J696618
2180F470007p56006R05449L393238j151591M096499K5976727K2460422k1133014l4626847
2178.7E634884J8557317N3957750P973230m5870242l2297291K417461m21956j2271917
2177.5b320764j714200N898607k171320l402028L463563J265871l349283M21957K496579
2176.2E88982j388942j090056K013087k6373j854852R31822J257080j432896m39538
2174.9a441686J547175l42840j257080R75776P56006j213127k02187J090055l69212
2173.5d57120p03262Q35123L60422q61495N2744O32936m30748j84606Q17541K6373
2172.1H7908p03262K28560L34049m92283J7582O24144k02187m48330L78004O1535n53819
2170.5f68099J84607M83492l86794k72514M92283l5163m57120L86794M21957m39538
2169b90095j14280M83492k19769m39539M57120K72514n09865P9117N62610l78003n09865
2167.4f06563O15354M74701n45027k28560M04375q7908k46141K98886R6698m21957
2165.9b46142M3954L42840k28560k63723L86794L34049k28560j75815N2745P0326O1535
2164.3A49443j31861l51631q791L78003j05489n36237N2744M92284j7582l16468q790
2162.7d04375J05489j7582q791j05489k10978O1535K28560m3954j05489J67025P0326
2161.1b63723j93397m3954J84606O1536n2745Q791K6372L5163M3954l5163M3954J93397
2159.3H791q791k63723p9117J23071p0326k6373K72514Q791l51631l5163K37351j14280
2157.6b98886j75816K37351K02188j05489m3954k6373j84606P0326L16468j31861l34050
2156d74702J84607K90095j67025k6372K81305q7908l25259J49444K28560k19770j84606
2154.3c51631J93397O1536q7908J7581p0326r6698K46141J67025k90096j31861L07677
2152.7c5163Q791k72514R6698J31862k63723P9117N53818J7582m48330Q7908L25259
2151.1B81305k28560l25259P0326Q791j23071J67025J05489k81305j31861K37351J14280
2149.5a05489l5163J05489L5163j49443o1536m3953j84607P9117L16468l5163k72514
2147.9c51631P9117J58234j49443n2745K54933N2744k10978j7582J14280j7581J7581
2146.3a23071M3954j67025j14280J93397J14280j67024k6373J58234%r6698L5163Tn2745
2144.4a67025k6372J7582Q790N2745q791j14280Q791J31862k6373q7908N2745j7581
2142.6a75815j67025Q7908K81304Q791j40652P0326K6372k19769j05489J14280N2744
2141a67025K6373J14280%q7908O1535%k37350m3954K90095N2745k46142l5163J75816
2139.1i6698J7581o1535%m3954j7582P9117l5163j05489J23071J31861j93397TJ40653
2137.2b54932J49443q791P0326Q791j93397o1535J84606P0326p9117M3954Q791j14280
2135.4a75815K6372Q7908j05490m3954J14281j05490k10978J84606L07677j05489k10979
2133.8b37351R6699L5163j14280Q7907O1536k37351O1535M04376j05489n62610L5163
2132.2d74702N36237N2745l25259N2745J93397j05489j40653L5164o1536n2744J84606
2130.6a05489J40652j49443j05489J58234R6698j31861j05490J31862J40652o1535
2129.1H791j49443m3954N2744L5164N2744N2745p0326j58234M3954J49443r6699k19769
2127.4c42840Q7908K98886R6698j49443j05489N2745J7581j05489p9117Q7908O1535
2125.8g9117q7908L5163K28560j7581k98886Q790L25259k6372k98887Q7908K46142
2124.2A23071j67025k10978J93397J14280j93397q791J58234j31862k54932J14280
2122.7b63723J93397o1536j7581J05489q7908j05489J67025J67024j05489j75815%
2121.1a84606N2744q790k6373K6373R6698K6372j40652l5163K02188P9117j84606k6373
2119.3a23071J58234j23071k63723J75816L07677j49444k90095P9117J84606q791j7581
2117.7g0326L5163l5163o1536j7581j7582P0327J05489q7908j58234J14280J67025
2116.1D3954r6699p0326J75816%k72514p9117J23071k6373q791K02188N2745j67025
2114.3a23071L5163K02188j7582j84606%Q7908%TM3954J7581m3953q7908p9117M3954
2112.3a05489Q7907j14280j58233J14280K02187k6372p9117O1535J7582m3954Q7908
2110.7D3954J31861j05489k02188l5163O1536N2744O1536K6372r6698l5163R6698Q791
2108.9H791j05489j7582M3954p0326m3954J23071J23070r6698k10979p9117Q7908J67025
2107.2g0326J23071m3954j67025q7908J23071To1535r6699K6372O1536l5163%J31861
2105.3B6372N2745j75815j75816P0326J58234M3954n2745l5163J7582J7581m3953j7582
2103.5a14280J7582j7582n2745L5163R6699J7581m3953j7582p0326TJ31861K02188
2101.7A14280o1535j75816M3954J23071k6372q791K6372j40652j40653J58234J14280
2100.1B6372j40652q791K28560%k37351Q791J67025m3954q7908P0326%p0326Q7908
2098.2@N2745j84607j40652J49443J84606N2745p9117k10978r6699K72514K37351k37351
2096.5@k46142K02188J84606j40652n2745J05490p9117j49443J23070J49443o1535
2094.9C5163j7581R6698o1535r6699J31862J23071j40653j23071Q7908P9117m3954
2093.2G0326k6372M3954Q790%N2745Q7908L5163n2745j7581J40652J67025j7582p9117
2091.3D13166M3954j7581j58234k6373J84607%k54933p9117K19770J58233r6698q7908
2089.6B98886M3954k6372k10979j49443P9117Tj31862p0326J84606P0327k90096k02188
2087.8c25259K02188Tq7908m3954J67025M3954j84606r6699Q7908O1535k6372j7582
2086.1a7582j7581j31862j49443P0326K46142J05489r6698%J40652l5163k10978m3954
2084.3a40652J40652K6372r6698n2745Q791N2745J14280%j84607l5163J67025q791
2082.6h791j75815O1535J75816p0327j84606L5163Q7908J7582J7581m3954j40652K6372
2080.8b02188K37351M3954j93397o1535J49443J05489K6372Q791o1535j05490q7907
2079.2a40652q791J31861J93397m3953k63724m3953K37350P9117j23070%Tj40653j7581
2077.3a40652J75815%j23071P0326R6699r6699q790J23070r6698k19769J40652K63723
2075.5A84606q7908k37350K6372J58234L5163n2745%M3954Q791j49443j58234K19769
2073.8h791M30748%m21957j23071L25259K46141q7907j58234o1536k6372n2745p9117
2072a7582q790R6698K6372j75815j23071J05490P9116p9116K6372J67024M3954j31861
2070.2H791j05489q791R6698P9117q7908k19769N2745K72514K6372k54932p9117J49443
2068.5g0326J7581p0326J23071Q7908j49443n2745K37351N2744l78003k19769L34049
2066.9h7908K46142k02188j40652K28560J14280k10979m3953J84606k6373k02187q791
2065.3a49443J14280%q791J7582j31862p0326K46142K54932j23071k63723p9117Q7908
2063.5a05489J58234P0326j40653r6698K10978J14281k72514j40653K98886J40653
2062B37351k37351j14280J05489q7907j05490J84606J23071j58234j23070J05489N2744
2060.4a7582o1535l5163j7582Q791O1536n2745r6699J67025K54933j23071l07677N2744
2058.7a67025K28560l5163j40652Q791P0326q791l5163p9117Q791J58234R6698j31861
2056.9b6372r6699P9117L5163o1535J7581N2745j7582L5164N2744n2744k6373R6699
2055.2H7908L5163j05489p0327q790L5163R6698O1536r6699%J05489q7907j05490J67025
2053.2A14280P9117l34049j31862L51631R6698k37350J05489K54932k28560j93397
2051.8a23071K90096P0326m04376l5163L51631n2745k81304J14280J40652j40652Q791
2050.2f1535K19769p0326k19770Q791q791p0326K02188K37351j67025j93397J40653
2048.6A7582P9116k10978n2745J93397N2745r6699l5163N2745P0326q791j31861p0326
2046.8a40652J49443O1535j58234q790J84606k6373j84606M3954J31862l5163j7582
2045.2@Q791j40653p0326K19770J58233j75815TK6372J05489R6699q791k19769k6373
2043.3b02188L42840P0327l69213q791L86794j7581k63723P9117K6372l34049P9116
2041.7b10979N01074n2744m39539J49443L51631k10978k10979J93397J7582k10979
2040.2a23071J75816K81304k81304l25259J67025K02187o1535q791L5163j14280k6372
2038.6g9117J31862j7582r6698O1535P0326n2744K6372Q791j31862Q791J93397n2745
2036.8G0326k54932K6372J67025o1536p0326J14280m3954j40652J23071J49443j31862
2035.2e2745r6698J67025R6698j05489%O1535r6698p0326J23070J31862j7582l5163
2033.5A05489l5163n2744%q791n2745K6372N2745o1535m3954J75815J31862j31862
2031.7A05489j05489Q7908p0326k28561K6373K72514P9117j58234q7908N2745P0326
2030.1D3954O1535q791j40652p0326J31862J40652j31862j93397N2745J84606M3954
2028.5A14280p9117Q791P9117j7582q7907n2745m3954j7581P9116O1536p9117j05489
2026.7a40652P0326J40652q791j14280j05489Q791J14280M3954p0326j7582J49443
2025.1G0326P9117j58234j49443N2745L5163l5163J05489J40652p0326j49443%L5163
2023.4d3954p0326m3954R6699J23070N2745m3954o1535L5163K6372j31861j40653J58234
2021.6d3954K72514%j67025n2744n2745j23071N2745K19769O1536j49443r6699%N2745
2019.7b6372N2744k6372j14280J7582J49443K6372q7908K6373J14280m3954q7908q791
2017.9h791n2744m3954J31861J31862q7908r6698M3954%q7908O1535J23071p0326r6699
2016e2745O1536k6373k19769M3954L07677Q791k37351N2745K54932r6699l34049j7581
2014.3b54932J93397O1535J7582J7581j14280p0326J93397P9117k81305p9117L69213
2012.7A31862J05489l78003j05490L07677O1536j93397R6698J84607k10979k28560
2011.2b28560K28560K02188k02188j58234J93397R6699j84607n2744J93397P0326j58234
2009.6@o1535J31861P0326j40652o1535J14280L5163j84606p0327K28560K10979n2745
2007.8B19769j23071r6698j05489Q791J84606N2744j75815p0326J05489n2745j93397
2006.2b46142L5163K28561J05489q7908l5163M3954K6372l5163Q791O1535q791j23070
2004.5b6372r6699N2745P9117P0326P9117p0326k19770j7581K28560q791k37351K6373
2002.7a40652K19769p9117j67025J58234J75816j67025j49443J49443P0326j23071
2001.2e2745m3953P0326J7581l5163j7581Q790J49443J05490j93397j75816J67025
1999.6@Q7908k63723j7582L86794O1535l25258l5163K02187r6698j40652K10978J58234
1997.9B28560j23071m3954K6373j23071l5163J40652k6372j23071J49443Tk19769j58234
1996.1a58234J49443J7582r6699J93397K37351j84606k72514M3954P0326j05489l5163
1994.5a40652R6698J7582%O1535M3954j7582k6372n2745q790P0326m3954j67025R6699
1992.6g0326L07677J7581k72514j23070P9117O1535Q7908M3954j40653j14280J14280
1991h791M3954r6698R6698K10979j49444k81304P9117J67024j23070r6699K02188J05489
1989.2A49443j58234l5163J40652p0326k19769N2745K72514M3953k37350p0327K10979
1987.6G9117R6698j75815q7908J23071N2745r6699j7581M3954q791M3954J05489p0326
1985.9H7908j14280J05489J14280j93397j31862J75816J7581k10978Q7908L07677p9117
1984.2A67025k98887P0327J67024j31861q7908K02188M3954k37351%K46141q790k02188
1982.5g0326O1535K19770o1536k28560j7581J49443j7582j31861Q7907J49443j31861
1980.9H791k28560J23071K63723p9117k28560R6698J84606j23070j75816J31862J75815
1979.3A49443Q791l5163q791r6698q791K02188Q7907k72514k37351J49444K19769j05489
1977.5E2745k10979P0326K37351M3954j23071p0326l5163TJ05489J84606p9117k19769
1975.7g9117M3954J93397p0326j58234J40652K37351l5163j23071n2745r6698p0326
1974.1g0326J67024J84607p0326j31862J7581O1536O1535J23071O1535n2744q791L5163
1972.4C78003n2744%J40652q791j58234N2745K19769K6372j05489O1536M3953j58233
1970.6D39539p0327J67025J23071p9117TK6372L5163m3954q7907J7581J14280q7907
1968.9D74702l07677o1536K63723M3954k54932m3954J58234q7908j40652J67025J05489
1967.2C16468k46142r6698J84606k6372j93397J14280K10978j93397k19769J93397
1965.8D3954K19769j05489p9117R6698m3953j67025j7582P9117O1536J31861P0326
1964.2B90095j93397k28560L5164J40652O1535%r6698j49443M3954K02187q791j23070
1962.4b6372J14280J75815j84606TJ67024J67025j31862n2744J23071n2745j14280
1960.8@J31862J14280j58234r6699J40653N2744p9117K6373j7582j49443K6372K37351
1959B28560K6372j58234O1536P9117j49443m3954J75815m3954k37350P0326K37351
1957.4B46142j31862k28560J40652K37351j05489j84606Q790L5164k6373Q791M3954
1955.8D3954j7582l5163Q791O1535L5163j7581o1535j7582O1535P9117j7581r6699
1954.1B6372k6372P9117Tm3954TN2745l5163j75816K6373K63723l5163l60422%M48329
1952B54932J75816k81305j58234Q7908K6372o1535l5163q791O1535J75816q791k10978
1950.3A7582M3953K54933q7908l51631j7581K63723R6698p0326k6372k6373j7581L5163
1948.5A14280l5163p0326J05489J49443r6698j49443P0326P9117n2745%L5163j05489
1946.7D3954p0326J05489P9117p9117q791L5163m3954q790P9117p9117r6699J31862
1945H7908J40652j84606j58234J84606J93397j31861j75816O1536J31861%p0326o1535
1943.2A7582j7582M3954J23071O1535j14280j49443L5163J93397N2745j05490p0326
1941.6G0326l5163p0326L5163K10979P0326j40653n2744J7581o1535N2744K28561m3954
1939.8B81305l16468q791K90096K6372k10979N2745K37351%k02188j40652K6372J67025
1938.1B02188N2744k28560j58234K28560J84607j93397j31862P9117o1535p9117L25258
1936.5B19769K46142l78003k81305L07677K10979k46142j7582L07677o1535l34049
1935b6372Q790K19770J7581o1535P0326K6372p9117k6372Q791q791L5163P9117j7581
1933.1B46142l5163L5163J7581p0326n2745P0327Q7907k6372j58234r6698R6698J31862
1931.3B46142q791k6372M3953k6372p9117K6372J7582r6699%J58234m3953k54933j7581
1929.4f1535K63723R6698j67024p0327J05490J7581j31861n2745J67025J75815p0326
1927.8B72514j23071J49443K10979j40653k54932J58234K90095n2744j58234J31861
1926.4D83492J49444q7908m3954J31862m3954k37351j14280J31861J58234%j49443
1924.8C78003j14280Q7908K02188J7581j58234q7907M3953Q791o1535p9117Q791Q7907
1923C34049Q791j58234r6698P9117Q790j49443j7581K10978J05490p9117%J14280j7582
1921.1C42840j14280L5163Q7908m3954q7908K6373P0326l5163k6373J05490O1535j14280
1919.3C07677m3954K02188R6698k46141j84606J49443J93397q791k6372j7582j31862
1917.7B90095j23070R6698J58234P0326q791j40652j84606Q7908K46141p0326k28560
1916.1A93397J31862K46141j40652j58234K10978J31862j75815l5164J40653p0326
1914.6D74702j14280J75815R6699k72514j31862K63723J31862j31862Q791J49443n2745
1913E97772j14280J31862J84606n2744q7908J49443K02188l5163j31862P0326J75816
1911.4A090056J7581l5163J05489R6699j31862j31861J23070K63724K72514K72513
1910A942760Q7908j75815r6699J49443J7582j75816O1536K19769j58234l86794L5163
1908.3A520803L51631P0326j75815Q791Q7907j40652k10978q791P9117p0326j58234
1906.7A353779j40653j40652q7908N2745M3954j05489j67025j14280q7908n2744M3953
1905.1E97772n2744k10979r6698J23071Q790j05489J58234K02188k02188k19769K63723
1903.5D65911K02188l25259j40652L51631J14280k37351J23071K54932k63723k37351
1902C07677M13166K81305m04376k28560L69213J40652k98886j7582K19770o1536r6698
1900.4F24145K28560J49443j84606p9117K02188J05489j31862j14280M3954R6699J14280
1898.8A054893J14280J7581p9117q791J49443J05490j58234k10979q790L5163r6699
1897.2I14240L5163K02188M3954j05489J05489J14280j40652j05490J14280n2744k37351
1895.6H87868J7581J05490k02188j23071K54933J75815q7908P9117J58234j58234j49443
1894I58194J93397J75815j7581P0326L5163k02188%L60422J14280k46142K6373L69212
1892.2A837271J75816k6373O1536J49443J40652J93397J49443J7582M3954J23070J67025
1890.6C032816K72514TJ14280J84606M21957L25259J05489K28560L07677J31861K37351
1889E634884N09865L60421L16468P12053P64797M04375P03262J265871J063683J002148
1887.5A2737827J951551K839420L595424N670047Q263327Q773187O900757L938266
1886.4E4669806O06561r58191J863642P120526R748962P973230L296539k540533o443634
1885.1G5336908n344788j494433j75818k224060m518457n327210l648169J415314O962293
1883.7F0981580P841363L340497k936121q360022j1612606j1436795q984168p182059
1882.6B1651669o487590n300834l595425k320764j336197n45028m21957n09865k46141
1881.2H87868p0326r6699M3954P9117k19769j40653K28560n2744m48329N2744M74702
1879.6G38425p0326m30748Q7908K63723j40653k6372L69212Q7908k98886q791L16468
1878H87868J49443n2745n2744k6373Q7908J67025P9117Q7907K90096K72514k6373q7907
1876.3A775736P9117J23070J23071J31862l5163j05489J40652R6698l60421m21957
1874.8A547176O1535K02188p9117j93397p0326j7582J14280K46142M3954k46142k10978
1873.2A397733r6699k10978k90096j49443%k6372j14280r6699J05489J67025p9117
1871.6F06563k37351O1536K10978j23071k10978J58234J40652k72514j67024K54932
1870.1D21957J14280k19769o1536K02188N2745j49443j75816j49443L5163K46142L5163
1868.5C51631l16468j05489K90095J49443k02187j40653M3954P0326J05490P9117j40653
1866.9A84606j58234Q7908P0326j58234p9117J31862J14280Q791K6372%o1535l5163
1865.1A31862q7908k02188o1535K19769J49443o1535p0326%l5164J7582P9117p0326
1863.4H791j40653L5164R6698j23071j31861P0326Tm3954K6372J05490K6372o1535
1861.6f1535m3954j7582K6373N2744k6372n2745O1536K6372j23071q791J93397M3954
1859.9G0326j84606q791K28560O1536j67025l5163P0326q791K6373J84606J49443q7908
1858.1B98886j58234l5163N2745P0326N2745J7581q791k6372M3954J93397J84606j7581
1856.3F68099r6699J05489J84607q791p9117J05489J40652%M3954J40653%j84607j14280
1854.4I05449O1536L5163k6372k6373p9117k10978k37351r6698N2744L5163j05489
1852.8C07677j67025p9117Q791k6372m3954k6372j7582m3954J7582J05489M3954j05489
1851.1b6372j58234p9117m3954%J58234K02188j05490l69212k6372M21957J93397k98887
1849.3a31862j58233K46141K6372k98886N2745L69212o1535l60422P0326L16468p0326
1847.7@k37351J05489J58234j49443k02188Q791J14280J31862Q7908m3954j31862m3954
1845.9b02188q791M3954J75816K6372k72514q7908L25259N2745l42840J7581L69212
1844.3I6698j05489m13166J58234M21957j05489l16468P0326J31862j31862m3954J93397
1842.7d3954J14280k6372m3954k6372L5163M3954j14280j05490J67025J05489k72514
1841.1a67025j75815K63723J05489k19769L5163K81305o1536k37350Q7907J49443j05489
1839.5d3954m3954J49443k6372j40652N2744Q7908r6698p9117P0326TK6372K6373q7908
1837.6c5163j23071O1536P0326r6699%J84606M3954j14280%O1536n2745l5163J7581
1835.7a7582m3953j7582J31862J7581k28560j14280J58234P9117j14280j05489j7582
1834.1b72514N2745J40652R6699j7582k6372k6373j58234m3953K98886J84606l34049
1832.5a05489k81305K98886L07677k02187k37351J67024J58234j93397TJ14280J58234
1830.8h791p9117r6698J05489Q7908j05489p0327J67025Q7908j84606j40653J49443
1829.2h7908R6699r6699j7581R6698o1535j93397q791J23071N2745N2744O1536k6373
1827.5h791q7907L5163J14280P9117l5164j23070j49443Q790J14280%n2744O1535N2745
1825.6H791p9117o1536P0327L5163p9117Q791Q7907n2744j05490R6699J84606p0326
1823.8D3954k90096p0326K46142J31861j75815q7908J84606M3954j93397J7582K63723
1822.2A14280l5163l16468j7581K37350k6372j67025P9117P0327k10979p9117L25259
1820.6b6372J93397j93397j67025J31862O1535j93397j05489K46141K19770j49443
1819.1A7582k63724L5163K10979L5163r6698l5163q791L5163J31861K6373k46142j23071
1817.4b81305K63723J31862k37351p0326L07677P0326l78003j93397J93397J23071
1815.9g0326n2745J05489J40653p0326j67025o1535Q790P9117J14280j7581j31862
1814.3a23071J7582J93397M3954j84607o1535J58234P0326j49443q7908J05489N2745
1812.7C5163o1535q791L5163q7908q7907J93397K28560j84607l51630L5163K54932
1811.1@%j23071%O1536j7582K6372O1536l5163TQ7907Q791j84606j05489J23070R6699
1808.9c5163m3954K6372J31862q791j93397j31861J23070J67025%j05489l5163K6372
1807.1g9117k6372Q791J40652P9117j67025j93397P0326J84607%r6699L5163J49443
1805.3A05489P0326j7581p0326j40653j40652R6699K02187K6373j23071k6373k6372
1803.7d3954j14280Q7908K72514p0326m39539k6372M57120J23071l51631l5163L78003
1802.1B37351N2744l51630j40653K02188J84606K6373j14281k28560j05489K10979
1800.7b6372K19769p0326j31862J7582N2744J7582K6372k6372p9117%J14280J05489
1798.9B19769Q7908N2745r6699p9117J67025K10978j05489k28560k6372Q7907L5164
1797.3C25259J05489J14280j23071k19769%J49443M3954n2745M3954N2745j05490j67024
1795.5A67025J7581J40653q7908k90096p0326K19769R6699j67025r6698O1535J7582
1793.9H791J7581P9117q7907j93397Q7907K19770p9117j93397J23070J67025j31861
1792.3A7582j05490J14280M3954q7908O1536J31861o1535n2745L5163j05489j75815
1790.7a84606J40652K46142l5163j49443M3953J7582j23071J7582J58234Q790j58234
1789.1a7582p9116Q790k6372TL5163R6698J23071K6372j67024j14280J40652J31862
1787.3A31862j49444k28560N2745K54932J31862r6699j23070M3954J49443l5163k28560
1785.7i6698j14281J23071J05490J7581j7581o1536p9117J23071K02188p0326k90096
1784.1a58234k6372K63723J40652r6698n2745K6372k6372m3954M3954K6372q7907p9117
1782.3g0326O1535J67025K6372k02188k10978R6698J93397n2744k10979Q791K28560
1780.7C5163J05489j14280r6698J7581N2745M3954q791o1535k6373K6373k6373n2744
1779a05489P0326Q7908n2745r6698Q7907J23071p9117j23071P9117J40653m3954j67025
1777.2g9117m3954J23071O1535p9117j31861K6372J67025N2744j67024j40653M3954
1775.6a67025P0327K6372N2744K6373p9117j05489J7581Q7908O1535J7582j7582p0326
1773.8g9117j7581O1535%q791M3954%j14280J7582J84606q791k54932p9117K02187
1771.9e2745J31862l5163p9117q7908j7581R6698j7581k02188J7581L16468J05489
1770.3A75815k28560o1535J84606k6372k10979%J31862j7582%J14280m3953k19770
1768.6b02188n2744K19769T%k19769j93397J05489J93397r6698j14280K54932J67025
1766.8B81305m13167l42840L07677L25259j58234o1535K37350j7581k98886k6373J23071
1765.2d3954j75815j40653J84607J58233p0326L5163J14280p0326j49443O1536J58233
1763.6F1535Q7908%j49443j75815N2744J67025j14280k19769J84606L07677r6699k28560
1761.8a23071J23071J84606j40652k19769K6372J49443O1535k6372n2745p9116J7581
1760.2g9117P0326k6372p0326M3954P0326l5163p9117L5163M3954q791P9117J31861
1758.5A75815j58233l25259N2745L34049%l16468k6372K46141%j31861J40652J58234
1756.7A49443j14280p9117P9117p0326j67025J40653J93397j31862j40652J67024J05490
1755.1A31862j58234m3954J49443o1535k28561L5164K19769K6372r6698Q790N2745
1753.5C5163q791k6372%K6372Q791p9117n2744O1535J7581j23070J7581K02188K6372
1751.6A05489j49443K6372J05490j05490j05489J93397J23071k28560j31862K10979
1750.1D3954J58234q7908k6372N2744n2744o1536K6373k6373o1535N2745R6698%k6372
1748.2H7908%n2745l5163K6372j7581m3954N2745N2744j31861r6699J58234R6698j14280
1746.3a7582p0326J23071P0326p9117l5163M3954TJ7581k6372p0326Q791J31861Q791
1744.4A49443j23071Q791J40652q790j49443L5163J67024q790j67025n2745L5163%
1742.6B6372%Q791q7908j75815P9117K98886N2745l07677j49443K81304K02188k72514
1740.9d3954l16468J05490K98886P9117r6699p9117m3953%R6698J23071n2745j75815
1739.1a05489m3954J75815J67025q7908j67024O1535J75815n2744k19769L5163K46141
1737.5A84606K6373k28561p9116J49443N2744k6372Q7908K6372k10979j31861J84606
1735.9C5163J67025j14280p0326J75815L5163k72514k10978J23070J75816J7581k6372
1734.3C5163K6372J7582l5163k6372L5163O1535%q7908o1535N2745Q7907Q791o1535
1732.4E2745n2745%P9117J23071%j14280l5163P9117J7581m3954L5163J7582j58234
1730.5@j40652Q7907J31862j7582q7907m3954k6372Q790Q7908N2745m3954j7582L5163
1728.6B6372m3954j05489M3954J40652m3953j84607n2744J67024J75816L5163j23071
1727C5163j67025l5163J40653M3954j31862n2745J75816J49443n2745j05489n2745
1725.4e2745p0326N2745K63723J31862k72514l16468M3954K46141R6699j40653j49443
1723.7a67025P0327K10978K6372k19769o1535K10978Q7908j84606p0326J05489j7582
1722.1h791q7907J14280R6698j75815j31862J93397J75815p9117r6698P0326J31862
1720.5B02188k6373j93397j40652J75816K46141j67025k98886J93397L95585j14280
1719.1B72514l78003J7581K02188m3954j05489L5163%p0326O1535N2745j31862j31861
1717.3b19769P0326J40652R6699M3954n2745q791J05489m3953k37351L5163L25258
1715.7B54932%l07677N2745K98886r6698l25259L5163K37351M3954p0326k6373r6698
1713.9@j7582J93397P9117k46141j31862J75816J49443p9117j7582Q7908q7908k19769
1712.2a14280q791J93397O1536j31862o1535P0326q791q7908Q7908J93397l5163k02188
1710.4d3954O1536L07677N2744k72514j58234J31862K10978J7582j84606j58234M3954
1708.8H791J49443L5163n2745J7582P9117%j14280T%J14280P0326m3954q791M3954
1706.7A84606r6698j23071R6698J49444j40653j58234J23071J14280j31861p0327J23071
1705.1G0326J05489%q790j05490r6698Q7908J40652m3954q791O1536j67025j58234
1703.4a23071L16468L78003k19769l78003P0326K37351Q790%Q791j14280J7582K54932
1701.6D57120k6372l69213n2744L25258P0326k02187%J75815N2745p0326j14280T%
1699.7A31862P9117J7581j7581K6372l5163o1536P0327Q7907p0326n2745J7582p0326
1698A23071n2745J40653J23070p9117j7581J23071j7582r6698P0326R6698m3954q790
1696.2C60422%j23071Q791K72513Q7908k46141q7908R6698q7907r6699J67025L5163
1694.4C86794k37351k6372K28560q791j67025P0327J49443p9117r6699K6373%k6373
1692.7B19769q790n2745Q791J75815P9117j05489K6372J49443p9117k19769%J23071
1690.9C16468N2744R6699Q791k72514j49443L25258K54933k54933k02188K72514K10979
1689.3F59308j84606j58234J49443J58234m3954p0326j7582q791q790O1535R6699Q790
1687.6F41726o1535Q791J05489%j31862j05489o1535m3954P0326Q7908p9117j14280
1685.8C16468R6698J05489j05489n2744J75815L5163j84606l5163K02188J14280Q790
1684.2F76889M3954%p0326q791q790q791J31861J14280j05489m3954K02188P9117k10979
1682.3G91169l5163J58234p0326j31862K46142Tj93397k28560J23070J49444L5163
1680.7A090056R6698J05489j7581L5163J31861J7582q791J93397K10979j7582m3954
1679.1A793317Q7908J49443J75815J93397P9117O1536K81304M04376K37351J67025
1677.6C630589L34049M74701N36237O32936P03262P99960R84566J186754J362570J555966
1676.1A2201590J679037J591131J468058J380150J195546J090054J213128J054892
1675B2873586N45028L25258M21957k6371r31823j397732j468059j819690k153738j881226
1673.5A4487190j468059j406523j265870q26333n36237n27447l78002q7909J05490
1672.2H096300J84606L25259M83492N09865N71400R31822J494431J714200J503222
1670.9A5814597J432896J687828J617502J054892Q61496J151590J090056O24145N80190
1669.5B5915192O41726p0324j160382j643876j766944k241646k602069k373508k004296
1668.2A2693873j890016j635083j054892o94471p03262o41726l60422j67025j58234
1666.9E388742j14279l5164q7907j67025J7582K90095K98886O1536M3954K98886N09864
1665.3F505170M83493N01074P47215J081265J257081J371360J582338J907598K109785
1664A7546379J951550J441687J019730J081265J371360J292243Q87867P12054O50516
1662.6B7954651J7581j019730j722990k013086k329555k522950k329555j977924j749363
1661.3A2307079j468058j107637p91170m65911j49443o1535p0326J58233L86794L60422
1659.9I098448M65911Q70286J010939Q70286J046102J485640J520804J327406TJ177964
1658.4B0201192Q26332P91170R66984O59308K28560K54933J14279p91170j582338j652665
1656.9B0016585j775736k276809k311972j784527j555966j687829j380151q08751p29634
1655.6E705210q87868o50517k63723l42840n45028l16467L5163q791l51631l78003
1654.1A995505j31862k6372j75815k81305j93397k6372N2744j7581j58234Tk6372J7581
1652.4H70286j7581M3954P9117j40653k46141M3954L07677O1535k63723p0326K46141
1650.8I14240J40653l5164N2745O1535j58233j14280K02187J58234j58234j67024Q7907
1649.2I84566J05490j7582%Tp0326J7581O1536q7908n2744K10978J14280l07677k46142
1647.3G12052J84607J93397j23071j31862%m3954n2744M3954k6373j23070Q790Q7908
1645.5G29634k6372M3954J23070o1535j31862J23071J14280k10978p0326L60421K37351
1643.9A230708k19769k63723k6373J05489J58234M3954k46141j58234K46141J67025
1642.4A037311k72514k46142Q7908Q791j58234n2745j7581j58234l5163P9117j05489
1640.8A67025p0327K19770J05489k37351j23071Q7908j7581q791J84606k6372k54933
1639.2B6372P0326K37351j49443j84606K37351R6698l34049%M30748L5163m30748q7908
1637.4e2745K98887J93397L5163q791j14280j7582K54933J23070k54932j75815J58234
1635.8D39539J14280j31862r6698K6372Q791%j7582o1535q7908p0326q791P0326K6373
1633.9B10979j49444q7907J67024J40653j75816j40652J40652J14280p9117N2745J67025
1632.3C60422k6373j31861O1535J14280p0326n2745J05490N2744j23071q7907P0326
1630.7B72514J75815J23071m3954j40652p9117m3954q7908o1535Q791J7581j7581l5163
1628.9H7908m3954k6372L5163k6373j31861j7582J75816Q7907j05489m3954O1536j7582
1627.2C5163p9117Q791L5163q791j7581K6372q791Q791N2745Q790n2744q791J7582
1625.3A7582j7582p0326l5163N2744J05490j7582j31861q791J58234J7581k19769n2745
1623.5b02188K19770P9116j75815m3954J58234L5163j23071k6372J31862K6372j23071
1621.9d3954q791K02188P9117k19769j23071J75815J14280j75815p0326J23071k6373
1620.3B6372r6698J75815J67025k19769j49443K90095J84606k54932j14280K28560
1618.8B37351J7581k19769P0326K54933l5163k10979j7582J05490N2744J7582Q791
1617.2B81305m3954n2745Q791Q7908P9117n2745m3954J93397J67025k46142k81305
1615.6I6698J84607K02187k37350j23071L07677J23071k90096j40652N2744j14280
1614.2F1535o1535K02188N2744k10978m3954L5163j49443j7582K63724K6372k46142
1612.5h7908q790P9116j31861R6698L95585m3954l95584R6698K90095k63723k90095
1610.9b63723L25258K37351l42840j40652L07677N2744k10978J05489K02188j67025
1609.5A05489k10978Q7907P9117k6372P9117J23071q791p9117o1535q791J49443Tj75815
1607.6B02188j93397K19769K37351j93397j84606K10978J67025k10979q7907K02187
1606.1C69212O1536j49443M3954K19769K6372k10978j58234N2744J67025Q7908o1536
1604.5D48329j14280m3954K6373L5163q791l5163j7582M3954j7581j67025j49443N2745
1602.7E2745R6698J7582P0326N2744k02187j84606J67024K28560j67024k54933J23071
1601.1@K37351l5163j23071M3954J7581m3954M3954Tj31861j05490J05490J40652q791
1599.2A84606%R6699P0326Q791k6373j23070j67025N2744K02188Q791j93397q7908
1597.4B6372J05490R6698Q791l5163Q791P9116P0327n2745j14280K6372J31862K6372
1595.7C78003o1535j7582p0326j14280N2745J67024p0326j93397P9117K19769o1535
1594.1C07677j84606P0326R6698k02187j49443K10978K19769j23070j31862P0326Q791
1592.5A93397j05489L5163P9117j40653j40652J40652J58234j23071q7907J14280l5163
1590.9H7908k02188O1535K28560l5163j75815R6698J49444j67025TJ23071Tl5163Q790
1589I6698P9117m3953l5164Q7908K6373k6373J31862P0326k54932j58234K10978J40653
1587.2C25259k10979p0326K46141P9117j75815l5163J23071m3954j84606q7908P9117
1585.6D3954K63723J40652k81304l07677J40652J67025k81305j58234M57120K63723
1584.1D48329m30747k02188M30748J31861m48329n2745N27446J23071m65911j49443
1582.7h7908L07677J40653k37351j49443J05489J84606J7582j67025p9117J75816J23070
1581C34049j93397j84606J14280J31862j49443j05490J23071O1536j40653n2744J40652
1579.4G9117J31862J7581%p0326j58234%K19769J14280j31861j14280K6372%k6372
1577.5H7908N2744K6373j23071p9117Q7908P9117o1536l5163R6699O1535k6372o1536
1575.8A05489p0326l5163O1535N2745p0326q791J14280L5163j23071m3953M3953p0326
1574h791p9117Q7908J05489J7582N2744M3954j05489l5163J31862q791j75816%J23071
1572.1A49443r6698r6699K10979J40652k28560j67025J31862J49443L5163To1535j40653
1570.3F1535J14280K28560j05489k02188J05490J49443q7908k6372M3954j93397j40653
1568.7e2745K63724K28560k10979j40652J67024j7581k37351P9117K54932o1535k02188
1567.1G0326J7582P9117K6372P0326J7582j58234j14280O1535K6372q790N2744q790
1565.4A31862o1536J05489J31862j05489j31862P9117L5163q7908N2745J05489j58234
1563.8I6698j67024J14280J40652j14280p0326R6698R6699o1535p9117M3953J84607
1562.1B81305J23070j67024k02188J58234K46142j31862k19769P9117J05489r6699
1560.7A75815K6373J75815o1535j75816N2745J05489K6373J58233R6699k37351j84606
1559.1A58234K19769J14280k28560m3954K37351j7581j93397Q790L5163j67024q791
1557.5A14280K19769P9117p9117L5163l5163j93397Q791K28560M3954j31862J7582
1555.8C07677Q7908k6373k6372l5163j31862k6372J23071l5163j84606N2744J84606
1554.2B90095j05489k02188N2745J93397O1535%j7581m3954P0326R6699j23071r6699
1552.5A75815K63724K10978k63723k37351K90096L25258j14280j58234M3954J7582
1551E53819J7581K46142J93397n2745P0326K98886J14280j31861N2745K10978O1535
1549.4A635083P9117K54933R6698j23071P9117K90096L5163j14280J75815K72514m3954
1547.8B637231j05489K10979K19769q791M3954K63723K28560J23071K10978K90096
1546.3D114081K72514L86794O06563P47216Q70285J081266J213126J283453J476849
1545A2052147J547176J257080R75775J186755J608710J714201J415314R58194L86793
1543.7B3102145j67024n45027o41727o24145p64797j248289j819690k065831j925179
1542.4A3300436j696618j450478j230707j160382j151591r14240m92284l78003m92283
1541D333850l42840Q791q791k63723k02188P0326O1536j40653j40652K6372P0327P0326
1539.3C542681J49443K02188J23070M3954K6373J40652L42840L86794J49443M3954
1537.8E151392L16468N09864L34050K28560N18655P73588TQ70286J037311R23031P20843
1536.2A2157636R23031J327406J520804J555966J705410J846061J819690J538385R93357
1534.9B5387746P47215J301034K162531K206482J529596J081265R49402N62610Q792
1533.6C5936673r6701Q7909%m48331q35123j090054j441687k057040k663605k733928
1532.1B4658113k268019j766945j722992k092203k461416k417462j960342j432896
1530.9H535838j169172j028520q17542o24144n36238l78003j49443p9117j58234j31861
1529.5C463564q791L5163k6372p0326Q790M3954j31862k28559L5163L25258J05489
1527.9C551471k63723j14280K72514K46142K6372Q7908K02187J84607L42840N36237
1526.4E072275L95585K28560N18655R05450Q61495Q43914J230708J564757J468059
1525.1A3089458J318615J292244J257080J301033J547178J652664J353778Q70286M65912
1523.8B4148248%m74702o41727n01073n62609j151592j925178k285601k188902j969132
1522.3A2447732j881225j819690j529594j054893p56006p91169p64797m21957j67025
1521C261376k81305l60421j84606q7908j40653p9116n2745k28560j67025K02188J31862
1519.4B013087l95585l60422J58234Tk72514k19769R6698Q791j40652j7582m3954k19769
1517.6G64797k6372K10978Q791j58234P0326J49443j05489j31861k6373j49443j67024
1516D39539J40652J93397j23071k02188J7582M3954k6373K6373o1536j93397K6373
1514.4B81305J93397l5163j14280J75815J14280k54932r6699K98886L5163l42840j7581
1512.8B37351K90095o1535k02188J84606J67025k81305j75815K37351P9117j93397
1511.3B81305J7581J40653j67025j84606J58234Q7907k02187l5164K19770%j93397
1509.7A23071k6373L5164j7582J75815K46142j67025l95584p9117K10978J40653K6372
1508.1B72514j7582j23070j23071P9117J49443%p9117n2745K6373P9117l5164j75815
1506.3@Q791K72514L5163k19770N2745K02188j67025k02188K37351K02188k72514j75815
1504.6b6372J75815Q791k02188P0326K19770r6699j49443Q791q791m3954R6699K6372
1502.8G9117r6699O1536N2744k37350p0327L60422N2745m04376q791M04376k6372l16468
1501a49443L5163R6698j75815P0326L16468j49443l60422J75816L25258j75815k90096
1499.4b81305O1536J49443Q791O1535P9117r6699q7907N2744P0327N2744m3954j23070
1497.7i6698q791J49443j7582j67024R6698K28560n2744j49444K6373L5163j7582J67025
1495.9A93397R6698k72513j40653J93397Q791k28560Q7908K54932p9117j49443Q7908
1494.3E2745%j75816K6373R6698j23071q791J75816j7582j31861J05489L5163k37351
1492.5b02188n2744K46141K6373j05490J05490R6698j23071Q791R6698j93396j75816
1490.9b72514K28560J05489j75815J14280L16468j23071l42840P9117K72514%j05490
1489.3I6698p9116p0327O1536J49443j14280j58234K19769K54933k02188k10979J14280
1487.7F1535K6373k02188N2745K46141j7581k19770j14280L5163J49444J75815j14280
1486.1G9117k63723M3954K54932k6372j40653Q7908Tj75816r6698K02188J40652j05489
1484.3H7908j40653m3953N2744O1536K6372j7582j7581o1536o1535J58234K46141q7907
1482.6B02188k10979Q7908J75815j58234j93396J05489J31861m3954n2744m3954q7908
1481h7908N2745K10978M3954j67024o1536Q791n2745j7581N2744l5163q790J67024
1479.2A05489J14280j58234j31861R6698J40653p9117j58234n2745J58234J84606m3954
1477.6A75815j31861P9117J05489j93397j67025J40653J49443j40652j14280L5163
1476.1f1535l5163%J75815N2745j75816q791K10979k6372k28560J7581J58234n2745
1474.4B6372j49443O1536J14280j7582p0326l5163K6372P9117P0326n2744q7908%Q7908
1472.5E2745M3953l5163k6372Q791%n2745%J31862P0326j67025j14280J40653J67024
1470.6B19769j05489j14280O1535P9117l5163O1536J23070q7907k10979J7582J84606
1469A93397m3954k02188Q791J49443o1535j67025J14280K81305%k02188n2744%j23071
1467.1a05489m3954J31861J7582p0326Q7908O1535j75815q7908K19769Q7908j58234
1465.4c5163J7581J67025p0326j49443N2744%j49443P0327K02187p9117j40652J75815
1463.7F1535J58234j75815n2745K02188j7582k54932Q791J75815m3954o1535J58234
1462.1A58234N2745j67025j7582J40653n2745j14280J23071K02188j14280l07677p9117
1460.5a75815K19769J75815r6698j14280R6698J23071p9117q7908P0327J7581j23071
1458.8B6372q790J31861j7581j14280J7581Q791j58234m3954J75816N2744j84606m3954
1457.1a58234J58234q791k02188Q791J84606M3954o1535M3954P0326p9117j31862q790
1455.3a40652O1535L5163K6372K6373P0326Tn2745j84606j05489J31862J05489m3954
1453.6@m3954M3954j7582q7907P0326J14280o1535m3954J58234P9117j93397p0327
1451.8e2745K02188P0326k19769o1535K19769Q7908j67025j05489J7581Q791M3954
1450.2D3954J05489L5163r6698o1536P0326N2745p0326j14280k6372P9117R6698K6372
1448.4A40652p0326r6698p9117P0326J75815P9117j49443j40652J7581J7582j7582
1446.8e2745J14280J75816j40653k90095N2745L42840K6372k90095q7908J84606M3954
1445.2G9117j23071L5163J14280n2744j31862%O1535j7581m3954K6372P0327R6698
1443.5A14280%j40652j40653N2745J05489j7581m3954P0326N2745q791m3954k6372
1441.7b6372j7582L5163%o1535L5163J40652%j49443n2744N2744Q791M3954J31861
1439.8A40652r6698k28560N2744K28560p0326k10978P9117J05489j23071q791K90096
1438.2A58234J31861k10978j67025j7581l5163M3954J23070J7582r6699l5163L5163
1436.6e2745q790%J7581j7581K6372M3954j14280j31862J23071J67025n2745r6698
1434.8i6698N2744j7581j40653Q791J31862Q790J7582J05489o1535k37351q7908J23071
1433.1a93397P9117M3954O1535l5163r6698J7581N2745q791P0326J31862r6699k63723
1431.3b37351n2744J93397J31861k6372j05489r6699N2745J58234K6372j49443n2745
1429.7a58234J40652P9117n2744q791%m3954k6372P0326O1535l5163o1535m3954J7582
1427.8f1535O1535J7582j05490j23071O1536K02188O1535j49443j05489J40652J58234
1426.2A58234n2745j40652m3954K6372%UQ791K6372%o1535J7582J23070l5163j93397
1424a67025q790J84606K6372j14280Q791L5163q7908J7582J40652j7581j05490Q7908
1422.2@J23071j23071j05489J49443P0326j23071q7907l5164q7907Q7907K37351Q791
1420.5A14280j58234O1536J31861j75815k10979J31862J67024Q791Uj40653j23070
1418.7a75815J31861J31862o1536r6698J7581R6699Q7908m3954j67025l5163J75815
1417.1F1535%k10978P0326L16468o1536m21957n2744M30748K02187l16467k72514Q7907
1415.3a67025J67025%m3954Q791k6372n2745P0326O1536j40653j49443K72514L78003
1413.6C78003j49443l95585P9117L16468j93397m21957J23071M21957L5163k10979
1412.1a7582j7581L5163r6698Q790J05490p0327j23070J31861J40652r6698q7908P9117
1410.4h791J7582p9117J7581P0327k6373n2744N2744N2745K6372L5163p9117k02187
1408.6a75815k6373K72514J93397j31861j75816Q791J14280J23071q791k19769j67025
1407a93397J93397K37351j23071j84606Q7908Q7907j75815q7908J58234P9117p0326
1405.4H791M3954R6698m3954j7581N2744m3954p9116P0326K6372j31862L5164L07677
1403.6C25259P9116k54932j31861N2744k6372n2745J05489J05490n2745l5163P9117
1402A93397J7582j14281j14280p9116J7581J14280J23071j7582q7907p0327k6372O1536
1400.2A7582P0326q7908j14280P0326J05489q7907p9117J93397J67024j58234j58233
1398.6f1535O1535P0326p0326%R6698o1535j67025M3954K10979M3954j93397j40653
1396.9a67025J05490K19769J05489q7908j40652m3954Q791N2745R6698P0326o1535
1395.3A58234q791J84606P0326k54932j93397J67025K19769j23071j75815M3954N2744
1393.6A40652n2744K6372Tj75815j40652J75815J58234j49443j58234J05489J49443
1392A05489m3954j40652p0326P9117J40652K6372j14280TQ791N2745O1535L5163p9117
1390.1e2745j05489J05489J40653p9117p0326P9117j7582j67025O1536K02187q7907
1388.5H791j75816J05490J14280j05490j7581J14280r6699j58234K02188Tj58234j14280
1386.8g9117J58234J14280l5163M3954J7581p9117M3954P9117j58234j05489K28560
1385.2B28560J75815j49443j31861q791n2745k6372Q7908o1536j05489J31862R6698
1383.5A84606k46141j67025J49443%j31862J84607K46141j58234j40652J84606Q791
1381.9A14280k63723N2745L16467k6372k46142k6372R6699K6372P9117O1535j05489
1380.3G9117q7908J7582q791%J23071J7581j75815m3954J14280n2745j14280J23071
1378.6h791P9117j67024q7908J75815Q7908p9117l5163j7582o1535M3954J23071l5163
1376.8A7582j23071%J05489P0326m3954j49443q7908J23071J14280p0326k6372J67024
1375I6698L5164j84607q790K10978Q791k19769p9117J40652J14280m3954j14280p0326
1373.3a14280J14280J93397%j31862j7581L5163k6372j7582q791m3954K6373J05489
1371.5A14280o1535j31862P9117J23071k02188j93397K02188K19769j31861j58234
1370.1a40652R6698O1536q7908l5163P0326K6372Q791T%TK6372r6698j49444P0327
1368a40652K37350R6699j05489q7908q791Q791%l5163q791P9117L5163j40652q7908
1366.1a58234J67025J40652j40652j75816M3954J23071J7582m3954o1536p9117q790
1364.5a75815J23070J14280n2744q7908J7582K6372n2745%J23071Q791j75816o1535
1362.7a93397J93397R6698j40652m3954J84606O1536j84606j23071M3954N2744q790
1361.1f1535n2745p0326K6372J84606Q7908j49443p9117J58234P9117j31862m3954
1359.5e2745J23071Q791j67025o1535J40652M3954q7908q790J14280Q790q7907P0326
1357.8D3954J84606q7908k54932N2745K63723m3954k46142Q7908K72514q7908k90095
1356.1a05489%K37351J14280j49444k46141q7908K54933K98886j40653l34049K6372
1354.5a31862K02188n2744j23071J05489R6698j23070q7908J05489P0326k6372n2745
1352.9a7582p0326Q791J23071M3954j31862q7908P9117J7582m3954N2745K6372p9117
1351.2g9117o1535q791p0326P9117L16467J14280l07677j93397K10979J31862j84607
1349.5e2745j23070J05489L5163n2745L5163M3954m3954J7582Q7908K6372p9117p0326
1347.8g0326%Q7908J14280p0327k19769n2745J93397J23071p0326l5163K6372k6372
1346@o1535J7581O1536M3953J7582k6372p9117m3954J05489R6699j31862k02188J7582
1344.1a84606J84606J05489k6372l5163j7582l5163j7581J05489J67025K6372k10979
1342.5F1535k28560M3954K46142P0326j93397r6698R6698L5163j14280m3954P9117
1340.9d3954N2745L5163K6372o1535o1536P0327P0326j49443j14280J40652J05489
1339.3G0326r6698p0326R6698L5163q791P0326k6372j93397m3954K63723J58234j75815
1337.5G9117j14280J31861O1536k02188j49443K02188K90095p9117k90095m3954J67025
1335.9E2745J7581q7908P0327N2744k02187j05490K19770P9116k10978M3954L42840
1334.3B72514j7582l25258J7581K63724o1536k81305m3953J40652J14280R6698p9117
1332.7I6698k81304n2745K63723P9117k02187m3954J23070j05489j14280K02188J58234
1331.1A23071j49443r6699J40653P9116p0326%l5163j49443K6372J67025l5163j31862
1329.3a31862J05490J14280j31862j05489J58234J23071j31862j23071L5163P9117
1327.9h791O1536P9117m3954j49443n2745J14280N2745p0327n2744N2744M3954k6372
1326.1@%Q7908M3954j49444k10978Q791J75815J14280j7581n2745Q791P9117J7581
1324.2A05489j49443j75815P9117J93397%q7908L5163P9117p0326o1536N2745M3954
1322.4D3954m3954%N2745j7582p0326J7581J14280M3954j49443j67024Q7907K28560
1320.7A40652J7582j05489Q7907J31862j49443k02188P0326R6699q7908q791J14280
1319.1A05489o1535j23071R6699J40652m3954j7582P0327q7908j05489J05489P0326
1317.5A49443j75815o1536J75816K6372j40652l5163N2744Q791P9117L5163k10978
1315.9i6698j05490K02188N2745k28560q791K28560l5163j31862J31862O1535k19769
1314.2a49443k6372K98886M3954k02188K6372J58234p0326j75815k6373N2745J14280
1312.6D3954P9117j93397k54933J23071K37351m3954r6698J58234O1535k02188p9117
1311a67025J40653M3954l5164n2744j05489q791J84606O1535j84606l5163J58234p0326
1309.3g0326j05489J75815P0326l16468o1535M30748J93397l16468j67025J49443N2745
1307.6C5163p0326%K6372M3954L5163j05489j40652J31861J67025j84606j75816K81305
1305.9D3954K54932k28560k54932J23071J49443l5163n2745k6372q7908j7582J23071
1304.3h791P0326l5163j7581L5163N2744L5164q791p9117n2745m3954m3953P0326J67024
1302.4A40652P0327j05490j14280n2744l5163K6372N2744j7581J7581Q7908J7582p9117
1300.6H791Q791O1535p9117p0326P0326K6372k6372P0326O1536j49444p9116J84606
1298.9H7908R6698j93397j49443P9117TK6372%r6698j05489Q7907P0326p0326L5163
1297e2745J23071p9117j49443P9117J05489n2744N2744J23071j75815k19770K10979
1295.3c5163K10978j84606j40652J84606Q791k98886%L42840R6698k19769r6699J49444
1293.6A7582J40652q7908j93397Q791K46142P0326k54933j49443J40653L5163j05490
1292a31862J05490J75815r6698j14280P0326%r6699J31862J75815k10978k02188J75815
1290.2a7582J40653k10979p9117K63723J05490k28560j31862J58234J14280o1535o1536
1288.6h791J7582P0326J7581m3953L5163J49443%k28560j14280J49443P9117j67025
1286.8d3954q7908K02188J49443j40652r6699R6699L5163j40652j7582J84606j7581
1285.2A23071k63723n2745K28560M3954j58234Q791J05489r6698j14280K02187K19770
1283.6B46142j14280j84607M3954Tq7908q7907L5163M3954Q790N2745M3954q791m3954
1281.7h791Q791P9117K6372r6698o1536M3954Q791j14280%J58234P0326j14280l5163
1279.8c5163P9117Q791p9117m3954K6372%Q791K6372Q791%q791n2744k6373M3954q791
1277.6e2745m3953R6698P0326j58234j49443J93397K02188j67025j93397K10979K28560
1276B37351j93397k63723O1535J93397J7582n2745Q791q791p9117K6372J31862O1535
1274.2A40652r6698q7908K6372L5164n2745q7908N2745R6698m3954j49443K6373J75815
1272.5C5163Q791j75816l5163J14280n2744j31862J31862K19769j14280k46142J14280
1270.9a31862K28560r6698k10979O1536J67025%j05490k6372P9117J14280k6372k10979
1269.1a58234p0326K02188N2744k46141q7908K37351R6698j67024p9117R6698L5163
1267.5h7908j7581Q791m3954j7582J31862P0326j49443j31862K6372Q791p0326q791
1265.7b81305K6373l5163O1535K10978J05490q7908j31862q790P9117M3953o1535m3954
1264a23071P0326J7582j40652p0327J40653Q7907j23070n2745J14280Q791p9117M3954
1262.2a05489Q7907l5163q7907l5163j7582%O1535J14280P9117n2744j93397q7908
1260.5b72514J58234R6698j40652q7908Q7908%o1535J14280Q7907j49443l5163K02188
1258.7@J7582j75816L5163J05489j67024j14280K19769Q7908k02188l5163J58234r6699
1257a67025j49443K02188K10978j49443k54932J7582J49443L5163j05490j14280M3954
1255.3b81305J75816J7581j93397r6698J23071J14280J7581j7581p0327q7907K6372
1253.7b72514R6699J7581p0326n2745K6373R6698K6372j31861n2745Q7908m3954r6698
1252c69212J75815J67025k81305k19769K90095J84606k10978O1535K72514k81305m30747
1250.4f41726L60421M65911l34049l86794L25258J93397l78003p9117M21957J58234
1248.9A05489j67024r6699r6698j58234J14280K63723%j14280P0326N2745j31862q7908
1247.1b46142P0327J23070M3954j31861j58234J58234K63723j31862k90095J05489
1245.7a93397J93397j40652q7908K02188Q790j93397M3954J05490j05490J7582J75815
1244.1B6372j05489k02188J84607J40652k10979m3954K90096%k81305J14280M30748
1242.4C42840K37351Q791o1536k02187j75816M3954J31862K02187L69213J58234l16468
1240.8G38425k37351Q7908j84607m39538Q791L25258m3954k81304o1536Q791p0326
1239.2a49443Q7908J14280q7908r6699Q7908j7581m3954J93397J14280k98886k28561
1237.6c25259K28561K19769j31862j40652J05489J31862Q790n2744j7582L5163J7582
1236G9117k6372R6698K19769J84607L60421P56007M21957n53819p38425P9117M30748
1234.4A309825J23071L25258P99960L60422n09865o06563k63723Tk81305j14280j75815
1232.8G03262m30748l42840k6372R6698Q791p9117r6699K6373J31861Q791j40652Q790
1231a31862J05490j14280j23071J84606J40652k37350k02188K63723K90095j23070
1229.6E2745j75816J40653J67024j23071j14280J49443J93397M3954K19770O50517
1228.1A204336O24144L5163m30747l42840k6373J05490K46141N88982P38425K63723
1226.6C006444m65911p38425n27446k90096j58234p0326k19769m21957k02188J49443
1225.2F1535J05490j84607j58233K6372q791J7582J23070n2744k63723K6372K46142
1223.5f1535j05490k46141J84606K63723j93397TL16468K28560k10979j23070J84606
1221.9D3954J7581p9117K19770K90095k6372TK46141J75816%O1535M3954m3954J05489
1220A028520L07677J49443q7907r6699k02188l78003k02188L5164k02188l78003q791
1218.4c5163K54932j31861m21957n2745K72514L5163k02188Q791J67025K6372k6372
1216.8a05489O1535%j49443o1535J40652J14280o1535j05490Q791J49443R6699o1536
1215.1B6372k6372L16468M21957M3954k28560k6373J75816k6373q7907K02187L16468
1213.4A107637J05489j7581o1536k46141l16468o1535N2744j93397l60421j75816%
1211.8a67025K6373P9117Q7907k6372j23071k6372P9117M3954l5163n2745m3954Tk6372
1209.9b28560k6372m3954L5163J67025P0326j84607j84606J14280K54933%j05490J14280
1208.2a7582J75816o1536j05489J23071J58234j7582n2744M3954J7581Q791J05489
1206.6C78003N2745j49443j93397p9117q791Tk6372j23071j75815%J75815M3954j40652
1204.6b54932l5163J58233O1536j93397k54932o1536Q7908K6372j7581J58233K46142
1203g9117L5163k10978j14280N2744Q791l5163J05489Q7908j49443j58234J67025K28560
1201.3f1535r6699j93397Q7908J84606o1535j58234L5163J31861K6373q7908Tn2744
1199.5c34049K6372P0326Q791N2745J23070n2744k54933l5163K46142%k81305q791
1197.8d39539K28560o1535j75815J31861J05489k28560k6372L07677q791k90095Q7908
1196.2c69212K98886j58234l07677O1535J40653k6373J05490J40652k19769k02188
1194.7e36237K37351K02188k19770j67024J31861J7582j31862P0326J75816m3954j40652
1193.1d04375%P0326K6372k6372r6699l5163J40652Q7908j84606j58234J14280K02188
1191.3b63723j7582j40652m3954J05489P9117p0326l5163J84606J31862k02188j58234
1189.7d30748K81305K63723k10978k37351J75815J93397j05489o1536J49444J05489
1188.2A23071L5163J75815J93397P0326K02188L60422P9117k98886j49444K10979J67025
1186.6A169173J7581K37351M30748N2744m39538l78003j23071j40653j84606q7907
1185.2E53819k46142m57120j93397K19769O1536k28560l5164J14280p9116n2745K02188
1183.6a40652%k98887Q791K72514p9117k46141J14280J75815j75815r6699J84606%
1181.8b81305j84606P0326J58234j49443j31861K10978K28560m3954j23071j7581J7581
1180.2b46142Q791m3954r6698M3954J31861n2744j40653N2745J23071n2745m3954P0326
1178.4b46142j7581j7582J67025L5163k90095p9117K90095O1536l07677p9117J67024
1176.8c16468K6373K6372K02188j7582l25258m3954K90095K6372k46141l5163J14280
1175.2b98886p9117j23071O1535O1536n2745Q791J7582j14280j05490P9117J05489
1173.6d39539m3953j05490l5163O1536J14280P0326m3954k6372N2744K6373k6373Q7908
1171.8c07677J67025m3954k10979q7907O1535%p0326K6372O1536K6372O1535Q7908
1170.1b28560k6372j14280j05490m3953L5163Q7907P0326J7582K6372Q791o1535k6373
1168.3c60422N2745%m3954L5163J7582j31862m3954J67025Q791k46142m3954K54933
1166.6c34049P9117j84607j05489L5163K6373L5163P9117k6373o1535L5163k6372j67025
1164.8f15354k6372J23071q791r6699O1536O1535q7908o1535Q7908%p0327M3954P0327
1162.9e18655o1536l5163J05489M3954q7908j7581Q7908L5163k6373q790k6373j05489
1161.1f15354q7908M3954J23071N2745j7582j7581j7582p0326Q791J49443O1535p0326
1159.4d57120K6372J14280r6698j75816J05490K28560k6373j84606k6372R6698P9117
1157.8c16468N2745m3954j23071p0326j7581n2745K6372J23071k6372q7908J40652
1156.2c95585Q7908k81305k02187K54932J93397j84606p9117K02188M3953r6698J23071
1154.5c34049J49443m3954Q791J31861m3954j75815N2745K28560J31861l5163k19769
1152.9a49443l16468%K90096Q7907k10978m3954J93397K6372k19769j93397l5163P9117
1151.2d92283J14280O1535j7581k6373j7581Q791R6698Q7908o1536l5163J05490P9117
1149.4i6698n2745%N2745%K6372J7581j31861n2745K90096K19769k10979j58233J84606
1147.5H7908K6372k81305o1535K02188j7582r6698K02187J84607k19770k37351P9117
1145.9a31862R6699j40652j58234J7581Q7908O1535O1536O1535k6372j40653r6698
1144.3c07677M3954Q7908J14280J40652k6372k19770o1535J67025Q790q7907J84606
1142.7D3954J75815l07677k98886K54932K28560j75815k6372K54932Q791j75816J58234
1141.1A40652L16468P9117P0326J40653J7581Q7908L95584L60422J93397J75815p0326
1139.5A907597l51631q790L25258k02187p20844l51631k6372k98886k37351J75816
1138B10979J14280j58234p9117m3954j84606n2745J49443K6372%J67025Q791k81305
1136.2a23071j84606Q791k6373J14280K98887Q7907r6698R6698M3954k19769j58234
1134.6a58234r6698l60422j67025M65911L86794j14280m3954Q7908m30748n97772q791
1133a037311K28560m3954Q791J49443n2745j7581L34049K81305j7582j7581L5163j7582
1131.2a67025Q7908K02188J05489R6699R6698j23071TJ31862k6372k63723J40652L60421
1129.5E18655k46141l69212K37350J84607m13167j40652K90095p0326TN97772M92284
1127.9A010939j40653J05490L16467m04375m39539N45028P47216K37350M04376N27446
1126.4B909745j58234l25258K46141K02188l16468m39538o76890j002147m65911J84606
1124.9A58234k6372k37351R6698Q791k10979J93397K54933l07677j75816M48330J40652
1123.3C42840k54932K63723L42840l25259j31861L95585%j75816M74702K81304m83492
1121.7G29634r6698M92283J23070J14281O06563J58234l42841J40653J31861l69212
1120.3A687828M21957J204335M92284L95585J309824N45028o15354N27446J248290
1118.9G217223k98887k19769J722991J239499j58233R93357J538385j84606J40651
1117.6A1990611J802109N53818m74701J599921J977922M57121K241646M043754J837273
1116.3B6029474J942758N300836M140454K610858P463364Q913843N432696J2843317
1115.1G4677600K3682337K1352783L4424658P9494946Q4092505P9126p3991919m1536401
1114B02275635K4262524K8561231K8543628Q4154052J02676221P814990r9924707j03915698
1112.8B74447876m3312134j2500488k2328552l6736634m1835278l6217969k1317621
1111.8F0199200r898410q201788o971081l463566l542678m597574k215274r66985k478998
1110.4A7862846j907597k37350j239499j960342l95585k02188j353778n88982L60421
1109.1A0337946n97772q17541K28559j49443r93357k46141K90095k46142K81305J301035
1107.7I388544Q26332O06563J837271J846061p0326j072473n09865j7581N71399J854854
1106.2A5260779K619649J951551K28560j626292k364717j529595m92283k63723l51631
1104.9A3432298p73588j538385j424105l86794k54932q35123m21957J23071n09865
1103.6G410620q96659j75815q791n18656k37350K37350p0326j67024R6698l69212o94471
1101.9D606364R6698L69213m04376l78003L60422J05489k72514K90096K90095n62609
1100.5D500875l42840M83492J67025k46142L78003M30748l25258j23071N88981J31862
1099E643675n09865k54932k81305p56006m04376K10979j05489m65911l5163K19769
1097.5C261376%n2744j23071l69213k19769O1535j23070r6699M74702M92283j93397
1095.9C111933m39539j40652L5163J14280Tj31861n2745L60421J40653m83493k46141
1094.3B382299K46141j93396n71401N2745N71400K46142q7908k19769m57120l34050
1092.9A635083L5164j05490l07677J23071K63723j84606k6372N62609K10978m57120
1091.4A749363k02187J49443j05490k6372L34050%l34050J23071K98886k54932l34049
1089.8A397733J75815K10978n2744K6372Q791j67025Q791J93397m3954q791L42841
1088.2B092204J23070m04375k72514J58234P9117o1536K6373m3954j40653P0327L25258
1086.6A951551L34049K90096O1535l07677k28560J40653n2745n18655l69213j7581
1085.1A283453j58234k81305r6698p9117j84607q790J05489r6699q7907J58234J14280
1083.5F68099j05490p0326K6372n2744o1536%M3954J31862J31861p9116j14281J31862
1081.7F50517O1535l07677k28560Q7908%j93397M3954K37351K6372j84606j23071o1535
1080H791%L5163o1536j14280J31862K37351K6372r6698k6373l5163m3954P9117T%R6699
1077.8C16468J23071j14280j93397K6372P9117K6372J31862J14280r6699l5163J23071
1076.2E01074j23071k98886J23071M39538O1536k98887j49443N2745O1535%j05489
1074.5B63723q7908J49444J49443k10979k02188K28560J67025k98886k28560K02188
1073.1A31862K37350%k6372%o1535L5163J40652Q791j14280M3954J40652K6372p9117
1071.2D83492o1535Q791Q7907Q791j31861m3954P9117o1536j84606Q791J40652n2744
1069.4B81305p9117J49443J40652r6698q7908L5163m3954p9117Q7908J05489j14280
1067.8B98886j31861P9117J49443J7581j7581K6372TJ7582P0326L5163o1535j7582
1066D92283R6699P0326n2745l5163J7582j23071j75816N2745J40652j23070j67025
1064.4A93397J40652K10979l5163TR6698n2745j67024P9117J58234p0327p9116M3953
1062.7D83492p0326q7907J84606J23071k63724j14280L16468J31862k54933j7581K54932
1061.1F85680l5163k37351Q7908K28560%m3954R6699J05489R6698K02188R6699j84607
1059.3A098846j40652J23071Tr6699k02188p0326P9117M3954j49443k46142r6698Q791
1057.6D74702p9117j58234J7581J67025P9117p9117o1535P9117Q7907m3954n2744N2744
1055.8D83492J23071N2745n2745j05489k6372P9117%j84607j7581K81305Q7907l69212
1054C51631k37351K10979J14280j93397p0327O1536j05489k6373K10979p9117l51631
1052.4a14280O1535L69213j14280l78003Q7907K63723p9117p9116K19769M3954j75816
1050.8A05489P0326J67025j14280p9117J75816M3953j49443P9117K02188n2745q7907
1049.2C60422J75815J58234m3954%O1535p0326J7582K63723K28560M3954J31861K54933
1047.4A582339Q7908j7582J67025K37350K6373J7581J84606R6699j40652K6372L07677
1045.8B575696R6698k98886k46141Q790n2744j84606j05490q7907j49444j7581J14280
1044.2A652665l5163j14280M3954O1535q7908M3954K10979%k6373L42841L69212k6372
1042.5B435044M3953M30748K72514p9117J05490K98886L5163P0326M65911L78003n2745
1040.8D404176P9117M92283L60422J14280L60421N80192K28559j23070P9117M65911
1039.4G041408M83492L60422N36236Q61496P03262J58234q7908J58234L69212L78003
1037.9A0962091M39539M39538L42841N27446Q96658R93358R23030J125220J380150
1036.6A8029871J520803J837272K162529K109785K294391L261377M105289M166827
1035.4C9488144M553619N968933P577646Q887470J0478595J2210382J3230108J3133411
1034.3A15528308J1999402R951160P841369O672193O522754P120520Q113879Q254541
1033.1A82004126N995300J555970l604224q711646j3247693j6078320j6843115j6596985
1031.9A14473413j6016778j4865192j3186157j1410425r590729p647971n977725m808551
1030.7C0969885l876730l015233k391090k021877j819690j652666j459268j239497
1029.6A3493834j063684r31822q70286q87868q70286n97773l78003m57120n80190m04376
1028.1F452426j67025j75815k98887k98886j49443M3954J05489n2744k10979j75815
1026.6E072275p9117q7908m3954Q791n2745p0326J7582K6372p9117j7581K6372j75816
1024.9D544828k63723m3953N2744j23071r6698J67025J05489k02188j67025J23071
1023.4D096499J14280j31861j14280P0326R6698J7582J05489K54932K10979L5163R6698
1021.8D852505K72514K19770L5163J23071L25258K02188q791P0326K28560J23071J7582
1020.2F461217L5163r6699k98886k54932k19770l69212l42840p0326p9117l16468k10978
1018.6D237152L5163j49444m48329l69212k19769k54933k02188p9116k10979k72514
1017.1B065831n2744Q790k28560TJ7582j7582j40652Q791P9117j23071j58234L5163
1015.4A265871N2745J7581J49443O1536k19770%M39539J58234m30748k54932J93397
1013.7A432896K6372j49443J67025K37350k37350l42841O1536J58234j40653j67024
1012.3A046102K6372%p0326M3954J14280%j31862j31861q791P9117%m3954M3954Tj49443
1010.1H61496j31862J31862J31861j49443j75815J7581K6372m3953M3953M3954p9117
1008.5F76889q7907l5163m3954P0326J75815%j40652N2745J40652o1535Q7907M21957
1006.7A257080O1536m65911j05489M65910J93397k46141o1536J14280r6698p0326J75815
1005.1A221917l5163l42840j40652J05489p9117k37351p9117Q791l5163J7581K6373
1003.5D30748l5163K6372R6698l5163q7907P9117L5163j49443l5163J14280p9117k19770
1001.7A40652P0327K72513J7582j75815l5164P9117j7581o1536q790Q790k6372o1535
1000B02188n2745Q791K6372m3954o1535N2745R6698q791q7907r6699p0326M3954K28560
998.1B37351J05489j93397j14280J84606J05490j58234k6373K54933Q7907k10978p9117
996.5A93397J49443L5163r6698%O1535q791j7581K6372p9117q7908R6699J31861q7907
994.6C16468j67025%P0326K6373M3953N2745j05489j84606q791J58234P0326j05489
992.8A67025p0327J05490R6698p0326k6372K10978J58234j58234j49443J14280Q7908
991.2D65911j23071O1535K46142p9117l34049L5163K81305p0327k72513N2744J84606
989.6D48329j14280k02187%Q790j05489J7582J49443q791j31862L5163J67025Q791
987.8B72514j14280K6372J67025K6372j67024p9117Q7907P9117L5163Q7908K6372j49443
986.1B98886j05489R6698P9117j7581l5163j05489j40653J23071K54932q7907k28560
984.4A31862J49443K02187k46141k37351K28560J75815j84606n2744J58234p0327j23070
982.8A31862J58233J7582k98886q791L07677j7582k90095J7582K19769j7582p0326
981.2A49443O1536l5164p9117J14281R6698j14280p0326P9117m3954j58234J7582J14280
979.5A31862j7582Q791J14280J7581j49443p0326M3954Q791l5163L5163P9117%j40653
977.6B6372p9117J05490J14280j14280TJ31861K10979j7582p9117P0326N2745j23071
975.8A84606j05489R6698K28560J75816j7582r6698m3954j7582q7907J7581J93397
974.2E27446Q7908j49443p9117R6698Q791q7908N2745O1535j23070j14280P0326K6372
972.4C78003j58234j05489J05489J40653K6372j05489j23071K6372R6699n2745j75815
970.8E2745l5163J49443R6698l5163r6698r6699%J23071J05489j7581p9117l5163q791
968.9A23071j7582p0326o1535P9117J49443J7581m3954J58234J40653j67025j93397
967.3A14280J23071K19769K6372Q791R6699R6698J14280Tp0326j31862J05490K10978
965.5A028520l5163j14280Q7908K6372k10978q7908J40652l5163k98886j67025Q7908
963.9D21957J7582k02188j40653Q7908R6699j31862j31861J67024J58234k10978k28560
962.3i6698J49443J67024j67024p9117K10978O1536k19770q790K28560q791k28560
960.7H791p0326P0326P9117Q7907q790k02188j05489J93397R6698k72514j40652K98886
958.9C5163K19769k46141k19770J58234J05490k02188j05489K46141J14280j67024
957.5f1535o1536J31862l5163j58234P9117J40652j7581L5163J05489q7908j05489
955.9c5163J31861J14281j05490L5163J49443j58233j31862L34049K19770l86794k10979
954.3d3954L16468Q7908k81305Q7908K72514j84607k02187K28560J23070k19769k6372
952.6A58234J23071p0326q791J84606j23071l16468P9117K10979j23071p9117J84606
951B19769j14280l16468J14281K72513j58233j75816J84606J23071j14280L5163Q7908
949.4A58234j40652p9117Q7907l5163j05489J05489O1536j23071P0326K46142j31862
947.8A14280k63723J58234K72514j31862k10978P9117R6698j05489p9117N2744P0327
946.2E2745L5163k6373p9117k6372M3954m3954TJ14280Tr6698j31862M3954J14280
944.3G0326P9117K6372q790J7581J05489P0327k6373Q791J31862J67024J93397J31862
942.5I66985p9117k19769n2745J67025K72514K72513J14280j40652j67025q790o1536
940.9A063683k37351j14280M3954p0326k02188j67024j31862m3954J67025J40652j14280
939.3C34049j58234%L5164K6372P0326n2745j49443J14280K54933k6373p9117K28560
937.6E97772P0327l51631j40653K98887O1535k54932L5163J67024j75815k02188J84606
935.9B90095J58234j49443j31861%r6699p9117M3954K6372o1535%M3954L5163j7582
934F1535p0326j7581J75815P0326l25258k37351L69212L60422l16468l69212K02188
932.4i6698K54932j49443j31862J40653J49443Q790m3953j14280p9117R6698M3954
930.8G9117j75815J7581L42840P0326m04375k37351K10979K02187l5163p0326l5163
929.2c5163o1535L5163J67024N2745j58234p9117J49443Tp0326j84606j05489J7581
927.4a23071J14280J49443O1536j31862j31861N2744P9117n2744m3954N2744M3954
925.8G0326p0326j7582P0327J23070J23071Q7908q791Q791J49443R6699j14281p0326
924.1D48329K19770K54932%j14280L5163J84606J14280n2744j31862j05489p0326o1536
922.3G20843l5163j05489j84606Q790K10979k6372l86794j23071K98886M3954m04375
920.7A7582p0327M13167J49443l51631j84606J58234P9117q7908k6373M3954J7582
919.1A58234M3954To1536j7581J31861M3954j75815j14280J05489J31861q790m3954
917.3B37351L5163Q791n2745k6372Q7907L5164j23071r6699P0326R6699%q791%p0326
915.3A93397K6372K98886K81305q7908k28560Q7908L69213J49443k46142k37351J31862
913.7G38425L16468J75815N2745O1535r6699l07676k02188N2744m3953k46142j05489
912.1C95585N2744l5163q7907P0326Q7907m3953n2745m3954r6698N2744K81305P0326
910.3F50517k46142p0326J75816N2744p9117M3954L5163j14280j7581N2744j67024
908.7C16468j84606J23070R6699j75816q7907J14280j05490k02187J58234K28560k19770
907.1F1535j49443L16468J49443m48329k10979M39539K72514l78003l07677J84606
905.6g0326K10978K6373K6372%j23071m3954R6699L5163Q791J05489%k19769n2745
903.7@K19769J58234j23071j58234p9116j7582P0326J14280p9117j40652O1535J14280
902A40652j14280j05489R6699J14280m3954q7908Tr6698Q7908J84606o1536k46141
900.2b19769K6372K63723R6699q7908k6372N2744L5163K6373%j7582P9117J67025q791
898.3C86794k28560j75816N2745K10979O1535j84606j40653J23071J67025p0326TR6698
896.5B28560j7581j31862P9117J31861j40652r6698J75815q791k72514P9117L51631
894.9C78003j31861l95585P0326K90096j23071k19770J31862J67025p9117o1536L5163
893.3F1535k6372l5163%j7582L5164R6698o1535r6699J40652J14281k46142j75816
891.6b10979K63724K02187j75815j05489J23070O1536q7908m3954q790L5163Q7907
889.9A40652k6372j23071J7582R6698p0326k6372J58234%j75816N2745J84606j14280
888.2A14280j14280K19769O1536k19770P0327K81304j49443k72514J58234J75816k63724
886.6F1535j40652K54932J23071j75815r6699k6372p0326P0326J40652j05489j40652
885a05489J40652J31862j40653j05489L5163%N2745K19769K6372k28560J7582L25258
883.2C69212J84607p0327j05489n2744N2744K28560J67025o1536K6373K90095J93397
881.6A221917n2744j7582Q7908%TK6372j31862j84606O1536Q7907k72514l51630%J58234
879.5F32936j7582p0326P9117J7581k10978j40653J75816K54932q791j14280P0327
877.9F68099J14280o1536r6698P0326L5163j23071l5163J75816Q7907p0326%N2745
876.2H17542j05490k19769r6698L5163%p9117q7908q791J7582p9117o1535J31861J14280
874.3C78003k02188k28560J75816L69212%k72514l5163K02188P0326k02188k19769
872.7C5163J14280L69212J31862k63723j31862K63723P9117l16467j05490L34050J67024
871F76889j67024q791J40652j14280k46141o1536k6372m3954J49443J84606j40652
869.4C42840j75815K02187K10979j67025j75815J67024K02188Q791K6372J14280P9117
867.8H35123P0326J49444P9116l5163K6373Q7907o1535j23071O1536J49443j05490
866.2A134009k81304j14280O1535J7582q7908r6698p9117k6373Q791l5163j31862p9117
864.4B90095L5164%o1536R6699J05489j84606k98887M3954K63723L5164j31862j7582
862.7A75815Q791j7581J31861J40653j93397k46142O1535J40653j14280p0326J67024
861.1A84606N2745j31862N2745J58234j05489j84607R6699K10978N2745k6372m3954
859.5C16468j23071j7582J67025P0326j14280j7581Q7907k6372o1535J7581p0326j58234
857.7G0326L5163J14280r6698j23071J14280J67025k6373p9117p0326j23071P9117
856.1F1535L16468Q791l86794j31862L07677Q7908k37351L5163K98887K6372j84606
854.5B02188K6372J49443Q791r6699j05489q7908J7582R6699%n2745O1535L5163q7907
852.6A67025K6372R6698j05489j31861K10978K10979k10979k19769J75815J49443j05489
851B63723J05489K72514j58234m04375Q7908L60421o1535k63723P9117J31861j49443
849.4B63723n2744K37350N2745k54932p0327K37351J14280j40652j23071l5163j7581
847.7B10979J7581P0326%n2744%m3954p9117L5163J31861%r6698K6372J58234J7582
845.7C95585j31862r6698J7581J23071J40652K6373j40653j05489K6372Q791k6372
844.1B37351J40652J84606r6698k54932L5163K37350K6373j67025q791J58234P0326
842.5E62609J7582O1535L5163m3953P9116J58234j7581j23071N2745J84606P0326TL07677
840.6A415314K28560j67024j31862M04375N36237J7582k19769J84606M48329J67025
839.1B883373j05489l5163L5163l5163j7582L5163j7581p0327l5163q791o1535j40652
837.3B426253j75816r6698J05489J84606L5163m3953O1535J40652J14280TJ31862TK90095
835.4C419610N09865N01073L78004M39538N27446N97773Q70286J213126J169173J151591
834A0777485J599921J907596J459268R93358J169173J336197R66984O41727O76889
832.7B1528598N18655p0326o94470j134010j494431j714200j810899j837271j696619
831.3A1595027j380151j142800r58194p12053n45027n36238l60421r6699j31861k19770
829.9E511813Q791J49443q7907j23071J93397K19769%J75815M30748K28561J40651
828.3F848010O76890Q96658L95585K72514R31822J213126P38425N01074Q61495R23031
826.8A4258630N88982N71400Q61496Q43914N01074L51631L69212L07677L42841O06562
825.3A9603419P38425O68099Q43913J283453J318616Q43913N97772P64798P38425M48328
823.9B7849161M57123N80191J84603n80191j054892j248287j432897j406523j054894
822.5B2293394o68098m57120m74701q79077j476849j722992j643874j740573j837271
821.2A1392839j476849j046102r58194p73588l16468k02188n27446m21957J05489J84607
819.8E960143k10979k10978J93397K37350k6372J7582L25258L16468J31861K46142
818.3F979872O15354P12052N71401O59308J063683J283452J301034J538385J942761
817A6667302K021876J758155J608711J555966J309825J037311J019730Q35122K28562
815.7B8042560m30750q35122j301033j986715k487788k496579k268019k074622j916388
814.3A2245544j722992j415313j072474q52706q35123p12052l34049j14280l34050
813D852505m92283j67024J05489j31862l42840r6698R6698j23071j14280K72514K90096
811.4D149244j75816k10978K72514L86794K6372%K28560J40652%J84607K37350j14280
809.7E125019k37350Q791p0327m30748m04375j23071j58234l07677k02187j58234m30748
808B610859n27446j67025J67025q791l25259k54932J31862K54932p9117k54932%J67024
806.3A714200m3953j84607n2744l5163p0327P9117R6699k10979k63723Q791q791k37351
804.5G91169n2744K90095J14280j93397j31861o1536j58234K6373K63723Q791l25259
802.9E71400m3954K98886O1536k37351p0326J05489J7582o1536j7581L5163P0326%
801.2G29634j93397j58234J14280J84606k6372j05489K6372%p0326q791k6372j40652
799.4C25259m3954J67024Q7908j75815j31862P0326Tp0326o1535R6698J93397J49443
797.6F76889q790j31862q7908N2745J23071N2744o1535j7582J14280N2745j05489n2745
795.9F06563P9117q7908k54932Q791K02188r6699k63723L5163J05489k02187j05490
794.3B6372K90096P9117l51631r6699K98887J84606o1536L5163M3954j23070Q790J93397
792.5E27446K6373j31862l5163%m3954J05489O1536k46142k10978J40652M3954k10979
790.8B6372%K10979j31862k81304Q7907J49443j58233p9117K28560M3953k19769M3954
789g9117K28560p0326j75815Q7907Q7908j14280j7582R6699p0326r6699J31862J14280
787.2A23071j14280K6372J84606p9117k63723Q791J58234l5163o1536J23071N2745
785.6A23071k10979j49443J58234J40652q7907j49443L5163J23070n2744k19769o1536
784c51631J75816J14280m3954L5163J14280k6372j7582J93397J31862k37351k02188
782.4a14280J67025J93397o1536L5163K19770N2744j14280J31862K63723%k02188%
780.6E71400J93397J23071n2745o1535R6698J49443k6372k10978j67025j05489j84606
779C25259j40653L5163M3954p9117m3954n2744k02188j75815J23070J58234q7907o1536
777.3a58234R6699n2745j67025M3954J40653o1536n2745J84607J31861j58234j67024
775.7b19769N2744R6699%q791l5163p0326k6373N2745K6372J7582J05489Tj7581p9117
773.6@%R6698P0327q791k6372n2745q7908m3954O1536K6372p0326M3954K19769J7582
771.6B46142l42840k98887K6373J31861Q791n2745j7581K6372N2745Q790q790L5163
769.8a84606K6372r6698p9117P0326M3954o1536J05490K19769J7581j58233Q790J40653
768E2745q791q7908M3954K02188K10978L5163j40652Q791L07677J84606j75815n2745
766.3E80191K02188j7582j84606J67025K46141k02188k72514J14281O1535k28560p0326
764.7C95585R6698j23071j14280J49443m3953k90096Q7908L07677j14280k54933J58234
763.1B54932J14280l25258j49443K54932R6699k37351j23071M3954L5163J05489P9117
761.4A49443j75815j31862K19769J93397j67024j49443Q7907Q7908q791P0326P0327
759.8B46142l5163o1536l5163TQ7908J67024%j23070M3953J40653Q790p0326m3954
757.9B90095p0326q7907%Tj23071j14280M3954Q7907k6372j31862J7582J93397R6698
756A75815j75815j40652J58234K10978n2745j31861Q791M3953Q791M3954%r6698%R6698
754A49443p0326j49443Q7908K72513K6373k72514j67025J67025K98886L5163k46141
752.4A31862r6699K02188J23071r6699L5163K37351J7582j40653J23071K72514J7581
750.8H26332n2744K10978J84607j49444j84606R6699K02187O1536r6699j49443p0326
749.1H79077N2745k6373l34049l42840K6372K10979k6372k37351p9117P0326j7582
747.5A75815p9117P0327J49443k6373j14280P0327J58233L5164o1536m3954%N2745
745.8C86794J05489P0326L5163J58234J31862j14280j40652R6698J31862p0327n2744
744.2G38425J14280P0326r6699q7907Q791M3953%j14280j31861J7581O1536j58234
742.4D65911j31862J75816J14280j84606%K81304J7582k37351P9117K37351j23071
740.8F94471j67025J75816P0326k72514r6699J49444l5164j23070M3954k6373j75815
739.2B37351P0326K10978k6372r6698J23070k6372k63723K6372L42840P9117j93397
737.6D83492j7581J23071k6373q7907O1535J05489q790m3954N2744J75816J14280r6699
735.8H35123q7907J67024J84606q7907p9117J93397K72514J58233J58234J67025R6698
734.2A977923J05490J84606J40652P9117J31862J14280N2744J05490J14280j23071
732.7B883373k72514k10979j84606k46141k37351k28560k37351j67025m3953r6699
731.3I58194j58234q7908j14280j31861N2744J14281j75816k90095K6372J75815j7581
729.7C51631m3954O1535j05489k10978R6698K02188k02188l42840O1535K63724n2745
728G9117k10979%J49444N2744j05489j31862%J75816J40652o1535o1536J05490P9117
726.1B10979m3954l5163n2745j31862K6373L07677P0326l69213j58233L42840J84606
724.5C51631k46142n2744K98886O1535j93397M3954J23071j40652o1536K72514J23071
722.9E80191j75816M3954K63723m3953j93397J05489J58234j40653p0326J84606J7582
721.3G29634j84606M3954J75815l5163TJ75815P0327j40653%J93397R6699J7581R6699
719.4A204336P0326Q791J49443K46141P0326r6698R6698L42841K63723O1535Q7908
717.8B505370L16467L95585L07677M21957N97772N18656M57120Q17542J169172J081265
716.3H588583J081265J512012J661457J230708R93356J195545J160382Q96658R23032
715A9242998J046101P82379M30748L86794K37350l42840j002147j380152j406523j318615
713.5A6676093j397733j661456j643874j213126q96659q70286o50517k63723j67025
712.2G911694j93397L5163K63723K90095M39539Q08751R49403R75775J309826J679037
710.8A4469609J476849J054892J054894J177963J002147P99960Q96659R31822O32936
709.4B3497731L51631J58234k37352q43913j274662j573549j828480j881224j696619
708.1A4671797j538385j450477j195546r58194r84565r31823m04375K37351M04376
706.8G850159j7582n80191o94471k37351J58234Q7908K6372L60422K81305n09865r05450
705.2E819490l25258J75815j05489l34049J7581L16468K02188R6698K10979L95584
703.7F470007N88982P38425P82379Q61495J054893J230707J344989J555966J810899
702.4A6438742J872434J687828J380151J142799J134011J195544J010939P82379Q61496
701.1B7506323R05448M30749l42840r05451j309823j635085j740572j749363j775736
699.8A9383650j582339j230707j221918j327406q61496j23071Q7909l5164K46141O50517
698.3A3986116N62610M21957Q43914J397732J441687J265871J397732J731783J802107
697B4851509J652666J538385J529593J555966J538385J459268J476849J626294J582340
695.7C8811255J063681N01074M92285P91169Q87869J010937J336197J283454P20843
694.3D6898764M13165O41727P99960Q52704J230707J476852R84565J84607l78003r93360
692.9E2111688j714200k303180k953698l771244m052545l595425l199838l041608k610860
691.6B4869090k065831j881224j591130r40613p29634j054892r93358l78002j14280
690.2A5120126j67025Q792J49443j40653m13167l16467j84607j84605l5164J49443
688.8A3986116O1536j49443n2745K54933M48329N80191P56006R58194J054893J081264
687.3A8979274J195546J353778J643874K118576K566905K602069K250436J977924J925180
686C6613562K100992K733932L718494M298688M122870L525103K733930J837268J476849
684.7F3161688K083411K725140K329553J186756J40655o24145j134009j090057n18659
683.4F8260333q789k72510j415319l085559m623945n335998n116229m536039m114080
682C9751865l850357l507517l067978k646023k153739j643875j327406r84566l95584
680.7B0174820%j49443k28562J23072J75815k19770j93396J93396n2743p29634p20844
679.1A8372711k98886k37350j14281M39538Q26333Q96659J177964J353778R84565O32937
677.6B4033968O68098N09865K46141O50519J292242J195545O06564J67023k37351p03262
676.2B8429352r66983r66986r58193r05450q70287p91168m39539J23070L78003M21958
674.7B3453777P47215J072474J090056J353778K021878K329554K039459J705411J476849
673.4C7290451J221918J283450J661456J890015J986716K057040J626294P82376L51633
672.1E0151349M13165K46143J93396Q61493J503222J608716K118573L278955L753662
670.8F4128674L305329L314123M289893N371161O505169Q210584J0030267J1252185
669.6A16407385J2148853J3432300J5911291K0886865K8693091L8151929M9483252
668.6B95114966O2563916O8629565N3421485J8750732r678662r968701J1058789L4090625
667.4E23982715N2797363O4374805N2990771R116016m5887842p8000488p7921387o4067139
666.2D37384814n5680761n6093897n7693823n3359985m3030823l1848962k3392249
665.2A16284314j7467261j3186151j0355530q184210o127167m826135m412964m078918
664D7645978l630588l278958k742719k180111k171323k268018j722991j072474j116427
662.7B7462369j520804j626292j362571r14239o59308p29634n53819N2745K10978k63723
661.2B0095702l95585j7581J31862L5163J05490J58233P9117K37351M39538L86794
659.8B1256084L07676K90096R6699Q791O1536k46143o06563k54931O1534l95584n27446
658.2B0051749J49443L60421q7907N2744M48329R6699j31862L86794N97772K81305
656.7B2205487L60422N88981L51632L86793Q08751Q17542O41726P82379N62610K6370
655.2B7532693M04377J248291J221914R40613J142801R40613K98886L78003Q17541
653.9C4925732P56006P12055O59308q7909m74701L34048O68100%K72513J204337Q96658
652.3C9866147N71399J819690K971280L155886M184409N784326O118378O206280P252387
651G7930182P560065O768896O707355O891961N582142L665759J951550m74707k839416
649.7A13743787l771241m615161o188696o909546o962292p867743q421558p507318
648.5F1500232o716150o092001m140454k540534k531741j626291K19769%r23031M48327
647C7598126J960343J740573J714200R93356j547174j520804J933969K575696J046103
645.7D6494388L410818N168976K63721l472357m13166J608716O68097L085559M685480
644.4F1500232P38428M57116N459070M747016K522955Q122668R696222M043756J1296143
643.1A08583606K3963635J8627649K8315076Q2888183J01515821J1129101q5639673
642B89383398n9452002K1528614L2297290K3488940Q2984864J20486328K6020654j06130957
640.9D30607129j23255396m9272290o364502k2706567m4507678m4437342l1936877
639.8A08126477j6992554o663403m474506m940411m017383l955847m114081k786676
638.7F0181616k742718m404175l964639k057041j960342k127365q52707n01074j573548
637.4C9998007j722992j107635j090058j125216r40613j125220j107635q26334j239499
636B9712805j336197j93396K28559p99961q70285L5163n09864j722992j327406n01074
634.6B2715352o15354m04376K90096Q7907m04375j93397j75815m65910J75815Q87867
633.1B1897810J93398o68099l34050J67025K02188N27446R31822O68098L25258L25260
631.6B4236156J14279k81304k19769J14279K46141K37352P0327K6371L86794O24145
630.2B5554771K90096P9117L51629L69214J75815M21957P47214N71402M39539M39538
628.7B9440292J14280N2743M83493J67026o68100k81305O76892J58234q79077m92286
627.2B8772192J58234m13165r05451n18655m13165n45029%M39539Q792j84607L07678
625.6B6706363L07675p9117M39539J397732Q70288j213128k531742j696618l78003
624.3B3822989m65910p82380L60422J090056r58194l428401k971280j151592q79077
623A4636633j397732j125218q26333r93357p99961n36236p82379o06563J14280J84606
621.5G867740k02187n2746J7582n80191p12052j14280K6372k72514j14280M3954k02188
619.9E705210j14280K98887J05489l42840j84606J05489k6373q7907%j14280j31862
618.3E212927P9117%k72514j05489J40652o1535k63723p9117O1535q791%m3953j93397
616.4D465712j49443M3953l5163j14280Q7908K19769k6372k37351j49443Q791P9117
614.8D193198J49443K90095L34049J05490k02188j75815O1535Q791k28560k63723k28560
613.2D043755l42841k28559K6372q7908k19769J14280K98886p0326k28560O1535Q791
611.6C375656k46141p0327J93397J23071TJ49443j31862j31861L42840K90095j93397
610C823985K28561R58194P38424J028520L120724M193198J441686k522951l331703
608.6I678638j125218J019730K136157L375655M219571K329554k276810n459068m166825
607.3I731384j010940j49443j371360j960342j485640r49403l60422K19770R6698k46141
605.9B514161n2745K54932R6699Q790J40653Q7907J67025N62610N97772J7581l69212
604.2D026173k72514o1535P9117K63723M30748N97772N01074j75816p82378n09865
602.8D096499l5163k28560m30748k6372J49443k28560k63723P0326R6699M3954K81304
601.2C525099L07677%j7581K46141K37351J31861J05490q791n2744K19769L25258n2745
599.4D966785k98886j75815j49443k90095l16469l07676k81305j49443j84606l86794
597.9B426253l42840p0326r6699k28560j7581J49443n2745j75816k6372q791p0326
596.3A485640%q790q7908M3954J58233l5163r6698P9117K6372j75815l5163Q7907p9116
594.4A362570p9117J58233P9117q7907K6372J7582k37351j23071K19769P9117k02188
592.8A213126o1535P9117m3954L5163J40653j23071k28560J14280K10978k6372M3954
591.2A353779K02187q7907k19770K02188L69213Q790j49443J7582N2744P0327J75815
589.6A995505L5163j75815l5163J23070n2744p9117J75815P0326k37350j67025O1535
588A714200M3954K6372P9117j67024l34049J7581L25259Q790k37350P0326J93397j23071
586.2A617502k02188R6699R6698j58234j05489J23071m3954k72514j7582L34050J75815
584.6A643874j49443j31861l5164p0326M3954K46142P0326k10979%K54933q791k37351
582.9A415314Q791J40652j58234k02187O1535q791k90095j67025J23071P0326l5163
581.2I58194P9117O1535q7907l5163J23070K6373j31862j31861o1536O1536K10978
579.6A072474J31862k28560l16468P0326L16468M3954k54933o1535K46141J58234q7907
578A090056q7908J05489J67025J49443J93397K28560TK90095J93397j40652k81305
576.4B136157o1535J40652K54933N18655N88982m3954o68099n01074l5163Tj93397
574.8B100994j31861j23071k90096k37350L5163J14280k6373o1535N2745J05489q791
573.2A529594q7908j7581Q7908K6372o1535p0327m3953m3954P0326M3954k10979k28560
571.4I93357P0326J05490j40653j7581K19769o1535l16468R6698L69213p0327k72513
569.8I75776J14280J84606j58234q7908J93397Q791k46142n2744J31861Q791p0326
568.2A002148n2745r6698q791J23071Q791j67025n2745J31862J58234Q7907o1535j93397
566.4H79077o1535J49443P0326n2745K6373L5163r6699M3954K19769n2744k37351J7582
564.7I40613J40652q7908o1535J31861k6372j49443J67025K02187k02187k37351J23071
563.1I40613Q7907j84606j14280P0326%j7581J7581p9117n2744R6698P0326p0326q791
561.2G56006j7581j49443K6372K90095M3954k46141K6372K02188j40653j75815K19769
559.6H35123J67025k28560r6699K46142R6698j14280P0327J67024m3954j40652K6372
557.9I84566P0327%k6373q791%L5164P0326J23070J14281l5164j23070R6698K54932
556A555966%k46141%K46141P9117k6372J67025J84606p0326j14280J40652K46142L5163
554.1B197693j14280m3954J14280J49443j7582j93396j31862P0326Q7908j14280k10979
552.5A793317j7581R6698o1535k19770q7907R6698N2745%N2745o1536k90095j84606
550.8A169173J40652J14280r6699Q791J75816q7908l16468%M04376J84606k54933k02187
549A239499J49443J93397m3954j05489M3954P0326%N2744J75816J14280n2745TJ49444
547.1A933970K63723J05489q7908K6373K98886J84606j75815n2745M13166L07677k02188
545.5C015234j84606K54933K98886N2744L5164P9116O1536K10978L16468P9117Q7908
543.9D307478N18655N09865L5163J75815P56007P03262M30747Q79077J318616R49403
542.4A0584088O59308J054893J195545O94470M57120Q17541J177964J257081J213126
541.1A9111136J107637Q61496N53818K28561Q7907K19770K54931L5164n2745J23071
539.6B2530746J84606Q7907q790j84606l34050k81305l07676n62610n62609k81304
538.2B0280309m13167q17542q35122p73589j169173j441685j116428q96660j072473
536.8A1744470j002148o68099n18655m74702l25258k19770r6698Q7908L5163j14280
535.4H447931J84606M39539P9116j67024K81304N27447J67024J05490M04375L16468
533.9A0786276J31861L60422M57120K37351L78003O32936M65910M04377Q17541P91168
532.5A5462965L86795N97773J019729N45027l5162L25258P47215L95586N2743K10979
531A9708908K72514J14280P0326n2744l25259k90096m3953n2745o1535J93397K37351
529.4A9770444j7581K6371L25260L25258J93397L51630M65912J93396q7908k28560
527.9B1317619m48329o32936n71399o06564q70285q61496n27446n01074q52706q96658
526.4A4548726n53819m83492o68098m83493j67025l69212p47216n97772l60422o32935
525I485242q61496o06563m39539n97772m92283k19769l34050n27446l34049j23071
523.5D949204k63723k90096q7907k6373r6698o1536q7907j23071N2745J23071n2745
521.9D034964q791K46142J05489j05489J84606M30748P0326j40653K19770L78003J58234
520.3E573349Q7907O1536p0326R6698L25259k6373l51630%K02187k46141l60422Q7908
518.5E379952O1535l78003k63723M3954j23071l51631k54932k46142k72514o1535j7582
516.9C516308j84606o1535J40652q7908j93396J31861J05489l42840k19769K63723
515.5C067979J05489k10978J23071L07677j84606l51631J58233L42841q791j58234
514C191050L5163J40652J31862K6372j23071Q791L07677K10979r6699P0326L42840
512.4D245942J05490k46142o1535K02187Q7908%J31862J67024M3954L5163M3954m3954
510.6D711853N2745L07677L69212J93397J23071K02188K10978K19770L16468L16467
509.2G023826J31862M3953P0327O1535N2745J93396J40653j84606l34050j31861j23071
507.5F944709l51631l07677p9117k37351m39538j93397%k81305l34049N2745J14280
505.9D887669k19770j93396P0325p9116k90096r6698M3953j23070j31862q791j31861
504.3C727287k02188N2745Q7908j75816j31861J31861O1535j14280L5164J93397N2744
502.7C718496j7582O1536N2745J7581J40652J93397R6699P0326P9117q791K6372J67025
501D597573J67025O1535J23071K02188J05489N2745K10978L07677K10979J40652J93397
499.3F373309L69213M92283M30748K81304K98886M83493N80190N62610N62609N45028
497.9A0979673N45028O50516P12053O85681P99960J063683J037310P73589P12051Q08751
496.4A8768295O85681M39539M65910P20844Q26332P47215P03263P99960P29634L60422
494.9B5247095R6698K63723L42841j7584j05487M04373P20843N09867O06561J081265
493.5B9150195R75775M83494M39538N80191L34049J49444K28562j31864q26330r66986
492C0416068q26334j134009j441687j371359j503221j819690j643875j388942j652665
490.7A7634286j679037j010939p38425j142799j010939k81305j49443m57120l42840
489.4A0821439n2745o1535N2745K81305K6371k37350J23070M48330J58234J7581L60422
487.8A1937867L78003R6699L07676O85680M92284K19769N27446Q26334O68098O06563
486.3A6746419Q87867J116428J195545J353779J494431J538385J749363K057041K118576
485C0257834K127365K347137K602070K742718K892163L032819K900952K610858K435046
483.7E3948962K347138K206482J977923J696619J301032Q61499O32934N80188L95587
482.3F5948364P0325k02185l16467m74707p03260o68097l25262r6698j31860m3952
480.9F3056201J75812J67029k6374j58233l34052o50518p64795Tj054895j520801j608710
479.3E6515869j582342j916388k294391k391089k470206k610861k426251k197693k391089
477.9C6235559k566907k276809j995505k013086j819690j336197j134010j134009p56006
476.6B1203340k54933j58234j23071J84607K98886Q791q791M57120O85679M39539L95586
475B3128519P29634P20842K02188N2745M74701P12053N01074L86795N27444M92286
473.6B7928281L60418M39539N09866L78003M13165P20844P91171M65909M3955k98887
472.1C1752264m48330l16468j84603l78003o24146n18655l69214m21958m30746l51630
470.6B7708511m13168n09863n45029o68098o85680m39539l60421p12053p99961m13165
469.2B2161534k54933m04375j93397P9117o1536J7581O59308Q96660M57120L42840
467.7B3699919P38425Q52704O15355N18655L86792%l34048n53818p91170r49403j098847
466.1B3084564j432895j538385j344989j450476j766945j529594j054894j142799j248289
464.8A0575298p73588n36238q08751o50517j58233l16468n97773j84606R6699k54932
463.3F390891k37351K10978L5163m13166j05489M13166K63723r6698j05490n2744O1535
461.7F364518L07677J84607k10979n2745L95585K19769k10979Q792L42839Q7908k46141
460.1G190851q7908J75815J75816M3954J7581J58234K98886J75816p0326J7581K72514
458.5H368814K37351L5163q791Tj05489j49443j75815k46142k19770j93396l69213
456.9G164478m13166j75815j49443m39539l51631m3954k28560n62609l07677J7581
455.4D509665j49443l16467j67025j05489j23071M3954P0326k19769k63724O1536J05489
453.8C445982j40652j75815j7582Q791l5163o1536j23071j40652p0326Tp9117n2745
452B487788j31861k46142p9117J84606P0326p0326J23071K28560M3954O1535L16468
450.4B988862L07677J23071J84606K54932J05490N2744J58234R6699j7582J31862L16467
448.8D703062J23071j93397l16467k10979p0326k6373j23070k10979j67024o1536l5163
447.2C410819p0326o1536O1536K54932K90096J23070P9118J67024P9117q791L07677
445.6D632736N01074J40653j23071K02187L34050j58234l42840O1535J23071l95585
444.1D975576n71400k02187Q790k02188l25258j31862P0327Q791j49444q7907J75815
442.5C569053J67024l5163N2745L42840K72514k6372l5163J49443J75815J58234K10979
440.9E001949K02187K19770L86793M21957K81305L07677N18656N53818N27446O85681
439.4I107239P73588N97772N88981Q35124Q87868P64796P82379Q70287P91169P29635
438A6728838P91168P03262M13167K37350K54932K46143J67024K54931N27448P38425
436.5B1062688P56006Q26332J125218J441687J573549J819690K294391K619650K892163
435.2C6411374L577844M412967M834924N353577O830432Q843512J0601672J2693873
434I3560175J5691522J8645227K0377014K0948401K0447339J8548510J5735499J3423510
432.8B37377197J2307080J1893897J1515918J0584082Q228174L586621l252588j1146680
431.7B81093701j8513379k4174609k7708521k9053491k8253540k5792126k2521949
430.6A05076086j9216626j5920086j2632337r669848p445786n898605m641528l595426
429.5B6055844k953699k646022k224064j687828j459269j450476j186754p03262n27447
428.1A1217023o24144n18656l34049l51630l60422r6699%k90095m83493k46141j7582
426.5G894112k19769n09865m74701k72514k28560l16468k63723j40652j23071j93397
425.1E151392j58234p0326q7908o1535Q7907Q791l34049l60422M3954J05489k72513
423.4D052546l07678R6699J31861j40652p9117J05489m3953j31862J14280J31862k46142
421.8C683333k37351J31862J14280j84606j14280J58233O1536j05489J7581J31862
420.4C656961j7582j40652n2745L5163Q7908P0326j14280k81304r6699J93397R6698
418.8C437191j40652l5163J84606R6699j31862j58234j05489j23071q7907L5162o1535
417.1B909745l34049To1536L5163j40652j93397q791J7582j23071j31862Q791J7582
415.4A661456o1536k6372P0326K6373n2745q791J14280J67025P0326j7582M3954J23071
413.6B109785q791j14280R6699K72514%k37351k6372K10978q791k63723j58234o1535
411.9A810899j31862j14280Q791p9117k46142j23070J14280P9117p9117p0326J7581
410.3A186754m3954p9117L5163P9117p9117j05489R6699J14280j49443j40653J84606
408.6A098846J40653k28560j75816K28560Tp0326m3954P0326q7907p9117K28560K10978
406.9A520803j67024j67025K10979K81304P0326%P0327J31861K54932K46142Q791p9117
405.1B382299J05489J14280m3954k6372N2745j14280k54933j49443o1535j49443j75816
403.5A679037j40652k19769k28560n2745J14280P9117o1535k02188j58234P9117J84606
401.9A072474p0326k37351Q791K28560N2745j58234p9117R6698Q7908k6372o1536Q791
400.1I23031J05489L5163o1535M3954J93397N2744j84606p9117J75816J58234Q790
398.5A371360j7581M3954K6372l5163j14280q7908J31862K72513J7582k46141o1536
396.9A301034J84606J7582j40652J05489K46141l5163k19769L5163J75816%q791K81304
395.2A942760K72514p9117r6698K37351L07677Q7907P9117K54933K63723J23071R6698
393.6C489936J75816K46141L16468K81304J58234K37351N45028N97772K81305P9117
392.1F408472K10978L07678K10978J23071J49443J58234R6699N2744%j05490l07676
390.5G305131n45028o59308n80191n09864o15355o41726m48329j84606j40653k28560
389B751511k37350j49444p9117j23070j14280J7581P0326q7907j31862P0326J40653
387.4B127367p9117j93397L5163J31861r6698k02188%R6699n2745p9117P9117O1535
385.6A828480j05489m3954J58234J23071o1535p0327%k6372q791O1536q791o1536J23071
383.7A907597J49443j23070j93397J05489J23071j84607j49443J49443J23071j05489
382.3A802108q791J40653O1535m3954q791N2745J14280P0326r6698l5163K81304K90096
380.5B619650K28560P99960J098846p9117j292243o15354N27446K28560j7581J134009
379.1D632736J520804k98886j828481j090055J67024J40653l51631l34050j75815k72514
377.6B109785k37351J05489L78004J40652l25259k37350L25258L86794r6698j40653
376.1B408671K54933K72514j7582l5163K6372m3954Q7908K63723J31862m3954N2745
374.5C358075R6698J31861K46142J23071K6372L86794M04376o1536Q79077K874582
373H465512K039459j617502k549323L34049J512013j05489O41725L683334K988861
371.7A5392639j468059l340492r93357R40613L60421o59308q17542o15354l25258p0326
370.3H403977j14280k63723k72514l25259m65911n09864n18656n36237l78003k02188
368.8D817342k63723l78003k81304j58235j05488q7908j58234k63723j84606o1536
367.3B874582j40652k02188l5163K6372j14280k10978k10979O1536Q08751J213126
365.9D070127L42840r23031Tm3954J75816P0326P82378J512013O50517j116428j643874
364.3B953699o06563K90095J40653l25259l60421k37351k19770j14280O1536J05489
362.8A687828N2745q791j84606TJ58233K72514j49443k10978L51630K90096n01074
361.2A573548m74702L60422L86794l25259k37350K72513L5163l42840K6373K90095
359.7A564757q7907k10979J14280J05489r6698P9117K19769%n2745Q7908%k6372K98886
357.8A995505L34049j31861k02188K28560K98886m3954q790K37350J14280n2744J14280
356.2B883373J67024j75815l16468p9117j7581k02188k10978k6373p9117j93397k6372
354.6A722991J67025q791k54932r6699K19769J31862j49443j84606N2744J49443%j40652
352.8A608711k6372J31861O1536j14280q791J58234J7581k28560j31861P0326%q7908
351.1A450477L5163N2745j58234j75815K6372J7581j58233j14280N2744N2745l5163
349.5A046102k6373%l5163%J31862J93397Q7908%Q7907J58234Q791j40652Q790J58234
347.4A679037N2745n2745P0326Q7908n2745%J58234l5163k10978J7581K54933P9117
345.6B048250n2745J14280J31862n2745k6372K02187K81305K37351J31861l5163J7582
344B997653L16467K54933j23071Q791N27446M39539q7908p9117K19770Q790m04375
342.4D078918k81305J7582r6699k63723j67025r6698j40653l5163O1536q791n2745
340.8C015234N2745K6372k6372J75816L69212J58234j23071%K46142J84606P9117J75815
339.1D333850J49443j7581J05489L42840K37351j7582J40653M39538L95585J84606
337.6F294192J84606L16468L51631L60421L51631M13166N97773O50517M48329L78004
336.1A0346738O85679Q35124O59308O15354P47215P12053P12051R84568J054892Q70286
334.7A8223268J037311J432896J336197J098847J512011K109787K188901K232855K742722
333.3C3914795L340491L753662M254730M826135N529395O663403Q043555R502826J1656561
332I1485553J4750909J7695826J9726489K1106640K1247291J8935314J4830030J1076391
330.8B30854443Q922632Q632520J0091821J1779639J1155468O962305j14282q948999
329.7B79335547j7827686k4403198k7585425k8350244k7603015k5431702k2372509
328.7A05761768j9269373j6175018j2940015j0074225p876529o074423m659109l911893
327.5B4781183l419609k777884k276810k162530j995504j512013j090056j010939j037310
326.2G498528q79078o24144m57120m13167l95584l25259k37351k02187j84606j49443
324.7C630589p0327O1536J75815J14280p0326j14280P0326J75815K6373j31862p0326
323.1C797613K6372J7582k6372n2745j40652j14280P9116J31862j31862k37350J7581
321.5C366865J31862o1536p0326K54933L42840J23071P9116K10979J84606J05489J75816
319.9D843715J49443l5163J7581K72514K63723j7581j84606j14280l5163q791o1536
318.2E089856k54932l69212k54933n2744k6373j14280j67024j58234j23071M3954K46141
316.6C859148K46142L5163o1535P0326J75815%j75815p9117K6372j14280k54932j75816
314.9C551471r6698j49443j75815k02188k46142k02188j14280k19769l86794l07677
313.4A450477j31861j58234k28560j49443p9117m3954O1535J05489k6372q7908Q791
311.8G20843P0326J14280J75816l5163l25259j49443K72514J75815k46141j49443J84606
310.2H08751q791l69212j23071K63723Q791m21957k81305J58234K10979q7908j31862
308.6B6372P9117J14280j14280j67024O1535J67025Q790j05489Q791J05489J7582p0326
306.8A31862p9117n2745j7582%Q791%TJ7582R6698J93397TN2745p0326o1536R6699
304.6E09865K46141J67025m3954q791K28560K37351q791%J67025J05489k6372Q7908
302.9A661456Q791l51631l16468J23071P9117m30748m21957M3954K6372l42840k63723
301.3a84606P0326Q7908j14280j23071%Tp0326q7908j7582M3954Q791o1535l5163k6373
299.2e09865m3954M3954J31862%q7908O1536J05489j75816k02187J49443K02187j31861
297.4d57120j67025P9117P0326q7907%J05489p0326j84606m3954R6698P0326J7582
295.7e71400J7581N2745K6372p9117j05489P0326J14280r6698j05489J75815J67025
294.1c34049j31862p0326K28560N2745k81305p0326L07677J58234j31862r6698K6372
292.5c42840K6372K6373Q790p0326K6372K10979N2745k98887k37350J58233L16468
290.9a23071K6373k46142j93397N2745J31861%k6372N2744k6372r6698J49443K81304
289.1a7582o1535k72514L5163J58234j58234j23071K98887K19769k28560j75816J49444
287.5a75815K6372j49443R6698J93397j23071j84606Q7908P0326j23071j7581J31861
285.9a67025K6373p9117J7581J7582q791M3954m3954j40652R6698L60422J23071k37351
284.1H791r6699K10979J93397J7581L5163R6699J40652J23071l5163j58234N2745K10978
282.4G99960%m3954L07677K54933l60422m83492P0326J75815l07677l42840P0326K6373
280.6A67025k46142p9117J40652r6698j84606J49443J84606j67025j31861K28560J05489
279G0326k19769r6699J49444L5163o1536J14280J05489j05489n2744J40652J7581j58233
277.2f1535%J58233%p9116Q7907J67025P0326J31862L69212M39539J75815k02188l42840
275.3I14240j31861J67024K19770K90095N09865L60421l34049p73588m39538k6373
273.9G56006r6698k72514k19769j58234j40653Q791P9117r6698j23071J05489J14280
272.2d3954j31861j14280J49443J31861j40652j49443J23071K19769Q791j05490L5163
270.6a7582J49444K6372j05489%J49443P9117q7908l5163J40652J14280j7581P0326
268.9D65911K90095K02188j23071j49443J84606K90096P0326l5163J58234K72514J75815
267.3A802108J05489P0326j7581p0326p9117j40652j40653Q791L5163j49443j14280
265.7A309825J14280%l16468k90095p9117r6699o1535J40652L5163k72514j67024J58234
263.9D74702N2744j93397r6698P0326k6372m3954P0326J7582o1536L5163N2745p0326
262.1B81305l5163Q7907k6372j75815k6373J31862L5163l5163L5163q791q7908Q791
260.4A84606J14280J7582l5163L5163N2744k6372M3954J84606J67025l5163j49443
258.8E53819n2745Q7908J23070J05490P0326Q791j14280j67025j40652p0327M3954
257.2D48329J05490o1536k63723j14280J67025M3954k19770r6698J40652q791j67024
255.5b6372K6372K37351Q7908j31862q7908j7581%K6372L5163k6372j7582N2745J7581
253.6A75815r6698m3954J67025K19769m3954k19769L5163K81305P9117j84607k6372
252C42840K10979J14280p9117q7908j23071p0326J67025J49443j93397k02188K28560
250.4D57120K02188j75816j31861J23071n2745k19769Q7907J75816j58234k02188J23071
248.8B28560J05489j14280p9117Q791o1535q791J14280q791j23071q790O1535q791
247A05489K6373M3953r6698j05489L5163K6372n2745N2745J14280m3954l5163O1536
245.3A31862j05490j75815R6698J31862j23071n2744K28560P0326k19770n2744J05489
243.7C5163l5163TJ75815O1536j93397Q791J84606n2745j75815J7581N2745o1536M3954
241.8B6372J58234q791j14280J05490J58234j31862k37351J7582J84606J7581j67024
240.2H791k6373J49444J7581k02188n2744J84606L5163j75815q791J49443o1535j67025
238.4a49443M3954J23071l5164o1535Q7908P0326o1535r6699m3954P0326R6699l5163
236.6H791p9117J40652J67025k10979k37351K10979K19769k28560k02188K10979P0326
235G0326k81305j7581K54932l5163k02188J58234J75816k46142k63723J40652J23071
233.4a23071r6698J7581J58234k6372j31862%Q791o1535O1535J23071j7582j14280
231.7b02188j7581J7581Q791P0326J23071M3954k6372q791Tl5163p0326q7908k6372
229.8b19769P0326P9117Q791J7581K6372p9116r6699P0326Q7908r6699q7907J14280
228a05489O1535r6698Q790Q7908j23071j58234J67025K19769o1535j58234J7582L5163
226.2a05489l5163%q791o1536P9117J31862j14280k10979O1536J23071r6699j7581
224.5b54932J75815j7581k63724q790K28560P0326p9117K6372Q791r6699K6373J31861
222.7e2745q790p0327L5164%o1536M3954Q7908p0326r6699N2745P9117Q790N2745P0326
220.7G0326p0326q7908J7582P0326N2745q791j23071j31862J14281J75815p9117j93397
218.9a93397N2745J84606j7582j84606l5163J93397J84606n2744k10979p9117J23071
217.3c5163N2745r6699j7581J31861L5163j23071l5163J40653J31861n2744j31862
215.7@m3954M3954%n2745M3954R6699k6373j05489L5163R6699l5163r6699%K6372J7582
213.5@N2745k6373j31861Q791J58233Q791j40652l5163%p9117P9117K19769k6372k02188
211.4a14280%P0326j49443%K98886L5163k98886q791K90096o1536k90095Q791J67024
209.5e2745n2744n2745J40652O1536l5163Q7907P0327j58234j40653P0327O1535p9117
207.8g9117m3954O1536M3953l5163p9117m3953J31861J58234j05489l07677p9117K28560
206a49443J49443l5163k6372N2744o1535j05489P9117J23070q7907j84607P0327K28560
204.3E2745Q790k28560r6698J93397J58234p0326j14280L5163M3953j05489j31861
202.7b54932R6698J84606k6372k10979K6373K63723P0326k10978j31862Q7908Q7907
201a7582q790n2745j7581Q7907J31862j7582j58234m3953N2744n2744k6373J93397
199.3G0326Q7908k28560j14280K19769O1535k28560k6372J58234l5163r6699J05490
197.7b6372k6373k63723N2745L60421m3953l69213N2745M13166N2745l07677j14280
196.1b19769J05489Q791l5163P9117P0326q791n2745m3953%O1535J7581o1535q791
194.2h7908M3954k6372TQ7907M3954j05489o1536J14280P9117n2744j7582Q791m3954
192.2d3954q791J05490M3953j14280j7581J23071L5163j14280p0326q791k6372N2744
190.5d3954R6699q791p0326O1535P9117q7908r6698N2744O1536Q791l5163p0327p9117
188.6a31862O1536P9117p9117r6699J05490P0326r6699p9117M3954%N2745J31861q7907
186.7b6372k37351J40652L51631j31862l78003J14280L16468j23071k63723J05489
185.2a31862J31862j23071o1535J14280q791o1535Q7907K6373j31862M3954J75815
183.6F1535q790j14280L5163K6372j49443m3954J75815R6699o1535j7582L5163n2745
181.8a7582j05489J7582O1535q791%Q7908Tn2745r6698K6372N2745p9117j40653K6373
179.8a40652J49443Q7907k6372p0326o1535L5163Q7907q790j05490M3954J31862k6373
178I6698j40652J7582P9117n2745l5163J23071P0326j58234j75815K6372J49443P9117
176.3G9117n2745p9117j7581%q791Q7908J40652m3954j93397j7581J40652Q791p9117
174.4c5163Q791K6372n2745%N2745J7582Q790N2745p9117j93397l5163J40652L5163
172.5e2745l5163P0326N2745p9117m3954R6699P0326o1535k6373M3954O1535Q791k6372
170.6G9117n2745p0326j7581R6698O1535j58233k02188J31861L07677Q791k19769p9117
168.8a14280%n2745Q7908J93397j14280k28560J67025K63723j58234k28560J49443
167.2c5163J31861j14280J7582Q7908j75816j49443K28560J49443j58234j7581J58234
165.6A23071j23071j84606J84606K02188j84606j40653J23071%j84606Q791J67024
164h791J7582q791M3954k6372p0327J7582P0326j7581p9117TQ790J23071N2745j05489
161.9f1535j14280L5163O1535L5163N2745m3954j58234L5163J67025n2745j75815J05489
160.2a14280K10978m3953j49443k6373q791k6372P9117Q7908%Q791q791j05489j7582
158.3a14280J49443q791j49443L5163J14280o1535l5163J49443%j40652P9117J14280
156.5A31862j75816p0326K10978m3953k37351J93397L69212k19769l60422J67025K28560
154.9A93397j67025p0326J93397n2745j93396J23070J75816k02188j14280J75815Q791
153.3G0326j93397O1536K10978p9117j84606P0326J31862l5163TQ790p0326r6698R6698
151.4d3954J49443k6372j31862l5163P0326N2745k6372o1536j7581Q7908J31861%j31861
149.5A7582p9117J7581q791o1535L5163J14280%j14280%J14280P0326j7581j7582p0326
147.4@j05489N2744J58234%j67024p0327J05490J40652%j23071p0326J05489N2745
145.5G9117j75815q7908K10978J49443j93397j40652J58234J23071n2745l5163m3954
143.9h791j84606k6372K54932R6699j93397p0327J58234M3954j14280%Q7908m3954
142.1@m3954L5163Q791q791M3954N2745p0326q7908K6372P0326K6373j7582Q791M3954
140.1H7908J7581o1535m3954L5163Tr6698p9117J05489R6698p0326r6698L5163R6698
138.2F1535M3954l5163j05489TQ7907K02188M3954j75815q7908P0326N2745o1536k6372
136.3c5163O1535L5163j14280TP9117J75816K6372j14280n2745J7582j7582J7582P9117
134.4D3954L5163q791P0326L5163j75815j40652J05489P9117j05489q791J84606Q791
132.6A23071j58234L5163J75815j05489k19769N2745J49443m3954p0326P9117O1535
131G9117p0326q791K6372k6372q791J7582o1536j31861N2744J75816J7581j05489m3954
129.1h7908Q791%N2745J14280K6372j14280q7908J7582P0326q791p9117Q791J40652
127.2F1535O1536j40653j31861J23071J93397j7582j05489j7582q790q7908m3954J05489
125.4h791Q7908n2745q7907%K6372%L5163P0326l5163j14280k6372P0326L5163Q791
123.4H791Q7907l5163j93397p0326K19770J40652j58234j40652Q7907O1536p9117k6372
121.6i6698Q7907K6373Q790K6373p9117j84607L5164K72513J05490k02188j05489J75815
119.9G0326P9117k02188j23070J49443R6698j14280p9117J14280K6373j49444p0326
118.3b02188J40653J14280p0327q7907M3954Q7907J7582p9117TO1535J23071j7581
116.5E2745p9117O1535Q7908j14280p9117J31861K6373k37351%L78003O1535l86793
114.7i6698j05490L25259M3954k98887j7581K46141J7582r6698R6698P0326r6698Q790
113I6698R6699j23071j31861J14280J05489j05489j7582Q7908j67025k72514J23071
111.4a93397K54932n2744j31862R6699N2744q7907M3953J40653r6699j67024J14280
109.8b6372K28560m3954j84606q791R6698o1535j93397q791K37351J23071j67025r6698
108a05489J67024M3954k54932r6699K63724J23070j58234K6373K28560q7908l25258
106.4a75815j7582K72514P9117k28560j31862J75816J49443j23071k02188J49443K72514
104.8B19769p9117k72514N2745K37351o1536k10978K6372J14280m3954m3953Q7907
103.2B6372P9117L5163p0326j84606p9117J93397J31862j31862%J67025j14280k37351
101.4a84606J40652Tk63723r6698M13166J49443l69212j14280K90095Q791k54932j7582
99.7a58234J05489o1535Q791J31861Q791j7581J14280m3954j93397K6372J84606J7582
97.9A23071k6373K6373j75816k37350J93397K72513j75815k37351K02188K10978j05489
96.3G0326p0326O1535q7907r6699J40653P9116j40652k6372J14280p9117j40652J05489
94.5g0326P0326j67025q790K46141L5163k54932k6372K54932J7581k46141j7582K54933
92.8H7908O1535k63723j14280K19769J23071j40652j05490J23071N2745o1536%J7582
91@p9117J7582K10978N2745k72514j23071K28560J40652k37350k19770P9117K02188
89.3@P9117q791k6372j7582l5163k6372P0326J14280p0326k02188Q791K54932Q7908
87.3B28560j93397p9117J58234N2745j93397j49443P9117J49443N2744o1535q7908
85.7d3954j7581L5163j7582Q791J31861Q7908j75815j75816J14280J58234n2744o1536
84h791P0326%j23070P9117K02187p9117k37350N2744J93397n2745j31861M3954N2744
82.1F1535q7907j7582P9117Q791m3954L5163l5163j23071N2745J84606%j31862J7582
80.2@P9117o1535j7582J40652M3954j67024j40653K6373O1535L5163%L5163J7582j7582
78.1C5163m3954Q791N2745n2745p0326J05489J49443p9117j49443M3954P9117l5163
76.4D3954p9117n2745Q791J23071J40652j67024k54933J14280L07677r6698k90096
74.7b02188N2745K19769%n2744J14280Q790j58234k6372R6699o1536j84606Q791J75815
72.8h791R6699m3954p0326j7582N2745K6372o1535l5163P9117P9116l5163o1535M3954
70.9D3954O1535j7581n2745N2745Q7907j14280k54932q791K90096J31861j67024o1536
69.2h791Q7908m3954j31861Q7907J40653o1536r6698L5163J7581o1535N2745R6698
67.4A14280j05489j31862P9117J31862n2745j14280N2745J05489p0326j23071K6372
65.8h7908J23071j7581q7908M3954O1535p9117o1535J05489K6372j14280%J49443J7582
63.9G9117q7908Q791%p0326Q7908J31861j93397k28560K19769K90096j93397k72514
62.1b28560Q7908J58234q791P0326O1535k10978j67025K19769J58234j67024o1536
60.5h7908J49443p9117k46141J14280L25258%k19769k6372Q7908j7582p0326N2744
58.8a7582N2745Q791k6372o1536q7908N2745J67025K6372j49443j05489O1535N2745
57b6372J7581M3954j7581j40653Q791K46142P9117k46142p0326K46141L5163k37350
55.3f1535L5163K54932r6698l42841%K46142N2745n2745M3954%q7908q791L5164j7582
53.2@K6372O1536p0326n2745J05489M3954j40652k6373J40653%j23071Q791N2744l5163
51.2h791Q791R6698r6698j31862P9117J05490p9117j7582J67025%k02188n2745J40653
49.3H791P0326n2745m3954j7581N2745N2744r6698j49443P9117J31861l5163J7582
47.5A7582J75815n2745k90095J7581K90096k6372k72514J7581J49443n2744j7582J58234
45.7A14280l5163k10979Q7908J75816j75816k10978K54932K19769k46141k54933J75816
44.1a05489K19769q791k6372j7582j58233j23071J75815K37351%j49443m3954P0326
42.4G0326P0326%l5163k6372p9117j23071m3954J23071R6699m3954k6373O1536N2744
40.5I6698n2744o1536Q791O1536J7581q7908o1535J14280J67025r6699k28560j7581
38.7a40652J49443P9117J7581K6373k6373p0326l5163Tr6699M3954J58234P0326k6372
36.8A14280m3954j14280p9117J67025J75815j67024j84607J14280M3954j84606P0326
35.2h7908L07677n2744k54933P0326P0327k72514p0326M21957J84606k81305q7908
33.6e2745J14280r6698q7908K19769Q7908k28560q791K37351q791j75815M3954P9117
31.8A23071q7908j7581M3953j05489m3954J75816K6372k28560l5163J93397%r6699
30.1e2745O1536R6698p9117k6372P0326K6372j7581j7582r6698n2745J14280P0326
28.3I6698r6698j7582M3954p9117Q791K10979j7582l34049%L69212%l42840J7582K90095
26.3A49443j7581k10979%R6699K6372Tm3954r6698M3954J14280p0326o1536J40652
24.3I6698M3954j40652P0326J75816j67025j58234K19769R6699l16468j23071K02188
22.7@%j05489J93397Q7907k72513J7581L86794p9117m13166J05489L51631j58234k46142
20.8a31862J75816J23071k02188%K28560p0326k10979P9117J58234Q791%L5163l5163
18.9A58234k6372n2745k02188m3954L60422J75815l16467j23071K54932M3954k10978
17.3A7582P0326J75815j23071l5163K54933R6698o1535K54932J93397l78003l42840
15.7A23071K37351K54932p0326J49443L34049k02188n18655o1535K28560r6699k54932
14.1A23071q791J7582j31862o1535R6698P9117%Q791n2745j23071p9117R6699J14280
12.2G9117l5163j23071J7582J67024N2745j31862k6372J05489m3954j14280P9117J14280
10.4A40652j49443j75815J23071J14280j05490%K37351L5163k81304j14280J75815
8.8@J7582j93397q791K19769O1535j84606p0326J67025J31861j05489j75815l5163
7.1a75815J67024J14280j05489j75815Q7907K54933L5163k10979j05489P9117K6372
5.4h791n2744q791Q791q791O1535J31862P9117p9117j40653p0326O1536R6698Q791
3.5G9117n2745k6372l5163k6372J05489R6698j40652j75815P9117J23070r6698m3954
1.8a14280J49443%j67025Q7908K28560o1535j31862Q7908Q791k02188P9117K63723
0B28560j40652k98887J23071K19770j58234n2745K63723n2744l95585K6372L51631
-1.6A14280q7908k90095J40652K54933j05490r6698J40652N2745j49443j23071p0326
-3.2b19769%K37351K28560k02188k81305J40653K02187j31861p0326K19769J7581k37350
-5i6698P0326K90095m3954k72514J7582J67025n2745p9117L5163l5163q7908P9117
-6.7h791R6699q7908j7582J23071j7581j67025M3954J14280j49443k10979J75816K54932
-8.5A49443o1535j49443N2744O1536p9117k6373R6699Q791r6699m3954L5163M3954
-10.2h791L5163N2745l5163q7908n2744q791Q791P9116J40653%j75816n2744K02187
-12.1I6698J05490k19770j40652J84606R6699k02188p0326K10978Q791k28560Q791
-13.7a49443J67025n2745j31862J23071R6699r6699m3954Q7908%q791M3954p0326j14280
-15.7a49443J49443J14280j93397p0326K90095P9117k90095n2745K02188q791q7908
-17.3a7582J14280%k19769j7581J93397Q790p9117P0327Q790r6698K6372%j67024Q790
-19.3a67025K02188l5163j23071K19769J31862l60422j67024M04375K10979l07677
-20.8H791j49443J58234%j31862%N2745K6372J14280M3954j31862n2744K6372j14280
-22.7a49443%K72514Q7908k54933q791K54933q7908k81305R6699K28560j14280j93397
-24.4a49443J05489J93397Q791j23071q7908L5163J23071k6372j23071P9117J67025
-26.1B02188j58234k19769J58233K19770j05490j49443M3954Q791%J49443L5163j84606
-27.8@l5163K10978%k46141k6372K10978M3954j31862k6372P9117q791j05489j7582
-29.7e2745J23071P9117j14280p0326Q7908q791j67025j7581J58234j7582p9117J23071
-31.5D3954P9117j75816o1535J93397K6372j58234Q791N2745j14280j7582K19769Q7908
-33.2A84606j31861k6373M3954j05489p0326J14280Q7907o1535k6372N2744P0327O1535
-35A93397j31862k90095k6372L25258J31862k10979j05489J31862J05489q791o1535
-36.6E2745j58234p9117J84606J49443j75815j84607J31862J67025J7581n2744p9117
-38.2b6372r6699N2745J49443%p9117M3954O1535r6698r6699Q791O1535P0327O1535
-40.1A14280p9117j49443k6372J05489O1535%j7581Q791K6372n2745j58234%K10979
-42D3954P9117j40653Q791J31862j23071k10979J23071K10979m3954l5163J14280j05489
-43.8E2745k63724L5164K37350j7581j14280Q7908N2744j84606r6699J58234P0327
-45.4A7582q7908q791J14280N2745j14280j49443q791J49443TK6372q7907j05490r6698
-47.3a49443Q791J31861P0326p0326j05489K6372J05490N2744p0326n2745L5163O1536
-49.1D3954m3954r6698J7581L5163%P0326R6699r6699j23070P9116Q7908j49443j23071
-51b02188J58234J67025n2745p0326J7582M3953M3954l5163j14280k6372J05489%j05489
-52.9g0326P0326J93397j7582j31861l5163n2745l5163J93397J67025k72514TK02188
-54.6f1535K46141j84606k46142J40653K54932O1536r6699j14280n2745O1536P9117
-56.2H7908l5163q791P0326%o1535n2745l5163%J05489P0326j05489o1535N2744l5163
-58.3h791r6698Q7907J23071k6372TK6372j67025j84606J40652J58234p9117N2745
-60@K63723j23071l86794M3954K98886n2744j58234J31862M3953k19769P0326L25259
-61.8B37351m3954k98886M3954K10978j49443k28560J67025K90095j14280l34049q791
-63.4b28560L51631J75815k37351j58233J58233J14280j93397j40652J05489L5163
-64.9a7582l5163J14280Q7908j93397j49443J75815J14280j31861m3954J23071J7581
-66.5F1535p9117J7582N2745n2745k6372K6372n2745p0326J14280J75816Q790j40652
-68.2C5163o1535O1535L5163j14280j40652N2744J31862%k6372Q7907%j49443j7581
-70.2a05489J58234K6372m3954J05489L5163k02187p0326K19769P9117k19770j14280
-71.8a31862N2745m3954j7581J75815P9117j49443j7582J58234k6372k10979j7581
-73.4a49443J49443M3954l5163N2744K6373p9117Tl5163P0326J23071K6372j14280
-75.1@m3954R6699%j05490M3954J31862k6373j14280%Q791o1535O1535J14280r6698
-77.2H791j75816R6699J93397n2745j75815k6373P0327K6372J7581J7582l5163TJ7581
-79.1e2745L5163J7582%l5163Q791R6698L5163j14280j23071%Q7908J49443J14280
-81B19769j84606k90095P9117L16467k6372k46142P0327J75815j58234j40652K46141
-82.6F1535J67025k37351j58234J67025J14280j05489m3954J7581m3953Q790J23071
-84.2G0326N2745p0326n2745q791j7581M3954N2744p0326p9117P9117N2745j14280
-86f1535o1536J23071N2745j05490l5163J14280J7582j23071j7581J14280Q790r6698
-87.7g0326O1535J31862q7908j23071J58234J67025k10979k37351J23071K02188l5163
-89.3G9117n2745M3954n2744o1536L5163Q791n2745N2745R6698j31861j58234Q7908
-91.1a05489R6698k6372J05489J23071j75815j67025J40652O1536j49443L5163J93397
-92.7A31862p9117j67025J14280P9117j58234q791J75816q7908j67025J40653R6698
-94.3G0326j40652N2744K54933j14280l25259J14280K46142j40652j40653K02188J31862
-95.9B10979j58234q7908J7581m3953P0326J93397r6699k63723P0326K37351o1535
-97.6H7908j49443R6698P0326j05489K6372J75816p9117j93397N2744J23071q7907
-99.2A7582r6699P0326%j14280N2745J58234j7582j31861%O1535l5163Q791P0326p0326
-101.2b6372j40653J49443K54933p9117k90096%K02188J7582j31862l5163L5163Q791
-103c5163N2745M3953o1535j7582O1536Q791n2745P0326Tj23070j05490P9117Tn2744
-105A7582o1536m3954Q791R6699N2744j49443j23071J23071P9117j84606q791K90095
-106.8I6698J23071k19769p9117J75815Q7908j23071j23070q791J05489Tn2744q7908
-108.5@N2745O1535j58234j31861J40652Q7908j05490q790J40652q791q7908N2745
-110.3C5163M3954p9117%R6698r6698j49443R6698J67025n2745j49443o1535K6372
-112.1a23071P9117N2745l5163j7582J05489K6373j49443l5163K19769J05489j93397
-113.7C5163j84606%J05489J14280N2745q7908j05489j7582J7582j7582L5163Q7908
-115.4C5163L5163q791j7581p9117TL5163J7582p0327Q7908J75816p0327k02187P0326
-117.3g0326K02188p0327k02187j7582R6699J7581J7582J7581p0326o1535P9117R6698
-119.1C5163J7582k6373l5163%P9117J7582j23071p0326J58234J31861j14280j58234
-120.8h7908q790R6698M3954m3954p0326P0326P9117p9117r6698J23070P0326j75815
-122.6g9117m3954K28560q791l16467K6372L78003N2745k98886p9117J23070j7581
-124.2c5163k6372J31861O1536j05490q7907k6373M3954J49443O1536j58234n2745
-125.8d3954J49443%j84606N2745J84606m3954j23071K6373n2745j67025J58234L25259
-127.6B81305n2745k63723j7582Q7908n2745l5163Q7908l5163q7908M3954J14280Q791
-129.3G9117o1535j14280p9117J40652K10978n2744j58234P0326J58234p0326r6699
-131B6372L5163n2744j05489P9116J40653p0326j14280O1535Q7908%m3954r6699j31861
-132.9a84606Q7908K37350M3954j84606o1535O1535J7582L5163M3953j05489j67024
-134.5a75815J05489K28560l5163k46142n2744J93397J05489j31862r6698R6698M3954
-136.1C5163p9117q791J40653L5163j31862n2744N2744j7581l5163N2744%p9117Q7908
-138@J75815p9117k19769Q791J49443q791r6698j7582N2745O1535N2745o1535j49444
-139.9a31862q790J58234R6698q791l5163r6698p9117J14280J67024p0326j93397m3954
-141.7a31862Q7908R6699Q7907j7581j40653q7907P9117K6372j14280k6372J23070
-143.3a7582P0327%j7582Q791J7581j7581p0326m3954P9117N2744q7907%J58234n2745
-145.3G9117k54932l5164K10979K6372q7907O1535Q7908o1536m3954M3954q790j7582
-147.1@P9117j7582j23070O1535J31862j40653j75815K10978K46142j93397k02188
-148.7a23071J49443R6699j67025l5163J58234n2745j93397J14280K02188j31861k02188
-150.3a84606J14280J67024p0326q7907P0326L5163p9117q791R6699J7581p0326j7582
-152.1a7582l5163q7907j7582J14280P0326q790k6373l5163k6372N2744J05490%q7908
-154@L5163J49443m3954k02187n2745J31862M3953q7907q791M3954n2745p0326J14280
-155.9@J40652p9117j05489M3954L5163j40652o1536J58234P9117j23071j14280O1536
-157.6a05489P0326K6372J7582q791j7582P0327R6698r6698j14280P0326Tj23071p0326
-159.5a14280J31862P0326j40653k6372J49443K6372j40652j7581J05489J7581o1535
-161.1@%Tk6372Q790L5164L5163K6372q791l5163Q791K6372q7908j23070N2744J31862
-163.3D3954Q791p0327Q791J7582q791%l5163j05489O1535J93397m3954k63723m3954
-165.2b37351K54933J05489j05489M3953J49444p9117j75816%Q7908k6372m3954N2744
-167B6372J05490%j14280p9117Q790J7582q791K6372M3954p0326q7908J67025K02188
-168.9B37351k19769l34050J40653M13166O1535k46141j23071%J7581J05490P9117
-170.5A31862j40653j40652Q7908J05489j7582O1536J05489j05489r6699J05489P9117
-172.1A75815j84606j58234Q7908J14280N2745Q790r6698TJ31861J31862j58234j49443
-173.9a40652J23070P0327j67025l5163J93397M3954j49443m3954P9117J7581%Q791
-175.6@l5163k6372P0326Q791o1536K6372O1536q791k6372L5163m3954q7908L5163
-177.5e2745L5163m3953O1535J23071j05489k02188Q7908J84606n2745r6698P0326
-179.2H791L5163j31862j7581J14280J7581o1535N2745N2744j14280j05489J05489
-180.8d3954J49443Q791q7908k6372K6372l5163m3954P0327J05489o1536j05489N2745
-182.5H791R6698p0326p9117L5163Q791l5163L5163N2745q7908l5163Q7908j7582j14280
-184.4a14280Q7908J67024p0326j58234Q791Tn2745J14280J23071j67025j67024K19769
-186.2@K10979j84607j84606R6699O1535r6698O1535J40652l5163n2744Q7907k6372
-188G9117j75815J7581K10979j7582k54932m3954K02188Q7907j23071r6698M3954P0326
-189.7@K6372J7582q791l5163T%K6372M3954J7582k6373%P0326J7582r6698l5164M3954
-192.1B6372%r6698J7581J58234L5163j67024j23071J14280Tj7582o1535J7582N2744
-194G0326k6372p9117%N2745j7582p0326L5163J23071J7581j05489o1535Q790Q791
-195.9d3954K6372L5164J7581K6372Q791r6698j23071Q7908J49443n2745j14280Q7908
-197.6H791J49443r6699j58233j7582N2745N2744P9117Q791p9117%N2745q7908m3954
-199.5g9117K02188P9117k63723j05490K81305P0326l25258p9117L07677M3954k90096
-201.1a58234l5163K37351Q791j58234M3954J67024Q791j14280q7908m3954R6699J58234
-202.9A23071m3954k10979L5164K81304O1536k54933j40652Q7908O1535J7582L5163
-204.5E2745o1536j31861P9117K02187p9117k46141M3954K46141J7582j67025%J14280
-206.3G0326J7582l5163J7581m3954r6698M3954J49443J7581j40652r6698N2744P9117
-208C5163k6372j05489n2745J23071J49443j7582j14280l5163N2745k6373j23070P0326
-209.8g0326K10978J7582k54932j40653J67025J31861p0326m3954J14280M3954j23071
-211.4a7582q7907Q7907Q7908n2744j40653o1535J40652To1535p0326R6698K6373j93397
-213.3a05489k6373K63724O1535k28560n2745J84606j7581j58234P0326Tj23070j7582
-215.1g9117J75815Q791j67024Q790O1536j14280n2745J67025R6698r6698L5163J23071
-216.8A67025j31862k46142k6372J75816R6698P0326N2745p0326j49443p0327J05490
-218.4b6372J14280l5163j31862q791J67025J05489q7908r6698k6372m3954%Q7908
-220.2A7582L5163j05490p0326P9117P0326q790l5164q790O1535P9117p9117j75815
-221.9a40652J7581J93397L5163j23071j7581M3954p9117m3954J31862P9116j05489
-223.6h791n2744O1535J7582l5164K6373N2744k6372Tq791m3954J7582P0326q791q7908
-225.6e2745J7582Q7908J7581l5163Q791Tl5163j7582q791k6372L5163J14280q791
-227.5A05489j31861n2745N2745Q790l5163M3954J7582m3954J7581Q7908q791j23070
-229.3f1535l5163N2744%L5163J31862M3954j40653p9117M3954j7581l5163R6698P0326
-231.2A05489j05489p9117R6699P9116p0326m3954M3954Q791l5163J7582L5163j7582
-232.9C5163q791J7582K6372Tm3953q7908j7582P0327Q790p0326K6372R6699l5163
-234.8D3954r6699K6373P0326m3954o1535O1535R6698K6373o1536j7581K6372p9117
-236.6h791j93397L5163L07677N2745l34049r6699L16468J23071k37351q7908R6699
-238.2b6372p0326q791K37351J7581k72514K6373K37350j05489k02188J49443R6699
-239.8G9117k02188q791K46142k6372j75816Q7908J14280j49443q791J58234q7908
-241.4B6372j58234J67025Tj75816j31861J05489L5163o1535K6372j7582q7907R6698
-243.2h791J49443j23070j40653Q7908L5163o1535R6698P9117j75815p0327K10979
-244.8G9117J7581k02187L5163J40652q7908m3953J31861j05489k46142K19770L25258
-246.4B63723k02188k72514K10979J75815k37350q7908K72514O1535k02188j7581P9117
-248D3954l5163q791P9117p0326l5163J23070q790k37351K6372K81305k6372k98887
-249.8a67025%K37351M3954r6698Q790m3954j31861L5163J23071l5163p9117J05489
-251.5@J05489l5163j7581L5163m3954p0326Q790q790j7582J05489R6699j14280q7908
-253.4d3954R6699q791j93397q791K02188J7581j40652K6372J23071p0326r6698Q7907
-255.2h791N2745j05489o1536Q7908N2745q791j7582k6372n2745m3954Q7908K19769
-257A75815P9117k72514k72513K10978L16468j67025k54932K10978K54933k37351k46142
-258.6b02188J84606K02188l5163q7908j23070j84607J05490K81304r6698k98886J23070
-260.2a31862L07677p9117j67024J58234J23071k02188j31862P9117M3954q791Q791
-261.8@Q791Q7907J40653r6699k28560L5163J67025j14280j31862J49444R6698j84606
-263.6g0326m3954K02188J7581j49443K6372R6699o1535l5164M3954k6372%Q7908m3954
-265.5D3954j49443O1535J84606m3954j84606o1535O1535Q7908N2745n2745p0326J05489
-267.2C5163J05489r6698o1536P9117n2744j05489J58233J49444k19770j84606J93397
-268.8@J14280j67025j7581J14280r6699m3953K10978k6372k98887L5164K72513j14280
-270.6a7582k63723J93397L07677r6698j67025M3954Q791n2745J05489Q7908j75815
-272.2b6372j49443J40652J31861n2744m3954L5163Q791p0326Tj7582P0326J14280
-274G0326P0326n2744q7908q791%l5163TO1535P9117j7581p9117L5163J14280Q791
-276A23071j05489%P9116j7581j23071p9117O1536J49443P9117j05490j31861j7582
-277.8h7908N2745%J7581M3954q790q791N2744k6372j14280K6372J23071p0326j67025
-279.7a67025Q7908K19769q790j31862%M3954q7908p9117N2745P0326Q791j7582K6373
-281.6A7582J05489O1535p9117j40652p9117K6372P0326P0327k6373r6698N2744J31862
-283.3A14280n2745j31861J14280J75815j93397k10978J75815J84606j93397k46141
-284.8b63723J14280K10978l5163j31861J7581J58234J05489j40652j84606M3954J75815
-286.4G0326J7582p9117M3954%j49443j7582J84606M3954j31862%J05490j7582j14280
-288.3d3954k6372K6372O1536M3953j05489j23071J58234J84606r6698j23071J23071
-289.9G9117L5163k90095r6699L07677J93397j84606j40652R6698Tj7581m3954l5163
-291.7@q791Q791o1535m3954J05489J14280q7908m3954J40653j7582k54932o1536K54933
-293.6D3954R6698j49443j7581J05489p0326j31862P0326J31862q791p0326l5163q791
-295.3d3954K6372O1536Q791l5163J7581k6372j05489Q790J31862Q791q7908K6372
-297.1h791P0326m3953j7582O1535m3953j05490O1536R6698q7908q7907Q7907J7582
-298.9@o1535O1535Tj84606r6698K46141J31862k02188o1535J31861n2744j75816J31862
-300.8g0326J84606p9117m3954J31862n2745k02188Q7908K28560q7908k19769N2745
-302.4g0326J40652p0326j05489L5163N2744%J7582Q791m3954l5163R6698J40653o1536
-304.3A05489j84606q791J84606M3954j84606o1535J23071L5163o1536M3954Tr6699
-306a7582Q791Q7908j05489j49443J67024J05489k46141r6699L16468J31862k28560
-307.7b6372k6373J84607p9117j67025J14280Q7908j31862%J49443r6698j67025J40652
-309.4a7582J93397o1535q7908J7582n2745p9117O1536K6372r6698N2744J84606j7581
-311.2A23071j75816k6372P9117j7582r6698J7582J05489O1535q791q790%m3954l5163
-313.1b6372O1535Tj40652j23071J93397J84607j75816k02188P9117P0326p9116Q7907
-314.8h791J40653j31862j75815J40652J58234j05489j23071K6372N2745R6698J05489
-316.4A75815j31861j93397J14280J67025j14280n2745K02188k6373k63723Q7908K54932
-318.1B19769k10978l16468K10979K90095j93397j75815K02187R6699k02188n2745
-319.5a31862J84607L5163j31862m3954O1536L5163q791p9117TQ7908J75815N2745
-321.3A58234p0326p9117l5163%L5163q791o1535M3953J14280l5163j05489M3954R6698
-323.2I6698j05489j14280J40653J75815j31862k02187M3954J31861l5163r6698Q7907
-324.8h791J31862n2745j14280O1536J14280p9117j14280L5163R6698L5163Q791k6372
-326.6H7908q7908%J31862m3954k28560n2745J93397J14280o1535l5163l5164r6698
-328.3a14280M3954J93397M3954j75816j67024%J23070J40653q791j67025j7581J84606
-330.1G9117O1535j40652l5163L5163l5163M3954J84606o1535k46142P9117K54932
-331.7B19769j58234l34049J75816L69212r6699l16467P0326K72514j7582k19769r6699
-333.3a31862P9117J31862Q791j49443j05490J40653J31861p0326p9117J7582l5163
-334.9f1535k6373Q7908M3954j23071j7581J93396O1536j40652q791P0326q7908r6698
-336.7a05489J14280O1535j58234p0326J67025J05489q7908l5163N2745j7582o1535
-338.3c5163J7581K6373k6373l5163J7582%k6372O1535J05489k6372j49443p0326J23070
-340.2a7582J14280j7581q7908j7581K6372L5163k6372n2745k6372P0326O1535%TJ7582
-342.2G9117r6699j49443P0327K19769q791j58234K6372J23071j05489j67025J14280
-343.8e2745K02188q791j40652k6372%l5163%O1535J7582j7582m3954l5163Q791M3954
-345.9b6372%j7582Q791q791l5163M3954J31861L5164p9117m3954Q791j7582%Tn2745
-348.1e2745l5163Q7908O1535l5163k6372M3954J7581o1535l5163Tk6372M3953P9117
-350B6372q790p0327N2745J31862K6372j23071TK6373J23070P9117j14280j40652K6372
-351.9h7908J23071J7582o1536Q791Q7908J7581q7907q7908Q791R6698N2745j05490
-353.7a7582j14280R6699J05489p0326TJ05489R6699j14280p9117P0326J7581j31861
-355.4a05489n2745J14280P0326%O1536P9117r6699j40652q791Q7908N2744%m3953
-357.3A7582q7908m3954P0326To1535r6699O1536J67024Q7908p9117j31861p0326K6372
-359.2g0326P9117Q7907k6372j23071l5163J31862Q7908j40653j49443P9117J05489
-360.8B6372l5163n2744P0326N2744n2744o1536l5163K6373J31861J14280j14280j23071
-362.6e2745J14280Q7908j67025j23070J23070M3954j31861%J58234K6372p0326L5163
-364.4D3954J7581j23070l5163J23070Q7908j7582m3953j05490j31861P0326J75815
-366F1535Q791j14280m3954M3954L5163Tj7581p9117K6372J31862%q7908N2745R6698
-368A49443j05489j14280N2744L5164p0327J7582P0326p0326r6699R6699Q7908p9117
-369.8b6372n2745R6699Q7907k6372q7908j14280k6372J14280R6698q790m3954n2745
-371.5d3954j14280K6372K19770Q7907j75815n2745J58234l5163k46141N2744K98886
-373.1A75815k6372k90095J7581K90096N2744k19769p0326Q7908q791o1536L5163N2745
-374.9C5163l5163k6372O1535L5163l5163T%J7582%q7908r6699Q7908J93397%k02188
-377.1h7908k6372J93397N2745j49444j7581J23071j7582j31861J7581J23071Q791
-378.7H7908n2745q791m3954q7907Q7907J58234n2744j75816M3954J75816k6373j40652
-380.5c5163N2745J14280j14280j31862R6698J31862p0326q7908N2745N2744m3953
-382.1A7582j7582q791n2744L5163P0326j23071k10978J31861K98886j7581j49443
-383.7b6372R6698J23071j75815j49444J05490L5163j23071Q791J58234%j05490K6373
-385.4b6372P0326m3954k6372N2744M3954l5163TJ7582M3953L5163l5163o1535Q791
-387.4H791L5163m3954l5163N2745M3953l5163Tn2744m3954Q7907J67025l5163j58234
-389.3d3954Q791R6698n2744p9117P9117P0326j31862j05489J40652J58234n2744j49443
-391f1535m3954J05489N2745p0327o1535Q7908O1535q7908q790J14280n2745j93397
-392.8a58234L5163J84606j7581p0326J23070P9117k10978j14280J67025K6372k10979
-394.4a67025N2745K90095k6372l25258o1536K54933J49443n2745p9117Tq7908P9117
-396.1e2745J67025q791j14280Q791Q7908n2745j14280%Q7908Q7907M3954n2744j67025
-398g9117r6698J23070J14280o1535q7908%J7582K6372P9117M3954p9117l5163N2745
-400A7582%p9117L5163J14280m3954j40652Q790J23071L5163o1535q791J7582q791
-401.9H791q791Q791J7581q790l5164k6372K6372M3954Q791k6372K6372L5163k6372
-403.8D3954m3954q791K6373K6372T%m3954n2744K6372J14280M3954j49443j75816
-405.7a67025J7582J49443M3954j31862j05489J05489J67025N2745q7908p0326q791
-407.3c5163%n2745J7582J05489%j31861k6373K02188J31862j58234j49443N2744O1536
-409.2A7582q7908n2745J40653J14280j31862r6698J40652J58234j49443j84607J31862
-410.8@K10979j14281k10978P9117J31861j49443j58234K02188K10979j14280j49443
-412.4f1535P9117P9116j14280o1535Q7908M3954q7908l5163P9117M3954n2745k6372
-414.2b6372L5163N2744j7581q7908r6698J7581J23071N2745q7908p9117J14280P9117
-415.9G9117j05489r6699J31862J67024p0326j05489Q791J7581m3954q790Q790q7907
-417.7a05489m3954J49443J14280j14280p0326P9117To1536q790N2744q791q7907k6373
-419.6e2745R6699Q7908n2745j31862l5163Q7908K6372m3954q790P9117N2744o1535
-421.3D3954r6699l5163R6699R6698r6698j49443Q7907J67025p0326j49443J05489
-423@J31862j58234k28560O1535J93397P0326l5163m3954j7581P0326L5163j31862
-424.7e2745p9117J75816J14280j75816j23070J67024J14280j23070l5164R6699k6372
-426.3E2745j58234m3954P9117P0326K6372%p0326o1535K6372P0326K6373J7581l5163
-428.2@l5163K6372K6373q791J7581N2745l5163p0326j7582k6372o1536J7582J14280
-430.1@M3954K6372L5163p9117j23070R6698J23071j58234TK10979J84606k28560j93397
-432b19769J84606J23071p9117J7581L5163j58233m3954K37350P9117k28560p9117
-433.7a31862J31862q791p0326J31862Q7907j75815j31862J93397Tj14280k37351p0326
-435.4b02188K02188J93397r6699j75815P9117J67025p9117j40653J7582J7581o1535
-437g9117R6699J84606r6699k02187Q7907J40653q7908n2745J14280k6372k02188o1535
-438.8a84606J31861O1536L5163P0326k6372j23071m3954P0326TJ7582j05489j67025
-440.5a93397P0326K54933K6372j84606k6373J05490m3954k6373J05490%j23071M3954
-442.3H791J49443j14280j58234J05489N2745j58234k6372K19769M3954j31862Q791
-443.9@O1535p9117o1535Q7908K6372l5163P0326O1536j14280n2745J23071%j84606
-445.8i6698o1536J05489N2745Q791M3954m3954j14280L5163J31861m3953q7908P0326
-447.6@J40652k6372p9117m3954r6698m3954J67025J49443j40653j75815Q7908J23070
-449.3F1535l5163q790Q7907j05489k10979P9117K54933%j23071R6698Q7908k72514
-451.1h7908k02187K37350K19770j67025TJ05490Q7907l5163J7582Q7907n2744p9117
-452.8c5163L5163J7582j7582L5163K6372m3953j7582Tp0326j7581J31861R6699p0326
-454.7E2745j7582J7582j31862q7908K46142J93397k28560k19769J67024J14280j75815
-456.4g0326m3954J84606l5163k63723k6372K19769J05489%K6372j7581q7908o1535
-458.1g0326k6372%J05489P9117q7908m3954J58234Q791k54933o1535K19769O1536
-459.9H7908j75816%J58234%p9117Q791q791p9117N2745Q7908p0327l5163J23071J7582
-461.9H7908j49443l5163R6698Q791L5163Q7908j05490k19769O1535K19770p0326j75816
-463.7a58234R6699J49443p0326p0327R6699J7581j31861j7582J40653N2744j23071
-465.3a7582p9116J23070J67025p9117k37351k6372J93397Q791k28560k6373K10979
-466.9H791J14280m3954Q791%j05490l5163R6699J7581p9117l5163L5163Q791T%k6372
-469.1b6372J7581L5163n2744o1536P9117Tp0326m3954K6372j7581%J05489Q791j14280
-471.2c5163K6372J14280o1535r6699J05490O1535j75815l5163K28560M3953k02187
-472.8b6372l5163J05489%l5163O1535Q791p0326q791m3954q7908P0327J75815J7582
-474.7A31862j23071m3954Q791K6372J05489M3954j58234j23071R6699N2745n2745
-476.3c5163L5163J05489p9117j31861M3954O1535n2745q790P0326q791p9117J7582
-478f1535N2744%Q791%p9117L5163J40652%j40652Q791Q7908n2745j05489P0326P9117
-480.2D3954%P0326Q7908j75816k02187Q7907J58234r6698j67025Q7908J58234q791
-482D3954o1536j7581o1535m3954P9117TK6372Tn2744j14280Q790J84606J7582j84606
-484.1g0326q791J58234o1535j58234P9117J40652r6699j14280J05490Q7907n2744
-485.7H791q791Q791p0326K6372J31861o1535j58234P9117J40652p9116n2745J40652
-487.4A05489L5163j40652Q791J31861q7907j31862O1535P0327n2745q791Q791o1535
-489.2f1535Q790J05490q791r6699L5163P0327p9117p0326J05489N2744p0326j7581
-490.9b6372P0326q791p9117n2744J7581K6372J7582l5163K6372J05489L5163j14280
-492.7a7582o1535M3954%q791R6699M3953j49443p0326J49443T%n2744r6699j05489
-494.7g9117k6372M3954q791Q791P0326K6372p9117m3954P0326J31862P9117j05489
-496.5H7908j67025M3954J58234q7908j93397Q7908J75815j05489q7908J75816Q790
-498.1I6698l16467p0326L51630J31862k37351j14280J23071%j14280O1535J75816
-499.7H7908Q790j75815r6698J40652J23071q7908j05489J05489O1535j49443j7581
-501.3a05489K37351N2744k46141m3954J75815k6372j31862J05490J23070j49443j40652
-503a49443Q7908P0326l5163L5163J23071n2745j23071j7581P9117K6372m3954k6372
-504.7b6372J7581q791k6372L5163N2745m3954TQ7908P0326j23071j40652N2745J05489
-506.6H791O1535M3954p0326j40652K6372J84606q791j84606n2745R6699L5163J7582
-508.4A7582q791j14280%K28560P9117k37351j05489J23070%k6372J84606J7582k90096
-510.3a31862m3953K98886%k81305O1536K72513n2744k19769J7581J05489k6372TN2744
-512.2B6372L5163q790n2745q7908M3954R6699l5163q7908Q7908J14280j05490p0326
-513.9d3954J31862L5163j84606r6699J49443P9117o1535l5163O1535J7582j23071
-515.6g0326r6699R6699J31861k6372n2745M3954q790j05490N2745R6698j49443TK46142
-517.5H791K72514j75816j58234J31862K6372j75815L5163J23071j05490q7907J31861
-519.1B6372q790j31862J23071J84606j49443TJ05489%j31862P0327J14280r6699%
-521d3954K37351k6372l42840k6373L07677O1536k28560m3954J67024L5163j67024
-522.6g0326q7908J40652J31862p9117TJ05489J7582k28560k6372K90095K6372k72514
-524.3a31862K6373K63723n2745j75815J14280P0326k02188k6372K10978l5163j49443
-526h7908P9117O1536j49443J7581K10979l5164j84606K6373J05489l5163q791N2745
-527.7E2745m3954o1536P0327L5163p9117q791Q7908k6373j05489J7582P9117J7581
-529.5C5163p0326TP9117R6698p0326j14280J67025J67024k02187j67025K19769J23071
-531.2A93397k81305j49443K37351J14280r6698K6372O1535j23071j05489J05489M3954
-532.8B6372j7581J7581k6372j05489L5163J14280j7582p0326M3954Tq791J7582n2745
-534.7@j58234K6372K02188M3954j23071j7581P0326L5163q791p0326j23071N2745
-536.5g0326J75815q7907k10979R6699K02187q7907n2745J75815Q791k63723m3954
-538.1a58234J93397%j23071O1536J14280%p0326j14280p0327J93397K19770k02188
-539.9D3954k46142J58234J75816j49444p9116J84606k6373k28560O1536K28560%j14280
-541.6H791K6372j7581p0327M3954Tl5163%L5163p0326l5163J40652O1536j05490k6372
-543.7@q791j31861K6372J93397n2745k10978J49443K46142j84607k54932K02188J75815
-545.4A49443k28560j40652K81304J67025j93397o1535J23070k6372j58234Q791P9117
-547.1@q791l5163M3954TQ791k6373l5163q791N2745Q791m3954J7582J7581j31861
-549.1i6698m3954K10978J40653j93397j58234J14280P0326q7908Q791J05489o1535
-550.7H791r6699Q7908Tj05490p9116J23070J23071q7908j58233p0327Q7908J67025
-552.5H7908P0326j31862j05489N2745N2744k6372TL5163J7581k6372j7582l5163J7582
-554.4c5163O1535%o1535K6372N2745p9117m3954K02188Q7908k46142j84606J84606
-556.1c5163J31861j14280o1535J31862N2744j14280q7907O1535Q7908J7581o1535
-557.7H791m3954L5163Q791n2745%R6699J7581j31861q7908J14280J58234j7582j84606
-559.7g9117o1535K02187J49444k10979TJ67025K02188j49443j58234J40652J40653
-561.3A31862r6699n2745R6699J7581j05489q7907%P0326J05489Q791j23071p0326
-563a05489O1535M3954J7582K6372m3954p9117P9117J40652p0326j05489O1535M3954
-564.8G0326j40652j14280R6698J23071N2745m3954j05489n2745J14280P9117p9117
-566.4@m3954R6699P9117n2745p9117n2745q790K6372Q791k6373K6373K6372j7582
-568.3a7582N2745J40652q7907k37351Q791J93397j7582q7908R6699L5163j75815q791
-570.1a05489J84606n2745j67024J58234K28560j49444j58233J14280L5163k10979
-571.5a23071l5163K10979O1535j58234p9117R6699P9117n2745j14280K6372J49443
-573.1F1535M3954j23071r6698P9117J05489Q7908%j23071j40652%N2744M3954P0326
-575F1535M3954j05489p9117P9117M3954p0326J7581L5163j05489k6372J67024K6373
-576.8H7908
##PAGE=N=2
##DATA TABLE=(X++(I..I)),  XYDATA
4224@U2768
-576.8@
##END NTUPLES=NMR SPECTRUM
##END=$$ End of the data block
##END=$$ End of the link block
