# Supplementary material for: Studies toward bivalent κ opioids derived from salvinorin A: heteromethylation of the furan ring reduces affinity
Source: Beilstein J Org Chem. 2013 Dec 20;9:2916–24. doi: 10.3762/bjoc.9.328 (PMC3896271; doi:10.3762/bjoc.9.328)
Supplement: File 2 — 1H and 13C NMR spectra of all new compounds in jcamp-dx format. [file Beilstein_J_Org_Chem-09-2916-s002.zip › 2-13C-NMR.jdx]

##TITLE=7tm24Ac 29 feb 08 $$ Begin of the link block
##JCAMP-DX=5.00 $$ ACD/NMR Processor Academia Edition ${product.year} v 12.01
##ORIGIN= 
##OWNER= 
##DATA TYPE=LINK
##BLOCKS=3
##TITLE=7tm24Ac 29 feb 08 $$ Begin of the structure block
##JCAMP-CS=3.7 $$ ACD/NMR Processor Academia Edition ${product.year} v 12.01
##ORIGIN= 
##OWNER= 
##BLOCK_ID=1
##ATOMLIST=
$$        AN        AS        NH
          1         C         1
          2         C         2
          3         C         1
          4         C 
          5         C 
          6         C 
          7         C         2
          8         C         2
          9         C 
          10        C 
          11        C 
          12        O 
          13        C         1
          14        C         2
          15        O 
          16        C 
          17        C 
          18        O 
          19        C         1
          20        C         1
          21        H 
          22        H 
          23        O 
          24        O 
          25        C 
          26        C         3
          27        C         3
          28        O 
          29        O 
          30        C         3
          31        C 
          32        C         3
          33        O 
          34        C         2
          35        N 
          36        C         3
          37        C         3
##BONDLIST=
$$        AN1       AN2       BT
          1         2         S
          1         6         S
          1         24        S
          2         3         S
          3         4         S
          3         25        S
          4         5         S
          4         7         S
          4         26        S
          5         6         S
          5         10        S
          5         21        S
          6         23        D
          7         8         S
          8         9         S
          9         10        S
          9         11        S
          9         22        S
          10        14        S
          10        27        S
          11        12        S
          11        15        D
          12        13        S
          13        14        S
          13        16        S
          16        17        D
          16        20        S
          17        18        S
          17        34        S
          18        19        S
          19        20        D
          24        31        S
          25        28        D
          25        29        S
          29        30        S
          31        32        S
          31        33        D
          34        35        S
          35        36        S
          35        37        S
##XY_RASTER=
$$        AN        X         Y         Z
          1         -14842    6619
          2         -14751    13568
          3         -8697     16963
          4         -2759     13411
          5         -2851     6462
          6         -8878     3091
          7         3291      16805
          8         9230      13253
          9         9139      6304
          10        3109      2934
          11        15051     2777
          12        14961     -4098
          13        8958      -7446
          14        3019      -3941
          15        21128     6171
          16        8867      -14393
          17        14434     -18543
          18        12200     -25125
          19        5229      -25033
          20        3144      -18395
          21        -2942     -484
          22        9039      -1317
          23        -8970     -3855
          24        -20894    3225
          25        -8618     24336
          26        -2668     20358
          27        3200      9881
          28        -14645    27937
          29        -2324     27780
          30        3855      23990
          31        -26691    6764
          32        -32768    3453
          33        -26521    13682
          34        21065     -16482
          35        26165     -21193
          36        32768     -19140
          37        24643     -27937
##STEREOCENTER=
$$        AN        SD
          1         P
          3         M
          4         P
          5         M
          9         M
          10        M
          13        P
##$MOLFILE=  $$ Empty String
  ACD/Labs08221316382D
  $$ Empty String
 37 40  0  0  1  0  0  0  0  0 38 V2000
-14842.0000-6619.0000    0.0000 C   0  0  0  0  0  0  0  0  0  0  0  0
-14751.0000-13568.0000    0.0000 C   0  0  0  0  0  0  0  0  0  0  0  0
-8697.0000-16963.0000    0.0000 C   0  0  0  0  0  0  0  0  0  0  0  0
-2759.0000-13411.0000    0.0000 C   0  0  0  0  0  0  0  0  0  0  0  0
-2851.0000-6462.0000    0.0000 C   0  0  0  0  0  0  0  0  0  0  0  0
-8878.0000-3091.0000    0.0000 C   0  0  0  0  0  0  0  0  0  0  0  0
 3291.0000-16805.0000    0.0000 C   0  0  0  0  0  0  0  0  0  0  0  0
 9230.0000-13253.0000    0.0000 C   0  0  0  0  0  0  0  0  0  0  0  0
 9139.0000-6304.0000    0.0000 C   0  0  0  0  0  0  0  0  0  0  0  0
 3109.0000-2934.0000    0.0000 C   0  0  0  0  0  0  0  0  0  0  0  0
15051.0000-2777.0000    0.0000 C   0  0  0  0  0  0  0  0  0  0  0  0
14961.0000 4098.0000    0.0000 O   0  0  0  0  0  0  0  0  0  0  0  0
 8958.0000 7446.0000    0.0000 C   0  0  0  0  0  0  0  0  0  0  0  0
 3019.0000 3941.0000    0.0000 C   0  0  0  0  0  0  0  0  0  0  0  0
21128.0000-6171.0000    0.0000 O   0  0  0  0  0  0  0  0  0  0  0  0
 8867.000014393.0000    0.0000 C   0  0  0  0  0  0  0  0  0  0  0  0
14434.000018543.0000    0.0000 C   0  0  0  0  0  0  0  0  0  0  0  0
12200.000025125.0000    0.0000 O   0  0  0  0  0  0  0  0  0  0  0  0
 5229.000025033.0000    0.0000 C   0  0  0  0  0  0  0  0  0  0  0  0
 3144.000018395.0000    0.0000 C   0  0  0  0  0  0  0  0  0  0  0  0
-2942.0000  484.0000    0.0000 H   0  0  0  0  0  0  0  0  0  0  0  0
 9039.0000 1317.0000    0.0000 H   0  0  0  0  0  0  0  0  0  0  0  0
-8970.0000 3855.0000    0.0000 O   0  0  0  0  0  0  0  0  0  0  0  0
-20894.0000-3225.0000    0.0000 O   0  0  0  0  0  0  0  0  0  0  0  0
-8618.0000-24336.0000    0.0000 C   0  0  0  0  0  0  0  0  0  0  0  0
-2668.0000-20358.0000    0.0000 C   0  0  0  0  0  0  0  0  0  0  0  0
 3200.0000-9881.0000    0.0000 C   0  0  0  0  0  0  0  0  0  0  0  0
-14645.0000-27937.0000    0.0000 O   0  0  0  0  0  0  0  0  0  0  0  0
-2324.0000-27780.0000    0.0000 O   0  0  0  0  0  0  0  0  0  0  0  0
 3855.0000-23990.0000    0.0000 C   0  0  0  0  0  0  0  0  0  0  0  0
-26691.0000-6764.0000    0.0000 C   0  0  0  0  0  0  0  0  0  0  0  0
-32768.0000-3453.0000    0.0000 C   0  0  0  0  0  0  0  0  0  0  0  0
-26521.0000-13682.0000    0.0000 O   0  0  0  0  0  0  0  0  0  0  0  0
21065.000016482.0000    0.0000 C   0  0  0  0  0  0  0  0  0  0  0  0
26165.000021193.0000    0.0000 N   0  0  0  0  0  0  0  0  0  0  0  0
32768.000019140.0000    0.0000 C   0  0  0  0  0  0  0  0  0  0  0  0
24643.000027937.0000    0.0000 C   0  0  0  0  0  0  0  0  0  0  0  0
  1  2  1  0  0  0  0
  1  6  1  0  0  0  0
  1 24  1  6  0  0  0
  2  3  1  0  0  0  0
  3  4  1  0  0  0  0
  3 25  1  6  0  0  0
  4  5  1  0  0  0  0
  4  7  1  0  0  0  0
  4 26  1  6  0  0  0
  5  6  1  0  0  0  0
  5 10  1  0  0  0  0
  5 21  1  1  0  0  0
  6 23  2  0  0  0  0
  7  8  1  0  0  0  0
  8  9  1  0  0  0  0
  9 10  1  0  0  0  0
  9 11  1  0  0  0  0
  9 22  1  1  0  0  0
 10 14  1  0  0  0  0
 10 27  1  6  0  0  0
 11 12  1  0  0  0  0
 11 15  2  0  0  0  0
 12 13  1  0  0  0  0
 13 14  1  0  0  0  0
 13 16  1  1  0  0  0
 16 17  2  0  0  0  0
 16 20  1  0  0  0  0
 17 18  1  0  0  0  0
 17 34  1  0  0  0  0
 18 19  1  0  0  0  0
 19 20  2  0  0  0  0
 24 31  1  0  0  0  0
 25 28  2  0  0  0  0
 25 29  1  0  0  0  0
 29 30  1  0  0  0  0
 31 32  1  0  0  0  0
 31 33  2  0  0  0  0
 34 35  1  0  0  0  0
 35 36  1  0  0  0  0
 35 37  1  0  0  0  0
M  ZZC   1 9
M  ZZC   2 8
M  ZZC   3 7
M  ZZC   4 6
M  ZZC   5 5
M  ZZC   6 10
M  ZZC   7 14
M  ZZC   8 13
M  ZZC   9 12
M  ZZC  10 4
M  ZZC  11 11
M  ZZC  12 1
M  ZZC  13 2
M  ZZC  14 3
M  ZZC  15 29
M  ZZC  16 15
M  ZZC  17 16
M  ZZC  18 17
M  ZZC  19 18
M  ZZC  20 19
M  ZZC  21 5a
M  ZZC  22 12a
M  ZZC  23 28
M  ZZC  24 25
M  ZZC  25 22
M  ZZC  26 21
M  ZZC  27 20
M  ZZC  28 33
M  ZZC  29 23
M  ZZC  30 24
M  ZZC  31 26
M  ZZC  32 34
M  ZZC  33 27
M  ZZC  34 30
M  ZZC  35 31
M  ZZC  36 32
M  ZZC  37 35
M  END
$$$$

##END=$$ End of the structure block
##TITLE=7tm24Ac 29 feb 08 $$ Begin of the peaks block
##JCAMP-DX=5.00 $$ ACD/NMR Processor Academia Edition ${product.year} v 12.01
##ORIGIN= 
##OWNER= 
##BLOCK_ID=2
##DATA TYPE=NMR SPECTRUM
##DATA CLASS=PEAK TABLE
##.OBSERVE FREQUENCY=75.45102
##.OBSERVE NUCLEUS=^13C
##NPOINTS=27
##FIRSTX=15.12525368
##LASTX=202.13824463
##MAXX=212960.81250000
##MINX=2922.88720703
##MAXY=0.00000000
##MINY=0.00000000
##XFACTOR=1.0000000000
##YFACTOR=212960.812500000000000
##FIRSTY=29535.00390625
##XUNITS=PPM
##YUNITS=ARBITRARY UNITS
##PEAK TABLE=(XY..XY)
15.12525, 0.1387
16.39385, 0.1467
18.05271, 0.1297
20.55643, 0.1281
30.7218, 0.1374
35.42824, 0.1589
35.64225, 0.0137
38.02457, 0.1524
42.03751, 0.1647
43.23129, 0.1198
44.51416, 0.2144
51.09675, 0.1479
51.90562, 0.1332
53.36142, 0.1719
53.48558, 0.1232
63.63707, 0.1414
71.94702, 0.1392
74.98927, 0.14
77.00027, 1
109.0406, 0.1201
123.36786, 0.0265
142.7569, 0.1056
146.46013, 0.0145
169.83635, 0.0924
171.27327, 0.1105
171.60284, 0.1219
202.13824, 0.1029
##END=$$ End of the peaks block
##TITLE=7tm24Ac 29 feb 08 $$ Begin of the data block
##JCAMP-DX=5.00 $$ ACD/NMR Processor Academia Edition ${product.year} v 12.01
##BLOCK_ID=3
##DATA TYPE=NMR SPECTRUM
##DATA CLASS=NTUPLES
##ORIGIN=mercury
##OWNER="
##.OBSERVE FREQUENCY=75.45102
##.ACQUISITION TIME=6.94682
##.ZERO FILL=0
##.SHIFT REFERENCE=INTERNAL,  ,131072, -15.3702
##.OBSERVE NUCLEUS=^13C
##.ACQUISITION MODE=SIMULTANEOUS
##SPECTROMETER/DATA SYSTEM=??
##.SOLVENT NAME=5
##.PHASE0=0.00000000
##.PHASE1=0.00000000
##NTUPLES=NMR SPECTRUM
##VAR_NAME=       FREQUENCY,     SPECTRUM/REAL, SPECTRUM/IMAG
##SYMBOL=         X,             R,             I,             N
##VAR_TYPE=       INDEPENDENT,   DEPENDENT,     DEPENDENT,     PAGE
##VAR_FORM=       AFFN,          ASDF,          ASDF,          AFFN
##VAR_DIM=        131072,        131072,        131072,        2
##UNITS=          HZ,            ARBITRARY UNITS,ARBITRARY UNITS
##FIRST=          17708.22851563,18.63407135,   0.00000000e+0, 1
##LAST=           -1.15969531e+3,66.55025482,   0.00000000e+0, 2
##MIN=            -1.15969531e+3,-7.63996948e+2,0.00000000e+0, 1
##MAX=            17708.22851563,212960.81250000,0.00000000e+0, 2
##FACTOR=         1.0000000000,  0.0010000000,  1.0000000000,  1
##PAGE=N=1
##DATA TABLE=(X++(R..R)),  XYDATA
17708.2A8634p986n324T%k662%K662%TK662N324%K662U%TK662k662%k662Tn324k662
17704.8B662k662Tn324k662T%UK662T%K662U%Wk662%YK662%TK662X%K662%Vk662%k662
17698.3A3310k662%k662Zn324k662W%UK662VN324UK662UN324K662%K662%Vk662%k662
17692.5A0648k662Xn324Xk662n324k662T%TK662N324UP986J0648TN324J0648TP986
17688.4C1944P986TN324K662%Uk662Tn324Tp986n324p986n324p986n324k662n324k662
17685.5a0648n324k662%k662%K662%K662N324K662N324K662N324UK662T%k662Un324
17682.3G986n324k662n324Uk662V%TK662VN324UK662N324P986N324UK662N324%K662
17678.3D2592%Tk662%k662%k662n324k662Tn324p986n324Tp986Vn324p986n324Tk662
17675e8564k662T%XK662UN324TP986WN324VK662T%K662k662%UK662%K662Y%Uk662V%
17668.2C1944k662%k662%K662%Tk662Un324Tp986n324p986Tj0648p986n324Uk662T%
17664.8e8564K662%N324K662N324UP986N324P986TN324TP986N324UK662V%Uk662%k662
17660.9C7268k662%k662n324k662Tn324k662n324Tk662Un324k662Tn324k662T%k662
17657.8b9282%k662%Tk662%K662%TK662TN324K662N324TK662N324%N324K662U%K662
17654.4A5972K662N324K662UN324K662T%Uk662Tn324Tp986Tj0648n324j0648p986Tn324
17651.1c7268k662n324%k662%K662%K662S1%K662%Wk662%k662%VK662TN324TK662N324
17645.6E324P986N324V%K662%Uk662%k662%k662%S0k662T%n324k662Tn324k662n324
17640.7@%k662V%VK662YN324K662%K662%K662%k662%k662Tn324k662n324k662n324
17636.1g986n324p986n324k662n324k662U%TK662X%K662%K662%YK662%K662Y%UK662
17630.4B662%YK662%K662%TK662%Vk662%WK662%K662%K662%K662%Tk662T%k662n324
17625E324k662T%k662%VK662%TK662V%K662%S1K662T%K662%Vk662Un324Tk662n324
17618.8e324n324Uk662n324k662n324k662V%k662%UK662VN324YK662V%K662%K662%
17613.7A3310K662%K662T%K662%K662T%K662%K662%TK662%Uk662%k662X%k662W%k662
17608.6B662k662%k662T%k662Vn324k662Vn324k662W%UK662UN324K662N324TK662N324
17604a5972N324UK662N324VP986N324TK662N324K662U%k662%k662Tn324k662Tn324
17600.4C4606k662n324k662n324k662n324k662Wn324Up986n324Wk662%k662K662%K662
17596.7e3240K662N324K662N324K662N324K662N324TK662TN324K662VN324K662TN324
17593.8B1296%K662T%Uk662%Tk662%k662%k662%k662Tn324k662Y%TK662%K662N324
17589.3b662K662%N324K662N324K662N324K662N324K662%K662%k662Tn324Wk662%k662
17586b662%UK662%TK662%K662%K662T%K662%Vk662Un324%n324k662n324%k662%TK662
17581.6a3310K662W%Xn324k662n324Xk662V%K662TN324TP986VN324P986N324UK662
17576.1B9282K662%k662%n324k662n324Xk662n324%k662%K662UN324P986N324P986
17572.6A3310P986J0648P986TN324TK662%k662Tn324p986Vj0648p986n324Vk662T%
17569.2b6620K662%N324K662TN324TK662TN324K662T%Uk662Un324%k662V%S0k662%
17564a3310k662%Tk662%Uk662%Wk662%Tk662U%k662V%VK662TN324TP986UN324P986
17558.7A0648P986TN324VK662%Vk662T%k662W%VK662%K662%Uk662Un324Tp986n324
17553.5E324n324Vk662n324k662U%k662%VK662VN324K662N324K662T%K662%k662%k662
17549.2g986k662n324k662Un324k662%k662%UK662TN324VP986N324P986UN324TK662
17545.4D2592K662T%k662Vn324k662n324k662W%k662%K662%TK662Y%K662%K662%k662
17540.5C1944%k662Vn324Wp986Tn324p986n324Uk662U%TK662TN324K662N324P986N324
17536.3b6620P986N324P986N324UK662N324K662U%Uk662%k662n324k662n324Tk662
17533.2@n324Vk662n324k662%k662%K662%K662N324K662N324K662N324K662N324%UK662
17529.7B662%WK662%K662N324K662N324K662N324K662N324K662U%Tk662Un324Up986
17525.8A3310n324Tk662p986n324Tk662n324Tk662n324k662U%TK662UN324TP986N324
17522.5a5972N324P986K662V%k662Vn324Tp986n324Tk662n324k662T%UK662VN324K662
17518.4b6620N324P986N324VP986N324P986N324UK662T%Un324k662n324Tk662n324
17515B3958k662n324%k662%VK662%K662TN324K662N324K662N324K662V%Tk662Xn324
17510.7C1944k662Un324k662n324Up986Vj0648n324p986n324k662%TK662TN324UP986
17507.1c4606N324TP986N324XK662N324TK662U%K662%k662%k662Wn324k662n324Tk662
17502.8B662k662n324Tk662n324Uk662n324k662T%VK662N324K662N324K662TN324%
17499.5a5972K662%Vk662%k662%UK662T%K662V%K662%WK662%Tk662%Vk662%k662%VK662
17493.6b662%K662%K662XN324K662N324ZK662T%Un324k662n324p986n324p986Tn324
17489B3958p986Tn324Tp986n324Tp986n324Tk662n324k662V%WK662WN324K662N324
17484.8c1944K662N324K662V%TK662%UK662%K662%K662T%TN324K662N324K662N324
17481.2B1296N324K662N324K662N324K662T%Uk662Tn324k662n324Tk662n324Tk662
17478.3G986n324k662Un324Wp986n324Tk662U%K662TN324TP986J0648P986J0648P986
17474.7B662J0648P986J0648P986N324P986K662U%Vk662%sk662%k662n324Vp986Tj0648
17470E324n324j0648p986j0648p986n324p986k662n324%k662K662%K662N324K662N324
17467.5d2592K662N324UK662U%Uk662Un324Xk662T%TK662VN324XK662N324UK662N324
17461.9G986N324K662N324UK662W%K662k662%Tk662Wn324k662Tn324k662T%k662%k662
17457.6E324%VK662%Tk662%Tk662T%k662V%k662%TK662%K662TN324%K662TN324K662
17453.1A3310K662%K662%k662%k662Tn324k662T%n324k662%k662%Vk662%Tk662Y%k662
17448.5c4606%K662TN324UP986N324P986N324TK662Uk662%k662n324k662Tn324k662
17445.4B662k662%Tk662%K662%UK662V%K662%Wk662Un324%n324Tk662n324k662%k662
17440.8b3958%K662%K662N324K662N324K662V%Vk662T%Tk662%UK662%N324XK662%K662
17435.9C7268k662Tn324p986n324p986n324p986n324p986k662T%TK662UN324TK662
17433e324K662T%Tk662n324Vp986n324Uk662%K662TN324P986TJ0648YP986N324TK662
17428.5G1874K662%k662n324Up986Yk662p986n324k662U%UK662%K662N324K662W%UK662
17423.5B662%ZK662%TK662Z%K662%Tk662Vn324Tk662n324k662Tn324k662n324k662
17418.2b1296n324Wk662n324k662U%TK662N324UP986WN324P986J0648P986J0648P986
17414.3D5254J0648P986J0648P986J0648P986N324K662Tk662Un324Tp986k662n324
17411.8G7198k662%UK662N324UP986UN324P987N324TK662T%k662Tn324p987p986Tj0648
17408.2A01156j0648Uj3310j0648j3310j0648Tp986Uj0648p986j0648p986Tj0648Tp986
17405.5h7846j0648Uj0649j0648Yp986Tn324Tk662TK662TN324P986J0648J3310TJ5972
17401.9a65045J5972J8634J5973J5972UJ0648UN324TK662%Tk662Un324k662n324k662
17398.9d5254n324k662T%k662K662%K662TN324P986UJ0648P986TJ0648TP986TN324
17395.9D7916N324TK662U%Vk662%k662%WK662%K662%Uk662%k662%k662%UK662TN324
17391F9212K662N324K662N324K662U%K662%k662%k662n324Tp986Tj0648Vj3310p986
17387.6@j0648j3310j0648Tj3310j0648j3310j0648Vp987p986Un324k662n324Tk662
17384.8a78355n324k662n324k662U%VK662Z%K662T%N324K662N324TP986J0648J0649
17380.6a25114J0648J3310WJ5972J3310J5972J0648J5972VJ8634J5972J8634J8635
17378A43749J8634WJ5972TJ3310TJ0648TP986N324TK662N324K662UN324K662N324VK662
17374.3C83329N325K661K663K662U%K662%K662T%K662V%K662%Tk662Tn324Tp986p987
17370.5C91315j0648Yp986j0648p986Un324p986Uj0648p986j0648p986j0648p986j0648
17367.2A78355j0648p986Vp987p986Tn324Vp986n324Up986n324p986Uj0648Tp986Tj0648
17363.5a8634p986Un324k662%TK662N324TJ0648TJ3310J0648J3310J5972TJ3310J5972
17360.7H2522J3310J0648TP986P987N324K662T%Uk662%Tk662K662%K662%N324K662
17357.7A51735K662N324K662U%Uk662Tn324Tp986Tp987p986j0648p986j0648Tj3310
17354.7F6550j0648Tj3310Uj0648j5972Uj8634Vj8635j5972Uj0648Tp986Tk662%TN324
17351.1b28933N324J0648TJ3310J5972TJ8634J8635J8634K1296J8634J5972TJ0648
17349.1a8634J0648P986%Uk662n324Tp986n324Tk662U%K662TN324UP986N324TK662
17345.6B662K662%k662Tp986j3310Tj8634Tk1296k3958k1297k3958k1296j8634Tj5972
17343.2b36919j3310Tp986Tn324k662T%TK662N324VP986N324P986S0N324P986N324
17339a54397K662N324K662%Tk662n324Up986j0648p986Tj0648p986Tn324Uk662T%k662
17335.7b47567%YK662TN324TJ0648TJ3310J5972J8634J5972J8635K1296J8634TJ5972
17332.5e3240J5972J3310TJ0648P986TN324TK662T%Tk662Tn324Up986n324p986Tj0648
17329.3b9282p986j0648p986Vn324Xp986n324n325p986n324p986n324Tk662V%VK662
17325.2a70369%K662T%N324K662TN324K662N324TP987N324P986N324P986UN324UK662
17322f6550K662T%k662Tn324Up986Tj0648p986j0648j0649j0648Tp986Un324k662V%
17318.4a99651%K662%K662%K662%K662T%K662YN324UP986TP987J0648TJ3310YJ0648
17313.7b662J0648UP986J0648P986N324TK662T%k662Tp986Tj0648j3310Uj5972j8634
17310.6c4606j8634Uk1296j8635j8634Uj5972Uj3310j0648Up986n324Tk662T%K662
17307.5c00807K662P986N324J0648UJ3310TJ5972XJ5973J5972J3310J0648UP986TK662
17304.2c4606N324K662%Uk662Tn324k662Tn324k662T%VK662TN324UP986N324P986TN324
17300.3B662P986N324K662Uk662Tn324Uk662n324k662T%TK662TN324K662TN324TK662
17296.8A8634K662%K662%UK662UN324UP986N324P986N324K662Tk662%n324Tp986Uj0648
17293.1C1944p986Tj0648n324p986j0648p986j0648j3310j0648j3310j5972j3310Tj3311
17290.9a30439j3310j0648p986Tn324%TK662N324P986TJ0648TJ3311J0648VN324P986
17288f1226K662U%k662%k662T%UK662TP986TJ0648VJ3310VJ0648TP986TN324K662%
17283.7A01156k662Tn324p986j0648p986j3310j0648j3310Up986j3310j0648Tp986
17281.4e0578p986n324k662%K662N324P986TJ0648J3310J0648TJ3310UJ0648J3310
17279F6550J0648UP986J0648P986P987P986UN324P986WN324P986N324K662N324%k662
17275.7B26271k662n324Tj0648p986j3310j0648Uj3310j0649p986j0648p986j0648
17273.5H7846p986j0648p986j0648Wp986j0648Vp986n324U%TK662N324P986J0648J3310
17270b6620J3310TJ5972J8634J5972J8634VJ8635J8634TJ5972J8634VJ5972TJ3310
17267.2C16779J3310J0648P986TK662%k662Tp986Uj0648Wj3310j0648Tj3310Tj5972
17264A99651j3310j8634j5972j8634j8635j8634Uj5972Uj3310Xj5972Uj5973j8634
17260.8a51735j5972j3310Tj0648n324k662K662N324P986J3310J5972J8634K1297K1296
17258.8a06480K3958K1296K3958K1296J5972J8634J5972J3310TP986N324TK662%Uk662
17256.4G9860k662S0n324k662Wn324k662Tn324Vk662p986Tn324p986Un324Vk662%K662
17251f6550K662TP986TJ0648J3310J5972J0648J8634J5972UJ3310TJ0648P986K662
17248.6A19790K662%n324Tp986Tj0648Up986j0648p986Un324Tk662n324%k662%Xk662
17244.7b662k662Tn324Tp986j0648j3310j0648j3310Wj0649p986n324Tk662TK662TN324
17241.5a51735P986J0648J0649J3310J5972TK1296J8634K3958J8634K3958K6620K3958
17239.7G9860K3958K1296K1297K1296J5972TJ0648P986N324%Tk662p986Uj0648j3310
17237.2A73031j0648Up986n325k662TK662TK663N324UK662T%Tk662n324p986p987p986
17234.1A19790p986Tn324p986k662n324%UK662W%K662k662%k662n324k662n324Vk662
17230.3F1226n324sp986n324Tp986Tj0648p986j0648Uj3310j0648p986j0648p986p987
17226.7a30439n324k662UK662TN324N325P986TJ0648P986J0648P986J0648N324P986
17224.3e0578K662N324%Un324k662n324p986Xn324k662T%K662TP986N324J0648P986
17220.8g7198J0648P986J0648P986J0648N324P986N324K662U%Tk662Tn324k662n324
17218.2b1296p986n324Wk662n324%UN324K662P986N324J0648P986J0648P986WN324
17214.8C1944N324K662T%Xk662K662%K662WN324K662W%Tk662Un324k662n324k662%
17210E0578%K662TN324TP986YN324N325N324TK662X%Wk662Tn324Tp986p987p986Tj0648
17204.8A01156p986j0648p986n324p986n324Yp986n324p986k662p986Tn324p986n324
17201.8c4606p986n324Tp986n324p986n324p986n324Uk662TK662TN324TJ0648UJ3310
17198.8d7916J3310J0648UP986N324P986K662N324K662%Tk662Tn324k662p986n324
17196.2B662k662p986Tn324Tp986n324k662n324k662%UK662N324P986TJ0648J3310
17193.5b662J0648J5972J8634UK1296TK1297K1296J8634K1296J8634TJ5972TJ3310
17191.2B87497J0648P986TN324K662%k662n324p986Tj3310Tj5972j8634j5972j8634
17188.8B02313j8634Tj5972Tj3311j0648Tp986Tn324k662n324k662%k662%Tk662%Tk662
17185.8E8564k662Tn324Vp986Wj0648Tj3310Xj5972j3311j3310Tj0648Tp986n324k662
17181.8b02313k662%N324TP986J0648TJ3310TJ0649J3310J0648TP986N324TK662%Tk662
17178.9g4536k662n324Tk662n324Uk662T%k662K662%K662VN324UP986TJ0648UJ3310
17175.2b3958J0648J3310P986J3310P986J0648P986TN324P986N324P986VJ0648P986
17172.7A25114P987P986J0648N324P986UN324P986XN324P986N324P986N324VK662N324
17169.3B90159K662ZN324K662%K662T%Tk662%k662Vn324Up986Tj0648Tj3310Tj5972
17164.8B15623j8634Vj8635j8634Uj5972Vj0648j3310Tj0648Wj3310j0648j3310j3311
17161.4a38425j3310j5972Tj3310j5972j3310j0648Un324Tk662%K662TN324TP986J0648
17158.6b36919J0648J3310J0648J3310VJ0648J0649P986UK662N324%K662%UK662%K662
17155.5h7846K662N324UJ0648P986J0648TJ3310TJ0648J3310sJ0649J3310YJ0648UP986
17150.8B71525N324TK662Tk662Tp986Uj3310Uj5972j3310j5972j3310Tj0648j0649
17148.1A25114j0648p986n324p986Tn324Tp986n324p986n324p986Tn324p986Tn324
17145.7E324n324Uk662n324%k662K662%TK662V%K662%Xk662%k662U%k662T%k662T%
17140.8b6620k662%XK662N324K662P986TN324P986J0648P986J0648N324TK662Tk662
17137.6E3240n324Tj0648Tj3310j0648j5972j8634j5972j8634j5972j8634j5972j3311
17135.6a35763j3310j0648p986n324Tk662TK662%N324K662N324WK662N324TK662K663
17132.6a27776K662%k662k663n324p986Uj0648p986j0648Tp986j0648p986Tn324Tk662
17129.8b47567%TN324TJ0648TJ5972UJ8634TJ8635J8634TJ5972TJ3310TJ0648P986
17127B662J0648P986TN324K662N324K662%K662%K662TN324K662N324P986N324P986
17124.4H7846P986UN324TK662%Un324k662p986Uj0648j3310j0648j5972j3310j5972
17121.5A3310j3310j5972Uj3310j5972j0648Un324Uk662%TK662%K662T%Uk662n324
17118a27776n325p986j0648j3310j5972Wj8634j3310Uj0648p986n324Uk662W%VK662
17114c48723K662TN324P986UJ0648J3310J0648J3310WJ0648J3310UJ0648J3310J0649
17111a27776J3310J0648VP986J0648VJ3310P986J3310TJ0648J3310J0648TP986N324
17108.1H5184K662%Tn324Tj0648Uj5972j3310Vj5972j3310Uj0648Up986Tn325n324
17104.6a38425k662%UK662TN324N325N324P986TJ0648P986J0648TJ3310J0648J3310
17102b6620J0648J3310P986J3310TJ0648J5972J3310J5972UJ5973J8634J5972UJ0648
17099.6B12961J0648TN324K662Tk662Tn324Up986Wn324Uk662U%VK662%K662U%K662
17095A73031K662T%K662%Zk662%k662n324k662n324p986n324p986n324Tn325k662%
17091.3A22452k662%K662%Tk662Un324Tp986Wj0648p986j0648p986Uj0648n324j0648
17087.8a5972j0648Tj3310Tj5972Tj8634j8635j8634k1296Tj8634k1296j8634Tj3310
17085.5b84835j3310j0648n324T%K662P986TJ0648J3310J5972UJ8634J5972TJ3310
17083a65045J3310TP986P987N324K662%Vk662%K662%N324K662N324TP986N324TK662
17079.9g4536N324K662%Uk662Tn324k662n324Xp986n324n325p986n324k662n324%k662
17076.4a54397K662UN324P986P987N324P986UN324VK662U%K662%Uk662%TK662%K662
17072.4f1226K662N324TP986VN324P986K662N324TK662T%K662k662%Tk662T%k662V%
17068.5@%k662%k662%WK662T%K662TN324K662N324K662N324TK662N324K662T%Uk662
17064.5D2592n324k662p986n324Vk662T%k662%K662%K662TN324TP986N324VK662U%
17060.6E3240%k662Tn324Tk662n324Wk662U%VK662N324K662TN324K662N324K662T%
17056.6C1944%Uk662Tn324Tk662n324k662T%TN324P986TJ0648J3310J5972TJ3310J5972
17053.4A09142J5972J0649J3310P986TK662T%Uk662V%k662%k662%k662n324k662n324
17050.1A38425n324n325k662n324%k662K662UP987N324P986VN324TK662%K662k662
17047.1A83679%k662Tn324k662n324k662n324Tk662n324Un325p986Tj0648j3310Tj5972
17044.2E8564j5972j8634Uk3958Uk6620k6621k9282k6620Tk3958Tk1296j8634j5972
17041.7c24765j3310Tp986n324Tk662U%Tk662%UK662%K662N324K662N324P986N324
17038.6c48723P986UJ0648UJ3310J0648J3310J5972J3310VJ0648UN324P986K662V%
17035.1a30439%TK663K662UN324TP986N324J0648P986J0648YP986TJ0648P986N324
17031.7C7268N324K662T%Tn324Uj0648Uj3310j5972Wj3310j0648Tj0649p986n324k662
17028.2a54397k662T%k662%Uk662%k662%k662%k662%K662%N324UP986J0648J0649J3310
17024.7a11804J3310J5972UJ8634TJ5972K1296TJ8634K1296J8634J5972J5973J3310
17022.6A49073J0648TN324TK662%k662Tn324p986n324p986Tj0648p987p986Uj0648
17019.9I0508p986Vj0648n324p986n324Tk662T%TK662N324K662P986N324XK662N324
17016.3G7198K662N324P986N324J0648TJ0649J3310VJ5972J3310J0648J3310P986UK662
17013.5B63539K662%k662n324p986j0648Uj5972j3310j5972j3310j5972j3310j5973
17011.4A14466j3310j0648j3310j0648Up986Wn324p986j0648Vj3310j0648j3310Tj0648
17008.2a11804j0648j0649j0648p986Tn324p986k662n324k662s%UK662N324UP986J0648
17004.3a67707J0648UJ0649J0648UP986J0648P986J0648N324P986N324K662T%k662
17001.7c4606k662Tn324Vp986n324p986j0648p986j0648Tj0649p986j0648Tp986j0648
16999a81017n324Tk662TK662UP986TJ0648P986J0648TJ0649P986J0648P986TN324VK662
16995.7f3888K662%Uk662Un324Up986n324Tk662n324%k662K662UN324TP986S3J0648
16990.5A8634J0648UP986J0648P986UN324UK662%Vk662Tn324Vp986Tj0648p986j0648
16986.6C9930p986Un324T%TK662N324P986TJ3310UJ5972UJ5973J5972TJ3310WJ0648
16982.9B42243J3310J0648TP986TN324K662Tk662%n324Tp986Tj0648Tj3310Yj0648
16979.4A49073j0648p986n325n324%TN324N325P986J0648TJ3310WJ0648P986TK662
16976.5B55553K662%n324k662p986Tj0648Uj3310j0648j3310j0648j3310j0648j0649
16974.2A19790j0648p986j0648n324Uk662T%TK662N324UP986TJ0648TJ0649J0648J3310
16971.2A59721J3310J0648UP986TN324%Tk662n324p986Tj0648j3310Uj0648Tj0649
16968.3A19790p986n324k662TK662TN324TP986P987P986N324P986N324TK662T%Tn324
16965.4A65045k662p986Tj0648j0649j3310j0648j3310Uj0648j3310p986j0648p986
16963.3A0648n324T%k662T%UK662%K662X%Tk662Tn324Tp986j0648p986j0648Tp986
16959.2e8564n324Uk662T%UK662%K662VN324K662N324K662N324K662N324K662N324
16955.9b9282K662UN324K662N324VP986TN324UK662T%Tk662n324p986Uj3310p986j5972
16952.2b3958j5972Tj8634j5972j8634k1297j5972j8634j5972Tj0648Tp986Tk662%
16949.9b36919K662N324P986TJ0648YP986P987N324P986N324K662N324UK662N324TP986
16946.4f3888N324P986N324P986N324VK662T%k662%k662Un324k662n324k662n324Up986
16943f1226p986Tj3310j0648j3310Tj3311j3310Tj0648Tn324T%N324TJ0648TJ5972
16940.2a51735J5972J8635J8634K1296J8634K1296J8634TJ5972VJ3310UJ0648P986
16937.8A22452P987N324K662N324K662%K662%TK662%UK662k662%Tk662Tn324k662n324
16934.6A33101n325n324Xp986n324p986n324j0648p986j0648Tj3310Tj0648j5972Wj8634
16931.2a06480j5972j8635j5972j8634j5972j8634j5972Vj3310Vj0648Vp986n324n325
16928.2c88654n324%K663N324P986J0648J5972J8634TK3958WK1296TJ8634J3311J3310
16925.4a06480J0648P986K662N324%Tk662Vn324k662n324k662U%K662TN324TP986J0648
16922.1g7198J0648TJ3310XJ5972TJ3310J5972J3310UJ0649J0648P986N324P986N324
16919.1A73031N324XK662U%k662%n324k662n324Tk662n324k662W%k662Yn324k662V%
16913.8A35763k662K662%N324UP986TJ0648WP986J0648N324P986N324K662U%Tk662
16910.3B63539k662Un324Up986n324p986Uj0648p986j0648Wj3311j0648j3310Tj5972
16907F3888j3310j5972j3310j5972j3310j5972Tj8634Vj8635j8634Tj5972Tj3310j0648
16904.4b26271p986n324k662%K662N324P986TJ0648J3310TJ5972J3310J5972J8635
16902.2a17128J5972VJ3310J5972J3310VJ5972XJ5973J5972UJ3310UJ0648UP986J0648
16898.2B79511P986N324P986K662N324K662U%Tk662%TK662%N324K662N324P986N324
16895.3C43399P986TJ0648P986TJ0649P986TN324P986K662U%k662Tn324Tp986Uj0649
16892.2C83329p986j0648j3310j0648j3310j5972Tj8634Tk1296Vk3958k1297k1296
16889.9A06480k1296Tj8634k1296j5972Xj3310Uj0648p987p986n324T%k662K662UN324
16886.4a38425N324N325N324XK662N324K662T%K662%TK662%XK662T%N324K662N324
16882.2e8564N324VP986N324K662N324K662U%k662%n324k662n324p986Uj0648Tj3310
16878.9h2522j0648j3310Tj3311j3310Tj0648Vn324p986n324k662T%TK662TN324P986
16875.9b07637P986TJ0648WP986J0649P986XN324P986N324VK662N324K662sN324%N324
16870.9E324P986N324P986J0648P986J0648YJ0649P986UN324VK662%K662k662%n324
16867.1A73031k662p986Uj0648j3311j5972j3310j8634j5972j8634Wk1296j8634Uj8635
16864.2a30439j5972Uj3310j0648Tp986n324k662TK662%K662N324K662N324K662s%
16860.5a89003K662%K662%Tk662%k662%VK662N324UP986J0648TJ3311J3310TJ5972
16857.2h5184J5972J3310J5972J3310J0648P986TK662T%Tk662Tn324p986Tj0648Uj3310
16854.3f6550j0648j3310j0648Up987j0648n324p986n324p986Uj0648p986j0648Up986
16851.6b42243j0648p986n324k662T%K662TN324P986UJ0648P986TJ0648P986TN324
16848.8a78355P986N324UP986N324TP987N324P986TN324P986XJ0648P986J0648UP986
16845.4E324J0648UP986VN324UK662%Tk662Tn324k662n324Xk662n324%k662T%sk662
16839.9B6620k662U%k662T%k662%Vk662%n324k662n324Tp986j0648p986j0648Tp986
16836.5f6550j0648p986Tn324Uk662U%k662%K662%TK662%K662VN324ZK662V%TK662
16831.3d7916%TK662VN324P986VJ0648J3310VJ0648UP986N324K662%Tn324Tp986j0648
16827.2H2522j0648j3310Uj5972j3310j0648j3310j0648j3310j0648p986Uk662UK662
16824.7h5184K662N324J0648P986J3310TJ5972J3310J5972TJ8634J5972VJ3310J3311
16822.2A38425P986UK662U%k662%k662U%k662T%k662%Tk662%Wk662%k662Un324k662
16817.6A30439k663n324k662T%UK662UN325K662V%K662%K662%K662Y%K662%Uk662n324
16812.7A59721n324p986Tj0649j3310Tj5972j8634j5972j8634Tj3310j8634j5972Tj3310
16810.4f3888j3310j0648p986Tk662T%N324TP986TJ0648J3310J0648J3310J0648UN324
16807.7B662P986N324VK662N324K662N324K662N324TK662W%Tk662%k662n324k662n324
16804.1E5902p986n324p986Wn324p986n324Yp986Tj0648Tj3310j5972j3310j8635j5972
16800.5a62383j5972j8634j5972j3310Up986Tn324k662%K662N324UJ0648P986UN324
16797.6b18285P986N324K662U%XK662TN324UP986N324P986N324P986N324TP987N324
16794a17128N324YP986N324TP986N324P986N324UK662Uk662n324Tj0648j5972Tj8634
16790.2i0508k3958k3959k3958Tk1296j8634j5972j3310n324k662N324J0648J3310
16788.4b34257K1296K3958K6620L1944L1945L4606TL1944TK9282TK3958K1297J8634
16786.4A57059J3310J0648TN324TK662U%Uk662Vn324Up986n324Vk662Yn324n325n324
16781.6A19790n324Tp986Tn324p986n324Tp986n324Tk662n324Tp986n324p986n324
16779A0648j0648n324j0648p986Vn324Tk662%UK662U%K662T%K662T%K662N324P986
16775.3b6620P986J0648P986J5972VJ3310J5972J3310J0648P986P987P986K662N324
16773A49073K662%Vk662%k662T%k662T%k662%k662%UK662VN324UP986VJ0648P986J0648
16768.2B20947J0648UP986UN324K662%k662n324p986j0648j3310j8634Uk1296k3958
16765.5A43749k3959k1296k3958Tk1296Tj5972j8634Tj5972j3310Tp986Tn324k662
16763.2a11804%K662TN324WK662N324%K662%k662%k662%k662%UK662%K662N324VP986
16759d2592P986TJ0648P986TJ0648WP986TN324UK662T%Vk662%k662sn324k662n324
16754E0578n324k662n324Tk662n324k662Wn324k662Tn324Yk662T%VK662%K662T%K662
16749.2c1944K662N324K662N324VJ0648UJ3310TJ5972J3310TJ0648TP987K662Tk662
16746.2A33101n325n324j0648Tj3310j0648j5972j3310Vp986j0648p986Tn324Tk662
16743.6c9930%UK662TN324TP986N324P986K662P986N324K662N324%K662%VK662%TK662
16740B9282K662XN324K662Z%sk662%Tk662%Tk662%k662T%k662Tn324k662n324p986
16734.1C1944p986Vj3310j0648Vp986Tn324Tk662TK662%N324TP986UJ3310J0648J3310
16730.5a3310J3310TJ5972UJ3310J5972J0648J3310J0648P987P986N324K662U%k662
16727.9A51735k662Tn324Tp987p986Vj0648Tp986j0648Vp986j0648p986j0648Xj3310
16724.2g9860j0648Vj0649p986Tn324Tk662%TK662UN324VN325K662N324UK662N324
16720.4a01156K662V%Uk662n324k662n324Vp987n324k662n324%k662K662UP986P987
16716.8a22452J0648J3310TJ5972J8634TK1296J5972J8634TJ5972TJ3310P986TN324
16714.5A09142%Tk662n324Tp986j0648Vj3310Uj0648j5972j3310j5972j3310Uj0648
16711.5a01156p986Tk662TK662TN324P986UJ0648VP986J0648P986UN324P986J0648
16708.3B1296P986J0648TP986J0648P986J0648N324UK662%k662Tn324Tp986Tn324p986
16705.5F1226p986Tn324p986n324p986Tn324Vp986k662n324k662%UK662Y%Uk662%k662
16701a5972k662%k662U%k662U%k662Vn324Tp986Uj0648Tj3310Tj5973j5972Uj8634
16697b10299j8634Uj5972j8634j5972j3310Tp986Tn324k662%K662N324P986UJ3310
16694.2c22103J0648J3310XJ5972J3310XJ3311J5972J3310J5972J3310J5972J3310
16691.2c4606J5972J3310J0648J3310J0648TJ3310P986J0648P986TN324UK662%Tk662
16688.6A03818n324k662n324Uk662U%VK662%Uk662n324p986Tj0648Tj3310j5972j0648
16685a0648j3310Uj0648Up986n324Uk662U%k662%k662Vk663k662%k662%WK662%TK662
16680.3a30439%K663%N324K662N324P986UJ0648P986J0648J3310J0648J3310J0648
16678a3310J3310J0648J3310J5972TJ3310J5972J8634J5972J5973J3310J5972J3310
16676.1A78355J5972J3310J0648J3310J0648P986J0648N324P986N324K662%Un324k662
16673.8B74187p986Tj0648Uj3310Tj5972Tj8634Tk1297k1296k3958Uk1296k3958Tj8634
16670.9g1874j8634j5972j3310p986n325k662K662N325N324J0648WJ3310J0648WP986
16667.9E324J0648YP986TJ0648N324P986N324N325P986N324VP986N324P986UN324U%
16663.9B12961%k662n324p986Tj0648j3310Tj0648j5973j3310Uj5972j3310j5972Uj3310
16661.1e324j3310j5972j0648j3310p986Tn324k662%TK662TN324K662N324TK662N324
16658.5e0578K662N324K662TN324UK662N324UK662W%Tk662Tn324k662p986Vj0648Vj3310
16654.1i0508j0648j3310Tj3311j3310Uj0648j3310j0648j3310p986j0648p986Tn324
16651.8b68863n324k662n324k662Vn324Vp986Vn324p986Un324p987n324Tk662T%TK662
16647.7d01964K662N324TP987P986J0648P986TJ0648P986J0648P986J0648VJ3310UJ5972
16644.9b10299J8634UK3958K1297K6620K3958K6620TK1296K3958TK1296TJ8634J5973
16642.6A41087J5972J0648J3310P986J0648N324P986N324UK662W%K662%k662%k662
16639.5B39581k662Vn324k662Un324k662Wn324k662n324Tp986Xp987p986n324Uk662
16635.2I5832k662%TK662VN324K662N324K662N324K662N325K662YN324UP986TJ0648
16631.3A94327P986J0648TP986UN324K662%K662k662%Tk662%UK662U%K662%Tk662Tn324
16627.4B52891p986Vj0648Tp986Tn324U%VK662U%K662%K662%Tk662%Uk662%ZK662k662
16621.8A75693%Tk662Tn324Tp986j0648Tj3311j3310j5972Xj3310Uj0648Tn324p986
16618.4f6550n324k662T%TK662%N324K662P986N324P986TJ0648P986J0648P986N324
16615.8E324P986TN324K662N324K662T%K662%K662%K662%Wk662Wn324k662n324k662
16611.9A8634k662Y%n324k662U%UK662TN324K662N324P986TN324V%Tn324Tp986j0648
16607.3A3310p986j0648p986j0648p986n324k662%N324P986J3310TJ8634K1296K3958
16605.1F3888K6620TK3959K6620K3958K1296TJ5972TJ0648P986TK662%Tk662Tn324
16602.5B84835n324p986n324Up986n324Vp986n324Xk662n324%UK662N324TJ0648P986
16598.6B10299J3310VJ5972J3310J5972J0648J3310P986TN324%Tn324Tj0648Tj3310
16595.9C08793j5972j3310j5972Tj3310Tj0648p986n324Tk662K662%N324UP986TN324
16593.2B28933N324T%Tk662Tp986j0648Tj3310Tj5972Uj5973j3310Tj0648Tp986Un324
16589.9C7268n324k662p986n324Tp986n324p986j0648p986j0648p986n324p986n324
16587.7f6550k662T%K662UN324P986N324P986TN324UK662T%k662n324Tp986j0648j3310
16584.4e3240j5972Uj8634j8635j8634Uj5972Tj3310Tj0648j3310p986j0648p986Un324
16581.5c24765p986n324Tk662n324k662n324k662n324k662n324Tp987n324Tk662U%
16578.8d07288%TK662UN324K663K661N325K662UN324K662TN324K662N324K662N324
16575.9c43399N324P986VJ0648TP986J0648P986UN324TK662T%Tk662Un324k662n324
16572.4b47567n324k662n324%k662K662UN324P986VJ0648XP986J0648P987J0648P986
16569a09142N324P986VJ0648UJ3310UJ0648J3310J0648TN324K662Tk662n324p986j0648
16565.8B9282j3310Tj0648j3310Tj0648Up986n324Tk662U%k662%Uk662%k662X%k662
16561.7a17128k662T%k662T%WK662%K662TN324K662V%Uk662U%k662%K662TN324P986
16557i5832J0648TJ5972UJ8634J5972K1296J8634VJ5972J3311J3310TJ0648P986TN324
16554.2A91665K662T%Tk662n324Up986Tj0648Uj3311j3310Tj5972Tj3310j5972Tj3310
16551@j0648Vp986n324Vk662n324k662Wn324k662Tn324Tp986n324p987j0648p986j0648
16547.1a65045j0648Tp986Un324Tk662T%TK662N324K662N324P986N324P986N324P986
16544.2a75693P986J0648P986J0648J0649J0648TJ3310TJ5972J3310J5972UJ0648J3310
16541.9B1296J0648TP986TK662N324%K662%K662%K662TN324P986N324J0648P986J0648
16539.2A25114P987J0648P986TN324TK662Tk662Tn324p986Tj0648p986j0649j0648
16536.7A09142p986j0648p986Tj0648p986j0648p986j3310j0648j3310Tj5972Tj8634
16534.6f3888j5972j8634j5972j5973j5972j3310Uj0648Tn324p986k662T%TK662N324
16532b18285K662N324VK662N324%K662%K662%Tk662%K662%VK662%TK662%TK662T%K662
16527.7a67707K662N324K662N324K662N324TK662N324N325K662N324K662T%K662k662
16525.2a11804k662n324Tp987j0648Xp986n324%TN324P986J0648TJ5972J3310J5972
16522.2a30439J5973J3310J0648UN324UK662%Tk662Un324p986n324p986n324p986n324
16519.2a03818k662U%K662TN324TK662N324K662T%Uk662Un324k662n324Tp986n324
16515.7a22452j0649j3310Tj5972k1296Tk6620k9282Tl4606l1944l4607l4606Tk9282
16513.6e03120k9282k6620k1296j8634j5972j0648p986k662%K662N324P986TJ3310
16511.6e98952J3310TJ5972J8634VK1296VK3959K3958TK6620K9282L1944TL4606L7268
16508.7a33101L7269L7268TL4606L7268L4606L1944K9283K6620K3958J8634J5972J0648
16506.8B42243P986N324K662%Tk662Tn324k662n324Tk662n324p986Tj0648Tj5972Tj8634
16503.9A38425k1297k1296Vj8634j5972j3310Tj0648p986n324k662TK662UN324TK662
16501c7268N324TK662T%Xk662%K662VN324P986K662P986YN324K662Uk662Tn324p986
16496.2E3240p986j0648j3310j5972Tj8634k1296Tk3958Tk3959k3958Uk1296j8634
16493.8b55553j8634j3310Tp986n324k662%K662N324P986J0648J3310TJ5972J8634
16491.7b28933J5972J8634UJ5972J8635J5972UJ3310J5972J8634J5972UJ8634TJ5972
16489.1G4536J5972J3310TJ0648P987N324K662Tk662n324p986j0649j0648j5972Uj8634
16486.7D2592k1296j8634Uk1296j8634Uj8635j5972j8634j5972Vj3310Vj0648Tp986
16483.5c11455j0648n324p986n324k662TK662TP986TJ3310TJ8634TK1296K3958UK6620
16480.8a41087K6621K6620TK3958TK1296J8634TJ5972TJ0648P986TK662T%Tk662n324
16478A01156n324p986n324p986j0648p986Uj0648Tp986j0648p986j3310j0648j3310
16475.7d5254j3310j0648j3310Tj0648j3310j0649j0648Vp986Vn324Tk662T%K662UN324
16472.3b07637N324P986VJ0648UJ0649J0648VP986TN324K662U%Uk662U%k662%k662
16468.1f9212%k662%k662%Tk662%Wk662%k662n324k662n324k662V%K662TN324P986
16464.2h7846N324J0648P986WN324TK662T%k662Un324Tp986Xj0648p986j0648p986
16460.3a19790p986p987p986n324p986n324p986n324Wk662n324k662V%UK662UN324
16456.7b02313N324K662N324K662U%Tk662Un324Tp986n324p986Wn324p986n324Tk662
16453.1b79511n324k662%k662%UK662TN324TP986J0648TJ5972UK1296UK1297K3958
16449.9h7846K3958K1296TJ8634J3310J5972J0648P986N324K662%n324Tj0648Vj5972
16447.4a5972j3310j5972j3310Wj0648j0649j0648p986n324p986k662U%K662%K662
16444.5a67707K662%K662YN324UN325P986N324TP986N324TP986N324UP986N324VK662
16440.3c1944N324K662X%K662V%TK662T%K662%Xk662%UK662TN324TP986J0648TJ3310
16435.1F3888J5972VJ8635J5972TJ3310UJ0648P986VN324K662N324K662N324K662YN324
16431.1C06131N324P986UJ0648P986J0648UP987J0648P986TN324P986N324VK662N324
16428.1D63190N324K662N324K662N324K662U%k662%n324Tp986Tj0648Vj3310j0648
16425C96640p986j0649p986Wj0648p986j3310j0648j3310j5972Uj8634Wj8635j8634
16421.9A03818j5972Tj3310Tj0648p986Tn324k662Un324%n324p986Tj0648j3310j5972
16419.1f1226j5972j8634k1296k1297k3958k1296k3958k1296k3958k1296j8634k1296
16417.4c14117j5972Uj0648p986p987k661%K661P987P986J3310J5972UJ8634TJ5972
16414.8b58215J5972J3310J0648P986TN324UK662N324VP986J0648P986J3311J3310
16412.2a09142J3310TJ5972J3310UJ0648P986T%Uk662n324j0648p986j0648j3310j0648
16409.5f1226j0648Tp986Uk662n324k662%WK662TN324P986TJ3310TJ5972K1296TK3958
16406A8634K6620K9282TK9283K9282UK3958K6620K1296TJ5972TJ3310J0648TP987N324
16403.4C93978P986K662N324K662T%K662k662Vn324Tp986n325p986n324p986n324Tk662
16400.4C48723n324k662%k662%Tk662%k662Tn324Tp986j0648p986j0648Uj3310j0648
16397.5B36919p986j0648p986Vn324Wp986n324Tp986p987p986Tj0648p986j0648p986
16394.4G1874j0648p986Vk662n324%TK662N324UP986YN324XK663N324TK662N324K662
16389.8A51735K662%k662n324p986j0649j3310Tj8634j5972j8634Uj3310j5972j3310
16387.5c1944j3310j0648p986Tn324Tk662Un324k662Un324k662U%UK662TN324TP986
16383.9i3170P986TJ0648TJ3310J0648J3310TJ0648J3310J0648TP986TN324K662U%
16381.1F9212%Wk662Tn324Tp986Tj0648j3310Tj8634Uk1296Uk1297k1296j8634j5972
16377.7a96989j3310Tp986n324k662T%K662TN324K662N324K662V%k662Tn324Up986
16374.4b42243p986j0648p986Un324k662T%N324TP986TJ0648J3310YJ0648J3310J0648
16370.9a30439P987J0648XJ3310VJ0648J3310J0648J3310TJ0648TJ3310J0648UP987
16367.6A30439J0648TP986WN324UK662Tk662Tn324p986j0648j3310j5972j8634j8635
16364.6A17128k1296Vj8634j5972Tj3310Tj0648Vp986j0648p986j0648j0649p986j0648
16361.7a54397p986j0648p986n324Tk662%TK662N324P986J0648TJ3310TJ3311J3310
16359.3a03818J3310TJ0648UP986UN324P986N324K662P986TN324P986UN324P986K662
16356.2F1226N324%Uk662n324Vk662U%TK662N324K662N324P986N324K662N324K662
16352.9G4536K662T%k662Up986Uj0648Tj3310j0648Tj3310j0648Tp986Un324Tk662
16349.6g9860k662U%k662%K662UN324TP986J0648P986J0648P986J0648P986TN324VK662
16346.2B3958K662N324K662UN324K662N324K662N324P986N324P986TJ0648P986J0648
16343.7A19790J0649P986J0648P986TN324K662T%Tn324Uj0648p986j0648j3311j3310
16341.1A03818j3310j5972Tj3310j5972Tj3310j0648Vp986j0648p986Tj0648p986Tj0648
16338.4a14466j0648j0649p986j0648p986j0648p986Tn324Uk662V%K662%K662UN324
16335.2a99651K662N324K662N324K662N324K662N324VP986TJ0649J3310J0648J5972
16332.8h5184J3310J5972J3310J5972J0648J3310P986VN324TK662V%K662ZN324K662
16328.9G9860N324K662N324VP986TP987J0648P986J0648P986J0648P986TN324TK662
16326.1B10299%k662%n324Up986Tj0648Uj3310j3311j0648j3310Uj0648Tp986Tn324
16323B3958n324k662T%K662%K662N324K662TN324K662N324K662TN324K662TN324K662
16320.1F6550K662%K662%k662Un324Tp986Tj0648p986j3310p986j0648j3310j0648
16317.5c7268j3310j0648j3310j0648Wj0649p986Un324k662UK662UN324TP986N324
16314.2a43749N324TN325K662U%Wk662T%k662k663%k662%K662%N325N324P986TJ0648
16310.5i3170J0648TJ3310TJ0648J3310TJ0648TJ3310J0648TJ3310J0648J3310J0648
16308.2I5832J3310TJ3311J3310UJ5972J3310XJ0648J3310VJ5972J3310UJ3311J0648
16304.7D15274J0648P986TN324TK662%Tk662Tn324Tj0648Uj5973j3310j5972j8634
16302C43399j5972Uj3310j0648Up986n324Tk662V%K662VN324K662N324K662U%k662
16298.1B50229k662Tn324p986n324p986Un324p986Tn324Tp986n324p986Tj0648j0649
16295.3A19790j3310Tj5972j8634Uk1296j8634k1296j8634k1296j8634j5972j5973
16293.3a30439j3310j0648p986n324T%K662TN324P986TJ0648J0649J0648TP986J0648
16290.9h5184P986N324UK662%k662Tn324Tj0648p986j0648Tj3310j3311j3310Tj0648
16288.1a78355j0648Tp986n324T%UN324K662N324P986N324P986YP987N324K662N324
16284.7a14466%Uk662Un324k663n324%k662K662TN325N324P986TJ0648P986VN324K662
16281.2e5902K662T%Uk662%Tk662%k662%k662Tn324k662n324k662n324Wk662n324k662
16277.5a17128k662T%k662%S0k662%TK662%UK662%Uk662%Tk662%VK662UN324P986N324
16271.9a01156P986J0648P986J0648P986J0648P986WN324K662N324UK662V%Tk662Y%
16267.6A0648k662%VK662UN324UP986TJ0648UJ3310J0648TJ3310P987J0648P986UN324
16263.8A75693N324VK662U%k662n324Tp986j0648j3310j5972j5973j8634Tk1296Vj8634
16260.5a3310j8634k1296j8634Tj5972j3310j3311p986Tn324k662%K662UP986N324
16258.1a35763J0649P986J3310J0648J5972J3310J5972VJ0648J3310TJ0648P986N324
16255.8F1226N324%k662n324p986j0648j3310j5972j3310j8634k1296j8634k1296j8634
16253.7a01156j8634j8635j5972j3310j0648Tp986Tk662U%UK662N324UP986J0648TJ3310
16250.6a51735J3310J5973J8634J5972J8634J5972J8634J5972TJ0648UP986N324K662
16248.4D5254K662k662Un324Up986n324Uk662n324k662T%TK662UN324K662TN324K662
16244.8A3310K662%Uk662n324Tk662n324Tp986n324Tk662n324k662Vn324Tp986Tj0648
16241.4h5184j0648Uj3311p986j0648n324k662%K662N324P986J0648J3311J5972TJ8634
16238.9f6550J5972VP986J0648TN324K662T%k662Tn324Vp986k662n324Vk662n324Tp986
16235d2592p986Uj0648j3310j0648j3310j0648j3311j0648Tp986Tn324T%TN324TP986
16232.1a67707J0648TJ3310J3311J3310VJ0648TP986TN324T%Uk662n324k662n324Tk662
16228.8d2592k662TK662UP986UJ3310P986J0648J3310TJ0648TJ3310J0648P986J0648
16226.1A06480P986TP987N324P986N324S4K662U%k662Un324Xp986n324Tp986Tj0648
16220.6A41087j0648j3311j3310j5972j8634k1296Uj8634k1296Tj8634j5972Tj0648
16218.5a17128j0648p987n324Tk662%k662K662%K662YK663%Vk663%WK663K662N324
16214.2a19790K662N324K662N324VK662N324K662%K662%Tk662%k662%VK662TN324K662
16210.6f6550P986N324P986TJ0648UP986J3310J0648UP986UN324UK662TN324K662X%
16206.5A14466K662%k662%Tk662S0n324Tp986Uj0648Tj3310j0648p986j0648Tp986
16202.5b9282p986n324p986k662n324k662%UK662N324UP986J0648UP986J3310TJ0648
16199.5D2592J3310TJ0648UP986N324U%Tn324Tp986j0648Tj3310Uj0648Tp986n324
16196.2A0648k662%K662P986J0648J3310J5972TK1296TK1297K1296TJ8634TJ3310TJ0648
16193.6B55553P986N324TK662N324K662WN324K662N324UP986UN324P986UN324TN325
16190C88654N324K662T%Uk662Tn324n325n324p986j0648Tj3310Tj5972Tj8634Zj8635
16186.1A22452j5972j8634j5972j8634j5972j8634Tj5972Tj8634j3310j5972j0648
16184.2i0508j0648p986Tn324k662T%UK662UN324VP986N324J0648P986J0648P986J3310
16180.9c4606J0648UN324P986TN324K662%Tk662n324p986Uj0648j3310Uj5972j3310
16177.9h5184j3310j0648Tp986n325n324T%k662%Tk662%YK662%S4k662%k662n324k662
16172.3a59721n324Xk662n324k662Wn324k662n324k662n324k662n324k662UK662%N324
16168.5b42243N324P986J0648TJ3310TJ5972UJ3311J5972J3310VJ0648VP986J0648
16165.5A0648P986J0648WJ3310TJ5972J5973J5972WJ3310TP986TN324K662%k662Tn324
16161.9B50229p986Tj0648j3310Uj5972Tj3310j5973j5972j3310Uj0648Tp986n324
16159.3C1944n324k662T%TK662X%Tk662Un324Vp986k662n324Tk662T%K662TN324P986
16154.8@N324J0648J3310J0648J3310TJ0648J3310P986J0648N324U%Un324Up986j0648
16151.8I0508p986j0648Yp986n324p986n324Tk662Zn324Up986n324j0648p986Wn325
16147.1a30439p986n324p986n324Uk662n324k662%k662K662%K662V%Uk662Tp986Uj0648
16143.3b07637j0648Tj3310j0648j3310Tj0648j3310j0648Tj3310j0648Tj3310j0648
16141.2c83329j3311j3310Tj0648j3310Tj0648j3310j0648p986Tn324T%TK662P986
16138.7e11106P986J0648J3310J5972J8634TK1296K1297K1296K3958K1296K3958J8634
16136.8b74187K1296J8634J3310TJ0648P986N324K662%k662Tn324Up986n324Tp986
16134.3b28933n324Up986n324Uk662n324Uk662n324k662T%TK662TN324P986TJ3310
16130.9b60877J3310J5972J8634TK1296TK3959K3958TK6620K3958TK1296UJ8634UJ3310
16128.2A27776J5973J0648J3310J0648P986TN324TK662T%Vk662Vn324Zk662U%K662
16123.7A51735K662N324K662N324UK662%Tk662n324j0648Tj3310j5973j5972j8634
16121.3H7846k1296j8634Uj5972j8634j5972Uj3310Tj0648Tj0649p986n324Tk662%
16118.6a51735%K662TN324UP987N324P986TN324VK662%Vk662%k662%k662%VK662%K662
16114.1g9860K662TN324UP986J0648TJ3310UJ8634TK1296UK1297J8634K1296J5972
16111.2A89003J8634J3310TJ0648TP986N324K662T%Tk662Tn324p986n324Tp986n324
16108.5B31595n324k662T%TN324K662N324K662N324K662T%Tk662Tn324p986n324p986
16105.6B15623p986Tn324p986Tn324Wk662U%TK662TN324XK662U%Tk662Un324k662n324
16100.7A67707n324p986n324Tp986p987j0648Tj3310Tj5972j8634Tk1296Uk3958k1296
16098.1h2522k1296j8634j8635j5972j3310Tj0648Tp986n324Tk662%TK662T%K662U%
16095.1b12961%Tk662%k662T%UK662TN324TP986N324P986N324P986N324P986UN324
16091.8a35763P987P986YJ0648P986J0648WN324P986UN324K662N324K662%K662%Tk662
16087.8D5254k662Tn324Yk662U%TK662T%N324UP986N324P986TN324P986N324K662N324
16083.6G1874K662T%K662TN324K662N324P986TJ0648J0649J0648J3310J0648UP986
16081A96989P986UN324UK662T%Tk662Tn324p986Tj0648j3310Tj8634j5972k1297j8634
16077.8A03818k1296Tj8634Uj3310Vj0648Tj3310j0648Tj3310j3311j0648j3310p986
16075.1a62383j0648n324Tk662%K662N324UP986TN324P986N324N325N324K662N324
16072.5a14466K662YN324UP986N324J0648P986J0648UJ3310P986J3310J0648J3310
16069.3D2592J0648TJ3310J0648J3310J0648J3310J0649J3310VJ0648UP986TK662Tk662
16066.5B39581n324Tj0648Tj3310Uj0648Tp986n324n325%UN325K662P986N324P986
16063.6A57059P986N324P986YN324TK662U%Tk662Un324Up986Wj0648p986Tj0648p986
16059A35763j0649p986j0648p986j0648p986j0648Tp986j0648Wj3310Uj5972Tj8634
16056.1i3170j5972j8634j8635j8634j5972Uj3310p986Tn324T%TK662VN324K662N324
16053.1b28933K662N324TP986TJ0648VJ3310TJ3311J0648VP986YJ0648P986J0648J3310
16049.2B3958J5972TJ8634UK1297J8634TK1296J5972J8634J3310TJ0648P986N324K662
16046.7B79511%Tn324Up986Tj0648Wj3310Vj3311j3310j0648j3310j0648p986j0648
16043.4F1226p986j0648p986j0648Uj3310Tj5972j8634Uk1296j8635k1296j8634j5972
16041a91665j5972Tj3310Tj0648p986n324Tk662%K662TN324TP986VJ0648YP986J0648
16037.1a41087P986N325N324K662T%k662%n324k662n325n324Tp986Vj0648p986j0648
16034.2b04975p986n324Uk662%K662TN324UP986N324P986TN324P986N324P986TJ0648
16031.2a35763P987J0648YP986TN324TK662T%Vk662U%k662S0n324k662Tn324k662Tn324
16025.6h2522k662Xn324k662n324k662n324k662n324k663k662U%Zk662Zn324k662U%
16020.1a73031k662K662%K662UN324VP986N324P987P986J0648TJ3310VJ5972TJ3310
16016.8E324J5972TJ3310J0648TN324T%Tn324Tj0648Uj3310Tj0648Up986n324Tk662
16013.5c9930k662%K662TN324TP986UN324J0648TJ3310J0648J3310TJ0648J3310TJ0648
16010.6A22452J0649P986UN324K662T%k662n324p986Tj0648j0649j0648p986Uk662
16007.9H5184k662TK662WN324%K662%k662Un324Tp986Xn324k662TK662TP986TJ3310
16003.5E8564J3310J5972J8634TJ8635J8634XJ5972J3310UJ0648TN324P986K662U%
16000.2C54047k662%n324k662p986n324p986Tj0648Vj3310Tj0648j3310j0648Up986
15997.4A81017p986n324Uk662%k662%K662%TK662%K662%Xk662%WK662%K662TN324K662
15992.8A73031N324TK662N324K662T%Uk662Un324k662n324Vp986Uj0649j3310Tj5972
15989.2H2522j3310j5972j3310j5972j0648j3310n324p986n324k662TK662%K662TN324
15986.9a0648K662N324K662TN324K662N324P986N324P986TJ0648TJ3310J0648J3310
15984.5A03818J3310J5973J3310J5972J3310VJ0648TN324TK662T%k662n324Up986j0648
15981.5B15623j0648Tj5972Uj8635k1296j8634k1296j8634k1296j5972Vj3310j5972
15979.1f6550j0648j3310Uj3311j3310Tj5972j3310j5972Tj3310j5972j3310j0648
15976.9b71525j0648Tn324Tk662%TN324K662P986VJ0648J3310J0648J3310J0648TJ3310
15974a83679J0648P986J0648P986TJ0649P986J0648UJ3310WJ5972J0648J3310J0648
15971.3B9282J3310P986J0648P986N324VK662V%K662%Tk662%k662Zn324k662n324p986
15967E8564n324p986Tn324p986Tn324Tk662T%k662Un324p986Tj0648j5972Uj8634k1296
15963.7a27776j8635j8634Uj5972Tj0648Tp986n324Tk662K662%K662N324VK662N324
15960.7b42243N324S4P986TN324P986TP987J0648P986TJ0648P986J0648UP986J0648
15956.3b6620P986J0648P986N324P986TN324VK662%K662%Uk662T%k662T%UK662UN324
15952.3E0578P986N324P986TJ0648P986J0648P986TN325N324T%Tk662n324n325j0648
15949.7A17128p986j0648j3310Vj5972Tj3310Tj5972Xj8634j5973j5972j3310Up986
15946.4b07637p986n324k662%N324TJ0648TJ5972UJ8635J5972J8634VJ5972TJ3310
15943.5A0648J3310TJ0648TP986N324UK662T%k662Un324Tp986Tj0648Tp986j0648p986
15940.2E324n324p986n324k662%TK662TN324TK662N324TP986TN324P986TJ0648P986
15937.3F9212J0648VP986J0649J0648TP986J0648P986J0648P986VN324P986N324VK662
15934B58215N324TK662N324K662U%Uk662%k662%k662%K662%K662N324K662N324K662
15930.7B98145N324K662Uk662%n324Tp986Tj0648j3310Tj5972Tj8634j5972j8634j5972
15928A43749j5973j5972j3310Tj0648Up986n324p986n324Uk662n324Tk662Tn324Tp986
15925b1296n324Uk662T%K662N324TP986J3310P986J5972J3310J5972UJ3310TJ0648
15922.1A14466J0648P987N324K662%k662Tn324n325p986Tn324p986n324Uk662Xn324
15918.8E8564k662n324Tp986Uj0648Uj3310Uj5972j3310Uj0648j3311j3310Tj0648
15915.7a67707j3310j5972j3310Wj0648p986Tn324%K662TP986J0648J3310J5972TJ8634
15912.9b07637J8634TJ5972J8634J5973J3310UJ0648P986TN324TK662Tk662%k662n324
15910.1d7916k662n324k662n324k662U%UK662T%K662N324K662N324K662N324P986N324
15907.1b9282N324VK662U%S4N324K662N324TP986UN324P986N324K662%Tn324Tj0648
15901.8D2592j3310Tj5972j8634k1296Tk3958k1296Tk1297j8634Tj5972Tj0648Up986
15899.2b58215p986n324Zk662n324k662Un324k662Un324Up986Tn324p986Tn325p986
15895.2d04626n324k662UK662TP986TJ3311J3310J5972J8634K1296TK3958TK6620K3958
15892.6a94327K6620K3958K3959K1296UJ5972TJ3310P986K662N324%k662Tn324j0648
15890.1a5972j0648Uj3310Tj0648j3310j0648Tp986p987k662T%K662N324P987P986
15887.5a17128J0648J3310TJ5972J3310J5972J3310TP986J0648P986N324K662T%Uk662
15884.9B6620k662Vn324Uk662n324Uk662n324k662%UK662TN324TP986N324P986UJ0648
15881C4606P986TN324VK662T%Uk662%k662%k662T%n324k662n324Tp986j0648p986j3310
15877.3G986p986j3310Vj5972j3310Uj5972j3311j3310j0648j3310p986j0648n324
15874.9a99651n324k662K662TN324P986J0648TJ3310J5972J3311J3310J0648TP986
15872.7h2522P986N324K662T%Tk662Vn324Vk662U%TK662TN324K662P986N324P986UN324
15868.5d7916P986N324UK662V%VK662%Xk662Wn324k662n324k662n324k662%k662%Vk662
15863.2e3240%Uk662%k662W%UK662N324UJ0648P986J0648UP986J0648TP986UN324UK662
15858.6G1874%Uk662U%k662T%k662K662%K662VN324UP986WJ0649J0648VP986J0648
15854A96989P986N324U%Tk662Un324Tp986Wj0648Tj3311j3310Tj5972j8634Uk1296
15850.2G986j5972j8634Tj5972j3310Tp986n324k662%K662N324P986UJ0648TJ3310
15847.6c7268J0648UN324J0648P986N324P986N324UK662N324K662TN324K662W%Vk662
15843.9G7198k662Tn324Tp986Vj0648Tp986j0648j3310j0648p986j0648p986Tn324
15841.2g4536n324Tk662%WK662%Vk662%TK662%K662N324TJ0648UJ3310J5972J0648
15837.3@J5972TJ3310J0648TP986TN324K662T%Uk662%UK662N324TP986J0648J0649
15834A33101J0648J3310J5972J3310TJ5972J3310J5972J3310UJ0648J3310J0648P986
15831.8C27427J0648P986N324TK662%Uk662n324Up986n324p986Tn324Wk662Un324k662
15828.1B68863n324Yk662n324k662%UK662TN324K662P986N324TP986TN324P986UJ0648
15824.2C08793P986J0648P986UN324K662T%n324Tp986j0648j3310Tj5972j8634j5972
15821.6B55553j8634Tk1296j8634k1296j8634k1297j8634k1296j8634Uj5972Uj3310
15819.3c9930j3310Tj0648Up986Uj0649j0648Tj3310Tj5972Yj3310j0648p986n324
15815.8c30089k662%N324TJ0648J5972TJ8634K1296TK3958TK6620K3959K3958UK1296
15813.2b6620K1296J5972J8634J5972TJ3310P986J0648N324K662%Tn324Tp986j0648
15810.9G1874j0648Tj3310j5972j3310Uj5972j3310j0648Up986k662n324%K662UP986
15808.1g9860P986VJ0648P986UN324TK662T%K662%k662T%k662Tn324k662p986n324
15804.6b6620p986Uj0648p986Tj0648n324p986n324k662V%k662Vn325n324Tp986Tj0648
15801a70369p986Vk662n324%K662TN324UP986N324VK662T%K662VN324P986P987J0648
15797a11804J0648TJ3310J5972J3310J5972J3310TP986TN324K662%k662n324p986n324
15794.5b662j0648Tj3310j0648j3310j0648Tp986Tn324k662n324%k662T%k662%k662
15791.8a22452%UN324K662P986TJ0648J3310J5972XJ3310TJ0648P986N324%k662n324
15788.5F3888j0648Tj3310j5972j3310j8634j3310j5972j0648p986Tk662%K662N324
15786.3f9212N324TP986VN324P986N324TK662Y%K662XN324WP986UJ0648P986J0648
15781.3A11804P986J0649P986J0648P986J0648TP986UN324UK662%k662n324p986j0648
15778.6A94327j3310Tj8634Tk1297k1296k3958k1296Tj8634j5972Tj3310j0648Tp986
15776.2g1874p986n324Uk662n324k662V%k662%TK662UN324UP986UJ0648P986J0648
15772.5c9930P986J0648P986TN324UK662U%K662k662%Tk662%k662%K662%K662N324
15769.2B3958N324TP986YN324WK662U%k662n324Tp986j0648j3310Tj8634j5972j8634
15765.2A3310j8634Tk1296j8634k1296Tj8634j8635j8634Tj5972Tj3310j0648j3310
15763b50229p986Tk662TK662TP986TJ0648J3310WJ0648J3310P986J0648P987P986YN324
15759.1f1226P986K662N324K662%k662Tn324k662n324Tk662T%TK662Y%Tk662Un324
15755.1f6550k662V%VK662UN324TP986TJ3310J0648J5972J3310J8634TJ5972J8634
15751.8H2522J8634J5972J3311J3310J0648UP986N324TK662U%Tk662%k662Tn324k662
15748.8A86341k662n324Vp986Tj0648p987j0648Xp986n324Tk662%TN324TJ0648UJ3310
15744.9I8494J5972J3310J5973J3310TJ0648TN324K662%n324p986j0648j3310j5972
15742.7A46411j8635j5972Uj3310Tp986Tn324%TK662TN324TP986N324P986TN324P986
15739.7I0508N324TP986N324K662N324TK663K662T%Tk662n325n324p986Tj0648Uj3310
15736.7F1226j0648j3310Tj0648Tp986j0648Tp986Un324p986n324Xk662n324k662U%
15733.1a11804%TK662UN324TP986N324P986N324VK662TN324K662UN324VP986K662N324
15729.2E324N324T%K662k662Tn324p986Tj0648j3310j5972Xj5973j3310Tj0648p986
15726a89003p986k662T%K662TN324TP986TJ0648P986UP987P986J0648P986J0648VJ3310
15722.7d5254J3310TJ0648TJ3310J0648TP986TN324UK662UN324K662N324P986N324
15719.8A03818N324P986N324P987K662Uk662n324p987j0648j5972Tk1296k3958Tk1296
15717.4a0648k6620k3958Tk1296j5972j5973j3310j0648p986Tk662T%VK662UN324K662
15714.3a67707K662N324TK662TN324%K662%Tk662%k662Tn324k662%k662%TK662%N324
15711a51735K662TN324UK663N324TK662TN324K662TN324K662N324K662N324K662V%
15707.7f9212%Tk662Un324Up986n324p986Tn324n325n324Xp986n324p986n324p986
15704.1a99651n324p986n324k662U%TK662N324P986TJ0648J3310J5972J8634K1297
15701.7a22452K1296VJ8634TJ0648J3310J0648P986N324K662%Uk662Un324k662V%TK662
15697.9B9282K662TN324XK662U%Tk662n324Tp986n324p986Uk662n324%K662TN324J0648
15693.9C7268J0648J3310TJ5972J8634J5972J8635J5972UJ3310J0648TP986N324K662
15691.6B42243K662%k662%Tk662%K662%TK662%Vk662Xn324k662Tn324k662n324Tk662
15687.4A96989n324Yp986n324p986Tp987j0648p986j0648Zp986n324Tk662n324k662
15683.4a0648k662s%WK662UN324K662N324K662N324K662XN324K662N324K662N324TK662
15678.4C9930K662%Tk662Tn324p986j0648Tp986j3310Xj0648Up986p987p986n324Tk662
15674.8a54397k662%k662%K662VN324P986P987J0648J3310UJ5972J8634J5972TJ3310
15671.9B662J5972J3310J0648TP986N324P986K662N324VP986UJ3311J0648J3310J5972
15669.1A75693J3310J5972J3310VJ0648P986N324K662k662Tn324p986j0648j3310j5972
15666.7B26271j5972j8634k1296Tk3959k1296Vj5972Tj3310j0648Tp986n324Tk662
15664.1d7916%UK662%K662T%Uk662Tn324k662n324p986n324p986n324p986n324Tk662
15660.8a06480k662T%UK662T%N324K662TN324UP986N324TP986N324P986N324P986TN324
15657.3a3310P986N324UK662N324TK662TN324K662T%K662k662%k662n324k662p986
15654.5B1296n324p986Tn324p986j0648p986Tj0648p986Vn324Uk662T%K662TN324TJ0648
15651g7198P986J3310J0648J3310UJ0648J3310WJ0648J3310J0648UJ0649P986TN324
15648A59721N324TK662T%k662Un324p986Tj0648j0649j3310j5972j3310j8634j5972
15645.4D7916j5972Uj0648Up986Tk662T%TK662TN324K662TN324K662%K662%Uk662Vn324
15641.2d2592n324Tp986j0648p986j3310j0648j3310j3311j3310Uj5972j3310Wj0648
15638.5b63539p986Un324Zp986n324k662T%K662N324P986J0648J5972TK1296K3958
15635b44905K3958K6620K9282TK9283L1944K6620TK3958K1296J8634J5972J0648P986
15633G7198K662k662p986j0648j3310j5972j8634Uk1296j8634j5972Tj0648p986Tk662
15630.6a27776%K662N324P986TJ0648J3310J0648J3310TJ0648VN324WK662U%K662%
15627C7268k662%k662T%k662%VK662UN324K662X%K662%K662VN324UP986N324P986TN324
15621.9A19790N324K662K663%k663n324Tp986Tj0648Tj3310j0648j3310j0648Vn324
15619.2e324p986Un324Tk662U%TK662N324K662N324TP986N324J0648N324J0648UJ3310
15615.9D7916J3310TJ5972J3310J5972J5973J5972UJ3310TJ0648TP986UN324TK662
15613.2B68863N324K662%TK662k662%Tk662Vn324k662n324Vp986n324p986Uj0648j3310
15609.6A75693j3310j5972j8635j8634k1296Tk3958k1296Tj8634Tj5972j3310p986
15607.5g4536p986k662T%K662N324K662N324K662N324K662N324K662N324K662N324
15605.2c9930N324TP986UN324P986J0648UJ3310J0648TJ3310J0648P986UN324%Tk662
15602.1A25114n324p986j0648j3310j5972Tj8634Uj5972Vj3310j0648Tp986n324k662
15599.3a14466k662%K662N324TP986J0648J3310TJ5972J8634J5972TJ8634TJ3310J5972
15596.9G4536J0648TP986N324K662T%Tk662%k662%UK662%K662%K662%K662k662%k662
15593.4A14466n324k662p986n324p986Vj0648p986Tj0648p986j0648n324j0648p986
15591a8634p986n324Tk662%K662TP986TJ3310P986J5972J3310J5972J3310J5972J3310
15588.5I0508J5972J3310J3311J3310J5972J3310UJ0648TP986N324T%k662n324j0648
15586.1B23609j0648j5972Uk1296j8635j8634Uj5972Tj3310Tp986n324p986n324k662
15583.5a8634n324k662%k662T%VK662TN324TP986TJ0648UJ3310J0648P986TK662T%
15579.9G7198n324Tp986j0648Tj3310j0648Tp986Tn324k662T%K662UN324UP986TJ0648
15576.6B6620J0648TJ3310J0648J3310J0648UP986P987P986K662N324K662U%K662%
15573.9A59721K662WN324K662V%Tk662Tn324k662n324Uk662V%K662WN324VP986N324
15568.8A96989P986UN324P986N324TK662%k662n324p986j0648j3310j5972Tj8634k1296
15566.2A35763j8635j8634Uj5972j3310Tp986Tk662T%K662%N324VK662T%Tn324Tp986
15562.6G986j0648j3310j5972j8634k1296Uk3959k1296Uj8634Tj5972j3310Tj0648
15560.2b92821j0648n324p986k662%TK662P986TJ3310UJ5972VJ0648TP986N324K662
15557.2a59721K662k662Tn324Tp986Tn324Uk662T%K662TN324TP986J0648J3310TJ5972
15554a33101J8635J8634K1296TK3958K1296J8634K3958J8634UJ5972J3310J3311J0648
15551.8A43749J0648P986N324TK662k662Tn324p986j3310j0648j5973j5972Tj8634
15549.7F6550j5972j8634j5972Tj3310j5972Tj3310j8634j5972Tj8634j8635j8634
15547.7a65045j8634j5972j8634j5972Tj0648Un324Tk662%TK662XN324K662%K662T%
15544.1b66201%Vk662Wn324p986n324p986n324p986Tn324Tk662U%K662TN324UP986
15540c16779P986TJ0648VJ3310VJ5972TJ3310J5972J5973J5972VJ8634J5972J3310
15536.9a5972J5972J0648J5972J0648J3310J0648J3310J0648P986J0648P986UN325
15534.8A33101N324K662T%Tk662n324Tp987p986j0648Uj3310Tj0648j3310j0648j3310
15532.1G986p986n324p986Tk662n324k662%k662%TK662%TK662%XK662UN324K662N324
15528.2g986N324K662TN324UP986ZN324K662T%Tk662%k662%TK662UN324P986N324P986
15523.8A22452P987P986TN324VK662T%YK662TN324P986N324P986J0648TP986J0648
15520B44905P986TN324U%Un324Tp986Tj3310Tj5972k1296Uk6621k6620k9282l1944
15516.8B9282k9282l1944k9282l1944k9282k6621k6620k1296j8634j5972j0648Tn324
15515b58215k662%TK662T%K662%Tk662X%TK662N324UP986J0648P986TJ0648P986N324
15510.9a91665P986N324P986K662N324K662%Vk662n324k662V%TK662TN324WK662Uk662
15506.8a41087k662Tp986n324p986Tn324p986n324k662U%K662TN324WK662N324TK662
15503.3a54397%K662%Tk662%n324k662n324p986Uj0648j3310j0648j3310j0648Vp986
15500.3b90159n324k662%K662TP986TJ0648J3310TJ5972TJ3310J5972UJ3310J5973
15497.7a17128J3310S0J0648J3310TJ0648YJ0649J0648TJ3310WJ5972J3310TJ0648
15493.1B79511J0648P986TN324K662%Uk662Un324Tk662n324Tk662n324Tk662V%Xk662
15488.8B55553%Tk662T%k662%k662%Uk662%Tk662T%k662%TK662VN324VK662N324K662
15484.3B76849K662%Tk662n324Tp986Tj3310Tj5972Tj8634k1296j8634k3959k1296
15481.9H7846k3958k1296k3958j8634k3958Vk1296k3959k3958k1296Tj8634j5972Tj3310
15479.4b71525p986Tn324k662T%K662VN324P986TJ0648TJ5972TJ8634TK1296J8634
15476.4a35763K1297K1296J8634TJ5972UP986J3310P986J0648N324P986K662N324K662
15474.1E5902%TK662%TK662VN324ZK662U%Uk662Un324p986Tj0648j3310Tj5972j8634
15469.2A8634j8634j5972j8634Vj5972j8634j3311j5972j0648Tp986n324k662K662
15466.9a89003K662P986J0648J3310J5972J8635K1296K3958UK6620K1296K3958TK1296
15464.7I0508J8634J5972J5973J0648P986N324%k662n324p986j0648j3311j3310j5972
15462.7I5832j5972Tj3310j5972j3310j0648Tn324p986Tn324k662TK662%N324TP986
15460.1a0648J0648P986J3310WJ0648TP986N324TK662T%YK662TN325N324UP986N324
15456A59721P986WN324UK662U%Tk662Un324Tp986Tj0648p986j0648Up986p987n324
15451.9A17128n324Tk662Yn324Up986Tn324p986Tn324p986n324Tp986n324p986Tj0648
15448.2b9282p986j0648Vp986Tn324Tk662TK662%K662VN324K662TN324K662XN324P986
15444e3240J0648TJ3310TJ5972TJ8634WJ8635J5972WJ3310TJ0648UN324TK662Tk662
15440.1B90159n324p986Tj3310Tj5972j8634Wj8635j5972j3310Tj0648p986n324Tk662
15437.2C9930k662%VK662%K662T%K662T%Vk662n324Tp986j0648p986j0648Vp986Tn324
15433.1e3240n324%K662TP986J0648TJ3310J0648J5972VJ3310TJ0648TN324P986K662
15430.2A27776K663%Tk663k662Un324p986n324p986Tj0648j3310Tj5972j8634j5972
15427.6b662k1296k3958Tk6620k3958k6621k3958Tk1296j8634j5972j3310p986Tk662
15425.4b84835k662K662UN324K662P986N324UP986N324P986N324P986N324P986N324
15422.8a94327P986N324TK662N324%K662k662Tn324Tp986j0648p986Tj0648p986Tn324
15420.1b47567p986Tn324p986Tn324p986Tn324V%k662K662TN324UP986N324P986N324
15416.8b82173N324K662T%Vk662%k662%UK662UN324K662N324TP986N324TP986VJ0648
15412.8a89003J0648TJ3310J0648J3310J0649J3310J0648P986UK662T%k662n324p986
15410.3h2522j0648j3310j5972j5973j5972j8634j5972Tj0648j3310p986n324k662
15408.5b44905%TN324TP986J0648UJ3310J0648J3310TJ0648J3311J0648TP986J0648
15405.9g9860J0648P986J0648UJ3310J5972J3310J8634TK1296K3958TK3959K6620K3958
15403.6A94327K3958TK1296TJ8634J5972J3310J0648N324Tk662Tp986j0648j5972Tk1296
15401.1B76849k3958Tk6620k9282k6620k9283l1944k9282Vk6620Uk3959k1296j8634
15398.7a75693j8634j3310j0648n324T%K662TP986J0648J3310TJ5972J8634J5973J8634
15396.4a09142J5972WJ3310J0648P986J0648UP986J0648P986J0648P986J0648TP986
15393.6A09142P986TN325N324K662T%Tk662%n324k662p987p986Tj3310Tj5972Tj8634
15390.7B9282j8634Wj3310Tj0648p986k662TK662N324TJ0648TJ3310UJ5972J3310UJ0648
15387.3B6620J0648P986TN324K662%Tk662Tn324Tp986Tj0648Tp986Uj0648n324p986
15384.3c9930k662T%TN324K662P986N324P986J0648P986J0648UJ3310UJ5972J3310
15381.5A03818J5972J3311J3310TP986J0648N324TK662%K662k662%S2k662Tn324Up986
15377.2A62383p986Tj0648j0649j0648j3310Vj5972j3310j5972j3310j0648j3310j0648
15374.9c1944p986Tk662T%N324TP986J0648J3310J0648J5972VJ3310UJ0648TN325P986
15371.7A38425K662N324%Uk662%n324k662Un325k662%k662%VK662U%K663K662%K662
15367.9A35763k662%k662n325n324p986Uj0648p986Vn324Uk662n324k662n324k662
15364.8A8634n324k662%k662%K662%K662X%K662%k662%k662Un324Tk662n324k662Tn324
15360.8a0648k662U%k662T%k662%UK662TN324WP986N324P986N324P986N324TK662N324
15356.9E8564K662S2N324K662TN324%K662T%Wk662K662%K662TN324P987P986J0648
15352.2A49073J3310UJ5972J3310J0648UN324TK662%Tk662Un324k662%k662K662VN324
15348.6B60877N324UK662T%Tk662n324Up986Tj0648p986j0648p986j0648Wj3310j0648
15345.1A33101j3311j0648j3310j0648Wp986Wn324p986j0648Tj3310j0648j3310Tj0648
15341.9i3170j0648p986n324Tk662K662TN324P986J0648J3310J5972UJ8634J5972J8634
15339.5A8634J8634J5972UJ0648TN324TK662%k662n324Tp986j0648p986j0648Yp986
15336b662j0648p986j0648Tp986j0648Tp986j0648p986Tn324Uk662T%k663%TK663K662
15332.9a25114K662TN324P986N324P986VN324TK662T%Tk662Un324k662U%TK662N324
15329.1f6550P986TJ0648J3310J5972J3310J5972J8634K1296VK1297K1296UJ5972UJ0648
15326.3B66201J0648N324K662%k662n324p986j0648Tj5972j3310Tj5972j3310j0648
15324.1A65045j3310p986Tn324k663k662T%K662TK663N324TP986TJ0648VJ3310TJ5972
15320.9B42243J3310TJ5972J3310TJ5972J3310J0648J3310P986J0648P986N325N324
15318.9D01964K662U%K662%K662%N324K662N324P986UJ0648TJ3310J0648UP986N324
15315.7E32402N324K662T%VK662UN324J0648P986J3310TJ5972TJ5973J5972WJ3310
15312.3G42701J3310UJ0648J3310J0648VP986N324TK662T%Tk662n324k662n324Up986
15309H38533p986j0648p986j3310j0648j3310Wj0648p986Tn324k662T%Uk662%k662
15305.8F78813k662Tn324Vp987p986Wj0648Vj3310Xj0648Tp986Tn324k662T%TK662
15301.2D36570%K662N324K662VN324K662V%K662T%Uk662%n324k662n324Tp986j0648
15297.5D36570j0648j3310Tj8635j5972k1296j8634k3958k1296k3958k1296k3958Tk1296
15295.4A65045j8634j8635j5972j3310j0648n324T%K662N324P986TJ3310TJ3311J5972
15293.1A57059J5972TJ3310J5972J3310TJ0648TP986N324K662%k662n324p986Tj0648
15290.7B47567j0648j3310Tj0648j3310j0648p986j0648n324Tk662%TK662TN324P986
15288.3A62383N324P986N324TK662N324%K662%Zk662Tn324Tp986j0648Tj3310j3311
15284.7A25114j3310j5972j3310j0648Tp986Tk662n324%UK662T%K662%TK662%TK662
15281.5E0578K662TP986TJ0648TJ3310TJ3311J0648UN324K662%k662n324p986j0648
15278.8A46411j0648j0649p986Tn324k662%N324P986J3310J8635J8634K3958K6620
15276.7B15623K9282TL1944UK9283K9282TK6620K3958TK1296WK1297K1296UK3958K1296
15273.6G69321K3958UK6620K3958K6620K6621K6620XK3958K1296TJ5973J5972J0648
15270.8A213877P986K662%n324Tj0648j3310j5972j8635j8634Tk1296j8634k1296Tj8634
15268.5A016888j8634Tj5972Tj3310Tj3311j3310j0648Up986Tn324Tk662%K662N324
15265.8H41195N324J0648UJ3310UJ3311J5972J3310J5972UJ8634K1296UK3958TK6620
15262.9A165960K6621K6620K9282UL1944L4606L1944L7269L4606L7268L9930VM5255
15260.6A719659M2592M7916TN0578N3240N5903N8564O3888O6550P1875P4536P9860
15258.9B433077Q2523Q7846R3170R8495J01156J09142J14467J19791J27776J35762
15257.4C503205J43749J54397J62382J73031J86340J99651K12961K26271K42243K60877
15256E465107K79511K98145L16779L40738L62033L85992M15273M41894M71175N00458
15254.6I277105N35065N64346O01614O30896O65503O94784P24068P48024P69322P79968
15253.1A5990695P82631P77307P58674P26728O81475O14924N35064M39232L27426K04975
15251.7B1839131P4537n8564j89002l16780m28584n32402o14924o84137p37377p71982
15250.2A7579916p90617q01266p95941p82631p63997p40038p10757o81475o46869o12262
15248.8A0254063n80318n45712n11106m81824m47218m20597l91316l62033l40737l14118
15247.4E859084k92821k71525k50229k36919k18284k07637j91665j81017j70368j62383
15245.9C676236j51735j46410j38424j30439j25114j19791j11804j09143j03818r8495
15244.5B441063r5832q7846q5185q2522p7198p1875o9212o6550o3888o1227n8564n5902
15242.8A565262n3240n0578m7917m5254m2592l9930l7268l1944l1945k9282k6620k3958
15241A104734k3958Uk1296k3958Tk1296k3959k3958Yk1296k3958k1296Tk1297k3958
15238F17586k1296k3958Vk6620k3958k6620k3958k6621k3958Vk1296Vj8634j5972Tj3311
15234.8A27776j0648p986Tn324k662%k662K662%K662WN324VK663N324TK662%Un324
15231.1A38425n324p987p986j0648Tj3310j0648j3310p986j0648p986n324k662%TN324
15228.8B9282N324P986WN324TK662%k662Tn324p986Tj0648Tp986j0648p986n324p986
15225.6@%k662K662%K662N324P986VJ0648P986WN324P986N324P986N324K662N325K662
15222.2A33101K662%Tk662%k662n325k662Tn324k662Tn324k662n324k662n324p986
15219.6G9860n324Tp986n324Tk662U%K662TN324TK662U%Tn324Tp986Tj0648Up986n324
15215.7e324n324k662%K662N324P986J3310TJ8634TK1296TK1297K3958K1296J8634
15213.4A94327J8634J5972J3310J0648N324T%n324Tj0648j3310Tj8634j5972j8634
15211.2A62383j8634j8635j8634j5972Tj3310j0648p986Tn324Vp986n324p986Tj0648
15208.6b6620j0648j3310p986j0648n324Tk662%K662N324TP986J0648VJ3310P986J0648
15205.9A3310J0648TP986N324K662%k662Tp986j0648Tj3310Yj0648p986Tn324Tk662
15202.5a17128%K662TP986J0648TJ5972J8634K1296UK3958UK1296K1297J8634TJ3310
15199.7A81017J3310J0648P986N324TK662%k662%n324k662n324Tp986n324p986Tn324
15197.1A70369n324Uk662U%UK662%N324K662N324VP986N324TK662T%Tk662n324Tp986
15193.1A81017p986j0648Uj3311j0648Tj3310j0648Tp986j0648Tp986Tj0648p986Tn324
15190.4e324j0648p986Tn324p986Tn324p986Vj0648Uj0649j0648Up986n324Tk662TK662
15186.9a86341K662N324P986TJ0648TJ3311J3310TJ5972J3310TJ0648J3310TJ0648
15184.6a0648J0648J3310J0648J5972J3310TJ5972J3310UJ0649J0648P986N324K662
15182.4A59721%k662n324p986Tp987p986n324U%TK662TN324P986P987P986N324P986
15179.6A51735N324TK662V%VK662%K662%Uk662Up986Uj3310j3311j3310j5972Xj0648
15175@j0648Un324Uk662%TK662TN324VP986UK662P986TN324VK662V%Uk662Up986n324
15169.6B9282p986Tj0648n324j0648Xj3310Vj8635j5972j8634Tk1296j8634Uj5972
15166.3b84835j3310Tp986n324k662%K662P986TJ0648J3310UJ5972VJ8634J5972J8634
15163.4a41087J8635J8634TK1296J8634K1296J8634J5972TJ3310TJ0648P986N324TK662
15161.1H5184K662N324UP986J0648J0649J3310J5972XJ3310J0648TP986TN324K662
15158.1C00807%K662k662%k662n324Up986j0648j3310Tj5972Tj8634k1296j8634k1297
15155.5A25114j8634k1296j5972Tj3310j0648p986n324T%TK662TN324YK662N324%Uk662
15151.8E8564k662n324p986Uj0648j3310p986j0648Up986Tn324k662T%K662N324TP986
15148.8d2592P986J0648P986J0648N324TK662T%k662n324Tp986j0648Tj3310j0648
15146.3e5902j0648Tp986Un324Tk662T%TK662N324TP986J0648TJ3310J5972TJ8634
15143.3a0648J5972J8634K1296J8634TJ5972TJ3310J0649J0648N324TK662%k662n324
15141A54397n324Tp986p987p986Yj0648p986j0648Uj3310p986j3310Tj0648Up986Tn324
15137.2g9860%k662K662TN324P986TJ0648J3310J0648J3310VJ5972J3310TJ0648TP986
15134.4A03818N324T%n324p986j0648j3310j8634k3958Uk9282l1944k9282l4607l1944
15132.1a70369l1944l4606l1944Tk9282Tk6620k3959k1296j8634j5972j0648Tn324
15130d92472k662K662TN324J0648TJ3310J5972J8634TK1297K1296K3958K6620YK3959
15127a19790K1296J8634J5972J3310P986N324K662%k662n324p986Vn324k662T%K662
15124.3h2522N324P986N324J0648P986WK662Uk662%n324Zk662Xn324Tp986Tj0648j3310
15119.4a17128j5973j8634Vk1296j8634j5972Tj3310j0648p986k662TK662N324TP986
15116.8b95483J0648TJ3310TJ0648J3310J0648TP986UN324K662N324%K662VN324UJ0649
15113.5a27776J0648TJ5972TJ8634K1296UK3958UK1296K3958J8635J8634J5972J3310
15111A91665J0648P986N324K662T%Tk662Tn324k662n324Up986n324Tp986n324Up986
15107.9A41087n324Tn325p986Vj0648Tj3310j0648j3310j0648Tp986n324k662n324
15105.3g986%UK662VN324P986N324TP986N324P986N324P986WN324P986TN324P986N325
15101.5A33101K662N324K662T%k662%n324Tn325p986j0648Uj3310Tj5972j3310j5972
15098.8A5972j3310j0648j3310j0648p986n324k662%K662N324P986TJ0648J3310J0648
15096.7A0648J3310J0648TP986N324%Tn324p986j3310j5972Tj8634k3958k1296Tj8634
15094.2a03818j8634j3311j3310p986n324k662%K662N324TP986TP987J0648UJ3310
15091.8h2522J3310J5972WJ8634J5972J8634TJ5972J8634J5973J5972TJ3310J5972
15089.3A94327J3310TJ0648J3310P986J0648P986N324P986N324sP986N324TK662N324
15086C59371%K662k662Un324Tp986Xj0648Uj3310Wj5972j3310Uj3311j0648Tp986j0648
15081.7H7846n324Vk662Xn324k662n324Xp986n324Tj0648p986j0648p986j0648j3310
15077.8f9212j0648Tp986Tn324Tk662%K662TN324P986J0648P986J3310J0648J3310
15075.3d5254J3310TJ5972J0648J3310J5972J3310J0648UP986N324TK662T%Tk662Tn324
15072.5I5832n324Tp986Uj0648Wp986j0648Tp986Tn324k662T%K662TN324P986J0648
15069a8634J0648P986J3310UJ0648J3310J0648P986UK662Uk662Vn324Tk662n324Tk662
15065.6F9212k662%UK662N324TP986TJ0648P986J0648P987J0648N324TK662%k662p986
15062.7A46411j0648j0649j5972Tj8634k1296j8634Tj5972j3310Tj0648p986n324k662
15060.5e3240K662TN324P986J0648J5972J3310J8634K1296K3958TK9282K9283K9282
15058.5A81017K9282UK6620TK3958TK1296J8635K1296J8634J5972J8634TJ5972TJ8634
15056.1E53698J3310J5972J3310J0648UP986N324TK663%Tk663n324Tp986n324j0648
15053.5F12262p986j0648Tp986j0648p986j0648n324p986k662n324%TK662TP986N324
15051E43050J0648P986J0648TP986TN324U%Tk662Tn324p986Uj0648p986Tj0648p986
15047.9E35064p986j0648p986Tn324p986n324k662%TK662P986TJ3310TJ5972UJ8634
15045.1E90966J8634J5972J8634J5973J5972J8634J5972TJ3310J5972TJ3310J5972
15043.2H01265J3310J0648TP986TK662T%n324k662p986Uj0648p986j0648p986Tj0648
15040.5G69321p986Uj0648Uj5972Tj8634j8635k3958Uk6620k3958Uk1296Tj5972Tj0648
15037.3C88654j0649p986Un324Tp986n324p986Wn324Uk662T%TK662N324K662N324K662
15033.7B87497N324TK662TN324K662TN324VP986UJ0648P986J0649P986TN324TK662
15030.6D17936%Tn324Tp986j0648j3311j3310j5972Tj8634j5972Tj3310Tj0648Tp986
15028B23609p986n324Tk662T%k662%WK662%Vk662Tn324Tp986j0648Tj3310j3311j5972
15024.1A11804j3310j5972Vj3310j5972j0648j3310j5972j3310Uj0648j3310j0648
15021.8a09142j0648p986p987p986Tn324Tk662n324Tp986n324p986j0648Tj3310j0648
15019.3b42243j5972j3310Tj0648Up986n324k662K662TP986J0648J5972TK1296K3958
15016.9b31595K3958K9282TK9283L1944L4606L1944K9282L1944K9282UK6621K6620
15014.9A81017K3958TK1296K3958J8634K1296J8634UJ8635J5972TJ3310J0648UN324
15012.4D71176N324%K662%k662%UK662TN324TP986TJ0648P986TN324K662Tk662Tn324
15009.1E35064j0648Tj3310j5972Tj8634Uk1297j8634j5972j8634j3310j5972j0648
15007B98145j0648p986Tn324Wk662n324k662W%k662K662%K662TN324YK662%k662Tp986
15002.2B55553p986j0648Tj3310j5972Wj3311j5972j3310Up986j0648p986n324Tk662
14999.3B3958%TK662TN324TP986TJ0648P986J0648P986TN324TK662%Uk662Vn324k662
14995.7I5832k662Vn324Up986n324Uk662%TK662N324TJ0648UJ3310J5972J5973J8634
14992.3A51735J8634WJ5972TJ0648TP986K662Tk662n324p986j0648j3310j5972j8634
14989.6B36919j8634Uk1296Tj8635j8634j5972Tj0648Tp986n324k662T%K662X%K662
14986.1D7916k662%k662%n324k662Un324k662Tn324k662n324k662Tn324sp986Vj0648
14981.8i0508p986j0648p986j0648p987p986sj0648p986Tn324p986n324k662n324k662
14978.5b63539k662%WK662%K662X%K662%k662%n324Vp986j0648p986Vn324Tk662%TN324
14973.4c27427N324P986J0648J3310TJ5972TJ8634XJ5973J8634TJ5972WJ0648VN324
14969.7D7916P986K662V%Tk662%k662%k662%WK662%TK662%k662%k662T%k662T%k662
14965.2D7916k662%k662T%k662%TK662UP986N324P986TJ0648P986WN325K662V%VK662
14960.8A43749K662TN324P986VN324P986N324%K662k662n324p986Tj0648Tj3310Tj5973
14957.7A19790j5972j3310j5972Tj3310j5972j3310j0648p986j0648p986n324k662
14955.9b9282%TK662UN324K662T%Tk662n324Tj0648Tj3310Uj5972j3310Tj0649j0648
14952.6a49073p986Tk662T%K662TP986J0648J3310J5973J8634K1296K3958TK6620K3958
14950.1B1296K3958TK1296J8634J5972J0649N324K662%n324p986j0649j0648Tj3310
14948H5184j3310Uj0648Up986n324p986n324k662V%k662%k662Tn324p986Uj0648Up986
14944.1a01156p986Tn324k662%K662TP986TJ3310UJ5972J8634J5972TJ8634J5972VJ3310
14940.9I8494J0648TP986P987K662T%Tn324Tp987p986j0648j3310j0648j3310Uj0648
14938.2B9282j3310Tj0648j5972j3310j5972Wj3311j3310j0648p986n324T%TK662N324
14935.3a65045P986TJ0648J3311J3310VJ0648J3310P986UN324TK662N324K662UP986
14932.3A0648N324P986TJ0648TP986J0648P986UN324P986UP987J0648J3310TJ5972
14929.5A86341J5972J8634UK1296J5972J8634J5972J3310J0648N324K662%n324p986
14927.4C48723j3310Tj8634k1296Vk3958k1296Tj8634j8635j5972Uj3310Tj0648j3310
14924.6A5972j0648n324p986Tn324Tk662%TK662N324WK662T%k662Tp986j0648j3310
14921.3c1944j3310j5972Uj3310Tj0649j0648n324Uk662T%k662%Uk662%WK662UN324
14917.3a54397N324P986TJ0649J0648J3310TJ5972VJ8634J5972K1296UK3958TK6621
14914.6A51735K3958UK1296J8634J5972TJ0648P986N324TK662%Tk662Un324k662n324
14911.7C06131n324k662U%TK662N324TP986UJ0648P986J0648N324T%Tn324p986j0648
14908.5C46061j3310j5972j8634Tk1296Tk3958k1296k3958k1296k1297k1296Tj8634
14906.5F3888j8634Uj3310j8634j5972Vj3310j5972j0648j3311j3310j0648j3310j0648
14904a89003j0648j3310j0648Tj3310j0648p986Un324Tk662Vn324k662n324Tp986Tj0648
14900.9c48723j3310Tj3311j5972Tj8634Tk1296Vk3958Tk1296k3958j8634k1297j8634
14898.3f94785j5972j3310Tj0648p986n324k662%TN324TP986TJ0648P986J0648TP986
14895.7f89461P986TN324VN325N324UP986N324J0648P986J0648J3310UJ5972ZJ3310
14891.8d07288J5973J3310J5972J3310S0J5972VJ8634J8635K1296UK3958TJ8634K3958
14888.1B6620K3958K1296K3958J8634K1297J8634UJ5972TJ3310TJ0648P986TN324T%
14885.5B87497%k662n324Yk662V%k662Wn324p986Vj0648Vp986j0649j0648p986Uj0648
14880.4G9860p986Tj0648Tj3310Vj5972j3310Tj0648Tn324T%TN324P986J0648J3310
14877.4d7916J3310J8634J5972J8634K1296TJ8634TJ5972J3310J3311J0648P986N324
14875.4A65045K662%Tn324Tj0648Tj3311j5972Tj8634Tk1296Tj8634Tk1296j8634Tj5972
14872.5a01156j3310j0648n325n324%N324P987J0648J5972J8634K1296K3958TK1296
14870.5A3310K3958UK1296J8634J8635J8634J3310TJ0648P986N324K662k662Tn324
14868.2B04975p986Tj0648Wp987p986n324T%K662TN324P986P987J0648J3310J0648
14865.3A70369J3310TJ0648UP986TN324K662T%k662n324Up986n324p986n324Tk662
14862.3B02313k662T%TK662XN324K662U%K662%K662k662%k662Vn324k662T%UK662TN324
14857.5B18285P986YN324P986TN324P986N324P986K662N324%Un324Up986j0648p986
14853.9B87497p986Tn324p986n324Uk662n324Xp986Tn324Vk662%VK662%K662%Uk662
14849.3A70369k662Un324k662n324k662n324k662U%UK662TN324WP986N324TK662V%
14845.2A94327%k662%k662V%k662T%k662T%k662%k662%K662%K662S2%K662%Uk662Tn324
14839.4A91665n324p986Tj0648j3310Tj3311j5972Tj8634j5972j8634Tj5972Tj8634
14837.1c4606j8634j5972j8634j5972Tj3311j3310Up986j0648p986n324Tk662T%TK662
14834.4b12961K662N324UP986N324P986N324TK662U%Uk662%VK662%K662N324TP986
14830.6a33101P987P986J0648J3310J0648J3310TJ5972J3310TJ0648P986VK662N324
14828.2C7268K662%TK662%k662%Xk662%k662%k662Un324Tk662n324Tk662p986n324
14824.3a3310p986Uj0648p986Tn324Tk662T%UK662X%Vk662Tn324Up986Tj0648Tj0649
14819.5a33101j0648j3310Vj5972j3310Uj0648Tp986Tn324Tk662%TK662TN324TP986
14816.2b79511P986J0648J3310J5972TJ8634K1296J8634K1296J8635J8634J5972J0648
14814.4g1874J0648N324%Tn324Tp986j0648p986n324p986n324k662%TK662UN324K662
14811.5i8494N324TK662TN324K662XN324K662N324UK662N324K662N324K662N324K662
14808.2a0648P986K662P986TJ0648UJ3310J0648UP986TK662N324%Uk662n324Tk662
14805A01156n324Uk662%UN324TP986J0648J3310J3311J3310J5972TJ3310J5972J3310
14802.3B26271J0648VP986J0648P986J0648XP986UK662N324%k661k663n324p986j0648
14798.8C62033j3310j5972Tj8634k1296Uk3958k1296k3958k1296k3959k1296Tj8634
14796.7E8564k1296j8634Vj5972Tj3310Tj0648p986n324T%TK662N324UP986N324P986
14793.5h5184N324WK662N324K662W%Un324k662n324Tp986n324p986Yp987j0648p986
14789a51735j0648Vp986j0648Tp986Tn324U%k662K662%N324K662N324VP986N324P986
14785.4b04975P986TJ0648TJ3310TJ5973J5972J8634VK1296J5972K1296J8634J5972
14783E8564J5972TJ3310TJ0648J0649P986TK662N324%Tk662Tp986Tj0648j0649j3310
14780.2A06480j3310j0648j3310Tj0648j3310j0648j3310j0648j3310Tj5972j8634
14778.4f3888j8634k1296k3958k3959k6620k3958k6620Uk3958k1296Tj8634j5972j5973
14776.2c99302j3310j0648p986Un324Tk662U%UK662N324TJ0648TJ5972J8634K1297
14773.2c75343K6620TK9282L1944UK9282TK6621K3958J8634TJ3310P986TK662T%k662
14770.5a8634k662n324k662n324Uk662W%TK662T%K662N324K662N324K662N324K662
14767.1b6620N324K662VN324K662VN324UP986N324TP986N324TK662N324K662XN324
14763.1H7846K662X%Uk662%n324k662Tn324k662n324Up986n324p986Vj0648Tp986j0648
14758.9a8634j3310Uj0648Up986k662TK662N324P986J0648J5972TJ8634UK1296J8634
14756.1E0578J8634UJ5972J3311J0648TP986K662Tk662n324Tj0648Tj3311j3310j5972
14753.5I3170j5972Tj3310Vp986j0648p986Un324k662n324k662%k662Y%k662%UK662
14749.3f9212K662N324K662N324UK662N324K662U%k662Tp986n324j0648Uj3310Tj5972
14746.1a19790j3311j3310Uj0648j3310Uj5972j3310Tj5972j3310Uj0648p986Tn324
14743.4c54047k662%TN324TP986J0648J3310J0648J5972J3310J5972J3310J5972J3310
14741.2b15623J5972J3310J5972J3310UJ3311J3310J0648J3310J0648TP986UN324P986
14738.8b1296N324TP986K662P986WJ0648P986J0648P986TN324UK662T%k662n324Tp986
14735.3H5184p986j0648j3310j0648j3310j0648Tp986n324p986k662U%K662UN324TK662
14732.5@P986TJ0648TJ3310UJ5972J3310TJ3311J0648P986N324T%Tk662Tn324Wn325
14728.9A25114n324k662n324%k662%VK662%Vk662%k662%k662%VK662N324K662P986
14725A22452N324J0649P986J0648J3310J0648J3310J0648VP986TN324TK662T%Tk662
14722.1B66201k662n324Up986Tj0648p986j0648Vj3310Tj5973j5972j3310j5972Tj3310
14719.2E3240j3310j0648p986k662UK662N324K662P986N324TP986N324WK662V%Uk662
14715.5H5184%k662%XK662%Uk662n324Tp986j0648Tj3310j5972j3310j5972Tj8634
14712e0578j5972Vj5973j3310Tj0648Tn324T%TP986TJ3310TJ8635J8634TK1296TJ8634
14708.7b9282J5972J3310TJ0648P986N324TK662WN324K662N324XK662N324%K662%Tk662
14704.8A03818k662n324Tp986Uj0648Wp986Un324Vk662n324k662n324k662U%k662%
14700.8e8564K662UN324P986UJ0648TP986J3310J0648UN324U%k662n324Tj0648Uj3310
14697.2A0648j0648n324p986Tk662TK662TN324VK662N324TK662%Tk662n324k662n324
14694@n324j0648p986j0648Tj3310Tj5972j3310j5972j3311j3310Tj0648Tn324T%TK662
14691.1a86341N324UP986TN324TK662T%Tk662T%k662%k662%K662%K662UN324K662K663
14687.4a27776N324WP986UJ0648XJ3310P986J3310VJ5972VJ5973J5972WJ3310TJ0648
14682.6B58215P986TN324TK662U%VK662%UK662%Vk662Tn324p986Tj0648j3310j0648
14678.6B36919j5972j3310Tj5972j0648j3310j0648Tp987p986Tn324Uk662n324Wp986
14675.6E5902p986j0648p986j0648p986Tn324Uk662%K662N324TK662P986N324P986
14673B1296N324K662Tk662Tn324p986j3310j0648j8634k1296Tk6620Tk9283k9282Uk6620
14670.3b68863k6620k3958k1296j5972Tj0648n325n324k662%TK662K663N324UP986
14667.8c67357P986J0648TJ3310TJ5972TJ8634J5972TJ3310TJ0648TN324K662Tk662
14665.2a73031k662n324Tp986n324Uk662U%UK662%UK662%K662UN324K662N324WK662
14660.9a67707N324K662T%K662%TK662%Wk662Un324p986j0648Tj3310j5972Tj8634
14657.5b58215j8634k1296Uj8634k1296j8635j8634Tj5972j3310j0648Tn324Tk662
14655.2e00458k662%K662TN324UP986UJ0648J3310TJ5972J3311J8634J5972J8634TJ5972
14652.3c03469J8634J5972UJ0648J3310P986TN324TK662V%N324K662N324UP986TJ0649
14649a25114J0648TJ3310J0648J3310TJ5972J3310TJ0648J5972J3310TJ0648J3310
14646.8F6550J3310J0648J3310J0648TJ0649P986UK662T%k662n324j0648Tj3311j5972
14644.2A06480j8634j5972j8634j5972j3310Tp986k662UK662TN324P986J0648UJ3310
14641.6E8564J3310TJ5972TJ8635J8634TK1296YJ8634J5972TJ0648J3311P986TK662
14638.5D15274K662T%k662Tn324k662n324Tp986n325p986j0648Tj3310Tj5972Vj3310
14635.4B50229j0648Tp986n324%TK662TN324P986XN324UK662Tk662Tn324p986Tj0648
14631.7B58215j3310Tj5972j3310j5972Tj3310j5972j3311j0648p986Tk662%K662N324
14629.4A06480J0648TJ5973J5972TJ8634K1296J8634K1296J8634XJ5972J8635J8634
14626.8D20598J5972J8634J5972TJ3310TJ0648P986K662Tk662n324p986j0648Tj5972
14624.5D84486j8634Tk1296Tk1297k1296j8634k1296j8634j5972Tj3310Tj0648p986
14622.3B26271j0648p986n324Up986n324Tp986Uj0648j0649j0648Tj3310j0648j3310
14619.7F9212j0648Tp986n324Uk662Wn324Tk662j0648p986j0648Tj3310j0648Tj3310
14616.6i0508j0648j3310j0648j3311j0648j3310j0648Vp986Un324Tk662T%K662N324
14613.7b36919P986J0648J5972TJ8634K1296K3959K6620TK3958TK1296J8634TJ3310
14611.5E0578P986N324%Tn324p986j0648Tj3310j0648Up986Un324k662T%K662UN324
14608.2c7268N324TP986UN324J0648J3310J0648J3310XJ3311J0648P986TK662T%n324
14604.9A57059n324j0648Tj3311j3310j5972Uj8634j5972j3310Uj0648Tp986Un324
14602.2f9212n324Up986n324p986n324Uk662T%TN324UP986J0648P986J3310J0648J3310
14599d7916J5972UJ8634K1296TK3958K6620K3959K6620TK3958UJ8634J5972J3310P986
14596.4C16779N324%n324p986j3310j5972Tj8634k1296Vk3958k1297k1296k3958k1296
14594D7916j8634k1296j5972Tj3310Tp986n324TK662TP986TJ0648J3310J5972J0648
14591.5B662J5972J3310TJ0648TP986N324K662%k662n324p986j0648j3310j5972Tj8634
14589.1g986k1296Tk3958k1296k3958k1297k1296j8634Tj3310j0648Tn324k662%TN324
14586.6b36919K662N324UP986N324UK662N324TP986N324P986J0648TJ0649J5972J3310
14583.9i8494J8634J5972J8634TJ5972UJ3310TJ0648P986UN324ZK662N325K662N324
14580.3A41087K662U%K662%Tk662Tn324Uj0649p986j3310j0648j3310j5972Tj3310
14577.4B9282j8634j3310j8634j5972j8634Tj5972Uj5973j3310j0648Tp986Tn324k662
14575a96989k662%K662N324TJ0648TJ5972J3310J8635J5972J8634UJ5972TJ3310J0648
14572.4A0648J0648P986TK662T%Tk662Tn324Yk662n324k662U%TK662%K662%Tk662Tn324
14567.9b1296n324Tp986Xn324Uk662%k662K662%K662T%K662%Vk662U%k662%UK662%
14563i8494N324K662N324UP986N324P986N324P986VJ0648P986J3310UJ5972J3310J5972
14560H7846J3310UJ0649N324TK662k662Tp986j0649j3310Uj5972Wj0648j3310j0648
14556.8b6620j0648Tp986n324Uk662%TK662TP986N324J0648P986J0648TJ3310P986
14554.1E324J3310J0648J3310J0648J3310J0648J3310UJ3311J3310TJ5972J3310UJ5972
14551.7B28933J3310WJ0648TP986N324T%k662Tp986j3310Tj5972k1296Tk3958Vk3959
14548.2A17128k3958k1296Uj8634j5972j8634j5972j3310Uj0648Tp986n324Uk662k663
14545.5a30439%UK663K662%K662U%K662%Tk662Wn325k662%k662%K662N324P987P986
14541.6a14466J0648TJ3310J5972J3310J5972J3310TJ0648J3310J0648P986TK662T%
14539.3D7916k662Tj0648Tj3310Tj8634Tk3958k1296k3958k1297k1296Tj5972Tp986
14536.8b15623p986k662K662N324P986J3310TJ8634K1296K1297K1296K3958K6620K3958
14534.8b6620K6620K1296K3958TK1296J8634TJ5973J3310J0648TP986N324P986N324
14532.6B04975K662N324K662N324K662%K662%Uk662Wn324Vp986n324p986n324p986
14529.2A57059p986n324Un325k662T%UK662TN325K662N324K662T%Uk662p986p987j0648
14525.7A17128j3310j5972Tj8634k1296j8634Wj3310j5972j3310j0648Tp987p986Un324
14522.9a62383p986Tj0648p986j0648Wp986Un324k662%K662N324TJ0648UJ3310J5972
14519.5b07637J3310J5972J3310UJ0649J0648TP986ZN324P986N324P986K662N324K662
14516.2e324%Tk662n324Tp986j0648Tj3310Tj5972j3310j5972j3311j3310j0648Tn324
14513.6a73031n324k662%TN324K662P986TJ0648TJ3311J5972UJ8634VJ3310J8634J5972
14510.6D7916J3310UJ0648P986TN324K662T%k662n324Tj0648Uj3310j5972j3310j5972
14507.7B1296j5972j3310Tj5972j3310Tj0648j3310j0648Uj0649p986j0648p986j0648
14505.4a67707p986Un324Tk662T%K662TP986TJ0648J3310UJ5973J5972J3310J5972
14502.6g4536J3310J0648UP986TN324TK662VN324K662N324K662N324P986N324P986
14499.7E0578N324P986N324P986K662N324K662%Tk662Tn324Tp986j0648p986j0648
14497.2C4606j0648p986Tn324k662T%TK662%TK662%Uk662%k662n324k662n324Uk662
14493.8b9282n324p986n324Up986n324Tp986n324Zn325n324k662U%K662UP986N325
14489.8a25114P986J0648P986J0648TJ3310VJ5972J3310J8634J5972J8634TJ5972J8634
14487.3A11804J5972J3311J3310J0648TP986TN324VK662V%K662UN324UJ0648P986J0648
14483.7B76849J3310J0648TJ3310P986J0648N324TK662%k662Tn324Tp986Tn324p986
14481.1C11455n324k662T%TK662Y%k662Tn324Tp986Tj0648Tj3310Tj0648j3310Vj0648
14476.9A65045j0648Tp986j0649p986j0648p986Tj0648Uj3310j0648j3310j0648p986
14474.6B662p986n324k662TK662TN324TJ0648WP986TN324K662%Tk662n324Tp986j0648
14471.2D5254j0648Tj3310j0648j5972Wj3310Up986p987k662V%Tk662Tn324Up986Un324
14467a96989p986n324k662n324k662Y%k662%TK662%N324WP986N324TP986N324TP986
14462.8a65045N324P986TJ0648P987J0648TP986UK662N324%n324Tp986j3310j5972
14460.2a19790j8635k3958k1296k6620Tk9282k6620k9282Tk6620k6621k6620k3958
14458.4d55204k1296j8634j3310Tp986n324k662K662TP986TJ0648TJ3310UJ0648WP986
14455.2c93978P987P986J0648P986J0648P986J0648WJ3310UJ0648J3310WJ0648TP986
14451.9a41087P986P987N324TK662N324K662U%K662%XK662%K662%K662TN324K662N324
14448.1g1874K662X%K662%K662VN324XP986K662P986TN324VK662U%TK662UN324TP986
14442.7G1874P986TJ0648UJ3311J0648J3310VJ5972J3310J5972J3310J0648TP986N324
14439.9B90159K662%k662n324p986j0648Tj5972j3310j5972Tj3310j5972j3310j0648
14437.8A41087j0648p987p986n324k662n324k662Wn324Tp986Tj0648j3310Tj5972Tj8634
14434.8b6620k1296Vk1297k1296Tj8634Tj5972j3310p986Tk662K662N324P986J3310
14432.2b31595J3310J5972J8634UJ8635J8634J5972UJ3310VP986J3310VJ5972TJ8634
14429A03818J8634J8635J8634K1296YJ8634TJ5972TJ0649J0648P986K662Tk662Tp986
14425.8C99302p987j0648j3310j5972j8634Tk1296Tk3958k1296k3958Tk1296j8634
14423.8A38425j5973j5972j0648p986n324k662K662N324P986J0648J3310J3311J8634
14421.9A51735J5972WJ0648J3310P986UN324UK662T%Uk662n324Up986Wj0648Uj3310
14417.5A96989j3310Tj8634j5972j8635j8634Tk1296Tj8634Vj5972Tj0648Tp986n324
14414.8a03818k662%K662TP986J0648UJ3310J5972J3310TJ0648UP986TN324K662%Uk662
14411.4D7916k662n324Wp986Tn324p986Uj0648Uj3310Tj0648j3310Tj3311j3310j0648
14408.1a59721j0648p986Tk662T%K662N324P986TJ0648P986J0648P986P987N324WK662
14405.1i3170N324TP986TJ0648TJ3310J5972TJ3310J5972UJ3310TJ0648P986TN324
14402.4A19790K662T%k662%k662n324k662n324Wp986Tj0648p986j0648j3310Vj5972
14399.1b9282j8634Wj8635j5972j3310j0648n324T%TK662N324P986TN324P986TN324
14396a41087P986N325P986N324P986J0648TJ3310J5972UJ8634J3310J8634J5972TJ3310
14393.6G1874J3310J0648TP986TN324N325N324TK662W%Vk662T%n324k662n324Tp987
14389.8A25114j0648j3310j5972k1296Tk3958k6620k9282Ul1944k9283k9282k6620
14387.8b12961k3958k1296j8634Tj3310j0648n324T%TN324P986J0648J3310J5972J8634
14385.5b58215J8634K1296TK3958K6620K3959K3958K6620K3958K1296J8634J3310J5972
14383.7B1296P986TK662k662Tp986Tj0648Tj5972j3310j8634j5972j8634j5972j8634
14381.4a19790j5973j5972j3310Tp986Tn324T%K662N324J0648TJ3310J5972J8635K1296
14378.9a06480K1296UJ8634TJ3310J5972J0648TP986K662T%Tk662Un324Up986j0648
14375.7A5972j0648Tj3310j5972Xj3310j0649j0648p986n324T%UN324UP986TJ0649
14372.3a25114P986TJ0648N324P986K662N324K662%WK662UN324TJ0648P986J3310UJ5972
14368.8A8634J5972J8634WJ5973J5972TJ0648TP986TK662%k662n324Tj0648Vj3310
14365.5A46411j3310j3311j3310j0648j3310j0648j3310j0648j3310Uj0648j3310j5972
14363.5c1944j5972j3310j8634j5972Tj3310j5973j3310Tj0648Up986j0648p986j3310
14361.2b39581j0648j3310Tj5972Tj3310Uj0648p986n324%TN324TP986J0648sP986
14357.5b50229J0648P986UN324TK662YN324P986TJ0648J3310J3311J5972J8634TK1296
14354.1e3240K1296TJ8634K3958K1296K3958K1296K3958K1297K3958K1296K3958K1296
14352.3B34257K3958J8634K1296J8634J5972TJ3310J0648P986P987N324K662Tk662
14350.3C96640k662k663n324p986j0648p986j0648j3310Tj0648j3310Tj0648j3310
14348.2B60877j0648p986Un324Uk662W%k662Un324Tp986j0648Tj3310j5973j5972j8634
14344.6H5184k1296Vk3958k1296k3958k1296Tj8635j5972Tj3310j0648Tn324Tk662
14342.1b10299k662T%k662%k662Un324k662n324k662U%UN324UJ0648TJ5972TK1296
14338.5a57059K1296K3959K6620K9282TK6620K9282UK6620K3959K1296J8634J3310
14336.4A91665J0648P986K662k662Tp986j0648j3310Tj5972j3310j5973j3310j5972
14334.4H7846j0648Un324U%UK662TN324P986N324P986J0648P986J0648TP986J0649
14331.4A30439N324P986N324K662%Tk662Tp986n324j0649j0648Tj3310j0648j3310
14329.1F3888j3310j0648j3310j0648Tp986j0648p986j0648p986Un324p986n324Vk662
14326.4i3170k662s%k662%VK662TN324P986J0648TJ5972TJ8634UK1296TJ8634K1296
14322I0508J8634TJ5973J8634J5972J8634J5972TJ8634J5972J8634J5972VJ3310UJ0649
14319.3C96640J0648P986WN324TP986K662N324%K662k662Tn324Tp986Tn324p986Un324
14315.9D09950n324p986n325n324Uk662n324Tk662W%k662%UK662%S0k662Up986Uj0648
14310.5C06131j3310Tj5972Uj3310j5972j3310Uj0648p986j0648p987n324Uk662n324
14307.8A01156k662Un324k662n324Tk662U%K662UN324TP986N324P986N324K662N324
14304.6A19790K662%Uk662U%k662%Xk662%Tk662%k662%k662%S0K662N324K662P986
14299.3A19790P986P987J0648UJ3310J0648J3310J0648UP986TN324TK662Tk662Tn324
14296.4B58215n324Tp986Wn324p986n324Wp986Uj0648j0649j3310Tj8634j5972k1296
14293C9930j8634k1296j8634k1296Uj8634k1296k1297j8634k1296Vk3958k1296k3958
14290.5c16779k3958Tk1296k1297k1296j8634Tj3310Tj0648n324k662%N324P986J3310
14288.2d84486J5972J8634K3958TK6621K6620K9282L1944K9282L1944K9282UK6621
14286.2a11804K3958K1296TJ5972J3310TN324P986N324K662Uk662Up986Tj0648j5972
14283.5b6620j8634Tk3958k1296k6621k3958k6620k3958Tk1296Tj8634j5972Tj0648
14281.3c38075j0648p986n324k662%TK662TN324VP986N324P986N324P986N324P986
14278.6b90159N324VP986N324TP986N324P986N324UK662%k662Up986n324p986n324
14275.4b44905n324T%K662TP986J0648J5972TJ8634TK1296K1297K3958K1296TJ8634
14273c4606J5972TP986J0648P986N324%Tk662p986n324j0648p986j0648j3310j0648
14270.7c9930j3310j0648Tj3310j0648Tj3310j0649j3310j0648Tj3310p986j0648p986
14268.5b07637n324k662T%K662TN324P986J0648TJ3310TJ5972J3311J5972TJ8634J5972
14265.9e5902J5972J3310J5972J3310VJ0648J3310P986J0648N324P986K662N324%Uk662
14263.2A03818k662n324Up986Uj0648j3310Vj8634Uk1296Uj8635k1296j5972j8634
14260a96989j3310Tj0648p986Tn324k662U%K662%K662Y%K662%Vk662%k662%k662%TK662
14255.3b44905%K662N324K662N324UK662N324K662N324K662N324K662N324UP986N324
14252.5a62383P986N324TP986K662N325K662XN324K662N324TP986TN324P986UN324
14249.2d2592N324TK662V%K662Z%K662k662%Tn324p986Tj0648Uj3310Tj5972j3310
14244.9a09142j5972j3311j5972Tj3310j5972Tj3310Vj0648p986n324%TN324J0648
14242.3b76849J0648J5972K1296TK3958K9282K6621L1944K9282L1944K9282K6620TK1296
14240.3F9212K1296J5972J3310J0649P986K662%Tk662n324n325k662n324k662T%TN324
14237.7A19790N324P987J0648TJ3310UJ5972J3310J0648J3310J0648P986J0648P986
14235.5B84835N324U%Tk662p986Tj0648j3310j5972j3310j5972j3310j0648j3310p986
14233.1A67707p986n324Uk662Wk663%k662%TK662K663K662UN324VK662N324K662V%
14228.8A78355k662%k662n324k662n324k662T%k662%K662T%K662%K662%WK662N324
14225.3A70369N324J0648TJ5972J8634TK1296K3958K1296K3958J8634K1296J5973J3310
14223.3D09950J0648P986K662%k662p986Tj0648j3310j5973j5972Uj8634j5972Tj8634
14220.8B55553j5972Tj3310j5972j3310j0648j3310j0648p986Tp987n324Tk662T%Vk662
14218A03818k662n324Up986Vn324p986n324k662n324k662Un324Tp986n324j0648j3310
14214.8b9282j8634Uk3958k6621k3958k9282k6620Uk3958j8634Tj3310p986n324%K662
14212.2c54047N324J0648TJ3310TJ5972UJ8634UJ5972J8634TJ8635J5972J8634TJ5972
14209.5e5902J5972J8634J5972J3310J5972J3310J5972J0648J3310P986TK662Tk662
14207.5I5832n324p986j3310Tj8634Uj5972j8634Tj3310Tj0648p986Tk662UK662%K662
14204.4a09142K662UN324K662T%K662%Vk662%k662%Tk662%k662%VK662TN324P986J0648
14200.3f9212J3310J5972TK1296J5972J8634TJ5972J3310J0648P986K662%n324Tj0648
14198G9860j0648j3310j0648j3310Tj0648p986n324U%K662TN324TJ0648P986J0648
14195.4B9282J0648P986TN324T%K662k662Un324Tk662n324Tk662U%TK662TN324UP986
14191.6E8564J0648P986VN324TK662T%Tk662n324Tp986j3310Tj5972k1296Uk3958k6620
14188.3f1226k6620Tk3959k3958Tk1296j8634j5972Tj3310j0648Vp986n324p986n324
14185.7c40737k662U%K662VN324TP986N324P986J0648UJ3310J5972TJ8634WJ8635J3310
14182a03818J3310TP986UN324K662N324K662N324K662N324WK662N324P986N324K662
14179B1296N324K662U%Uk662%k662T%TK662UN324TP986J0648TJ3310TJ5972J8635J8634
14175.2A54397J8634J5972J8634J5972TJ3310TJ0648TP986N324P986N324UP986VJ0648
14172.3C67357J0648J0649J0648P986TN324K662Tk662n324p986Tj3310j0649j3310
14170.2C64695j3310Tj0648Vp986Un324p986k662n324k662U%k662T%n324Up986j0648
14166.6B02313j3310j0648j3310j5972j3310j5973j3310Wj0648j3310j0648j3310j0648
14164.3e324j3310Tj0648j3310Tj0648Up986Un325n324Uk662Tn324%k662U%k662%Tk662
14160.4a70369%Uk662Un324Tp986j0648j3310Vj5972j3310j0648p986Tk662%N324P986
14157.1c06131J0648J3310J5972K1296TK3958K6620K9282K9283K9282L1944L4606K9282
14155.2A0648L1944L4606K9282K9283K9282K3958J8634TJ0648P986N324k662n324j0648
14153.2B31595j5972Tk1296k3958Tk3959k6620k3958Tk1296j8634k1296j8634j5972
14151.2f3888j3310Uj0648Tp987n324Tk662%K662TN324J0649J0648TJ5972TJ8634UJ5972
14148@J8634J5972J3310TP986N324T%k662n324p986j0648Tj3310j5972j3310Tj5972
14145.4b9282j5972j8634j5972Tj3310Tj3311j0648p986Tk662UK662VN324K662TN324
14142.4a43749%K662T%K662UN325N324P986TJ0648TJ3310UJ5972TJ3310J5972J3310
14139.4C1944J5972TJ0648J3310J0648P986TN324K662%Tk662n324p986j0648Tj3310
14136.9G1874j3310j5972Tj3310Tj5972j3310Tp986Tn324T%K662N324TP986J0648P986
14134.2b9282J0648P986TK662N324%K662k662U%n324k662n324k662%k662%K662UN324
14131e324N324UP986TN324P986N324K662T%k662Tp986n324p986Tj0648n324p986n324
14128a3310n324Tk662T%Wk662%n324k662n324p986n324V%TK662P986TJ0648J3310J5972
14124.1a5972J5972TJ8634TK1296J8634TJ8635J5972J3310TJ0648P986TN324UK662
14121.5B18285K662W%K662%Uk662Vn324Up986Uj0648Vj3311j0648j3310j0648Up986
14117.1F3888p986n324k662%K662N324TP986J0648P986J0648P986UK662N325%Tk663
14114.3A27776n324p986n324j0648p986Un324Vk662n324Tp986n324p986j0648p986
14111.6@j0648Wj3310j0648Vp986Tn325n324k662T%TK662V%K663%Tk663k662n324Up986
14107a57059p986Tj0648p986j0648p986j0648Yj3310Tj0648j3310Tj0648Up987n324
14103.7c93978n324k662T%K662VN324N325N324P986N324P986N324P986N324VK662WN324
14099.9c03469K662TN324TP986N324J0648P986J0648J3310J0648J3310TJ0648UN324
14097.5a57059P986K662T%Uk662Vn324k662Un324k662Tn324k662V%TK662%N324UJ0648
14093.2a65045P986J3310J0648J3311J3310VP986UK662T%Tk662n324k662V%TK662TN324
14089.4d5254P986UJ0648TJ3310TJ5972UJ3310UJ0648P987P986UN324TP986N324P986
14086.1A89003J0648J3310J5972TJ8634K1296VJ8634TJ5973J0648P986N324K662%n324
14083.5D23260n324p986j0648j3311j0648j5972j3310j5972Tj8634j5972Vj3310Yj5973
14080.4A22452j5972j8634Vk1296j8634Vj5972Tj3310j0648p986p987n324Tk662%TK662
14077.2a46411K662N324TN325J0648P986J3310J0648J5972UJ8634TJ5972J8634TK1296
14074.7G4536J5972J8634J5972J5973J3310J0648TP986TN324TK662%Tk662Tn324k662
14072.1A91665n324k662n324k662T%k662%UK662VN324K662P986N324TP986N324P986
14069B28933N324TK662U%k662Tn324p986Vj0648p986j0648p986Vn324p986n325n324
14065.5A19790k662n324k662%k662%K662UN324TN325P986J0648P986J0648J3310VJ5972
14062.5B36919J8634J5972TJ8634J3310UJ0648N324TK662k662Tn324p986Tj0648Tj3310
14059.8C08793j0648j3310Tj0648Up986Tn324Tk662T%K662%K662T%K662k662Tn324
14056.6B07637p986Tj3310j5972j8634k1297k3958Tk6620Wk1296Tj5972j3311p986
14054a38425k662%N324P987J3310J5972TJ8634UJ5972J3310UP986TK662Uk662%k662
14050.8D7916k662U%k662K662%K662N324UP986WJ0648TP986P987N324U%Uk662n324
14046.8A43749n324p986p987j0648Tj3310j0648j5972j3310j5972j3310j5972j3310
14044.9a0648j3310Vj0648j3310j0648j3310Tj3311j5972j3310Tj5972j3310Tj0648
14042.5b34257j0648Vp986Xn324Vk662U%VK662TN324K662N324K662N324K662V%Uk662
14037.3c19441k662Tn324Tp986Uj0648Uj0649j3310j0648Tj3310j0648p986j0648n324
14034.6d84486p986k662TK662TN324P986TJ0648P986J0648P986J0648P986TN324TP986
14032c88654N325N324P986TJ0648J3310UJ8634UK1296J8634K1296J8634J5972TJ5973
14029.4a27776J0648J3310J0648P986UN324UK662%k662Tp986Tj0648Tj5972j3310j5973
14026.5a38425j8634j5972Tj3310Tj0648n324T%K662P986J3310J5972J8634K3958TK6621
14024.1a03818K9282K6620TK3958UK1296TJ8634J5972J5973J5972J3310J0648TP986
14021.8B02313P986K662T%k662n324p986Uj0648p986Un324Tk662%TK662UN324WK662
14017.9A73031N324K662T%Uk662Tn324k662n324p986n324Tp986n324p987n324p986
14015.1A11804p986n324p986Un324p986n324Tk662n324k662Tn324k662Tn324p986n324
14012.4G986p986j0648j3310j5972Vj8634j5972j3311j3310Tj0648p986n324Tk662
14010a94327k662K662UN324P986UN324P986N324TK662TK663K662%K662UN324P986TJ3310
14006.5h2522J0648J5972J3310J8634J5972J3310J8634J3310J5972J3310J0648P986
14004.8H5184N324T%Tk662n324p986Tj0648Tj3310j0648j3310j0648Uj3310j0648p986
14002e0578j0648p986n324p986n324Tk662n324k662U%TK662TN324P986TJ0648TJ3310
13999d7916J3310J5972J3310TJ5972TJ3310J5972J3310TJ5972J3310J3311J3310VJ5972
13996.4B07637J5972J8634J5972J8634UJ5972VJ3310J3311J0648TN324K662%k662n324
13993.7D25922p986j3310j3311j3310j5972Vj3310j5972Tj3310Tj0648j3310p986j0648
13991.2A99651p986Un324Tk662T%K662N324TJ0648TJ3310UJ0648J3310J0648P986UN324
13987.9B98145N324P986UJ0648TJ3310TJ5972J3311J3310UP986TN324K662%k662p986
13985.1D57866j0648j3310j5972k1296k1297k3958Tk6620Tk3958Uk1296j8634Tj5973
13982.8A27776j5972j3310Xj5972j3310Tj5972Vj3310Tj0648p986Tn325n324k662%
13979.4a41087%Xk662Un324k662n324Xk662n324k662n324k662n324Vp986n324p986
13975.3b50229p986n324Uk662%K662TN324P986VJ0648TP986TJ0648P986J0648P986
13972.2a59721P986J0648P986P987P986UN324K662N324K662WN324K662P986N324J0648
13969.4d2592J0648TJ5972J3310J5972J8634K1296UK3959K1296VJ5972TJ3310J0648
13966.8B71525P986N324%Tn324Tj0648Uj3310Tj0648Up986n324k662U%Uk662n324Uj0648
13962.9A33101j3311j3310Tj5972Uj8634j5972j3310j5972j8634j5972Wj5973j3310
13960.3a46411j3310j0648Tp986Un324k662V%Vk662%k662Tn324p986j0648j3310Tj5972
13956.7b95483j8634Vj5972j3311j3310p986Tk662%K662N324P986TJ0648J0649J3310
13954.1c72681J0648TJ3310J0648TP986J0648P986UN324P986TN324UK662%k662Tn324
13951.1b44905p986Tj0648Tj3310p986Uk662%TN324TP986UJ0648UP986J0648P986J0648
13947.8b18285P986sJ0648J0649J0648J3310VJ5972UJ3310TJ5972J3310UJ0648VP986
13943.5A19790J0649J0648WJ3310J0648P986J0648P986UN324K662N324%K662k662%
13940.6B63539k662%k662T%k662%Zk662%Tk662%UK662%N324K662TN324TK662N324K662
13936.1B82173%K662k662Vn324Uk662n324k662%k662%Tk662%n324k662p986Uj0648
13932.7A99651j0648Vp986j0648p986j0649p986Uj0648p986j0648Up986j0648p986
13929.9A8634p986Tk662n324k662%TN324K662P986J0648J3310J5972UJ8634TJ8635
13927.3A35763J8634J5972TJ3310P986TK662%k662p986j0648j3310j5972Tk1296j8635
13925A11804k1296j8634Vj5972j3310j5972j3310j5972j3310Uj0648j3310j0649j3310
13922.6a46411p986j0648p986n324Tk662U%k662%k662%k662Z%TK662N324TP986J0648
13918.5a86341P986J3310J0648UP987N324T%Tn324Tp987p986j0648p986Tn324U%TK662
13915.2a81017K662N324K662N324P986N324TP986TP987J0648P986J0648P986J0648
13913.1g4536P986J0648P986J0648P986N324P986N324TK662%K662k662Y%k662%Tk662
13909.6b3958%Tk662T%k662%TK662UN324TP986N324P986WN324WK662%Tk662Tp986Tj0648
13904.9C7268j3310j5972Tk1296k3958Vk6621k3958Uk1296Tj8634Tj5972Tj3310Tj0648
13901.9c72681j0648p986n325k662%TN324TP987J0648TJ3310J5972J3310J5972J8634
13899.5b82173J5972J8634XK1296J8635K1296J8634K1296TJ8634J5972J8634UJ5972
13896.8G4536J3310TJ0648TP987N324K662%k662Tn325n324p986Tn324p986n324Tk662
13894.1G9860k662T%TK662T%K662%Uk662V%k662%k662%Vk662n324Tp986Wn324Tk662
13889.2@%K662TP986UJ0648P986J0648TP986TN324K662T%k662n324Tp986j0648j3310
13886E0578j3310Tj5972j0648j3310Tj0648n324Tk662%K662N324TP986N324P986TN324
13883.3e324N324K662W%K662%K662%K662%Tk662Tn324Tp986j0648j3310Tj5972Wj3311
13879.3a33101j0648p986n324Tk662%K662TN324TP986TJ0649J0648J3310UJ5972TJ8634
13876.4b1296J8634J5972J8634TK1296J8634TK1297J8634K1296J8634VJ5972J3310
13874.1B74187J3310J0648P986N324%Tn324p986j0648j5972Tj8634Tk1296k3958k1296
13871.8A51735k3959k1296Tj8634Tj5972j3310j0648p986k662T%K662TP986TJ0648
13869.3B6620J0648TP986J0648P986UN324K662N324%Tk662Tn324p986Tj0648Up986
13866.3C7268j0648n324Tk662%K662N324J0648TJ3310UJ5972TJ5973J3310J5972J3310
13863.7A73031J5972J3310VJ0648J3310J0648J3310P986UN324K662Tk662Tn324p986
13861C06131j0648Tj5972Tj8634k1296Tk3958k6620k3959k6620Tk3958k1296j8634
13858.8@j5972j3310p986n324%K662P986J3310TJ5972K1296K3958K6620TK6621K6620
13856.5A62383K6620K3958TJ8634J5972TJ0648N324T%k662n324p986j0648j3310Xj0648
13853.5A91665j0648Tp986Tn324Vn325n324Vp986n324Vp986n324p986Tj0648Vp986
13849.6b662j0648Tp986Tn324T%UK662ZN324UJ0648P986J5972TJ8634J5972J8634J5972
13845.6A06480J5972J0649J0648N324K662k662n324Tp986j0649j0648Xp986Wn324p986
13842.3B662k662p986n324p986Tn324p986n324p986n324Uk662n324k662%k662%UK662
13839.2h2522%Uk662%n324k662n324p986j0648p986j0649j3310j0648Tj3310p986j0648
13836.6b02313p986Tn324Tk662W%k662K662UN324VP986K662N324K662%Tk662Y%Tk662
13831.7b18285%WK662%K662%K662U%Vk662%k662%k662K662%K662TN324TP986UJ0648
13827.3a59721J0648TJ3311J0648J3310J0648WP986J0648P986TJ0648N324J0648P986
13824.7B1296J0648TP986TN324TK662%Tk662n324W%UN324TP986J0648P986J0648P986
13821.1I8494J0648N324TK662Tk662Tp986Tj0648Tj3310j0648j3310j0648p986n324
13818.6B1296n324k662T%K662%Uk662Tn324k662n324Tp986n324k662n324%k662K662
13815.6c1944K662TN324S0K662%K662k662Tn324Tp986Uj0648Tp986j0648p986Tn324
13811.4f9212n324Tk662T%k662%K662VN324TP986N324P986TN324P986N324K662N324
13808.3a0648%K662%Vk662%k662Tn324k662Tn324k662V%UK662TN324UP986TN324P986
13804G986J0648UP986J0648P986N324TK662Tk662Tp986Tj0648j3310Tj5972j3310j8634
13801.1b3958j8634j5972Uj3310j0648p986n324k663%K663K662N324P986N324P986
13798.8i8494N324P986N324K662N324K662N324UP986TJ0648TJ3310J0648TJ3310P986
13796.2C9930J0648P986N324UK662TN324K662N324K662N324XK663K662%k662k663k662
13792.9A25114p986Tj0648Vj3310Tj0648j3310j0648n324p986Un324Tk662n324k662
13790d5254n324Tk662n324k662U%TK662N324K662V%k662n324Tj0648Tj3310Uj3311
13786.4a41087j3310j0648Tn324T%TK662N324P986UJ0648P986J0649P986UN324P986
13783.5h7846N324P986UJ0648J3310VJ8634TJ5972J8634TJ5972TJ3311J3310J0648
13780.8A65045P986TN324K662%Uk662Vn324k662n324k662n324k662n324Vn325n324
13777.5A22452n324p986n324Uk662n324k662%TK662N324P986TJ3310J3311J5972J3310
13774.9A62383J8634J5972TJ3310UJ0648TP986N324UK662N324K662U%K662T%K662%
13771.6C22103k662%k662Tn324k662n324Up986n324p986Tj0648p986j0648p986Vn324
13768.6A94327n324k662T%k662%k662%n324Tp986j3310Tj5973k1296Tk3958k6620Uk9282
13765.5e8564k9282k6620k6621k3958k1296Tj8634j5972j3310j0648Tp986Vn324Xk662
13762.4c43399k662U%TK662TN324P986UJ3310J0648J3310TJ0648J3310TJ0648UJ3310
13759.2a83679J0648J5972J3310J8635J8634TK3958VK6620K3958K6620K3958K1297
13757A30439K1296J8634J5972J3310TP986TN324UK662U%Uk662Tp986Tj0648Tj5972
13753.7A94327j5972j8634Tj5973j8634Tj3310Up986Tk662V%k662Tn324Uj0648Wp986
13749.8f1226p986k662UK662TN324TP986N324P986TN324P986N324TK662U%K662%K662
13746.5E324%K662N324K662TN324WP986N324UP986N324WP986N324K662N324K662K663
13742.8A30439K662%k662%n325k662n324Uk662Xn324k662n324Tp986Tj0648Uj3310
13739.2A0648j0648Uj3310j0648p986Un324k662U%Tk662%k662%k662%TK662N324P986
13735.7g4536P986J3310TJ5972J3310J5972UJ3310J5972J0648J3310P986UN324K662
13733.3A22452%Tk662n324Tp986Tj0648Uj3310Tj5972j3310Tj5972Xj3310j5973j3310
13729.8a46411j5972j0648j3310j0648Up986n324Vk662n324k662T%k662n324k662Tn324
13726.8b79511p986n324j0648p986j0648j3310j0648j3310j0648Uj0649n324Tk662
13724.6d15274%TN324TP986J0649J0648VP986N324TK662T%k662Un324k662%TN324TJ0648
13720.9c14117J3310J5972J8634TK1296K3958K1296TJ8634J8635J8634TJ5972J3310
13718.9e5902J5972J3310TJ0648TP986TN324TK662T%UK662%K662%K662V%Vk662Wn324
13714.3C7268n324Tp986n324p986n324p986n324k662T%K662N324P986TJ0648J3310
13711.8B9282J3310UJ0648TP986UN324P986N325N324XK662N324UP986TJ0648J3310
13708.2B23609J3310J5972J8634UJ5972TJ3310J0648N324%k662p986j0648j3310j8634
13705.9C16779j8634Tk1296j8634Uj3310Up986n324Tk662%K662TN324TP986N324P986
13702.9A78355P986N324TK662V%k662Un324Tp986n324p986Tn324p986n324p986p987
13699.7A25114p986j0648Tj3310Tj5972Uj8634j3310j8634j5972j3310Uj0648Tp986
13697.2a14466p986p987n324Vk662%UK662N324TP986P987P986UJ0648P986UN324P986
13693.7e3240P986WN324TK662%K662%k662%n324p986Tj0648Tj3310Tj5972Uj5973j5972
13690.1a49073j5972Tj3310j5972j3310j0648Up986Tn324p986n324Tk662n324k662
13687.7c06131%UK662TN324K662N324YK662N324K662S3%K662k662%k662n324k662p986
13682.3b31595n324p986Tj0648p986j0648Vp986Un324k662T%K662N324P986TJ0648
13679.3c14117J3310TJ5972J8634TK1296TJ8634K1296TK1297J8634UJ5972TJ3310J0648
13676.7B662J3310J0648TP986UK662U%k662n324Up986Vn324Tk662%UK662N324K662
13672.8A5972K662%K662%k662Z%k662sn324Tk662n324p986n324p986Un324p986n324
13667.9i8494n324Tk662%TK662TN324UP986WN324P986N324P986K662N324K662XN324
13663.9E324N324P986J0648UJ3310J0648UP986N324P986N324K662N325N324S0K662
13660.2A86341N324K662N324K662N324K662N324K662N324TK662N324P986N324P986
13658B58215P986TJ0648P986J0648P986VN324TK662%Uk662n324Tp986Tj0648Uj3310
13654.5B74187j3310j0648j3310j0648Wp986j0648p986j0648Tj0649j0648Vp986Tn324
13651.5F1226n324%K662TP986TJ0648J3310UJ3311J0648UP986N324K662%Tk662n324
13648.5A81017n324p986Tn324p986n324k662T%K662TP986UJ0648J3310TJ0648J3310
13645.8B26271J3310J0648TP986TN324TK662T%Tn324k662p986Tj0648j3310Tj5972
13643B15623j8634Tk1296k3958k1297k6620k3958Tk6620k1296k3958k1296Tj8634Tj8635
13640.7a33101j5972Uj3310Tj0648j3310p986j0648n324Uk662%K662UN324P986UJ0648
13637.6b20947J0648TJ3310WJ0649J0648TP986VN324UP986N324TP986VN324P986TN324
13633.5B3958N324TK662V%Vk662%VK662UN324VP986WJ0648P987P986J0648P986VN324
13628.3A86341P986TN324VK662T%Uk662%k662%k662T%k662Tn324k662n324Xk662%k662
13623.9A67707%Uk662%k662n324Vp986p987n324p986n324Uk662%k662K662%K662N324
13620.4A01156N324P986J0648J0649J3310J5972TJ8634VJ5972J3310J0648P986N324
13618.1C08793K662n324Tj0648j3310j5972Tj8634Uj5972Tj3310j0648j0649n324Tk662
13615.5A09142%K662N324P986P987J0648TJ3310J5972J0648J3310J0648N324T%n324
13613.2B23609j0648j3310k1296k3958k9283k9282l4606l7268l1944l7268Tl1944l1945
13611.4a46411k9282k6620k3958j8634Tj5972j3310j0648Tp986Un324k662n324k662
13609.1c54047%k662%K662%K662TN324K662N324P986TN324P986TN324K662N324%K662
13606.2b82173k662%k662Vn324k662n324Vj0648p986j0648j3310Tj3311j3310j5972
13603.3d23260j5972j3310Tj0648Tp986k662TK662P986J0648J3310J8634K1296K3958
13601.1d01964K6621K9282K6620K9282K6620K3958TK1296J8634J5972J0648J3310P987
13599.3a27776N324P986N324UP986TJ0648J3310J5972TJ8634TK1296K3958K1296UJ8635
13596.5A38425J5972J0648P986N324%n324j0648j3310j8634k1297k3958k6620k9282
13594.7B9282k9282k6620k9282Tk6620k6621k3958k1296j8634j5972j3310p986n324
13592.8b44905%K662P986J3310J5972J8634K1296K6620K3959K6620TK9282K6620K3958
13590.8A8634K9282K6620TK9283K6620K3958UJ8634TJ5972J3310J0648P986TN324K662
13588.3C30089K662U%TK662k662%k662n324Tp986Tj0648Tj3310Tj5972Uj8634k1296
13585.2A73031k1296Tk3959k3958k1296k3958Tj8634k3958k1296k3958k1296k3958
13583.3a19790k1297k3958Yk1296j8634Tj5972j5973j3310j0648p986n324Tk662UK662
13580.1d47218%N324K662N324P986TJ0648TJ0649J3310J0648J5972J3310J5972J3310
13578c03469J5972UJ3310UP986J0648N324TK662U%UK662%N324UJ0648TJ3311J5972
13574.4a09142J5972J8634K1296UJ5972K1296J8634UJ3310J5972J0648J0649J0648
13572.2A43749P986N324TK662U%Wk662%k662Vn324k662W%TK662TN324XK662N324K662
13567A86341K662%Tk662Xn324Up986Tj0648j3311j3310j5972j8634k1296Tk3958k1296
13563.7a8634k3958k6620k3958Tk1297k1296Tj5972Tj3310j0648n324k662K662N324
13561.5b36919P986J3310J8634TK3958TK6621K6620K3958K6620K3958J8634UJ3310
13559.4F6550J3310P986TN324TK662U%K662T%K662%Tk662%k662Yn324k662X%Zk662
13553.6G7198k662Un324Tp986n324p986n324p986k662UK662%K662TN324K662V%ZK662
13549.2D2592K662N324P986UJ3310J0648J3310TJ5973J3310J5972WJ3310J5972J0648
13546.4B74187J0648TN324K662%n324p986j0648j3310j5972j8634Tk1296j8634Tj5972
13544.1A38425j5973j0648Tp986n324k662K662TP986J0648TJ3311J3310J5972J8634
13542A81017J5972J8634J5972J8634UJ5972J8634TJ5972TJ5973J0648TP986N324K662
13539.5D25922%n324Tj0648Tj3311j5972Tj8634Uk1296Uj8634k1296j8634j5972Tj5973
13536.6A22452j0648Tp986Tk662%TN324TJ0648TJ3310J3311J3310J5972J3310TJ0648
13534.1B07637J3310J0648P986UN324TK662T%Vk662T%k662U%k662T%k662%k662T%k662
13529.9B42243k662%k662%Uk662%k662n324Up986Tj0648Tp986j0648p986j0648p986
13526.9A33101p987j0648p986j0648Tj3310j0648j3310j0648Vn324p986k662n324k662
13524.4a8634%TK662UN324TK662N324TP986N324P986TJ0648P986J0648UJ3310J0648
13521.4A17128J3311J3310J0648UP986N324TK662%k662Un324k662n324k662%UK662
13518.4A75693N324K662N324K662U%Uk662X%K662TN324TJ0648P986J0648J3310J0648
13514.8B50229J0648UP986J0648P986TN324UK662%Uk662Tn324k662n324Tk662n324
13511.6C03469n324Yp986n324p986n324p986Tn324p986Zj0648p986p987j0648p986
13507.7A09142p986j0648p986j0648Tj3310Tj5972Vj8634Vj5972j3311j3310j0648
13505a57059n324Tk662%K662TN324P986UJ0649J3310J0648J3310TJ0648UN324TK662
13502b9282k662n324p986Tj3310Vj5972j3311j3310j0648p986Uk662T%UK662N324UP986
13498.4a62383N324P986TN324P987P986N324UP986N324TP986UJ0648P986J3310UJ0648
13495.3G986J5972J8634UK1296TK3959K1296K3958TK6620K3958K6620UK9282K6621
13492.9D01964K3958K6620K3958TK1296TJ8634J5972J3310J0648TN324TK662T%k662
13490.4F25572%WK662T%K662U%K662%Wk662Tn324Tp986j0648Tj5972Tj8634k3958Tk6620
13486D71176k6620k9282l1945l1944Vk9282k6620k1296Tj5972j0648p987k662%N324
13483.5A25114N325P986J0648P986J0648P986UN324K662T%Tk662Tn324Up986j0648
13480.6A62383p986j0648Tj0649j0648j3310Vj5972j3310j5972j3310j0648j3310j0648
13478.3c4606j0648Tp986n324Tk662T%K662%K662N324K662U%Uk662Un324Xk662%TK662
13473.9a01156K662TN324TP986N324P986N324TK662T%Tk662W%TK662N324UP986N324
13470.1b9282P986N324UK662T%Uk662n324Tp986Tj0648p986j0648Up986Tn324p986
13466.8a09142k662VK662%K662N324UP986J0648J3310YJ0648VP986TN324TK662N324
13462.7I0508K662%Vk662Tn324p986Tj0648p986j3310j0648Up986Un324Tk662s%k662
13458e8564%k662K662%TK662TN324K662N324K662N324TP986N324P986N324P986S2N324
13453.7A01156N324P986N324K662N324K663N324K662U%K662T%Vk662Up986n325p986
13450.4A19790n324p986Un324Tk662V%Tk662%k662Un324Tp986Tj0648j3310j0648j5972
13446.8a8634j5972Uj8634j5972Tj5973j5972j0648j3310j0648p986n324U%k662%TK662
13443.9b07637%Tk662%k662n324k662n324k662U%K662TN324TP986TJ0648J3310J0648
13440.9a67707J3310TJ0648J0649J0648P986N324TK662k662Tn324p986Tj0648j3311
13438.6a38425j3310Tj5972j3310Vj0648j3310j0648j3310j0648j3310j0648Up986
13436.2c46061p986n324Tk662%K662UN324XK662V%k662%n324k662n324Tp986n324p986
13432.1c59371n324Wk663k661k663k662Yn324k662W%TK662TP986UJ3310J3311J8634
13427.7c56709J8634TK1296K3958UK1296K3958K1296J8634J5973J5972J0648P986N324
13425.5h5184K662%n324Tj0648Uj3311j0648j3310j0648Tp986n324k662T%K662TN324
13422.6a91665N324P986UJ0648P986J3310J0649J3310UJ5972J3310J5972UJ0648J5972
13420B3958J3310TJ0648UP986UN324VN325N324TK662U%K662k662%k662Vn324p987n324
13415.9A22452p986j0648Xp986j0648p986n324Tk662T%K662N324P986TJ0648VP986
13412.4H2522P986TK662T%k662n324Tp986n324p986Wn324k662UK662%N324UP986S0N324
13407.4A27776P987P986N324P986N324TK662Uk662%n324Up986Tn324Tn325%TN325K662
13404.1A33101P986N324P986N324TK662%n324Tp986j0648j0649j0648j3310j0648p986
13401.8H5184p986n324T%K662UN324VK662TN324%K662TN324K662N324N325P986N324
13398.5A43749P986N324T%Tn324p986j0648j5973j8634k1296Uk3958j8634Vj3310j0648
13395.6h2522p986n324k662%K662N324UP986N324VK662T%K662%TK662UN324TP986J0648
13391.8e324P986J0648J3310VJ5972J0648J3310J0648P986P987N324%Un324n325n324
13389.1A22452p986n324p986n324Uk662n324k662n324Tp986Tj0648Tj3310Wj0648Tp986
13385.8f9212n324T%TK662%K662%Tk662Tn324p986Uj0648p986p987p986Un324k662
13382.5a67707n324k662n324k662Tn324k662n324Vk662n324k662TK662UP986J0648
13379.6b02313J3310TJ5972J8634J8635J8634VJ5972J3310TP986J0648TP986TJ0648
13377E0578J0648UJ3310UJ3311J3310UJ0648J3310P986J0648TP986UN324TK662U%k662
13373.4B68863k662n324p986n324p986Un324Tk662TK662UN324P986UJ0648P986J0648
13370.4B74187P986UN324TK662U%WK662N324UP986VN324U%Tk662Tp986Tj0648Tj3310
13365.6C27427j3310j5972Wj3310Uj0648p986Uk662n324k662%k662Un324Tp987j0648
13362.2A11804j0648j5972j3310j5972Tj8634Tj5972j8634k1296j8634Vj8635j5972
13359.9a62383j3310Tj0648Tn324U%K662TP986TJ0648J3310TJ5972TJ3311J5972J3310
13357i3170J3310TJ0648J3310VJ0648J5972TJ8634TJ5972J8634J8635J5972UJ0648
13354.3A89003J0648N324T%Tn324p986j0648j3310j5972Tj8635j8634j5972j8634j5972
13352E3240j3310j0648p986Tk662%K662N324UP986N324P986N324TK662%Tk662Tp986
13348.9E0578p986Tj3310Tj0648j5972Uj8634j5972Tj8634j3311j5972j0648Tp986
13346.5a78355n324T%TK662N324P986TJ0648P986J0648P987P986N324T%K662k662Vn324
13343.3a22452k662T%k663K663%K662N324UP986TJ0648TJ3310S0J0648UP986TN324
13339A14466N324TK662K663%TK662%TK662TN324K662N324TK662U%k662n324Tp986j0648
13335.5A33101j3311j0648j3310j5972j3310j5972Uj8634j5972k1296Tk3958k1296
13333.5a03818k3958k3959k1296Tj8634Tj3310Tp986Tn324k662Z%k662%TK662N324
13329.9b95483N324P986J0648J3310TJ5972J8634K1296UK1297K1296J8634K1296J8634
13327.8d5254J8634TJ5972TJ8634J5972TJ3310TJ0648TP987K662T%k662n325p986Tj0648
13324.9A01156j3310Tj0648j3310Uj5972j0648j3310Tj5972j3310j5972Uj3310j5973
13322.4a35763j3310Tj0648Vp986Un324T%TK662N324P986J0648TJ3310VJ0648J0649
13319a27776P986N324K662T%k662Up986n325p986Zn324p986n324k662U%UK662TN324
13314.7b10299N324K662N324VK662U%XK662N324P986J3310TJ5973J8634K1296K3958
13311.2e0578K1296K3958K1296TK3958K1296J8634TJ8635J5972J3310J0648J3310P986
13309.2A99651P986UN324VK662T%Vk662T%k662%Tk662%Uk662Tn324k662n324Tk662
13304.9B12961n324k662%k662%K662%TK662%Vk662%UK662%K662TN324K662N324TK662
13301.1B34257K662N324%K662k662Tn324p986j3310Tj8634k1296Tk6621k6620k9282
13298.8E5902k9282k6620k9282Tk6620k3958k3959k1296j8634j5972j0648Tn324k662
13296.8b18285K662TP986TJ0648J3310TJ5972J5973J3310J5972J3310TJ0648TP986
13294.5d2592P986N324TK662N324%K662%K662%TK662%TK662T%K662%K662T%Tk662Un324
13290.6g986n324p986Tj0648p986Tn324Uk662%VK662%Uk662Un324Tk662n324Tk662
13286.7a06480k662%VK662%TK662%k662%k662n324k662Tn324k662k663%UN325N324
13283.3a19790N324P986VJ0648P986N324U%Tk662Tn324Uk662n324k662U%k662%k662
13279.5i0508k662T%k662%UK662N324TP986J0648UJ3310J5972J3310TJ5972J3310TJ5972
13276.4F9212J0648UP986TN324K662T%k662n324Uj0648p986j0648Tj3310j0648Vp986
13273.1E324p986Vn324p986n324p986Tn324p986Tj0648p986Vp987n324Uk662S2n324
13268.2a86341k662W%TK662UN324P986N324P986N324P986N324TK662U%TK662%TK663
13264.3a27776K662TN324K662N324TP986N324P986TJ0648VJ3310TJ0648J3310TJ5972
13261.4D7916J3310XJ3311J0648P986TN324K662k662Tp986j0648j3310j5973j5972
13258.7A06480j8634Vj5972Tj3310Tj0648p986Un324k662U%VK662%VK662%K662VN324
13254.1e3240K662N324K662W%Uk662%Tk662%TK662TN324TP986TN324J0648J3310J0648
13250.3C4606J3310YJ3311J0648P986UK662Tk662Tn324p986j0648j3310j5973j8634
13247.2A03818j8634Vk1296j3310j8634j5972j3310Uj0648Tp986Un325k662TK662TN325
13244a25114J0648TJ3310TJ5972VJ3310TJ0648TN324U%Uk662Vn324k662n324k662p986
13240.1A5972n324p986n324j0648Vj3310j0648j3310Tj0648Up987n324Tk662TK662
13237.2a49073K662P986TJ3311J3310J5972J8634K1296ZJ8634J5973J5972J3310J0648
13234.3A75693J0648P986N324K662%Un324Up986Uj0648p986j0648p987n324Tk662%
13231.3A11804K662N324P986J0649J3310TJ5972TJ3310J5972J3310J0648TP986N324
13229.2B74187K662T%k662Tn324k662n324Tk662sn324k662n324p986n324p986Vj0648
13225.1A62383j0648Tj3311j3310j5972Vj3310j5972j3310j0648Up986n324Tk662%
13222.4d5254%K662TN324K662N324P986N324P986N324J0648P986J0648P986VN324K662
13219.7F9212%k662n324Tp986Tj0648Tp986Tn324k662T%K662N324TJ0648TJ3310J5972
13216.6E5902J3310VJ0648N324N325K662%k662n325n324j0648p986j3310j0648Up986
13213.9D7916j0648n324k662T%K662N324TJ0648P986J3310J0648J5972J3310TJ5973
13211.6A41087J3310J5972J0648TP986N324K662%n324p986Tj3310j5972j8634j8635
13209.4A19790k1296Wj8634Vj5972j3310Tj0648Tj0649p986sj0648p986j0648p986
13205.4b44905n324U%k662K662VN324TK662N324P986N324TP986N324P986N324P986
13202.4a81017K662N324K662%Tk662W%k662K662%N324K662N324P986N324P986TN324
13199.2a35763N324N325N324TK662V%K662U%K662%k662%n324Tp986Tj0649j3310Uj5972
13195.5a89003j3310j5972Tj3310Tj0648j3310p986j0648n324Uk662%K662%N324VP986
13192.5b90159J0648P986J3310J0648TJ3310WJ0648J3310P986TP987N324K662U%VK662
13189a06480K662TN324TP986TJ0648J3310XJ5972J3310J0648UP986J0648N324P986
13185.8A09142P986TP987P986TJ0648WJ3310J0648J3310TJ0648J3310J0648UP986J0648
13182.8C27427P986J0648VJ0649J3310VJ0648J3310J0648TP986TN324K662Tk662Tn324
13179.6E03120n324p986j0648p986j0648j3310j0648Wj0649j0648Vp986Tn324Uk662
13176.5C06131%VK662%Tk662Un324Tp986j0648p986j0648j3310j0648j3310Uj5972
13173.3A73031j5972Tj5973j5972j3310Uj0648p986n324k662TK662UN324K662N324
13170.7F1226N324K662N324%K662T%sK662XN324%K662T%K662%K662U%K662%Tk662n324
13165.4A11804n324p986Uj0648p986n324p986k662T%TK662N324K662TN324K662W%K662
13161.9G9860N324K662N324UP986N324P986P987P986N324P986N324VK662%K662%K662
13158.9A83679%K662XN324%K662%Tn324k662p986n324j0648Vj3310j3311j3310Xj0648
13154.7B6620j3310Tp986j0648Tj3310j0648Yp986j0649p986Vn324Up986n324Up986
13150.9b15623p986n324p986Xj0648Yp986n324k662%TN324TP986TJ0648P986UN324
13146.7c00807K662U%k662%k662%TK662%K662UN324TK662N324P986N324TP986N324
13143.4b36919P986YN324P986K662N324%Un324Up986Tj0648sp986Uk662T%K662N324
13138.2c08793J0648TJ5972J8634TK3958TK6620TK6621K9282K6620TK3958K1296K3958
13135.9D5254J8634TJ5972J0648TP986K663K662k662k663n324p986j0648Tj3310j0648
13133.6F9212j3310Uj0648Tp986Tn324k662TK662N324UP986J0648N324P986K662%k662
13130.6C1944p986j0648j3310Tj5972Uj3310Tn324T%K662N324P986TN324UK662k662
13127.5e8564k662n324p986Tj0648Tj3310j0648j0649j0648Up986Un324T%TN324TJ0648
13124.4a83679J5972TK1296K1297K3958K1296K3958J8634K1296J3310J5972J3310J0648
13122.5E3240P986UN324WP986N324P986N325P986N324VK662T%k662Tn324p986j0648
13118.9A35763j0649j5972j3310j8634j5972j8634j5972Tj3310j0648Tp986n324k662
13116.9c9930K662N324TJ0648UJ3310UJ0648J3310J0648TP986VN324N325K662T%Tk662
13113.4A35763k662n325n324p986n324p986n324Uk662T%K662TN324TP986N324J0648
13110.7A19790P986J0649P986J0648UP986UN324TK662Tk662Un324p986n324p986Tj0648
13107.5A65045p986Vp987p986Vj0648p986Tj0648p986Xn324k662n324k662T%K662VP986
13103.2G986P986UJ0648UJ3310J0648J3310J5972J3311J8634J5972K1296UK3958K1296
13100.6B74187K3958K6620K3958K1296K3959K1296TJ8634TJ3310TP986K662%p986Tj5972
13098.2D79162j8634k1296k3958k6620k9283k9282k6620k9282Tk6620Tk3958Tk3959
13096.2A19790k1296k3958k1296Tj8634j5972j8634j3310j0648Tn324T%TK662N324
13093.8e8564N324P986N324UK662T%Tk662n324Tk662n324Tk662n324%k662%K662UN324
13090.4d7916N324TP986XN324TK662%n324p986j0648j5972k1296k3958Tk6620k6621
13087.4a38425k6620k3958Tj8634j5972j3310p986k662%K662P986J0648J3310J8634
13085.4b18285J8634K3958TK3959K3958K6620UK3958K1296K3958TK1296J8634TJ3311
13083.1A41087J3310J0648N324K662%k662n324p986j0648j3310j3311j5972Uj8634
13080.9E3240j5972j8634j5972j3310j5972j3310Vj0648j3310j0648j3310j0649j0648
13078.7a49073j0648Vp986Tn324Tk662T%K662UP986TJ0648UJ3310J0648J3310J0649
13075.4a19790J0648P986N324T%k662n324Tj0648Tj0649j0648Up986n324Tk662%K662
13072.5a86341N324TP986TJ0648TP986P987P986N324K662T%k662Tn324Up987n324Uk662
13069.2a51735k662%TN324TP986J0649J0648J3310YJ0648XP986TN324K662T%n324k662
13065.1F1226p986Un324Tk662TK662N324P986TJ0648J3310J0648TP986UK662T%k662
13061.9A17128k662Tn324Vp986k662n324Tk662%UN324UJ0648P986J0648TJ0649J0648
13058.6A43749J0648XJ3310J0648UP986TN324K662%Tn324p986j0648Tj3310Xj0648
13054.7A51735j0648p986p987n324Tk662U%K662UP986P987P986J3310J0648J3310UJ0648
13051.7B12961J0648P986N324%Tp986j0648j3310j8634k1296k3958k9283k9282l1944
13049.7E0578l4606k9282l4606l1944k9282k9283k6620k3958k1296j8634j5972j3310
13047.9b58215j3310p986j0648n324p986k662n324k662T%UK662Z%K662T%K662WN324
13043.6b71525N324WP986N324J0648P986J0648J3310TJ5972TJ8635J5972K1296J8634
13041f9212J8634TJ5972TJ3310J5972J0648UN324P986N324UK662W%K662%Tk662Tn324
13037.3I5832n324p986Tj0648j3310Wj5972Tj3310Vj0648Uj0649j0648Wj3310Tj0648
13033.4b20947j3310j0648Un324Uk662K662%N324TP986J0648P986J0648UP986UN324
13030.2a83679K662W%K662VN324WP987N324UK662U%WK662TN324TP986TJ0648TP986
13025c9930J0648UP986XN324P986J0648P986J0648WJ0649J0648P986UN324UK662V%
13020.6A96989k662Un324Tp986Tj0648p986j0648p987j0648p986Tn324Uk662T%TK662
13017.4G9860K662VN324K662N324K662N324K662XK663K662N324UP986WN324P986N324
13013.4B07637K662N324K662N324K662TN324K662W%k662Tn324p986Tj0648j3310j0648
13010.4A86341j3310Tj0648Tj0649p986n324T%TN324TP986J3311J3310J5972TJ8634
13007.8B04975J5972UJ3310J0648P986UN324UK662N324K662U%Uk662n324k662Tn324
13004.3C14117%UK662N324P986N324J0648VJ3310J3311J3310TJ5972J8634J5972J8634
13001.6E00458K1296J8634K1296WK1297J8634UJ5972J3310TJ0648P986N324TK662%
12998.7G98603k662n324Tp986j0648j3310Tj5972Uj8634j8635j8634Tk1296j8634Uk1296
12996E19092k1296j8634k1296Tj8634k1296j8635j5972j3310Tj0648p986n324k662
12993.9C08793%UK662U%K662WN324VP986N324P986N324TN325N324VP986TJ0648TJ3310
12989.5D60528J5972UJ8634TK1296J8634K1296J8634TJ8635J5972J3310J0648N324
12987.3G08095N324%k662n324p986j0648j3310j5972j5973j5972j8634Tk1296j8634
12985.3E48374k1296Uj8634k1296j8634Uj5973j8634j5972j8634j5972j8634j5972
12983.1B68863j8634j5972Uj3310j0648Tp986n324Tk662K662UP986TJ0648J3310TJ5972
12980.3B23609J5972TJ8634WJ5972TJ5973J5972J3310J0648TP986J0648N324P986TN324
12977.4D92472P986WJ0648P986J0648VP986J0648TP986UN325N324K662T%k662%n325
12973.8F54854k661p987n324p986Vj0648n324p986k662T%K662N324J0648TJ3310J5972
12971.1F36220J8634K1297K3958UK6620UK9282K6620TK3959K3958TK1296UJ8634K1296
12968.3A086100J8634K3958K1296K3959K3958TK6620K1296K3958J8634TJ3310J0648
12966.5A354963N324K662k662Tj0648Tj3310Tj5972j8634j5972j3310j5972j3310j0648
12964.3A205891p986n324k662TK662TN324TP986J0648J3310UJ8634J5972J8634K1296
12961.8A336329K1296UK3958K3959K6620K3958K6620TK3958K6620K3958K6620K3958
12959.8A677066K3959K3958K1296K3958TK6620K3958K6620K9282TK9283L4606TL7268
12957.8B065720L9930M5254TM7917N3240N5902N8564O1227O3888O9212P1874P7199
12956.1B755181P9860TQ7847Q7846R3170R5833J01156J03818J09143J14466J19791
12954.5C827971J27776J35763J41086J49073J57059J67706J73031J86340J94327K04975
12953.1E465107K15623K31595K44904K60877K76850K98145L16779L40737L62034L85992
12951.6H398643M12611M36569M63191M89809N19092N48374N77656O09601O38882O70827
12950.2A3765255P02770P34715P66659P95941Q19900Q43856Q59830Q67814Q65155Q49181
12948.7B1871076Q19899P71982P02772O14923N05784L72681K26270O6551j01157k66201
12947.3B5584580m28584n72332p02771q06588q91774r47676r87605j000916Tr87605
12945.9A7257813r63649r29041q89111q49182q03927p58673p13418o70827o25573n85641
12944.4I468771n48375n08444m73838m39231m09950l78005l51386l27427l00807k76849
12943E454459k58215k39581k20947k02313j89003j75692j62383j49072j38425j30438
12941.5C588390j19791j11804j03818r8495q7846p9861p4536o6550o1226n5902m7917
12940B680644m5254l9930l4606l1944k6620k6621k6620k1296Tk3958k1296Uk3958Vk3959
12937.4B198820k6620k3958Uk1296Uj8634Uj5973j5972j3310Uj0648Up986n324T%TN324
12933.9A863407P986J0648J5972J8634K3958K9283K9282L4606L7268L9930M2592UM7917
12931.9B286667M7916N0578TN5903N5902O3888TP1875P4536Q2522Q7846R3171J03818
12930C189088J09143J17128J25115J35762J41087J51734J57059J67706J75693J86341
12928.6D655856J94327K04974K12961K26271K39581K50229K63539K79511K92821L08793
12927.2G128863L24765L43400L62033L78005L99302M20598M44555M65852M89811N16429
12925.7A1273613N43050N69670N96291O22910O52193O78812P02771P24067P45363P56010
12924.3A7864750P63998P58672P42701P13418O65504O04275N19092M17936K98146J62383
12922.8B3510875K1295j27775k74188m17936n43050o57516p48025q19899q73140r05084
12921.4A8165557r18393Tr05083q83789q51842q17238p79968p37377o97448o57515
12920I998511o17587n77656n43050n05782m73838m44556m12611l85992l62033l38075
12918.5E337331l14118k95483k74187k55553k36919k23609k04974j89003j75693j65044
12917.1C002748j49073j38425j27776j19791j09142j01156r3171q7846q2522p7199
12915.6A916647p1874o6550o3888o1227n5902n3240Tm7916m5255m5254Tm2592Ul9931
12913.5A139340l9930Ul7268l4606l7269l4606Ul1944l4606Tl1944l4607l1944l4606
12911.2E72332l4606l1944l4606l1944Tl1945k9282Tk6620k3958Tk1296j8634j5972
12909.2A86341j3310j0648p986n324k662%K662N324P986TJ0648TJ3310TJ5972UJ8634
12906.6B84835J5972TJ3310J5972J3310J0648TP987P986TK662N324%K662k662Up986
12904C99302n324j0649j0648Tj3310Vj5972j3310j5972j3310Vj0648p986Zj0649j0648
12900.2A14466j3310Tj5972j8634Uj5972k1296j8634k1296Tj8634Tj8635j8634j5972
12897.9a73031j3310Uj0648p986n324p986k662n324k662T%k662X%VK662TN324VP986
12893.8b39581N324P986N324K662N324K662%Uk662Tn324Tk662n324k662U%VK662%K662
12890.2b36919%K662%K662WN324UP986UJ0648VJ3311J3310UJ0648J3310WJ0648J3310
12885.8A5972J0648J3310XJ0648TP987N324K662%Tn324Tp987p986j0648Uj3310Uj5972
12882.2B9282j5972j3310j8634j5972j3310Tj0648n324k662%K662P986TJ0648J3310
12880.1c7268J5972J3310UJ5972J3310VJ0648TP986J0648P987N324P986N324UK662
12877.2A67707N324%K662%K662k662%XK662TN324WP986N324VK662U%Tk662T%k662T%
12872.2B34257k662%TK662TN324UP986N324P986N324K662N324%K662%VK662%K662TN324
12868.6C03469K662N324K662N324K662U%K662k662Tn324Tp986Tj3310Uj5972Tj8634
12865.5B07637j8634Vj8635k1296j8634k1296j8634Tj5972j3310j5972j0648Tp986
12863.2e8564p986n324k662T%TK662N324TP986J0648TJ5972UK1296J8634K3958K1296
12860.5I8494J8634K1297J8634J5972J3310TP986N324T%Uk662Y%k662Yn324k662n324
12856.2A67707k662Tn324k662U%UK662S2N324UP986N324P986N324K662T%k662n324
12851.4B20947p986Tj0648p986j0648Tn324T%TN324J0648TJ5972J8634TK1296VJ8634
12848.4C38075J8634J5972J5973J3310J0648UP986N324UK662%Uk662n324Tp986Tj0648
12845.4D20598j3310Tj3311j3310Uj0648Tp986n324Tk662T%TK662N324TP986J0648
12842.5C27427J0648J3310J5972TJ8635K1296TK3958K6620K3958K6620UK3958TK1297
12840.2F68165K1296J8634TJ3310TJ0648TP986N324P986N324K662N324TK662sN324
12836.8H43857K662N324VK662U%k662n324p986Tj3310Tj5972Uj8634Uj5972Uj3310
12833.2F60179j0648p987p986k662%K662N324TP987J0648UJ3310J0648J3310J0648
12830.8G32053J0648J3310P986J0648P986WN324P986J0648UJ5972UK1297K1296TK3958
12827.8I95592K6620UK9282L1944K9282L1945L1944L4606UL1944L4606TL4607L1944
12825.5A501374L1944L4606L1944UL4607L4606TL7268UL9930L9931M2592TM5254M7916
12823.1B137594M7916N0579N3240N5902N8564O3888O3889O9212P1874P4537P9860Q5184
12821.3B912239Q7846R3171R8494J03819J11804J17128J25115J33101J41086J49072
12819.9D072875J59721J70369J81016J89003K02313K12961K26271K39581K52890K68864
12818.5F175864K82173L03469L19441L40738L59371L85991M04626M31246M57865M81824
12817I942608N05782N35064N56360N82980O06938O25573O41545O57516O60179TO46868
12815.4A6621592O22910N85643N32402M60527L78006K74186J59720L7270r3170k18285
12814A9360801l43401m57865n56359o38883p02772p50686p79969p93279Tp79969p61335
12812.4A2003004p34715p02770o65503o28235n93628n53698n16430m81824m49879m17936
12811F258386l85991l59372l35413l08794k90158k66201k47567k28933k12961j96989
12809.5C426007j83679j70368j59721j46410j38425j27776j19791j14466j06481r8494
12808.1B060396r5833r0508q5184q2522p7199p7198p1874p1875o6550o9212o3888o3889
12806.4A144664o1226n8564Tn8565n5902n3240Un0579m7916Tm5254m2592Tl7269l7268
12804.1C40737l1944Tk9282k6620k3958k1296j8634j5972j3311j0648p986Tk662T%
12801.9I5832k662%Uk662Tn324Tp986Tj0648Uj3310Tj0648j3310Tj5972j3310Tj5972
12798.7i3170j5972Tj5973j5972Vj3310Uj0648Tp986Tn324Tk662%UK662TN324K662
12795.3b82173N324UP986VJ0648YP986UN324N325K662N324K662N324UP986N324P986
12791.3g7198P986VJ0648P986VK662N324UK662N324K662T%K662YN324XP986N324TP986
12786.2A06480N324P986N324N325N324VK662N324TP986N324P986N324P986UN324P986
12783.3B28933N324UK662T%Tn324Uj0648Tj5972j3310j5972j8634j5972j8635j8634
12780.6I5832j5972Vj3310Tj0648Wp986Tj0648p986n324p986n324Vk662n324k662n325
12777a33101n324Up986Uj0648Tp986j0648Tp986Tn324Tk662U%TK662%TK662%k662Vn324
12772.7b68863k662n324Tk662n324k662%k662%TK662%K662%Vn324Tp986Tj0648Tj3310
12769.2c51385j3310j0648p986Tk663%N324P987J3310J8634TK3958TK9282K6620UK3958
12766.6a49073K3959K1296TJ8634J3310J5972J3310J0648TN324P986N324P986K662
12764.6B9282N324K662%K662%k662%k662Vn324Up986n324p986Tn324Uk662%TK662%
12760.9c4606K662T%K662%k662Vn324k662V%TK662N324TP986S3J0648P986TJ0648P986
12755.6A09142N324P986K662TK663%Tk663n324Tp986Tj0648j3310j5972Tj8634Vk1296
12752.5e0578j5972Uj0648p986k662%K662P986J0648J3310J5972J8634K3958UK6620
12750.1D7916K9282L1944K9283L1944K9282TK6620K3958K1296J5972TP986TN324%Uk662
12747.5C51385k662%TK662TN324P986TJ0648J0649J0648UP986TN324K662k662n324
12744.8D44556n324j0648j3310j5972j5973j5972j8634j5972Tj3310Uj0648Zj3310
12741.7A78355j5972j3310j5972j5973j8634j5972Tj3310Vj0648p986j0648Tp986j0648
12739.3d5254j0648p986j0648Uj3310j0648j0649j3310j0648j3310j0648Vp986Xn324
12736.1b63539p986n324p986n324Vk662T%UN324K662P986UJ3310UJ8634J5972K1296
12732.8a83679J8634K1296K1297K1296TJ8634K1296TJ8634J5972J8634J5972TJ3310
12730.8G9860J5972J0648UP987N324K662T%Tk662Tn324Tn325p986n324p986n324Tp986
12727.8H5184k662n324Tk662n324k662Zn324Up986Vj0648Wp986Wn324Tk662X%k662
12722a27776k663%k662T%WK662%K662%Vn324k662n324Tp986Tn324p986n324Tk662U%
12717.7a96989%K662TN324P986TJ0648J3310TJ5973J5972J3310J5972TJ3310UJ0648
12715.1e324P986TJ0648P986TN324P986N324UK662T%Tk662n324p986j0648Tj3310j5972
12712.1E324j0648j3310j5972j0648Up986n324p986n324Tk662n324k662T%UN324K662
12709.2a03818P986N324J0648P986J0648P986J0648P986UN324UK662TN324K662N324
12706.6A5972K662U%Tk662Tn324Tp986Tj0648Up986Un324k662U%TK662T%K662N324
12702.6f3888K662N324TP986TJ0648TJ3310J0648TJ3310J0648TP986N324K662Tk662
12700G1874k662n324Tp986Tj0648Tj3310j0648j3310Uj5972j3310Tj0648j3310p986
12697.4a17128j0648n325p986Tn324j0648p986j3310Tj5972j8634k1296Tk3958Vk3959
12694.8c96640k1296Tj8634j5972Tj3310p986Tn324%UN324TP986N324P986TN324VK662
12691.5d60528%K662%UK662%K662N324UP986J0648UJ5973J3310J5972J3310J5972UJ3310
12688.2b76849J3310J0648J3310TJ0648J3310UJ5972TJ5973J8634J5972J8634J5972
12686e8564J3310TP986TK662Tk662Tp986Uj0648Wp986Tn324k662U%TK662%K662V%TK662
12681.3a06480%Tk662%WK662TN324P986TJ0648J5972TJ8634UK3958K1296VJ8635J5972
12677.5A59721J3310J0648P986N324%k662p986j3310Tj5972j8635j5972j8634Tj3310
12675.4E8564j5972j3310j0648p986j0648k662n324k662T%TN324K662N324TP986WN324
12672.4E0578P986K662U%k662Tn324Up986n324p986Yn324p986k662T%N324TP986J3310
12668.3a0648J0648J5972J8634UK1296TK1297K1296TJ8634UJ5972TJ3310J0648TP986
12665.6C08793N324K662Tk662Tn324p986Tj0648Up986j0648n324p986n324k662Vn324
12662.6B07637k662n324p986j0648Tj3310j5972j5973k1296Uk3958k1296Uj8634Tj3310
12660g7198j0648p986n324%TK662V%K662k662%n324Tp986n324p986j0649p986n324
12657a46411p986n324Tk662T%VK662TN324UP986TJ0649P986J0648J3310J0648TJ3310
12653.6e5902J0648J3310UJ0648J3310J0648J3310J0648UP986VJ0648P986J3311J0648
12650.9A49073J5972J3310J5972VJ3310TJ0648P986N324K662%k662Tp986j0648Uj5972
12648B34257j3310j5972j3310j5972j3310j5972j3310j3311j0648Tp986Tk662%K662
12645.9H2522P986J0648J5972J8635K1296K3958K6620VK3958TJ8634TJ5973J3310J0648
12643.4D12612P986N324P986K662N324K662%K662%Tk662Vp986n324p986j0648Tj3311
12640.5C80667j3310j8634Tk1296k3958k6620k9282Tl1944Tl1945k9282l1944k9282
12638.5A3310k3958Uj8634Tj3310Tp987p986n324Tk662n324%k662U%k662%VN324TP986
12634.8a49073J0648J5973J8634K1296K3958TK6620K3958K9282K6620K3958K1296K1297
12632.9A38425J5972J3310J0648N324TK662%Tk662%k662W%k662%VK662%K662%K662
12629.2A81017%K662TN324K662N324TP986UN324P986TN324XK662N324XK662%Tk662
12624.9C16779k662n324p986Tj0648Vj3310j0648j3310j0648j3310j0648j3310Uj3311
12622.3A25114j5972Yj3310j5972j3310Vj0648j3310j0648Tp986j0649n324p986k662
12619.1a49073k662U%K662%TK662UN324TP987P986J0648VJ3310J0648UP986TN324P986
12615.4b662K662%K662T%Tk662T%n324Tp986Uj0648Tp986j0648p986Un324k662%K662
12611.8a03818K662P986UJ0648XP986N324VK662Y%K662WN324TP986UJ0648VJ0649J0648
12606.1A46411P986TN324T%Un324Uj0648p986j0649j3310Tj5972j8634k1296Vk3958
12603d2592k3958Tk1296j8635j8634j3310j0648n324T%TN324UP986J0648P986J0648
12600.4a30439P987J0648P986TN324U%Tk662Tp986Tj0648j3310j3311j3310Wj0648
12597.2b15623j0648p986n324Tk662%K662%K662V%Tk662V%UN324TJ0648TJ5972TJ8634
12593.2a62383K1296K1297K1296J8634J5972J3310J0648N324K662%n324j0648j3310
12591.3f1226j3310j5972j8634Tj5973j8634j5972Tj3310Tj0648Tp986Vn324p986Tn324
12588.4c00807n324Vk662%K662TN324TJ0648TJ3310J5972TJ8634K1296TK3958TK6621
12585.4a06480K6620K9282TK6620L1944TK9282L1945K9282TK3958TJ8634J3310J0648
12583.3B79511N324K662k662p986j0648j3310j8634k1296Tk3958k6620k6621k9282
12581.4H5184k6620k9282Xk6621k6620k1296Tj5972j3310p986k662%K662P986J0648
12578.6b31595J3310J5972TJ8634UJ5973J5972TJ3310J0648TP986K662Uk662Tn324
12575.9d2592n324Tp986n324Tp986n324Vk662U%TK662N324VP986VJ0648P986J0648
12572b3958P986J0648P986J0648UP986J0648P986TN324UK662N324K662YN324UN325
12568.3A33101N324P986TN324P986TN324UK662T%Tk662Tn324Up986j0648Tj3310j5973
12565A17128j8634Tk1296k3958Tk1296k3958k1296k3958j8634Tj8635j5972j3310j0648
12562.8a75693j0648p986Vn324k662UK662TN324P986J0648J3310J5972J3310J5972
12560.2a43749J3310J3311J0648N324K662%k662p986Tj0648j0649j3310j0648Up986
12557.9a91665n324T%TN324TP986J0648VJ3311J0648VP986J0648P986YJ0648N324P986
12553.9A3310J0648P986J0648P986TJ0648P986J0648P986TJ0648P986J0649P986J0648
12551.7A51735P986J0648TP986J0648S2P986UN324P986K662N324%K662k662Tn324p986
12547.6C46061j0648j5972Tj8634k1296k3958Tk6620Tk3958k3959k1296j8634Tj3310
12545.4D2592j0648n324Tk662%TK662VN324K662T%K662k662%k662Tn324k662n324k662
12542.1A8634n324k662Zn324Tp986Uj0648Tj3310Tj5972Tj5973j5972j8634Tj5972
12538.5b07637j5972Tj3310j0648p986Tn324%TK662TP986TJ0648TJ3310VJ5972J0648
12535.5a62383J3310J0648J0649J0648P986N324TK662V%Uk662%k662n324k662n324
12532.6a06480n324p986Tn325p986Tn324Uk662%TK662N324P986TJ3310J0649J5972
12529.8a03818J3310J5972VJ3310TJ0648J3310J0648TP986J0648P986J0648P986TJ0648
12527.3A09142P986J0648P987P986TN324P986N324WP986N324K662N324K662U%k662
12524.2B18285k662n324Uk662U%K662N324P986TJ3310TJ5972TJ8634J5972J8634J5972
12521.4C43399J5972TJ3311J5972TJ3310J5972J3310J5972J3310UJ0648TP986N324
12519E53698K662Tk662Up986Uj0648Uj3310Uj5972j3310j5972Tj5973j3310j5972j3310
12515.9C35413j3310Uj0648j3310p986j0648Tp986Uj0648p986Tj0648p986Uj0648p986
12513A38425p986n325p986Tn324Tk662T%K662N324TP986TP987J0648P986UN324K662
12510A73031%Tk662n324Xk662U%UK662%K662%K662k662Tn325p986j0648Tj5972j8634
12505.9F3888j8634k1296Tj8634k3958k1296Tj8634Tj8635j8634k1296j8634Tk1296
12503.8b36919k1296Vj8634Tj3310Tp987p986Tk662n324Tk662n324p986Tj0648Uj3310
12500.6d92472j3310sj0648j3310j0648p986p987n324k662%TN324TN325P986J0648
12497.3f36220P986J3310J0648J5972TJ8634TK3958UK9282K6620K9283K6620K9282
12495.2c22103K6620K3958K6620K3958TK1296TJ8634J8635J5972J3310TJ0648TP986
12493d5254P986J0648P986XJ0648N324P986K662Uk662Un324Uk662n324k662%K662TP986
12489.1C1944P986J3310TJ5972J8634TJ8635J8634J5972UJ0648TN324U%K662%TK662
12486.1B47567K662VN324VK662N324K662Uk662%k662n324Up986n324p986n324Vk662
12482.2B28933n324k662Tn324k662T%k662T%k662Vn324Tp986Tn324p986Tn324Tn325
12478.7A27776%UK663N324TK662N324K662T%Tn324Tp986j0649j3310Tj8634j5972j8634
12475.7D5254k1296j8634j5972j8634j5972Tj3310Tj0648p986n324T%UK662W%k662
12472.6a06480%n324k662n324Tn325n324k662U%TK662%K662T%Tk662n324Up986j0648
12469.1a73031j0648Wp986Un324k662T%K662TP986TJ3310UJ5972J8634TJ8635J8634
12465.6a09142J5972J8634J5972J3310UJ0648P986VN324P986K662N324K662%Tk662
12462.9D5254k662p986Tj3310Tj0648j8634j5972j8634j5972Uj0648p987n324k662
12460.6a38425K662P987J0648J5972J8634K1296K3958VK1296J8634J5972J3310P986
12458.4A11804K662%n324p986j0648Tj5972j3310j5972Tj3310j0648Un324p986k662
12456d2592k662%k662%Tk662Un324k662n324Uk662n324k662n324k662n324Tk662n324
12452.8a17128k662%UK662N324P986UJ0648UJ3310J0648J3310TP986J3310TJ0648J3310
12449.8E3240J0648TP986TN324TK662%Tk662n324k662n324p986n324k662U%K662N324
12446.8G4536P986UJ0648P986J0648P987N324TK662Uk662%k662Un324k662n324n325
12443.8A25114k662V%TK662%K662%K662%Tk662%k662n324Yp986n324Zk662n324k662
12438.7A8634k662%TK662N324K662P986N324P986S0N324P987N324UK662U%k662Un324
12434.3A43749n324Tn325n324Uk662n324Vp986Tn324p986j0648p986n324p986Tn324
12431.2A3310n324Tk662Tn324k662T%k662T%k662Vn324k662p986Uj0648Tj3310j5972
12427.8a11804j8635j8634k1296Tk3958k1296k3958Uk1296Tj8634j8635j5972Tj0648
12425.5d31246j0648n324k662%TN324P986J0648J3310TJ5973J5972J8634K1296VK3958
12422.9b39581K1296K3958K1296J8634K1296J8635J8634TJ5972TJ8634J3310WP986
12420.4D7916J0648N324UK662U%Tk662Un324Up986Tn324p986Tn324p986n324k662n324
12416.8e324n324Wp986Uj0648Vp986j0648n324p987n324k662%TK662N324N325P986
12413.4a17128P986UJ0648P986VN324TK662W%K662TN324WP986UJ0648P986TJ0648P986
12408.9G4536P986J0648N324P986N324K662U%k662Tn324Tp986n324p986j0648p986
12406.3F3888j0648Tp986j0648Up986j0648j3310j0648Tp986j0648p986Tn324Tk662
12403.7i8494k662%VK662%Vk662Tn324Uk662n324n325k662X%k662W%VK662%K662%Tk662
12398a59721k662X%TN324TP986J0648J3310J5973J8634WJ5972J3310UJ0648TP986UN324
12393.8H2522P986UJ0648P986P987P986TK662T%k662n324p986j0649j0648j3310j0648
12391.2I3170j3310Tj0648Up986n324U%UK662N324TP986VN324P986TN324TK662U%Vk662
12386.6I3170%k662%Tk662K662%Vk662Un324p986n324j0648p986j0648Tj3310j0648
12383.4@j3310Uj5972j3310Tj0648Tn324Tk662K662TP986UJ3310J0648J3310J5972
12380.6c4606J3310TJ0648J5972J3310UJ5972J3310J5972J3310J5973J3310TJ0648
12378.4A70369J0648P986N324K662%Tn324k662p986Tn324p986Vn324n325k662U%TK662
12375.1A19790%K662UN325K662V%Tk662Tn324p987p986j3310Uj5972j3310j5972Uj3310
12371.5a3310j5972j3310Tj0648j3310p986Un324k662T%UK662X%Xk662%K662%K662
12367i5832K662UN324K662N324K662T%Tk662n324Tp986Tj0648p986j0648j0649j0648
12364.2a49073p986Tn324Tk662%N324TJ0648J3310J5973J8634K3958K6620TK9282K6620
12361.7B3958K9282UK6621K1296TJ8634J5972J3310J0648P986TN324TK662%Tk662Tp986
12358.8B55553p986j0648j3310Uj5972Tj3310Tj3311j0648p986Tk662TK662TN324P986
12356.1A11804J0648J0649J0648J3310TJ5972J3310UJ0648J3310P986UN324K662%Tn324
12353.4B76849n324Tp986j0648sj3310j0648j0649j0648j3310j0648j3310j0648j3310
12350.3E5902j3310Tj0648j3310p986Vn324Uk662X%XK662%Tk662Un324Tp986Tn324
12345.4i5832p986n324p986k662U%TK662N324K662N324P986N324VK662%Tk662Tn324
12342.1h7846n324Vk662T%TK662TN324TP986N324P986UN324K662N324%K662%Uk662
12338.4d7916%Uk662%Tk662%k662T%k662Xn324Wp986n324Uk662n325k662%k662%TK662
12333.5a35763K662N325P986J0648J3310J5972K1296K3958K6620TK9282L1944L4606
12331.6A14466L4607L4606UL7268L4606TL4607L1944TK9282K6620TK1296J8634J5972
12329.3E96290J3310P986TK662k662n324j0648j3310j8634k3958k9282l4606Tl9930
12327.3D15274m2593m2592Ul9930Tl4606l4607k9282k6620k3958j8634Uj5972j3310
12325f9212j3310Uj5972j3311j5972Tj8634j5972Uj3310Tj0648p986n324k662K662
12322.4b87497K662N324P986TJ0648J3310J5972WJ8634J5973J5972J3310UJ0648J3310
12319.7d5254J0648VP986J0648UP986UN324UK662N324K662%K662%Tk662Tn324Tp986
12315.9F6550p986j0648Tj3310Tj0648j5972Uj8634j5972j8634j5972j5973j5972Tj3310
12313.5a78355j0648Up986n324U%k662K662%N324K662P986N324TP986TN324P986XJ0649
12309.7a27776J0648TJ3310J0648J3310J5972J3310WJ0648VP986TN324TK662Uk662
12306.4H7846k662n324Tp986j0648Tj3310Uj0648j3310Uj0648Tj3310j0648Vj0649
12303.4a33101j3310j0648j3310Tj0648Vp986n324Uk662%k662%TK662%K662UN324TP986
12299.8b26271J0648UJ3310UJ0648J3310P987J0648P986N324P986N324XP986N324UP986
12296.4b6620N324UP986K662P986VJ0648P986J0648XP986J0649P986J0648P986TN324
12292.9A73031P986N324P986TN324P986UJ0648P986WN324UK662T%Tn324Uj0648j3310
12289.2B63539j3310j8634Tk3958Tk6620k9283l1944k9282l1944k6620k9282k6620
12287.3f6550k6620k3958k3959k1296j8634Tj5972Tj3310j0648Un324Tk662%K662N324
12284.7b82173N324J0648TJ3310J5972J3310J5972VJ3310J0649J0648P986N324T%Tk662
12282i8494n324Tp986Tj0649j0648p986Un324k662%VK662%k662Un324Wk662TK662TN324
12277.6b04975P986J0648J3310TJ5972J5973J5972J3310J5972J3310J0648TP986N324
12275.6c4606N324%Un324k662n324Xk662n324Tk662n324Wp986j0649p986j3310j0648
12271.9a62383j5972j3310j5972Tj3310j5972Tj3310Tj0648p986n324T%N324TP986
12269.4c06131J0648J3310TJ5972WJ3310J0648UP986N324N325N324K662N324K662N324
12266.6a03818P986N324P986J0648VJ3310TJ0648TJ3310J0648P986UN324K662%Uk662
12263.4F1226k662%UK662P986UJ3310TJ5972J3311J5972J3310TP986TN324%Tn324p986
12260.2A91665p986j0648Tj3310Tj3311j3310Tj5972j3310j0648j3310j0648Tp986
12258.1A3310p986n324k662T%UK662T%N324VP986N324P986VN324P986N324K662N324
12254.5I3170K662XN324UP987J0648UP986J0648P986UN324TK662TN324K662UN324K662
12250.4B44905N324WK662N324%K662%Tk662%k662%k662%k662%Uk662T%k662Tn324k662
12246.4B52891k662n324Xk662n324k662T%TK662UN324K662N324TK662T%Uk662n324
12242.5B28933k662n324Up986n324Yp986Vj0649j0648j3310j0648j3310j0648Vp986
12238.8B3958p986Un324Tp986n324Tk662T%TK662N324P986TJ0648P986J3310VJ5972
12235.5G7198J3310UJ3311J3310J0648TP986J0648P986J0648VJ3310WJ0648UP986N324
12232C46061N324T%Uk662Tn324p986Uj3310j0648j3310Tj5972j3310j5972j3310j5972
12229.1A96989j5972j3310Tj5972j3311j3310j0648j3310p986j0648n324p986k662
12227.3E3240k662%TN324K662N324UP986N324UP986N324P986N324P987N324P986N324
12224.4A51735P986N324K662N324K662%Tk662Un324Tp986n324p986n324p987p986n324
12221.6A09142p986Tj0648p986j0648Uj3310j0648j3310j0648Tj3310j0648Wp986j0648
12218.8a01156p986Up987p986Uj0648Uj3310j0648Tj3310j0648p986Un324k662%TK662
12215.5b76849K662N324TP986VJ0648P986TJ0648P986UJ0648UJ0649J0648TJ3310J0648
12212.3h2522J0648TP986J0648N324P986N324K662N324K662N324K662U%Vk662n324
12209.4g986p986Tj0648Uj3310j0648Up986n324U%UK662UN324K662N324K662TN324
12205.8i3170K662UN324K662TN324TK662N324UP986N324P986N324P986N324TK662N324
12202.8G986K662%Uk662%k662U%n324k662Xn324Tk662n324Uk662n324k662n324%k662
12198.6f9212%K662VN324UK662N324K662ZN324TK662N324P986TJ0648P986J0648TP986
12194.4F9212P986TN324TK662%Un324Up986j0648p986j3310j0648Tp986j0648k662
12191.6@n324k662TK662%K662N324K662N324YP986WJ0648P986J0648TP986P987P986
12187.7A43749N324UK662%Tk662n324p986Tj3311j3310j5972j8634Uk1296j8634Vj5972
12184.5g1874j3310Tj0648p986Tk662%TK662N324TK662T%n324Tj0649j5972Tk1296
12181.6a83679k1296k3958Wk1296j8634Tj8635j5972j3310Tj0648Tp986n324U%k662
12178.6d92472K662%N324UP986TJ0648J3310UJ8634J5973J8634VK1296J8634TJ5972
12175.6b23609J5972UJ3310UJ0649J3310J0648WP986TJ0648P986TN324P986K662P986
12172.4G986N324TK662N324K662N324K662V%Uk662n324Up986j0648p986j3310Tj5972
12169.1d2592j5972j8634Tj5972j8635j8634Tj5972Tj3310j0648p986n324k662%TK662
12166.7b36919N324TP986XN324UK662V%UK662UN324TJ0649J0648TJ5972J3310J8634
12162.5e3240J5972UJ3310TJ0648TN324TK662T%k662%k662%TK662N324TP986TJ0648
12159.2I3170J0648J3310J0648J3311J0648P986UK662T%k662n324p986j3310Tj8635
12156.7A19790j8634k3958Uk6620k3958Tk1296j8634j5972j0648p986k662K662TP986
12154.4a09142J3310TJ5972J8634TK3958K1296K3958K6620K3958K6620K3959K3958
12152.5A65045K3958K1296J8634J5972J3310J0648TP986N324K662%Tk662Tn324p986
12150.2B76849n324p986Yj0648Vj3310Tj5972j5973j5972Tj8634Tk1296j8634Tk1296
12146.8c4606k1296j8634k1296j8634j8635j8634j5972Tj3310Tj0648p986n324T%TK662
12144.3b36919K662P986TJ3310TJ5972TK1296J8635K3958K1296K3958K1296K3958J8634
12142.2A3310K1296J8634UJ5972J3310J3311J0648P986TK662Uk662Tn324p986Tj0648
12139.4A30439j0649j0648Uj3310j0648p986j0648p986Un324V%n324k662U%k662%k662
12136a8634%VK662T%N324K662N324TP986VJ0648TP986J0648WJ0649J3310J0648TJ3310
12132A78355J0648UP986J0648P986J0648P986N324P986K662N324%Tn324k662p986j0648
12129.4B50229j0648Tj3310j5972j3310Vj0648j0649p986Tn324Uk662n324Vp986Uj0648
12125.9C4606j0648Vj3310j0648j3310j0648p986j0648n324p986n324k662n324k662
12123.6a03818k662Tn324k662p986p987j0648j3310j5972Uj8634Tj5972j3310Tp986
12121.2b92821n324%N324P986J5972K1296K3958K9282L1944L7269L7268TL9930L4606
12119.2B3958L7268TL1945L1944K6620K3958J8634J3310J0648P986K662%n324Tp986
12117B47567j0648j3310Vj5972Tj8634j8635j8634k1296Uk3958j8634k1296k3958k1296
12114.4g7198j8634k1296j5973j5972Tj0648p986n324k662%N324P986J0648J5972TJ8635
12112.1a17128J8634K3958K1296K3958TK1296K3958UK1296K1297K1296J8634UJ5972
12109.8B23609J8634J5972VJ3310J5972J0648J3310J0648P986TK663N324%Tk663k661
12107.2C88654p987p986j0648Tj3310j5972j8634Uk1296j8634k1296Vk1297j8634j5972
12104.6H5184j5972j3310Tj0648p986Un324k662%UK662N324P986TJ0648TJ3310J0648
12101.7F9212J0648P986TN324T%k662Tp986j0648j3310Tj5972Tj8634j5972j8634Tj5972
12099f3888j8634j5972j3310Tp987p986n324k662TK662N324UP987P986WN324P986N324
12095.8f6550N324UK662N324K662T%K662%Tk662Vn324Tp986Tj0648j3310Uj8635j8634
12092.2a59721j8634Uj5972Tj3310p986n324k662%N324P986J0648J5972VJ8634J5972
12089.5a54397J3310J3311J0648P986N324%Tk662Tp986n324p987p986j0648p986j0648
12087.2a67707p986Un324k662T%TN324TJ0648UJ3310J5972J3311J5972YJ3310J8634
12083.6B6620J8634UK1296TJ8635J8634TJ5972TJ3310J0648UP986TN324P986N324TK662
12080.6C00807N324K662V%Tk662n324p986Tj3310j5972Tk1296Tk3958Tk6620k6621
12077.7A03818k3958Tk1296j8634j5972Tj0648Tp986Tn324Vk662n324k662W%Tk662
12074.2i8494%k662%k662n324k662Tn324k662n324n325k662n324Uk662n324k662T%
12071.4a65045%K662TN324P986N324P986P987N324UK662%K662k662%k662Un324k662
12068.3a22452n324p987p986j0648Tj3310j5972j3310j5972j3310Tj0648Tn324Tk662
12066b84835K662TN324P986UJ0648TP986J0648P986UJ0648P986J0648TJ3310J3311
12063.3a19790J3310TJ5972UJ8634K1296J5972K1296VJ8634J8635J8634J3310J0648
12060.8A75693P986N324%n324p986j0648j5972k1297k1296k6620k9282Ul1944l4606
12058.7g4536l1944l1945l1944k9282k6620k1296Tj5972j0648p986n324%K662N324
12056.7c00807P986TJ0648P986J3310J0648TJ3310WJ5972J8634J5973J8634K1296VJ8634
12053.7G986K1296TJ8634UJ5972J3311J3310J0648P986UK662N324K662WN324K662TN324
12050.3B20947K662N324%K662%Tk662Vn324Uk662n324Uk662n324Tk662n324k662n324
12046.9A57059k662U%k662%Tk662%UK662%K662UN324UP986N324VK662%Tk662n324k662
12042.6A91665n324k662V%K662UN324sK662T%k662n324Tp986Tj0648Tj3310Vj3311
12037.8A19790j0648Tp986n324Tk662%TK662N324K662N324K662N324%K662%k662T%
12034.9I8494k662U%K662TN324P986TJ0648J0649J3310TJ0648J3310J0648TP986TN324
12032.1B31595N324K662U%Tk662n324Up986Tj0648Vj3310j5972j5973j5972j8634Tk1296
12028.7D7916k1296Tj8634k1296j8634k1296j8634j5972Tj3311j0648Tp986Tn324Tk662
12026.3a89003%UN324K662P986UJ0648TJ0649J0648TP986UN324K662N324K662T%K662
12023e8564%TK662%Wk662%k662n324k662n324p986Tj0648Tj3310j3311j3310j0648
12019.8a62383j3310Tp986j0648n324U%TK662TN324UP986N324P986TN324WK662Vk662
12015.8a38425k662Tn324p986j0648j3310j5972j8634Tk1296Tk3958k1296Uj8634j3311
12013.3c96640j0648p986n324%K662N324J0648J0649J5972UJ8634K1296J8634TJ5972
12011b50229J5972TJ3310XJ3311J3310J5972TJ8634J5972J8634TJ5972J8634TJ3310
12008.2E8564J3310TP986TK662Tk662Un324p986n324p986n324p986n324p986n324Vp986
12005A5972n324p986n324j0648Uj5972j3310j5972j8634j5972j5973j3310Tj0648p986
12002.7a75693p986k662UK662%K662T%K662%Tk662n324Tj0648Tj3310Tj5972j8634
11999.7b76849j5972Vj3310j0648p986n324Tk662K662%N324TP986TJ3310UJ8634TK3958
11996.5b55553K3958K6620TK9282K9283K9282VK6620K9282UK6621K9282VK6620K9282
11993.6C11455K6620K3958TK3959J8634TJ5972J3310J0648P986N324K662%Tk662n324
11991.3D95134p986Uj3310Tj5972Tj8634k3959k3958Tk9282Tl1944l4606l1944l4606
11988.9A30439l1945l1944k9282Tk1296Tj8634j5972j3310p986j0648n324p986Tn324
11986.7a27776p987p986j0648p986Tj0648p986n324k662TK662TP986TJ0648J3310TJ3311
11984.1a27776J5972J3310TJ0648J3310J0648TP986TJ0648P986N324TP986XN324UK662
11980.8G1874%k662Tn324Tp986Tj0648p986j0648p986n324p986n324Uk662T%sk662
11976.8c4606%UK662%K662Z%Xk662Tn324Tp986Uj0648Tp986Vn324Tk662n324k662Tk663
11971.2a30439n324k662U%k662%K662UN324N325N324P986VN324P986TN324UK662N324
11967.6d5254K662N324K662N324K662N324VK662UN324VP986J0648UJ3310TJ0648P986
11964.1A09142P986N324T%Tk662n324Tp986Tj0648Yp986Uk662T%TK662UN324P986N324
11959.8B1296K662U%k662Tn324Yk662n324k662%k662%WK662%K662%K662N324K662P986
11955.3b662N324P986J0648UJ3310VJ0648J3310J3311J0648VP986J0648N324P986TN324
11952.2B20947N324K662N324K662V%K662%k662%k662%k662%Tk662%Tk662Un324p986
11948.6B15623p986Uj0648p986Vn324Tk662U%TK662Z%Vk662Tn324k662Un325k662V%
11943A17128k662K662%K662TN324K663N324P986N324P986N324P986N324TK662T%Tn324
11940.1A81017n324j0648Tj5972j5973j8634Vj5972Tj3310j0648p986Uk662U%k662
11937.1d2592%Tk662Up986n324j0648Tj3310j5972j5973j8634j5972j8634j5972j3310
11934.6b12961j3310Tp986Uk662n324k662%k662%UK662TN324TJ0648TJ3310J5972TK1296
11931.3a73031K1296TK3959K6620K3958K6620K3958K1296K3958TK1296J8634K1296
11929.4A25114J5973J8634J5972TJ3310TJ0648UN324T%Tn324Tj0648Tj3310j5972Uj8634
11926.3A49073j5972j8635j8634j5972j8634Tj5972Tj3310Tj0648Tp986n324k662%
11924e3240K662TN324UP986N324K662Uk662%n324Tp986Uj0648j3310Uj5972j3310j5973
11920.5a43749j5972Uj3310Up986j0648n324Tk662TK662%K662TN324VP986N324P986
11917.2b15623P986UJ0648UJ3310J5972J5973J5972J8634UK1296J8634J5972J8634
11914.7C1944J8634J5972TJ3310J0648P986N324T%k662n324Tj0648Vj3310j0648j3310
11912C1944j0648Un324p986n324p986n324k662n324Tk662n324k662n324k662n324Xp986
11908.7a03818n324p986Tp987j0648Uj3310Vj5972j3310j5972j3310j0648Tp986n324
11906c11455n324%K662N324TJ0648UJ5972J3310J5972TJ8634J5972J8634TJ8635J8634
11903.4a01156K1296J8634K1296TJ8634K1296VK3958K1297K3958K1296K3958K1296
11901.2B20947K1296J8634J5972J3310TP986N324T%Tn324k662n324Tp986n324Vk662
11898.3B71525k662U%TK662UP986N324P986N324P986TN324TK662T%Uk662U%k662T%
11894.3C16779%TK662TN324UP986XN324K663K662k662k663n324p986Tj3310Tj5972
11890.8C27427j5972Xj3310j5972j3310j5972j3310j5972j3310j0649j3310j0648p986
11888.4H7846p986Tn324k662n324k662Vn324Vp986Un324p986Vn324Uk662%WK662WN324
11883.2c4606P986TJ0648P986J5972J3310J8634UK1296J8634J8635J8634J5972TJ0648
11880.9B04975J3310P986N324TK662%k662%k662n324k662W%VK662%K662%K662T%Uk662
11876.7B23609k662n324Tp986n324j0648p986j0648Uj3310j3311j3310j5972Xj3310
11873.9b662j3310Tj0648Un324U%UK662N324K662P986N324TP986N324VP986N324TK662
11870.1B662P986N324TP986N324TK662U%k662n324Tj0648Tj3310j5972k1296Uk3958
11867.1a03818k1296k3959k1296Tj8634j5972Tj0648Tp986n324k662%TK662N324K662
11864.6b68863N324VK662N324%K662T%TK662T%K662S0N324K662N324P986N324XK662
11859.6a46411K662%K662T%K662UK663K662U%K662%Tk662%Tk662%k662%WK662V%K662
11854.9a11804%Tk662Tn324Tn325n324k662U%TK662N324K662P987N324P986N324P986
11851.8a01156P986N324P986N324UK662T%k662n324Tj0648Tj3310j5972j5973j8634
11849.2a57059j5972Vj0648Tp986Tk662T%TK662VN324TK662N324TP986VJ0648TJ3310
11845.2a62383J5972J3310J5973J5972TJ3310J5972J0648J3310P986UN324K662N324
11843.1E324N324K662N324K662T%Uk662n324Tp986Tj0648j3310Vj0648Tn324T%K662
11839.6i8494P986TJ0648J3310J5972J3310J5972J3310J0648J3310J0648WP986J0648
11837.1I5832N324P986N324K662%Tn324Tj0648Tj3310j5972Vj3310Tj0648p986Tn324
11834.1e0578k662%TK662TN324K662N324UK662V%UK662%K662N324K662P986UJ0648
11830.4C4606P986UN324K662%Tk662n324p986Tj0648p986j3310j0648p986Tj0648p986
11827.6c4606j0648p986n324p986Un324Uk662T%TK662N324K662N324TK662N324%K662
11824.5g1874%k662%k662T%UK662TN324TP986WN324P986N324TK662P986UJ3310TJ5972
11820.5F9212J5972J8634J5972J8635J5972J3310TJ0648N324TK662k662Tn324j0648
11818.3A83679p986j3310Uj5973j8634j5972j8634Tk1296j8634Uk1296Uk3958k1297
11815.7a38425k3958k1296k3958k1296k3958Tk1296Tj8634Uj3311j0648p986n324k662
11813.4d15274K662N324J0648J0649J5972J8634TK1296J8634K1296J8634UJ3310J5972
11811.2a86341J0648VP986J0649P986J0648TP986J0648P986J0648P986TJ0648TP986
11808.6a3310J0648P986J0648TP986J0648P986N324P986K662T%Vk662%K662%N324TP986
11805.5I0508P986TJ0648J3311J0648TP986UK662U%S3k662%k662%k662T%k662%k662
11800.4A67707%Uk662%Uk662Tn324Tp986Tj0649j3310Vj5972Tj3310j5972j3310j5972
11797b1296j8634Wj8635j8634Tj5972j3310j0648p986n324k662K662TP986J3310TJ8634
11794.1a67707J8634K3959K3958K6620TK9282K3958K6620K3958TK1296J5972J5973
11792.2A33101J3310P986TK662T%Tk662%k662Tn324Up986p987j0648j3310Vj0648j3310
11788.9C9930j0648Up986k662p986n324p986Wj0648Tp986j0648p986Tn324Tk662T%
11785.6a27776K662%K662N324K662TN324K662V%K662%k662%WK662%K662TN324K662
11781.9g9860N324TP986N324TP986N324TK662T%Tn324Tp986Tj0648j3310Vj3311j0648
11778.6a41087j3310j0648p986n324k662%K662N324P986J0648J3310J5973J8634XJ5972
11775.8B662J5972TJ3310TP986TN324T%Tk662T%k662%K662N324P986J0648J3310J3311
11772.8A33101J5972VJ3310WJ0648TP986J0648P986N324P986K662T%Tk662n324p986
11769.5C14117j0648j3310j5972j8634Tk3958Tk6620Tk6621k6620Uk3958j8634Tj3310
11767d5254j3310j0648p986k662UK662%K662TN324VP986J0648P986J0648TP986J0648
11764A0648J0648XP986J0648P986UN324TN325K662%Tk662Tk663k662T%K662N325N324
11760.3A35763J0648J3310J5972TJ8634UJ5972J3310P986T%k662n324j0648j5972j8634
11757.8B39581k1296Tk3958Tk1297k1296Tj5972j3310p986Tk662T%TK662T%Uk662n324
11754.7C1944n324Wk662TK662TP986TJ3310TJ5972J8634UJ5973J8634J5972J3310J0648
11751.5A94327J0648N324TK662Tk662Wn324k662Vn324Vp986j0648Tj3311j5972j8634
11747.9I3170j8634Tk1296j8634Wj5972j3310Tj0648Tp987n324U%TK662N324TN325
11744.6a27776P986UJ0648P986TN324P986TN324P986N324P986TJ0648P986TJ0648P986
11741.9B3958J0648P986TN324TK662%k662%k662n324k662Tn324k662n324k662p986
11739.3B3958n324j0648p986j5972Tj8634k1296Uk1297k1296j8634j5972Tj0648p986
11737b26271n324%TK662N324TP986VN324P986N324P986TJ0648TJ3311J3310J5972TK1296
11733.8e0578K1296UK6620UK9282K9283L1944K9282UK6620UK3958K1297J8634J5972
11731.1D31246J5972J0648P986N324K662%k662n324Tp986j0648Uj3310j5973j5972
11728.8C75343j8634Tk1296Uk3958Tk1296Tj8634j5972j0648j0649p986k662%K662
11726.3A19790N324P987J0648J3310WJ0648P986TK662%k662p986j0648j3310j8634
11723.7A86341j8634k1296k1297k3958Vk1296Yj8635k1296j8634k1296j8634k1296
11720.8b39581j8634Uj5972Tj3310Tp986Tk662T%K662N324P986N324P986UN324P986
11717.8c16779N324VP986N324P986TJ0648TJ3310J0648TJ3310P986J0648N324P986
11715.2a65045K662U%VK662%K662UN324K662N324N325N324TP986N324P986YJ0648WJ3310
11710.5A8634J3310UJ5972J3310J5972TJ3311J5972TJ3310J5972UJ8634J5972J8634
11708B79511J5972J8634J5972J8634J3310J5972J3310J0649P986TK662Tk662Tn324
11705.9D12612p986j0648j0649j3310j5972j3310j5972j8634j5972j8634Tk1296Tk3958
11703.8A86341k3958k6620k9283k9282Uk6620l1944k9282Tk6620k6621k3958Tj8634
11701.7b18285j8634j3310Tp986n324%TN324P986J0648J3310J5972J8634TK1296TK1297
11699.2a22452K1296VJ8634TJ3310J5972J3310J0648P986TK662%k662Tn324p986Xn324
11695.8G986k662T%TK662TN324WK662T%k662Tp986j0648j3310j0648j8634Vk1296j8634
11692a22452j8635j8634j5972j3310Tj0648p986n324k662%K662N324P986J0648J3310
11689.9a89003J0648J3310TJ0648P986P987N324K662%Tk662n324n325n324Tp986n324
11687.4a54397p986Xn324k662TK662N324P986J0648J5972J8634TK1297K1296UJ8634
11684.4b9282J5972J3310J0648UP986N324P986WJ0648VJ0649J0648VP986N324UK662
11680.7B07637K662XN324K662P986N324P986VN324U%k662n324p986j0648j3310j5972
11677.2B36919j8634Tj5972j8634j5972Tj3311j3310Tj0648Up986Uk662TK662TP986
11674.3D5254J0648J3310J5972J8634TK1297K1296VJ8634J5972UJ3310J0648P986TN324
11671.6C40737N324K662TN324K662N324UP986TP987J0648TP986J0648N324P986K662
11669D55204K662%n324Tp986Tj3310Tj5972j5973j8634k1296Tk6620Tk9282l1944Tl4606
11666.3A30439l4607l7268l4606l1944Uk9282k6620k3959j8634Tj3310Tp986Tn324
11664b36919n324k662Wn324Tk662n324Uk662T%k662K662UN324P986TJ0648J3310TJ5972
11660.2b10299J5972J8634J5972J8634J5973J8634J5972TJ3310J5972J3310J0648TP986
11658.2b662N324TK662T%Tk662n324Tk662p986n324Vk662U%K662VN324K662N324K662
11654.3a3310N324K662T%Uk662Vn324Tk662n324k662n324Up986n324p986j0648Uj3310
11650.7a17128j3311j3310Uj5972j3310Yj5972j3310Tj5972Vj5973j3310j5972Tj3310
11647.3d60528j3310Tj0648Tp986n324Tk662%K662TN324P986J0648J3310TJ5972TJ8634
11644.5d23260K1296J8635K1296VJ8634UJ5972TJ3310TJ0648TP986N324K662%Tk662
11641.5a49073n324Xk662n324%k662K662UN324P986TJ0648J3310J3311J5972J8634
11638.5i0508J5972K1296J8634TJ5972J8634TJ5972TJ3310J0648TP986TN324N325K662
11636A33101K662%sk662%WK662%K662V%Uk662Tn324Tp987p986Tj0648Xj3310j0648
11630.3A8634j3310Uj5972Wj3310Tj3311j0648p986n324Uk662U%k662Vn324p986n324
11626.4b12961p986j0648p986Tj0648n324p986n324k662V%K662%K662N324TP986J0648
11623.5b52891J0648J3310TJ5972WJ5973J5972J3310J0648TP986TN324K662%Tk662
11620.6d7916n324p986Tj0648Tj3310j5972j3311j5972Uj3310j5972j3310j5972j3310
11618.3b52891j3310Uj0648Tp986Tk662%K662P986J0648J5972J8634K1296K3958TK6620
11615.8a81017K3958TK3959J8634TJ3310J0648P986K662Tk662Tn324Xk662%K662TN324
11612.4f3888N324TP986N324UK662U%k662%k662n324k662U%VN324K662N324WK662UN324
11607.8G986K662N324K662N324TP986VJ0648P986J0648P986UN324K662Tk662Tn324
11604.8A14466p986j0648j3310Uj5972Tj3310j0648n324p986k662K662N324P986TJ5972
11602.4B3958J5972K1296K3958TK6621K6620TK9282TK6620K3958K1296J8634J5972
11600.3C54047P986N324%n324p986j3310j8634Tk1296Tk3958k1296j8634Tj3310j0648
11598A54397j0648k662T%K662N324TP986VN324P986N324TK662U%k662Un324p986Tn324
11594.3A81017p986Wn324p987n324Up986n324Tp986Wj0648Tj3310j0648j3310Tj5972
11590.7c4606j5972j8634Vj8635j5972Uj3310j0648p986n324k662%K662N324P986TJ0648
11587.8a96989J3310VJ5973J5972WJ3310J5972J3310J0648TJ3310J0648J3310TJ0648
11584.9G7198J3310TJ0648J3310J0649J0648TN324TK662k662Tp986j0648j3310j5973
11582.6A19790j8634k1296Tk3958k1296Tk3958Tk1296Tj8634j8635j3310Tj0648p986
11580.3a81017n324Tk662U%K662UN324TP986J0648P986J0648TJ0649J0648TP986J0648
11577.3h2522P986TN324UK662T%k662n324Tp986j3310Uj8634j8635k3958Tk6620Tk9282
11574.1b74187k9282Uk6621k9282k3958Tk1296j8634j3310Tp986k662TK662P986TJ3310
11571.6e13768J3310J8634TK1296UK1297K3958K1296TJ8634TJ5972TJ3310UJ5972J3310
11568.8a73031J8634J5972J8635K1296K3958K1296K3958TK1296K3958K1296J8634TJ5972
11566.8A14466J3310J0649J0648P986TN324TK662V%ZK662%Uk662n324Tp986Tj0648
11562.6A49073j3310j5973j5972Uj8634Tj5972Tj3310Uj0648p986n324Tk662%K662
11559.9f6550%N324VP986UJ0648P986TJ0648P986J0648P986N324P986N324K662V%K662
11556.4G4536%K662UN324K662U%Uk662V%UK662N324P986UJ0648P987P986UN324K662
11552.1A67707%k662Un324Up986n324p987p986n324p986Tj0648p986j0648Tj3310j0648
11549.2B9282j5972j3310j0648j5972j3310j0648j3310p986Un324%TK662P986TJ3310
11546.8f1226J8634TK3958K1296K6620UK9283K6620K3958K1296TJ5972TJ3310J0648
11544.5B79511P986TN324K662N324K662U%Tk662n324Tj0648Tj3310j5972j8634Vj5972
11541.3A62383j8634j5973j5972Tj3310Xj5972j3310j5972j8634k1296Uk3959k6620
11538.6a62383k3958Vk1296j8634Tj3310j0648p986k662%K662P986TJ3310J5972J8634
11536b84835K1296TK3958K1296K6620K3958K3959K1296K3958TK1296UK3958K1296K3958
11533.7G9860K3958TK3959K1296UJ8634J5972J3310J0648TN324K662k662Tn324j0648
11531.3B71525j0648Tj3310j0648j3310j0648p986Tn324Tk662n324k662Un324Tp986
11528.7A41087j0648j0649j3310j5972j8634j5972k1296j8634j5972j8634Tj5972Tj0648
11526.6g9860j0648p986n324k662%TK662N324TP986VJ0648P986UJ0648N324P986K662
11523.6@N324K662%Tk662Un324p986Xj0648p986j0648p986Tn324k662TK662N324TJ0648
11519.9h5184J3310TJ8634J5972J8634J5972VJ0648J3310P986N324TK662T%K662%YK662
11516.1A11804%K662VN324N325N324P986TN324P986TN324P986N324UK662N324K662
11513.1B15623N324K662%K662%YK662%K662%K662%Vk662%Tk662%TK662%K662%K662
11508.7B36919K662%K662T%K662%Vk662Tn324Vp986n324Vk662T%k662%K662%Tk662
11504.3A83679k662n324Tp986j0648j3310j3311j5972Tj8634j5972j8634Tj5972Uj8634
11501.9d5254j5972Uj3310Tj0649p986Tn324k662K662%N324P986TP987J0648WP986
11498.7f1226J0648P986UN324P986TN324P986TN324P986N324TK662%k662Tp986Tj0648
11495.7A0648j0648j3310j5972Uj8634Tj5972j5973j5972Tj3310j0648Tp986n324k662
11493.2b12961%K662N324J0648J3310J5972J8634K3959K3958K6620K9282L1944K6620
11491.4A5972L1944K9282K6620K6621K6620K1296TJ5972J3310J0648P986K662Tk662
11489.4B50229n324p986Tj0648j3310j0648j3310Vj3311j3310Uj0648Tp986j0648n324
11486.6D2592p986n324k662T%TK662%K662U%Wk662%k662Tn324k662X%k662T%Tk662
11481.9b662n324k662n324Wk662V%K662%TK662%TK662%K662VN324UP986N324UK662
11477.3A3310K662%k662Tp986Tj3310Tj5972Vj3310j5972j0649j0648p986n324Uk662
11474.2a73031%UK662TN324TP986TJ0648J0649J3310J0648J3310XJ0648N324P986TN324
11470.8B1296K662N324%Wk662U%k662n324k662Tn324k662p986Tj0648Uj3310j0648
11467.3g1874j3310j0648Vj0649p986Tn324Tk662%TN324TJ0648TJ3311J5972TJ3310
11464.3g7198J5972J0648TP986N324%Tn324p986j0648Tj3310Tj0648j3310Tj0649j0648
11461.7a46411j0648p986n324Uk662%UN324UP986J0648J3310J3311J5972J8634J5972
11459g1874J8634UJ5972J3310UP986N324%Tn324p986j0648j3310j5972j3310j8634
11456.4c1944j8634j5972j8634j5972Tj3311j0648Tn324T%K662N324J0648J5973J8634
11454.1a09142K1296K3958K6620K9282K6620K9282TK6620K6621K1296J8634TJ3310
11452.2B02313P986TK662T%k662Vn324k662Tn324k662n324Tp986Uj0648j3310j0649
11449.1A25114j3310j5972j3310Tj5972j3310Tj0648Tp986Tn324k662T%TK662N324
11446.5a3310N324UJ0648TJ5972TJ8634K1296K3958K3959K9282K6620K9282K6620TK3958
11444C06131J8634TJ0648P986N324%k662p986j0648j3310j5972j8634k1296Uk3958
11441.7B10299k6620k3958k6620k3959k3958k1296Tj8634j5972p986j0648p986k662
11439.8b1296k662%K662UN324K662T%K662%K662%k662%k662T%k662%UK662TN324TP986
11436A3310P986J0648TJ3310J0648TJ3310J0648UJ0649J0648TP986J0648P986J0648
11433.5A91665P986J0648P986TN324UK662%k662Tn324j0648p986j3310j0648j3310
11431.1A78355j0648Up986n324k662%TK662N324UP986TN324P986N324TK662T%Tk662
11427.7A91665k662Tn324Vp986Tj0648p986j0649j3310j0648Uj3310j0648j3310Uj0648
11424.7@j3310Tj5972j0648j3310j0648p986Tn324k662%TK662UN324K662UN324K662
11421.7g1874K662UN324K662Vk662Tp986Tj3310j5972j8634k1297k1296k3958k1296
11419b04975k1296Tj8634Tj5972j3310j0648p986n324T%K662N324J0648J3310J5972
11416.7b95483J8634K1296TK6620K3958K6620TK6621K3958K6620K1296TJ5972UJ0648
11414.4D7916P986N324K662%n324p986j0648j5972j8634j5972k3958k6620Uk6621k3958
11412.1a65045k3958j8634Tj5972j0648p986k662%K662N324P986J3310UJ5972VJ5973
11409.3a27776J3310TJ0648TP986N324K662%k662Tp986Tj0648j3310Tj3311j5972Tj3310
11406.6a81017j5972j0648Up986k662UK662TN324TJ0648UJ5972UJ8634J8635J8634
11403.6i3170J8634J5972TJ3310TP986T%K662%k662%n324Up986Un324Uk662%K662TP986
11399.8d5254J3310TJ8634TK3958TK6620K9282K6621K3958TK1296J8634J3310J0648
11397.7B60877N324K662k662Tn324p986Yn324Uk662UK662TN324TJ0648TJ3310J5972
11393.9B44905J5972VJ3310TP986TK662k662Tp986j0648j3310j5972j8634Uk1296j8634
11391B04975k1296j8634j5972Tj5973j3310Tj0648Up986Yn324p986Un324p986n324
11387.6d5254n324Vk662Tn324%k662%TK662%N324VP986N324P986TN324UK662%Un324
11383.4a3310n324p986Uj0648Uj3310Uj0648j3311j3310Wj0648j3310Vj0648j3310
11380b92821p986j0648p986n324U%k662%TK662UN324UP986TJ0648TJ3310J5972UJ8634
11376.4a96989J8634TJ5972J8635J5972J3310J0648TN324K662%k662n324p986Tj0648
11374.1a01156p986Tn324k662TK662N324TJ0648TJ3310J5972J3310J5972UJ0648J3310
11371.5B1296P986UK662%k662n324Tj0648p986j0648p986j0648p986n324T%TK662N324
11368.6b3958N324P986N324WK662T%WK662%UK662%Vk662%n324k662n324Up986j0648
11364a8634j0648j3310Uj5972Uj5973j5972j3310Up986Tn324k662%K662N324P986TJ0648
11360.8a78355J3310UJ5973J3310TJ5972J0648TP986N324K662%k662n324p986Wn324
11357.8i5832n324k662%K662N324TP986J0648P986J0648UP986V%N324%Vk662T%VN324
11353.6E324N324TP986J0648P986J0648P986J0648TP986J0648UJ3311J0648J3310J5972
11351.2A75693J3310TJ5972J3310J0648UN324TK662%Tk662Y%k662K662%K662N324UP986
11347.1B84835P986TJ0648P986J0648TP986N324U%k662Tp986Tj3310Vj5972Tj3310
11344B44905j3310Vj0648Tj3310p986j0648j0649p986Tn324k662TK662TN324TP986
11341.1A25114P987J0648P986UN324UK662%Uk662U%k662%K662N324P986TJ3310TJ5972
11337.5B42243J5972VJ3310J0648P986TN324%Tn324Tj0648Tj5972Tj8634Vk1296j8634
11334.2A73031j5972j8634j5973j5972j3310j5972j3310Vj5972j0648j5972j8634j5972
11332e3240j8634k1296Tk1297k1296k3958Vk1296k3958k1296j8634Tj5972j3310j0649
11329.6c96640p986Tk662T%K662TN324P986P987P986J0648UJ3310VJ5972VJ8634TJ5972
11326a81017J8634TJ5973J5972J8634J3310J5972TJ3310UP986J3310P986J0648P986
11323.7C9930N324UK662U%Tk662Tn324Uj0648p986j0648Tp986Un324k662%N324P986
11320.1a5972J0648TJ8634K1296TK3958K1296K3959K1296J8634J5972TJ3310P986TN324
11317.8B42243K662%Tk662n324Up986Tj0648p986j0648p986Tn324Uk662Tn324k662
11314.7A35763k662n325p986Tj0648Tj3310j5972Uj8634j3310j5972Tj3310j0648p986
11312.3f6550n324k662T%TK662T%K662%Wk662%k662%k662Un324k662n324k662n324
11308.6a03818n324k662n324Un325p986n324j0648p986j0648Tj3310Vj5972Uj8634
11305.7c06131j5972Tj3310Tj0648p986n325k661%K661K663P986N324P986VJ0648P986
11302.9c22103J0648J3310UJ5972J8634TK1296J8634K1296J8634J8635J5972J3310
11300.9i0508J0648P986N324K662%n324p986j0648j3310Tj5973j5972j3310j5972j3310
11298.8a89003j0648Tp986Tk662n324k662T%k662T%k662%UK662UN324P986TJ0648TJ3310
11295.2a83679J3310J5972TJ5973J5972J8634J5972J3310UP986N324K662%n324p986
11292.9b9282j0648j5972Tk1296Tk1297k1296Uj8634j5972j3310j0648p986n324k662
11290.6b74187%K662N324P986TJ0648TJ3310TJ5972TJ8634TK1297K1296UK3958K1296
11287.8b662J8634K1296J8634J5972TJ0648TN324K662Tk662n324p986Tj0648Tj3310
11285.4F1226j0648Up986j0648p986n324Tp986Xj3310j0648j3310Tj5972j5973j8634
11282.4a57059j5972j8634j5972j3310Tj0648p986Tk662%TN324TJ0648TJ3310TJ5972
11279.8a89003J5972UJ8635J5972UJ3310VJ0648TP986UN324TK662%k662Tp986Tj0648
11276.2E324p986j3310j0648j5972j3310j0648j3310j0648Tp986Up987n324p986n324
11273.9a51735p986n324Tp986n324Tp986n324p986n324Vk662n324%k662K662%N324
11271b34257N324TP986TJ0648TJ3310J0648J3310TJ3311J3310J5972sJ3310TJ0648
11267.5G1874J0648N324P986K662%Tk662n324Tp986j0648Vj3310j0648Vp986Uk662
11264.2d7916n324%K662TN324TP986J0648TP986J0648J3310J0648J3310J0648VP986
11261.5I8494P986UN324P987P986VJ0648P986TN324TK662%k662n324Tj0648j3310Uj5973
11258A27776j5972Tj3310Uj0648Up986Uk662p986n324Vk662UK662%N324UP986J0648
11254.1b662P986J0648J3310J5972J3310J5972VJ3311J5972TJ3310VJ0648J3310J0648
11251.4B55553P986UN324K662T%Tk662%k662n324k662Tn324k662n324Tp986Tj0648
11248.4B28933j0648j3310Uj5972j8634j5973j8634j5972j8634j5972j8634j5972j3310
11246.4A0648j3310j0648j3310j0648Up986Un324Vk662Tn324k662p986p987p986j0648
11243.3a51735j3310Vj5972j3310Tj0648Tp986n324Tk662%TK662TN324P986N324J0648
11240.3b55553J0648UJ3310TJ5972VJ5973J8634TJ5972J8634UJ3310J8634J5972TJ3310
11237.3F9212J5972J3310J0648TJ0649J0648P986TN324VK662N324K662UN324K662N324
11234.4B07637P986TJ0648TJ3310J5972UJ8634VJ5973J5972J3310J0648P986K662%
11231.7D47218k662p986Tj3310j5972j5973k1296j8634k3958Uk6620k9282k6620k9282
11229.5A59721k9282k9283k6620k9282k6620k3958Tk1296Tj8634Tj5972j0649j0648
11227.5a46411p986n324k662%K662P986TJ0648J3311J3310TJ5972J3310J5972TJ3310
11225.2a8634J3310J0648J3310UJ0648WP986UP987N324K662N324K662N324K662TN324
11222A62383N324P986N324P986J0648P986TN324P986N324K662T%Tk662%k662%TK662
11219.2B36919K662TN324P986J0648UJ3310VJ0648TP986N324T%k662n324p986Tj3310
11216C43399j3310Tj5972j8634Uk1296Wj8635k1296j8634Tj5972Uj3310p986j3310
11213b1296j0648p986j0648p986Wn324p986n324k662VK662%K662TN324UP986UJ0648
11209.2f1226J0648TJ3310J0648J3310P986J0648UP986TN324WK662TN324TK662N324
11206.1A03818N324TP986N324P987N324P986VN324P986VJ0648P986J0648P986J0648
11203.2B58215P986N324K662Tk662Tn324p986Tj0648Vp986j0648Tp986j0648Uj3311
11200.2A25114j3310Tj5972j3310j5972Vj0648Up986Tk662%K662N324TJ0648UJ3310
11197A3310J5972WJ8634J5972J8635J5972J8634J5972UJ3310J0648TP986N324K662
11194.3B79511K662%Tk662%k662n324k662Wn324k662n324Wp986Uj0648Tj3310Tj5972
11190.4A35763j8635j8634Tk1296j8634k1296j8634Tj5972Uj3310Vj3311j3310Tj5972
11187.6a75693j8634j5972k1296j8634Wj5972Tj3310j0648Tn325n324k662K662TP987
11184.9c91315P986J0648J3310UJ5972J3310UJ0648TN324P986K662T%Tk662n324Uj0648
11181.7b66201j0648Tj3310j5972j3310j5972Tj3310j0648j0649j0648n324p986k662
11179.7d23260k662%TK662N324TP986J0648J0649J3310WJ0648UP986N324XP986J0648
11176b26271J3310TJ8634TK1296K1297K3958WJ8634K1296J8634TJ3310TJ0648TN325
11173.1A30439N324K662Tk662%n324n325p986Tj0648Xp986j0648p986Tn324p986k662
11169.9b662p986Tn324p986j0648p986j0648Up986Un324k662T%TK662WN324K662TN324
11166.2h7846K662N324VP986N324P986TN324P986N324TK662N324K662%ZK662UN324
11162.2A3310P986TJ0648UJ3310J5972J3310TJ5973J3310UJ0648TP986UN324TK662
11159.1B31595K662T%Uk662Tn324Tp986Tj0648p986j0648Up986Un325n324%TK662N324
11155.5A27776P987J0648J3310UJ5972J3310J5972J0648J3310P986TN324T%Uk662Tn324
11152.7B71525n324k662n324Vp986n324j0648Uj3310j5972Tk1296j8635k1296k3958
11150.1F6550k3958Tj8634k3958k1296j8634Tj5972Tj0648j0649p986Tk662n324k662
11147.8a62383k662n324k662n324p986n324p986Un324p986n324Uk662U%TK662TN324
11144.6b42243N324J0648J3310TJ8634TK3958K3959K6620UK9282K3958K6620K3958
11142.4F9212K1296TJ5972J3311J3310P986N324K662%Tn324Tj0648Tj3311j3310j5972
11140I5832j5972j3310j5972j3310j0648Tn324Tk662T%K662UN324K662N324WP986N324
11136.7E5902P986XN324P986TN325P986N324P986TN324P986VJ0648P986J0648P986
11133.4B34257J0648TP986J0648TP986UN324TK662%Uk662n324k662n324Uk662%TK662
11129.9B95483K662P986TJ0648TJ3310J5972TJ5973J5972J8634J5972J3310UJ0648
11127.6D97796J0648N324T%Tk662n324j0648Tj3310Tj5972Tj8634j5972j5973j3310
11125.2C67357j3310Uj0648j3310p986j0648p986Un324Tk662U%Yk662Tn324k662n324
11121.3B23609k662n324k662%TK662N324P986J0648TJ5972TJ8634K1296TK3958TK3959
11118.7D15274K3958K6620K3958UK1296J8634TJ5972J3310J0648P986N325N323K663
11116.5F57517%K662%K662UN324TP986N324P986UN324TK662T%Tk662n324k662p986
11113.2G13419n324j0648p986j3310Tj8635j8634Tk1296k3958k1296Uj8634j3310Tj0648
11110.8D41894n324%TK662P986UJ0648WP986J0648P986J0648P986N324P986N324K662
11107.7E82980K662%Tk662n324Tp986j0648Uj3310j5972j3310j5972Tj3310Uj0648
11105D07288j0648p986p987n324Tk662%k662%K662%K662%Vk662Un324k662Tn324k662
11101.6C43399%k662%K662TN324P986J0648P986J3310J0649J3310VJ0648J3310TJ0648
11098.8E03120J3310J0648J3310J0648XP986TN324K662%k662n324p986j3310Tj5972
11095.9E69670j5972j8634Tj5972Vj3310j0648Tp986Up987n324p986Uj0648Tp986j0648
11092.8C16779j0648Up986j0648p986n324Uk662%K662TP986N324J0648J3310TJ5972
11090C11455J5972K1296TK3959K6620XK3958K1296TJ8634J8635J8634J5972UJ8634
11087.2G42701J5972TJ8634J5972J8634J5972VJ3310TJ0649J0648TP986N324P986K662
11084.6I74296N324%Tk662Tn324j0648p986j3310Tj3311j3310Vj0648p986Tn324Tk662
11081.5H17237%TK662%K662N324UP986J0648TJ5972TJ8634K1297K1296TK3958K1296
11078.8A027536J8634TJ5972TJ0648P986TN324T%K662%k662%k662n324k662Tn324k662
11075.9A112720k662%k662K662%K662Z%Vk662Un324k662n324k662U%UN324UP986TJ0648
11070.9A144664J0648J3310J5972J5973J8634K1296TK3958K6620VK3958K6621K3958
11068.7A466768K3958TK1296J8634K1296J8634TJ5972J8634J5972TJ8635J3310J5972
11066.7A727645J3310VJ0648ZP986WN324UK662N324VP987P985J0649J0648J3310J0648
11062.3B007156J5972J3310YJ0648J3310J0648J3310J0648TJ3310J0649J3310J0648
11059.7B233427J3310VJ8634UK3958TK9282K6620L1945K9282VK6620TK3958K1296J5972
11056.6B709926J5972J0648P986K663K661%k661n324k663k662k661k663K663K661N325
11054.5B741871P985P987J3310TJ5972J8634YJ5972TJ8634J3310J5973J3309J3311
11051.7C037354J3310J0648P986J0648N324TK662T%k662n324p986j0648Tj3310j5972
11049.4C029368j5972j8635j5972j8634Tj5972Uj3310j5972j3310j0648j3310Yj5973
11046.6B731222j5972j8634Tk1296Uk3958k1296k3958k1296j8634Tj5973j5972j3310
11044.4B441063j0648Tp986Tn324Tk662n324k662%VK662T%K662T%Tk662Tn324p986
11041B374513j0648j3310Tj5972j8634k1296j8634k1296j8634Tj8635j8634j3310Tj0648
11038.8B129608j0648p986Xj0648p986j0648j3310j0648j3310Tj0648j3310j0648j3311
11036.2A943267j0648Wp986j0648p986n324Uk662T%k662%k662Un324Tp986j0648Uj3310
11032.5A767575j5972j3310j5972j8634j5973j8634k1296Uk3958k1296k6620k3958
11030.6A509360k3958Tk3959k1296k3958k1296Uj8634Vj5972j3310Tj0648p986p987
11028A184594n323k662%K662N323N325N324P986N324P986TN324P986N324TP986N324
11025.5A261793N324P986N324P986N324P986WJ0648UJ3310J0648J3310TJ3311J0647
11022.8A440147J3311J0648UP986N324TK662%k662n324p986Tj3310j5972j5973j8634
11020.4A418851k1296Uj8634k1296j8634j5972Tj3310p986n324T%UK662%Tk662p986
11017.5A224525p986j3310Tj8635k1296Tk3958k6620k3958k6620k3958k6620Tk3958
11015.5I26380k6621k3958k6620Vk9282Ul1944l1945l4606l1944l4606Ul1944l1945
11012.9C83329k9282k6620Tk1296Tj5972j3310Tp986n324T%UK662N324K662N324TK662
11010B20947N324TP986N324P986WJ0648P986N324P986N324TK662U%K662%K662%K662
11006.5C43399K662%K662N324K662N324VP986N324P987N324P986N324K662U%k662Tn324
11003.4D15274p986n324j0649p986j0648Vj3310j0648p986j0648n324U%K662TN324
11000.6B92821N324P986UN324UK662%Tk662T%VN324TP986J0648TJ3311J3310J5972
10997.2D17936J3310UJ0648TP986N324T%Uk662Tn324k662n324k662T%k662%Tk662Tn324
10993.6D60528p986j0648j3310j5972Tk1297j8634k1296Tj8634Tj3310j5972j0648
10991.6B36919p986Tn324Tk662%TK662N324P986J0648TJ5972TJ8634UK1296TJ8635
10988.7C93978J8634J5972J3310J0648N324T%n324Tj0648Tj3310Tj3311j5972j3310
10986.4C62033j3310Vj0648j3310j0648j3310j0648j3310j0648j3310Tj0648Tj3310
10984.1A65045p986j0648p986Tn325n324Uk662n324Tk662n324Tk662T%TK662N324TP986
10980.9I8494P986J0648TJ0649J0648P986N324K662%n324Tj0648Tj3311j3310Wp986
10978D5254j0648n324Tk662T%K662TN324UP986XN324TK662N324K662%K662VN324N325
10973.9A30439P986J0648TJ3310TJ5972J3310TJ0648TP986K662Tk662Tn324p986Tj0648
10971.1B26271p986j0648p986Vn324Tk662U%UK662TN324K662N324TP986N324P986WN324
10967.1B39581N324K662Tk662Tp986j0648j3310j5972j8634Tk1296k3959k1296k3958
10964.9F9212k1296Tj8634j3310j5972j3310j0648p986n324Tk662%k662%Tk662Tn324
10962.4g9860n324p986Tj0648p986j0649p986n324Tk662%K662N324P986P987P986J0648
10959.9a09142P986J0648TP986YJ0648P986N324J0648VJ3310J0648J3310J5972J3310
10956.7A09142J5972J5973J5972J8634J5972J8634J5972VJ3310TJ0648P986J0648N324
10954.4C35413N324TK662T%Uk662Tn324Tp986j0648j3310Tj8634j5972k1296j8634
10951.7B15623k1296Vj8635j8634j5972Vj3310Tj0648Tj3310j0648Vp986j0648p986
10948.5a01156p986Uj0649p986j0648p986Tj0648n324p986k662U%K662TN324TP986
10945.7a78355P986VN324UK663%k663n324Tp986Tj0648j3310j0648Up986Tk662TK662
10942.2b31595N324J0648J3310J8634K1296K3958K6621K9282TK6620TK3958TK1296
10940.2F9212J8634J5972J3310J0648P987N324K662T%Tk662%k662T%UK662UN324P986
10937A59721P986UJ0648P986J0648TJ3310J0648J3310VJ5972J3310J5972J3310J5972
10934.4C75343J3311J3310TJ0648TP986TK662N324%K662%k662Yn324k662Xn324Tp986
10930.3D04626p986j0649j0648j3310j5972Uj8634Tj5972j8634Tj5972j8634j5972
10928.1A73031j3310Uj0649p986n324p986k662n324k662Tn324Tp986j0648j3310j5972
10925.6B9282j8634k1296k3958k6620Tl1944k9283k9282Tk6620k3958k1296j8634j5972
10923.6c14117j3310j0648Tp986Vp987p986j0648p986j0648p986n324U%K662TP986
10920.8d36570P986J0648UJ3311J3310J0648UP986UK662N324K662T%TK662%TK662N324
10917.4b90159N324J0648TJ3310J8634K1296TK6620K9282K9283K9282L1944TK6620
10915.4A5972K9282TK3958TK1297J8634J5972J3310TJ0648VP986J0648P986J0648VP986
10912.4C24765J0648P986TN324UK662U%K662%k662%WK662UN325K661N325P986N324
10908.7D09950N324VK662V%Uk662Un324Wp986n324Tn325n324k662%TK662N324N325
10904.3C88654P986N324P986TN324K662%k662n324j0648j3310j5973j8634k1296Tk3958
10902B92821k6620Tk3958k6620k3958k1296k3959j8634k1296j5972Tj3310j0648p986
10900A5972n324T%k662K662%K662%Uk662Un324Tp986Tj0648Uj3310Wj0649j3310j0648
10896a59721p986Tn324k662%TN324P986J0648TJ5972J5973J8634K1296J8634K1296
10893.7c7268J8634J5972J3310J0648TN324T%k662Tn324Tp986j0648p986n324p986
10891.2a3310p986Tn324k662T%TK662TN324TP986VJ3310UJ5972TJ8634TJ8635K1296
10887.8A57059K1296TJ8634K1296J8634J5972TJ3310J0648N324TK662k662Tn324p986
10885.5C08793p986Tj0648Xp986Wn324Vk662n324k662T%UK662UN324K662TN324K662
10880.9A81017N324K662N324P986N324J0648P986J3310UJ5972J8634J5972UJ3310TJ0648
10878.3C85991P987P986N324K662Tk662Up986n325p986n324p986n324k662T%K662TP986
10875.4C72681P986J0648J3311J3310J5972J3310UJ0648P986N324%k662n324p986j3310
10873.1D68514j3310j5972j8634Tj8635j8634j5972j8634j5972j3310j5972j0648j3310
10871.2B60877j0648p986Tn324U%UN324K662P986TN324P986TN324UK662%K662%K662
10867.8B87497K662N324TP986TJ0648J3310VJ3311J0648P986N324K662k662Tn324j0648
10865C99302p987j0648p986Uk662%K662N324J0648TJ3311J5972TJ3310J5972TJ3310
10862.5D87148J3310UJ0648TJ3310J0648XP986TN324K663K662%k662n325n324p986
10859.3F30896p986Tj0648p986Wn324Uk662n324Tk662n324k662Tn324%k662%TK662
10855.8E16430K662N324VP986N324P986WJ0648P986J0648P986VP987N324UK662N324
10852.2F86799N324K662N324K662N324K662N324K662T%Tk662n324p986j0648j3310
10849.9F81475j5972Tj8635k1296j8634Tj5972Tj3310p986Tk662%N324K662P986XN324
10846.8E69670N324T%Tk662Tp986j0648j3310Tj8634Uk1296Tj8634Tj5973j3310Tp986
10843.7C43399p986n324k662%UK662%K662T%K662%TK662T%K662N324K662N324P986
10840.6C67357N324P986P987P986WN324TK662U%Tk662Un324Up986Up987p986n324p986
10836.5C70019k662n324%UK662N324UP987P986J0648J3310J0648J3310J5972UJ8634
10833.8E11106J5972TJ3310TJ0648TN324K662T%n324k662p986Yn324Tk662T%K662W%
10829.5E35064K662YN324K662N324TK662N324%K662%Tk662%k662T%k662Tn324k662
10825.7E61684p986n324p986j0648j3310Uj8634Wk1297j8634j5972Tj0648Tp986k662
10822.9B92821k662%K662N324TP986N324P986TN324TK662N324K662%K662%K662%K662
10820C62033%K662N324K662N324P986P987P986J0648UJ3310J0648J3310WJ0648TP986
10817E53698P986N324TK662k662Tn324p986j0648Tj5972Uj8634Vj5972j3311j3310
10814.1C70019j0648n324Tk662%K662TN324TK662N324K662T%XK662TN324TP987J0648
10810.5D09950J0648UJ3310J0648J3310TJ0648J3310J0648WP986TJ0648P986VN324
10807.3F33558P986N324N325N324YP986J0648TJ3310J5972UJ8634K1296J8634K1296
10804.3H59829J8634K1296K1297J8634K1296J8634K1296J8634TK1296J8634K1296UJ8634
10802.1A160636K1296J8635J8634TJ5972TJ3310WJ0648J3310TJ5972J3310J8634J5972
10799.5A437485J5973J5972TJ3310J0648UN324U%Uk662Tn324Vk662n324%TK662N324
10795.9A520008N324J0648TJ3310J0648J5972J3310TJ5972J3310TJ5972J3310J3311
10793.9A698363J3310VJ0648VP986UN324P986XJ0648UJ3310J0648UJ3310J0649J3310
10789.9A985860J5972TJ8634K1296K3958K6620K9282L1944TL4607L7268L4606L9930
10788B347893L7268TL7269L7268VL4606L1944L4606L1945L1944UL7268L4606L9930
10785.6B949507M2592M5255M7916N0578N3240TN8565N5902O1226N8564O1227O1226
10783.9C599038O3888O1226O3889O1226O3888O6550TO6551O9212P1874P4537P7198
10782.1D405627P7198P9861Q2522TQ5185Q7846TQ7847R0508TR0509R3170R5832TR8495
10780E731308J03818J03819J09142J11805J17128J22453J25114J27776J33101J38425
10778.5F923889J43748J49072J51735J59721J67707J70368J78355J86341J94327J96988
10777.1H622251K07637K15623K20946K31596K42242K52892K63539K76848K87497L03470
10775.6A1124541L16778L30090L43400L59371L72681L85992L99301M15274M25922M36569
10774.2A4909919M47218M57866M63189M71175M71176M76500M71176M68513M60530M47217
10772.8A9544479M33908M12611L88654L59371L24766K87496K44904J99653J49072R5832
10771.3B2440746L9930j5973p1873j30439j86340k39582k90158l35415l80666m17935
10769.9B0412295m52543m79162n05781n21754n35065n45711n51037n51036n53698n45712
10768.4A5170796n43050n35064n24416n13768n00458m89810m73837m57867m44555m25922
10767A0262049m12611l93978l80667l62033l48724l32751l16780l03469k87497k74187
10765.6F849352k63539k50229k39581k26271k18284k07637j96989j91665j78354j73031
10764.1D703772j65044j57059j51735j43748j38425j30438j25115j22452j14467j09142
10762.7C346147j06480r8495r5832r0509q7846p9860p7199p4536o9212o3888o1227
10761.1B441063n5902Tn0578Tm5255m7916m2592m5254m2592m2593m2592Tl9930Vl7269
10758.7A679728l7268l4606Tl1944k9282Tk3958k3959k1296j8634j5972j3310j0648
10756.8A354963j0648Tp986n324p986Tj0648p986j0648j3310j5972Uk1296k1297k3958
10754.5A147326k3958k6620l1944Tl7268Tm2592m5255n0578Tn3240n5902n5903n8564
10752.5E45712n8564n5902n5903n3240m7916Tm2592l7268l1945k9282k3958j8634j5972
10750.6B6620j0648Tn324Tk662%K662TN324P986J0648J5972J3310J5972J8634UJ5973
10748A38425J5972TJ0648J3310P986TN324VK662N324UP986TJ0648TJ3310WJ5972J3310
10744.4C83329J0649J0648P986N324K662%k662p986Tj0649j3310Tj5972j8634j5972
10742.3C14117j5972Tj0648j3310p986Tn324%k662K662VN324TK662U%Tk662Un324Up986
10738.4B31595n324p986Wj0648p986j0648p986Tn324Tk663k662T%Tk662%k662Tn324
10735.1A09142n324p986Uj0648Uj3310j0648j3310j0648j5972Wj8634j5972j3310j5973
10732.2a43749j3310Uj0648j3310Vj5972j3310j5972Uj3310j5972j3310Tj0648p987
10729.4c99302p986n324k662%TK662UN324K662%K662%k662Tn324Tp986Tj0648Vj3310
10726d84486j0648j3310j0648Tp986j0648n324Tk662%TN324TJ0648TJ3310J5972J8634
10723.4d81824J8634TK1296J8634K1297J8634TK1296J8634J5972J8634J5972TJ3310
10721.4b26271J3310J0648TP986TK662N324%K662k662Un324Tj0648p986j0648j3310
10718.8b26271j0648j3310Tj5972j3310Zj3311j3310Uj0648Tp986Vn324k662V%UK662
10714.3e05782K662N324K662N324TK662U%k662Tn324p986Tj0648p986j0648p986Tn324
10711.4e53698k662U%K662TN324UP986TJ0648P986J0648J3310J0648J3310J0648J3310
10708.7d33908J0648UP986P987P986TN324K662N324%K662%k662%VK662N324UP986TJ0648
10705.1c11455P986TN324TK662T%k662%k662V%k662%VK662%K662N324K662N324P986
10701.4b68863P986UJ0648S0J0649J3310UJ5972J8634TK1296J8634K3958WK1297J8634
10697.2A65045J5972J3310J0648P986N324%Un324Vp986n324p986Tn324Vk662n324Tn325
10693.7A27776p986Uj0648Tj3310j0648j5972j3310Uj0648j5972j3310Uj0648Vp986
10690.7a14466j0648n325p986Xj0648p986j0648p986j0648p986Tn324Tk662U%VK662
10687.1b58215%K662%K662%Tk662%k662n324Tp986Tj3310Tj5972j8634k1296k1297
10684.4c88654k3958k1296Uj5972Tj0648Tn324k662%K662N324P986J0648UJ3310UJ0648
10681.4d39232J3310J0648UP987P986N324P986N324TK662V%Vk662%K662%N324K662
10677.9c35413P986VJ0648TJ3310J0648J3310J0648J3310J0648P986J0648N324TK662
10675.5a78355K662%k662Un324k662Tn324k662U%UK662N324UJ0648P986J0648UJ0649
10671.9a27776J0648UP986N324UK662T%k662Vn324Tk662n324k662%k662%Wk662Tn324
10667.7a11804j0648j0649j3310j8634Uk3958k1296k3958k1296j8634Uj5972j3310
10665.5c78005j3310j0649j0648Tp986Tj0648p986Tj0648Tp986j0648Vp986j0648n324
10662.8e61684n324T%K662N324P986J0648J5972TJ8634XJ5973J3310J0648TN324U%
10659.5c35413K662%ZK662UN324P986UJ0648J3310J0648J3310UJ5972J3310J5972J3310
10655.7a62383J5972J0648J3311P986UK662T%k662Tn324p986Tj0649j3310Tj5972Tj8634
10652.9b07637j8634Tk1296Uj8634k1296j8634j5972j5973j5972j0648j3310j0648
10650.8d49880p986Zj0648p986j0648Up986j0648p986Tn324T%TN324P986TJ3310J5972
10647.1e59022K1296TK3958TK9282K6620K9283K9282UK6620TK3958TJ8634TJ5972J3311
10644.5a27776J0648TP986N324P986N324K662N324K662Y%K662%K662k662%k662Un324
10640.9f3888k662n324k662U%TK662TN324P986UJ3310J0648J5972J0648J3310J5972
10638.2C4606J3310TJ0648TN324TK662%k662Tn324p986n324Vk662T%VK662%UK662%
10634.1E5902%UK662VP986N324P986J0648UJ3311J0648J3310J0648UP986TN324K662
10630.8B12961%Tk662Tn324p986n324p986Wj0648p986p987j0648Vj3310j5972j3310
10627.7C7268j8634j5972j8634Tk1296j8634Uj8635j8634j5972Tj3310j5972Uj3310
10625.2b55553j8634j5972Tj8634j5972j8634j5972Tj3311j0648Un324Tk662T%WK662
10622d49880%WK662%Zk662T%k662%k662%TK662TN324TP986J0648J3310J5972J5973
10617.6c78005K1296J8634K1296UJ5972TJ3310P986N324K662%n324p986Tj3310Tj5972
10615b76849j5972j8634Uk1296j8635k1296j8634Uj5972j3310j0648Tn324Tk662%TK662
10612.1e27078K662U%Tk662Tn324Tp986Vn324p986k662n324k662%TK662TN324WK662
10608.1e56360N324K662VN324K662N324TP986N324P986J0648P986J0648P986WN324
10605.1d25922N324TK662U%Tk662Vn324k662T%UN324K662P986N324J0648J0649J0648
10601.6c75343J0648J3310TJ0648UP986N324%Tk662p986Tj3310j5972Tj8634k1297
10599c96640j8634k1296Uj8634Tj5972Tj3310j0648p986n324T%TK662N324VP986N324
10595.9e53698P986N324UK662TN324K662%K662%K662%k662%Tk662%k662%k662K662
10592.7e19092%N324UJ0648P986J3310J0648J3310UJ0648P986TP987K662N324K662
10590.1c75343N324K662N324TJ0648UJ5972J8634TK3958TK9282UL1945L1944UK6620
10587.2A8634K6620TK1296TJ5973J0648P986N324K662%n324Tp986j0649j0648j3310
10584.9A03818j0648Tj3310p986j0648p986Tn324Tp986n324Wp986n324Tp986n324Tp986
10581.7e5902n324p986Vj0648p986j0648p987p986Yn324Uk662U%K662T%K662U%Tk662
10577.1a99651k662Tn324k662n324Uk662n324Tk662n324k662U%UK662N324K662P986
10574b39581N324P986UN324P986TN324VK662Uk662%k662n324p986Tj0648p986j3310
10570.7b18285j0648Up986Un324Uk662U%TK662%K662%K662%Tk662%k662T%k662%TK662
10566.3b98145K662N324P986UJ0648TP986J0648P986TN324P986N324P986N324WK662
10563.3a54397K662%Uk662%k662%k662%UK662VN324UK662N325K662%k662Tk663p986
10559.4a38425p986Tj0648p986j0648Tp986n324Uk662T%K662N324TP986TJ3310J0648
10556.6a70369J5972J3310J5973J5972TJ3310J5972J0648TP986N324K662Tk662n324
10554.4c1944n324Tp986Xn324Vk662%UK662N324P986J0648TJ5972J8634K1296UK6620
10550.5D7916K3958K6620K3958K1297K1296J5972TJ0648TN324T%Tn324Tp986j0648
10548.1A99651j3310Tj5972j8634j8635j5972j8634Tj5972j3310j5972j3310p986j0648
10546a0648j0648Tp986j0648p986Tn324p986k662n324k662%TK662N324P986J0648J3310
10543.5e0578J5972J8634J5972K1296TK3958TK1296K3959J8634K1296J8634J5972J3310
10541.4B23609J0648P986TK662Tk662Tp986Tj0648Tj3310Xj0649j3310j0648j3310
10538.4H5184j0648j3310Wj0648j3310Zj0648j0649j0648p986Tn324Tk662K662TN324
10534.7a59721J0648TJ3311J5972TJ8634K1296J8634TJ5972J3310TJ0648TN324K662
10532.4E5902K662k662Un324k662n324Uk662V%TK662UN324P986TJ0648J3310J5972
10528.9H5184J5972J8634K1297K3958TK6620K9282K6620K9282K6620TK1296J8635J5972
10526.9D09950P986N324%n324p986j3310j5973k1296Uk3958Tk1296j8634Tj5972j3310
10524.5A81017j0648n324k662%K662TN324P986N324P986N324T%K662k662Un324Vk662
10521.3A75693%TK662N324TP986TN324P986TN324TK662Tk662Up986Uj0648j3310j0648
10518A75693j3310Uj3311j3310Tj0648j3310j0648Uj3310j0648j3310p986j3310j0648
10515.5b9282p986Tn324k662%N324TP986J0648TJ3310P986J3310J0648P986J0648N324
10513.1E5902P986N324TK662X%K662%TK662%K662XN324UP987P986J0648WP986UN324
10508B26271K662N324K662S0%k662Tn324j0648Tj5972Tk1296Tk3958k1297k3958k1296
10504.3F3888j8634Tj3310Tp986Tn324Tk662Vn324k662Tn324Up986Vj0648p986Tp987
10500.6a30439p986n324k662UK662%K662WN324K663N324VP986N324VK662N324K662
10496.8f6550%K662%Vk662%Tk662%Tk662%Wk662%k662Un324Vp986Up987j0648Tp986
10491.9a65045j0648p986Tn324T%UN324TP986TJ0648UJ3310J3311J5972J8634K1296
10489f1226K1296K3958TK6620K9282L1944K9282L1945L1944K9282L1944K9282K6620
10487.2C06131K9282K6620K6621K3958K6620K3958K6620K3958K6620TK3958K6620K3958
10485.3F41544K3959K1296J8634UJ3310J5972J0648J3310P986J0648P986N324TK662
10483.1H35871%Tk662n324Tp986j0648Tj3310Tj5972j3310j8634j5972Tj8634Tj8635
10480.5F30896j8634k1296Tk3958Uk6620k3958Tk6620k3959k1296Tj8634Tj5972j3310
10478.1B63539j3310Tj0648j3310j0648j3310Wj5973j3310j5972j3310Tj0648Tp986
10475.5C4606p986n324Uk662p986n324p986j3310Tj8634Uk1296k1297j8634Tj5972
10472.9a91665j3310j0648n324%K662N324J0648TJ3310J5972J3310TJ3311J0648UN324
10470.5h5184N324%Tk662n324p986j0648j3310j5973j5972Tj8634Tj5972Tj3310Tp986
10467.9b71525p986n324k662%TN324P986TJ0648J3310WJ5972J3310UJ3311J3310TJ0648
10464.7h2522J0648TP986N324UK662%Vk662%k662%k662T%k662Tn324Tk662p986n324
10461.1g7198n324p986n324Tk662n324%k662K662%N324K662N324P986N324P986UN324
10458.4e3240P986N324TK662T%Tk662Tn324Wk662U%TK662N324TP986TJ0648J3310UJ5972
10454.2B6620J5972XJ3311J3310J0648P986N324TK662k662Tp986j0648j5972j8635
10451.5A22452j8634k3958k6620k9282k6620k9282l1944k9282k6620k6621k6620k1296
10449.7a94327j8634j3310Tj0648n324T%k662K662%K662%K662%K662%k662%VK662%
10446.4b52891N324UP986XN324UK662W%K662%K662%TK662%Tk662Tn324Tp986Tj3310
10441.7a96989j3310j8634Uk1296Tk3958k1296Tj8635j8634Tj3310Tj0648p986n324
10439.2d81824k662K662TP986J0648J5972TK1296K1297K3958UK6620K3958TJ8634TJ5972
10436.6a86341J3310J0648N324TK662k662%n324Up986Vn324Uk662K662%N324P986TJ0648
10433.2a83679J0648J3310UJ3311J3310TJ0648UP986TN324P986N324TK662V%k662Un324
10429.6b3958n324p986n324p986Un324p986Tn324p986n324p986n324p986n325n324
10427.1a38425p986n324p986j0648p986j0648j3310j0648j3310j5972j3310Wj0648
10424.8c19441j0648p986Tk662UK662TN324TP986YN324TK662T%Vk662T%k662Un324
10420.2b84835n324p986Uj0648Xp986p987k662T%TN324TP987P986J0648UJ3310J0648
10416.6c16779J3310VJ0648J3310J0648P986UN324T%K662k662%k662n324k662n324
10413.8b10299k662T%TK662N324P986J0648J3310TJ5972J3310J5973J5972TJ3310VJ0648
10410.9b1296P986TN324K662T%Tk662T%k662%TK662TP986TJ0648TJ3310J0648TP986
10407.6H2522J0648N324P986K662N324K662%K662%k662Un324Up986j0648p986j3310
10404.8E5902j0648j5972j3310j5972j3310j5972Xj3310j3311j0648Tp986Tn324p986
10402.1a86341n324k662n324Tk662Tn324%k662%UK662TN324K662P986N324J0648P986
10399.2a73031P986J0648TP986P987P986N324K662%Tn324p986j0649j3310j5972k1296
10396.9a86341k1296k6620Tl1944k9282l4606l1945l4606l1944Uk9282Tk3958Tk1296
10394.6f46868j5973j5972j0648p986n324k662K662TN324P986J0648P986J0648J0649
10392.6f46868J0648UJ3310J0648J3310VJ0648J3310J0648P986TN324TK662%Uk662
10389.6d76500%k662%Tk662%TK662%K662VN324P986TJ0648J3310J5972J5973J8634
10386.5c72681J8634K3958K1296K3958TK6620TK3958K6620TK6621K3958TK1296TJ3310
10384.2@J3310TP986TK662U%Tk662%Tk662Un324Tp986j0648Uj5972Tj8634Tk1296Tk1297
10380.2a43749k3958k1296k3958k1296Tj8634Tj3310j0648p986n324k662K662TN324
10378.1c22103P986J0648J3310XJ0648TP986N324K662T%k662Un324k662n324k662n324
10374.7b12961k662n324k662n324p986Vj0648Tp986j0648p986Un324p986n324Tk662
10371.9c51385n324%k662K662TN324TJ0648UJ3310J5972UJ8634VJ5972TJ5973J0648
10368.7a17128J0648P986K662T%n324Up986j0648p987j0648p986Vk662n324%k662%
10365.7a89003K662UN324UP986UJ0648P987P986J0648P986N324P986N324TK662U%Wk662
10361.8f6550%k662Wn324Wk662TK662TN324J0648TJ5972TJ8634UK1296TJ8634K1296
10357.9I0508J5972J8634J5973J5972J3310J0648J3310J0648P986J0648P986N324TK662
10355.9B44905K662T%k662n324k662n324Up986n324Wk662n324Wp986k662n324k662
10352.3A41087k662%K662N324TP986TJ0648XP986UN324K662T%Tk662n324Tp986Tn324
10348.4B31595p986Tn324Vk662n324Wp986Tn324p986j0649p986Tj0648p986Un324Uk662
10344.5E5902%k662K662%N324K662N324TP986UJ0648P986J0648J0649J0648P986J0648
10341.9A67707J0648P986J0648P986WN324P986N324K662Uk662Tn324Tj0648Tj3310
10338.9B12961j5972j3310j8634j5972j8634j5973j8634Tk1296j8634k1296Uk3958
10336.9e0578k3958Uk3959k1296j8634Tj5972Tj3310j0648Vp986j0648Tj3310Uj5972
10333.9c78005j5973j5972j8634j5972Tj3310Tj0648p986Tn324T%k662K662%K662N324
10331.3e16430N324TP986WJ0648P986J0648TJ3310J0648J3310J0649J0648TP986UN324
10328.2c27427N324K662N324K662TN324K662N324UP986TJ0648TJ3310TJ5972WJ5973
10325.1a25114J5972J3310UJ0648UP986J0648P986TN324P986XN324TP986K662N324
10321.8G7198K662%Tk662Un324p986n324p986n324p986Tn324Vk662%TK662TN324P986
10318.3A8634P986J0648J3310J0648J5972J3310J5972J3310J5973J3310UJ0648VP986
10315.9B26271P986N324P986N324P986N324VP986N324P986VJ0648P986J0648P986J0648
10313C75343P986TP987N324TK662%Un324k662n324p987n324p986Tn324p986n324Vk662
10309.7C32751n324k662n324Tk662n324k662n324k662U%k662Wn324k662n324Tk662
10306.5B55553k662%TK662TN324VK662T%Tn324p986j0648j3310j5972j8634Tk1296
10303.5A73031k1296k3959k1296k3958Tk1296Tj5972j8634Tj5972Uj3310Uj3311j3310
10300.9a51735j0648Up986Un324k662U%K662N324K662P986N324P986WN324TK662N324
10297.3a38425%K662%k662%k662Tn324Up986Tj0648p986j0648Tp986Tn324U%UK662
10293.7b44905N324VP986N324TP986N324P986VJ3310TJ5973J5972J8634K1296UJ8634
10290.5@J5972J8634J3310TP986N324K662%Tn324Tp986n324p986Tn324Uk662T%TK662
10287.2A8634K662TN324TP986N324P986N324P986TN324XP986N324TP987P986J0648
10284.1A54397J0648VJ3310J0648TP986TK662%k662n324j0648j3310j5972j8634Tk1296
10281.3A43749k1297j8634k1296j8634Tj5972Tj3310p986j3310p986Un324Vp986n324
10278.6g9860n324p986n324p986Up987n324Tp986n324Vp986Uj0648j3310Vj5972j0648
10275.1b84835j3310j0648p986Tn324k662T%K662TN324P986UJ3310UJ8634UK1296K3958
10272a59721K3958K3959K3958UK1296J8634K1296J8634TJ5972J3310TJ0648P986TN325
10269.5A33101N324%Un324n325p986Tj0648Tj3310Xj0648j3310Tj0648Tp986Un324
10265.9g7198k662n324k662T%VK662U%Uk662n324Tp986Tj0648p987j0648n324U%TK662
10261.9a54397N324VN325N324K662%Tk662n324n325p986Xn324U%UK662TN324UK662
10257.6a73031N324K662%K662%Tk662%K662%TK662U%K662U%K662%Vk662n324Up986
10253.4a70369p986Tj0648p986Tn324Tk662%K662N324P986TJ3310TJ5972TJ5973J5972
10250.7a11804J5972UJ3310TJ0648UP986UJ0648P986J0648P986TJ0648P986WN324P986
10247.2A27776N325P986N324P986N324P986N324UK662T%k662Tn324Tp986Tj0648j3310
10244.3A33101j0649j3310j0648Tp986Tn324T%TK662N324K662N324WK662N324K662
10241.3A09142K662TN324K662TN325K662N324TK662U%Uk662Un324Tk662n325n324Tk662
10237.7A11804k662%k662K662UN324TN325N324P986N324TK662Tk662Tn324p986j0648
10234.8A30439j3311j5972Tj8634Tk1296j8634Vj5972j3310Tp986Tk662TK662TN324
10231.9a01156N324TP986VN324P986N324U%Tk662Tn324p986n324p986j0648p986j0648
10228.8i0508j0648Uj0649j3310Tj5972j3310j5972j3310j5972j3310Tj0648Tp986
10226.5b90159n324Tk662U%TK662TN324TP986J0648J3310J5972J8634TK1296K3958
10223.7a62383K1296K3959K3958VK1296J8634K1296TJ8634J5972TJ3310J0649P986
10221.4A43749N324T%k662Tp986Tp987j0648Tp986j0648p986Tn324Uk662n324k662
10218.6D2592k662V%k662%K662Y%Tn324Tj0648j3310Tj8634Tk3958k1296k3958k1296
10214.7a27776k1297j8634j5972j3310Tp986Uk662U%K662TN324TP986J0648TJ3310
10211.8a83679J3310J5972TJ8635J8634K1296K3958TK6620UL1944K9282K9283K6620
10209.6A65045K6620K3958J8634TJ5972J0648P986K662%k662Tp986j0648Tj3310Yj5972
10206.5A46411j3310j3311j5972j3310j5972j3310j5972Uj3310Tj5972Yj3311j0648
10203.6a49073p986Tn324k662%K662N324P986TJ0648J0649J3310VJ0648TP986N324
10200.8c9930N324K662%K662%UK662VN324TP986K662P986VJ0648P986J0648UJ3310
10197.2I8494J3310TJ3311J5972J3310J5972J3310UJ0648UP986N324UK662V%K662%
10193.9B92821%K662%Tk662Un324Tp986Tj3310Tj5972j8634k1296Uk3959k1296Tj8634
10190.8E0578j8634j3310Tn324p986Tk662n324Tk662n324k662Tn324k662T%TK662TN324
10187.7d2592N324TP986VN324P986N324TK662T%k662Tn324Tp986n324p986Wn324Yp986
10183.1h5184n324Tk662n324k662%UK662UN324TK662N324K662V%K662%K662UN324K662
10179.3e0578P986N324P986N324P986N324P986K662TN324K662N324K662N324P986UJ0648
10176.7E8564J0648UJ3310J0648TJ0649P986VK662N324K662T%TK662%TK662TN324K662
10173.2A96989N324UK662T%k662Tn324p986j0648p986j0648j3310j0648Tj0649j0648
10170.6A14466p986n324T%K662N324P986J0648J3311J5972J8634TK1296UJ8634K1296
10168.2B92821J5972J8634J3310J5972J0648J3310P987J0648P986UN324TK662T%k662
10165.7D36570k662Tn324p986Tj3310j0649j5972j8634Tk1296Tk6620k3958k6620Uk3958
10163.1A35763k3959k1296j8634j5972j3310j0648p986n324k662%K662TN324P986WJ0648
10160.4G7198P986TJ0648P986TN324N325K662Uk662Un325n324p986Un324p986Tn324
10157.2F9212p986n324Tp986n324Tp986Vn324p986Vn324Vk662V%k662%K662UN324UP986
10152.5c9930J0648P986UN324UK662N324K662%K662T%Uk662Un324Tp986Tj0648j3310
10148.9c1944j5972Tj8634Uj8635j5972Uj0648Tp986n324k662%TK662TN324K662N324
10145.9b04975N324P986N324J0648UJ5972J5973J5972J8634UK1296J8634J3310J8634
10143.6B1296J5972J3310UJ0648P986TN324K662T%n324Uj0648j3310Tj5972Tk1296
10140.7G986j5972k1296Uj8634k1296j5972j5973j3310j0648p986k662T%K662N324
10138.4a73031N324P986N324VK662%k662n324Tj0648Uj3310j0648j5972j3310Uj0648
10135.3b71525j3310j0648Up986n324Tk662%K662N324P986J3310J5972J8634K3958
10133b50229K6620TK9282TK9283K9282K6620TK3958J5972J8634J5972J0648TP986TN324
10130.6I0508K662T%K662k662%k662Y%k662%k662%k662%k662Tn324k662p986n324p986
10126.7C4606p986j0648p986Tj3310j0648Uj3310j0648p986j0648p986n324p986n324
10124.4a14466k662n324k662Tn325k662n324Vp986Vj0648p986sn324p986n324k662
10120.4b92821k662%K662N324TP986J3310UJ5972J8634VK1297K3958K1296K3958XK1296
10116.9H7846K1296J8634J5973J3310TP986TK662T%Tk662Un324Wp986j0648j0649j0648
10113.6A17128j5972j8634k1296k3958k6620k3958l1944Ul4607l1944k9282Tk6620
10111.6b60877k6620k1296j8634Tj5972j3310j0648p987p986n324Tk662%UK662%Uk662
10108.7d15274k662n324k662n324Tk662n324%k662K662%K662N324K662N324P986TJ0648
10106.1d01964J0649J3310J5972J8634K1296J8634K3958K1296K3958TK1296UK1297
10104.1a25114J5972J8634J3310TJ0648P986TN324K662T%Tk662%k662U%UK662UN324
10100.7b3958P986WJ0648P986J0648P986TN324TK662T%k662Vn324k662U%TK662TN324
10096.6F3888N324P986WN324P986N324K663N324K662T%K662T%K662%TK662%UK662%
10092.9A54397%K662%UK662%k662%Tk662n324k662n324p986n325p986Vn324p986k662
10089.6G9860n324%k662K662%K662X%k662Tn324Tp986j0648Tj3310j0648j3310p986
10086.3@j0648p986n324k662T%K662TN324TP986N324K662TN324%K662%k662Tn324k662
10083.1@p986Uj0648p986j0648p986n324Uk662%WK662%Uk662%Tk662%TK662%K662TN324
10078.6f9212K662N324K662N324K662N324K662N324WP986N324TJ0648P986J0648P986
10075.9C9930J0648VP986J0648P986J0648P986J0649N324P986TK662N324K662%Tk662
10073.2A67707n324Tp986Tj3311j3310Tj5972Xj0648j3310Tj0648Tp986Un324Tk662
10069.7i0508k662%k662%K662%K662U%K662UN324VP986J0648UJ3310J0648J5972J3310
10066.1C7268J5972TJ3310J5972J3310TJ0649J0648TP986UN324K662V%UK662%UK662
10062.5B02313K662%K662TN324TK662N324P986N324TP986N324P986N324TK662N324
10059.9B87497N324VP986N324P986UN324P986UN324UK663K662%k662k663p986j0648
10056.6C72681j0648j8634Tk1296k6620k9282Tl4606Tl4607l7268Tl4606k9282l1944
10054.4e5902k6620Tj8634j8635j3310j0648p986k662T%K662N324P986TJ0648P986
10052.1a41087J0648J0649J0648P986N324TK662Tk662Un324Tk662n324k662%K662N324
10049.4a06480N324J0648VJ3310J0648TP986N324TK662T%k662%k662T%UK662VN324
10045.7G986N324P986XN324K662Uk662Vn324k662n324k662U%k662%Tk662%k662%Tk662
10041.2C1944k662%k662Un324k662Tn324k662T%k662%K662%K662N324P986XN324P986
10037.5F9212N324UK662%K662k662Tn324p986j0648Tj3310j5972j8634j5972j8634
10035c1944j8634k1296j8634Uj5973j3310Uj0648p986Tn324p986k662n324%k662%K662
10032.1b31595K662UN324WP986N324P986XN324P987N324P986N324VP986N324P986N324
10028.1f1226J0648UJ3310J5972J3310J8634K1296UK3958K1297J8634TJ3310TP986
10025.7B12961N324K662%k662n324p986Vj0648Tp986Tn324Tk662k663%TK663K662UN324
10022.2A43749K662N324VP986WJ0648P986J0648P986J0648WJ3310J0648VP986TN324
10018.3C75343K662T%k662n324p986Tj0648j3310j5972j3310j5972Xj3310Uj0648Tp986
10015A38425p986n325k662TK662TN325N324TP986TN324K662Tk662Tp986j0648j3310
10012.3A30439j8635k1296k3958k6620k9282Tl1944l4606l1944l4607l1944k9282k6620
10010.4b39581k3958Tj5972Tj0648p986n324k662%K662UN324VK662N324TK662N324
10007.4b95483K662N324P986N324TP986WN324P986N324TK662T%Uk662Un324k662Un324
10003.5b26271k662Tn324k662n324Wk662n324k662U%K662N324UJ0648P986J0648TP986
10000b15623J0648TP986TJ0648TJ3310J5973J5972J8634K1296TK3958K6620K1296K3958
9997.7D5254K3958TK1296J8635J5972TJ3310TJ0648P986UN324TK662%k662Tp986Tj0648
9994.7B07637j5972Uj8634j5973j5972j3310Tj0648n324Tk662T%K662TN324K662N324
9992G4536N324K662W%Tk662Tn324k662p986n324p986Tn324p986n324k662V%Uk662%
9987.9A8634n324k662n324Tp986Tj0648p986j0648Up986Uj0648p986Up987p986j0648
9984.9a51735p986j0648p986Tj0648Tp986j0648Zp986Un324Tk662T%K662UN324TP986
9980.7c14117P986VJ0648P986J0648UJ3310J0648J3310J5972J3310J5972TJ5973J3310
9978.2a03818J3310J0648P986N324T%k662n324p986Tj0648j3310Tj5973j3310j5972
9975.8a67707j3310Tj0648Up986n324Tk662%K662N324TJ0648UJ3310J5972TJ8634J5973
9972.8a22452J8634K1296J8634K1296J8634TJ5972UJ3310J0648TP986N324TK662T%
9970.2A01156%WK662%K662TN324UP987J0648TJ3310J0648J3310WJ0648UP986TN324
9966.2B98145N324K662T%Vk662%Tk662K662%Xk662Tn324Tp986j0648Vj3310Xj0648
9961.3A49073j0648j0649p986Tn324k662U%Tk662%k662n324Uj0648p986j0648j3310
9958.4C4606j3310j0648Xp986Uk662n324%TK662TP986UJ0648P986J0648TN324P986
9954.8G986N324TK662T%Tk662%k662n324k662W%k662T%XK662%Uk662Tn324Up986Vn324
9949.4f1226n324k662%K662N324P986J0648J5972UK1296K3958VK3959K3958K1296J8634
9946.6B10299J8634TJ3310TJ0648P986N324K662%Tk662n324p986n324p986Wn324k662
9943.6B31595k662%K662TN324UP986TN324UK662Tk662Tp986j0648j3310j5972j8634
9940.6B15623k1296k3958Tk9283k9282Tl1944k6620l1944k9282Tk6620k3959k1296
9938.6a62383k1296j5972j3310p986Tk662%K662TN324TP986N324P986N324P986N324
9936.1a75693N324P986TN324P986TN325N324TK662T%k662n324Tp987p986j0648p986
9933.4a59721p986j0648n324Tk662%TN324TP986TJ0648J3310J3311J3310TJ5972J3310
9930.8g1874J3310VJ0648P986VN324UK662%K662%Xk662%k662n324k662p986Tj0648
9926.6E324p986j0648j3310Tj0648j3310p986Tn324k662%K662N324P986TJ0648J3310
9924.2c9930J3310J0648J3310P986J0648P986TN324K662%Tk662n324Tp986Un324j0648
9921.4a3310j0648p986j0648Up986Un324k662T%K662TN324P986XN324P986N324TP986
9917.7g986N324UP986WN324K662%k662n324p986j0648Tj3310j0648j3310Tj0648Tn324
9914.4e8564n324k662K662%N324TP986N324TP986N324K662V%K662TN324TJ0648TJ5972
9911.1D2592J8634K1296K3958K3959K6620TK3958UJ8634J5972J0648P986K662k662
9908.9C08793n324j0648Tj5972Tj8634k1296Uk3958k3959k3958Tk1296Uj5972Uj3310
9906e3240j0648Tp986Tn324k662UK662%K662N324TP986N324P986TJ0648P986TJ0648
9903b1296P986TN324K662N324K662Tk662%n324Tk662p986n324p986Un324Vk662n324
9899.7f9212k662W%k662%TK662UN324K662V%k662Tp986Tj0648j3310j8634j8635k1296
9895.8a65045k1296Tk3958k1296Tj8634j3310Tp986n324%K662N324J0648J3310TJ5972
9893.4b71525J5972VJ3310UJ0648TP986J0649P986J0648UJ3310TJ5972TJ8634J5972
9890.3E324J8634K1296J8634K1296J8634J5972J8635J3310J5972J0648J3310J0648
9888.6B02313P986TN324TK662%Tk662n324Vp986Tn324Tp986n324Tk662n324Tk662n324
9885.2A41087n324Tp987p986j0648Uj3310Uj5972j3310Xj0648Tp986Tn324k662%TK662
9881.4i5832N324TP986N324P986K662Uk662n324Tp986Wn324Tk662T%k662%k663k662
9877.8a33101k662n324p986Tj3310j0648j3310j5972j3310Vj0648p986Tn324Tk662
9875.2c03469k662U%TK662TN324TP986J0648J3310TJ8634J5972J8634UJ5972J5973
9872.3a27776J3310J0648P986N324K662%k662n324p986Vj0649p986Wn324Vk662T%TK662
9868.5b02313K662TN324P986VJ0648TJ0649J3310J0648WP986N324P986N324K662N324
9865.3b6620K662N324K662TN324K662W%K662%K662%K662TN324K662P986WJ0648P986
9861.6H2522P986TN324UK662%Tk662n324p986j0648Tj3310j5972Vj3310j5972j3310
9858.5c9930j3310j0648p986n324k662TK662UN324P986N324J0648P986J0648J3310
9856.2a3310J0648P986J0648TN324TK662Tk662n324Up986n324p986k662U%TK662UN324
9852.8G986P986N324P986N324VK662N324K662%Vk662Tn324Up986n324p986n324Tk662
9849.2E324n324%Tk662%k662Xn324k662%UK662UN324UK662N324K662N324TK662N324
9845B6620K662U%k662Un324Wk662p986n324p986Wj0648p986Un324V%k662K662UP986
9840.1i8494J0648J3310TJ5972J8634K1296J5972K1296TJ8634TJ5972TJ3311J3310
9837.9A49073J3310J0648TP986VN324UK662T%K662%k662Un324Tp986Tj0648Tj3310
9834.3A70369j0648j3310Tj0649j3310j0648Tj3310p986j0648Tp986Un324T%UN324
9831.5A5972N324P986J0648J3310J0648J5972J3310J5972TJ3311J5972TJ3310TJ5972
9829.3B12961J3310J0648J3310J0648VP986J0648TP986J0648J3310J0648TJ3311J0648
9826.9C99302P986TN324K662%k662p986Uj3311j0648j3310Vj0648j3310j0648p986
9824.1B76849p986n324Tk662TK662TN324P986TJ0648J3310WJ0648TP986P987N324%
9821C99302%n324p987j0648j3310j5972Tk1296Tk3958Vk1296k3958k3959k1296Tj8634
9818.2F1226j8634j5972Tj3310Tj0648j3310j0648j3310j0648Tp986j0648p986Un325
9815.8a33101n324Uk662n324k662n324k662n324Vp986Uj0648Wj3310Tj0648Tj3310
9812.2c27427p986Un324k662%K662N324TJ0648J3310TJ5972J8634UK1296VK3959K3958
9809a03818K1296K3958UJ8634K1296J8634TJ5972TJ3310J0648P987N324TK662%k662
9806.4A41087k662n324n325p986Uj0648Up986j0648Tp986n324k662T%K662N324P986
9803.5C9930P986J3310J0648J3310J5972J3310J5973J5972J3310YJ0648J3310J0648
9800.9B74187J0648UP986TN324K662T%k662n324k662n324Tp986n324p986n324p986
9798.2B76849p986Wn324p986Tn324p986n324Up986Tn324p986j0648Tj0649j0648j5972
9795I8494j3310j5972Tj8634Yj5972j3310Tp986p987k662TK662N324N325J0648UJ3310
9791.6h2522J3310TJ0648J3310P986J0648N324TK662%Wk662%VK662%N324TK662N324
9788A8634N324UK662U%Uk662Un324k662n324Yp986j0648p986j3310j0648j3310Tj5972
9783.8a03818j8634j8635k1296k3958Tk6620k3958k6620Uk3958k3959k1296j8634j3310
9781.7d41894j3310p986n324k662%N324TJ0648TJ5972TJ5973J8634K1296J8634TK1296
9779.2b92821J8634UJ5972J8634J5972TJ8634J5972J8635J8634TJ5972K1296J8634
9777.1b3958J8634J3310J8634J3310J5972J0648TP986N324K662%k662Tn324p986Uj0648
9774.5D7916j0648Tj3310Tj0648j5972j3310j5972Tj8634j5972Tj5973j5972j3310
9772.3a67707j3310Tj0648Tp986j0648n324p986n324p986n324Xk662UK662TP986TJ0648
9768.8b68863J3310TJ5972J8634WJ8635J5972TJ3310J0648TN324TK662%Uk662%k662
9765.5c9930K662TN324P986TJ3310TJ5972TJ8634J5972J8634J5972J5973J5972J3310
9763.2A59721J3310P986J0648N324K662T%k662n324p986Tj3310j0648j3310j3311j3310
9760.9A14466j3310j0648Up986n324Tk662T%k662%k662Un324Vp986k662VK662%K662
9757@K662N324WK662%K662%k662%k662T%TK662UN324TP986TJ0648TJ3310TJ5972J5973
9752.9A41087J8634TK1296J8634K1296TJ8634J5972J8634J3310J0648P986N324K662
9750.9C54047%n324Tj0648Tj3310j5972j3310j5972Tj3310Vj0648Tp986Tn324Vk662
9747.5A33101n325k662Tn324k662n324Up986Uj0648j3310Tj5972j8634j3310j8634
9745b9282k1296j8634Tj5972Tj3311j0648p986n324Tk662%TK662T%K662W%Vk662T%
9740.9a51735k662T%UK662VN324K662TN324K663N324VP986N324J0648P986VN324K662
9737d2592K662k662n324p986j0648j5972Tj8634k1297k1296Uj8634Tj5972j3310j0648
9734.6b79511p986n324%K662N324TJ0648J3310VJ5972TJ3310UJ0648J3311P986UN324
9731.4i0508N324K662U%K662%TK662WN324UP986N324K662U%k662Up986n324Wk662%
9726.7f9212%K662UN324UK662N324K662U%k662Un324Up986n324p986Un324p986Tn324
9722.6a17128n324Tn325k662U%TK662UN325N324TJ0648P986J3310J0648J3310J5972
9719.8d5254J3310J5972TJ3310J5972UJ3310J5972J3310TJ0648J3311J0648P986J0648
9717.5A70369J0648P986J0648UJ3310UJ5972UJ8634UK1296K1297K1296K3958K1296
9714.7D73838K1296VJ8634J5972UJ0648TN325N324K662%k662n324n325j0648j3310
9712F22910j3310Tj8634j5972j8634Tk1296Tj8634k1296Uk3959k1296sj8634Tj8635
9708.4A27776j8634j5972Tj0648Tp986Tk662T%K662N324K662TN324K662%Un324Uj0648
9705.1B9282p986j3310p986j3310j5972j3310Uj0648Tp986n324k662K662TP986TJ0648
9702.5g4536J3310UJ5972J3310J0648J3310TJ0648TP986J0648P986UN324P986UP987
9699.6A33101P986N324P986WJ0648P986J0648TJ3310J0648J3310J0648J3310J0648
9697.2B98145J0648UP986N324P986TN324TP986TP987N324P986N324P986K662N324K662
9694.4D31246%K662%K662%K662%K662N324K662TN324K662%K662%k662%k662T%k662
9691.3D52542%K662%K662Y%Vn324Up986j0648Up986j0648p987n324Tk662T%Wk662%
9686.2C72681n324k662n324p986n324p986Tj0648p986j0648Vj3310Tj5972Vj8634Tj5973
9683.1A25114j8634Vj5972Uj0648j3310Vj0648Up986j0648p986n324p987k662n324
9679.9a41087k662%UK662VN325K662TN324TK662P986UJ0648J3310TJ5972J8634J3310
9676.6@J8634TK1296J8634K1296TK3959K1296K3958TK1296K3958K1296J8634TJ5972
9674.3C32751J3310TJ0648P986TN324N325N324K662T%k662n324p987p986j3310j5972
9671.8C54047j8634k1296Tk3958k6620k3958k6620k3958Tk1297k1296j8634j5972Uj3310
9669.5B1296j5972j0648j3310Wj0648j3310j0648Uj0649p986Tn324k662U%K662N324
9666.4a59721P986TJ0648J3311J3310XJ0648TP986N324TK662T%Tk662Un324Tp986Tj0648
9662.5c9930p986j0648p986Un324k662T%TK662V%K662T%Tk662Un324Tp986Tj0648j0649
9658.4a33101j0648Tj3310j0648Tp986Tn324U%k662K662UN324P986TJ0648J3310TJ5972
9655.3a41087J8635J8634TK1296YJ8634TJ5972J5973J3310J0648TP986TN324K662T%
9652A94327k662Un324p986Tj0648Uj0649j3310j0648p986Un324k662TK662%K662N324
9648.8G4536K662N324UK662N324K662%K662k662Un324Vk662n324k662TK662%K662N324
9645.3G4536P986N324J0648P986J0648TP987J0648TP986WN324TK662U%k662Tn324p986
9641.9A96989j0648j5972Tj8634k1297k3958Tk6620Tk1296k3958k1296Tj8634j3310
9639.7a06480j3310p986n325k662TK662TN325N324UP986N324K662V%Uk662%K662%N324
9636.1h2522K662P986J0648TJ5972VK1296J8634UJ5972J3310J0649J0648P986TN324
9633.4A62383K662V%K662%Vk662%k662Tn324k662n324Wp987n324p986Uj0648Vj3310
9628.9C9930j3310Uj0648j5972j3310j0648j3310Vj0648j3310j0649j3310j0648p986
9626.5a70369p986n324k662TK662TN324TP986TJ0648P986TP987P986N324TK662%K662
9623.6i8494%UK662%K662N324TP986WN324P986N324TK662N324TK662TN324WK662U%
9619.1C4606k662Wn324Tk662n324k662%VK662P986TJ0648J3310J5972UJ8634J5972
9615.7A25114J5973J5972J0648TN324K662%k662Tp986j0648Tj3310j3311j5972j3310
9613.4I5832j8634j5972Tj3310j5972j0648p986j0648n324Tk662%TK662%K662T%Tk662
9610.5b1296k662p986Uj3310j5972Uj8634j8635j8634Uj5972Tj3310j0648Tn324Tk662
9607.5b82173%K662N324K662N324WK662N324K662TN324K662TN324K662UN324%K662
9604.2a99651K662X%K662U%K662%K662T%K662TN324K662N324VN325K662N324K662W%
9599.4a06480K662UN324K662N324UP986N324P986N324P986N324UK662N324K662X%K662
9595.7B662K662%k662T%n324Tp986Wj0648p986n324Uk662T%UK662N324K662N324P986
9591.8f6550N324P986VN324U%Tk662Tn324Tp986n324Tk662TK662TN324P986J0648J5972
9588.2g986J3310J8634TK1296J8634K1296J8634J8635J8634J3310TP986TN324K662
9586B10299K662V%N324K662N324P986WJ0648P986sN324P986N324U%Tk662n324p986
9581.3C70019j0648j3310j5972j8634k3958k1296k6620k3958k6620k9282k6620k6621
9579.5A06480k6620Vk3958Vj8634j8635j8634j3310j0648p986Tk662%K662N324TP986
9576.5a73031J0648UJ3311J0648J3310J0648TJ3310J0648TP986J0648P986J0648P986
9574.2b662P986VN324P986N324UK662W%Vk662Vn324Tp986n324p986Xj0648Wp986Tn324
9568.5h5184n324k662U%UK662TN324UP986TJ0648VP986J0648N324P986N324TK662T%
9564.6B9282%k662Tn324k662n324Tk662T%VK662TN324TP986TN324P986J0648N324P986
9561.1F9212P986N324TK662N324%K662%Wk662Un324Tp986Uj3310j0648j3310Vj5972
9557.2c7268j5972j3310j5972Tj3310j5972j3311j3310j0648Tp986n324k662TK662
9555.1a91665K662N324P986J0648TJ3310J3311J3310J5972UJ8634J5972UJ0648UP986
9552.3C9930N324K662%k662%k662U%TK662N324TP986J0648J3310VJ3311J0648UP986
9548.9A75693P986TN324K662U%k662Tn324Tj0648Tj5972Tj8635j8634k1296j8634k1296
9546C7268j8634Tj3310j5972j3310j0648Tn324Tk662%TK662N324TP986TJ0648TJ3310
9543.1a3310J3310J0648J3310TJ0648UN324T%Tn324Tj0648Tj3310j5972Uj8634Tj5972
9540f6550j5972j3310Tj0648p986n325n324k662Yn324k662T%TK662TP986TJ0648J3311
9536.4a22452J5972TJ8634ZJ5972J8634J5972J8634J5973J5972J3310J5972J3310J5972
9533.5B18285J3310J0648J3310J0648UP986N324TK662%k662n324p986j0648j3310j5972
9531B52891j8634Tk1296j8634k1296j8634j5973j5972j0648Tp986n324%TK662N324
9528.7G7198N324J0648UJ3310J3311J3310J0648J3310J0648UP986VN324P986N324P986
9525.9B68863P986UJ0648P986TJ0648N324P986K662N324%Tk662%k662n324k662T%k662
9522.8C32751%VK662%K662T%K662%K662k662Up986Tj3310Tj5972j8634k1296Uk3958
9519.2A73031k1296Tk1297j8634Tj5972Tj0648j3310p986Tk662n324k662T%k662%TK662
9516.4a3310K662UN324TJ0648TJ3310J5972J8634TK1296K1297K3958K1296UJ8634J5972
9513.6B58215J3310J0648N324K662%n324Tp986Tj0648j3310Vj5972Tj8634Tk1297j8634
9510.7I0508k3958k1296Tk3958j8634k1296j8634Tj5972j3310Tp986p987n324k662
9508.6a43749k662T%k662%Tk662%k662Tn324Tp986j0648j3310Tj8634Uk3958k1296
9505.6c16779k3958Tk1296k1297j8634j5972j3310j0648n324k662%N324P986J3310
9503.5d47218J3310TJ5972TJ5973J3310TP986TN324K662%k662n324p986Tj0648Uj0649
9500.7c88654j0648Tp986n324Tk662%UK662UN324VP986N324P987N324WK662T%K662
9496.6c46061%K662%K662UN324P986TJ0648TJ3310J5972J3310J5972VJ3310TJ0648
9493.6a49073J0648P986N325N324K662T%Uk662%k662Vn325k662Tn324Wp986Tn324p986
9489.7a94327p986Tn324Tk662T%K662TN324TP986TJ0648P986WN324TN325K662WN324
9485.7a09142K662TN324K662N324TK662TN324K662WN324K662P986N324P986TJ0648
9482.7a3310P986TJ0648J3310J0648TJ3310J0648J3310J0648J3310J0648P986J0649
9480.7A38425P986N324UK662T%Uk662%n324k662Tn324p986n324p987p986Wn324Tk662
9476.9G4536k662Un324k662n324p986Xn324k662TK662TN324P986J3310UJ5972VJ5973
9473A33101J3310J0648J3310J0648P986J0648P986TJ0648P986YN324K662N324%K662
9470B98145%Tk662Un324k662Tn324k662T%k662%Vk662Tn324Up986j0648Wj3310j0648
9465.7A59721j3310Tj3311j3310j5972j8634Uk1296Uk3958Tk1296Tj8635j8634j5972
9463.1a73031j0648Tn324k662K662N324P986J3310J5972TK1297K1296K3958K1296UJ3310
9460.6B662J3310P986N324K662n324p986j3310j5972j8634k1296k3958Uk1297j8634
9458.5a62383j5972j3310j0648p986k662TK662TP986N324J0648P986J3310J0648J3310
9456.3a41087J5973J3310J8634UK1296K3958K1296K3958K6620K3958K6620K3959K3958
9454.3A59721K1296J8634J5972J0648P986N324K662%n324Up986n324p986Un324Tp986
9451.6A70369k662n324Tk662U%VK662%K662T%Tk662n324Tj0648j0649j3310Tj5972
9448.1G9860j5972Vj3310j0648j3310p986j0648n324Uk662U%TK662UN324TP986N324
9444.7c1944P986N324UP986%N324K662N324%K662%Tk662Un324k662Tn324Vp986n324
9441.1c7268p986n324p986n324Tp986n324Uk662n324k662n324Tk662n324Tp987n324
9438.3a41087p986Yn324Uk662T%Wk662Un324Tj0648Tj3310Tj5972Tj8634j5972j8634
9433.9c70019j5972j3311j3310j0648p986n324k662K662N324TJ0648J3310TJ3311J3310
9431.7c62033J5972J3310WJ0648UP986VN324TP986N324K662N324UK662N324K662U%
9427.8a57059K662%TK662UN324TJ0649J0648TJ3310J5972J3310J5972J3310J0648UK662
9424.9B662P986K662N324K662N324K662N324K662P986N324P986N324P986VN324TK662
9422.2A09142%Tk662n324Tp986Uj0648p986Tn324Uk662U%k662%UK662%TK662%K662
9418.2B6620K662N324K662N324TK662N324K662U%K662%VK662%K662VN324K662U%K662
9414.1I5832K662WN324UP987N324TP986N324TK662N324K662N324K662TN324K662N324
9410.8A96989N324K662N324K662U%K662%WK662UN324XK662U%k662Tn324Vk662U%TK662
9405.4B36919K662U%K662%k662Un324Tp986Zn324Tp986n324Un325k662n324Uk662n324
9400.8I8494n324k662n324k662W%UK662UN324UP986TJ0648P987J0648UJ3310J0648
9397A86341J0648VP986UN324U%K662k662Un324p986Tn324p986Tn324k662%TN324TP986
9393B31595J0648J3310J0648J3310TJ0648UP986TN324K662N324K662%Uk662Tn324Vp986
9389.5C22103n324p986k662n324Tk662T%k662Tn324k662n324Up986Vj0648p986j0648
9386.4A99651p986j0648p986j0648p986j0648j3310j0649j3310Tj5972Uj8634k1296
9384.2E324j8634k3958k6620k3958k6620k6621k6620Tk3958k1296Uj5972j3310j0648
9382c22103j0648n324k662U%K662%Vk662%Tk662%k662%Vk662%Tk662%k662T%k662%
9377.6c64695%UK662%K662T%K662%Vk662%k662%k662T%VK662UN324P986N324P986TJ0648
9373c11455P986N324P986N324UK662U%K662T%K662N324K662N324TP986TJ0648TJ3310
9369.7a89003J3310J5972J8634J8635J8634WJ5972J3310J5972J3310J0648UP986TK662
9366.9G9860N324%Tk662Tn324Up986Tn324p986k662n324k662T%TN324K662P986N324
9363.8D2592J0648P986J3310J0648TJ3310TJ3311J5972J3310J5972J8634J5972J8634
9361.8B34257J8634UJ5972UJ3310TJ0648TP987N324T%Tk662Tp987n324j0648p986j0648
9358.6C56709j0648p986j0648p986n324Vk662%k662%K662TN324TP986XN324P986N324
9355C75343K662N324K662K663N324K662Z%Vk662Tn324Tp987j0648Uj3310j5972j3310
9351C16779j5972j3310j5972Tj3310j5972j3310j5972j3310Wj3311j3310j5972j3310
9348.5G4536j3310Vp986Tk662TK662N324TP986J0648P986UK662T%k662n324Tp986n324
9345.1C4606n324k662T%K662N324TJ0648P986J0648J3310VJ5973J5972UJ8634UK1296
9341.9B60877K1296UK3958K6620K3959K6620VK3958K6620K3958K1296J8634TJ8635
9339.4F57517J3310UP986UN324UK662%K662%K662%k662%k662Tn324k662n324Xk662
9335.4F94785n324k662V%TK662UN324TP986VJ0648VJ3310J5972J8634UK1296K3958
9331.5I02421K6621K3958K9282K6620K9282UL1944K9282K9283K6620K9282K3958TK1296
9329.4A312371K1296J8634UJ5972J8634J8635K1296J8634K1296WJ8634K1296J8634
9326.9A647784J8634J3310TJ0649P986N324K662%k662Tn325n323n324n325k662T%UN324
9324A693038K662N325P985N325P986N324P986N324TP986N324P986N324J0648TJ3310
9321.7A807505J5972J8634K3958K9282L1944L9931L9930M5254N0578TN3240N5903N5902
9319.9B318611N5902TN5903N5902VN3241N3240TN0578TM7916N0579M7916M5254TM5255
9317.3C252977M5254M2592UL9930TL7268L9931L7268L9930L7268TL9930L9931M2592
9315.1C857253M2592TM7916M5254N0579N0578TN3240TN5903N3240N5902N3240N3241
9313.1D565348N0578TM7916M2592TL9931L7268L4606TL1944UL1945L1943L1945L4606
9310.8E172286L4606UL7269L4606L7268L4606TL1944TK9282K6621K3958J8633J5972
9308.6E632813J0648N325K662k662j0648j3310j5973k3958k6620l1944l7268l9930
9306.9E449135m2593m5253m7916n0579n0578n3240n3241n3240n0578n3240n0578Tn0579
9305D796942m7916m5254Um2593l9930Xl7269l9930l7268l9930Tl9931m2592Tm5254
9302.2C966395m5254m7916n0578n3241n5902n3240n5902n5903n5902n3240Um7916m7917
9300.1C237004m7916m2592Ul7269l7268Tl4606l1944Wl4607l4606l7268Tl9930m2592
9297.4B528910m2592m2593m5254Tm2592l9930Tl4607l4606k9282k6620k3958k1296
9295.5B060396j8634Tj5972j8634j5972j8634j5973j8634Xj5972j8634j5972j8634
9293.1A756927j5972j8634Tk1297k1296k3958Uk6620k9282k6620k9282Tl1945k9282
9290.9A386907l1944k9282l1944k9282Tk6620k3959k3958Tk1296j8634Vj5972j8634
9288.6A006240j8634k1296j8634k3958k1297k3958Wk6620k3958k1296k3958j8634Tj5973
9286.2F33558j5972j3310j0648Tp986j0648p986Tj0648p986j0648Up986j0648n324
9283.9D73838k662%K662N324P986J0648J5972UJ8634WJ5972J5973J3310UP986J0648
9280.8G29391P986TN324TP986N324P986N324P986TJ0648P986UN324UK662U%k662%k662
9277.4H51843k662%k662T%k662W%k662%k662%Tk662Tn324Tp986j3310Tj5972Tk1296
9273.7G21405k1296k3958Tk6621k6620Tk9282k6620k9282k6620k3958Tk1297j8634
9271.6C72681j8634j3310j0648Tn324Uk662n324k662n324Tp986Tj0648Tj3310Tj5972
9268.9B02313j5972j8634Tj5972j8635j8634j5972j3310Tj0648p986Tk662T%K662N324
9266.5B9282N324P986N324P986UN324P986N324TP986N324P986N324P987N324UK662
9263.7A49073K662%k662Tn324p986p987p986Tj0648Up986j0648p986Un324Tk662%K662
9260.6B3958N324TJ0648TJ3310TJ5972TJ5973J5972J3310UJ0648P986N324T%Tn324
9257.7B10299n324p986Tj0648Up986Tn324k662TK662%N324WK662N324K662U%Tk662
9253.9A73031n324k662n324Wk662U%TK662TN324K662V%Tk662Tn324k662n324n325n324
9249.9A22452n324k662n324k662U%VK662UN324K662N324TK663N324K662TN324K662
9246.6A49073K662TN324K662N324TP986VJ0648P986J0648TP986TN324U%K662k662Wn324
9242.7B60877%k662T%K662%K662UN324K662T%K662XN324P986N324P986TN324UK662
9238.7C46061%n324Tp986j0648Tj5972j3310j5972Tj3310j5972Tj3310j5972j3310
9236.4A57059j3310Tj0649j0648Tn324Tk662%N324TJ0648J3310J3311J5972J8634J5972
9233.9A83679J8634J5972J3310TJ0648P986N324K662T%k662Tn324k662n324k662n324
9231.5B47567%k662%TK662UN324K662N324TK662N324K662U%Tk662Un324Uk662U%K662
9227.3B58215K662P986J0648TJ5972UJ8634TJ8635J5972J8634J5972J3310J5972J3310
9225D87148J0648UP986TN324T%Tn324p986j3310j5972j8634k3958Tk9282k9283k9282
9222.3C48723l1944Tk9282Tk6620k3958k1296Tj8635j5972Tj3310Tj0648p986Tn324
9219.8B3958k662T%TK662X%Tn324Uj0648Tj3310j8634Xj5973j3310j0648p986k662
9215.6a78355k662K662TN324K662N324TK662T%k662n324Tp986j0648Tj3310Tj5972
9212.9b36919j8634j5972j8634Uj5972Uj3311j0648Tp986n324k662%UK662N324TP986
9209.9d04626J0648J0649J3310J5972TJ8634TK1296ZK1297J8634J5972UJ3310J0648
9206.7a8634J0648P986K662N324TK662YN324K662N324TP986N324TP986N324UK662U%
9202.8A01156k662Un324k662n324Uk662p986n324Tp986Zn324p986n324k662VK662%
9198.7d2592N324K662P986UJ0648P986J0648TP986TN324K662Tk662Tp986Tj0648j3310
9195.8A0648j3310j8634j5972Tj8634j3310Tj0648Tn324n325n324%k662%TK662%K662
9193a33101N325K662N324YK662TN324K662N324TP986J0648TJ3310J5972J3310J8634
9189.9B6620J5972J8634VJ5973J5972J3310J0648UP986N324UK662%Tn324k662p986
9186.8B04975j0648j3310Tj8634Tj8635k1296Vj8634j5972Uj3310j0648Up986Tn324
9183.8a06480n324k662%TK662N324UP986TN324P986TN324K662U%Vk662T%k662%VK662
9179.5e0578K662VN324K662N324UP986TN324J0648UJ3310J0648UP986N324K662%k662
9176.1I5832n324p986j0648Tj3310Tj5972j3310j0648j3310j0648Tn324Tk662U%Tk662
9173.2f1226k662Tn324p986j0648Tj5972j5973j8634Tk1296j8634Uj5972j3310p986
9170.7b84835n324k662K662P986TJ3310TJ5972TJ8634J5972J8634TJ5973J5972UJ3310
9168.1f6550J3310J0648TP986TN324K662Tk662n324Tj0648Uj3310Tj5972j3310j8634
9165.4a25114j5973j5972j8634j5972j8634Tj5972Tj3310Up986Tn324k662TK662TN324
9162.7c16779N324P986N324P986TN324UK662%Tk662Tn324Tp986n324p986n324Uk662
9159.5c19441k662%k662%TK662%K662VN324K662N324TK662TN324K662T%K662N324K662
9156b66201P986N324J0648TJ3310UJ5972UJ5973J5972J3310J5972J3310J5972J3310
9153.6c9930J5972TJ3310J5972UJ8634J5972UJ3311J3310J0648TN324TK662%k662n324
9150.7A73031p986j0648j3310j5973j8634Tk1296k3958Tk1296Tk3958j8634Uj3310
9148.4a17128j0648p987p986k662%K662P986P987P986J3310UJ5972UJ3310J5972J0648
9145.8G986J0648UP986N324TK662%Uk662n324Tp986j0648Tj3310Tj5972j8634Uj5972
9142.5i5832j5972Tj3311j0648n324Tk662%N324UP986TJ0649P986J0648P986J0648
9139.9h5184P986J0648TP986J0648P986TN324P986N324K662W%K662T%UK662%k662%
9136.3A5972%WK662TN324TJ0648TJ3310J5972TJ8634J8635J8634TJ5972TJ3310TJ0648
9133B42243J0648P986UN324K662N324K662X%K662%K662%TK662%K662UN324K662N324
9129.1C35413N324P986WJ0648P987J0648P986J0648P986UN324VK662%k662Tp986Tj0648
9125.5D44556j3310j8634j5972j8635k1296j8634k1296j8634Tj5972Tj3310Uj0648
9123.4A96989p986j0648p986Tj0648p986Tj0649p986j0648p986j0648p986Wn324k662
9120.6C9930n324%k662K662VN324UK662N324K662T%Un324Uj0648Uj3310j0648j3310
9116.9a3310j3310Tj0648p986Tk662T%K662N324TP986TN324P986N324P986K662N324
9114.2g986K662%K662T%S4K662%Wk662%Tn324k662W%TK662UN324TK662N324P986N324
9107.8B1296P986UJ0648VJ3310J0648J3310J0649J0648P986UN324TK662U%Uk662n324
9104.2A81017p986Tj0648j3310j3311j5972Vj3310Tj0648Tp986Tk662n324p986n324
9101.5b1296n324p986Uj0648Yp987p986n324k662T%TK662N324P986P987P986J0648
9098a09142J0648P986J0648TP986UN324UK662T%K662%YK662%K662ZN324UP986N324
9092.8C1944P986N324TK662%k662Tn324p986j0648Up986Un324T%TN324UP986TN324
9089.3E324P986UN324VP986N324TK662N324TK662T%k662%n324k662n324p986n324p986
9085.8E0578p986Tj0648Wj3310j5972j3310j5972j3310j5972j3310j5973j3310Uj0648
9083.1a86341j3310Wj0648j3310Tj0648Tp986Tk662%K662N324P986J0648J3310TJ5972
9080b60877J8634J5972J8634J5972J3310TJ0648P986N324K662%n324Tj0648Tj3310
9077.7a83679j3310Vj0648p986n324T%TK662N324P986TJ0648J3310J0648J5972J3310
9075a78355J5972J3310J5972J5973J3310UJ0648TN324UK662%Tk662Tn324Tp986Tj0648
9071.8g9860j0648Tj3310j0648j3311j0648Tp986Uk662U%K662TN324K662N324TK662
9068.8a65045N324K662U%Uk662Vn324Tk662p986n324p986Uj0648Vp986j0648p986Tn324
9064.8b95483n324%TK662N324P986J0648J3310J5972TJ8634K1296J8634K1296K1297
9062.6a27776J8634UJ5972J3310TJ0648TN324K662%Tk662n324j0648Tj3310Tj5972
9059.9g1874j5972j3310Tj0648p987n324k662%K662N324N325N324P986N324P986WJ0648
9057e8564P986J0648P986J0648J3310P986J0648UP986J0648P986UN324UK662VN324
9053.8A06480K662UN324TP987P986TJ0648UP986J0648P986TN324TK662%Uk662Xn324
9049.8B07637k662n324Wp986Tj0648p986j0648j0649j3310j0648j3310j0648j3310
9047.4F1226j0648Tp986Tn324k662%N324TJ0648TJ5972TJ8634K1296K1297K1296UJ8634
9044.5B23609J8634TJ3310TJ0648P986TK662T%k662Tn324p986n324j0648p986j0648
9041.9B66201j0648Vj3310j0648j3310j0648j3310Tj0648j0649j3310p986j0648p986
9039.6H7846p986n324T%TK662TP986N324J0648UJ0649J3310J0648TJ3310J0648P986
9036.9A96989J0648N324P986N324K662U%Vk662%Vk662%k662Vn324Tp986j0648p986
9033A81017j0648Tj3310j0648j0649j0648p986n324T%TN324TP986J0648J0649J3310
9030.5A49073J0648J3310J0648TP986TN324K662T%k662n324p986Uj0648p986j0648
9027.9A59721j0648p986Tp987n324p986n324Tp986n324Tp986n324p986n324p986n324
9025.5D2592p986n324p986n324p986n324k662%k662K662%N324P986J0648XP986N324
9022.5I0508N324K662T%UK662%K662%K662T%K662%k662%n324k662n324Tp986Tj0648
9019F6550j0648j3310Tj5972j3310j8634k1296Wk1297k1296Uj8634k1296j8634j5972
9016.3b84835j5972j3310j0648p986n324k662%K662N324P986J0648J3310VJ5972J3310
9013.8b31595J3310TJ5972J3310TJ5972J3310J5973J3310VJ0648TP986WK662P986N324
9010.7A3310P986N324VK662%Tk662n324p986Tj0648Tj3310Uj5972j3310j0648Up986
9007.3a09142n324Tk662T%Tk662%k663k662Tn324k662Tn324k662%k662K662TN324P986
9004.2a38425P986J0649J3310TJ5972J3310J5972J3310J5972J0648P986UK662Uk662
9001.7B1296%n324k662n324Tk662V%UN324K662N324TP986TJ0648P986J0648XJ3310
8997.8A22452J0649J3310J0648J3310ZJ5972J3310TJ0648J3310J0648WP986J0649P986
8994.4D09950J0648P986TN324K662%k662n324p986j3310j5972j8635k1296Tk3958Uk1296
8991.8B44905k1296Tj8634j3310Up986p987n324Tk662n324Vp986Tj0648j3310j0648
8988.9D2592j3310Uj0648Tj3310j0648Tp986Xj0648Tj0649j5972Tj8634Tk3958k1296
8985.6b47567k3958k1296k3958k1296j8634j5972j3310j0649p986n324%TN324TP987
8983.4c91315P986UN324VK662T%K662%Zk662%k662Un324k662U%UN324TP986TJ3310
8978.3c22103J3310TJ5972UJ3310J5972TJ3310VJ0648J0649J3310J0648TP986J0648
8975.5g4536J0648TP986J0648UP986TJ0648P986J0648P986TN324P986N324K662T%K662
8972.6G4536k662%k662%k662%UK662%TK662%Vk662n324k662p986Uj0648j3310Tj0648
8968.9a0648j3310j5972j3310j5972j3310Tj0648j3310j0649j0648p986j0648p986
8967a67707n324p986n324k662n324k662Wn324k662%k662%k662K662%N324K662N324
8964b04975P986N324TP986N324K662Uk662Tn324p986Tj0648Tj3310j0648j3310p986
8961.3b58215j0648p986n324k662T%TN324TP986TJ0648J3310J5972UJ8634TK1296K1297
8958.4a09142J8634K1296J8634TJ5972J3310P986J0648N324K662Tk662n324j0648p986
8956.2@j3310j8634j5972j8634Uj5972j3311j0648p986k662%K662N324TP986J0649
8953.8a22452P986TJ0648P986N324P986TN324P986N324P986TJ0648P986J0648P986
8951.5E324J0648VP986TN324UK662V%K662%K662UN324WN325N324VK662N324K662N324
8946.7A70369N324TP986VJ0648N324TK662%k662n324j0648Tj3310j5972Tj3310j5972
8943.9A33101j3311j0648p986Tk662n324%k662Vp986n324j0648j3310Yp986Tk662%
8940.3f1226K662P986TJ0648TJ3310J0648J3310UJ0648P986VN324UK662U%k662n324
8936.8A01156n324p986j0648j3310j0648j3310Up986n324T%TN324TJ0648TJ3310J0648
8934.1E0578J0648TP986K662T%k662n324Wk662T%K662TN324P986VJ0648P986J0648
8930.5A22452P987P986J0648TP986J0648P986TN324T%Un324Wk662n324k662%k662%
8927A65045%k662Tn324Tp986j0648j0649j0648Tj3310j0648p986j0648p986n324Tk662
8924.4C4606k662T%K662VN324TP986N324P986N324P986N324TK662N324K662%K662%
8921.3A09142k662Vn324k662n324Vp986n324Tp986n324j0648p986j3310j0648j3310
8918.4a8634j8634k1296Tk3958k6621k9282Vk6620Tk3958k1296Tj5972j5973j3310
8915.9d12612j3310j0648p986n324p986k662UK662%N324P986TJ0648J3310J5972J5973
8913.5c85991J8634K1296VK3958K1296UJ8634TJ5972J3311J0648TN324TK662Tk662
8910.6i3170n324Tp986j0648j0649j3310Yj0648p986Tk662TK662P986TJ3310J5972
8907.4b10299K1296TK3958K6621K9282VK6620TK3958TJ8634J5973J3310P986N324%
8904.8A62383%n324Tp986j0648p987j0648Tp986j0648p986Un324p986n324Vk662V%
8901.4A5972%TK662%K662WN324K662N324P986N324J0648P986J0648J3310TJ0648J5973
8898.4A41087J3310J0648J3310J0648P986TN324K662N324%Uk662%k662T%UN324K662
8895.3B18285P986TJ0648TJ3310UJ0648UN324T%Tk662n324p986Xn324Tk662n324k662
8891.5B60877n324Up986j0648p986j0648Tj3310j0648Tp986j0648n324p986n325n324
8889A19790k662n324k662Vn324Up986Tj0648p986j0648Tp986Uk662T%TN324K662N324
8885.4A3310N324UK662U%k662%k662U%k662%TK662VN324UP986UJ0648J3310J0648J3310
8881.1A22452J3311J0648TP986TN324K662%k662Tn324p986j0648Tj3311j3310j5972
8878.6I8494j5972Uj3310Tj0648Tn324Tk662%K662TN324K662P986N324J0648P986UJ0648
8875.5F1226N324P986TN324UK662T%Tk662Un324k662Tn324k662Wn324Wp986Wn324p986
8870.6a3310p986n324p986n324Tk662n324Wp986Uj0648Tj0649j3310Vj0648Un324Tk662
8866.7b28933%TK662N324TP986N324UK662T%k662n324Up986Xn324Wp986n324p986Tn324
8862.1c14117p986Tn324Tk662T%N324TP986TJ0648J3310J0648J3310J0648J3310J0648
8859.5b36919J0648TP986J0648UJ3310J5972TJ8635K1296TK3958K6620K1296K6620
8857.2B9282K6620K3958TK1296J8635J5972TJ0648P986N324TK662%k662Un324Tp986
8854.5A81017p986Tj0648p986j0648j0649j0648p986Tj0648n324p986Tn324Xp986n324
8851.4B1296n324Vk662n324Tk662n324Tk662n324Tp986n324p986Uj0648p986Tj0648
8848.3a14466p986n324p987n324k662TK662TN324P987J3310J0648J5972UJ8634J5972
8845.8b1296J5972J3310UP986TN324%Tn324Tj0648Tj5972j0648j8634j5972j8634Vj8635
8842.7a30439j8634S0j5972j3310Tj0648n324Tk662%N324TJ0648TJ5972TJ8634K1296
8838.9b79511K3958TK6620TK9282K9283K9282TK6620TK3958K1296TJ5972J3310J0648
8836.6I8494P986N324%Tn324Tp986j0648j3310j0648j5972j3310Tj5972p986j3310
8834.3b1296p986Tn324k662%N324TP986TJ0648P986UN324UK662%K662%TK662N324TP986
8830.7E8564P986J0648J3310UJ3311J0648J3310J0648TP986TN324TK662T%K662%Tk662
8827.7B07637%TK662%TK662%TK662%Vk662%k662%UK662N324TP986UJ0648P986VN324
8823.2B95483N324TK662T%Uk662Wn324k662Tn324k662T%k662U%k662%k662%k662T%
8818.9B58215k662Tn324k662n324Tp986Uj0648Vp986j0648p986Tp987p986Vj0648Tp986
8815.3F3888j0648j3310j0648Tp986j0648n324Vk662%WK662%Zk662%Tk662%k662S3%
8809f1226k662T%k662T%k662Tn324k662n324p986Tj0648Tj3311j5972j8634Tk1296
8806.1b15623k1296k3958k1296k3958k1296Vj8635j8634j5972Tj3310Up986j0648n324
8803.5e24416n324%UN324P986TJ0648J3310TJ5972J8634J5972J8634J8635K1296J8634
8801.1c43399J8634UJ5972J8634WK1296TK1297K3958TK6620K3958UK6620K3958TK1296
8797.9A27776K1297J8634J5972TJ3310VJ0648J3310TJ0648J3310TJ0648J3310P986
8795.4C59371P986TN324K662%Uk662%k662U%k662n324k662n324p986Tj0648Uj3310
8792.1B95483j5972j3310j5972j3310Tj5972j3310Vj5972j3311j0648Up986n324k662
8789.5G7198K662TN324P986TJ0648P986P987P986K662%Tn324p987j0648Uj3310j0648
8786.8G1874j3310j0648p986Tk662n324%UK662W%K662%Uk662Tn324Tp986j0648n324
8783.1@j0648sp986j0648p986p987n324Uk662T%UK662N324TP986P987P986J0648P986
8778.9i5832J0648P986UN324K662%Tk662n324Tp986Uj0648Uj3311j0648Tp986j0648
8775.7a75693n324k662TK662N324TJ0648J3310J5972J5973J8634UK1296J5972J8634
8773.4e324J3310TJ0648TP986N324K662Tk662%k662n324Wp986Un324p986Tj0648p986
8770c4606p986Un324Vp986n324p986Tj0648j3311j3310j8634j5972k1296Uk3958k1296
8766.9b90159k1296Tj5972Tj0648n324k662K662P986J0648J5972J8634K1296K3958
8764.9b82173K6620UK9282K6620K9283K9282K6620TK3958J8634K1296J8634J3310UP986
8762.5I5832P986N324UK662U%Uk662n324k662n324Tp986n324Vk662T%K662UP986N324
8758.4I3170J0648TJ3310J0649J3310TJ0648J3310J0648P986UN324TK662T%K662%Tk662
8755.4B39581%Tk662%Uk662%Tk662T%k662%k662%YK662%Tk662%k662Un324k662n324
8750.7B02313n324k662p986n324Tp986Uj0648Tj3311j3310j5972Tj8634Tj5972j8634
8748.1@j3310j5972j3310j0648Tn324Tk662TK662TN324P986VJ0648P986TJ0648N324
8745.1E324P986J0648P986J3310TJ5972TJ8634K1297K1296K3958K1296K3958UK1296
8742.8B90159J8634UJ3310TP986P987N324K662%Tk662n324p987p986Tj3310j0648j5972
8740C24765j5972j8634Uk1296j8634k1296Tj8634Tj8635j8634Tj5972Uj3310j5972
8737.4@j0648j3310j0648Un324Tk662TK662TP986UJ0648P986J0648TP986VN324TK662
8733.8D2592N324%Uk662n324Up986Tj0648p986j0648j3310Zj0649j0648Up986j0648
8729.9a83679p986j0648Tp986j0648p986j0648Tp986j0648p986j0648p986j0648Zp987
8726.8c99302n324U%TK662P986TJ0649J3310J5972J8634TK1296TK3958UK1296K3958
8723.9a59721K1296K3959J8634K1296J8634K1296J8634J5972J8634VJ5972J3310TJ0648
8721.6A27776N325N324%Tn324n325j0648p986j0648p986j0648p986Un324Tk662V%TK662
8718.3C7268%K662N324VP986UJ0648P986VP987P986TJ0648P986J0648TJ3310XJ0648
8714.3B82173J3310P986TK662T%k662n324Tj0648p986j3310j0648j3310Uj5972j3310
8711.7A91665j3310j5972Uj5973j5972j8634Uj5972k1296j5972j8634Vk1296j8634
8709.1a25114k1297j8634Uj5972Tj3310p986Tn324k662K662TN324P986J0648UJ3310
8706.3b07637J0648WP986N324UN325N324WP986TJ0648WP986J0648P986K662U%k662
8702B662k662Tp986Tn324p986n324U%k662K662TN324TP986TJ0648P986J0648J3310
8699B3958J0648J3310VJ0648P986UN324N325K662N324TP986N324J0648P986TJ0648
8696.1A96989P986TN324%Tk662n324p986j0648Tj3310Uj0648j3311j0648p986Tn324
8693.4H5184n324k662n324%k662U%k662Tn324k662V%UK662TN324VK662N324K662U%
8689.1H5184K662%WK662%Uk662%k662n324k662n324Up986Uj0648Up986j3310Zj0648
8684.2a19790p986p987p986n324Up986Uj0648j3310Uj5972Uj3310Tj0648p986n324
8681.1c32751n324k662%K662TN324UP986N324P986N324TK662T%k662n324Tp986j0648
8678.1c14117j0648Wp986n324Uk663%VK663K661K663K662%K662%Tk662n325k661n325
8674.4c96640k662n324%TK662P986J0649J3310K1296TK6620K9282L1944TL7268L4606
8672.1a35763L7269L7268L4606TL1944L4606K9282K9283K3958TJ8634J3310TN324T%
8669.8B36919k662n324p986j0648Yp986j0649p986Uj0648Uj3310Uj5972Tj3310j8634
8666.2c1944j8634Tj5972j8634Tj5973j5972j3310j0648p986Tk662%N324TP986J3310
8663.7a65045J3310J5972J5973J5972J8634J5972TJ3310J5972J3310J0648TJ3310TJ0648
8661.6D7916J3310VJ0648J3310J0649P986UN324K662U%Tk662Un324Tk662n324Tp986
8658A33101n325n324Tp986Wj0648Tp986j0648p986Un324T%k662K662TN324TJ0648P986
8654.4C4606J3310J0648J3310TJ5972J3310TJ0649J0648TN324P986K662U%k662%k662
8651.6A75693%VK662N324TP986J0648TJ3310TJ5972J8634J5972VJ3310UJ0649J0648
8648.3D04626J0648P986J0648P986J0648VJ3310XJ0648P986TN324K662Tk662Tn324
8645E90966n324p986Tj0648sp986j0648Vj3310Tj3311j5972j3310j5972j3310j5972
8641.4C08793j0648j3310j0648Wp986j0648Vj3310j0648j3310Tj3311j3310Vj5972
8638.2D7916j5972Vj8634Uj5972j8634j5972j3311j3310Tj0648p986Un324Tk662T%
8635.1b12961%TK662N324TJ0648UJ5972TJ5973J8634WJ5972J3310J0648TP986N324
8631.9C7268K662%k662n324p986j0648Tp986j0648Up986j0648n324p986n324Uk662
8629.2h7846n324Vp986Tp987j0648Tj3310j0648Up986Tn324k662TK662TP986TJ0648
8625.9a94327J3310J5972TJ8634K1297K1296K3958K1296K3958J8634K1296J8634J5972
8624E5902J0648P986K662%n324p986j0648j3310j5972j8634j5972j8634Vj3310Up987
8621.3a33101j0648n324Vk662U%VK662UN324P986TJ0648J3311J3310TJ5972WJ3310
8617.2@J0648P986UK662Tk662%n324k662n324Wk662n324k662n324k662%k662%TK662
8613.6a5972K662T%K662V%K662W%Uk662Tn324k662p986j0648p986j0648p986j0648
8609.9e5902n324p986k662U%TK662TN324TP986UJ0648J3310J0648J3310UJ0648UN324
8606.4G4536N324%k662n324j0648j3310j5972j8634Tk3958Tk6620Tk6621k6620k3958
8604.1a83679k3958k1296Tj5972Tj0648Tn324k662%N324TJ0648J3310J5972J8634K1296
8601.7b20947K1296VJ8635J8634J5972J3310J0648P986N324K662k662Tn324p986j0648
8599.2g1874p986j0648p986Uk662T%TK662N324TP986N324P986N324S0P986WJ0648TP986
8594.5C7268J0648TP986N324K662Tk662Tp986Tj3310j5972Tj3310j8634j5972j8634
8592e5902j8634j5972Uj3311j3310Tj0648p986Tn324Tk662T%TK662T%K662%Tk662Tp986
8588.4b10299p986Tj0648j3310j5972j3310j5972Tj3310Tj0648p986n324k662%N324
8586.1c59371P986J0648J3310J5972J8634TK1296WJ8634J5972J3311J3310P986TK662
8583.5h7846%k662Tp986j0648Tj3311j3310j5972Uj8634j5972Uj3310Uj0648p986Tn324
8580.4c35413k662%K662TN324J0648UJ5972J8634TK3958UK9282K6621K9282TL1944
8577.6b3958K6620L1944K9282UK6621K3958TK1296J8634J5972J3310TP986UN324TK662
8574.9C16779%K662%k662Tn324Tp986Uj0648p986j0648p986Tn324Tk662TK662%K662
8571.7B23609K662N324%K662%Tk662n324Tp986Tn324p986Xj0648p986j0649j0648Tj3310
8568.3H7846j5972j3310j5972Wj8634Uk1296j8634k1297k3958k1296Uj8634k1296j5972
8565.4b82173j8634j3310Tp986Tn324k662TK662%K662X%K662VN324P986TJ3310J5972
8561.7b74187J5972K1296K3958TK6620K9282K6621K6620UK1296J8634TJ5972J3310
8559.5F1226J0648P986TN324TK662TN324VJ0649P986J3310UJ5972TJ8634J5972J8634
8556.5B68863J5972J8634J5972UJ3310UP987P986N324K662%k662n324p986j0648j0649
8553.9C78005j3310j5972Wj8634Vk1296j8634k1296k1297j8634k1296j8634j5972Uj0648
8550.9A0648j0648Tp986Un324k662T%K662N324UP986J0648P986N324P986N324TK662
8547.8B6620%Tk662n324Up986k662n324Tk662%TK662TN324TK662P986N324K662N324
8544.7B3958K662%k662Tn324Vk662U%UN324K662N324TP986J0648P986J0648TJ3310
8541.2G1874J3310TJ5972J5973J5972UJ8634J5972J3310J5972J0648TP986N324K662
8538.9B79511K662k662n324Tj0648j3310Tj5972Tj8634Uk1297j8634j5972j8634j5972
8536.5E3240j3310Tj0648Tn324Uk662U%Uk662Vn324Tk662n324k662T%K662TN324P986
8532.4c4606J0648VJ3310J5972J3310J0648J3310P986UK662U%k662%k662%k662K662
8529.3A01156%N324K662P986TJ0649J0648TJ3310J5972WJ8634TJ5972J8634J5972J8634
8526.4C56709J5972J8634J5973J5972TJ3310UJ0648P986TK662T%Tk662n324Up986Tn324
8523.2D71176p986n324p986n324p986Tj0648j3310j3311j8634Tk1296k3958Tk6620
8521.1B58215k9282k6620k9282k6620k9283k6620Uk3958k1296k3958k1296j8634Tj5972
8518.9a06480j3310j5973j0648Vp986n324p986n324k662U%UK662%K662T%Wk662Vn324
8514.6b20947k662Vn324k662%k662T%TK662%K662N324K662N324UP986N324W%K662%
8510.6a78355%WK662TN324J0648UJ5973J5972TJ8634TJ5972J8634J5972J0648UP986
8507.3C9930K662%Tp986Tj0648j5972j3310j8634k1296Vk3959k1296Uj8634j5972j3310
8504.4b52891j3310p986Tn324k662%TK662TN324P986TJ0648TJ3310J5972UJ8634J5972
8501.5a46411J5972J5973J5972TJ0648J3310P986TN324K662%k662n324j0648Tj3310
8499.2g7198j5972j8634j8635j8634k1296j8634Tj5972Uj0648Up986n324Vk662n324
8496.3c24765k662n324k662n324k662U%k662K662%N324K662N324UP986N324TP986K662
8493.3b95483N324K662N324K662VN324K662N324WP986N324P986UJ0648VJ3310J0648
8489.7a33101J5973J3310J5972WJ8634J3310J8634J5972UJ3310TJ0648J3310P987J0648
8487A43749P986TN324P986N324TP986N324VP986N324P986N324P986VN324P986TN324
8483.6B98145N324K662U%k662n324Tj0648Tj3310j5972Vj8634j5972Uj3311j5972Tj3310
8480.3G4536j5972Vj3310j5972j8634j3310j5972j3310Up986j0648n325n324Tk662
8477.7a43749k662Vn324k662n324Tk662n324k662%K662TN324TJ0648TJ3310J3311J5972
8474.7a03818J5972J8634K1296J8634K1296J8634K1296VK3958K1297K1296K3958K1296
8472.6B07637K1296UJ8634TJ3310TJ0648N324TK662%k662Tn324Vp986n324p986n324
8469.4C06131p986Uj0648Uj3310Uj8634j5972k1296j8634k3959k3958Tk6620Tk3958
8466.7a3310k6620k3958Uj8635j5972Tj0648p986n324k662%K662VN324sN325P986TN324
8462.5a03818J0648P986UJ0648P986WN324U%Tk662n324Tp986Tj0648Tj3310j0648j3310
8458.9i0508j5972j3310j5973j3310j5972Uj3310j5972j3310j0648Up986Tn324k662
8456.4b95483k662%K662TN324P986WJ0648N324P986N324UK662N324K662%K662T%K662
8453a89003%K662T%K662T%K662T%K662T%K662T%K662%K662T%TK662%Tk662T%k662V%
8448.2a67707%TK662N324TP986TJ0649J0648UJ3310J0648P986J0648N324UK662T%Tk662
8444.9c4606%k662Un324Up986Uj0648Tp986j0648p987n324k662%K662N324P987J0648
8441.8a11804J5972TJ8634K1296TJ8634K1296TJ8634J5972TJ0648P986N324%Tn324
8439.3A11804n324p986j0648p986j0648p986Un324Uk662U%TK662TN324TP986YK662
8435.3I5832N324%Tk662n324p986Tj0648p986j0648p986n324Tk662%K662TN324P986
8432.5D5254P986TJ0648P986J0648P986UN324TN325K662T%Vk662Tk663n324Vp986Uj0648
8428.5G1874j0648j3310Tj5972j8634j5972k1296Tk3958k6620k3959k6620k3958k1296
8426.5b04975k3958j8634Uj5972j3310j5972j0648j3310Tj0648j0649j3310p986j0648
8424.3d20598p986Un324Vk662%VK662TN324UP986VJ0648TJ0649J3310UJ5972UJ8634
8419.9b76849J8634K1296XK1297J8634TJ5972J3310TJ0648P986N324TK662N324K662
8417A0648N324K662N324K662N324UP986TJ0648J3310TJ5972J8635J8634K1296J8634
8414.5A89003K1296TJ8634UJ5972J3310TJ0648TP986TN324UN325N324UK662T%Tk662
8411.1D07288k662Tn324n325n324Vp986n324p986Uj0648Vj3310j0648j3310j0648Tp986
8407.8B23609p986n324k662U%UK662%K662T%K662TN324K662TN324VK662N324K662%
8404B58215K662k662%k662Un324Tp986Tj0648Tj3310Uj5972Tj5973j5972Wj3310Tj0648
8400.3b662j0648p986Tk662%K662P986J0648TJ5972K1296TK3958TK3959K6620K3958
8397.8A81017K1296TJ8634TJ3310J0648P986K662Tk662n324j0648Tj3310j5972Wj8634
8395A57059j5972j3311j5972j3310Uj0648Tj3310p986j3310j0648p986j3310Uj5972
8392.5e8564j3310Tj0648Up986n325k662%TK662N325N324J0648P986J0648J3310J0648
8389.9f6550J0648J3310J0648UP986N324P986N324TK662T%Uk662n324k662n324Uk662
8386.8b662k662n324k662U%k662%K662%N324K662N324UP986UN324UK662Tk662Tn324
8383C9930p986j0648Uj3310Tj0648j3310j0648p986Tn324k662UK662%N324TP986TJ0648
8379.9e0578J0648J3310J5972J0648J8634J5972J8634TJ5972J8634TJ8635J8634J5972
8377.8A78355J8634TJ5972J8634UJ5972J8634J5972J8634J5972J5973J5972J3310TJ0648
8375.5D41894P986N324T%k662Tp986Tj0648j3310j5972j5973j5972j8634j5972j8634
8373.2C14117j8634j5972j8634j5972j8634Tj5972j8634Tk1296j8635j8634k1296j8634
8371.2E5902j8634Uj3310Uj0648Tn324k662TK662N324P986J0648J3310TJ5972VJ3310
8368.1E8564J3310P986TK662T%WK662TP986N324J0648P987J0648TP986TN324K662T%
8364.6A78355k662Un324Up986Up987j0648Tj3310j5972Uj8634Tj5972j8634j5972j3310
8361.4f1226j3310j0648p986n324k662%TN324UP986VN324UK662T%Uk662Un324k662
8357.5d7916k662n324k662%k662%XK662%K662%K662U%K662%Tk662n324Up986j0648
8353.5h2522j0648Uj3310j0649p986j0648n324p986n324k662T%k662K662%TK662TN324
8350.6a70369K662N324TK662W%k662%Tk662%VK662%K662N324K662N324N325P986N324
8346.9a11804N324P986N324TK662W%UK662%K662T%K662Y%K662VN324P986VJ0648UP986
8341.4C9930P986N324T%Tk662n324Tp986Tj0648j3310j0648Tj3310Tj0648Tp986Tn324
8338.4h5184n324k662%k662%K662%Uk662Tn324p986Uj0649j0648p986Tn324k662TK662
8335.1a73031N324TJ0648P986J0648J0649P986J0648P986N324TK662T%Tk662Tn324
8332.5i0508n324p986Vj0649j0648Uj3310j0648Up986Un324k662T%K662TP986TJ0648
8328.9b18285J3310J5972TK1296J8634K3959K3958TK6620VK9282TK6621K3958TK1296
8326.3A99651K1296J5972J0648TN324T%k662n324p986j0648j3310j5972Tk1296Tk3958
8323.9A30439k3959k3958Vj8634k1296j5972Uj0648Tp986n324U%k662K662UN324P986
8320.5a03818P986J0648VJ3310J0648J3310TP986J3310UJ5972J3310J5972TJ8634J5973
8317.8A41087J8634J5972J8634J3310J5972J0648J3310P986UN324K662N324%K662k662
8315.5B84835%n324k662p986Tj0648Tj3310j5972Tj8634j5972j8634j5973j8634j3310
8313.2I3170j3310j0648p986Tk662TK662TN324TP986TJ0648J3310TJ3311J5972VJ3310
8310.2B07637J5972J3310J0648TP986TN324K662N324%K662T%K662%K662TN324K662
8307.4C08793P986TJ0648TJ3310J5972J8635J5972J8634WJ5972UJ0648J3310P986N324
8304.6E88304N324%Tk662n324Tp986Yn324Vk662n324k662n324k662n324Up986n324
8300.7D55204n324p986n324k662U%K662TN324TP986N324P986N324WK662N324K662N324
8297.4E08444N324WP986N324VK662U%k662Tn324Tj0648p986j0648j3310j5972j3310
8293.9D84486j8634Tk1296Tk3959k1296k6620k3958Wk1296Uk1297j8634Uj5972Uj0648
8290.6A3310j3310n324p986Tk662U%TK662UN324K662TN324K662TN324K662N324UP986
8287.1C1944N324P986J0648TP986J3310J0648TJ3310J0649J0648UP986TN324UK662
8284.4A99651N324K662N324P986TJ0648J3310UJ5972J3310UJ0648TN324T%k662Tp986
8281.4C54047p986j0648Vj3310j0648p986j0648p986n324Tk662T%TK662TN324TP986
8278.4B60877P986TJ0648VJ3310VJ0648J0649J0648N324K662k662n324j3311j8634
8275.6C72681k3958l4606l9930m5254n0578n8565n8564o1226Tn8564n5903n0578m2592
8273.8b68863l7268k9282k3958j5972j3311p986n324k662T%k662%UK662UN324P986
8271c88654P987J3310J0648J5972J3310J5972XJ8634J5972J8634TK1296K3959K6620
8268.4h7846K9282UL4606UL7269L4606L7268L4606L1944L4606L1944TL1945L1944K9282
8266D71176K9282TK6620TK3958TK1297J8634TJ5972TJ3310J0648UP986YJ0648YP986
8261.7I05083N324N325K661%Tk661%k662k663k662%k662%k662%k662Vn324Up986n324
8258.2H62491p986Vj0648Tp986j0648Tp986j0648p986Un324Tp986n324p986n324j0648
8255.2F89461j0648j3310j5972j5973j8634k1296j8634k1296Tj8634j5972Tj0648p986
8253.2D63190n324k662N324TJ3310TK1296TK6620K9282L1944L7269L7268L9930WL7269
8250.4I34366L4606L1944K9282K6620K3958K1296J8634J5972J3310J0648J3311P985
8248.7A181932J0649J0648UJ3310J5972TJ8634K1296K3958K6620K9282L1944L1945
8246.7A453458L4606TL1944L4606TL1944TK9283K9282UK6620K9282K6620TK9282K6621
8244.3A969888K6620K9282VL1944TL7268L7269L7268M2592M5254M7916N0578N3241
8242.1B528910N5902N8564TN8565N8564TN5902N8564N3241N3240TM7916TM7917M5254
8239.9C340823M5254M2592M5254M2592M5255M2592M5254VM7917M7916N0578TN0579
8237.8D032946N5902TN8564TO3889O6550P1874TP7199P9860Q2522Q5185R0508Q7846
8235.8E039185R3170R3171R5832R8495J01156J01157J06480J09143J11804J17128J22453
8234.2F189174J27776J35763J41086J51735J57058J70369J78355J89002K02313K12961
8232.7G855592K26271K39581K52891K68863K82173L00807L16779L38075L54048L78005
8231.3A0813085L96640M23259M44556M68514M95134N19092N45712N69670N93628O14925
8229.9A5884215O38883O54853O73488O84137O92123O97447O92124O84136O65502O36221
8228.4B2603129O04275N56362M97795M33908L54047K71525J78355P9860j8635j22451
8227B5438170k20947l14118m04625m81824n51037o06937o57518o92121p18744p34715
8225.5B0055584p40037p40039p32053p18744p02770o78813o54855o28234n98952n72332
8224.1A3288755n45712n13769m87147m60527m33909m09949l83330l62033l40737l19442
8222.7I032200l00806k82173k68864k50229k36919k26271k10298k02313j89003j78354
8221.2F686970j70369j59721j51734j43749j35762j27777j25114j17129j11804j09143
8219.8E334668j03818Tr8495r8494r8495r3170r5832r3171r5832r3170r3171r3170
8218.1D174032r3170r3171r3170r0509r0508q7846q5184q5185p9860p7198p4537p1874
8216.3C151820o3888o3889n5902n3240n0578m2592l9930l7269l4606l1944k9282k6620
8214.6B622080k9282Tk6620l1944k9283l4606Ul7268l9930l7268l9930l9931m2592
8212.6B134932l9930m2592Tm5255m5254m7916n0578Tn3240n5903n5902n8564Tn5903
8210.6A432161n8564n3240Um7917m5254Tl9930l7268l4606l1944k9283k6620Tk3958
8208.4H25223k1296Tj8634j5972Uj3310j0648p986Un324k662Tk663k661k662n325n324
8205.7F38882n324j0648Uj3310j5972Tj8634j5972j3310j5972j3310j0648p986Tn324
8203.4D47218k662%UK662VN324K662N324K662N324K662W%K662%K662%Wk662n324Vp986
8198.6D63190p986Tn324Uk662T%K662UN324K662N324P986WJ0648TJ3310J0648J3310
8195.2E45712J0648VP986N324K662T%k662Tn324p986Tj0648Up986j0648p986Tn324
8192E08444n324k662T%k662T%k662n324Tj0648Tj3310Tj8634k1297k3958Uk6620Uk3958
8188.7B15623k1296Tj5972Tj3311p986Tn324Tk662Xn324Up986Tj0648p986j0648Tj3310
8185.1@p986j0648Tp986j0648p986Tn324Uk662%UN324UJ0648UJ3310J5972J0648J5972
8181.6B1296J5972UJ3310J5972TJ3310J5973J3310J0648J3310J0648TP986TN324P986
8179.2B31595K662N324K662T%K662%Uk662%k662%k662%TK662VN324K662N324WP986
8175.2B92821N324VK662U%Uk662Un324Vp986n324p986j0648Vj3310Yj0649j3310j0648
8170.3A01156p986j0648n324Tk662TK662%N324UP986J0648TP986J0649J0648P986UN324
8167.2A73031K662T%Tk662n324p986j0648Tj5973j8634Tk1296Tk3958k1296Tk3958
8164.6d5254k1296Tj8634Tj5973j3310j5972j3310j0648j3310j0648Up986Un324Tk662
8161.9b76849%TK662TN324P986TJ0648J3310UJ5972J8634TJ8635J8634K1296J8634
8159.3f9212J8634J5972UJ0648TP986N324T%Tk662n324Tp986n324p986k662p986Tn324
8156.3b1296p986Tn324j0648p986Tj0648Wj0649p986j0648n324p986k662n324k662
8153.6a75693%VN324K662N324P986J0648TJ0649J5972J3310J5972TJ3310TJ0648P986
8150.8a5972N324K662%k662Tn324p986n324p986Xn324p986n324Uk662%TK662N324P986
8147.2i5832P986TJ0648P986VN324P986N324K662N324TK662TN324K662U%Tk662Tp986
8143.8@n324j0648j3310j0648j3310Tj0648Tp986Tn324k662U%K662VN324TP986N324
8140.5h2522N324P986TN324TP986K662N324%Tn324p986Tj3310j5972Tj8634j8635j5972
8137.7a54397j5972Tj0648Tn324k662%N324TP986TJ0648J3310J0648UJ0649J0648TP986
8134.8i3170P986TJ0648P986TJ0648P986J0648P986J0648N324P986J0648P986TJ0648
8132.5D7916P986TJ0648TP986J0648TP986J0649P986UN324TK662T%Uk662n324Up986
8129.1A46411j0648j0649j0648j3310Tj5972S0j3310j5972j3310Tj0649j0648p986
8125.9a57059p986n324Uk662Vn324p986Uj3310Uj5972Uj3310Tp986Tn324%TP986TJ3310
8121.9c27427J5972TK1296TK3958UK1296K3958K3959K1296J8634K1296J8634TJ3310
8119.6@J5972TJ3310UJ0648P986TN324K662T%k662%n324k662U%K662UN324TP986N324
8115.8A25114N325N324K662N324K662VN324K662N324TK662N324K662U%Uk662Y%TN324
8111.5A75693K662P986J0648TJ3310UJ5972TJ3310TJ0648J3310J0648TP986J0648P986
8108.9C78005J0649P986J0648P986UN324P986N324K662N324K662U%Vk662n324Up986
8105.6D39232j0648Tj3310j3311j3310j5972sj3310j5972j3310j0648Un324p986k662
8102.3A43749n324k662Uk663n324Tp986j0648Tj5972Tj8634Uk3958Tk1296k3958Tk3959
8099.3a41087k1296k3958j8634k1296j5972Uj0648Un324U%k662K662%N324K662N324
8096.4c08793P986UJ3310TJ5972J8634K1296K3958K6620K6621K9282K6620K9282TK6620
8094.1A5972K6620K3958TK1296J5972J3311J0648P986K662%k662p986j0648Tj5973
8092A14466j3310j5972Uj3310Vj0648Wp986Un324Tk662T%K662UN324VP986N324P986
8087.5d2592P986UJ0648P986J0648TJ3310TJ0648UP986TK662Tk662Tn324p986Uj0648
8084.2E5902j0648p986Wn324%n324k662%VK662%N324%K662N324K662N324K662V%Tk662
8080B3958n324Tp986n324j0648Wp986j0648Tp986Un324Uk662Tk663k662T%k662Un324
8076a49073n324Tp986n324Tk662T%TK662P986N324J0648P986J0648J0649J0648P986
8073.4a09142P986TN324K662%Tk662n324Up986j0648p987j0648sp986Tn324T%TK662
8069.2b50229P986TJ0648TJ3310TJ5972J3310UJ0649J0648UP986TJ0648P986J0648
8066.5d2592J0648TJ3310UJ5972J8634J5972J8634UJ8635J8634J5972TJ3310TJ0648
8063.9B31595J0648N324TK662T%k662n324Tp986Tj0648Uj3310Tj5972j3310j5973j5972
8061A09142j8634j5972Tj8634Tj5972Wj3310Tj0648p986Tn324k662T%UK662%Vk662
8057.1a22452k662n325k662p986n324Wk662%K662TN324P986J0648J3311J3310J8634
8054.4i5832J8634K1296K3958VK6620UK1297K1296TJ5972J0648TN324T%k662n324p986
8051.4B15623j0648Tj5972Uj8635j8634Uj5972Uj0648j3310p986Un324p986n324p986
8048.3e0578n324p986Tj0648Tj3310Tj5973j8634Tk1296Uj8634k1296j8634Uj5972
8045.6c48723j5972Tj3311j5972j0648Tp986Tn324%TK662TP986N324P986J0648P986
8043d07288J0648J3311J3310J5972UK1296TK3958TK9282K6620K9282K9283L1944K9282
8040.7e5902K9282K6620K1296K3958K1296J8634J5972J3310J0648P987N324K662T%
8038.7A43749n324k662p987p986j0648Tj3310j5972j3310j5972Tj3310Uj0648p986
8036.4c4606p986n324%K662N324P986J0648J3310TJ5972TJ8634J3310J5972J0648P986
8034.1A03818P986K662Tk662Tn324p986j0648Tj3310j0648j3310Tj0648p986Tn324
8031.6e324k662T%K662TN324K662N324VK662U%k662%k662%k662s%UK662TN324K662
8026.6A5972N324sP986TJ0648P986J0648TJ0649P986N324T%Tn324p986p987j3310Uj5972
8022.6G1874j3310j5972j3310Up986j0648Up986j0648Tj3310j0648j3310j5972j3311
8020.1a33101j5972j3310Uj0648Tn324Tk662%TK662N324VK662W%K662UN324P986TJ0648
8015.9a46411J0648J3311J5972J3310J5972J3310UP986TN324K662%k662n324p986j0648
8013.5c9930j3310Uj5972j3310j5972j3311j3310Tj0648j3310j0648p986j0648p986
8011.3b26271n324Tk662T%N324TJ0648TJ3310J8634J5972K1296J8635K1296J8634K1296
8008.9f1226J8634UJ3310J5972J3310VJ0648UP986N324TN325K662UN324P986TJ3310
8005.6A75693J5972K1296K3958K9282TL4606L1944L4607L1944TK6620K3958J8634J5972
8003.6E45712J0648N324%n324Tj0648j3310Tj8634j5972j8634Tk1296j8634j8635k1296
8001.3C62033j8634Uj5972Uj3310Vj0648j3310j0648j3310j0648Tj0649j0648p986
7998.5A06480n324Tk662U%Vk662%k662%k662X%k662%TK662%K662N324K662N324P986
7994.2I0508P986J0648TJ3311J5972TJ8634TK1296J8634K1296TJ8634UJ5972J3310
7991.8C70019J3310P986P987N324K662T%k662Tn324Up987n324p986n324p986n324Tk662
7988.9C40737n324%UK662TN324K662X%Uk662Un324Up986Wj0648Vj3310j5972j3310
7984B12961j5972j3310Uj0648n324Tk662%K662TP986N324P986TN324P986N324K662
7981.3A89003%Tk662Tn324p986Tn324p986n324Tk662T%Wk662k663n324p986Tj0648
7977.8I5832j0648j3310j0648j3310Uj0648Uj3310j0648Uj3310j0648Tj3310j0648
7975.2a14466p986j0649p986Un324Uk662n324k662%UK662TP986TJ0648J5972J5973
7972.2a19790K1296TK6620K3958K6620TK9282K6620TK6621K6620K1296K3958K1296
7970.2B28933J8634TJ5972J3310TJ0648P986TK662%k662n324p986j0648j5972Tj8634
7967.7B60877k1296Tk6620k3958k6620k6621k3958k6620Tk3958j8634k3958j8634k1296
7965.7f9212j5972j8634j5972j5973j5972j3310j5972j3310Tj5972j0648j3310j0648
7963.8b58215j0648p986n324T%UN324UP986VJ0648UP986J0648TP986UK662Tk662n324
7959.9a57059n324j0648Tj3310Wp986Tn324k662%K662P986TJ0648J3310VJ0648TP986
7956.5a62383P986K662YN324N325P986J0648J3310TJ5972sJ3310TJ0648P986N324K662
7952.3A17128%k662n324j0648Tj3310j5972j3310j5972j3310Tp986j0648p986Wn324
7949.6f1226p986Tj0648p986j0648Uj3311j0648j3310sj5972j3310Vj0648j3310j0648
7945.8c75343j0648p987p986n324Uk662T%k662%k662%k662Tn324k662V%UK662N324
7942.2d41894N324P986UJ0648P986J0649P986WN324TP986N324TP986TJ0648J3310J5972
7939.1b58215J5972K3958TK9282TL4607L7268TL4606L9930TL7268L4607L4606K9282
7936.9B23609K6620TJ8634TJ3310TP986N324TK662%Tk662Tn324Tp986Tj0648j3310
7934C06131j3310Tj5972Uj8634Tj5972j8634Tj8635j8634j5972Uj3310j0648p986n324
7931.3A8634n324%TK662UN324K662T%Tk662Z%Wk662Vn324p986Tj0648j3310j0648j5972
7926.3g1874j3310j5972Tj5973j5972Uj3310Tj0648p986n324U%VK662W%K662T%K662
7922.2b20947K662%K662%K662VN324VP986TN324P986TN324TK662T%Tk662n324Vp986
7918.1a62383p986j0648p986Tj0648p986n324p986k662T%K662TP986J0648J3310TJ5972
7915.5a67707J8634K1297J8634K1296TJ8634UJ3310J5972J3310J0648J3310P986J0648
7913.3G4536N324P986N324K662TN324K662TN324P986N324P987J0648WJ3310J0648P986
7910.4B20947J0648P986TN324TK662T%k662%n324k662n324Tp986n324p986n324p986
7907.7B07637p986Wj0648Uj3311j3310Tj5972j8634Uk1296j8634k1296j8634k1296
7904.8g7198j8634j5972j3310j0649p986n324%N324J0648J0649J8634TK3958TK6620
7902.7a0648K3958K6620K9282K6620K3958K3959K3958J8634TJ3310TP986N324K662
7900.6B47567%Tk662Tn324Uk662n324Up986Vj0648Tj3310j3311j3310Tj5972Tj3310
7897.2E5902j5972j3310j0648j3310p986Uj0648p986Uj0648j3310j0648j5972j3310
7894.9a19790j5973j8634j5972Vj3310Uj0648p986Tn324Tk662T%k662%WK662%TK662
7891b98145%K662X%K662T%TK662%TK662TN324P986TJ0648J5972TK1296K3958TK6621
7887.1a09142K9282L1944TK9282L1944UK9283K9282K6620TK1296K3958J8634J5972
7884.9C00807J5972TJ0648UP986N324TN325K661%K663k663k661n325n324p986Vj0648
7881.9C35413p986j0648p986n324p986k662n324k662%WK662%Tk662%n324Tp986Tj0648
7878.6B47567j0648j5972j3310j8634Uk1296k1297k3958Tk1296k3958j8634k1296j8634
7876.5d2592j5972Tj0648Tn324Tk662%K662TP986UJ3310J0648J3310J5972TJ0648J5972
7873.6A5972J5972J3310J0648UP986TN324VP986N324P987P986N324P986TN324UP986
7870.4A89003N324TP986UJ0648TJ3310J0648J3310UJ0648J3310P986UN324TK662%Uk662
7867C67357n324Tp986Tj0648Uj3310Uj5972Uj8634Tk1296k3958k3959k3958Uk1296
7863.8B1296k1296j8634j5972Tj0648Tp986Tn324Tk662n324k662n324k662n324Tn325
7861.2a33101p986Tj0648Vj3310Tj0648Tp986Tk662TK662N324P986J0648J5972TJ8634
7858.2a83679K1296TK1297K1296J8634TJ5972TJ3310J0648P986UN324P986TN324P986
7855.6E3240J0648P986J0648TP986J0648P986TN325N324%Tk662n324j0649p986j3310
7853.1I8494j0648j3310Uj0648Up986Tk662p986n324Tp986S1n324Tk662Uk663%k662
7848.5a33101%k662X%TK662TP986P987P986J3310J0648J3310TJ0648J3310P986J0648
7845.4b6620N324TK662Tk662Tn324p986Tj3310Tj5972Uj8635j8634Tj5972j8634j5972
7842.5b18285j3310j0648Tp986n324k662T%K662TN324UJ0648P986J3310TJ5972J8634
7839.7a70369J8634K1296K3959K3958UK6620K1296UJ8634TJ5972J0648J0649J0648
7837.4A41087N324TK662%Tk662Tn324Up987p986n324p986n324Uk662T%K662TN324TP986
7833.8A06480N324P986N324N325N324TK662%Uk662Vn325n324Vp986Tj0648Tj3310Uj5972
7830A3310j3310j5972j8634Uk1296j8634k1297k1296j8634Tj5972j3310j0648Tp986
7827.7b50229n324k662%TK662%K662U%K662YN324K662N324UK662N324TK662T%Tk662
7823.3a89003k662n324Tp986n324p986Tn324p986k662n324k662K662%N324P986J0648
7820.9b28933J3310TJ5972J8634UJ8635J8634J5972TJ0648TP986N324K662Tk662Tn324
7818.2c1944n324p986j0648Tj3310j0648j3310Tj3311j0648Tp986Tn324k662T%TK662
7815.4a75693K662TN324K662V%Xk662T%k662Zn324Vp986n324p986n324Uk662V%k662
7809.7b52891%K662%K662UN324K662N324K662N324K662N324TP986UJ0648TJ3310TJ5973
7806.5a19790J3310J5972TJ3310TJ5972J0648J3310P986J0648UP986UN324TK662U%
7803.5G4536k662Un324Up986n324k662T%K662TP986TJ3310TJ5972J8634J8635K1296
7800.4A54397K1296VJ8634TJ5972TJ3310J0648P986UN324TK662%K662%k662Yn324k662
7796.4C46061k662Yn324Up986j0648j3310j5972j8634k3958k6620k9282l1944l1945
7793.5A01156l4606Tl1944k9282Tk6620k3958k1297j5972Tj0648p986n324T%N324TP986
7790.9a73031J0648J3310TJ5973J5972J8634J5972J8634UJ5972J8634XJ8635J5972
7788.2A49073J5972J3310J0648UN324UK662%Uk662Tn324p986n324p986j0648p986j0648
7785.2A67707j0648p986j0648p986p987p986n324Tk662T%UK662UN324K662N324K662
7782.3A22452%K662%Vk662%VK662%K662%k662Tn324Tp986Tj0648p986j0648Up986Un324
7778A5972k662U%K662%K662N324K662N324TP986N324P986ZN324T%K662k662n324Tj0648
7773.8I8494j0648j3310j5972Uk1296j5972k1296Wk1297j8634Tj5972j0648Tn324k662
7770.9b20947%K662P986TJ0648J3310TJ5972TJ5973J8634K1296WK3958VK1296K1297
7767.8A46411J8634J5972J3310TP986TN324TK662U%K662TN324K662N324ZK662N324
7764C06131K662N324K662N324K662U%Tk662Tn324p986Tj0648p986j0648Tp986j0648
7761.1B44905n324p986n324k662Tn324%k662n324k662n324Tp986Tj0648j3310j5972
7758.7A38425j5973j8634j5972j8634Tj5972Tj3310j0648Tp986Tn324k662n324k662
7756.4d7916k662Tn324k662Tn324k662n324k662n324Xp986n324n325p986n324p986
7753.4a51735n324Tp986n324p986Tj0648Vj3310j5972j3310j5972j3310Tj0648p986
7750.8c38075n324%TN324P986J0648TJ5972J8634TK1296TK3958TK6620K3959K6620
7748.3h7846K1296TJ5972TJ0648N324K662%k662Tn324p986j0648Xp986j0648p986n324
7745.2a09142p986n324Tn325n324p986n324p986n324Vk662T%K662N324TP986J0648
7742.3a54397J0648TJ3311J3310UJ0648UP986TK662Uk662n324Tp986j0648j3310j5972
7739.3h5184j5972j8634j8635j8634Tk1296j8634j5972Uj0648Tn324T%K662TP986J0648
7736.5b71525J0648J3310TJ5972UJ8634J5972J3310J5973J3310UJ0648J3310J0648
7734.2d7916J0648TP986N324K662k662Tp986Tj3310j5972Tj8634Tj8635j8634Uj5972
7731.5b04975j5972Tj3310Tj0648Tp986n324Tk662T%TK662WN324K662TN324K662N324
7728b71525P986N324J0648P986J0648J3310UJ5972J3310UJ0649J0648P986N324TK662
7725.4i0508%TK662%K662TN324P986UJ0648WN324J0648P986XN324P986N324P986WJ0649
7720.8A33101P986J0648P986J0648P986J0648P986J0648P986TJ0648P986J0648P986
7718.8B60877P986J0648P986WN324P986N324K662T%k662n324Tj0648j3310j5972j8634
7715.9B71525j8634k3958k1296k3958k6620k3958k3959k6620k3958Tk1296j8634Uj3310
7713.8e5902j3310j0648p986n324k662T%K662UN324VP986N324P986TN324P986VN324
7710.3B662P986XJ0648VJ3310TJ3311J0648J3310J0648VP986TN324P986N324K662U%
7706.3B42243k662Tn324Tp986Vj0648p986Un324Tk662U%k662%Wk662Uk663k662n324
7702A19790n324Up986n324Uk662Zn324Up986Tn324p986Tn324k662n324%UK662U%Wk662
7696.5b662n324p986Vj0648Up986j0648Tp986j0648j0649j0648j3310Uj0648j3310
7693.6b04975j0648Tp986n324k662TK662%N324YK662V%XK662%K662%K662%K662UN324
7688.6a73031K662N324TP986N324J0648P987J0648UJ3310J0648VP986UN324TK662T%
7685.3@K662%TK662%VK662%N324K662P986N324J0648ZP986N324N325K662%k662n325
7681.1A27776n324p986Tj0648Tp986j0648p986Un324k662T%K662N324TP986TJ0648
7678.2G1874J0648VP986P987P986N324K662N324%K662%XK662VN324UP986N324P986
7674.2B02313P986N324UK662%Tk662n324p986Tj0648j3310Tj0648j3310j0648j0649
7671.6A22452j0648p986Tn324p986k662n324Tk662U%k662%Wk662%k662S0%VK662VN324
7666D5254K662U%Uk662Un324Tk662n324Uk662U%K662TN324P986UJ0648J3310J0648
7662G7198J0648J3310P986J0648P986N325N324TK662N324K662UN324K662N324TK662
7659.4A81017N324K662N324K662%K662%k662%k662%k662n324k662Tn324Vp986Up987
7656.1A27776p986j0648Wj3310j0648Wp986j0648Tp986j0648p986n324p986n324Yp986
7652a14466p986j0649j0648Uj3310j0648j3310Tj0648j3310j0648Vp986Tn324p986
7649.3c11455n324Tp986n324Wk662n324k662X%WK662TN324VP986WN324VK662N324K662
7643.7b82173N324K662N324K662N324K662U%WK662%K662W%Uk662Un324Tk662U%K662
7638.9b60877K662N324P986TJ0648TJ3310J0648P986J0648N324TK662%k662n324Tp986
7636.3a81017p986Un324Tk662T%TK662TN324K662N324K662T%K662k662%VK662N324
7632.7a89003K662P986VJ0648P986P987N324TK662%k662n324Tn325p986Vn324p986
7629.6a78355k662n324%TK662TN324P986J0648UJ3311J0648UP986N324P986K662V%
7626.3e8564k662%k662Tn324Vk662U%K662N324TJ0648P986J0648TJ3310J0648TP986
7623@J0648P986UN324TK662N324K662TN324K662N324P986N324P986TJ0648P986TP987
7619.9A35763P986N324UK662W%VK662%VK662U%K662T%Tk662%k662Tn324k662n324k662
7615A65045n324k662n324%k662%TK662N324TP986J0648TJ3310J5972J3310J5972J8634
7612.4B68863J5972VJ8634J5972TJ5973J5972WJ3310J0648P986N324%k662n324j0648
7609.4D97796j5972Tk1296k3958Tk6621k6620k9282Wk6620k9282k6621k3958Uk1296
7606.7B1296j5972j3310j5972j0648p986n324k662%K662N324P986TJ0648TP986J3310
7604.4A5972J0648TP986J0648P986N324TK662T%Uk662%k662%S0k662%k662Tn324k662
7599.9E8564n324k662n324Tk662n324k662U%K662UP986TJ0648TJ3310TJ5972TJ3311
7596.8A41087J3310TP986TN324K662k662Tp986Tj0648j3310j5972j3311j5972Vj3310
7594C9930j0648Tp986Tk662%TK662N324P986J0648UJ3310J0648J3310J0648VP987J0648
7590.9A46411P986N324P986N324TK662%k662Tp986j0648Tj5972j8635k1296Tk3958
7588.4D5254k3958Vk1296j8634Tj3310p987p986k662%K662TP987P986TJ0648UJ3310
7585.4f6550J0648J3310J0648TJ3310P986TJ0648P986VN324UK662V%Uk662T%k662U%
7581.2F3888k662V%k662%k662K662%N324K662P986N324J0648P986J0648P986J0648
7578.5A19790P986J0649J0648P986J0648TP986J0648J3310J0648J3310TJ5972J3310
7576.5B76849J5972VJ3310J5972J0648J3311J0648P986UN324VK662s%K662%K662k662
7572.1D76500%k662Tn324p986Tj0648j3310Tj5972j5973j8634k1296Tk3958k6620k9282
7569.7B39581k9282l1944l4606l7269l4606l7268l4606Tl1944Tk6620k3959k1296j8634
7567.7a89003j5972j3310j0648p986n324Uk662Tn324k662n324Yk662%K662N324TJ0648
7564.2b82173J3310J5972TJ8634K1296UK3958K1297K3958K1296UJ8634J5972TJ3310
7561.8D2592J3310TJ0648P986J0648P986N324UK662T%Tk662Un324Up986n324p986n324
7558.5G7198p986Yj0648p986n324p986n324Tk662T%K662TN324TP986K662P986N324
7555A3310N324K662N324K662%K662%k662%k662Tn324Xp986Vn324Uk662T%k662%Tk662
7550.5f6550k662Tn324p986Tj0648Uj3311j3310Uj0648p986j0648n324Tk662%K662
7547.7b18285N324P986TJ0648J5972J3310J8634J5973J5972UJ0648TN324TK662%Uk662
7544.8d2592%k662%K662VN324TP986N324VP986N324P986N324TP986N324UK662TN324
7541G1874%K662T%Uk662Vn324Tp986n324Tp986n324k662n324k662X%k662Tn324k662
7536.7a3310k662%UK662N324TK662P986UJ0648P986TN324UK662%Uk662Tn324p986n324
7533D5254j0648Uj3310j0648j3310j5972j3310j5972j3310j5972j3310j5972j5973
7531a43749j5972j3310j5972Uj3310Tj0648Tn324k662T%K662N324TP986VJ0648P986
7527.8b15623P986VN324P986N324TK662N324K662T%Vk662Vn324k662n324Tk662n324
7524.1a83679p986n324p986n324p986j0648p986Tj0648p986n324p986n324k662T%K662
7521.6b84835K662N324TP986TJ0648J3310TJ5972TK1296K6620K6621L1944L4606L7268
7519.3g986L7268M2592L9930M2593L9930L7268L4606K9282K6620K1296J5972J3310
7517.6C72681P986K662%k662n324j0648Tj3310Tj5972j8634Uk1296k3958k1296k6620
7515.1A62383k6620k6621k9282Uk6620k9282k6620k3958k1296j8634j3311j3310p986
7513.1a59721n324k662%TK662Y%K662k662%VN324K662P986P987J0648J3310J5972XJ3310
7508.7G986J3310J0648P986TK662T%n324k662p986n324p986Un324k662UK662UJ0648
7505.5A3310J0648TJ3310TJ5972J3310TJ0648TJ0649P986TN324TK662N324K662T%K662
7502.6A78355%k662%k662n324Up986Up987j0648Tp986j0648p986Vn324Vp986n324p986
7498.9A0648p986n324j0648p986j0648p986j0648p986Un324Uk662U%k662%TK662%K662
7495.6i5832K662N324K662N324UP986N324TP986N324P986VN324J0648J3310J0648J3310
7492.7D7916J5972J8634UK3959K3958TK6620K9282K6620TK3958TK1296J8635J8634
7490.4D07288J3310TP986J0648N324TK662s%Tk662Tn324p986j0648Tj5972Tj8634j8635
7486.5C78005k1296k3958k1296k3958Uk1296Uj8634Tj5973j5972Tj3310Tj0648Up986
7483.6B3958p986n324Tk662Vn324p986Tj0648j3310Tj5972j8634Tj8635k1296j8634
7480.9a75693j8634Tj5972Tj3310Uj0648Tp986Vn324Tk662U%k662%k662%k662T%k662
7477c70019k662U%TK662TN324P986TJ0648TJ3310VJ5972J3310J0648TP986TK662Tk662
7473.4b07637k662p986Uj0648Vp986n324T%TK662TN324P986TN324P986UN324P986K662
7469.8b23609N324%Tk662Tn324p986Tj0648Tp986j0648Tp986n324Tk662T%k662%k662
7466.6c24765%n324k662n324Xk662T%TN324K662P986TJ0648TJ3310WJ5972J3310J5972
7462.7b12961J8634UK1296K3959K3958UK1296J8634K1296J5972J3310J0648TN324TK662
7460.1H5184K662WN324WP987N324P986N324TP986K662N324TK662T%TK662%VK662%K662
7455.7A91665K662VN324K662N324XK662N324%K662k662Un324p986n324j0648p986j0648
7452.1A96989j0648Vp986j0648j0649j0648Up986Un324Tk662T%S0k662%k662Tn324
7447.5C9930k662n324Tp986n324p986n324Tk662n324%k662K662TN324TK662P986J0648
7444.7B1296P986J0648UJ3310J0648J3310UJ3311J5972TJ8634J5972K1296J8634VJ5972
7441.9C16779J3310J0648P986N324%Tn324p986j0648j3310j5972Tj8634Tk1296Wk1297
7439A19790k1296j8634Tj5972Tj3310j0648n324p986k662%K662N324TJ0648TJ5972
7436.5C9930J3310J5972VJ3311J3310TJ0648P986VN324UP986N324P986VJ0648P986
7433.1B79511J0648J3310J0648J3310WJ0648J3311J0648P986N324TK662%k662p986
7430.5D25922p986j0648j3310j3311j5972j8634k1296Wk3958k1296Uj8634j8635j8634
7427.9I5832j5972j3310j5972j3310j5972j3310j0648j5972Vj3310j5972j3310j0648
7425.7a19790j0649n324Tk662%N324TN325J0648UJ3310J0648VP986N324TK662%Tk662
7422.4b1296n324Up986Uj0648p986j0648p986Vn324k663n324%UK662TK663N324K662
7419a19790K662N324K662N324TP986UJ3310J0648J3310J5972J3310WJ0648P986J0648
7416.1G4536N324YP986TP987J0648UJ3310J0648J3310J0648TP986TK662Uk662n324
7412.5B42243p986j3310Tj5972k1296Tk3959k3958k9282Vl1944Ul4607l1944k9282
7409.9b07637k9282Tk6620k1296k3958j8634Tj5972j5973j3310j0648j3310j0648p986
7407.9d63190p986Tn324k662%K662N324J0648TJ5972J8634K1296K3959K6620K9282
7405.7c22103K9282L1944K9282UK6620K1297K1296J8634J3310J0648P986N324K662
7403.7d5254%Tk662Tn324k662n324Tk662n324Tk662Tn324k662n324k662n324k662n324
7400.8a17128n324Tn325n324Uk662n324k662T%UN324UJ0648J0649J0648J5972VJ8634
7397.4c1944J8634J3310J5972TJ3310TJ0648TP986TN324UK662%K662%k662%k662T%
7394.2A09142k662Xn324Up986j0648p986j3310j0648j3310Tp986j0648Tp986Tk662
7391d7916k662%K662N324P986J0648J3310TJ5972J8634K1296K3958TK3959K6620TK9282
7388.6B12961K9282K6620K9282K6620K3958TK3959J8634J5972TJ0648P986N324T%k662
7386.3D73838n324p986Tj3310j5972Tk1297k1296k3958k6620Yk3958k3959k1296j8634
7383.4F6550j8634j5972Uj0648j3310Uj0648j3310Tj0648j3310Tj0649j3310Wj5972
7380.4b18285j5972Xj3310Tj0648Up986n324Tk663k662%TN325N324J0648TJ5972J8634
7376.9c30089J8634K3958K1296K6620K3958TK6620K1296K1297K1296J5972UJ3310J0648
7374.8b9282J0648P986TN324P986VN324P986N324P986K662U%Tk662n324Tp986j0648
7371.6C7268j0648Tj3310Uj5972j3310Uj0648Tp986n324k662%K662N324P986J3310
7368.9h7846J3310J5972TJ8634TJ3310J5972J3310TJ0648P986N324UK662T%Uk662n324
7365.9H2522n324p986Tj0648Wp986Un324Tk662Wn324k662Tn324k662V%K662%K662TN324
7361.3e3240K662N324K662N324TK662V%k662Tn324p986Tj3310j0648j5972Uj8635j8634
7358.1a57059j8634k1296j8634j5972j8634j3310Tp986Tk662K662N324TJ0648J3310
7355.9b58215J3310UJ5972J3310TJ0648UP986P987P986UN324P986N324P986N324TP986
7352.9e8564N324VP986UJ0648P986J0648J3310XJ0648UP987P986N324UK662U%k662
7348.7A65045%n324Up986Tp987j0648Tp986j0648p986j0648p986j0648p986n324p986
7346.1B6620n324k662T%TK662UN324UP986N324TP986N324WK662%K662%k662%k662%
7342.1I3170k662%k662%Uk662%Vk662Wn324Tk662p986n324Uk662n324k662U%WK662
7337.2B1296k662%Uk662%Uk662%Xk662Wp986j0648Tj3310Tj5972Vj5973j5972j3310
7332.6a65045j5972j3310Uj0648Up986j0648p986Tn324Uk662T%TN324TP986J0648J3310
7329.3b66201J5972TJ8634TJ5972J8634J5972TJ3311J3310J0648P986J0648P986N324
7327.1f1226P986N324P986N324P986UJ0648N324J0648VP986UN324%k662n324j0648
7324.1E8564j3310j8634k3958Tl1944Tl4606l4607l4606l1944Tk9282k6620k3958j8634
7322c51385j5972j3310j0648p987n324k662U%k662%k662T%UK662N324P986TJ3311J5972
7318.8c67357J5972K1296TK3958UK6620K3958TK6620K3959K6620K3958K6620TK3958
7316.5A5972K6620UK9282K6621K6620K9282K6620WK3958K3959K3958K1296TJ5972TJ0648
7313.6D97796J0648P986N324%Tk662n324Tj0648Tj5972Tk1296Tk3958k6621k6620k9282
7311C06131k9282l1944k9282l1944k9282k9283k6620Tk3958Uj8634Uj5972j3310j0648
7308.6i5832j0648n324%TN324P986J0648J3310TJ5972UJ3310J0648UN324K662%k662
7305.7C7268n324p986j0648j3310p986j3310j5972j3310Tj0648Un324p986k662%TK662
7303.1a09142N324TJ0648P986J3310TJ5972J8634VK1296TJ8634K1296J5973J8634J5972
7300.5A70369J5972J3310TJ5972J3310J5972J3310J5972J3310J5972TJ3310VJ0649
7298.2C96640J0648UP986TN324U%Tk662n324Tj0648Tj5972Tk1297k1296k6620Tl1944
7295B66201l1944Tl4606Tl4607l4606Tk9282k6620Tk1296Tj3310j0648n324k662K662
7292.6a25114N324P986J3310J5972TJ8634K1296J8634J5972J8634J5972TJ3310J0648
7290.6H2522P986N324T%Tk662n324Tp986Uj0648p986Un324k662n324%TK662TN324TP986
7287C9930P986UJ0648P986TN324TK662%Uk662n324Wp986Tn324p986Vj0648p986n324
7282.9b662p986n324p986n324Tk662n324k662%k662%K662UN324UP986VJ0648VP986
7279.2E8564P986N324T%Tk662n324p986Tj0648Tj3310j0648Tj3310j0648j3310j0648
7276.6e0578j3310Wj3311j3310Wj0648Tp986k662TK662N324J0648J3310J5972K1296
7273.4a62383K3958K6621K9282L1944TK9282L1944TK9282K9283K6620K1296J8634J5972
7271.4B15623J0648N324T%k662Tn324k662n324k662T%UN324UP986UJ0648YP986TN324
7267.1C48723N324%Un324Tp986Uj0648j3310Wj5972j3310j5972j3310Vj0648j0649
7263.7A22452j0648p986Un324Vp986n324p986j0648Uj3310j0648j3310Tj5972Uj3310
7260.5i8494j3310Tj0649n324Tk662K662N324J0648J0649J5972TJ8634K1296J8634
7258.3b9282K1296J5972J8634J5972TJ0648P986TK662k662Tp986j0648j3310Tj5972
7256B1296j5972Vj3310Up986j0648n324Tk662T%TK662%K662%Tk662Tn324Tp987j0648
7252.3a46411p986j0648p986Un324Tk662T%K662UN324TP986N324UK662N324K662%K662
7248.8a49073K662%K662UN324K662N325N324WK662N324K662T%K662k662Tn324p986
7245.5a01156p986j0648j0649j0648j3310j0648Un324p986n324k662U%k662%k662%
7242.8b18285k662%UK662UN324P986UJ0648TJ3310J0648J3311J3310J5972J3310TJ5972
7239.8e3240J5972J3310J5972J3310TJ5972J3310J0648TP986N324%Tn324p986j0648
7237.5E8564j3310j5972Tj3310j8634j5972j8634j5972Tj3310Tj0648p987p986n324
7235.3a43749k662%TK662TN324K662N325N324K662U%TK662%K662%N324K662P986N324
7232.1h7846P986WN324P986K662N324%Un324Tp986Tj0648Tj3310j0648Up986n325n324
7228.5a38425k662%N324K662P987P986TJ0648J3310J0648J3310VJ5972J0648J3310
7226.1A8634J3310UJ0648J3310J0648P986J0648P986J0649P986J0648P986J0648TP986
7223.8A86341J0648P986TN324TK662Tk662Tn324Tp986j0648Tj3310Tj5972j5973j5972
7221A09142j8634j5972j8634Tj5972Tj0648j5972j3310j0648Tj3310p986j0648p986
7218.9i5832p986n324Tk662T%TK662N324UP986TJ0648TJ3310J0648J3310UJ0648J5972
7215.7B6620J3310TJ5972J3310VJ3311J0648TP986TN324K662T%k662n324p986Tj0648
7212.7A49073j0648j3311j3310j0648j3310j0648Tp986Tn324Wp986Uj3310j5972j8634
7209.8d7916k1296k3958k6620k6621k6620Uk3958k1296j8634Tj3310Tp986n324T%k662
7207.2c56709K662%K662UN324TP986TJ0648J3310TJ5972J8634TK1296UK3958K1297
7204.3a19790K1296UJ8634UJ3310UJ0648P986N324TK662T%Uk662Vn324k662n324Tp986
7200.5C7268n324p986j0648p986Tj0648p986j0648p986n324Vk662T%k662K662%N324
7197.6f1226K662P986UJ0648WJ3310J0648J3310TJ0648UP986TN324K662T%k662%n324
7194A19790k662n324Uk662n324k662n324k662%k662%K662%K662T%Uk662Tp986Uj0648
7190.4D7916j3310j0648j3310j0648j3310j0648Up986Un324Tk662n324k662V%k662
7187.4a01156k662T%Tk662%K662UN324TP986J0648P986J0648P986J0648P986J0648
7184.6a5972N324P986K662TN324K662%Wk662V%k662n324k662V%TK662N324P986N324
7180.6B662J0648J3310TJ5972TJ8634J5972J8634J5973J5972J3310UJ0648TP986TN324
7178B39581P986N324TK662N324K662TN324K662N324VP986VJ0648P986J0648P986UN324
7174.5C91315N325K662U%Tk662%n324k662n324n325n324p986Tn324p986n324p986n324
7171.7C30089n324k662n324k662T%UK662T%K662T%Un324k662p986Uj0648j3310Wj0648
7167.6B02313j3310j0648Tp986Tn324k662U%K662TN324P986TJ0648TJ5972J3310J5972
7164.8B31595J8634J5972J8634TJ5972J3310J5972J0648P986N324T%n324p986j0648
7162.6C54047j5972j8634k1296k3958k6620k9282Uk6620k9283k3958Tk1296j8634j5972
7160.4@j3310Uj0648p986j0648p986n324p986n324k662V%k662Vp986n325j0648p986
7157.1a49073j3310j0648j3310Uj0648j3310Tj0648j3310j0648Yp986j0648p986Tn325
7154c88654n324T%k662%K662UN324K663N324UP986UJ3310J0648J3310J5972UJ8634
7150.6b42243J5972J3310J5972J0648TN324T%Tk662Tn324p986n324p986n324k662n324
7148.1b10299k662%UK662VN324TK662N324TP986N324P986J0648TJ3311J5972TK1296
7144.9f9212K1296K6620K3958K6620K9282L1944K6620K9283K6620K1296J8634TJ0648
7143B42243P986N324%k662p986Uj0648j3310j0648p986j0648p986n324Tk662T%UK662
7140A54397%TK662%Uk662%k662Tn324Un325p986j0648Tj3310j5972Tj8634k1296j8634
7136.7e324k1296k3958Uk1296k1297k1296j5972j3310Tp986n324%TK662N324P986J0648
7134.1a91665J0648J3310J0648J3310TJ3311J3310J0648P986UK662V%Xk662%XK662
7129.9e8564K662N324TJ0648UJ3310J5972J8634J5972J8634J5972UJ3311J3310J0648
7127.5A54397P986J0648P986UN324P986TN324TP986K662N324K662T%k662%n324Up986
7124.3B23609j0648p986j0648Uj3310j0648j3310j3311j3310Wj5972j3310j0648j3310
7121.7B662p986j0648Up986Un324Vk662n324k662n324k662n324k662W%UK662%K662
7117.7a14466K662X%K662TN324UP986J0648XN324TK662Tk662Tn324k662p986j0648
7113.5b1296p986j0648Xp986j0648p986Tj0649n324p986Tn324Xk662n324p986n324
7109.9b12961p986Tj0648Up986j0648p986Tn324Tk662%UK662%K662T%TK662%VK662
7106b95483K662UN324UP986UJ0648TJ3310TJ5972J3310VJ3311J0648P986N324TK662
7102.6h5184%Tk662n324Vp986n324Tn325k662V%k662%k662%k662Tn324k662n324p986
7098.8a75693p986Uj0648Tj3310Uj0648j3310Tj0648j3310p986j0648p986n324Uk662
7095.9c67357%K662TN324P986UJ0648J3310J0648J3310TJ0648J3310TJ0648J3310J0648
7093.4a99651J0648TP986TJ0648P986TP987P986J0648P986J0648P986VN324P986VJ0648
7090.2a0648J0648J3310J5972TJ8634TJ5972J8634J5973J8634J3310J5972J0648UP986
7087.9B20947N324UK662T%Vk662Vn324k662n324k662n324k662Tn324%k662%UK662N324
7083.9B04975N324P986TJ0648UJ3310J0648J3310J0648TP986N324K662Tk662n324j0648
7081.3C16779p986j3310Uj5972j3310Vj0648Up986n324Wk662n325n324Tp986Vj0648
7077.4G1874j0648Up986j0648Tp986n324Uk662T%TK662N324P986K662J0648P986J0648
7074.4B9282P986XN324P986N324P986TN324P986N325P986N324P986K662N324K662%
7071.3A62383k662n324p986Tj0649j3310Wj0648Tp986n324Tk662K662%N324TP986TJ0648
7068E8564J0648J3310J0648J3310TJ3311J5972J3310TJ5972J3310UJ0648VP986TJ0648
7065.1C00807P986TJ0648P986J0648VP986J0649J0648P986TN324P986K662Uk662Up986
7062D28584p986j3310Tj5973j8634Tk1296Uk3958k1296j8634k1296j8634j5972Tj3311
7059.5A27776j3310Uj0648Up986j0648Vp986j0648j3310Tj5972j8634j5972j8634k1297
7056.6a30439j8634Tj5972Tj0648j3310p986n324Tk662Xn324Up986Tn324p986n324
7053.3c08793n324k662T%UK662TN324YP986UJ0648VJ3310TJ0648J3310J0648P986TN325
7049a27776N324%K662k662Uk663n324k662W%K662%K662W%Wk662n324Up986Uj0648p986
7044a94327j0648p986n324k662%K662P986J0648J3310J8634K3958K3959K6620TK9282
7041.8c7268K9282K6620K9282K6620K9282K3958K6621K3958K1296TJ8634TJ5972J3310
7039.8B87497J3310J0648P986TN324K662T%Tk662Un324Up986Tn324p986Un324Uk662
7036.2B50229k662%k662%TK662%K662%Uk662Un324Tk662n324k662U%TK662N324K662
7032.5B26271N324TP986N324K662N324K662%Tk662Tn324Up986Tj0648Wj3310j0648
7029.2A46411j0648j0649j0648Xp986j0648p986Tn324k662UK662TN324P986TJ0648
7026E0578P986J0648VP986J0648P986N325N324K662%k662n324p987j0648j3310Tj5972
7023.3G1874j5972j3310j5972j3310j0648p986j0648n324U%k662%Xk662Tn324Vp986
7019.7f9212n324p986n324Vk662T%UK662VN324VP986VJ0648P986J0648TN324J0648
7015.5A0648P986TJ0648P986J0648P986J0648TP986J0648N324P986K662Uk662%k662
7012.9A19790k662S4%UK662TN324TP986N324P986N324N325K662T%Tk662Tn325k662
7008A22452n324k662T%sk662%k662n324k662n324Vp986Vj0648Up986Tj0648p986Vn324
7002.8e0578n324k662n324Vp986Vj0648j0649j3310j0648Up986j0648Tp986j0648p986
6999.6b34257j0648p986j0648p986Un324Tk662%TK662N324TJ0648P986J3310VJ5972
6996.6a99651J5972UJ8634J5973J8634WJ5972J3310J5972J3310J0648P986TK662%k662
6993.7F1226n324j0648j3310Tj8634j3310j8634k1296j5972Uj3310j0648p987n324
6991.6a38425k662U%K662%K662T%K662%Uk662Up986Uj0648j5972j3310j8634Tk1296
6988b66201k1296Uj8634k1296j5972j5973j0648Tn324Tk662K662%K662N324UP986N324
6985.1d01964P986P987P986TJ0648VJ3310XJ0648VP986J0648P986J0648VJ3311J0648
6981.2a11804J3310TJ0648J3310J0648TP986UN324K662%k662Tn324p986Tn324p986
6978.5d7916n324k662%K662N324P986J0648J3310UJ5972J8634J5972J8634J5972TJ3310
6976A25114J3311J0648TP986N324U%K662%k662Un324Tp986Tj0648j3311j3310j5972
6973I8494j5972j8634Tk1296j8634j5972j8634Tj5972Uj3310Tj5973j3310Uj0648Tp986
6970.1b07637n324k662%K662P986TJ3310TJ5972J8634J5973J8634J5972UJ3310J0648
6967.7b9282J0648P986TN324P986sN324U%Tk662n324Tp986j0648Tj3310Up986j3310
6963.5a3310j3310j5972j3310j5972j3310j5972Tj8635j5972j8634j5972Uj3310Uj0648
6961.1b68863p986Tn324T%TK662TP986TJ0648J3310UJ5972UJ8634J5972J5973J8634
6958a06480J8634J5972J8634J5972J8634TJ5972J8634J5972J8634J5972UJ3311J0648
6955.9A41087J0648P986N324T%Tk662Tn324Wp986n325n324p986n324p986j0648p986
6952.9G9860j3310j0648j3310Tj5972j3310j0648j3310j0648Tp986n324k662K662TP986
6950.6d7916J0648TJ3310TJ5972J3310J5972TJ3310UJ0648TP987J0648P986J0648P986
6948A67707J0648P986J3310J0648J3310J5972J3310J5972J8634J5972J3310J5972J0648
6946.1C43399J0648P986N324K662%k662Tp986Tj0648j3310j0648j3310Tj0648Up986
6943.5B47567k662T%K662N324P986J0648UJ3310J0648J3310P986J0648N324TK662Tk662
6940.8C59371n324Tj0648j5972Tk1296k3958k6620Tk9282Tk9283k6620Tk1296Tj5972
6938.3G986p986j0648n324k662K662TN324VP986N324P986N324K662N324K662W%K662
6935E8564%k662Vn324k662n324Tp986n324p986n324Tp986Vj0648p986Tj0648p986Wn324
6931a17128p986n325n324Uk662n324Tk662n324Tk662V%UK662W%K662%K662%YK662%
6925.8a62383%Vk662%Tk662%k662%k662%Tk662%k662Un324Vp986Xn324Tk662%K662
6920.9b63539N324P986J0648J3310J5972J8634K1296TK1297K1296VJ8634TJ3310J8634
6918.5B6620J5972TJ8634J5972J8634J5972J8635J8634TJ5972J8634J5972UJ3310J0648
6916.2B90159J0648P986TN324K662T%Tn324k662p986Uj0648Uj3310Uj5972j3310Vj0648
6912.6A43749p986p987p986k662n324k662Vn324k662Tn324k662n324Tk662n324Xk662
6909.1C4606n324k662%XK662%Vk662%k662n324k662Tn324k662n324k662Tn324k662
6905.4a3310k662T%TK662WN324%K662N324K662N324K662N324UP986N324VK662N324
6901.6G1874K662T%K662%sK662TN324K662N324UK662T%Tn324Tp986Tj0648j3310j0648
6897.2E3240j3310Vp986j0648Up986n324Uk662V%k662%k662%k662T%k662U%VK662N324
6892.4h5184N324P986J0648UJ3310J5972J0648J5972J8634J5972J8634TK1296J8634
6890.2A27776K1297J8634UJ5972J3310J0648P986K662T%k662n324p986j0648Uj3310
6887.6A96989j5972Vj8635j8634j5972j8634j5972j8634j5972j3310j5972j3310j5972
6885.5d7916j5972j3310Vj0648j0649p986Un324k662n324k662U%k662%K662%K662N324
6882.2a75693N324P986UJ0648J3311J0648VP986TN324K662%Tk662X%k662K662%K662
6878.3f9212K662TN324TK662N324P986N324TP986UK662P986N324TK662T%Tn324k662
6875.1A5972n324Wp986n324p986n324Tk662n324%UK662N324K662TN324%K662%k662
6871.7c1944k662n324k662Y%k662Tn324Up986Tj0648Tp986j0649j0648Xj3310j0648
6867.5b23609j3310Uj5972j3310Vj0648Tp986Tk662n324%TK662N324P986J0648J3310
6864.5c38075J3310J8634K1296TK3958K6620K3958K6620K3958K3959K1296J8634TJ3310
6862.5d2592J5972J3310J0648P986J3310J0648TJ3310J0648TJ3310J0648P986J0648
6860.4A17128P986P987N324TK662N324%K662%Uk662Un324Tp987p986Uj0648Yj3310
6856.4A5972j0648Tj3310j5972j3310j8634j5972Tj8634j5973j5972j3310j0648p986
6854.4a81017k662%N324P986J3310J5972J8635K1296K3958UK1296J8634UJ3310TJ0648
6851.8H5184J0648N324UK662T%K662k662%k662n324Vp986Tn324p986n324k662n324
6848.6E0578k662%UK662%K662ZN324K662TN324TK662N324UK662U%Tk662n324k662n324
6844A03818n324k662n324k662U%K662%K662N324K662N324TP986N324TP987P986UJ0648
6840.9A67707J0648J3310J0648J3310TJ0648TP986TN324K662T%Uk662Wn324k662n324
6837.6B50229n324Up986n324p986n324p986Tn324j0648p986j3310Tj5973j5972k1296
6835.1H7846k1296Tk3958k1296k3958Tk1296Uj8635j8634j5972Tj3310Up986Uk662
6832.2b47567k662%K662TN324YK662T%K662VN324TP986TJ0648TP986J0649P986UN324
6827.9i5832K662T%k662Tn324p986Un325p986n324Tk662%K662TP986TJ0649J0648J3310
6824.7i5832J5972J3310J8634J5972J8634J5972J8634J5972J8634TJ5972UJ5973J3310
6822.6A51735J3310TJ0648P986UN324K662T%Tk662Tn324p986Uj0648p986j0648Tp986
6819.4A41087j0648p987j0648p986n324p986k662n324%UK662N324K662N324K662V%
6816.5A09142%Tk662V%k662%K662UN324TP986P987J0648TJ3310J0648J3310UJ0648
6813.1B26271J0648TP986N324K662T%k662n324Tp986j0648Uj5972j3310Tj5972j3310
6810.3A41087j3311j0648p986k662TK662N324J0648J0649J5972UJ8634TJ5972J8634
6808B52891J5972J3310TJ0648P986J0648N324P986N324TK662N324K662N324%K662%
6805.6C67357k662Tp986Tj0648j5972j8634Tk3958k6620k9282Tl1944l1945l4606l1944
6803.3D2592l1944k9282Uk3958Tk1297k1296j5972Tj3310Tj0648j3310j0648Vj3310
6800.6c06131j3310j0648j5972j3310Tj0648j3311j0648p986Un324k662%TK662TP986
6798d25922N324J0648UJ3311J0648J3310TJ0648J3310P986UN324K662U%k662%k662
6794.9b82173k662%k662T%k662%ZK662%K662%K662%K662s%Vk662%k662W%K662%N324
6788.6b68863N324P986TJ0648P986J0648WP986N324K662T%k662Tn324p986n324Tp986
6785.4a94327k662n324%k662%K662UN324XK662N324%K662%Vk662Un324Uk662n324Uk662
6780.7a99651k662%TK662TP986N324J0648WJ0649J0648P986UN324XP986TJ0648VJ3310
6776.4A8634J3310J5972J3310J5972J3310J5972TJ3311J5972J3310J5972J0648J3310
6774.5B04975P986J0648N324K662%Tn324Tp986j0648Wp986Tk662TK662P986J0648J5972
6771.3A75693J8634K3958TK6620K3958K6620K3958K1296J8634J5973J3310J0648N324
6769.5D28584N324%k662n324p986j0648Tj5973j5972Tj8634Wj5972Tj3310j0648Tn324
6766.4A83679n324k662%TK662V%Un324Tp986j0648j3310j5973j5972j8634Uk1296j8634
6763.1A5972j5972j8634Tj5972j3310Tp986Tk662%N324P986J0648J3310J5972J8634
6760.8b6620J8634TK1296J8634K1296J8634J5972J8634J3311J5972J3310J0648UP986
6758.7B07637P986XN324VK662%K662k662Un324Tp986n324p986Wn324p986Tn324p986
6754.4A75693n324p986Tn324p986Tn325n324k662TK662TP987J0648J3310J8634TK1296
6751.8B12961K3958K6620VK3958TK3959K1296J8634TJ5972J3310J0648P986TK662Tk662
6749E32402n324p986j0648j3310j8634Tk3958Tk6621k6620Wk3958Tk1296j8634Tj5973
6746.1A27776j5972j0648Up986Vj0648p986j0648j3310j0648j5972Vj8634j5972Tj5973
6743.1a35763j3310Tj0648Tp986n324Uk662T%K662%K662W%k662n324Tp986j3310j0648
6739.5b42243j5972Wj8634j5972j3310Tj3311p986Tn324k662%TN324TP986J0649J0648
6736.5c80667J5972UK1296UK3958K6620VK6621K3958K6620K1296K3958J5972J8634
6733.9A8634J5972J3310J0648TP986VN324P986N324P986N325N324TK662U%k662Vn324
6730.5A35763p987p986Tj0648j5972j3310j8634Tk1296j8634k3958Tk1296k3958k1296
6728.3a19790j8635j5972Tj0648Tn324k662%N324TP986J0648J3310J5972J5973J8634
6726a06480J8634K1296TK3958K1296K3958TK6620K3958K6620K1297K3958K1296J8634
6724B10299J8634J5972J3310J0648TN324K662Tk662n324Tj0648j3310Tj8634Tk1296
6721.5A81017k1296Tk1297k1296Tj8634Tj5972j3310j0648Vp986Tn324p986n324p986
6718.8g7198n324sn325k662n324Tk662T%UK662%K662TN324K662TK663K662%K662T%
6714.3a19790K662%K662%K662UN324K662N324TP986N324WK662T%K662k662%Tk662T%
6710.4e3240%k662%Tk662%k662Vn324k662n324Yp986n324p987p986j0648p986j0648
6706.7a73031j0648p986Vn324k662%UK662TN324K662N324VP986WJ0648P986J0649J0648
6702.8a09142P986TN324P986K662T%k662Tn324k662n324Uk662%TK662TP986TJ0648
6699.6g4536J0648J3310TJ5972TJ3310J8634TJ5972J8634J5972UJ5973J5972J3310
6697.3A73031J5972VJ8634TK1296TK3958TK3959K3958K1296TJ8634J5972J3310J0648
6694.8E13768N324K662k662n324p986j3310j5972k1296Uk3958k6621k1296k3958k1296
6692.6B95483k1296j5972Uj3310j0648Vp986j0648p986j0648p987j0648p986Un324
6689.9H5184n324k662%TK662X%k662n324p986Tj3310j0648j3310Tj0648p986Tn324
6686.5a3310k662TK662TN324P986TJ0648TJ3310J0648J3310J0648P986UK662U%TK662
6683.4A11804%K662TN324TP987P986J0648P986J0648TP986TN324TK662%k662p986Tj3310
6680.4A81017j5972j8634j8635k3958Wj8634k3958k1296Tj8634Tj8635j5972Tj8634
6677.8a83679j5972Yj3310Tj0648Up986Un324p986n325n324Tk662n324k662T%TK662
6673.9d17936K662N324P986J0649P986J3310UJ5972J3310J5972WJ3310UJ0648UP986
6670.7a54397P986N324TK662N325K662UN324K662N324TP986TJ0648XP986J0648K662
6667.4@P986N324K662V%K662%VK662%Xk662Y%k662K662%K662N324K662N324K662V%
6661.8C7268k662Un324p986Uj0648Uj3310Wj0648j3310j0649j0648Up986Un324U%TK662
6657.5b02313K662P986TJ0648J3310J5972J5973J5972J8634K1296J8634K1296TJ8634
6655.5G986K1296TK3958K1296TK3959K1296K3958K1296WJ5972TJ0648TN324%k662n324
6652.4C43399p986j3310j5972Tj8634Xj5972j3310j5972j0649j3310j0648Up986Un324
6649.3D7916n324k662%k662K662%K662TN324K662TN324K662N324K662P986N324TP986
6646.5I8494N324P986N324UN325N324K662T%K662k662%k662Tn324p987p986Tj0648
6643.7I8494j3310j0648j3310Uj0648j3310j0648n324p986n324Tk662T%Uk662%k662
6640.8c4606n324Tp986Tj3310Uj8634j5973j8634Uk1296j8634Vj5972Uj3310j0648
6637.6c59371j3310p986j0648p987n324Tk662%TN324TP986J0649J5972TJ8634TK1296
6635b92821K1296WJ8634K1296J8635J5972J8634J5972TJ3310J5972J3310TJ0648VP986
6632D5254P986N324TK662%Tk662n324Tp986sj0648p986j0648Tj3310Tj0648j3310j5972
6628.1a25114j0649j3310Tj0648Tp986j0648p986n324p986n324Tk662n324k662U%UK662
6625.1b47567N324P986TJ3310TJ8634K1296K3958K6621L1944TL4606TL9930L7268L7269
6622.8A38425L7268L4606K9282K6620K3958J8634J0648P986%n324j0648j3310k1296
6620.9B76849k1296k6620k9282Uk6621k9282k3958Tk1296j5972j8634j5972j3310j0648
6618.7e8564j0648p986n324k662%TN324UJ0648P986J0648J3310J0648TP986J0648P986
6616.2B1296P986N324TK662%k662Tp986n324p986Un324Tk662T%TK662N324TK662P986
6612.8G986P986WJ0648P986J0648TP986J0648UJ0649P986J0648P986J0648P986WJ0648
6609.4B26271P986J0648UP986J0648P986TN324TK662%Tn324Uj0648p986j0648Wp986
6605.9B18285j0648Tp986j0648Uj3310j0648j3311j3310j0648j3310j0648j3310j0648
6603.8D7916j0648Tp986Uk662p986n324Yk662n324k662%k662%TK662VN324VP986N324
6599.3a3310N324TK662V%k662Vn324p986Uj0648Uj3310Vj3311j5972j3310Tj0648j3310
6595.3a96989p986Tk662T%K662N324P986N324P986XN324P986N324P987N324P986N324
6592.1a03818P986N324VK662T%Tk662Tn324Yk662%k662K662TN324P986TJ0648J3310
6588.1f6550J3310TJ5972J3310TJ5972J3310J5972J3310UJ0648UJ0649J0648P986N324
6585.5A54397P986N324UK662N324K662TN324K662TN324K662TN324K662%K662%Uk662
6582.3B20947%k662%Yk662Vn324Tp986n324p986n324Uk662%UK662N324K662P986N324
6578A81017P986VN324P986TN324TK662T%XK662XN324%Uk662n324p986Tj0648j3310
6573.3B23609j3310Vj0648Tp986n324k662Tk663%k662%Uk662Tn324Tp986Tj3310Tj5972
6569.7E0578j8634Tk1296k3958k6620Tk9282k6621k6620Tk3958k1296Tj8634j5972
6567.5b95483j3310Tj0648Up986Tn324Vk663k662%k662T%Tk662%K662TN324TP987J0648
6563.8c70019J0648J5972UJ8634WK1296J8634TJ5972J8635J5972J3310TJ0648TP986
6560.9e3240P986N324K662T%k662n324Tp986j0648j3310Tj8634j8635j8634k1296k3958
6558.4a94327k1296k3958k1296k3958Tk1296Tk3958k1297j8634Uj5972j3310j0648
6556.3d92472j0648n324Uk662T%TK662UN324P986TJ3310UJ8634TK1296K3959K3958
6553.1c48723K6620TK9282UL1944K9282K9283L1944K9282L1944K6620K9282UK6620
6550.8A17128K6621K6620K3958K1296TJ8634J5972TJ0648TP986N324TK662T%Uk662
6548.1C30089k662n324Tp986n324p986Vn324p986k662n324k662%k662%K662%K662TN324
6544.9B58215N324TP986TJ0648J3310J0648J5972VJ8635J8634VK1296VK3958K1296
6541.7F06938K3958K1297K1296UJ5972TJ3310TP986N324T%Tk662n324p986Tj3310Tj5972
6538.7G26729j5972j8634Tj8635k1296j8634k1296k3958k1296k3958Tk1296k3958Uk1297
6536.4C85991k3958j8634Uj5972Tj3310j0648Up986j0648p986Tj0648Wj3311j3310
6533.4A14466j3310j0648j3310Tj0648Vp986n324p986k662n324Vp986Uj0648j3310
6530.4g1874j3310j5972Tj8635j8634j5972j8634j5972j3310Tj0648p986Tn324Tk662
6528.1b71525k662Un324k662X%K662TN324P986J0648TJ3310J5972J3310J5972UJ3310
6524.6a57059J0648TJ0649N324TK662%k662Tn324p987p986Uj0648p986Vn324Vk662
6521.1b20947%TK662TN324P986J0648J3310J5972TJ8635J8634VJ5972TJ3310P986TN324
6518.1A3310N324K662T%Tk662Tn324k662n324Tk662n324p986n324Tp986n324p986Tn324
6515.1f1226p986n324p986n324Tk662n324k662%Tk662K662%Vk662%k662Un324k662
6511.8a22452n324n325n324p986n324Tp986n324Tk662U%K662N324TJ0648TJ3310J3311
6508.9a22452J3310UJ0648TP986N324TK662U%Vk662Tn324Up986Un324p986n324Tk662
6504.9a06480k662%TK662N324K662N324K662U%Tk662Tp986n324j0648p986p987j0648
6502a41087p986Un324k662T%TK662%K662N324K662T%K662U%N324K662N324TN325P986
6498.4a19790P986TJ0648P986TN324P986N324K662N324%Tk662Tn324p986j0648p986
6495.8h7846j3310Uj3311j3310Uj0648j3310p986Uk662T%N324K662P986TJ0648VP986
6492.4a59721P986TN324TK662N325K662XN324K662P986N324P986TJ0648P986J0648
6489.3d2592J0648P986J0648P986TJ0648P986J0648TP986J0648VP986VN325N324UK662
6486A49073N324K662U%Tk662n324Tp986j0648j0649j3310j0648j3310Uj0648Up986
6483A5972n324p986k662n324Tk662p986n324Xk662U%VK662%K662%K662WN324UP986
6478.3a8634P986UJ0648P986J0648TP986UN324UK662%k662Tn324Tj0648Uj3310Uj0648
6474.5a0648j3310Zj3311j3310j0648j3310Tj0648Tp986n324k662%K662N324J0648
6471.3a99651J0648J5972J8634TK1297J8634K1296TJ8634J5972TJ0648J3310J0648
6469.3C1944J3310J0648P986J0648TP986TJ0648N324UN325%K662%k662Tk663n324k662
6466.4A19790n324k662n324k662T%TK662UN324UP987P986N324P986WN324P986ZJ0648
6462B66201P986J0648P986UN324U%K662%k662n324Tp986j0648j3310Tj8634j5972k1296
6459B12961k1296Tk3958k1297k3958k1296Vj8634k1296Tj8634Uj5972j5973j3310j0648
6456.2a57059p986n324%K662J0648J3310J8635K3958K6620L1944L4606L1944L7268
6454.4F1226L4606L4607L4606K9282TK6620K1296J8634J5972J3310P986TK662Tk662
6452.2C38075n324p986j0648j3310j5972j8634k1296k3958Tk6620Tk6621k9282Tk6620
6450C1944k6620k3958Uj8634Tj5972j5973j0648Tp986n324k662T%TK662VN324TP986
6446.7a46411N324P986N325P986K662N324K662U%Wk662Tn324k662n324p987n324Tp986
6443.4a49073k662n324%TK662N324TJ0648J0649J0648J3310YJ5972P986J3310J0648
6440.4B9282J0648P986TN324UK662T%Uk662%k662Z%k662%k662%TK662%K662TN324YK662
6434.8I5832K662%Tk662Tn324Wp986n324Tp986n324Tk662T%UN324UP986J0648P986
6430.9F6550J0648J3310J0648J3310J0648J0649P986UN324K662T%k662n324Up986Tp987
6428A27776p986Wn324Tk662n324k662X%Tk662K662%K662TN324TP986UJ0648P986J0648
6423.7A22452P987P986UN324VK662X%Vk662Tn324Up986n324p986Up987n324Tk662V%
6418.5A03818%TK662%Uk662Vn324Up986n324j0648p986j0648p986j3310j0648p986
6415.3b662j3310j0648Up986Tk662%TN324TJ0648TJ3310TJ0648J5972J3310UJ0648
6412.3F9212P986TN324TK662Y%K662T%K662%Tk662%k662U%k662%TK662TN324TN325
6407.7A30439P986UN324P986N324TK662%k662n324j0648Tj5972j8635k1296k3958Tk6620
6405B1296k3958k6620k3958k1296Tj8634j3310j3311j0648n324Tk662K662TN324P986
6402.7a46411J0648J3311J5972J8634TK1296VJ8634K1296J8634J5972TJ3310J0649
6400.4A30439J0648P986N324K662T%Tk662n324Up986p987p986Tj0648Uj3310Tj5972
6397.3C4606j3310j5972j3310Uj0648Tp986Tn324Tk662Zn324Tp986n324p987j0648
6393.8a46411p986j0648p986Un324T%k662K662UN324XK662N324P986N324TP987N324
6390.2a22452P986N324P986N324K662T%k662Tn324p986Un325p986n324Tk662U%Wk662
6386.4a59721%k662Tn324k662n324p986n324Tp986n324Vk662%TK662N324P986J0648
6383.4b02313J3310TJ8634TK1297K1296WJ3310J5972J0648P986T%Tk662Tp986n324
6380.4B6620p986n324p986n324Uk662V%K662UP986N324P986J0648J5972J3310J8634
6377.3F6550J8634TK1296K3959K3958WK1296TJ5972J3310J0648P986N324K662%Tk662
6374.5C64695n324Up986Uj0648Uj3310j5972Xj3310j5972j0648Tj0649p986n324p986
6371A01156n324k662n324k662U%UK662V%Tk662Tp986Tj0648j3310Tj5972Vj8634j5972
6367f6550j8634j5972j3310j5973j0648j3310j0648p986Tn324Uk662U%k662%k662%
6364.1b10299k662%UK662UP986N324J0648TJ3310UJ5973J5972VJ3310TJ0648TN324
6360.6B662N324VK662W%Vk662n324Tp986Uj0648j3310Tj5972j8634j5972j8634j5972
6356.8a22452j8635j5972j3310Uj0648Tp986n324Tk662%UK662VN324K662N324K662
6353.6b12961K662XN324K662N324K662N324TP986N324P986UP987P986VN324WP986N324
6349.4e3240N324P986VJ0648N324J0648TP986J0648VP986J0648P986TN324TK662%Tn324
6346A14466n324Tp986Tj0648p986j0648Tp986j0648Up986j3310Wj0648Tn324Tk662
6342.6a01156%K662P986TJ0648TJ3310J0648VN324P986N324P986VJ0648UJ3310TJ5972
6339.2A19790J3311J5972UJ3310UP986UK662T%Tk662n324Up986Uj0648p986Tj0648
6335.6A70369n324p986k662UK662%K662V%k662Tn324Tp986Tp987j0648Up986j0648
6332.1G1874j0648p986Un324p986n324Uk662n324%n324k662n324k662n324Tk662n324
6329.3c4606n324k662T%TK662N324P986J0648UJ3310UJ5972J3310UJ0648TJ0649P986
6326.1A38425P986TN324UK662T%k662Tn324p986Tj0648j0649j3310Tj5972j8634Xk1296
6322.5d7916k1296j8634Tk1296j8635j8634Vj5972Tj3310j0648n324T%K662N324TJ0648
6319.6b63539P986J0648UP986TN324K662Uk662%k662%k662T%UK662UN324VP986TN324
6315.4a54397P986TN324P987N324P986UJ0648UJ3310TJ5972TJ3310J5972VJ3310J0648
6312.3I5832J0648P986TK662T%k662Tn324p986Tn324p986Un324Tp986n324p986Uj0648
6309A3310p986n324p986Un324Uk662T%K662TN324P986UJ0648N324J0648P986TN324
6305.7C7268K662T%k662n324Tj0648Tj3310Tj5972j8634j5972j3310j5972j0648Tp986
6303.1a27776k663k662%K662K663N324TP986VJ0648P986J0648P986J0648VP986J3310
6300A5972J0648J3310UJ0648J3310J0648P986TN324TK663K662U%K662UN324K662P986
6296.9A62383N324TP986UN324P986N324UK662N324K662VN324K662N324sK662T%Vk662
6292C03469k662Yn324Up986Tj0648j3310j5972j8634k1296Tk3959k3958Vk1296Tj8634
6288.2b9282j8634Tj5972Tj3310Tj5973j3310Wj5972Uj8634k1296k3958Uk6621k6620
6285.1d20598k3958Tk1296j8634j3310j0648p986n324%TK662TN324UK662N324WP986
6281.9d87148P986TJ0648UJ3310J5972TJ5973J5972J8634UJ5972J8634J5972J3310
6279.5b42243J0648P986N324%Tn324p986Tj3310j0648j3310Tj0648Un324p986k662
6276.9c38075k662TK662%N324K662N324P986VJ0648J3310J0648J3310J0648VP986N324
6273.8a91665K662T%k662Un324k662U%UK662VN324K662N324K662U%Uk662Un324Wk662
6268.8b12961k662%UK662TN324K662N324UP986N324P986WN325P986N324TK662Y%K662
6264.3h7846K662T%Vk662n324k662p986n324p986n324p986p987p986Tn324Tk662%K662
6261.2a62383P986TJ3310J5973J8634K1296K6620K3958K6620TK9282K6620TK6621K3958
6259A59721K1296J8634TJ3310TP986TN324K662T%k662%k662T%k662%k662Vn324Tp986
6255.4B31595n324p986Tj0648p986j0648p986Vn324k662n324%UK662TN324UP986TJ0648
6252A83679P986J0648XP986TN324UK662T%k662Un324S2p986n324p986Xn324Tk662n324
6245.9A41087%k662%TK662%K662%Vk662Vn325n324Wk662n324%UK662N324P986TJ0648
6241.4A27776J0649J0648J3310J0648J3310J0648P986TK662%Tn324j0648Tj5972Tk1296
6239A35763k3959k3958Tk6620Tk1296k3958j8634Tj3310j0648p986n324%K662TN324
6236.6i8494P986N324P986TN324UK662T%K662%k662%UK662UN324P986TJ0648P986TJ0648
6232.8A8634J0648TP986N324U%K662%Uk662%TK662%K662W%Tk662Tn324p986j0648Tj3310
6228.5B6620j3310Tp986j3310j0648p986n324k662%TK662TN324K662N324TK662N324
6225.9a5972K662X%Vk662Vn324k662Tn324%k662%UK662UN324K662N324TK662TN324
6221.2G986N324WK662U%Tk662X%TK662UN324XK662T%Tk662Un324Vk662n324Tk662U%
6214.7B1296k662%Tk662%k662U%k662U%k662%k662%UK662%K662%TK662%K662N324K662
6210.5A3310K662N324YK662N324K662TN324K662N324VP986TJ0648P987P986J0648P986
6206.9A57059P986VN324TK662T%k662Tn324p986Uj0648p986j0648Tp987j0648p986
6203.7A03818p986j0648p986Uj0648p986Vj0648p986n324p986j0648p986Un324p986
6200.9f1226p986n324p986n324p986n324p986Up987n324p986k662T%K662N324P986
6198.3a35763J0649J3310J5972J3310J5972TJ3310TJ0648P986N324K662N324%K662
6196.1A0648%UK662%K662N324UJ0648P986J3310J0648J3310VJ3311J0648UP986UN324
6192.5B02313P986K662N324%K662k662%n324k662n324Tp986Tn324j0648p986Tj0648
6189.9A41087p986j0649p986Tn324U%k662%K662UN324TK662W%k662Un324Tp986j0648
6185.9H2522j0648Tj3310j5972Uj3310j8634Wj5972j8635j3310Up986n324T%K662N324
6182.6a91665P986J0648J3310UJ5973J5972J3310TJ0648P986TN324K662T%k662Un324
6179.7e0578p986n324p986Tj0648p986j0648p986j0648p987p986Un324Tk662T%TK662
6176.8a73031K662UN324K662%K662%Tk662%k662Tn324k662Tn324k662Tn324k662n324
6173.6a96989k662n324k662n324k662n324k662%UK662TN324P986TJ0648J3310TJ5972
6170.9a43749J5973J5972WJ3310UP986UN324P986N324UP986N324J0648UJ3310J5972
6167.5A19790J3311J8634J5972TJ8634J5972J3310J5972J0648UP986N324K662T%k662
6165B95483n324Tj0648p986j3310j0648j5972j3310j5972j3310j5972j3310Tj3311
6163A27776j3310Tj0648j3310j0648j3310j0648j3310j0648Tp986Vn324Tk662%UK662
6160c4606N324TP986VJ0648UJ3310TJ0648J3310J0648UP987P986K662N324K662T%K662
6156.5A54397%K662T%N324K662TN324WP986N324TK662N324K662T%Uk662n324Tp986
6152.8B07637p986j0648Wp986n324n325k662K662%N325N324P986YN324K662T%Tk662
6148.9B02313k662n324Tp986Xn324p987n324k662n324k662n324k662n324Vp986Tn324
6145.4F1226p986Vn324Uk662n324%k662%TK662%K662T%Vk662n324k662Tp986Uj0648
6141.3c7268j3310j0648j3310j5972Tj8634k1297j8634k3958k1296Vj8634Tj5972j0648
6138.8c38075j0648p986n324k662%K662N324P986J0648TJ3310UJ5972UJ8634J5972
6136.2b04975J8634K1296J8634K1297K3958K1296K3958TK1296UK3958J8634UJ5972
6133.9A27776J3311J0648TP986K662N324%Uk662Tn324k662n324Up986n324p987p986
6131A19790p986Uj0648Uj3310Tj5972j3310Vj0648p986Tn324k662%UK662%K662k662
6127.4f3888%k662X%TK662VN324P986N324P986J0648P986J0648TP986J0648P986J0648
6123.8C4606J0648P986sN324P987N324K662%Tk662n324p987p986j0648Tp986j0648
6120.4G4536p986n324T%k662K662UN324TP986N324P986WP987P986TN324VK662%K662
6116.5A75693%VK662UN324VP986TJ0648P986J0648P986J0648P986TN324T%Tk662n324
6112.8B87497p986Tj3310Uj5972Tj8634j5972Uj5973j5972j3310j0648Un324p986n324
6109.9C7268k662X%k662%k662%VK662%K662N324K662N324UP986TJ0648XJ0649P986
6105.3A43749P986N324K662%Tk662Tn324Tp986n324p987p986n324p986n324k662n324
6102.7H7846%k662K662%K662X%Tk662Un324p986Tj0648Uj3310Uj0648j3310Vj0648
6098.4g1874j0648p986n324Tk662%UK662UN324TK662N324UP986N324TP986ZJ0648TP986
6093.9D5254J0648P986J0648P986TN324P986K662N324K662T%k662X%VK662UN324K662
6090A17128N324TK663N324K662T%k662Tn324p987j0648Tj3310Uj5972Uj3310j0648
6087a0648j3310Tj0648p986Tn324Tk662%k662%Uk662%k662n324Tp986Tj0648j0649
6083.8a33101j3310Vj5972j3310Tj5972j3310Tj0648j3310j0648Up986j0648n324p986
6081.1c59371n324Tk662T%UK662N324P986TJ0648TJ3310J5972J3310J5972UJ3310J5972
6078.1b10299J0648VP986TJ0648P986P987P986UN324UK662T%K662%Zk662Un324k662
6073.5i3170n324Tk662n324k662%UK662N324K662P986N324TP986K662N324%Tk662n324
6070.4g7198n324p986Tj0648j3310j0649j3310Tj5972j3310j5972Wj3310Uj0648Tp986
6067.4c38075p986n324Uk662n324Wp987p986n324p986n324k662T%K662N324TP986J0648
6064.1c99302J3311J3310J5972UJ8634TJ5972J8634J3310UP986N324%Tn324p986j0648
6061.4b23609j3310Uj5972j3310Tj0648p986n324Tk662%TK662U%K662%Tk662%k662
6058.1c32751%k662%Tk662K662%TK662%K662%Vk662Tn324Xk662UK662%N324TP986J0648
6053.4c43399J0648J3310TJ5972J8634J5972J8634UK1296J8634TK1297K1296TJ8634
6051.1e8564K1296TJ8634VJ5972UJ3310J3311J0648WP986WN324P986N324P986N324
6047.4B58215N324VK662T%k662Un324p986Uj0648p986j0648p986j0648p986Wn324p986
6043.7A46411n324k662n324k662%k663%ZK663K662%N324K662TN324K662TN324K662
6040.1A62383K662UN324K662TN324K662U%Tk662%k662T%k662%K662%N324K662N324
6036.6A99651N324TP986N324P986N324P986N324UK662U%Tk662n324p986j0648j3310
6033.7B28933j5972j8634k1296k3958k6621k6620Vk1296Uj5972Tj0648p986n324k662
6031.1a06480%K662TN324VK662T%Tn324k662p986n324p986Un324k662k663%TK663N324
6027.5a22452P986UJ0648TJ3310J0648J3310J0648UP986J0648P986N324UK662T%Uk662
6024.2C7268%k662%k662U%k662%TK662TN324P986N324P986XN324TK662W%K662UK663
6019.5A30439N324TP986TJ0648P986J0648TP986J0648N324UK662%Tk662%k662U%VK662
6015.7B26271K662N324TP986TJ0648TJ3310UJ5972VJ5973J5972J3310J5972J3310J5972
6012.9D71176J3310VJ0648VN324TK662%k662n324j0648Tj5972j8634k1296Tk3958k6620
6009.7D23260k3958k3959k1296k3958k1296Tj8634Tk1296j8634k1296Uk3959k3958
6007.5I8494k6620Tk3958Uk1296j8634j5972j3310j0648n324k662%K662N324VP986
6004.8h2522K662N324K662U%K662k662%Uk662%k662Yn324k662Tn324%k662%TK662UN324
6000.2i3170N324TP986VJ0648P986J0648P986J0648P986J0648P986J0648TP986UK662
5997.3G1874N324%k662Tn324Tj0648p986j0648j3310j0648Tj3310j0648j3310j0648
5995e0578j0648Up986n324Tk662U%TK662T%N324K662UN324K662N324K662N324ZP986
5990.5b3958N324P986N324VP986N324TP986TJ0648VJ3310TJ5973J3310J0648J3310
5987.5A67707J0648TP986TN324TK662X%K662S0%k662Up986n324j0648p986j0648p986
5982.8A99651j0648p986Un324Tk662%k662%K662%Uk662Vn324k662n325n324Tk662U%
5978.9A09142%TK662UN324K662%Tk662Tn324j0648Tj3310Tj8634j5972j8634Uk1296
5975.7d5254k1296Tk3958k3959k3958k6620Tk9282Tl1944k9282l1944k9283k9282Tk3958
5973.4d76500k6620k1296Tj5972Tj3310j0648p986n324k662%TK662N324TP986TJ0648
5970.8e77656P986J0648TJ3310J0648P986J0648TP986TJ0648P986J0648TJ3310TJ8634
5968.4c93978J5973K1296TK3958TK6620TK3958K6620K3958TK3959K1296TJ8634TJ5972
5965.9a5972J3310J0648UP986N324K662U%Tk662Un324Zk662V%Yk662Tn324Vp986n324
5960e0578n324k662%TK662N324P986TJ0648J3310J0648J5972J3310J5972TJ3310J0648
5957.6H5184J3310J0648P986TN325N324K662T%Uk662n324n325n324j0648Uj3310Tj5972
5954.6D7916j3310j5972j8634j3310j8634Uk1296j8634Tj8635j5972j3310Tj0648p986
5952.2b07637p986n324Uk662W%k662Un324Vp986Tj0648Tp986j0648Uj3310j0648j3311
5948.2c88654j3310Xj0648Up986Tn324k662%K662TP986TJ0648TJ3310TJ5972UJ5973
5944.5c91315J5972TJ3310VJ0648J3310J0648J3310YJ0648J3310J0648P986P987P986
5941.3a19790N324K662N324%K662%k662%Tk662U%k662%k662K662UN324P986TJ0648
5938g9860J0648J3310J5972J3310J5972J3310J8634J5972XJ3311J5972J3310UJ0648
5935.3A96989J3310P986J0648sP986UN324TK662U%K662UN324P986TP987J0648J3310
5931.1D17936J3310TJ5972J3310J5972TJ3310J0648TP986TN324K662%Tk662Un324k662
5928.2E48374n324Wp986n324p986n324p986n324Vk662n324k662Wn324%k662T%K662
5924.3D36570K662TN324P986UJ3310UJ5972J8634VJ5972TJ5973J3310J0648P986TN324
5921.2F94785K662T%k662Tn324Tp986Tj0648j3311j0648j3310Vj0648j3310j0648Vp986
5917.8E05782p986n324Uk662Un324k662n324p986Tj0648j3310j5972j8635j8634k1296
5915.3C46061k1296j8634k1296j8634j5972j3310p986n324%K662P986J3310J5972J8634
5913.2B82173K3958K1296K6620K3958K3959K6620K3958K1296K3958J8634UJ5972TJ3310
5911.1E98952J0648TP986J0648N324P987N324S0K662N324TK662T%K662%K662%TK662
5907G32053K662UN324TK662N324VK662V%K662%TK662YN324K662%K662%Un324k662n324
5902H03927p986Wn324Tk662TK662N324P986J0648TJ5972J8634TK1296K3958TK6621
5899I34366K3958UK1296J8634J5972J3310J0648N324T%Tn324Tp986Tj0648Wj3310j0648
5895.7I92930j0648p986j0648p986Tn324Tk662U%Uk662%k662n325n323p987p986Uj0648
5892.4H70477p986Un324k662T%K662UN324UK662N324K662T%K662%UK662UP986UJ3311
5888.2I21056J5972UJ8634K1296J8634TJ5972UJ0648J3310P986J0648P986N324P986
5885.7A157974N324TN325K662N323K662%Uk662n323n325n324p986n324p986n324Tk662
5883A131354k662TK662TN324TP986J0648UJ3311J3310VJ5972J3310J5972TJ3310UJ0648
5879.7A360287J0648TP986N324YK663N323P987N324TP986N324P986UJ0648P986J0648
5876.4A520008J0648J3310J0648J3310J0648J3310ZJ3311J3310J5972J3310J5972J3310
5873.7A770237J3310VJ0648TP986J0648P986J0648J3310J5972TK1296K3959K6620K9282
5871.2B028452L4606TL7268TL9930L9931L7268L9930L7268UL4606L4607L1944K9282
5869B571502K9282K6620TK3958K1296TJ8634J8635J8634J5972J8634TK1296TK6620
5866.9B898929K6620K9282K9283L4605L7269L7268TL9930M2592TM2593M2592UM5254
5864.7C471261M5254M5255M5254VM5255M5254M2592M5254TM2592M2593M5253M2593
5862.6D139426M2592VM2593L9930M2592L9930M2592L9930M2593M5254UN0578N0579
5860.3D836873N5902TN8564O3888O3889O6550P1874TP4537P7198P9860Q5185Q7846
5858.4E749942R0508R5833J01156J03818J09143J17128J19791J27776J33101J38425
5857F886621J43748J49072J54397J57058J62383J65045J70368J73031J78355J81017
5855.5H521095J89003J91664J96989K02312K07637K12961K20947K26271K34257K39581
5854.1A0642717K50228K55554K68862K74188K87497K95483L08793L16780L30088L40738
5852.6A3570928L51385L64696L80667L91315M07288M25922M41894M63190M81822N05784
5851.2A7784891N29740N53697N80318O09600O41545O70826P05434P42701P79969Q19898
5849.8B4418619Q62492R07744R53000J006241J056818J112721J173945J237836J301721
5848.5C4031137J373597J448133J527996J607856J698359J788871J884703J988524
5847.3D7349176K092340K209468K326598K449047K584812K720575K866984L018719
5846.2F7617719L178445L343484L519172L697539L883868M075539M275187M477500
5845I8068453M682477M890117N095086N300062N494391N680727N848437N992188O109312
5843.7A47161250O183844O213140O183844O090688N914984N659422N305391M855515
5842.6A93568078M304469L660266K928203K116297J248484L40734n80312j488063k363875
5841.3B03734281l186422l929125m586640n145672n600859n957579o213140o375516
5840.1A62739328o455375o463359o404797o298313o146586n965562n755266n528992
5839A13721078n292078n049836m804930m562679m323110m094172l867898l652281l447297
5837.7G4626797l250320l066633k888281k723239k566176k417105k278680k148242
5836.5E3288121k025789j908664j802180j701023j605195j520008j434821j357625
5835.4C9932816j288414j216539j155312j096750j040844r87605r37028q91773q46520
5834.1C0472031q03927p63997p26730o86797o52193o17586n85643n51037n24416m95133
5832.6B4064572m65851m41895m17935l96639l75344l54047l38076l19441l03469k87496
5831.2B0364379k71525k55553k39582k28932k12961j99652j86340j75693j59721j51734
5829.7A8282686j41086j27778j17127j06480r5834q5184p4535o3889n0578l7269k6619
5828.2A7356307j3311%J3311K9281M2594N8562P1875Q5184R8496J11803J22453J27777
5826.4A8104332J35762J38424J35763J33100J25115J11805R8494Q2521O1227L9930
5825A9166473J8634%k1296l7268n3240o6551p4535p9862q2521Tp9862p4537o6549n8564
5823A8407801m7916l7270k3957j0648N324J5973L4605M7916O3889P9859R5834J14465
5821.3A8745875J33102J49072J70369J89002K10299K28933K52891K74187K95483L19441
5819.8B0968654L40737L62035L88652M09949M36571M63189M92473N21754N53697N85643
5818.4B5523354O22910O62841P02770P42701P90617Q35871Q89112R39689R92930J054158
5816.9C3756953J115379J181934J248484J323020J400214J480079J567925J655770
5815.8D4729758J751601J852758J956578K065723K185508K305301K435742K568840
5814.6F1851809K709925K859000L013391L175781L343485L519179L702852L891859
5813.5H8067281M086188M288500M493469M703773M916734N127032N334671N536977
5812.3A26554625N731313N904328O058750O181187O266360O306312O287656O199828
5811.2A75490359O037438N781891N438484M988609M437563L788047L045343K220110
5810B11227844J331015M01954n48375j488063k393141l245000m019625m703781n286750
5808.7A91276078n760594o133265o396813o567172o649703o657687o601781o489985
5807.6A40019078o332922o143922n930961n694039n451796n198907m946015m695789
5806.4I5624727m445555m203313l971718l748110l535148l330180l135844k957492
5805.3F6297367k784465k622082k473007k326598k196156k068383j951254j839449
5804.1D8035973j738293j639797j551953j464106j386906j312371j240496j179270
5803C6522781j115383j062144j006238r55662r10407q62492q19898p77307p40039p02772
5801.5B7570439o65501o30897n98953n69670n40389n11105m84486m63190m39230m17936
5800.1B2249082l96641l78005l62034l46060l30090l14117l03469k87498k79510k63539
5798.7A8988119k55553k44906k34256k23609k15623k07637j96988j89004j83678j73031
5797.2A6863834j65045j57059j51734j43748j35763j30438j22452j17129j11804j03818
5795.8A5524844r8495r3170q2523p7198o9212n8564n0578l9931l1944k1296j5972n324
5794A4880637%N324J3310J8634K1296K6620L1945L4605L9931M2592M5254N3241N5901
5792.2A5269290N8564O3889O9212P4536P7198Q2523Q5184R3170R5833J03819J09142
5790.6A6182360J17128J22453J30438J38426J49072J57059J65044J75692J86342J99650
5789.2A7723664K10299K23609K36918K52891K71525K87498L06131L30088L48725L72681
5787.7B0564029L96639M23260M47218M73838N03120N32402N64346N93628O28235O62840
5786.3B5789555O97447P34715P74644Q19899Q62492R07746R60984J011565J070129
5785C3629176J131351J192582J261793J333668J405539J488067J570586J658429J751606
5783.7D6422797J847433J948594K055071K169539K286664K411781K542223K677980
5782.5F4362082K824395K973461L130523L298234L468602L646953L833297M022297
5781.4I1559844M221945M421602M629234M834211N039180N244164N441148N627492
5780.2A31018820N797852N944266O064062O146578O181188O162562O077375N914985
5779.1A79307688N670078N332000M900765M363032L737468L013391K217453J354969
5777.9B09896844M49875m71172j392234k281344l117219l883859m562688n145672n624828
5776.6A83867703o002828o279687o460688o559203o577828o532563o434093o290329
5775.5A32730484o111968n904336n680735n441148n196242m948680m698445m456203
5774.3I0292727m216625l987696l764078l551125l348805l154484k976129k803097
5773.2F2490688k640711k491645k347891k217457k092339j975211j866067j767578
5772D5091789j669078j581234j496051j418852j344312j275106j208551j147328j088761
5770.7C2862516j032860r82281r31705q86449q41196q01263p61336p24067o92123o57515
5769.3B4551721o28235n98953n72332n51037n27076n05783m89809m68516m55203m41892
5767.8A9312885m25922m09949l99303l85990l75344l59371l48725l35413l22103l11455
5766.4A5639310k98145k87497k74188k63539k55552k42243k34257k26271k15623k12961
5765A3129034k04974j96990j94326j91665j83679j81016j78355j73031j67706j67707
5763.5A1289585j59721j59720j54397j51734j51735j46410j43749j41087j38424Tj33101
5761.9I671083j35763j30438j30439j30438j25114j25115j22453j19790j19791j14466
5760.5H417276j11804j09143j06480j01157j01156r5832r3170q7847q7846q5185q5184
5758.9G352472p9860q2523p9860p7198p9861p7198p4536Tp1875o9212To3888o3889
5757.1F388824n8564n5902n3240n0578m5254l9931l9930l4606l1944k6620Uk3958Tk3959
5754.9E827140k6620Uk9282l1944Ul4606l4607l4606Tl7268l4606Tl7268l4607l4606
5752.4E270780l1944l4606l1944Tl1945k9282Tk6620Uk3958k6620k3958k6621k6619
5750.3D842197k6620k9283k9282l1944l7268Um2593l9930m2592Tl9930m2592l9931
5748.3D323104l9930Tl7268l4606l7268l1944l4606l1945k9282Vk6620k9282k6620
5746.1C835957k9282k6621k9282Zk9283k9282k6620k9282Tk6620Vk3958k3959k3958
5742.9C223694j8634k1296j5972Uj3310Uj0648Tp986j0648Uj0649j0647j3311j3310
5740.4B986775j5972j8634Tk1296k3958Tk6620Tk3958k6620k3959k3958j8634Tj5972
5738.2B659348j0648Tn324k662%K662N324UP986TN324UK662%k662Tp986Tj0648j3310
5735B638052j3310Vj0648Up986n324Wp986Tj0648j0649j5972Tj8634Tk3958k1296k6620
5731.6B339907k3958Vk1296k1297j8634j3310Tj0648p986n324k662T%Tk662%k662Tn324
5728.5B113636n324Tp986n324p986n324Vk662T%TK662N324TP986N324P986TN324TK662
5725.2B110974%Tn324Up986Vn324Uk662n324k662Xn324k662T%k662Wn324Up986j0649
5720.3A964563j0647j3311j3310j5972Uj8634j5972j8634j5972j3310Tj0648p986j0648
5718.2A754265n324p986n324p986n324p986Uj0649j0648Vp986Uk662%K662N324P986
5715.2A634474J3310TJ5972J3310J5973J5972J3310J0648TP986N324K662%Tn324Uj0648
5712.6A746279p986j3310Uj3311j5972Tj8634j5972j8634Tk1296j8634Vj5972Tj5973
5709.8A437485j3310Tj0648Up986j0648p986Vn324Vk662T%UK662TN324P986UJ3310
5705.9A349639J3310TJ8634J5972J8635J8634K1296J8634WJ5972J3310J5972J0648
5703.6A618502J0648P986UN324K662V%Tk662%k662Un324k662Tn324k662%k662%k662
5700A634474%Tk662Tn324Tp986Tj0648Wp986Tn324T%UN324XK662U%k662Un324Tk662
5694.9A541304n324Tk662T%K662UP986TJ0648TJ3310J5972J8634TK1296TK1297K3958
5692A724983K1296K3958K1296J8634UJ5972J3310J0648UN324TK662T%k662n324Tp986
5689.1A903337j0648Tj3310Tj5972Uj3310j5972j0648Tp986n324k662%K662N324P986
5686.5A756927J0648TJ3310WJ5972J3310UJ0648UP986J0648P987J0648P986J0648J3310
5683.5B001832J0648J3310TJ5972J3310J5972TJ3310J5972UJ3310J5972TJ3310J5973
5681.2B236089J3310J5972J3310TJ5972UJ8634K1296K6620TL1944L4607L9930TM5254
5678.9B624742M5254M7916M5255M5254TM2592L9930L4606TK9283K6620K3958K1296
5677C106566J5972J3310J0648P986N324K662%Tk662Un324Up986S0n324Tk662n324k662
5672.8C037354%k662K662%N324TJ0648TJ3310J5972J8634TK3958UK6620K9283K9281
5670.2C292906L1945L1944L4606L1944L7268L4606L7269L7268VL9930L7268L9930L7269
5668.1C835957M2592L9930M2592M7916M7917N3240N5902O1226O6550P1875P7198Q2522
5666.4D525417Q7847R3170J01156J03819J09142J14467J19790J27776J30439J41087
5664.9E654110J46410J54397J59720J73031J78355J91665J99650K12961K26271K36919
5663.5G533489K52891K66201K82173L00808L19440L38075L62034L80667M07288M31246
5662A0874312M57866M84485N16430N43051N77656O09599O44207O81475P18742P53349
5660.6A6861172P93279Q25223Q62492Q89111R15733R31703R42351R39690R23717Q91773
5659.2B5776244Q46520P79968P00110N98951M81824L51387K12961O9211p7197k23610
5657.7B9516369l56709m79162n90967o84136p61334q19901q62490q91774r02421r05084
5656.3B2262391q97098q81125q57166q30549p95939p66660p29391o94784o60179o25572
5654.8A4523928n93628n61685n32402n03120m76499m49880m25922m01964l80667l59371
5653.4I838790l38075l19442l03469k84835k71525k55553k42243k28933k15623k07636
5652G171456j94327j86341j78355j70369j62382j54396j49073j43749j38424j30439
5650.5E563601j27776j19791j11804j06480j01157r5832q7846q2523p7198p4536o9213
5648.9D509445o6550o3888o1226o1227n8564Tn5902n5903n3240Um7916m7917m2592
5646.9C729476l9930Tl4606l1944k9282k9283k3958Vk1296k3958Uk6620Tk6621k9282
5644.3C226356k9282l1944k9282Uk3958Tk1296j8634j5973j0648Tp986n324Wp986j0648
5641.5B898929j0648j3310j5972Tj8634Tk1296j8634Tj5973j8634j5972Tj3310Uj0648
5639B630066j0648p986Tn324p986n324Tp986Yn324Tk662U%Tk662Tn325p985j0649j0648
5635.1B465021j5972Uj8634Tk1296j8634k1296j8634k1296Uk1297k3958Tk6620Uk9282
5632.4B057734k9282Uk9283k9282k6620Uk3958k1296Uj5972Tj5973j3310Tj0648Up986
5629.4A629150j0648j3310Tj5972Tj8634k1296k3958Uk3959k3958Vk1296Uj8634j5972
5626.5A229849j5972j3310Tj0648j0649p986n324k662U%K662N324K662N324P986N325
5624A173947N324P986N324VK662N324YP986N324P986J0648P986TJ0648P986J0648P986
5620.6A333667N324P986K662T%Tn324Tp986Tj0648Tj3310j0648j3310j0648j3310j0648
5618A232511j0648Tj3310j0648j3310j5973j5972Tk1296Uk3958Wk1296j8635j5972
5615.3H86449j3310j0648n324%TN324P986J0648TJ3310TJ3311J0648UN324TK662Tk662
5612.4I76958%n324Up986Tj0648Uj0649j3310Vj5972j3310j8634j5972j8634Vk1296
5609.1F89461j8634Tj8635j8634Tj5972Tj3310Uj0648p986Uk662UK662%N324K662N324
5605.9D97796N324P986N324VP986N324P986TJ0648TJ3310J0648J3310J5972J3311J3310
5603.3F62841J3310J0648TP986TN324K662k662Tn324j0648j3310j5972j8634k1297
5601.2F30896k3958Uk6620k3958k1296k3958j8634j5972j3310Tp986n324k663k662
5599C83329K662K663K661K663N324VK662N324K662U%Uk662%k662n324k662T%k662%
5595.4D12612K662TN324P986UJ0648TJ3310J0648J3310UJ5972J3310TJ5972VJ8635
5592.4F57517J8634VK1296J8634UJ5972UJ3310J0648TP986TP987K661N325K662U%Uk662
5588.6I29042n324n325p986j0648Tj3310j5972Uj8634j5972Uj3310Tj0648Vp986j0648
5585.6F73489j0648p987j0648p986Vn324Tk662T%VK662UN324K662UN324%K662%Tk662
5581.6F22910k662n324Tp986Uj0648p986j0648Tp986Un324Tk662%K662N324TP986J0648
5578.4E40388J3310J0648J3310TJ0648P986N324T%Tn324Tp986Tj0648Uj3310Uj0648
5575.4E11106j3310Tj0648Tp986n324Uk662%K662TN324TP986TJ0648UJ3310J0648J3310
5572.2E37726J0648WP986UN324TK662T%Un324k662n324Up986Vj0648Wj3310j0648Up986
5567.3D68514j0648n324Uk662n324%k662Zn324k662n324p987n324p986n324p986Yn324
5563C11455p986n324p986Wj0648p986Tj0648p986Tn324p986k662n324%TK662TN324
5559.8A94327N324P986VJ0648P986UN324P986N324UK662T%Tk662Tn324p986n324p986
5556.4B68863n324p986n324k662U%TK662%K662T%Tk662Up986Tj0648j3310Tj5972j8634
5552.9A54397j8634k1297k3958Yk1296Tj8634j8635j3310j0648p986Tk662%N324TP986
5549.8a57059J3310TJ5973K1296TK3958WK1296TJ5972J3310P986K663k663p986j3310
5547A06480j5972k1296k6620Tk9282l1944Ul1945k9282k6620k3958k1296j8634j5972
5544.9b76849j5972j0648Tp986Vj0648Uj0649p986j0648p986Tk662T%K662N324UP986
5541.6d01964P986J0649P986J0648UJ3310J0648J3310J5972J3310J5972J3310J5972
5539.5b31595J3310TJ0648UP986TJ0648P986TJ0649J0648UJ3310VJ0648UP986TN324
5536.1A8634P986N324P986N324P986TN324P986N324UK662T%k662Tn324Tp986j0648
5533.2F1226j0648Tj3310Xj0648Tp986Tn324k662%TK662%N324K662Y%Wk662%UK662
5528e8564K662TN324P986UJ0648UJ3310J5972TK1296J8634K3958K1297K3958K6620
5525.4A89003K3958K1296UJ8634TJ3310J5972J0648J3310J0648J0649J0648TJ3310
5523.3D23260J0648VP986J0648P986UN324TK662T%Xk662%Tk662%k662%k662%k662%
5519E11106%k662%k662%k662%k662T%k662n324k662n324Xk662T%K662N324TP986J0648
5515.1D81824J0648VP986J0648P986VN324P986N324P986N324UK662%Tk662Tn324Xk662
5510.9E80318k662%UK662T%K662%k662Tp986Tj0648j3310j8634Tk1296Tk3958Tk1297
5507.7C91315k3958k1296Uj8634Tj5972Tj3310Tj0648Tp986Un324Tk662U%K662N324
5504.4A51735N324P986TJ0648J3310WJ5972J3310WJ0648VP986TP987P986N324P986
5500.8D20598N324P986N324VK662N324%K662%k662Tp986Tj0648j3310Tj5973j5972
5497.9C75343j5972Tj8634j3310j5972j3310j0648p986Tk662T%K662P986TJ0648J3310
5495.5B92821J5972J8634VK1297J8634J5972UJ3310J0648TP986WN324P986TN324P986
5492.2E80318P986TJ0648P986J0648UJ0649J0648VP986J0648N324UK662T%k662Un324
5488.7G26729k662n324k662V%TK662T%TK662k662Un324p986j3310Tj5972j8635j8634
5485.4F14924k1296Vj8634Tj5972j0648Tn324T%TK662V%K662%k662Tn324Wk662n324
5481.2D17936n324k662X%UK662%K662W%Uk662Un324Tp987p986Tj0648Up986j0648p986
5476.3C11455p986n324Uk662V%k662%k662Xn324k662n324k662n324Tp986n324p986
5472.6B10299p986Tn324p986n324Tk662T%K662TN324UP986N324P986N324TK662U%k662
5469.1B23609n324Tp986Tj0648p986j0648Up986Tp987p986n324S2k662n324k662%UN324
5464.5D5254N324TJ0648UJ3310J0648J3310J0649P986TN324K662%Tk662n324k662n324
5461.8A43749n324k662T%K662N324TJ0648TJ3310J5972J8634VK1296J8634UJ5972J3310
5458.8C78005J3310J0649P986TN324K662%K662%TK662%K662TN324TP986N324P986N324
5455.9D73838P986N324TK662U%Tk662n324Vp986Vn324Uk662T%K662TN324UP986TN324
5451.4D65852P986N324TP986N324UP986N324P986N324P986UJ0648TP986J3310J0648
5448.7F12262J3310J5972J8635J8634K3958TK9282TL1944TL4606L1945L4606L1944
5446.7I82282L1944K9282TK3958UJ8634TJ8635J5972J3310WJ5972J3310J5972J8634
5444A346977J5972K1296UK3959K3958K6620UK9282K6620K9282L1944K9283L4606UL7268
5441.4A842111L9930M2592M2593M5254TM7916UM7917N0578TM7916TN0579M7916N0578
5439.1B595460N0578N3240N5903O1226O3888O9212P4536P7199Q5184R3171R5832J03818
5437.3C479247J09143J14466J22453J27776J35763J43748J51735J59720J70369J81017
5435.9D895437J89002K02313K12961K23609K34257K47567K55553K68863K79511K92821
5434.5G301894L00807L14117L24766L38075L46061L62034L72681L85992M01963M15274
5433A0863664M31245M49880M68514M89809N11107N32402N59022N82980O09601O38881
5431.6A6137105O62842O92121P16082P42700P66660P85293Q01265Q11912Q14577Q14574
5430.1B3745131Q01265P82631P50686P08096O54853N88305N11107M23258L27428K23609
5428.7B9516369J17129K662j06480k12961l16780m09949m92472n67008o25572o78813
5427.3B6226125p16082p45361p61336p69321p71982p66660p58672p40039p24067p02771
5425.8A8769834o81475o57517o36219o12263n90966n69670n45712n27078n05783m89809
5424.4A2953342m68514m49880m31246m17935l99302l80667l67358l51385l38076l22102
5422.9I026877l08794k95482k84836k74187k63539k52891k47567k36919k28933k23608
5421.5F410121k15623k07637k02313j94327j89002j81017j73031j65045j57058j51735
5420.1D573333j43748j33101j30438j19791j17128j06480j03819r5832r0508q5185
5418.6C447303p7198p1874o9213o3888o1226n5902n3241n3240Tn0578n3240n0578n3241
5416.7B680644n3240n5902Un8565n5902n8564n5902n5903n8564n3240n5902n3240n0579
5414.7A903337n0578m7916m5254Tl9931l9930l4606l1944k9282k6620k1296j8634j5972
5412.9A456120j3310p987n323k663%TK663K661N324K662K663%K662k662%k663n324
5410.4A434823n323n325p986Vj0648p986j3310Uj5972Tk1296j8634k3958k1296k3958
5407.8A192581k6621k3958Wk1296Tj8634Tj5972Tj3310j3311j0648Tp986Tk662T%TK662
5404.5H67815N324K662N324TK662N324%K662%k662Wn324%k662K662UP986TJ0648J3311
5401.1I23718J5972UJ8634J5972J8634J5972J3310TJ0648TN324K662Tk662Tp986Tj3310
5398.3A064804j3310j5972j8634j5972j8634k1296j8634Tj8635j8634Vj5972j8634
5396.2G95941j5972j8634Tk1296j8634k3958k3959k6620Tk9282Wk6620Tk6621k3958
5393.6C51385k1296j8634j5972Tj3310Tp986Tn324T%TK662N324UP986J0648P986J0648
5390.7B82173J0648TP986J0648UP986VN324K662T%k662Tp986j0648Tj3310j8634j5972
5387.5C03469k1296j8634Tk1296j8634j5972Uj3310Tj0649j0648p986n324T%TN324
5384.9I5832N324J0648TJ5973J5972K1296J8634K3958K1296K3958K1296UJ8634TJ3310
5382.6C78005J0649J0648N324T%Tk662Tn324p987n324p986n324p986n324Uk662T%K662
5379.6C46061%N324K662P986N324P986UJ0649P986UN324P986N324K662N324K662TN324
5376.7D63190K662TN324UP986ZN324TP986N324VP986VN324P986N324K662T%Tn324Tp986
5371.8F25572j0648p986j0648Tp986Tn324T%K662TP986J0648TJ3310TJ5972J5973J5972
5369.1F68165J8634TJ5972J8634J5972TJ3310UJ0648TP986J0648P986WN324P986N324
5366.1I10407N325K661K663k663k661p987j0648j3310j8634Tk3958k6620Tk9282l1944
5363.9G08095k9282Tk6621k6620k3958k1296j8634j5972j3310j0648p986n324p986
5362D71176k662n324S0k662U%k662%VK662%K662N324K662N324UP986N324P986TN324
5357.3D68514N324UK662N324%K662%Tk662%k662Un324k662n324Tp986Vj0648Uj0649
5353.6C91315j0648Tj3310j0648Uj3310Uj5972Vj8634j5972Tj3310Tj0648p987p986
5350.5A17128n324k662U%Tk662%TK662%Uk662%k662Tn324Vp986Tn324p986k662UK662
5346.4C9930K662N324P986UJ0648UP986UN325K662N324K662UN324TP986UJ3310J0648
5342.9B07637J0648J3310J0648P986UN324K662%k662Tn324p986j0648Uj3310j5972
5340.3A94327j3310Vj0648j0649j0648p986sn324p986n324Vk662V%k662K662%K662
5335.8e324K662UN324K662N324K662U%Tk662Tn324k662p986k662p986j0648Tj3310
5332.8d2592j3310j5972j8634Uj5973j5972j3310Tp986n324k662%N324P986TJ0648
5330.4a70369J3310UJ3311J5972J0648J3310J0648WP986UN324P986K662Uk662Tn324
5327.1A0648n324Tp986j0648Tp986Vn324Zp986Tj0649j0648Tp986j0648p986Un324
5323a99651k662%UK662N324TK662N324WK662X%K662%K662TN324K663N324P986TJ0648
5318.7i5832J0648J5972J3310J8634J5972J8634XJ5972TJ5973J3310WJ0648J3310TJ0648
5315.4B52891J0648P986TN324TK662%Tn324Uj0648Uj3310j0648j3310j0648Tp986n324
5312.4A73031n324%k662K662X%K662T%K662UN324YK662%k662n324p986Tj3310Tj5972
5307.8A67707j5972j8634j5973k1296j8634k1296Tk3958j8634k6620k3958k6620k9282
5305.9a14466k6621k9282Uk6620k9282k6620Tk3958k6621k3958k1296k3958k1296j8634
5303.7d97796j8634Tj5972Tj3310Tj0648p986Tn324Tk662%UK662N324VP986TJ0648
5300.4e82980J0648P986J0648J3310J0648VJ3310J0648J3310J0648J3310VJ0649J3310
5297.8c72681J0648UP986TN324sP986N324TP986N324WK662N324P986N324P986J0648
5293.7a83679J0648J3310TJ5972J5973J8634TK1296TK3958J8634K3958K6620K3958
5291.7H2522K3958K6621K3958K1296K3958J8634K1296J5972UJ3310J0648UP986J0648
5289.4C54047P986N324P986N324P987N324YK662U%Tk662Tn324Tp986Up987p986j0648
5285.5C67357p986j0648p986Tj0648Tp986j3310j0648Tj3310Uj5972j3310Xj0649j3310
5282.3A09142j0648Tp986j0648p986Vn324Tp986n324Tk662n324k662p986n324p986
5279.6b3958p986j0648Tj3310j5972Tj8634j8635k1296Vj8634Uj3310Tj0648p986n324
5276.7c27427n324k662T%k662%k662%VK662TN324P986J0648J3310TJ5972J8634UK1296
5273.4a94327K1296UK1297K1296TJ8634TJ5972J3310J0648J3310P986TN324TK662N324
5270.8E8564K662TN324WP986UN324P986N325K662N324K662WN324K662N324VP986K662
5266.8A94327N324K662T%k662Tp986Tj0648Tj3310j5972j8635j5972j8634Tj5972Tj3310
5264A5972j3310p986Tn324T%TK662TN324P986TJ0648J3310XJ0648P986TK662%Tn324
5260.3A17128n324p986Tj0648p986j0648n324p986k662T%TN324K662N324P986ZN325
5256.8A30439P986N324P986N324VP986UJ0648TJ3310J0648J3310TJ0648J3310J0648
5254.1C03469P986N324P986K662T%Uk662Tn324k662n324Tp986n324p986Tj0648Zp986
5250.2A83679p986Tn324k662V%k662Un324k662Un325%k662%sk662Wn324k662Tn324
5245I3170k662n324Up986Tj0648Tj3310j5972j3310j8634j5972j8634Vj8635j8634
5242.3a51735j8634Uj5972j8634j5972Vj3310Tj0648Up986Tp987n324k662U%K662UN324
5238.5c88654N325N324P986VJ3310J0648J5972TK1296TK3958K6620TK9282K6621K9282
5235.9h5184K6620UJ8634K1296J8634J5972TJ0648TP986N324K662UK663%K662TN324
5233.1A41087N324TP986J0648UJ3310TJ5972UJ8634UK1296TJ8634K1297J8634K1296
5230.2D44556J5972J8634J5972J3310J5972J0648UP986TK662T%k662p986j0648j3310
5227.7E43050j5972k1296k3958k6620k9282l1944l4607l4606l7268l4606l1944Tk9282
5225.9A59721k6620k3959k1296j5972j0648Tp986n324k662%VK662%Uk662Wn324k662
5222.4A5972k662n324k662n324k662n324Tp986j0648Uj3310Tj0648j3310Tp986j0649
5219.8a35763n324Tk662TK662VN324TK663N324WP986TJ0648TJ3310TJ5972TJ3310J5972
5216.1B3958J3310J0648TP986TN324TK662TN324TK662N324TP986N324N325N324P986
5213.3A46411N324TP986N324J0648P986J0648J3310J0648J3310TJ0648TP986TN324
5211B92821%Tn324Tp986j0648j3310j5972Tj8634j5972Uj0648Tp987n324T%TK662%
5207.9A14466K662%k662Un324p986Uj0648p986j0648p986j0648p986j0648Tn324j0648
5205.1a3310j0648p986Un324Tk662T%Yk662%k662%k662Un324k662n324k662n324k662
5201.1a01156n324Tk662n324k662Un325%k662%k662%K662%K662TN325N324TP986TJ0648
5197.8h7846P986J3310J0648VP986TN324K662%k662n324p986j0648j3310j5972Tj8634
5195.1i0508j5972j8634k1297j5972j8634j5972Tj3310j0648p986n324k662%TN324
5192.9b47567N324TP986UJ0648P986UN324UK662U%Vk662n324p986Tj0648j3310j5972
5189.2b18285j8634k1296Tk3958k1296k3958k1296j8635j8634j3310Tp986n324TK662
5187d49880K662N324TJ0648P986J0648J3310J0649J3310J0648TJ3310J0648VP986J0648
5184.4b74187P986J0648P986J0648WJ3310TJ0648J3310TJ3311J3310TJ0648J3310J0648
5181.7e5902J3310J0648J3310VJ8634J5972J8634TK1296J8635J5972TJ3310J0648P986
5179.2A96989N324TK662%Uk662%TK662%K662T%K662%Tk662n324Tp986j0648Tj3310
5175.8A62383j5972Tj8635j8634k1296Uk3958j8634k1296j8634j5972Tj3310j0648
5173.6a09142p986Tk662k663K663K662N324TP986J0648P986VN324K662T%Uk662%k662
5170.3e8564%UK662%N324K662Y%K662%N324K662N324P986UJ3310XJ0648TN324TK662
5165.6A22452K662%k662Tn324Tk662n324Up986n324Tp986n324Vk662T%UK662S0%K662
5160.5F6550%TK662%VK662%K662%K662XN324K662N324VP986N325P986N324P986N324
5156.3A59721N324TK662N324K662%Uk662Un324k662n324k662V%TK662UN324K662N324
5152.6A70369N324K662N324%K662k662Un324Vp986n324k662U%K662N324P986UJ3310
5149.1A81017J0648J3310VJ0648TN324U%k662Tn324p986Tj0648j3310Uj5972j3310
5146A75693j5972Tj3310j3311j3310j0648Up986Un324p986Tj0648Uj8634Tk1296k6620
5143i0508k9282k9283l1944l4606Tl1944Tk9282k6620k3959j8634j3310j0648p986
5140.9d44556k662%N324TJ0648TJ3310J5973J8634UK1296K3958XK1296J8635J5972
5137.9a09142J0648P986N324K662n324Tp986j0648j3310j5973j5972Uj8634j5972Vj3310
5135.2b84835j3310j0648Tp986Tn324k662%TK662TN324XK662U%UK662%TK662UN324
5130.9b82173K662P986N324TP986N324P986N324K662N324K662N324K662TN324UP986
5128.3a89003J0648UJ3310TJ5973J5972S3J3310TJ0649J0648N324TK662%k662Tp986
5124A41087p986p987j0648Vj3310j0648j3310j0648j3310j5972j3310j8634Uk1296
5121.5h5184j8634Tj8635j5972Tj0648Tp986n324k662T%UK662%K662WN324K662N324
5118a83679K662N324UK662N324XK663N324K662TN324K662%K662T%K662%Uk662%k662
5114a06480k662X%TK662TN324P986TJ0648TJ3310TJ5972J8634J3310J8634VJ5972J8634
5110.3A09142J5972J5973J3310TJ0648TP986TN324VK662T%K662%Tk662T%n324k662
5107B20947k662T%k662%TK662N324K662P986N324P986TJ0648P986J0648P986UN324
5104.1C11455N324K662%k662n324Tj0648p986j3310j0648j3310j5972j3310j5972j3310
5101.9A91665j5972j8634j5972j8635j8634Tk1296j8634k1296j8634j5972j8634j5972
5100.1d5254j5972j3310Tj0648p986n324k662%K662N324TP986J0648TJ3310TJ0648
5097.6c4606J3310TP986J0648P986J0648P986N324UK662T%k662Tp986Uj0648j3310
5094.7E324p986j0648Tp986Tn324Tk662%K662TN324P986TJ0648J3310J0648J5972J8634
5092D2592J8634K1296UK3959K1296TJ8634J5972J3310J0648P986K662%k662p986Tj3310
5089.4B28933j3310j5972Tj8634Tk1297j8634k1296j8634Vj3310j5972j3310Tj0648
5087e5902j0648p986n324Tk662%TK662TN324UP986N324P986K662N324%k662Tp986j0648
5083.8f1226j3310j5972Tj8634k1297j8634Uj5972Tj3310j5972j3310Tj5972Uk1296
5081.2c59371k1296k3959k6620Wk3958k1296j8634j5972j0648p986n324%TN324P986
5078.6f28234P986J0648J3310UJ5972J3310J5972TJ3310J5972J3310WJ0648J0649P986
5075.9c83329P986TN324P986N324VP986UJ0648J3310J5972TJ8634K1296TK3958TK6621
5072.8a17128K3958TK6620K3958J8634K3958K1296TJ8634J5972J3310TJ0649P986TN324
5070.5A59721N324K662N324K662N324P986TJ0648UJ3310UJ0648UP986TN324P986K662
5067.5C32751N324TK662TN324K662T%Un324Tp986j0648j3310j5972j8634k1296Yj8635
5063.9A14466j8634j5972Tj3310j5972j3310j0648Wp986Tn324Tk662n324k662T%k662
5060.9g4536%k662%k662%VK662%K662UN324K662TN324K662N324WP986N324P986K662
5057@P986N324TK662N324K662W%K662%K662%k662%k662%k662T%UK662T%K662V%TK662
5052.1E3240%UK662UN324TP986UJ0648TJ3311J0648J3310J0648J3310J0648UP986UN324
5048.5B39581N324T%K662k662Tp986Tj0648Tj5972j8634Tk1296k1297k3958Vk1296
5045.6b662k1296k3958k1296j8634j5972Tj0649j0648n324k662%K662P986J0649J3310
5043.5a14466J3310J8634VK1296J5972J8634J5972UJ0648TP986TK662T%Tk662n324
5040.5A11804n324Vp986Tn324p986n324p986n324Uk662U%UK662TN324XP986K662N324
5036.1G7198K662k662Tn324p986j0648j3310j5972Uj8634k1296Tj8634Tj5972j5973
5033.7a41087j3310j0648p986n324U%k662Wn324Up986Vn324p986Tn324Wk662S1n324
5028.1c32751k662U%TK662N324TP986J0648J3310TJ5972J3310J5972TJ3310UJ0648
5025.2a70369P986TN324K662U%TK662UN325N324P986TJ0648TJ3310TJ0648J3310J5972
5022a8634J3310J0648J5972UJ8634TK1296K1297K1296VJ8634J3310TP986N324%n324
5019.2B71525p986j0648j3310j5972Tj8634Uj5972j8635j5972j3310Uj0648p986Tn324
5016.6B9282n324Tk662T%WK662VN324P986TJ0648J3310TJ5972J8634J8635J8634TK1296
5013A94327J8634TJ5972J3310J0648TN324K662k662Tp986Tj3310Tj5972j3310j5972
5010.5A96989j5972j3310j0648Tn324T%TN324TP986TN324P986TK662Uk662Un324p986
5007.2A70369n324p986n324Tk662T%K662TN324P986TJ0648WP986TN324K662T%n324
5003.8B42243n324Tp986Tj0648Tp986j0648Up986Un325k662n324k662Wn324p986Uj0648
5000F3888j3310j0648j3310j0648j3310p986j3310Tj0648j3310j0648Vp986Tn324p986
4997.4a27776k663n324k662%K662TP987P986J0648J3310TJ8634J5972J8634TJ3310
4995.1E324J5972TJ0648TN324T%k662n324p986j3310Tj8634j3310k1296j8634k1296
4992.7f6550j8634Uj5973j5972Tj0648Un324Tk662K662%N324P986TJ0648J3310J0648
4989.8a57059J3310J0648J0649P986TN324K662%Tn324k662n324p986Tp987p986Xn324
4986.6a89003p986Zn324Tk662T%K662N324UP986XN324UK662N324K662N324K662TN324
4981.9a59721N324UP986N324P987N324UK662%Uk662X%k662K662%Vk662Un325n324Xk662
4976.5a67707%UN324K662P986UJ0649J3310J0648J3310TJ0648TP986K662%k662p986
4973.7e3240j3310j5972k1296k3958k6621k9282Vk6620Tk3958k1296Tj5973j3310p986
4971.2d28584p986n324%K662TN324J0648P986J3310J3311J3310J5972J8634TK3958
4969.1b95483K3958K6620TL1944TK9283L4606K9282L1944K6620K3958TK1296J5972
4967H2522J5972J0648P986N324K662T%Tk662Z%Tk662%Uk662Vn324k662n324k662%UN324
4962.1H2522P986J0648J3310J5973J8634TK1296TK3958K1296UJ8634J5972TJ3310J0648
4959.7C72681P986N324K663%k663n324p986Tj3310Tj5972j8634Uk1296j8634Tj5972
4957.1A91665j3310j0648p986n324%TN324P986TJ0648VP986UN324K662%k662Tn324
4953.9B39581p986j0648Zp986Tp987n324Tk662n324Vp986j0648Vj3310j0648Tn324
4949.9b662n324T%K662N324TJ3310TJ5972J8634UK1296J8635J8634UJ5972TJ3310J5972
4946.9B55553J3310J0648J3310J0648J3310WJ5972J3311J5972TJ3310J5972J3310TJ0648
4944.3D97796J0648TP986J0648N324P986N324TK662T%Tk662n324Tj0648Tj3310j5972
4941.6E03120k1296j8634k3958Tk3959k3958Tk1296Tj8634Tj5972Tj3310Xj5972j8635
4938.5A17128j8634k1296j8634k1296Tj5972j8634j5972j0648p986n324%K662TP986
4936.4d5254P986WN324K662Uk662%k662Y%K662%N324K662UN324K662N324K662%K662
4931.9B1296%k662Up986n324p986Tj0648j3310Wj0648j3310j0648j0649j0648p986
4929a57059n324U%k662%K662N324TP986J0648J3310J5973J8634TK1296K3958TK1296
4926.3A3310K3958UK1296J8634J8635J3310TP986K662%k662j0648Tj5972k1297k1296
4923.9I8494k6620Vk9282k6620k9282k3958k6621k1296Uj8634j5972j8634j5972j3310
4921.4b90159j5972Tj3310j5972Tj3310j8635j5972Uj8634j5972Vj3310Tj0648Tp986
4918.5e85642n324k662%TN324TP986J0648J3310TJ5972YJ3310J5972J3311J3310J0648
4915.4c59371J0648UP986TN324UK662U%Tk662Vn324Wp986n324p986n324Uk662%UN324
4910.6c59371K662N324P986TN324P986N324TK662T%k662n324p986Uj0648Tp986Tn324
4907.6c80667n324Tk663%k662%Tk662n324k662n324p986n324p986n324Uk662%K662
4904.7d49880N324P986TJ3310TJ5973J8634J5972VJ3310TJ0648TP986TN324P986N324
4901.8b20947N324P986N324VK662N324K662N324VJ0648P986J0649J3310YJ0648UN324
4897.9E324P986N324TK662k662Un324p986n324p986Vn324Uk662%UK662TN324P986N324
4894.2b6620J0648TP986J3310UJ5972UJ8634J5972J5973J8634J5972VJ3310J0648TP986
4891.2B66201K662Tk662n324p986j0648Tj3310Vj0648Tp986Tn324Tk662%k663k662
4888.2A25114k662Tn324Up986Tj0648p986Tn324Uk662%UK662%K662k662Tn324p986
4884.7B9282p986j0648Tj3310Uj0648j3310p986j0648n324Uk662%k662%Uk662Vn324
4881.2a19790n324n325n324p986Tn324p986n324p986n324p986n324p986n324p986Tj0648
4878.8b36919j0648Uj3310j0648sp986j0649j0648p986j0648n324p986n324k662%TK662
4875.2d44556N324P986J0648J5972TJ8635K1296K3958K6620K9282L1944UL4606L1945
4873a06480L4606L1944TK6620UK3958K1296K1297J8634TJ5972UJ3310J5972J3310WJ0648
4869.9C30089J0648P986WP987P986UJ0648P986J0648UP986J0648P986N324TK662%Tk662
4866.4E00458n324Tp986j0648Tj3310Tj8634j5972j8635k1296j8634Uj5972Tj3310
4864B58215j0648p986k662T%TN324TP986VN324TK662T%k662n324Tp986j0648Uj3310
4860.4B26271j5972Tj8634Uk1297k1296Uj8634Tj5972j0648Tp986n324%TK662N324
4857.5b6620P986J0648P986J5972J3310J5972J8634TK1296J8634J8635J8634UJ5972
4855.3B12961J3310UJ0648P986TN324UK662T%K662%K662%K662%N324K662N324UP986
4851.9C40737J0648P986J0648UP987J0648P986XJ0648TJ5972UJ8634K1296J8634K1296
4848.7F06938J8634TJ5973J5972J3310J0648TP986N324U%Un324Uj0648Tj3310j5972
4845.7F68165j3311j5972Uj3310Tj0648Tp986n324k662T%K662N324P986UJ0648J3310
4842.8E96290J0648J3310UJ5973J5972J8634TK1296K3958TK6620TK9282K6620K6621
4840.5I21056K1296TJ5972J0648P986%n324j3310j8634k3958l1945l4606l9930m5254
4838.5G85293m7916Tm7917n0578m5254m2592l9930l4606k9282k3959j8634j3310p986
4836.6C35413k662K662N324P986J0648J3310TJ3311J3310UJ0648TP986UN324TP986
4833.9E03120N324P986TN324P986TN324U%Tk662n324p986Uj0648Vp986Tn324k662%
4830.3D63190%K662N324P986N324P986VN324P986TN324P986UJ0648VJ3310J5972J3311
4827F52193J8634J5972J8634TK1296UK3958TK6620TK6621K9282K6620K9282K6620K9282
4824.5A056818K6620TK3958K6620K3958K3959K1296K3958K1296ZK1297K1296K3958
4821.8A490726K3958UK6620VK3958K6621K6620TK3958UJ8634TJ5972TJ0648TP986TP987
4818.5A959240P986J0648P986J3310TJ5972J8634K1296TK6620TL1944UL7269L4606
4816.2B310625L7268TL4606UL4607L1944K9282WK6621K9282TL1944K9282L1944UL4606
4813.2B978789L7269L7268L9930M2592M5254TM7916N0579N3240TN8564O1227O1226
4811.3C612348O6550O9212P1875P4536Q2522TQ7847R3170R5833J01156J06480J09143
4809.6D653194J14466J17129J22452J27777J33100J35763J43748J51735J54396J65045
4808.1F018805J70369J81016J89003J96989K10298K20948K34257K50229K63538K79512
4806.7H214964L00807L16779L38075L59371L83330M07287M31246M57866M87148N13768
4805.2A2210641N43049N74995O06938O38883O70826P05433P34715P69321Q01265Q27885
4803.8A9083951Q54506Q75801Q94435R05084R10407R02421Q83788Q54505Q09250P48026
4802.4B7722174O70826N80318M71176L51387K23607Q5186n3240j91666l22102m41895
4800.9B9095771n51037o46867p21404p85293q33211q62490q83787q91774q86449q78465
4799.5B1154994q62490q38533q14576p82631p56010p24067o89461o60178o25572n96291
4798A3805185n67008n37727n08443m81824m57866m31246m07287l83330l62033l40737
4796.6I327684l19442l00806k82173k68864k50229k36919k26271k12960k02313j94327
4795.2F833380j83678j75693j67707j62383j54396j46411j41086j38425j30438j22453
4793.7E310710j19790j17128j09143j06481j01156r8494r3170r3171q7846q7847q2522
4792.1D213962q2522p9860p7199p4536p1874o9213o9212o6550o3888o1227o1226n8564
4790.4C378091n8564n8565n5902Tn3240Un3241n0578Vn0579m7916n0578m7916m7917
4788B488979m7916Um5254m7916m5255m5254Tm2592m5254m2592m2593l9930Tl7268Ul1944
4785.4A719659l1945k9282Tk6620k3958k1296Tj8634j5972Tj3310Tj0648j3311j0648
4783.2A424175j3310j0648j3310Xj5972j3310Yj5972j3311j3310j5972j3310j5972
4780A123368j3310j5972j3310j5972j3310j0648Un324T%TN324TP986J0648J3310J0648
4777.5A062142J3310J5972J3310VJ0648TP987P985N325K662%Uk662k663n323k662p987
4774.6A168622n324p986Uj0648Uj3310Tj0648j3310Tj0648Tp986n324T%k662K662%
4771.6A003578K662T%Tk662Tn324p986j0648Tj3310j5972Tj5973j8634Tk1296Uk3958
4768.7G82631k3958Tk6620k3958k6620k9283k6620k9282Tk6620Vk3958k1297j8634
4766.4C72681j5972Tj0648Tp986n324Tk662T%K662%K662%K662%Vk662%k662T%Yk662
4761.9B92821%n324Tp986Tj3310Tj5972Tj8634j5972j8634Tj5973j8634j5972j3310
4759.5G1874j3310Tj0648Tp986Uk662n324k662T%TK662N324TK662P986VJ0648TP986
4756F3888J0648XP987P986VN324P986N324WK662%K662k662Un324Up986Tn324p986Un324
4751.1A38425j0649p986Vj0648p986Un324k662T%K662TJ0648TJ3310J5972K1296K1297
4748.1A49073K3958TK9282VL1944K9282K6621K6620K1296TJ3310TN324K662%n324p986
4745.4D92472j0648j3310Vj0648j3310j0648p987p986n324Tk662%k662K662%K662W%
4742C78005%k662Tn324Tp986Vn324Uk662U%K662UP986UJ3310UJ5973J3310J5972J3310
4737.9D36570J0648P986N324K662%n324Tp986Tj3310j0648j3310j3311j3310sj0648
4734.6B55553j0648Tp986Tj0648p986j0648p986j0648Vj3311j0648p986j0648p986
4732.1H7846p986Un324p986n324Uk662n324%k662%K662Y%K662%WK662VN324TK662N324
4727.1G4536K662T%Tk662n324p986Tj0648Tj3310Tp986j3310Tj0648Up986n324Uk662
4723.8h5184k662U%k662%XK662%TK662%K662UN324P986TJ0648UJ3310TJ0648VP986
4719.2D7916N324TK662T%Tk662Wn324k662W%k662%Uk662%k662n324Tp986n324j0648
4714.8a0648j0648j3310Tj0648Tj3310p986j0648p986n324p986p987n324p986Tj0648
4712.5a62383p986Un324k662T%K662N324TJ0648P986J3310TJ3311J3310UJ5972J3310
4709.7e5902J3310XJ5972J8634VJ8635K1296VJ8634K1296J8634J5972TJ3310J0648
4706.3C32751P986N324%Tn324Tp986Tj0648j3310Xj5972j3310Wj0648j0649j0648p986
4702.7A06480n324Tk662T%K662TN324TP986J0648J0649J3310J0648J5972J3310J5972
4700.3B04975J3310J5972J3310VJ0648P986TN324TK662Tk662Tp986j0648j3310j5972
4697.6B76849j8634k1296k3958k6620k3958Tk3959k1296Tj8634j5972j3310j0648p986
4695.5E324n324Vk662Y%k662%TK662%K662%K662T%K662%TK662%K662%K662%Vk662Un324
4690.1b9282n324k662n324k662%UK662N324P986TJ0648TJ3310TJ8634J5972J8634UJ8635
4687.1A35763K1296J8634UJ5972TJ3310J0648P986N324K662%k662Tp986Tj0648Wp986
4683.9B02313p986Tn324Tk662Un324k662n324Tp986Tp987j0648j3310j0648j5972Uj8634
4680.9B3958k1296j8634k3958k6620Uk9283k6620Uk3958k1296j8634j5972Tj0648Up986
4678.1c64695p986j0648j0649j0648Tj3310Xj0648Tp986n324Tk662%UK662%K662N324
4674.7e27078K662N324UP986J0648TJ3310TJ5972UJ8635J8634J5972J8634K1296J8634
4672.1b92821K1296K3958TK6620UK9283K6620K9282K6620K3958J8634K1296J5972TJ0648
4669.8G4536P986TK662%Tn324Tp986Tj0648Wp986n324p986n324Tk662%TK662UN324
4666g986N324TP986TJ0648UJ3310TJ0648J3310J0648J3310P987P986TK662T%Tn324
4663A49073k662p986Tp987p986Tn324Tk662%TN324P986TJ0648J3311J0648J3310J0648
4660.3A73031P986TN324K662Tk662Tn324Tp986j0648Uj3310j3311j5972Uj8634j5972
4657.4C4606j8634j5972Vj3310Uj0648Tp986n324Tn325k662%UK662N325N324P986TJ0648
4653.9i5832J3310UJ0648J3310J0648P986N324T%Tn324Up986Xn324Uk662T%UK662N324
4649.6g9860K662N324P986N324TP986N324TK662Tk662Tn324Tp986j0648Vp986j0648
4646.6a14466p986p987n324Tk662U%Yk662X%k662T%Zk662%k662n324k662n324k662
4641.1a91665n324%k662%K662N324UJ0648P986J0648UJ0649P986UK662N324%Tk662
4638i0508n324Uj0648p986j0649j0648Tj3310j0648Uj3310j0648Xp986n324Tk662%
4634.5c00807N324TJ0648J3310J5972J8634TK1296K3958K1296K1297K3958K1296J8634
4632.5f1226J8634UJ3310J5972TJ3310VJ0648TP986P987N324K662U%WK662WN324K662
4628.2A65045K662N324K662T%Uk662Up986Uj0648j0649j3310Tj0648j3310p986Uk662
4624.9D7916k662K662TN324P986TJ0648TP986J0648TP987N324UK662%k662Tn324p986
4621.8A30439j0649j0648j3310j5972Tj8634k1296j8634Vj5972Uj0648Tp986p987n324
4619.1a41087k662%UK662%K662%TK662%XK662TK663N324P986N324J0648P986J0648
4615.5g9860J0648VJ3310J0648WJ3310J0648J3310J0648J3310TJ0648J3310J0649J0648
4612.6A49073J0648TP986J0648N324P986K662N324%Tk662Tn324p986Xn324Tk662T%
4609.2A35763N324UJ0648UJ3310J5972VJ8634J5972J3310J5972J0648TP986N324T%
4606.2C64695k662Tp986n324p986j0648p986j0648p986j0648p986j0648Xj3310j0648
4603.4A94327p986j0648Tj3310Tj3311j5972j8634k1296k3958k6620k3958l1944l4606
4601.4g1874l4606l4607l7268l4606Tl1944k9282k3958k1296j5972j0648p987n324
4599.5c93978%K663N324TP986TJ0648UJ3310UJ5972WJ8634J5972J8634J5972J8635
4596.4a25114J8634TK1296K3958UK6620VK3959K1296J8634J3310J0648P986N324%k662
4593.6B10299k662n324p986n324p986Tn324p986Tn324p986Tp987j0648Uj3310j5972
4591F1226j5972Tj8634j5972j8634Xj5973j5972j3310Tp986n324T%K662TP986J0648
4587.9a70369J0648J5972J5973J8634K1296K3958UK1296UJ8634TJ3310J0648P986N324
4585.4A22452%Uk662Y%k662%TK662%K662TN324K662TN324K662K663N324K662TN324
4581.4A46411K662N324K662U%Tk662n324Tp986Tj0649j0648Vp986Tk662n324%VK662
4577.7E8564%Tk662Vn324Tk662T%TN324TJ0648J3310TJ5972J8634J5973J8634J3310
4574.5A62383J3310J0648N324K662%n324p986j0648j3310Tj5973j8634j5972Uj3310
4572.2D7916j0648Tp986k662T%K662TP986N324P986XN324P986N324XK662K663K662
4568.3A33101K662%Tk662Tn325p986Tj0648j5972Uk1296Uk3958k1296k3958k1296Tj8635
4565.3a43749j5972j3310Tj0648n324Tk662%TN324TP986YN324TN325K662%Vk662k663
4561.2a30439k662%VK662K663N324TP986TJ0648UJ3310WP986TN324K662k662Tn324
4557.5A0648j0648p986j3310Tj5972Uj3310j0648n324T%K662P986J0648J3310J5972
4555.1f6550J8634TK1296J8634K3958K1296K3958TK1296K3959K1296TJ8634J5972J3310
4552.9B39581J0648P986N324%k662n324j0648Tj5972Tj8634Uk1297k1296j8634Tk1296
4550.3D5254j8634Tj3310j8634j3310j5972j3310j0648Up986n324Vk663n324Up986
4547.4a54397p986j0648Tj3310Uj5972Uj3310j5972j3310Uj0648p986Tn324%TK662
4544.4c70019N324P986TJ0648WP986VN324WP986N324UP986N324YK662N324K662N324
4539.6a51735N324TP986J0649J0648J5972TJ8634TK3958J8634K3958K1296K3958K1296
4537.5I0508K1296J8635J8634TJ5972J3310J0648TP986K662%k662p986Tj3310j5972
4535.2A81017j5972j8634j8635j8634Tj5972j3310j0648Tp986n324k662T%TK662%K662
4532.6B6620N324UP986TJ0648VJ3310J0648P987J0648N324U%Tk662n324p986Tp987
4529.3A27776p986j0648Tp986j0648p986j0648p986Tn324p986n324Tk662n324k662
4527A0648%k662%K662%K662T%K662%k662Up986k662p986j0648p986j0648p986Tn324
4523.8e8564k662%K662N324P986J0648J5972UJ8634K1296UK3958K1297K1296UJ8634
4521.1B23609K1296J5972J8634J5972TJ3310TJ0648P986J0648N324UK662K663K661
4518.8C91315k661%n325n324p986j0648Tj3310j5972Tj8634Tk1296j8634k1296j8634
4516.5A86341j8634j5972Tj3311j3310p986Un324k662%k662K662%K662%TK662%k662
4513.6G9860%k662S0n324k662Un324k662%TK662N324P986J3310J5972K1296K3958K6621
4509.7A49073K9282L1944K9282L1944K9282K6620TK1296K1297J5972TJ3310J0648P986
4507.7D60528P986TN324K662T%Tk662n324p986j0648Tj5972j8634k1296k3959k3958
4505.2C46061k3958k6620k3958Tk1296j8634Tj5972j3310j0648p986Tn325n324Tk662
4502.9A14466k662%UK662TN324K662P987N324UK662%Tk662p986Tj0649j5972Tj8634
4499.8G1874k1296Tk3958Tk6620k3958k9282k6620k6621k6620Uk3958Tk1296j8634
4497.5c19441j8634j5972j3310j0648p986n324n325k662T%K662UN324K663N324UK662
4494.7c67357N324K662U%Uk662%k662T%k662X%k662%UK662N324P986UJ0648J3310J0648
4490.3c14117J3310TJ0648J3310J0648J3310J0648WJ3310J0648VP987J0648P986N324
4487.4i8494P986N324TK662T%Vk662T%k662%TK662UN324TP986N324VK662T%Tk662Tp986
4482.8d2592n324j0648Tj3310j5972Tj5973j8634Tk1296j8634k1296j8634Uj5972Tj3310
4480.2c30089j3310Uj0648p987j0648Tp986Un324Tk662%K662TN324J0648UJ5972J5973
4477c72681J5972J8634TJ5972J8634J5972J3310TJ0648TN324K662T%k662V%TK662TN324
4473.7b10299N324J0648P986J0648J3310J0648J3310J5973J3310J5972XJ3310TJ0648
4471.1B3958P986N324K662%k662n324Tp986Tj0648n324p986n324Tk662U%K662VN324
4467.8a5972P986TN324J0648J3310VJ5972J3310UJ3311P986J0648N324TK662%Uk662
4464.7A67707%k662T%Uk662%Tk662%k662Tn324k662n324k662n324k663k662%UK662
4461.2A27776K663N324K662N324TK662N324K662%Tk662Tn324Tp986p987p986Tn324
4458.5A06480p986n324sp986n324p986n324p986n324p986k662p986n324Uk662n324
4455c1944k662U%K662TN324P986J0648TJ5972TJ8634TK1296J8634TJ5973J5972J3310
4452.1A73031J0648TP986N324TK662%K662k662%k662%k662Tn324k662n324Tp986Tj0648
4449.1A62383j3310Tj3311j5972Tj8634j5972Uj3310j0648p986Tn324Tk662T%K662
4446.4b9282K662TN324P986J0648P986J0648J3310WJ0648J3310J0648J3311J0648J3310
4443.8A57059J0648J3310TJ0648VP986N324K662%k662n324p986j3310Tj5972Tj8634
4441A59721j5972j5973j5972j3310j0648p986n324k662TK662UN324TP986TN324P986
4438.5A17128N324TN325K662T%Tk662n324n325j0648Tj3310j5972Tj8634Uj5972k1296
4435.6c4606j5972j8634j3310Up986Tn325k662%TN325K662N324TP986N324UK662T%
4432.4h5184%n324Tp986j0648j3310j3311j5972j8634j5972Uj3310j0648n324T%TN324
4429.7b52891P986UJ0648UP986J0648P986XN325P986N324UP986N324TP986N324P986
4426.1f1226P986VJ0648J3310J0648J3310J5972J8634UK3958K1297K1296K3958K1296
4423.6B02313K1296J8634J5972TJ3310P986TK662%Tn324p986j0648j5972j3310j8634
4421.3B34257k1296Vk3959k1296j8634k1296j5972j8634j3310Tp986j0648p986Un324
4418.7d5254k662T%TK662N324TP986TJ0648TP986VK662T%Tn324Tp986Tj0648p986j0648
4415a8634j3310j0648j3310j0648Vp986Tn324Tn325%UK663%K662N324K662T%K662TN324
4411.4a03818K662N324UP986UJ0648TP986J0648P986TN324P986UJ0648P986J0648J3310
4408.4F6550J3310TJ5972TJ8635J5972TJ3310TJ0648TN324TK662Tk662n324Uj0648
4405.5B10299p986j0648Tp986Vk662UK662TN324P986TJ0648TP986J0648N324TK662
4402.3B20947%k662n324p986j3310j0648j5972Uj8635j5972Tj3310j0648Tn324T%TK662
4399.4C9930N324WP986TN324P986WP987N324TK662U%Xk662Wn324Tp987p986Uj0648
4394.1H7846j0648Up986j0648p986n324Vk662%k662%TK662%K662%UK662k662%Tk662
4390.4E324k662Un324p986Tj0648j3310Tj5972Vj5973j3310j5972j0648j3310j0648
4387.6b04975j0648p986Wn324p986Wj0648Tp986j0648p986j0648p986Uj0649p986j3310
4384.2d15274j3310Tj8634Tk1296k3958Tk6620Vk3959k3958j8634j5972j0648p986
4381.7g56011k662%N324J0648J3310TJ8634UJ8635J8634J5972TJ3310J0648TP986UN324
4378.9e27078K662N324%K662k662Tn324Tp986Tj0648j3310Xj3311j3310Uj0648Tp986
4375.4g21405j0648n324p986k662n324%TK662TP986TJ0648TJ5972J3310J5972J3310
4373f52193J5973J3310J0648J3310J0648P986UN324P986N324P986UJ0648J3310J5972
4370.5d81824K1296TK6620K9283L1944L4606L7268L4606L7268TL4606L1945K9282K6620
4368.5d7916K3958J8634J3310J0648TN324K662T%k662Tn324k662n324k662n324k662
4366A0648k662%TK662%N324TK662P986N324TP986N324P986TN324P986UN324P986N324
4362.9A19790P986N325K662N324K662U%Tk662Tn324Tp987j0648p986j3310j0648j3310
4360.1F9212j0648j3310j0648Up986n324k662T%TK662Y%Tk662T%k662n324%Tk662T%
4355.8e324%TK662%K662%N324K662%K662T%TK662%UK662%K662%K662T%Uk662Tn324
4351.6A5972n324p986n324p986Tn324p986Tn324Up986n324Tp986n324p986Vj0649p986
4348.5a38425p986j0648p986n324p986n324k662T%TK662TN324P986N324P986TN324
4345.9a43749P986K662N325K662%Uk662k663n324Vp986Un324p986n324Uk662%UN324
4342.1b02313N324TP986TJ0648VJ3311J3310TJ5972UJ8634UK1296J8634K1296J8634
4339.1I0508J8634J5972J5973J0648P986N324T%Tk662V%K662TN324P986TJ0648P986
4336.1B04975J0648VP986UN324K662U%k662n324k662p986n324p986Tj0648p986j0648
4332.9B15623j3310Uj5972j8634j8635k1296Wj8634Uj5972j3310Tj0648Up986p987
4329.8a30439p986Un324Tk662T%TN324TJ0648TJ3311J5972J8634TK1296UJ8634K1296
4326.6C1944K1296TJ8634TJ3310J3311J0648N324K662%n324p986j0648j0649j5972
4324.4A06480j3310j5972Uj3310j5972j3310j0648j5972Tj3310j8634j5972Tj8634
4322.3a22452j8635j8634Uj5972Vj0648Tp986n324k662%K662N324TP986TN324P986
4319.3b55553N324UK662T%Uk662%k662T%Tk662K662%K662N324VP986TJ0648P986TJ0648
4315.2a65045P986J0648P986TJ0649P986TJ0648UP986J0648UP986VK662N324K662N324
4312.1A5972K662T%K662%Uk662n324Tp986Tj3310Uj5972Wj5973j5972j3310Vp986j0648
4308b28933p986n324Tk662%TK662P986UJ0648J3310TJ5972J3310J5972J3311J5972
4305.4a11804J5972J3310J5972TJ3310J5972TJ0648J5972VJ3310J5972J3310TJ0649
4303A35763J0648P986UN324UK662T%Uk662Tn324k662n324Tk662Tn324%k662%Tk662
4299.2A51735%YK662s%Tk662Tn324Tp986Tj0648p987j0648p986j0648p986n324Tk662
4294.5G4536%K662UP986N324P986TN324P986P987P986N324P986N324P986N324P986
4291.9A81017N324TK662T%k662Tn324j0648Tj3310j8634j8635k1296k3958Uk1296k6620
4289.2b6620k3958k1296Uj5973j5972j0648Tn324k662TK662TN324TP986TJ0648P987
4286.4a27776J0648UJ3310J0648J5972J3310J5972TJ3310J8634TJ5972J8634J5972
4284.3I0508J5972TJ3311J3310TJ0648J3310J0648UJ3310UJ5972TJ3310J5972J0648
4281.7C30089J3310J0648P986N324TK662T%Tk662Un324p986Uj0648j3310Uj5972Tj8634
4278.4B39581j5972j8634Tk1296j8634j8635j8634Wj5972Tj3310Uj0648Tp986Tn324
4275.4g9860k662n324%k662T%k662n324Tp986Tj3311j5972Tj8634k1296j8634k1296
4272.8b47567j8634Uj3310Tj0648n324T%K662TN324J0648P986J3310J0648J3310J5972
4270.2b68863J3310J5972J8634J5972J8634TK1296J8635J8634TJ5972UJ3310J0648
4268a8634J0648P986K662P986N324UP986N324TP986N324P986UN324P986TJ0648P986
4265.1A22452J0649J0648TJ3310J0648VP986N324TK662%Tk662Tp986Uj3310Tj5972
4262A59721j8634j8635k1296Zj8634k1296j8634Tj8635j8634j5972Tj3310Tj0648p986
4258.8b39581p986k662%TK662N324UP986N324P986XJ0648UJ0649J0648XP986J0648
4254.8d5254P986N324P986N324P986N324TP986N324J0648P986J0648P986J3310J0648
4252.6G4536J0648VP986P987K662T%k662p987j0648j3310j5972j8634k1296j8634k1296
4250G986j8634k1296j8634k1296j8634j5972j8634j8635j5972Tj3310Uj0648p986Un324
4247.4b55553k662n324k662T%k662T%TK662TN324P986TJ0648J5972J3310J8634J5972
4244.7a73031K1296J8634J8635J8634VJ5972J8634J3310UJ0648TP986TK662N324%Uk662
4241.5G7198n324Vp986Uj0648p986j0648Tj3310Zj0648p987j0648n324p986n324Tk662
4237.6a70369n324%k662%UK662TN324TP986TJ0648P987J0648J3310WJ5972J3310J5972
4234.3e324J0648J5972J3310UJ0648UP986UN324TN325K662T%Uk662Un325n324Up986
4230.4A01156n324p986Vn324p986n324Tk662n324k662T%n324k662Tn324p986k662j0648
4227.4a0648j0648j3310Tj5972j8634Tj5972j8635j8634j5972j3310Tp986n324k662
4225.3b12961%K662N324J0648P986J3310J0648UP986P987N324K662T%k662Un324k663
4222.4a30439k662%k662%K662TN325N324TP986N324P986N324UK662T%Tk662n324Tp986
4219.1i3170p986Un324Tk663k662TK662%K662K663K662%K662%Tk662%n325k662n324
4215.9a38425n324Up986n324Tp986k662n324k662%TK662%N324K662N324K662N324TK662
4212.9a59721N324UK662N324TK663N324K662N324WP986J0648UJ3310J0648J3310TP986
4209.6E324J3310J0648P986UN324ZP986N324J0648P986J0649J0648TP986J0648TP986
4206.1A96989J0648P986sN324K662T%k662n324p986j0648Tj3310Vj0648j3310j0648
4202.4A65045p986j0648p986j0649p986j0648p986j0648Tp986j0648p986Wk662n324
4199.8A3310k662T%TK662UN324P986N324P986J0648P986J0648TP986TJ0648P986TP987
4196.8A33101J0648P986J0648TP986J0648TP986J0648P986VN324TK662U%k662%k662
4193.6B66201k662%k662T%Yk662Tn324p986j0648Tj3310Tj5972j8634Tj8635j8634
4190.1A01156k1296j8634k1296k3958j8634k3958Tk1296Tj8634j5972j3311j3310n324
4188.1a59721n324k662%TK662TN324UP986TP987J0648TJ3310J5972WJ3310UJ0648TP986
4184.4F1226N324K662%Uk662n324k662n324S2p986Uj0648p986Un324T%TK662TP986
4179.5f1226P986TJ0648J3310J0648VP986UN324VK662UN324K662N324K662N324TK662
4175.9A03818N324K662N324K662U%Wk662%YK662%K662%K663%Vk663k662Tn324Up986
4170.8I8494p986j0648p986j0648Tj3310j0648Up986j0648Tp986Vn324Tk662n324k662
4167.8g7198k662%Tk662%YK662%TK662%K662Y%K662%Wk662%K662%K662%K662T%Vk662
4161.6e0578n324Tp986Tj0648j3310Uj5973j3310j5972Uj3310Tj0648p986n324k662
4158.9b58215%K662N324P986TJ3310VJ5972J3310TJ0649P986TN324K662%k662n324
4156a11804n324p986j0649j0648Wp986n324p986k662U%K662UP986N324J0648P986J3310
4152.7a65045J0648J3310J3311J0648J3310P986UK662T%Tk662Tn324k662n324Vp986
4149.7a17128p986p987p986j0648j3310j0648Vp986n324k662%K662N324J3310TJ8634
4147.1a70369K3958K3959K9282TL1944TK9282L1944K9282TK6621K3958K1296J8634
4145.1B10299J5972J3310J0648TN324K662%Tk662Tn324p986n324p986Tn324p986Un324
4142.2A94327n324Uk662TK662TN324P986J0648TJ5972J8634K1296TK6620UK6621K9282
4139.3D25922K9282K6620K3958K1296J8634J5972J3310P986N324K662%n324p986j0648
4137.3E67008j3310j5972k1296Tk6620Tl1944k9283l1944l4606l1944Uk6620Tk3958
4135A41087k1297j8634j3310Tp986n324k662%K662N324UP986N324P986TN324TK662
4132.3A19790K662T%k662Un324k662p986n324p986n324p986Uj0648p986j0648p986
4129.5B1296p986j0648n324p986n324p986n324k662U%UK662N324UP986TK662P986N324
4126.4A3310K662T%k662n324p986Tj5972Uj8634Uj5972j5973j3310j0648Tn324k662
4123.5a83679k662K662UN324P986N324J0648P986J0648J0649J0648TJ3310J0648TP986
4121e5902P986N324K662%k662n324Tp986Yn324Uk662n325k662n324Wp986n324p986
4117a83679n324Tk662%k662K662TN324P986UJ0648J3310J0648J3311J3310J5972J3310
4114.4g4536J3310UJ0648J3310J0648P986J3310J0648VP986UK662N324%Uk662W%TK662
4110.4H5184K662N324P986TJ3310J3311J3310J5972WJ0648TP986K662Tk662n324j0648
4107.5B44905j0648j3310j5972j8634Tk1296j8635k1296Xj8634k3958k1296Tk3958
4104.9a09142k1297k1296Tj8634Tj5972j3310j0648p986n324T%K662N324P986J0648
4102.6b42243J3310TJ8634J5972J8634K1296J8635J8634K1296J8634J5972J8634J5972
4100.7a3310J3310VP986UN324K662%Tk662n324Tp986j0648Tj3310j0648Tj5972j0648
4097.6c1944j3310Tp986j0648p986n324k662T%TK662N324UP986TN324P986N324WK662
4094.1a8634N324VP986WN324P986N324TK662T%Uk662%n324k662n324Tp986Tj0648Up986
4089.8e324j0648Tp986Un324k662T%TN324UP986TJ0648TP986J0648WP986J0648N324
4086.1G7198P986N324TK662%Tk662n324Tp986Uj0648p986n324Tk662T%K662W%K662
4082.3D2592k662%k662Tn324k662V%UK662%K662N324K662N324UP986UJ0648WJ0649
4078.1A35763J0648VP986J0648P986XN324P986K662N324%K662k662%k662n324k662
4074.8B55553k662%k662%K662UP986N324P986J0648UJ3310J0648J3310UJ3311J0648
4071.9C99302J3310TJ0648J3310J0648YP986J0648VJ3310J0648J3310UJ3311J5972
4068.6F68165J3310S0J0648J3310TJ0648VP986UP987N323P987N324TP986N324P986
4064.6I58324P986TJ0648VJ3310J0648TP986J0648P986UN324P986N324TP986N324P986
4061.6A139340N324P986UP987J0648TJ3310UJ8634TK1296UK3958K6620K3958K6620
4058.8A440147K6621K3958K6620K3958UK1296J8634J5972TJ3310TJ0649J0647J0649
4056.7A719659P986J0648J3310TJ5972TJ8634K1296K3958TK6620K3958K6620K6621
4054.7A988522K3958TK6620K3958TK6620K3958K6620K9283K9282TL1944L4606L1944
4052.7B374513L4606TL4607L1944TK9282K6620K3958TK1296J8634J5972J8634J5972
4050.6B736546J8635J8634K1296K3958K9282L1944L4606L9930M5254M7917N3240TN5902
4048.8C210384N8564N8565O1226N8564TN8565N8564TN5902N5903N5902N8564TO1226
4046.8D027621O1227O3888O6550O9213P1874P4536P7198P9861Q5184TQ7847R3170R8494
4044.9E041847J01157J09142J11805J22452J25115J35762J41087J49072J54397J62382
4043.4F354218J70369J73031J83678J86341J94327J99651K04974K12961K20947K28933
4042H329430K34257K44905K50228K60877K66201K79512K87497K98145L11455L22103
4040.6A1084610L38076L48723L67358L83329L99301M15274M33908M52541M71176M87148
4039.1A5181444N03120N21754N35065N51035N61684N69671N80317N82980N85643N82980
4037.7B0755693N74995N69669N53700N35062N08445M81825M47216M07288L62033L14117
4036.2B5510043K58215K04976J43748Q7846K3959l4607r3170j46410j99651k44906
4034.8B5510043k87496l22104l54047l75343l91317m04625m07287m09949m04627l93977
4033.4B1759271l80667l67358l48723l30089l11455k87497k63539k39582k18285j89002
4031.9A8823074j65045j35761j09143p7199m7916j5973J5973N0578Q7846J22453J57058
4030.3A8705945J99651K36920K79511L22102L64695M12614M60527N05781N59022O06939
4028.9B2653707O60178P10758P61334Q09252Q54503Q91774R29043R50338R63646R60987
4027.5C1145520R45013R07744Q51844P74645O73488N51039M12609K52891Q5184q5184
4026C6514793k63539m28582n85645p26726q46520r50338j027535j088763j126030j144664
4024.6B8326451j152650j142004j120705j094086j056818j016889r71633r26381q75801
4023.3A8969484q30546p82631p37377o92123o49531o09600n72332n35064n03120m71176
4021.9A2585984m44555m12612l88654l64695l40738l19441l00807k79510k60877k44906
4020.4I229189k28932k12961k02314j89002j78355j67706j59721j51734j43749j38424
4019G456291j33101j27776j25115j19790j17129j11804j11805j06480Tj01157j01156
4017.4F194498r8495r5832r5833r0508Tq7846q5185p9860p7199p4536p1874o6550To1227
4015.4E052495n8564Tn5902Tn3241n3240n0578n3240n0578n0579m7916n0578m7916
4013.5D365697m7916m5255m5254Um2592Tm2593m2592Tl9930m2592m2593m5254m2592
4011.3C710842m2592m5254Tm2593m5254Tm2592m5254l9930m2593l7268Tl4606l1944
4009.3C133186k9282Tk3958Uj8634j8635j5972j3310Tj0648p986Un324Tk662n324k662
4006.6B866985k662n324Tp986Tj0648Tj3310j5972j8634j5972j8634j8635j5972Tj3310
4004.3B669996j3310j0648p986n324p986k662n324k662n324Vj0648p986j0648j3310
4002B550206j3310j5972Tj5973j5971j8635j8634k1296j8634Tk1296j8634Uj5972j8634
3999.7B265371j5972j8634j5973j8634j5972j8634k1296Uk3958k6620Tk9282k9283
3997.7A961901k9282l1944Uk9282l1944k9282k6620k6621k3958k1296j8634j5972Tj0648
3995.5A586558j0648p986Tk662T%TK662N324UP986TJ0648P986J0648VP986TN324UK662
3991.9A685052%YK662N324N325N324J0648TJ5972UK1296J8634K1296K3958J8634K1296
3988.7A898013J8634J5972TJ3310P987P986N324K662%k662n324p986p987j3310j5972
3986.6A932619j8634k1296k3958k9282Tl4606l7268l9930m5255m5254m7916n0578Tn3241
3984.6A405541n3240n5902n3240n0578n0579n0578m5254Tl9930Tl4607l4606l1944
3982.7H19899k9282k6620k3958k1296Tj5972Tj3310j0649j0648p986n324k662U%K662
3980.3F12262K662P986UJ3311J3310J5972J8634J5972J8634TJ5972TJ3310UP986J0648
3977.7H43857P986N324UK662N324%K662k662Up986Tj0648Tj5972j3310j8634j5972
3974.9G69321j5972j8634Tj5972j3310j5972j0648Tp987n324T%TK662TN324TN325P986
3972.2F60179N324UK662T%n324Tj0648j3311j8634Tk1296k3958k6620k3958k9282k6620
3969.6D57866k6620Tk6621k6620k3958Tk1296Uj8634j5972Tj3310p986Tk662%K662
3967A59721N324J0648TJ5972TJ8634TK1296TK3958K1296K3958TK1297K1296TJ8634
3964.6D73838J5972J3310J0648TN324TK662UN324TJ0648TJ5972TK1296K3959K6620
3962F78813K6620K9282K6620UK3958K1296J8634J5972J3310P987K661%k661p987j0648
3959.7H97097j3310j8634j5972k1296j8634k1296Tj8634Vj5972j3310Tj0649p986n324
3957.2F25572n324k662%TN324VP986TN325N324K662%k662Tp987p986j3310Tj5972j8634
3954.1E85642k1296Uk3958k1296k3958Tk1296k1297j8634j5972j3310j0648p986n324
3951.9C14117k662%N324P986TJ0648J3310J5972J5973J8634UK1296sJ8634J8635J8634
3948.4F92123J5972J3310J5972J3310TJ0648J3310J5972J3310TJ5972TJ8634J5972
3946.4H97097J5973J5972TJ3310J0648TP986N324K662%Tk662n324Tp986j0648p986
3944I55662j3310j0648j3311j3310Uj0648Up986n324k662T%K662TN324P986TJ0648
3941.1H65153J0648VJ3311J0648UJ3310J0648TP986J0648P986TN324TK662T%Tk662
3937.9A035522n324Tp986Wn324p986n324Tk662%k662K662N324TJ0648TJ5972J8634
3934.9A024874K1296K3958K6620K9282L4606L4607L7268TM2592UM5255M5254UM7916
3932.6A626488M7916M5255M5254WM2593M2592UL9930M2592L9930L9931L9930M2592
3930.2B361203L9930TM2593M2592UL9930TL7269L7268L1944K9282TK1296TJ8634TJ5972
3927.6B952169J5972J8634TK1297K3958K6620K9282L4606TM2592M5255M7916N3240
3925.7C364781N5902O1226O3889P1874TP9860Q2523Q7846R3171R8494J03818J09142
3924D344400J14467J22452J27777J33101J41086J46411J54396J62383J70368J81017
3922.5E797858J91665J99651K10299K20946K34257K44905K58215K68863K84835K98146
3921.1H209640L14117L30089L46061L67358L88653M09950M36570M63189M92472N27078
3919.6A2285177N56360N93628O28234O68165P02771P42701P79970Q14574Q51844Q78463
3918.2A9501887R05084R21054R29041R23719R02422Q67814Q11915P34714O36219N21754
3916.8B7655623L85992K42242Q5186p1875k26270l72681n03121o17586p16080p90617
3915.3B5070813q46520q86449r02422r10408r05082q86450q62492q30547p98603p58672
3913.9A6483168p24067o81475o46869o06938n72333n37725n05782m73838m44556m17936
3912.5A0871649l93977l67358l48722l27428l08793k90159k79511k63539k50229k36919
3911G805014k28933k15623k07637j94326j86341j75693j65044j54397j46411j35762
3909.6E994847j27777j19790j11804j03819r5832r0509q5184p9860p4537p1874o9212
3908D964649o3888o1226n8565n5902n3240n0578n0579n0578m7916m5254Um2593m2592
3906D251230l9930Tl7268l4606Tl1944l1945k9282Tk6620k9282Tl1944Tl7269l9930
3903.7C716166m2592m5254m7916n3240n3241n8564To1226o1227o3888Uo3889o3888
3901.7B914901o1226Tn8564n8565n5902n3240Un0579n0578Tm7916m7917m5254Tm2592
3899.4B079030m2592l9930l7268l4607l4606l1944k9282k6620Tk3958Tk1296k1297
3897.5A685052k1296Vj8634k1296j5972j8634j5972j3310Tj0648Tp986j0648j0649
3895.2A432161p986j3310Tj5972j8634k1296k6620Tk9282l1944l4606l4607l4606Uk9282
3892.9A024874k9282k6620k1296j8634j5972j0649p986k662%N324TJ0649J0648J5972
3890.9I39690J3310J5972J8634J5972VJ0648TP986N324K662%k662n324p986j0648Uj3310
3888A027536j0648Wp986n324p986n324p986n324Tp986n324p987n324Uk662T%K662TP986
3884.5H99759N324J0649J0648J3310VJ5972J3310WJ0648TP986N324T%n324Tp986j3310
3881.2A070128j3310Vj0648n324k662%N324P986J3310J8634TK3958K6620K9282L1945
3878.8A173947L1944L4606L7268WL9931L7268UL4606L7268TL4607L4606TK9282L1944
3876A852759K6620TK3958K1296K1297J8634UJ5972J8634J5972YJ3310J5973J3310J5972
3873B233427J3310J5972UJ8634TK1296VK3958TK6621K3958K6620XK9282K9283L1944
3869.7B765829K9282L4606L1944L4606L7268TL7269L7268L4606L7268L4606L1944TK9282
3867.7C244990K6621K6620K3958VK1296K3958K6620K3958K9282TL1945L1944L4606
3865.5C646954L4606L9930TM2592M5255M7916N0578N5902TO1227O3888O6550P4537
3863.7D325767P4536Q2522Q7846R3171J01156J06481J14466J22452J27777J38425J49072
3862.1E523671J57059J67707J81016J91665K04975K20947K34256K50229K68863K84836
3860.6G685224L03468L22104L40737L64696L83329M09950M31245M57866M84485N13769
3859.2A1696873N40388N74994O06938O41545O76151P13419P50686P87955Q25223Q59830
3857.7A8674002Q94436R26378R53000R74295R87606R90269R84944R66308R31705Q78463
3856.3B8161406Q11912P26729O22912N03119L72682K26271P7198p7198k23609l70020
3854.9C0831402n00459o17586p18742q03927q67815r18394r50338r66309r71635r63646
3853.4B2552551r47676r23719q94433q62493q27884p93280p53349p16080o81475o44207
3852A4507955o12262n77656n45712n16430m87148m57866m33907m09950l85992l64695
3850.6I716337l43399l24765l06132k92820k74188k63539k47567k36919k26270k15623
3849.1F985115k04975j96989j86340j81017j70369j59720j54397j46411j38424j30439
3847.7E316034j25114j19791j11804j06480j01157r5832r0508q5185q2522p4537o9212
3846.1D253892o3888n5902n3240n0579m5254m2592l9930Tl7268l9931l9930m2592Tm5254
3844.1C615010m5254m5255m7916Wm5254m5255m2592l9930l7268l4606k9282k9283k3958
3841.8B957493k3958k1296j5972j8634j5972Tj3310j5972Tj8634Tj8635k1296k3958
3839.8B699278k6620Tk9282Tl1944Tl4607l4606Tl7268Tl9930l7268l9930l9931l7268
3837.5B150904l7268l4606l1944Tk6620k3959k1296Tj8634Tj5972j8634j5972j8634
3835.4A815491j5972j8634j5972Tj3310j0648Tp986n324k662%K662UK661K663K662
3833A714335%Tn325n323j0649j0648j5972Tk1296Uk3958k1296k3958k1296Tj8634j8635
3830.4A437485j3310Tj0648p986n324Tk662T%k662V%k662T%UK662TN324TP986N324
3826.8A389569P986TN324P986N324N325N323N324K663N324K662N324K662T%Un324k662
3824.1A453458p986p987p985p987p986Tn324Tk662T%K662N324K662N324UK662T%Tk662
3820.9A418851k662Tn324Tp986Uj0648Uj3310Uj5972j3310j5972Uj8634j5972j8634
3817.9A176609k1297k1296k3958Tk6620k9282Tl1944Tl1945l1944k9282Tk6620k3958
3815.7G63997k1296j8634j5972j3310Tj0648p986j0648p987p986Tj0648Tj3310j0648
3813.6E82980j5972j3310j5972j3310j5972j3310j5972j3310Uj0648Up986p987p986
3811.3C83329n324k662%K662TN324TP987J0648P986WN324TK662%k662Tn324Tp986Xp987
3807.1C91315n324Uk662%TK662N324TJ0649P986J0648J3310J0648TP986N324T%n324
3804.2D63190n324j0648j3310j5972j8634j8635k1296j8634Tk1296j5972Uj3310p986
3802B31595p986n324%K662N324P986J3310TJ8634TK1296TK3958K3959K3958K1296TJ8634
3799.4D73838J5972TJ0648TP986N324TK662N324K662TN324K662N324VK662N324K662
3796.6E98952K662W%K662%Tk662%k662Tn324k662n324k662n324k662Zn324Up986j0648
3792.1E29740p986j3310Zj0648p986j0649n324Vk662Vn324k662p986n324p986Xn324
3787.6B79511n324Vk662U%k662%k662%k662%Vk662%k662Tn324Vp986n324Tk662UK662
3783A89003K662TN324P986TJ0648UJ3310J0648TJ3310P986J0648P986N324TK662k662
3780.3C32751%n324Tp986Tj0648Tp986j0648Up986Vn324Uk662Tn324k662n324p986
3776.8A70369j0648j3310j5972j8635k3958Tk6620k9282Ul1944k9282l1945k6620Uk1296
3774.4b44905k1296j8634j5972Tj3310Tj0648p986Tk662T%K662N324TJ0648J3310TJ5972
3771.7c08793J5972K1296J8634K3958K1296K3958UK3959K1296UJ5972UP986TN324K662
3768.9B3958%k662n324p986Tj0648j3310Uj5972Vj3310j5973j3310j5972j3310Tj0648
3766.1b10299j0648Up986n324Tk662T%TK662VN324K662N324TP986UJ0648J3310TJ5972
3762.5a59721J5972J5973J8634TJ5972J8634J5972J3310TP986N324K662k662Tp986
3760.3a0648j0648j3310j5972Tj3310j5972j0648Tp986n325k662K662K663N324J0648
3758.1a11804J0648J3310TJ5972J8634J5972J8634J5972J8634J5972TJ3310TJ0648
3756.1I8494P986TN324TK662N325K662TN324K662N324VP986N324P986YN324UK662%
3752.1B55553k662Tn324p986j0648j3310Uj5972j3310j5972j3311j5972j0648j3310
3749.9H7846j0648p986j0648n324p986Tn324Up986n324p986k662p986Un324p986n324
3747.2d5254k662UK662%N324WK662N324%Un324Up986Tn324Tk662TK662N324P986J0648
3743.2c7268J3310J5972J3310J8634TK1296TK3958K3959K3958XK1296UJ8634J5972
3740.3C75343J5972J3311J3310P986TN324T%K662k662%k662%k662U%k662Un324k662
3737.1D17936n324Tp986n324Tn325n324k662%UK662%K662%k662Tn324Tj0648p986j0648
3734C35413j3310Vj0648j3310Uj0648Tp986Tn324k662n324%Yk662%k662Vn324Up986
3729.3A43749j0648j0649j0648Tj3310Uj0648j3310j0648Tp986Tn324p986n324Vk662
3726.5c7268k662T%UK662UN324P986TJ0648TJ3310J5972TJ8634VK1297J8634UJ5972
3722.9B20947J5972TJ3310J0648P986N324T%Tk662n324Tk662n324k662%TK662UN324
3719.8B84835N324K662N324%Uk662n324Up986n324p986n324Uk662T%TK662%K662W%
3715.8B52891%Tk662n324Tp986Tj0648Xp986Un324n325k662T%XK662k662%k662Un324
3711.1A06480n324Xk662n324k662%k662%K662%N324K662N324K662N324K662%Tk662
3707.8H5184k662n324p986j0648Tj3310j5972Vj8634Tj5972j3310Tj0648p986p987
3705.2a35763k662%K662TN325N324P986UJ0648P986J0648N324P986N324K662Tk662
3702.6d7916%n324k662p986n324Wk662V%TK662TN324TP986J0648TJ3310J5972UK1296
3698.7B6620K1296J8634K1296J8634TJ5973J3310TP986TN324K662%Tk662T%k662%K662
3695.8A86341K662TP986VJ0648TP986UN324K662T%Tk662X%k662%k662%k662Vn324Xp986
3690.3B07637n324k662n324Tk662T%VK662T%K662T%K662%Tk662%k662V%k662Yn324
3685.4A59721k662Xn324k662Tn325k662n324k662T%UK662WK663%Tk663k662V%UK662
3680.5A19790K662N324N325N324P986N324TK662U%k662Tp986Tj0648j0649j3310Vj0648
3677.4E8564j0648Tp986n324p986n324Uk662n324Wp986n324p986Vj0648Tp986j0648
3673.9a14466j0648p987p986Tn324k662%K662N324TP986J0649J3310TJ5972J3310J5972
3671.5e3240J5972UJ0648J3310J0648P986TK662Tk662n324Tp986j0648Uj3310Uj5972
3668.5e8564j5972Vj5973j8634j5972j8634j5972Tj8634j3310Uj0648p986Tn324k662
3665.7c16779k662T%UK662%K662T%K662%K662VN324YK662T%k662n324Uj0648p986j0648
3661c06131j0648j3310j0648j3310Uj3311j3310Tj0648Tp986n324T%N324TJ3310TJ8634
3658.1d04626K1297K6620TK9282L1944VK9282K9283K6620K1296TJ5972TJ0648P986
3655.6E324P986N324TK662UN324K662P986N324P986J0648UP986UK662Tk662Tp986Tj3310
3652.2H7846j3310Tj8634j5972Yj3310Vj5973j3310j5972Tj8634Uk1296Wj8634Tj8635
3648d01964j3310j0648p986k662%P986J0648J8634K1297K6620K9282L4606L7268L9930
3646b10299M2592L9931M2592L9930TL7268L4606TL1945K6620K3958K1296J5972TJ0648
3643.8B47567J0648P986TK662N324K662%Uk662n324Tp986Wj0648p986j0648Vj3310
3640.4A57059j3310j5973j3310j5972j3310Tj0648Tp986Un324Wk662n324Tk662n324
3637.4b1296k662n324k662n324k662n324k662V%Tk662%Tk662%k662Tn324k662n324
3634.2g9860n324Uk662U%Uk662%k662Un324p986p987p986Un324Uk662%TN324K662N324
3630a65045N324WK662N324%K663%VK662%TK662UN324K662P986N324P986J0648P986
3626.3f9212J3310J0648J3310TJ5972J0648J3310TJ0648J3310J0648UP986J0648P986
3624A17128P986J0649P986J0648J3310J0648J3310J5972J3310J5972UJ8634J5972TJ8634
3621.7C38075J5972UJ5973J5972J3310UJ0648TP986K662T%n324Tj0648Tj3310Wj0649
3618.2C83329p986n324k662%K662P986TJ0649J0648J5972UJ8634J5972VJ0648UN324
3615.2E74994N324K662%k662n324p986Tj3310Uj5972Uj8634Tj5972j8634j8635j8634
3612.5C62033k1296j8634k1296k3958k1296k3958k1296Uj8634j3310j3311p986n324
3610.4A09142k662K662P986TJ0649J5972UJ8634J5972UJ3310J0648TP986N324TK662
3607.7C06131%Uk662n324Tp986j0648j3310Tj8634Uk3958k1296k3959k1296Uj8634
3604.8C9930j8634j5972j0648j3310j0648Up986Tn324k662UK662VN324UK662V%k662
3601.1d5254%k662Tn324k662n324Vp986n324p986Tn324Uk662k663k662%k662%Xk662
3597.1a38425%k662Un324k662p986n324j0648p986j3310j0648j3310j5972j3310j5972
3594.7b68863j3310j5972j3310j5972j3310Uj5972j3311j3310Uj0648Tp986k662T%
3592.2d71176N324TP986J0648TJ3310TJ3311J3310J5972J3310TJ0648J3310J0648UP986
3589.6b71525P986N324K662%Tn324Tp986j0648Wp986n324T%TN324TJ0648TJ3310TJ5972
3586b71525J8634J5972J8634TJ5972J8634J5972J8634J3311J5972J3310TJ0648P986
3584e5902P986N324K662%k662Tp986Vj0648p986j0648p986Tp987p986n324Tk662T%
3580.8a54397%K662TN324UP987P986J0648P986J0648TJ3310J0648J3310J0648UP986
3578.1@P986UN324K662N324K662V%K662%Wk662Tn324k662n324Tp986n324Uk662n324
3573.9e324k662V%Uk662%k662Tn324Up986j0648p986j0648p986j0648p986Tn324p986
3570.4a25114n325k662n324Wp986n324p986n324Tk662n324k662%sK662%K662%N324
3566.2a91665N324P986UJ3310J0648J3311J3310VJ0648UP986UN324U%K662%k662%p986
3562.5g986p986Tj0648Tj3310j0648Tp986Un324Vk662n325n324k662T%TK662P986P987
3559a25114J0648J3310J5972J8634K1296J8634K3958J8634K1296J8634K1296J8634
3557.3I5832J5972J3310J3311P986UK662T%k662n324p986Tj3310j3311j3310j5972
3554.9H7846j8634Uk1296j5972j8634Tj5972j3310Tj0648p986k662T%TK662N324K662
3552.1i8494N324TK662U%K662%K662%Uk662%XK662TN324K662N324P986N324VK662Uk662
3547.4b3958%k662n324Up986Uj0648p986Vn324Tk662%K662UP986UJ0648TJ3310UJ5972
3543.2a3310J3310J5972VJ3310J5972J3310J0648TP987N324TK662%Tk662Xn325k662
3539.8A25114k662n324k662W%k662%K662UN324TP986J0649J0648J3310UJ5972TJ3310
3536.3B34257J3310TJ0648P986TN324TK662WN324UP986J0648VP986J0649P986N324
3532.8D09950K662%n324Tj0649j0648j5972Uj8634Tj5972j8634j3310Uj0648p986n324
3530.1A96989n324k662U%K662%K662WN324K662%K662%Tk662Un324Up986Tj0648Tj3310
3525.9A35763j3311j3310j5972Vj3310j0648Tp986n324k662T%TK662%Vk662Tn324k662
3522.5a8634n324Tp986n324p986Uj0648p986j0648Vj0649j3310j0648Vj3310j0648
3519.5b18285j3310j0648j3310Tj0648j3310p986j0648p986n324U%k662%K662UN324
3516.7c24765N324TP986WN324P986K662N324%K662k662%k662%UK662N324P986TJ0648
3513.3b20947J0648J3310UJ0648TP986TK662%Tk662n324Xk662T%k662%Uk662Tn324
3509.2a83679n324p986Yn324k662%TK662P986TJ3310TJ5972J8634TK1296K1297K3958
3505.9h7846K1296VJ5972J8634J3310J5972J0648P986TN324K662%Tk662n324Tp986
3503.2G4536p986Tn324p986k662T%K662P986J0648J3310J8634TK3959K3958K6620TK9282
3500.6B42243K6620VK1296K3959J8634J5972J3310TP986N324K662%k662Un324p986
3497.9D49880n324Uk662U%TK662TN324K662N324K662U%k662Tn324Tp986Vj0648j0649
3494C83329j3310j0648j5972j3310Tj5972Tj3310Uj0648Tp986Wn324p986j0648p986
3491A51735j0648j3311j0648j3310Zj0648n324p986Tn324k662T%TK662%K662T%Tk662
3487.1b6620k662Tn324Tp986n324p986j0648p986Vn324Uk662%k662K662UN324TP986
3483.6a01156P986J0648P986J0648P986J0648P986UN324K662N324%K662%k662Tn324
3481a5972n324p986j0648p986j0648Tp986Tn324%TK662P986J0648TJ5972TJ8634J5972
3478.3G986J8634WJ3310J5973J0648P986K662Tk662n324p986j0649j5972Uj8634j5972
3475.4D5254j8634j5972j3310Uj0648p986Tn324k662T%K662TN324TK662N324K662Uk662
3472.2c7268k662Tp986Uj0648j3310j0648j3310j0648j0649p986Tk662%K662N324J0648
3469.7a35763J0649J3310J5972J3310J5972WJ3310J8634J5972J8634K1296J8634K1296
3467.4A25114J8635K1296J8634TJ3310J5972J0648P986N324K662%k662n324p986j0648
3465.2B31595j3310j5972Uj8634j5972j5973j3310j0648Tp986n324k662%TK662W%K662
3462H5184%Uk662Tn324k662n324Uk662U%TK662TN324TP986N324P986N324TK662T%Tn324
3457.9I5832k662p986Vj0648Tp986j0648p986j0648n324j0648p986j0648Tj3310Vj5972
3454.8a11804j5972j5973j3310j5972j3310Uj0648p986n324T%TK662TN324P986WN324
3451.7a86341P986N324UK662TN324K662N324TP986P987J0648UJ3310TJ0648TP986UN324
3448.3a3310K662N324K662T%K662W%K662%K662%TK662%K662%K662N324K662N324XP986
3444G4536N324P986VJ0648J0649J3310UJ5972TJ8634J5972J8634K1296J8634K1296
3441.4C19441K1296UK1297K3958K1296VJ8634K1296J5972TJ3310J0648P986K662%k662
3438.7F17586n324p986Tj3310Yj0648Tp986Tn324k662W%k662%Tk662K662%TK662U%
3434.1D52542K662T%Tk662Tn324Tp986j0648Uj3310j3311j3310sj0648Up986Tk662
3429.9B04975k662%K662N324P986TJ0648J3310J0648J5972J3310UJ0648UP986N324
3427.3C62033N324TK662%K662%Uk662T%k662U%k662U%k662%k662%Tk662K662%TK662
3423.2C54047K662N324K662N324UP987N324P986TJ0648P986TJ0648P986VN324TK662
3420.1D92472K662%Tk662Tn324Wk662T%K662TP986J0648J3310J8634K1296TK6620TK9282
3416.7F38882K6621K6620K3958K1296J8634J5972J3310P986N324T%Tk662n324Tp986
3414.4G82631n324j0648p986j0648Tj3310Uj5972Uj5973j5972j3310j5972j3310j0648
3411.9E64346j0648j3310p986j0648sp986j0648p986Tn324n325n324k662UK662%K662
3408.3C83329N325N324TP986J0648P986J3310J0648J3310TJ0648J3310J5972J3310
3406.3E29740J3310UJ5972VJ8635J8634K1296VK3958VK6620K3958K6621K3958K6620
3403.1I79620K6620UK3958K6620UK3959K6620WK9282K6620K9282K6620K9283K6620
3400.4A488064K6620K3958K1296TJ8634J3310TJ0648N324K662%n324p986j0648j5972
3398.3A605192j8634k3958Tk6620Tk9282l1945k9282Vk6620k3958k1296j8634Tj5973
3395.8A181932j3310j0648p986n324U%k662%Xk662Un324k662n324Uk662T%K662TP986
3391.8A107396P986J0648TJ5972J3310J5972J5973J3310J5972J0648J3310J0648P986
3389.9A269779P986TJ0648P986TJ0648P986J0648UP986TN324U%Uk662W%TK662TP986
3385.9A394893J0648J3310J8634K3959K9282L1944L4606M2592TM5254M7917M7916N0578
3384A834125M7916TM5255M2592L9930L7268L1944K9282K3958J8634J5972J3311P986
3382.1B236089P986TK662N324TK662N324TP986N324J0648UJ3310J5972TJ8634K1296
3379.5B409119K1296K3958K3959K6620K3958K6620XK3958K6620K3959K3958K6620K3958
3377.1B837703K6620K9282UL4606L4607L7268TL9930M2592M5254TM7917M7916N0578
3374.9C415359N3240N3241N5902UN8564N5902O1227N8564UO1227N8564TN8565N5901
3372.6D333752N8565N5902TN8565N5902N8564O1226TO3889O6550O9212P4537P7198
3370.8E150990Q2522Q7846R0509R5832R8494J06481J09142J17129J19790J27777J30438
3369.2F316950J38425J43748J51735J54396J62383J70369J73030J81017J86341J91665
3367.7G970059J96988K02313K07637K15623K18284K26272K34257K42242K47567K58215
3366.3A0219457K68863K79511K90159L00808L16779L27427L46061L56709L75344L91316
3364.9A3472434M07287M28584M44555M65852M87148N08444N32403N59022N82980O09600
3363.4A8498309O38882O65502O94786P26728P56012P87955Q19898Q49182Q81125R10408
3362B6228787R42352R68970R98254J022213J043508J062141J078115J086101J088762
3360.7C5519203J083438J070129J048832J016886R74297R15731Q51843P71981O81476
3359.4D3933816N80317M68515L51387K23606R3172l9930j70367l00809m23262n43047
3357.9D4173398o49531p45363q33211r07742r68973j016887j056820j080777j099410
3356.7C5814684j107395j107394j099413j083437j067467j043508j016888r87606r55662
3355.4B6345914r21055q89111q54506q19898p85293p50688p16080o84137o52193o20248
3353.9A8652705n90967n59021n35065n08443m84485m60529m39231m17936m01964l83329
3352.5A3871735l67357l54048l40737l27427l14117l03470k95482k82174k74187k63539
3351A0749197k58215k47567k39581k31595k26270k15623k10299k02313j94327j83678
3349.6H539729j78355j70369j59720j54397j49073j38424j33100j27777j19790j17129
3348.2G091595j09142j06481j01156r5833r3170r0508q7847q5184Tp9861p9860p7198
3346.4F000171p7198p4536p1875o6550o6551o1226Tn5902n3240n0578m7916m5255m5254
3344.6E222864m5254m5255m5253m5255m7916Tn0578n0579n3240Vn0579n0578Tm7916
3342.3D432247m5254Tl9930l9931l7268l4606l1944k9282Tk3958k1297k1295j8635
3340.4D014311j8634j3310j5972j0648j3310p986Un324k662%UK662%Tk662Tn324p986
3337.5C894521j0648j5972Tj8634k3958k6620k9283l1944l7268l9930m2592m7916n0579
3335.6C503205n3240o1226To6551o9212p1874p4536p7199p7198Tp4537p7198p4536
3333.8B587474p1874o9213o6550o3888o1226o1227n5902Un3240n3241n0578Um7916
3331.6A719659m5255m5254m2592l9930l7268Tl1945l1944k9282k6620k3958Tj8634
3329.7A285751j8634j5972Tj3310Uj0649j3310j0648j3310Yj0648Up986Tn324Tk662
3326.3A006240k662%UK662T%K662%Tk662n324Tp986j0648Tj3310j5972j3310j5973
3323.4I10407j3310Uj0648Tp986n324Tk662T%K662UN324YP986N324P986UJ0648J3311
3319.4I31704J3310TJ5972UJ8634J5972J8634J5972VJ0648J3310P986TN324%Tk662
3316.5A165960n324Tp986j0648p986j0648p986Tn324Uk662%k662T%k662T%Tk662%K662
3313.2A072790%TK662T%K662T%TK662%Tk662%k662Un324Tp986n324p986Tj0648p986
3309.6A016888j0648p986j0648p986Un324Uk662n324k662Yk663n323k663n324k662
3306.3I02421n324k662U%k662Wn324p986Uj0648j3310j0648Tj3310j0648p986Uk662
3302.8G50687k662K662TN324TP986J0648P986J0648TP986UN324UK662%Tk662Tn324
3299.6H43857n324Tp986Tj0648p986j0648Wp986j0648p986Tn324Tk662n324k662n324
3296.6F84137k662n324p986Uj0649j3310Uj5972j8634j5972k1296j8634k3958k1296
3294.3D65852k3958Tk1296k1297j8634j5972j3310p986n324k662K662N324P986J0648
3292.3C38075J3310TJ5972J5973J3310J5972UJ3310VJ0648VP986J0648TP986J0648
3289.3F01614J0648TP986J0648N324P986N325K662%k662Tk663n323p987n324U%TK662
3286.4F28234N324J0648TJ5973J8634TK1296K3958K6620K3958K6620K3958K6620K3958
3284.4I05083K1297K3958K1296VK3958TK6620TK9282L1945L4606UL7268UL4607L7268
3281.5A485402L4606TL1944L4606L1944K9282L1945K9282TL1944K9282WK6621K9282
3279.1B007156K6620VK9282UL4607L4606TL7268VL4606L4607L4606L1944K9282UK6620
3275.9B704602K3959K3958UK1296K3958UK6620K9282L1944L4607L7268M2592M7916
3273.7C143834N3240N8564O1227O6550P1874P1875P7198TP9860Q2523P9860Q2522P9861
3271.9D086186Q2522TP9861Q2522Q5184Q2522Q7847Q7846R0509R3170R8494R8495J03818
3270E241498J09143J11804J17128J19791J27776J30439J38424J46411J51734J59721
3268.6F553869J70369J75693J89002J96989K07637K18285K28932K42244K52890K66201
3267.1H702111K79511K92821L06131L22104L38075L54048L70019L91316M09949M31246
3265.7A2197331M55203M73838M97796N19092N40388N64346N80319O01615O20248O33558
3264.2A7683734O44205O52194O54853O52194O46869O33558O09600N82981N48373N03121
3262.8B3811682M49879L91316L24766K50228J73029R3172J0647p4535j57059k34258
3261.4B5038867l11455l78004m39232m97797n40387n82980o12264o33557o52193o60178
3259.9A9730820o62841o60178o54856o44205o30896o14925n98952n80319n59022n37726
3258.5A3586900n19092m97796m76499m57867m36569m15273l99302l75344l59371l40737
3257I309050l24766l06131k87497k74187k60877k44905k31595k20946k10299j96989
3255.6F750858j89003j81017j73030j62383j59720j51735j46410j43749j35763j33100
3254.2E174948j30439j25114j19791j17128j11805j09142j03819j01156r8494r3170
3252.7D064890r0509q7846q5184q2523p9860Tp4537p1874o9212o6550o1227n5902n3240
3250.8C106566m7916m2592l9931l7268l4606l1944k9282Vk6620k9283k9282Tk6620
3248.7B614094k9282Tk6620k9282k6620k9283k9282Tl1944k9282l4606Tl4607l7268
3246.7B182848l9930l7268l9930Ul7269l7268l1944Uk6620k3958Tk1296j8634k1297
3244.4A679728j5972j8634Vk1296Xk1297k1296j8634Uj5972j3310j0648j3310p986
3241.3A301723p986n324Tk662U%k662n324k662p986n324j0648Vj3310j3311j3310Uj5972
3238.2A126030j0648j3310Tj0648j3310j0648Vp986j0648j3310j0648j3310Tj5972
3235.9I37028j5972j5973j5972Uj3310j0648Tp986n324Uk662n324Up986j0648Tj3310
3233G37377j5972j8634k1296Tk3959k3958k6620Tk9282Tk6620k9282k6620k6621k6620
3230.8C64695k6620Tk3958k1296j8634j5972j3310p986k662%P986J0648J3310J5972
3228.8B55553K1296J8634K1296UJ8634J5973J5972UJ3310UJ5972VJ8634UK1296J8634
3225.7F41544J8635J8634TJ3310J5972J3310J0648TP986TN324VK662TN324K662TN324
3222.8H19899K662V%Vk662Un324k662n324p986n324p986Tj0648Tp986j0648Tp986Tn324
3219G08095k662%TK662N324TP986J0648TJ3310TJ5972WJ3310TJ0648TN324K662k662
3215.7I07745n324p986j3310Tj8634k1296k3958k6620k9282Tl1944k9282k9283k9282
3213.7E98952k9282k6620k3958Uk1296j8634k1296k3959k1296k6620Tk9282Tl4606
3211.5B18285l1944l4606l1945l1944k9282k3958Tj3310j5972j0648p986n324k662
3209.7d5254%K662UP986UJ3310J0648J5972J8634K1296K3958TK6621K6620K9282XK6620
3206.4C70019K9283K6620TK3958UK1296J8634J5972TJ0648TN324TK662T%k662Tn324
3203.5F22910p986n324p986j0648Uj3310Uj5972j8634j5972j8634j5972Vj0649j0648
3200.8C75343j0648p986n324Uk662n324k662n324Tk662n324k662U%K662TP986J0648
3197.9C27427J0648J5972J8634K1297K3958K6620K9282UL1944UL1945L1944K9282L1944
3195.6G53349K9282VK6620K3959K6620K1296TJ8634TJ5972J3310J0648UP986N324VK662
3192.4A120706N324K662N324UP986J0648J3311J3310J5972K1296TK6620K9282TL4606
3190.1A368273L4606L7268L9931L9930TL7268L9930L7268L7269L1944L4606L1944K9282
3188.2A839449K9282K6620K9282K6620K6621K9282K6620TK9282K6620K9282K6620UK3959
3186.1B249399K1296TJ5972TJ0648P986N324K662%k662n324Tp986Vn324Tk662K662
3183.2B294653K662N324J0648J3310J5972J8634K1296K6620K9282L1944L4607L9930
3181.5B544882M5254M7916N3240N8564O3889P1874P4536Q2523Q7846R3170R8495J03818
3179.7C426007J09142J14467J19790J25115J30438J35763J43749J51734J59721J70368
3178.3D786294J78355J91665K02312K15624K28932K44905K60877K76849K92821L14117
3176.9G192751L32752L54047L80668M01964M28583M57866M87147N19092N51036N90967
3175.4A1696873O25572O68164P10757P56011Q03928Q57167R07745R60986J016887J067467
3174B0071557J120707J168621J211215J240498J267115J269779J259131J227188J165960
3172.7C1001771J075452R55660Q06590O22910M15273J91668m2594k74187n00457p02770
3171.2C3549316q81127j030199j144664j227185j280428j309709j312371j296399j267117
3169.9B2800117j229847j179272j126031j070127j014227r52999q94435q41196p85293
3168.7A3706690p32052o84137o36221n90966n48374n11106m73838m41893m09950l83329
3167.2H294824l54048l32751l08793k87497k71525k52891k39581k26271k12961j99651
3165.8E608855j91664j83679j73031j65044j59721j51735j43748j38424j33101j27777
3164.3D040931j19790j14466j11805j03818j01157r8494r3170q7847q5184q2522p9861
3162.7B962817p7198Tp1875p1874o9212To9213o6550o3888To1227n8564n5902Tn0578
3160.6A980536m7917m5254l9930l7268l4606l1944k6620k3959k3958j8634j5972Tj3310
3158.7A605192j3310j0648p986j0648p986Un324p986n324Tk662%K662TP986TJ0648
3156.1A543966J3310VJ5972J3310J0648UP986UN324TP987N324UP986N324VK662N324
3152.5A754265N324K662U%Uk662Tn324Tp986n324p986Un325p985n325p986n324j0648
3149.4A671742p986j3310Tj5972k1296Tk3958Tk6620Tk9282k6621k9282k6620k9282
3147.2A336329k9282Tl1944k9282l1945l1944k9282l1944Tk9282k6620Uk3958k1297
3145I05083k3958k1296Tk3958k1296k3958k1296k6620k3958Tk6621k6620Tk3958k6620
3142.9E43050k3958k6620k3958Tk1296k3958k1297j8634k1296j8634j5972Uj0648j3310
3140.7B47567p986Tn324Tk662T%TK662V%Uk662n324p986Tj0648Up986Tn324T%K662
3136.7A46411K662N324TP986UJ0648P986VJ0648P986TJ0648P986UN324VK662%K662
3133.1C14117k662%k662n324Tp986Tj0648Vj3310p986j0648p986n324Tk662%TK662
3130.1A89003N324TP986VN324UK662T%k662n324Tp986Tj0648Xp986n324k662T%TK662
3125.8A43749K662V%k662Tn324p986p987j0648Tj3310j5972j3310j5972Tj3310j5972
3123B662j0648j3310j0648Tp986Tn324Uk662n324k662Xn324k662T%TK662TP986TJ0648
3119.1g7198J3310TJ5972J8634J5972TJ8634TJ5972J8634TJ5972J8635J5972UJ3310
3116.7B02313J3310P986TN324K662%Tk662Tn324Vk662U%K662N324TJ0648J3310TJ5972
3113.2B71525K1296J8634K1296K3958K1296K3959K1296VJ8634TJ5972J3310TP986N324
3110.8E80318N324%k662p986Tj0648j3310Tj5972Wj3310Uj0648Tn325n324T%k662K662
3107.3C72681%Uk662n324p986j0648j3310j5972k1296Tk6620Uk9282Tk9283k9282k6620
3104.6E0578k3958k1296j8634j5972j3310j0648n324k662TK662N324TP986TJ0648P986
3102.3a5972P986N324K662T%Tk662Tn324Tp986Vn324Uk662U%UK662TN324K662N324
3098.3e0578P986N324TP986N324P986TN324J0648P986J3310J0648J5972J3310J8634
3096.1I3170J5972J8634J8635J8634VJ5972TJ3310TP986TK662T%n324Tp986j0648Tj3310
3092.9B47567j3310Tj5972j3310Tj0648Up986n324n325k662U%K662%K662TK663K662
3089.9A33101K662V%Tk662Un324k663n324k662n324k662%Tk662%Uk662Tn324p986Tj0648
3086G1874j3310Tj5972Tj3310j5972j3310Uj0648Tp986Tn324p986n324p986n324p987
3083.3a33101n324p986n324Uk662W%Tk662%k662%k662Tn324Up986n324p986n324Tk662
3079.4b36919k662%TK662N324VP986WJ0648P986VN325N324K662T%Tk662Tn324k663
3075.4a30439n324Vp986Uj0648Tj3310j0648j3310Uj0648p986Tn324T%TK662TN324
3071.9b87497N324P986UJ0648UJ3310TJ5972TJ8634TJ8635J8634TJ5972TJ3310P986
3069b1296P986N324K662T%k662%k662%k662Wn324p986n324j0648Tj3310j0648j3310
3065.9i8494j3310j0648j0649n324Tk662%K662N324TP987J0648P986TJ0648P986TN324
3063.3f6550P986N324P986N324P986J0648P986J0648TJ3310J5972TJ8634TK1296J8635
3061A30439J8634UJ5972J3310TJ0648P986N324K662T%Tk662n324k662n324p986Vj0648
3057.8A99651j0648Uj3310j0648j3310j0649j0648p986Un324Tk662T%K662TN324TJ0648
3054.8I5832J0648TJ3311J5972J3310J8634J5972WJ3310J5972J3310WJ5972J3310J5973
3051.8C99302J3310UP986TN324K662%n324p986Tj3310Tj5972j8635j5972j8634j5972
3049.2C30089j8634j5972j3310j5972j0648j3310p986j0648n324p986k662U%TK662
3046.9B04975K662N324P986N324TP986N324K662T%Tn324p986Tj3310j5972j8634Uk1297
3044A22452k1296k3958k1296Tj8634Wj5972j3310Uj0648p987p986n324k662n324k662
3041.1a57059k662Vn324Up986Uj0648Tp986Vn324k662T%K662TN324P986J0648TJ3310
3037.2b18285J5972J8634TK1296K1297K3958K1296TK3958K1296J8634K1296UJ8634
3035.1I0508K1296K1297K1296J8634UJ5972J3310J0648N324K662%n324p986j0648j3310
3032.8B20947j3310j5972j8634j5972j8634j8635j8634j5972j8634Uk1296j5972k1296
3030.7b9282j8634k1296k3958k1296k1297k3958k1296Vj8634Uj5972j3310Tp986Tn324
3028c64695k662%K662N324TJ0648UJ3310XJ0648VJ3310J0648J3310J0648J5972J3311
3024.6a22452J5972TJ8634J5972J8634UJ5972TJ8634J3310J5972J0648TP986K662Tk662
3022A11804k662n324j0648Tj3310Tj5972j3310j5972j3310Tj5972j0648j3310Tj0648
3019.7g9860j0648Vp987p986n324Tk662U%Wk662n324Up986Tj0648p986Un324Tk662
3015.5b39581k662%k662%TK662%K662%K662VN324TP986UJ3310TJ5972J8634J8635J8634
3012i5832K1296K3958TK1296TK3958UK1296K1297J5972TJ3310TP986N324TK662%Tk662
3009B07637n324Up986Tj0648p986Vn325n324%UN324P987P986J0648TJ5972J3310J5972
3005.7B10299J5972J8634TJ5972J8634UJ5972J8634J3310J3311J3310J0648TP986N324
3003.4D44556N324K662T%k662Tn324p986j0648Tj5972j5973j8634k1296Tk3958k1296
3000.9B76849k3958k1296j8634j5972Tj0648Tn324Uk662Vn325p986Uj3310j0648Tj3310
2997.8E5902j0648Up986Uk662X%k662Un324Up986Tj0648Tj3310j0648j5972j3311j5972
2993.7a46411j3310j5972j3310Wj0648p986j0648Tp986Uj0648p986j0648Up986j0648
2990.7c75343p986Tn325n324k662%TN324TP987J0648TJ3310J5972WJ8634J3310J5972
2987.7b23609J3310VJ0648UP986P987N324K662T%Tk662Tn324k662n325n324k662U%
2984.2a43749%K662TN324N325N324P986TN324P986N324VK662W%K662T%K662%K662%
2980.4d7916k662Up986Tj3310Tj5972j5973k1296j8634k1296j8634Tj5972j3310j0648
2977.9b68863p986n324%K662P986J0648J3310J5972J8634K1296K3958TK3959K3958
2975.9i5832K3958TK1296J8634J5972TJ3310TJ0648P986N324TK662%k662Un324Tp986
2973E5902n324p986j0648p986j3310j0648Tj5972Vj8634j5972Tj3311j3310Tj0648
2970.4a75693p986Un324Vk662n324k662n324k662n324Tk662n324Uk662n324Tk662n324
2967.1b90159k662W%k662%XK662TN324VP986YJ0648P986J3310J0648J3310UJ5973J3310
2962.1a11804J3310J0648J3310J0648UP986TN324P986N324K662N324%TK662T%K662
2959.3G986K662N324TP986TJ0648P986J0648TP986UN324UK662V%K663K662N324K662
2955.9A41087N324P986WJ0648P986UN324TK662N324%K662%Vk662n324Tp986Tj0648
2952.1B02313j0648j3310j5972j3310j5972j3311j5972j0648j3310j0648p986n324
2950.4E5902n324Tk662U%k662%k662%UK662%N324TP986TJ0648J3310J5972TJ5973J8634
2947A51735J8634J5972TJ3310J5972J0648TP986N324TK662%Tk662Tn324Vp986n324
2943.9B34257p986n324Tk662T%UN324TP986TJ0648J3310J0648J3310TJ0648UN324TK662
2940.6C43399k662n324p986j0648j3310j5972j8634Uk1296j8634Uj5972j5973j5972
2938.3A06480j3310Tj0648Up986Vn324Tk662Yn324k662Tn324k662%k662%K662%N324
2934.2b6620K662N324P986N324TJ0648P986J0648UJ3310WJ5973J5972J3310J5972J3310
2931.3A91665J3310J0648TN324K662Tk662n324p986j3310j0648j5972Tj8634j8635
2929.1A27776k1296j8634Wj3310j5972Uj3310j0648Vn324p986n324Tn325k662n324
2925.9a41087p986Tj0648Tj3310j5972j8634Wj5972Tj0648p986Tk662%TN324TP986
2922.8c43399J0648TJ3310J5972TJ8634VK1296J8634TJ8635J5972TJ3310TJ0648P986
2920d7916N324K662T%Tk662n324Up986j0648Vj3310j0649j3310j0648Tp986n324Tk662
2916.7a86341%K662N324TP986VJ0648N325N324T%Tk662n324Tp987j0648p986j0648
2913.7a65045p986Tn324Tk662%TK662P986TJ0648J5972TJ8635J8634K1296K3958K1296
2911.1b9282K1296J8634TJ5972J3310J0648TN324TK662%Uk662T%VK662N324UP986TN324
2907.4A27776P987N324TK662%Tk662X%K662UP986UJ0648XP986UN324TK662%Tk662Un324
2902.1B52891k662%k662%K662XN324K662%K662%Tk662%k662n324Up986Tj0648j3310
2898.3B12961j0648j3310Wj3311j0648Tp986Tk662%N324TJ0648TJ3310J8635J5972
2895.4A62383K1296K3958UK6620K9282K6620K9282K6621K6620K3958TK1296TJ5972
2893.3E27078J5972J3310TJ0648YJ3311J0648UP986TN324TK662WN324P986J0648J3310
2889.4G66659J5972J8634K1296K3958K6620TK9283L1944K9282VK6620K3958TK3959
2887.1A176609K3958K1296YK3958K1296UK3959K1296ZJ8634K1296J8634TK1297K1296
2883.2A751603K1296TK3958VK6620K9282K9283L1944TL7268L9930M2592M7916M7917
2880.9B254723M7916N3240UN5903N3240N8564N5902O1227O1226TO6550P1875P1874
2878.9C079946P7198Q2523Q5184R0508R5832J01157J03818J09143J14466J19790J25115
2877.3D184680J30439J35762J41087J49072J54397J59720J67707J73031J83678J89003
2875.9E768576J99651K07637K20947K28932K44905K55553K71526K84835L03469L19441
2874.4H305472L38075L56710L75343L96639M17936M41893M63191M87147N13768N40389
2873A2636563N67007N96291O22910O54855O86799P16081P50685P79969Q11914Q41196
2871.5A9664270Q67814Q97098R15732R37027R45014R50338R45014R29041Q99759Q62491
2870.1B8813598Q03927P32053O46869N43049M28584L03469J65045K3959j22453k63539
2868.7C2074561l99301n27078o41545p42701q27885q94436r45013r82282j003578j011564
2867.2B4099178j008901r98254r76959r50337r18393q86449q49182q11914p77306p37377
2865.8A5184106p02770o65503o33559n96290n69670n35064n08444m81824m55204m33907
2864.3I601871m09950l88653l67358l51385l32752l16778l00807k84836k71525k55553
2862.9F322274k44905k34257k20946k10299j99651j91665j81016j73031j62383j54396
2861.5D349725j49073j38424j30439j22452j17129j09142j03819r5832r0509q5184
2860C207722q2522p7198p4537p1874o9212To6551o6550Uo6551o6550To3888o6551o1226
2857.7B105650o3888o1226n8565n3240Tn0578m5254l9931l9930l1944Tk6620k1296
2855.8A527994k1296j8634j3310Tj0648j0649p986Un324Zp986Uj0648j3310j5972Tj8634
2852.2A275103k1296k3958k1296k6621k3958k6620Uk9282Wl1945k9282l1944k9282
2849.8H09251k9282k6620Tk3958k1296j8634j3310j3311n324T%K662P986TP987J0648
2847.5F62841J0648P986J0648P986N324TK662T%k662Tn324p986Tj3310Tj5973j8634
2844.9F28234k1296Tk3958k1296Tj8634Tj3310j0648p986k662K662TP986TJ3310J0648
2842.5D92472J3310J0648UP986N324K662%k662n324j0648Tj3310j5972j8634k1296
2840.2D55204k1296Tj8634j8635j8634j3310Tp986Tk662U%Tk662%k662Un324Up986
2836.8B71525n324p986n324p986Tj0648p986j0648Tp986j0648Tp986Tn324p986Tp987
2834.3A22452p986j0648Uj3310j0648j3310Tj0648Uk662U%N324TP986J3310TJ5972
2831.2E3240K1296UK3959K6620WK3958TK1296TJ5972J5973J5972J0648TP986TK662
2828.2D52542K662T%k662%k662n324k662W%k662%TK662%K662N324K662N324P986N324
2824.8D63190P986WN324TK662T%Tk662n324p986Tj0648Tj3310j5972Tj8634j8635k1296
2821.4C70019k1296Tk3958Tk6620k3958Tk1296Tj8634j5973j3310j0648n324k662K662
2819.1I8494N324P986J0648J5973J5972J8634K1296J8634K3958K1296K3958K1296K3958
2817.3C27427K1296UK1297J8634K1296J8634K1296VK3958TK6620K6621K6620TK9282
2814.7G40039K9282TL1944K9282L1944L1945K9282TK6620TK1296TJ8634J3310TP986
2812.4A131354P986K662T%k662Tn324Up986Uj0648j3310Tj5972Tj8634k1296k3958
2809.5I66310k3958k6620k6621k6620Tk9282k6620Tk3958Vk1297k1296Tj8634k1296
2807E53698j8634Tj5972j8634j5972j8634j5972Uj5973j8634j5972j8634k1296j8634
2804.9B90159j8634k1296Vj8634k1296j8635j5972j8634j3310j5972j3310j0648Tp986
2802.6B1296p986Tk662T%WK662V%Wk662K662%K662N324P986J0648J3310TJ8634J5972
2798.4I8494K1296K1297J8634K1296TJ8634J5972J3310TP986N324K662%n324p986Tj3310
2796B44905j3310j5972Uj8634Tj5972j5973j3310j0648Tn324k662K662TN324TP986
2793.4I5832P986UN324K662K663%Tk663n324Tp986j0648p986j3310Uj5972j3310j5972
2790.5E324j3310j5972j3310Tj0648Tp986Tn324Wp986p987p986Tj0648Wp986j0648
2787b18285p986Vn324p986k662n324%TK662N324P986J0648UJ3310UJ5972J3310J0648
2783.9a43749J3310J0649J0648TP986TN324K662T%Uk662%k662%TK662N324TP986J0648
2780.7d5254J0648J3310UJ5972J3310J5972TJ3310J5972J3310TJ3311J3310WJ5972
2778B18285J5972J3310J5972J3310J0648TP986N324%Tn324Tj0648j3310Tj8634j5972
2775.5B28933k1296j8634Tk1296j8634j8635j5972Tj3310j0648Tp986n324Tk662T%
2773.1B1296k662%K662%K662X%Tk662Tp986Tj0648p986j3310Tj5972j3310Vj0648Tp986
2769a27776n325k662TK662%N324K663N324UK662Uk662Up986Tp987j0648p986Un324
2765.6a75693n324k662T%TK662%Uk662Tn324Tp986n324j0648p986j0648j3310j0648
2762.7b66201j0648j3310j0648Tp986j0648n324Uk662%TK662TP986UJ0648J3310UJ5972
2759.5b52891J3310UJ0648UP986UN324P986TJ0649J0648TJ3310TJ5972UJ8634J3310
2756.4B662J5972J3310TP986TN324K662Tk662Vn324k662U%k662%K662%K662T%K662
2752.8E5902K662%K662%Tk662Un324p986j0648Tj3310j0648j3310j5972j3310Up986
2749.9h2522p986n324T%TK662TN324K662N324K662sN324P986UJ0648UJ3310UJ0648
2745.6E3240J3310P986TN324T%Tk662n324Tp986j0648Xp986j0648p986Vk662n324%
2741.8e0578%K662N324TJ0648J3310UK1296J8634K3958K1296K3958K1297K3958K1296
2739.5A89003K1296J8634J5972J3310TP986TK662%n324p986j3310j5972j8634k1296
2737.4B07637k3958Tk6620k3959k3958Tk1296j8634Tj0648j3310p986Tn324Tk662%
2734.9e0578k662%Tk662Tn324k662p986Yn324n325n324%UK662N324N325P986YN324
2730.5f3888P986K662N324K662U%K662VN324TP986TN324J0648VJ3310J0648VP986UP987
2726.3A33101P986ZN324P986N324S0P986N324VK662T%Tn324k662p986Uj0648j3310
2721.1B42243j3310j5972Wj8634j5973j5972j3310j5972j3310Wp986j3310Tj0648j3310
2718.1e5902j3310Vj0648j3311j0648Tp986Tn324p986n324Wp986Vj0648n324p986k662
2714.5b68863k662%K662N324P986J0648J3310TJ5972J3310J5972TJ3310J5973J3310
2712.3a14466J5972J3310TJ5972J3310J0648J3310J0648P986N324P986N324K662U%
2710B6620%UK662%TK662%K662%K662N324K662N324K662N324TP986N324TK662N324K662
2706.7I3170N324K662%K662T%Tk662%k662V%TK662TN324TP986J0648J0649J0648VP986
2702.8A89003P986TN324XP986J0648J3310TJ5972K1296TK3958K6620K6621K6620TK3958
2699.8D95134K1296TJ5972J0648P986N324%k662p986Tj0648Vp986Tn324k662%N324
2696.9D97796P986J0648J8634K1296K3958L1944L4606L9931M2592M5254M7916UN0579
2694.9I68972M5254M7916M5254M2592L9931L9930UL7268L9930TM2593M5254M7916TN0578
2692.6A661094N3241N5902N8564O1226TO3889O6550UO9213P1874O9212TO6551O3888
2690.4B624742O1226N5903M7916M5254L4606K6620J8634P986k662j0648j8634k9282
2688.7B861661l4606l9930m5254m7917n3240n5902Tn8565o1226n8564Tn5902n5903
2686.8B180186n0578m7916m2592l9930l1944k9283k3958j5972Tp986n324%K662P986
2684.8A879379J0648J5972K1296K3958K9283L4606L7268M2592M5254N0578N3241N5902
2683.1B299977N8564O1226O3889O3888O9212O6550P1875P1874P7198P4536P9861Q2522
2681.4C141172Q7846Q7847R5832R8494J03819J09142J19791J25114J33101J43748J54397
2679.8D400303J65045J75692J89003K02312K15624K28932K44905K60877K76849K92821
2678.4F652363L11456L27427L48723L67358L91316M09949M39231M60529M92471N21754
2676.9A0722577N56361N90965O28235O70827P16080P58673Q09251Q59830R13068R63649
2675.5A8189516J016888J064803J112721J155312J189918J213877J221863J216540
2674.3B7381438J189917J136678J056819R50337Q06590O38881M44555K26273K660k28933
2672.9C3605215m52539o60180q43857r98254j123367j213877j275104j312371j320357
2671.6B4405309j309709j285750j248483j197904j144666j086100j024874r63647r02421
2670.3A4241755q43858p85293p29390o78813o30896n85643n43049n05783m71176m36569
2668.8H031285m07288l80667l56709l32752l11455k92821k76849k60877k44905k34257
2667.4D932705k23609k10299j99651j89002j81017j70369j65044j51735j49073j38424
2666C154482j30439j25114j17128j11805j03818r5833r0508q5184p9861p1874o9212
2664.4B073706o3888o1227n8564n5902n3240Tn3241n0578Tm7916n0578m7917m5254
2662.5A381583m5254m2592l9930l7268l4607l1944k6620Tj8634Tj5972Tj0648j3310
2660.5A003578j0648Wp986j0648p986n325p986k662%TK662K663N323P987J0648WJ3310
2657.2I92930J0648TP986N324T%Tn324j0648Tj8634Tk3958k6621k9282l1944l4606
2654.7H22561l4606l1944l4606Tl1945k9282Tk3958Uj8634Uj5972j3310j5972j0648
2652.3D12612j3310j0648p987p986n324Uk662Tn324k662p986n324p986j0648Tj3310
2649.8B87497j3310Tj5972j3310j5972j3310j5972j3310j5972j3310j5973j3310j5972
2648I8494j5972Vj3310j0648Tp986n324Tk662T%K662TN324P986N324TP986UN324P986
2644.5D2592K662N324K662VN324K662N324K662N324K662UN324K662VN324K662N324
2641.4A19790N324N325K662Uk662Tn325p986Tj3310j0648j3310Tj0648Tp986n324T%
2638.5B1296K662TP986TJ0648J3310J0648J3310TJ0648TJ0649N324TK662%k662n324
2635.9A41087p986j0649j0648j3310j5972j3310j5972j3310Tj0648Tn324p986k662
2633.9a0648k662%TK662V%Uk662Tn324Wp986n324Up986n324Tp986n324Tp986n324p986
2629.6a17128n324Tn325n324Yk662T%TK662N324UP986N324P986P987P986N324P986
2626a06480N324P986N324P986sN324U%N324TK662N324P986TJ0648TJ5972UK1296K1297
2621.8A46411K3958K6620TK9282L1944L4606TL7268L7269L9930L7268VL1945L4606
2619.5F84137K9282TK6620K3958J8634J5972J3310P986K662k662n324j0648j3310j5972
2617.5H03927k1296Tk3958k6620k9282Tl1945k9282l1944Tk9282l1944k9282Tk6621
2615.3C80667k9282k6620Uk3958Uk1296j8634Tj3311j0648p986n324%K662TP986TP987
2612.4A33101P986UN324K662%Tk662n324p986j0648j0649j0648j3310j0648Vp986j0648
2609.5D2592p986Uj0648p986n324p986Tn324T%K662N324P986J3310TK1296K3958K6620
2606.8H2522K9282K9283L1944TK9282UK3958K1296J8634J5972J0648J0649N324K662
2604.6D01964%k662n324p987p986j3310Uj5972j8634Tj5972j8634Tj5972j3310j5972
2602.2A86341j0648Un324p986n324k662n325k662n324Tp986j0648j3310Tj5972Tj8634
2599.6A8634j8634Wj5972j3310Tj0648p987n324k662T%K662N324K662N324N325N324
2596.7a19790N324K662V%Tk662Wn324k662n325k662W%VK662T%K662N324K663K662N324
2592.1a19790N324P986N324P986J0648P986J0648TJ3310J0648J3310TJ0648J3310VJ5972
2589.5G7198J3310J0648UN324K663K662k662n325p986j0648Tj3310Tj5972j3310Uj0648
2586.8B662j0648Tp986Tj0648n324p986Tn324p986Xj0649p986Vn324T%k662K662N324
2583.1a67707N324TJ0648TJ0649J0648J3310J0648J3310UJ0648UP986TN324TK662T%
2580A3310%XK662VN324K662W%k662%k662Tn324k662W%k662%Uk662%k662Wn324Uk662
2573.8b1296n324%k662K662UP986TN324P986J0648XP986TN324TK662%k662n324Tp986
2570.1G9860j0648j3310Tj5972Tj3310j5972j3310Tp986k662%N324J0648J3310J8634
2567.8g986J8634K6620K9282UL1945L1944K9282UK3958UJ8634J5972J5973J3310J0648
2565.2D23260J0648P986N324VK662P986N324P986J3310TJ5972J8634K1296TK6620TK6621
2562.5F70827K9282TK6620K9282K3958TK1296J8634J5972J0648N324K662%n324p986
2560.3H94435j3310Tj5972j8634k1296j8634k1296k3958k1296Vk1297j8634Uj5972
2557.9E69670j5972j3310Vj0648j3310Tj0648j5972j3310Tj5972j5973j5972j3310
2555.6C48723j5972Tj3310j5972j3310j0648j3310Tj0648j3310Tj0648j3310j0648
2553.5A65045j3310j0648p986j0649n324p986k662U%TK662TN324UP987N324P986N324
2550.7A49073N324TK662V%K662WN324K662N324UK662U%Tk662n324Tp986j0648Tj3310
2546.5A59721j3310j5972j5973j8634j5972j8634j5972j8634j5972j3310Vj0648p986
2544.3f1226n324Tk662%K662P986N324J0648TJ3310J0648TP986TN324TK662%Tk662
2541.5B3958%Tk662K662VN324K662U%Tn324Tp986j3310Uj5972j8634Uk1296Tk1297
2537.7a49073j8634k1296Vj5972j8634j3310Tj0648p986k662TK662N324P986J0648
2535.3c11455J3310J8634TK3958K6620TK9282K9283L1944UK9282L1944K9282UK9283
2532.8A49073K6620K3958K6620K3958UK1296J8634TJ5972J5973J3310UJ0648P986J0648
2530.4D57866P986TN324VK662U%k662%n324Tp986Tj0648Tj3310j5972Tj5973j5972
2527.1C75343j8634Vj5972j8634j5972Tj3310j0648Tp986k662T%K662N324WK662T%
2523.6B20947%n324p986Tj3310j5972Tk1296k1297k1296k3958k1296k3958k1296j8634
2521.4a8634j8634j5972Uj3310j0648Tj0649p986Un324Tk662n324k662T%k662%K662
2518.4a78355%K662VN324K662N324K662TN324UN325P986J0648J3310TJ5972J8634K1296
2515.4b6620K1296J8634K3958UK1296K3959J8634K1296J8634J5972J3310UJ0648P986
2513.1B63539P986K662T%k662Tp986j0648j3310Tj5972Tj8634j5972j8634j5973j5972
2510.6A09142j5972j3310j0648Tp986Tn324k662%UK662T%K662U%K662%K662%K662TN324
2507F3888N324K662N324UK662%k662Tn324p986j0648j3310Tj5972j3310Tj5972j3310
2504.3c7268j3310Uj0648j3310j0648p986j0649j0648p986Wn324Xp986Vj0648Vp986
2500.1b95483j0648p986n324Tk662n324k662%k662U%k662U%k662T%k662Un324Wn325
2496.1c96640p986Un324j0648p986Xn324Uk662%K662N324P986TJ3310J5972J8634TK1297
2492.5c91315K1296UJ8634J5972UJ0648J3310P986J0648P986VJ0648P986J0648UJ0649
2489.5a25114J3310J0648TJ3310J0648TP986UN324K662U%k662%k662T%k662%UK662
2486b6620K662N324VK662N324TK662V%Uk662%k662Tn324k662n324Up986Uj0648p986
2481.9e3240p986Tn324Uk662%K662%N324UP986N324P986N324UK662T%Uk662n324k662
2478.1c7268k662n324k662T%TK662TN324TK662N324K662U%Uk662T%k662%UK662%K662
2474.1b1296N324K662TN324TK662TN324VK662N324K662T%K662%VK662%K662N324TJ0648
2470.2F9212J0648J3310J5972J8634J8635K1296K3958K1296K3958K1296TJ8634UJ3310
2468C48723J3310TJ0648P987P986N324UK662%K662k662Tn324Tp986p987j0648Tj3310
2465.2C56709j3310Tj5972Xj8634j5972Tj8634Tj5972j8635j8634Uj5972j3310Tp986
2462E324n324%TK662J0648J3310TJ8634K1296TK3958K1297K1296TJ8634J5972TJ0648
2459.4B50229J0648P986K662T%k662Tn324Up986Tn324p986Un324Vk662U%k662%Yk662
2454.6A73031k662%k662T%TK662%N324K662N324UK662N324%K662%k662n324k662p986
2451.5A83679n324p986Tj0648Uj0649j0648j3310j0648j3310j0648Vp986n324Uk662
2448.6B662k662%UK662YN324WP986XN324K662N324K662%K662T%K662%Vk662n324p986
2443.1A01156j0648Tj3310Tj5972j3310j5972j0648Tp986Tk662TK662TN324UP986N324
2440.3@K662N324K662%Tk662Tn324k662n324p986n324Xk662W%WK662%K662%Uk662Un324
2434.9f9212k662V%UK662UN324K662N324TP986N324P986TJ0648P986N324J0648P986
2431.6A8634N324VK662%K662%Xk662%Tk662%K662%N324K662N324P986N324P986J0648
2427.7H7846P986VN324K662K663%k663k662p986Uj3310j0648j3310Vj0648Tn324Tk662
2424.3a0648%K662N324TJ0648J3310VJ5972J3310UJ0649J0648P986TN324K662U%k662
2421A70369k662n324Tp986Uj3311j0648j3310Uj5972Tj3310j5972j3310j5972Tj3310
2418.2e0578j3310Tj0648Tp986n324Uk662Tk663k662T%k662%k662%k662%k662Wn324
2414.5a62383k662n324Tk662n324k662U%K662UN324UP986VP987N324P986N324TK662
2410.9a01156N324K662%K662WN324UP986N324TK662N324K662VN324K662N324P986N324
2407.3@J0648J3310J5972K1296TK3958K9283K9282L1944UK9282TK6620K3958J8635
2405C88654J5972J0648P986K662k662n324j0648Tj5973j5972j8634Wj5972Tj3310j0648
2402.3B15623j0648Tp986n324p986Tn324p986j0648p986j0649j3310Tj0648j5972j3310
2399.9E5902j3310j5972j3310Tj0648j3310j0648p986Un324Tk662Vn324Tp986Tj0648
2396.9a17128j3311j3310j5972j8634j5972j8634Vj5972Uj3310Uj0648Tp986n324k663
2394c93978k662TK662%N325K661P987N324J0648VJ5972J3310TJ5972J3310J5972J3310
2391.3b31595J3310J0648J3310J0648J3310J0648TJ3310J3311J3310J5972VJ8634TJ3310
2388.9E324J8634J5972TJ3310J5972J0648TP986TN324%Tk662Tp986n324p986Un324
2386G9860n324k662T%K662N324UP986J0648P986J0648J0649J0648TP986UN324K662
2383.1A89003N324%K662%k662%k662n324k662n324Up986n324Wk662k663k662%TK662
2379.7A27776%K663N324K662N324P986N324P986J0648P986J0648P986J0648TP986UN324
2377.1B52891N324K662%Tk662n324p986Tj0648j3310j0648j3310Tj0648Tp986n324
2374.6A41087n324k662%TK662TN324WP986N324TP986N324P986VJ0648P986J0648WJ3310
2370.6C14117J0648J3310J0648J3310TJ3311J3310J5972J3310J5972WJ3310TJ0648
2368.1E48374P986TN324K662%k662n324Tp986n324p986n324Tk662%TK662TN324sK662
2364.1E80318K662U%k662Tn324p986j0648Tj5972j3310j8634j5972j8634Vj8635j8634
2361.2C72681j5972Uj3310j5972j3310j0648Tp986Tn324k662T%K662%K662W%K662%
2357.8B52891k662Wn324k662n324%k662%TK662Y%K662%TK662%K662N324TP986TJ0648
2353.3B87497J0648J3310J5972J3310J8634J5972K1297J8634TK1296J8634J5972J8634
2351.4E08444J3310UJ0648P986J0648P986UJ0648P986J0648TJ0649J3310J0648J3310
2349F89461J0648UP986N324U%Tk662Un324p986n324p986Uj0648p986j0648p986j0649
2345.7F46868p986Tn324k662T%K662TP986TJ0649J0648J3310VJ5972J3310J5972TJ3310
2342.7G90617J5972J3310J5972J3310J5972TJ8634J5973J5972J8634TJ5972J8634TJ5972
2340.5A038184J5972TJ3310TJ0648TP986UN324TK662U%K662%WK662N324N325J0648
2336.9A187257J3310J5972K1296TK9282TL1944L4606L7268L7269L7268L9930L7268
2335A573248L9930UL9931L9930M2592L9930M2592L9930L9931L9930L7268L4606TK9282
2332.9B153566K9282K3958J8634J8635J5972J3310WJ5972J8634TK3958TK6620L1945
2330.4B486318L4606L7268L9930M2592M7916N3241N3240N8564TO3888O6551O6550P1874
2328.5C181102P1875P4536P7198TQ2523Q5184TR0509R3170R8494R8495J06480J06481
2326.7D328429J14466J17128J19791J27776J30439J35763J41086J46411J51734J54397
2325.2E667420J62382J65045J70369J78354J83679J89003J99650K07637K15623K23609
2323.8G562771K39581K50229K63539K79511K95483L14117L32751L56709L75344M01964
2322.4A0671999M25922M52541M79162N08444N37726N64347N96290O28234O54855O84136
2320.9A6203656P13418P42701P63998P87956Q06587Q19899Q30549Q33209Q27884Q17237
2319.5B4147094P93279P61336P18742O62840N93629N13768M25921L22104K15623R8494
2318B9252830j8635j38424k55552l67358m68513n64346o46869p16080p71985q17236
2316.6B4487832q46519q65153q75803q73138q65155q49179q27887q01264p74646p45362
2315.2A6163726p10757o78813o44206o12262n77657n45712n16429m84487m55203m28584
2313.7A0509616m01964l78005l54047l32751l11455k95484k76849k63539k47567k36919
2312.3G411036k23608k15623k02313j96989j89003j81016j75693j70369j62382j62383
2310.8E531657j54396j51735j46411j43748j41087j38424j33101j27776j25115j19790
2309.4D150074j17128j11805j03818j01157r5832r0509q7846p9860p7198p4537o9212
2307.8C141172o6550o1226o1227n5902n3240n0578m7917m5254m2592l9930Tl4606Tl1945
2305.8B475669k9282k6620Tk1296k3958k1296Tj8634Vj5973j5972Yj8634j5972k1296
2302.6B047086j8634k1296Tk3959k3958Uk6620k9282Ul1944Tl1945l4606l1944Tk9282
2300A551952k9282k6620k3958Tj8634j8635j5972Tj3310Yj0648Wp986Vn324p986Tn324
2296A173947p987p986Uj0648p986j0648Wp986Tn324Tk662%TK662N324K662P986N324
2292.7A064804P986TN324P986UJ0648P986J0648TJ3310J3311J3310UJ0648TP986TN324
2289.8A259131%Tk662p986j0648j3310j5972k1296k3959k6620k9282l4606l7268Tl9930
2287.7I58324m2592m2593m2592Wl9931l9930l4606Tl1944k9282k6620k1296j5973j5972
2285.2C70019p986Tk662K662UN324P986TN324TP987N324TK662TN324K662%K662T%TK662
2281.8D31246%Tk662%k662n324p986Tj0648j3311j5972j8634Tk1296k3958k1296k3958
2279.3B36919k3958Tk1296Tj8635j8634Tj5972j3310j0648Tp986Tk662T%K662UN324
2276.4C1944N324TK662N324UK662N324K662N324K662N324UP986VP987J0648UP986UK662
2272.7A94327K662%k662n324p986j0648Tj5972j5973j8634j5972j8634Tj5972j3310
2270.5B6620j3310j0648p986n324T%TK662N324TK662TN324T%K662%k662%k662T%k662
2267.2E324%UK662UN324P986N324J0648UJ3310J0648TJ3310P986TP987N324K662T%
2263.9A46411%Tk662K662%K662N324TP986TJ0648J3310TJ5972VJ8634J5972TJ3310
2260.9C40737J3310J0648TP986N325K661K663K662%k662%n324n325n324p986j0648
2258.6C59371j0648j5972Uk1296Tk3958Uk6620Tk6621k6620k3958Tk1296j8634Tj5972
2255.9d2592j5972j3310Tj0648j3310j0648p986j0649j0648p986Tn324Tk662T%K662
2253.4a78355K662N324TJ0648P986J0648J3311J3310WJ0648J3310P986J0648P986N324
2250.8@K662U%Tk662Vn324Uk662V%k662%k662T%k662U%k662K662UN324TP986TJ0648
2245.8b662P986J3310TJ5972TJ8634TK1296J8635K1296TJ8634J5972UJ0648UP986VN324
2242.5C19441N324TK662U%k662Un324k662UK662N324P986J0648J8634K1296K3959L1944
2239.4D39232L1944L7268L9930UM2593L9930TL4606TK9282K6620K1296J5973J3310
2237.3I26380P986K662k662n324p986j0649j3310j5972j8634Tk1296j8634k1296Tj8634
2235.1G42701k1296j8634j5972Tj3310j3311j0648Up986Tj0648p986j0648Uj3310Uj5972
2232.2D89810j3310Tj0648j3310j0648Vp986j0649j0648Tj3310j0648Tj3310Vj0648
2229.4B58215j3310j0648Wp986j0648Tp986j0648p986p987n324k662T%K662TN324N325
2226.3A33101P986N324P986TN324TK662U%k662Tn324Up986n324k662n324%UN324P986
2222.9A51735P986J0648J3310TJ5972TJ8634TK1296J8634K1296K3958K1296K1297J8634
2220.7D12612J8634J5972J3310TP986N324K662k662Tp986j0648j3310j8634Tk3959
2218.6C91315k6620k9282Tl1944Uk9282Tk3959k3958Tj8634Tj5972j3310Tj0648Vp986
2215.5e0578j0648p986n324Tk662T%N324TJ0648J3310J5972J8634TK3958TK6620K9282
2213A06480K6621K6620K3958UJ8634TJ5972J3310TJ0648P986N324VK662%K662%k662
2209.9C54047n324Tj0648Tj5972Tj8634Vj5972Tj3310j0648p986n324%TK662N324TP986
2206.8A67707P986XJ0648TJ3310UJ5972J8634J5972J8634TJ5972J3311J3310J0648
2203.9D17936P986TK662T%k662n324p986Tj0648j3311j5972Xj3310Uj0648Tp986n324
2200.4B20947k662T%TK662N324K662N324K662U%k662Z%K662N324P986J0648TJ5972
2196.5B71525J5972TK1296J8634UJ5973J3310J0648P986K662k662p986j0648j3310
2194.4C96640j8635k1296Uj8634k1296j5972j3310j0648p986n324Tk662%Tk662%k662
2191.8B07637k662Tn324k662Y%WK662VN324VP986VN324TK662T%Tk662W%k662%k662
2185.7B39581%Tk662Un324p986n324j0648Uj3310j5972j3310j5973j8634Wk1296j5972
2182.6g986j5972Tj3310j0648p986k662%K662N324J0648XN324P986K662%Tk662n324
2179.4E324n324p986Tj0648p986j0648Uj3310Tj0648j3310j3311j3310j0648Tp986
2177a73031p986n324k662T%K662%K662U%K662%VK662%K662TN324TP986J0648J3311
2173.4a27776J3310J8634TK3958TK6620WK6621K1296J8634J5972J0648P986N324%k662
2170.6B07637n324p986Tj0648j3310Uj3311j0648j3310Tj0648Tj3310j0648Tj3310
2168.2A5972j0648Tj3310Tj0648j3310j0648j3310j0648p986j0648p986j0648p987
2166.2a35763j0648p986j0648p986Vn324Uk662%UK662N324TP986TJ0648TJ3310TJ5973
2162.7a22452J5972J8634VK1296J8634K1296K3958VK6621K3958TK1296TJ8634J5972
2160B76849J5972J3310J0648P986TN324K662N324K662%K662%K662%Tk662Tn324Up986
2157C24765j0648p986Vn324Tk662%TK662U%K662T%K662%Tk662%k662%n324k662n324
2153.1B66201p986n324p986j0648p986Uj0648n324p986Wj0648p986p987j0648p986
2150.3A09142p986n324Tk662%K662TP986J0648TJ3311J5972J8634TK1296WK3958J8634
2147.3C38075J8634J5972J3310J0649P986N324%n324p986j0649j3310j8634k1296Tk6620
2145.2B84835k3958k6620Vk6621k6620k1296k3958k1296j8634j5972Uj3310Yj3311
2142a38425j3310Tj0648Up986Vn324Uk662%TK662TN324TK662N324TK662T%Tk662Tn324
2137.8b23609n324p986n324Vk662n324k662n324Zk662TK662TP986TJ0648J3310TJ5972
2133.9b42243J5972WJ3310TJ3311J0648P986TN324UK662N324TK662P986N324J0648
2130.9c9930P986J0648P986J0648N324P986TN324TK662V%TK662%K662%TK662%Tk662
2127.4D5254%k662Un324Wk662n324k662%UK662N324K662V%Uk662X%k662%Vk662%k662
2121.8e324%k662n324k662n324k662p986n324p986Tj0648Tj3310Tj5972j8635j8634
2119.4a54397j8634Tk1296j8634Tk1296j8634Tj5972j8634Tj5972j5973j5972Vj3310
2116.8d71176j0648Tp986n324k662%K662N324UP986N324UK662Uk662Vn324Vk662n324
2112.9d97796k662U%UK662TN324P986N324J0648TJ3310J5972J8634K1297K1296K3958
2110.2c46061K6620K9282VL1944K9282K9283K9282K6620K3958K1296J3310J5972J3310
2108C1944P986N324K662%k662Tp986Tj0648j3310j0648j3310j5972j3310Vp986j0648
2105.3a09142n324p986n324n325k662n324k662n324k662Tn324k662Tn324k662T%k662
2102.7a78355%TK662%K662WN324K662N324UP986P987P986YN324P986N324TK662N324
2098.5c4606K662%K662%k662Un324Xk662U%VK662T%K662%K662%Uk662Un324Wk662n324
2092.9a09142k662%VK662T%Vn324k662p986n324p987j0648p986j0648p986j0648p986
2089.7a91665p986Tn324k662TK662TN324TP986J0648TP986J0648P986TN324K662K663
2087a27776%k663n324k662p986n324p986n324Vk662n324k662%k662T%k662%k662Wn324
2083.3b18285k662%k662K662%K662N324TP986WJ0648UJ0649P986J0648UP986J0648
2079.9f6550P986J0648P986J0648P986J0648TP986J0648UP986TN324TK662%Uk662Tn324
2076.8E8564k662T%k662K662%N324K662P986VN324P986N324T%K662k662Tn324Tp986
2073.5I5832p986Tj0648p986j0648p986j0648p986j0648p986n324p986n324Uk662T%
2070.9b9282%K662N324TP986TJ0648J3310J5972TJ8634TK1296K1297K1296J8634TJ5972
2068.3B10299J3310J0648P986N324K662%k662Tn324Up986n324p986j0648p986j0648
2065.8A78355j3310Uj8635j8634k1296k3958Tk6620Uk9282Tk6621k6620Tk3958k1296
2063.2b31595k1296j5972j8634j3310Tj0648p986n324T%k662K662UN324UP986N324
2060.5c08793K662N324K662%k662Up986n324p986Tj0648p986Wn324p987n324p986n324
2057.3d17936p986j0648p986Un324Uk662TK662TN324TP986TJ0648TJ3310J0648TJ3311
2054.2c80667J0648J3310TJ0648J3310J0648J3310J0648J3310TJ0648J3310J0648J3310
2052.2b10299J3310TJ5972UJ5973J8634J5972J8634UJ5972J3310UP986TK662%k662
2049.3D2592k662p986j0648Vj3310j0648p986Tn324%TK662N324P986J0648TJ3310UJ5972
2046.1C7268J3310TJ0648TP986N324K662%Tn324Up986n324Tk662T%K662N324TP986
2042.9H2522P986J0648P986UN325K662T%k662Tn325p986Wj0648n324p986n324Tk662
2039.6D7916%TK662TN324WK662T%k662Tp986Tj0648j3310Vj5972j3310Tj0648Tp986
2035.7g1874p986n324p986k662n324p986n324p986p987p986j0648p986j0648p986Tn324
2033.4a89003k662K662N324J0648J5972J8634K3959K6620K9282L1944K9282L4606L1944
2031.6F9212L4606K9283K9282TK6620K3958K1296UJ5972UJ3310TP987P986N324K662
2029D04626%k662n324p986j0649j3310Tj5972j8634j5972j8634k1296j8634k1296j8634
2026.8B02313k1296j8634Tk1297j8634j5972j8634Uk1296j5972k1296j8634k1296j8634
2024.7h5184j8634j5972j3311j3310p986n324k662TK662N324TP986TJ0649P986TN324
2022.2a03818N324P986K662N324TK662N324TP986VJ0648UP986J0648UJ3310VJ5972
2018.8A09142J8634J8635K1296VK3958K1296J8634K1296J5972TJ3310J0648TN325N324
2016.3C93978%Tn324n325p986Tj3310j0648j3310j5972j3310j5972Tj3310j5972j3310
2014B26271j0648Up986Tn324Vk662n324k662Un324k662n325k662n324Tk662n324Uk662
2010.4I3170n324Vk662n324k662%UK662UN324K662N324K662%Vk662n324k662W%Zk662
2005.1F1226%WK662TN324P986J0648TJ3310TJ8635J5972J8634UJ5972J3310TP986N324
2001.8B74187K662k662n324p986j0648Tj3310Tj5972j0648j3310j0648p986Tn324Tk662
1999.3A33101n325%k662%S4k662%k662%n324k662n324Up986n324p986Un324Tk662T%
1994.1D2592%K662W%K662k662%Tk662Vn324Up986Tj0648p986j3310Wj0648j3310j0648
1989.8a06480p986Tn324k663%TK663K662N324VP986N324K662N324K662U%K662V%K662
1986.1f1226%Vk662W%TK662N324TP986TJ0648TJ3310J0648P986UN324TK662%k662n324
1981.9B9282n324Tj0648p986Tj0648Wp986Un324k662T%K662TP986N324P986VN324K662
1978c7268K662%k662n324Tj0648p986j0648Tp986Tk662TK662TJ0648TJ3310J5972J8634
1975.1c4606J5972J8634J3310TJ0648P986N324K662%k662Tn324Wk662%TK662TN324
1972B9282P986N324P986TN324TK662%Tk662p986n324j0648Tj3310Tj0648j5972j3310
1969.2c1944j5972Xj5973j5972Tj3310Uj0648p986n324k662%K662TP986UJ3310TJ5972
1965.6a70369J8634TK1297K3958K6620K3958K9282K6620TL1944K9282K9283K6620UK1296
1963.3B36919K1296J5972TJ0648P986N324T%Tk662Tn324Up986Uj0648Uj3310j5972
1960.2B12961j3310j5972Vj5973j5972j3310j5972j3310j0648Up986n324Uk662T%Tk662
1957b662%k662%k662%k662%K662VP986TJ0648TJ3310TJ5972UJ8635J8634TK1296J8634
1953.4B07637K1296K3958K1296TK3958K1296J8634TJ5973J5972J0648TP986K662T%
1951.1D44556k662n324Tp986j0648j3310j3311j5972Uk1296j8634k1296k3958k1296
1948.9B31595k3958k1296k3958k1296k3959j8634k1296j8634j5972Tj3310Tp986j0648
1946.9a8634j0648j3310j0648p986j0648Tp986n324U%k662K662UN324UK662N324K662
1943.9g4536N324K662V%Vk662Tn324Tp986Wn324Tn325k662%Wk662%n324k662n324Up986
1938.9a67707n324p986k662n324k662%K662UP986N324P986J0648P986J0648J0649J0648
1936.4a11804J0648UP986TJ0648N324P986TN324P986N324P986N324TP986XN324P986
1933.1F6550N324UK662T%Tk662Un324Tp986n324j0648p986j0648Up986j3310Tj5972
1929.8d5254j3310j8634j5972j8634j5972j8635j8634Yj5972Tj3310j5972j0648Tp986
1926.9c67357p986n324Tk663k661k663%VK663%K661N325N324P986TJ0648J3310J5972
1924c22103J5972J8634VK1296VK3959K3958K1296K6620K3958WK1296TJ8635J5972J3310
1920.7A59721P986N324k662Tj0648j3310j8635j8634k3958k6620Uk3958k6620Tk3958
1918.4i8494k1296j8635j8634j5972j3310j0648Vp986j0648Xj3310j0648j3310j0648
1915.5c48723j3310j0648j3310j0649j0648Vp986j0648p986Wn324Uk662T%UK662N324
1912e11106K662N324P986UJ0648UJ3310TJ5972J3311J5972UJ3310J5972UJ8634J5972
1908.9b47567J8634VK1296J8634J8635J8634TJ5972J3310TJ0648P986TN324K662%K662
1906.2B662%K662T%TK662%TK662%K662%K662UN324K662N324XK662T%Tk662n324p986
1901.9E3240p986j0648Tj3310j0648j3310Tj0648j3310p986j0648n324Tk662%K662
1899.6g9860K662N324P986J0648P986J3310J0648J3310J0648J3310VJ0648J3310J0648
1897.3I0508J0648UJ0649P986N324P986N324K662U%Tk662Xn324%k662%K662UN324K662
1893.2A59721N324UK662%Tk662n324p986j0648j5972j5973j8634Xj3310j5972j3310
1890.2c4606j3310Tj0648j3310Uj5972j5973j5972Tj8634j5972Uj3310Tj0648p986
1887.6b87497n324T%k662%K662%Uk662n324p986Tj0648j3310Uj0648j0649n324k662
1884.6d01964K662N324J3311J5972K1296K6620L1944TL4606L7268L9930L7269L9930
1882.7f3888L7268L4606UL1944K9283K9282K3958TK1296TJ5972TJ3310P986UK662T%
1879.8C32751%k662U%k662%VK662TN324K662T%Uk662p986n324j0648j3310Tj5972j8634
1876.1B50229j8634Tk1296j8634k1296j8634j8635j5972Tj3310Tp986Uk662%TK662
1873.5C1944N324P986TJ0648P986UN324T%Tk662n324p986Tj0648p986j0648n324U%
1870.3B9282%K662N324P986J0648P986J3310VJ3311J3310UJ0648UP986N324K662Tk662
1867.2B18285k662n324p986j0648Vj3310Tj0649j0648p986Tn324Tk662%K662N324UJ0648
1864A11804P986TJ0649N324P986N324TK662%k662Tp986Tj3310j3311j8634k1296Tk6620
1861.3B9282k3958Uk1296Tj8634j3310j0648p987n324k662%K662N324P987J0648UJ3310
1858.5h2522J3310J5972J3310TJ0648J3310P986J0648P986TN324TP986K662N324UK662
1856G1874K662N324K662UN324K662TN324TK662N324K662N324K662%Tk662n324Tp986
1852.9A06480j0648j3310j5972Uj8634j5972Tj8634j5972Uj0648Tp986n324T%TN324
1850.1a17128K662N324TP986N324TP986N324P986VJ0648TJ3310J0648J5972VJ8634
1847H7846J8634TJ8635K1296UK3958TK6620UK9282K6620K6621K6620K3958TJ8634J3310
1844.3E24416J0648P986%Tp986j0648j3310j5972j8634k1296Tk3958k6621k6620Uk9282
1841.8B74187k6620Tk9282k6620Tk6621k6620k3958Tk1296j5972k1296j5972Tj3310
1839.7f6550j3310j0648p986j0648p986Tp987j0648Uj3310Tj5972Uj8634j5972Uj3310
1836.8c19441j3310j0648p986n324%TK662P986TJ3310J5972J8634TK1296WJ8634J8635
1833.9a27776J5972TJ0648TP986TN324K662%Uk662Tn324k662n324Tk662n324k662V%
1830.5i3170%UK662T%K662%K662%k662Tn324Up986Un325n324U%TN324TP986J0649J3310
1826.3a06480J3310J5972VJ8634J3310J8634J5972J8634VK1297K1296WK3958K1296
1823.3B84835J8634TJ5972J3310J0648P986N324K662k662p986j0648j3310j5972k1296
1821.3C06131k3958Tk6620Uk9282k6621k9282k3958k6620k3958k1296Uj8634j5972
1819g9860j5972j0648Tp986p987k662U%K662%N324K662N325N324P986N324P986UJ0648
1815.9g1874P986TN324UK662U%TK662UN324UP986UJ0648P986J0648N324P986N324K662
1812.2F6550K662k662%n324p986Tj0648j3310j5972j3310j5972Vj3310Tj0648p986
1809.6a17128p986n325n324T%k662%TK662TN324N325K662N324UK662T%k662Tn324Up987
1806a33101p986Tj0648n324p986n324Tk662TK662%K662N324P986UJ3310J0648J3311
1803.3a17128J5972TJ8634TK1296K3958K1296K6620K9282L1944K9283L4606L1944TK9282
1801.1B63539K9282K6620K1296TJ5972J0649J0648N324K662T%Tk662%K662VN324P986
1798.2D31246N324VK662U%Tk662n324Up986Uj3310j0648j3311j5972Uj8634j5972j8634
1794.6B79511j5972Uj0648j3310p986n324T%TK662UN324P986N324P986N324TP986N324
1791.6B47567N324K662U%Uk662n324Tp986Tj0648Tj3310Vj5972j5973j5972j8634Yk1296
1787.4d2592j8634j5972j8634j3310Tj3311p986Tn324k662%TK662N324UP986J0649
1784.8a22452P986J0648UP986J0648TP986J0648P986J0648TN324J0648P986VK662N324
1782E0578%Tk662n324p986j0648Wj3310j0648j3310p986Vn324Vp986Tp987p986Vn324
1777.8a70369n324k662UK662UN324WK662T%k662Tn324Tp986n324Uk662T%K662UN324
1773.5a75693P986VJ0648P987P986S2J0648P986J0648N324J0648P986TN324TK662Tk662
1769.2D5254k662Tn324Vk662U%TK662U%K662%Tk662Tn324p986k662n324p986k662n324
1765.3b1296%TK662N324P986TJ3310J5972J3310J5972J8634J5972TJ8635J3310J5972
1763A59721J3310UJ0648P986TN324TK662%Tk662n324Tk662n324Vk662V%k662%k662
1759.1A86341n324k662n324p986n324j0648Tj0649j3310j5972Vj8634j5972Vj8634
1756.3e0578j3310j5972Tj3310j0648j3311p986j0648p986n324Tk662UK662%K662TN324
1753.6a65045N324UK662V%Tk662%k662n324k662Y%VK662WN324K662T%K662%TK662%
1748.1a38425K662TN325N324P986J0648UJ3310J0648J3310J0648P986N324K662Tk662
1745.7a8634k662n324p986n324p986Tn324k662T%K662N324TP986J0648P986J0648P986
1743.1g986P986K662N324%Tn324k662j0648p986j3310Uj5972Uj8634j5973j8634Tk1296
1740.2a99651j8634k1296Tj8634Uj5972j3310Tj0648p986k662T%K662P986TJ0648TJ5972
1737.3c27427J3310J5972J3310TJ0648TN324%Tn324p986j0648Tj3310Tj0648j3310
1734.9c30089j0648p986Tk662n324%TK662TP986N324P986J0648UJ3310J0648J3310
1732.3b68863J3310J0648VP986N324TK662T%k662Un324p986j0648Tj3310j5972Tj8634
1729.1b95483j8634Uj5972j3310j3311j0648n324k662%N324TJ0649J3310J5972TJ8634
1726.7c27427J5972J8634J5972UJ3310J0648P986TN324T%K662%k662%k662n324k662
1723.9b04975k662U%VK662%TK662%k662Wn324k662U%K662UP986TJ0648J3310J5972
1719.6a70369J8634TK1297K1296TJ8634K1296J8634J3310TJ0648P986N324%Tn324Tp986
1717B1296p986Xn324Vk662U%k662%k662%K662%K662%K662U%K662T%K662UN324UJ0648
[truncated: 65,269 more chars]
