# Supplementary material for: Studies toward bivalent κ opioids derived from salvinorin A: heteromethylation of the furan ring reduces affinity
Source: Beilstein J Org Chem. 2013 Dec 20;9:2916–24. doi: 10.3762/bjoc.9.328 (PMC3896271; doi:10.3762/bjoc.9.328)
Supplement: File 2 — 1H and 13C NMR spectra of all new compounds in jcamp-dx format. [file Beilstein_J_Org_Chem-09-2916-s002.zip › 3-1H-NMR.jdx]

##TITLE=7tm42F after onight -20 C 24 apr 08 $$ Begin of the link block
##JCAMP-DX=5.00 $$ ACD/NMR Processor Academia Edition ${product.year} v 12.01
##ORIGIN= 
##OWNER= 
##DATA TYPE=LINK
##BLOCKS=3
##TITLE=7tm42F after onight -20 C 24 apr 08 $$ Begin of the structure block
##JCAMP-CS=3.7 $$ ACD/NMR Processor Academia Edition ${product.year} v 12.01
##ORIGIN= 
##OWNER= 
##BLOCK_ID=1
##ATOMLIST=
$$        AN        AS        NH
          1         C 
          2         C         1
          3         O 
          4         C 
          5         C         1
          6         C         2
          7         N 
          8         C         3
          9         C         3
          10        C         1
          11        C         2
          12        C         1
          13        C 
          14        C 
          15        C 
          16        C         2
          17        C         2
          18        C 
          19        C 
          20        C 
          21        O 
          22        C         1
          23        C         2
          24        O 
          25        H 
          26        H 
          27        O 
          28        O 
          29        C 
          30        C         3
          31        C         3
          32        O 
          33        O 
          34        C         3
          35        C 
          36        C         3
          37        O 
##BONDLIST=
$$        AN1       AN2       BT
          1         2         D
          1         5         S
          1         22        S
          2         3         S
          3         4         S
          4         5         D
          4         6         S
          6         7         S
          7         8         S
          7         9         S
          10        11        S
          10        15        S
          10        28        S
          11        12        S
          12        13        S
          12        29        S
          13        14        S
          13        16        S
          13        30        S
          14        15        S
          14        19        S
          14        25        S
          15        27        D
          16        17        S
          17        18        S
          18        19        S
          18        20        S
          18        26        S
          19        23        S
          19        31        S
          20        21        S
          20        24        D
          21        22        S
          22        23        S
          28        35        S
          29        32        D
          29        33        S
          33        34        S
          35        36        S
          35        37        D
##XY_RASTER=
$$        AN        X         Y         Z
          1         1469      463
          2         1535      413
          3         1508      335
          4         1425      336
          5         1400      415
          6         1376      269
          7         1294      279
          8         1244      213
          9         1261      355
          10        1185      714
          11        1186      797
          12        1259      838
          13        1330      796
          14        1328      713
          15        1256      672
          16        1402      836
          17        1473      794
          18        1472      711
          19        1400      670
          20        1543      668
          21        1542      586
          22        1470      546
          23        1399      588
          24        1615      709
          25        1327      629
          26        1471      619
          27        1255      589
          28        1113      674
          29        1260      926
          30        1331      879
          31        1401      753
          32        1187      969
          33        1335      967
          34        1409      922
          35        1043      716
          36        971       677
          37        1045      799
##STEREOCENTER=
$$        AN        SD
          10        P
          12        M
          13        P
          14        M
          18        M
          19        M
          22        P
##$MOLFILE=  $$ Empty String
  ACD/Labs08221316362D
  $$ Empty String
 37 40  0  0  1  0  0  0  0  0 38 V2000
 1468.6396 -463.1005    0.0000 C   0  0  0  0  0  0  0  0  0  0  0  0
 1535.2102 -413.4669    0.0000 C   0  0  0  0  0  0  0  0  0  0  0  0
 1508.4943 -334.7622    0.0000 O   0  0  0  0  0  0  0  0  0  0  0  0
 1425.1251 -335.8475    0.0000 C   0  0  0  0  0  0  0  0  0  0  0  0
 1400.1987 -415.2334    0.0000 C   0  0  0  0  0  0  0  0  0  0  0  0
 1375.7225 -269.4616    0.0000 C   0  0  0  0  0  0  0  0  0  0  0  0
 1293.5311 -279.0674    0.0000 N   0  0  0  0  0  0  0  0  0  0  0  0
 1244.1284 -212.6815    0.0000 C   0  0  0  0  0  0  0  0  0  0  0  0
 1260.7538 -355.0474    0.0000 C   0  0  0  0  0  0  0  0  0  0  0  0
 1185.1085 -714.3853    0.0000 C   0  0  0  0  0  0  0  0  0  0  0  0
 1186.1938 -797.4888    0.0000 C   0  0  0  0  0  0  0  0  0  0  0  0
 1258.6063 -838.0823    0.0000 C   0  0  0  0  0  0  0  0  0  0  0  0
 1329.5873 -795.6069    0.0000 C   0  0  0  0  0  0  0  0  0  0  0  0
 1328.4905 -712.5034    0.0000 C   0  0  0  0  0  0  0  0  0  0  0  0
 1256.4127 -672.1870    0.0000 C   0  0  0  0  0  0  0  0  0  0  0  0
 1401.9651 -836.2004    0.0000 C   0  0  0  0  0  0  0  0  0  0  0  0
 1472.9691 -793.7250    0.0000 C   0  0  0  0  0  0  0  0  0  0  0  0
 1471.8839 -710.6215    0.0000 C   0  0  0  0  0  0  0  0  0  0  0  0
 1399.7831 -670.3051    0.0000 C   0  0  0  0  0  0  0  0  0  0  0  0
 1542.5992 -668.4348    0.0000 C   0  0  0  0  0  0  0  0  0  0  0  0
 1541.5139 -586.2202    0.0000 O   0  0  0  0  0  0  0  0  0  0  0  0
 1469.7249 -546.1809    0.0000 C   0  0  0  0  0  0  0  0  0  0  0  0
 1398.6978 -588.1021    0.0000 C   0  0  0  0  0  0  0  0  0  0  0  0
 1615.2657 -709.0283    0.0000 O   0  0  0  0  0  0  0  0  0  0  0  0
 1327.3937 -629.4230    0.0000 H   0  0  0  0  0  0  0  0  0  0  0  0
 1470.6947 -619.4709    0.0000 H   0  0  0  0  0  0  0  0  0  0  0  0
 1255.3275 -589.1181    0.0000 O   0  0  0  0  0  0  0  0  0  0  0  0
 1112.7191 -673.7803    0.0000 O   0  0  0  0  0  0  0  0  0  0  0  0
 1259.5300 -926.2543    0.0000 C   0  0  0  0  0  0  0  0  0  0  0  0
 1330.6725 -878.6874    0.0000 C   0  0  0  0  0  0  0  0  0  0  0  0
 1400.8799 -753.3856    0.0000 C   0  0  0  0  0  0  0  0  0  0  0  0
 1187.4523 -969.3185    0.0000 O   0  0  0  0  0  0  0  0  0  0  0  0
 1334.7942 -967.4366    0.0000 O   0  0  0  0  0  0  0  0  0  0  0  0
 1408.7076 -922.1095    0.0000 C   0  0  0  0  0  0  0  0  0  0  0  0
 1043.3893 -716.1171    0.0000 C   0  0  0  0  0  0  0  0  0  0  0  0
  970.7343 -676.5049    0.0000 C   0  0  0  0  0  0  0  0  0  0  0  0
 1045.4213 -798.8397    0.0000 O   0  0  0  0  0  0  0  0  0  0  0  0
  1  2  2  0  0  0  0
  1  5  1  0  0  0  0
 22  1  1  1  0  0  0
  2  3  1  0  0  0  0
  3  4  1  0  0  0  0
  4  5  2  0  0  0  0
  4  6  1  0  0  0  0
  6  7  1  0  0  0  0
  7  8  1  0  0  0  0
  7  9  1  0  0  0  0
 10 11  1  0  0  0  0
 10 15  1  0  0  0  0
 10 28  1  6  0  0  0
 11 12  1  0  0  0  0
 12 13  1  0  0  0  0
 12 29  1  6  0  0  0
 13 14  1  0  0  0  0
 13 16  1  0  0  0  0
 13 30  1  6  0  0  0
 14 15  1  0  0  0  0
 14 19  1  0  0  0  0
 14 25  1  1  0  0  0
 15 27  2  0  0  0  0
 16 17  1  0  0  0  0
 17 18  1  0  0  0  0
 18 19  1  0  0  0  0
 18 20  1  0  0  0  0
 18 26  1  1  0  0  0
 19 23  1  0  0  0  0
 19 31  1  6  0  0  0
 20 21  1  0  0  0  0
 20 24  2  0  0  0  0
 21 22  1  0  0  0  0
 22 23  1  0  0  0  0
 28 35  1  0  0  0  0
 29 32  2  0  0  0  0
 29 33  1  0  0  0  0
 33 34  1  0  0  0  0
 35 36  1  0  0  0  0
 35 37  2  0  0  0  0
M  ZZC   1 15
M  ZZC   2 16
M  ZZC   3 17
M  ZZC   4 18
M  ZZC   5 19
M  ZZC   6 30
M  ZZC   7 31
M  ZZC   8 32
M  ZZC   9 35
M  ZZC  10 9
M  ZZC  11 8
M  ZZC  12 7
M  ZZC  13 6
M  ZZC  14 5
M  ZZC  15 10
M  ZZC  16 14
M  ZZC  17 13
M  ZZC  18 12
M  ZZC  19 4
M  ZZC  20 11
M  ZZC  21 1
M  ZZC  22 2
M  ZZC  23 3
M  ZZC  24 29
M  ZZC  25 5a
M  ZZC  26 12a
M  ZZC  27 28
M  ZZC  28 25
M  ZZC  29 22
M  ZZC  30 21
M  ZZC  31 20
M  ZZC  32 33
M  ZZC  33 23
M  ZZC  34 24
M  ZZC  35 26
M  ZZC  36 34
M  ZZC  37 27
M  END
$$$$

##END=$$ End of the structure block
##TITLE=7tm42F after onight -20 C 24 apr 08 $$ Begin of the peaks block
##JCAMP-DX=5.00 $$ ACD/NMR Processor Academia Edition ${product.year} v 12.01
##ORIGIN= 
##OWNER= 
##BLOCK_ID=2
##DATA TYPE=NMR SPECTRUM
##DATA CLASS=PEAK TABLE
##.OBSERVE FREQUENCY=300.03238
##.OBSERVE NUCLEUS=^1H
##NPOINTS=52
##FIRSTX=1.10998929
##LASTX=7.34768534
##MAXX=26551.54492188
##MINX=46.79767990
##MAXY=0.00000000
##MINY=0.00000000
##XFACTOR=1.0000000000
##YFACTOR=26551.544921875000000
##FIRSTY=8001.73974609
##XUNITS=PPM
##YUNITS=ARBITRARY UNITS
##PEAK TABLE=(XY..XY)
1.10999, 0.3014
1.43918, 0.3132
1.51825, 0.0226
1.56187, 0.0392
1.60212, 0.035
1.61886, 0.0253
1.65561, 0.0114
1.66554, 0.0145
1.70791, 0.0066
1.76034, 0.0134
1.7684, 0.0174
1.77768, 0.0172
1.80142, 0.0154
1.81103, 0.0209
2.03278, 0.0534
2.03979, 0.0244
2.06952, 0.0199
2.07829, 0.0196
2.13323, 0.0237
2.14301, 0.0293
2.15336, 0.1003
2.16726, 0.6085
2.17559, 0.0326
2.18574, 0.0206
2.25071, 1
2.27728, 0.0279
2.29852, 0.0679
2.33145, 0.0492
2.45682, 0.0251
2.47405, 0.0286
2.50144, 0.0248
2.51892, 0.0233
2.69302, 0.0036
2.71407, 0.0264
2.74037, 0.0218
2.77015, 0.0206
2.7897, 0.0018
3.43181, 0.2425
3.72339, 0.5623
5.10838, 0.0225
5.14028, 0.0309
5.17505, 0.0212
5.4509, 0.0217
5.4679, 0.0239
5.48977, 0.023
5.50661, 0.0209
6.19803, 0.0853
6.19975, 0.0881
7.26014, 0.2215
7.34213, 0.0566
7.34498, 0.1065
7.34769, 0.0661
##END=$$ End of the peaks block
##TITLE=7tm42F after onight -20 C 24 apr 08 $$ Begin of the data block
##JCAMP-DX=5.00 $$ ACD/NMR Processor Academia Edition ${product.year} v 12.01
##BLOCK_ID=3
##DATA TYPE=NMR SPECTRUM
##DATA CLASS=NTUPLES
##ORIGIN=mercury
##OWNER="
##.OBSERVE FREQUENCY=300.03238
##.ACQUISITION TIME=6.82557
##.ZERO FILL=0
##.SHIFT REFERENCE=INTERNAL,  ,32768, -1.9219
##.OBSERVE NUCLEUS=^1H
##.ACQUISITION MODE=SIMULTANEOUS
##SPECTROMETER/DATA SYSTEM=??
##.SOLVENT NAME=5
##.PHASE0=0.00000000
##.PHASE1=0.00000000
##NTUPLES=NMR SPECTRUM
##VAR_NAME=       FREQUENCY,     SPECTRUM/REAL, SPECTRUM/IMAG
##SYMBOL=         X,             R,             I,             N
##VAR_TYPE=       INDEPENDENT,   DEPENDENT,     DEPENDENT,     PAGE
##VAR_FORM=       AFFN,          ASDF,          ASDF,          AFFN
##VAR_DIM=        32768,         32768,         32768,         2
##UNITS=          HZ,            ARBITRARY UNITS,ARBITRARY UNITS
##FIRST=          4224.13427734, 0.00000000e+0, 0.00000000e+0, 1
##LAST=           -5.76633911e+2,-4.64657831e+0,0.00000000e+0, 2
##MIN=            -5.76633911e+2,-4.24830017e+1,0.00000000e+0, 1
##MAX=            4224.13427734, 26551.54492188,0.00000000e+0, 2
##FACTOR=         1.0000000000,  0.0001000000,  1.0000000000,  1
##PAGE=N=1
##DATA TABLE=(X++(R..R)),  XYDATA
4224.1@K3233k9871L319M6466r957p9656j9914O9699L9828m3147l3190L3190O638m3147
4222.1c6509j9914L3190J9914J6595L3190j9914p3018L319Q2975J3276m6466K9871
4220.3C6509K6552r2932o9699R2932P9656n9742m9785M6466K3233k6552l319Tk6552
4218.4b6552K6552M9785m6466o6380M9785O6380l6509m6466K9871J6595m3147k9871
4216.7e6423J3276K6552N3104M3147l6509m9785%Tk9871J3276K9871o638O638N6423
4214.6F3061k3233j12846j6595R6251M3147n6423k6552K6552R957l319r957k9871J9914
4212.7a9914N6423l319m9785J9914N6423m9785p3018L3190O6380j6595k3233K6552
4210.9B3233R957l3190j6595r957L319L3190J9914l6509j6595M9785J6595m3147%K9871
4208.9B9871m9785o3061N3104Q9613j6595n6423j3276J3276TK6552j6595n3104J3276
4207b9871P6337O638o9699j3276L9828O638j9914%L319%Uk3233l319J6595L319O638
4204.5@L3190o638o3061k9871N6423O3061o638n6423m6466K3233N6423J3276k6552
4202.6I957o638L319j3276R957L9828l3190n9742L3190O9699l6509n3104M3147Tn3104
4200.5c319l3190L6509O638k9871J6595K3233j9914L319K6552k6552l3190L9828Tl6509
4198.5I957j6595K3233L319k3233j9914l6509j3276O9699M3147n3104k3233N9742l319
4196.6A9914n3104L6509N3104n9742m3147O9699J3276q9613O638P6337k3233m6466
4194.8c9828N6423M6466m6466j6595K3233m3147l6509P6337N3104o3061l9828K3233
4193.1f638%TM6466J3276n3104l3190O638o638J6595M3147L319m6466j9914K9871K3233
4190.9A6595%k6552l9828K6552O6380J3276m9785j9914j3276k3233M3147P6337k9871
4189C9828q6294L3190P6337l9828p6337J9914L6509k6552j9914K9871J9914R957K9871
4187.1D6466L319m6466k9871O638J6595J3276J9914o638k6552k3233O638J9914%r957
4185i957J9914N6423j3276j09527m3147R2932N6423m9785k6552L9828%l6509L319J6595
4183c319o638J3276L6509k3233k9871J6595R957m6466j6595M6466K3233j3276O638
4181.1A3276J9914l319j3276r957k6552l319L9828K3233l3190k3233L319o638r957
4179.2b9871J9914K9871j6595m6466%O6380M9785m9785n9742K6552M3147k9871l6509
4177.3c3190L3190K9871m3147j9914M3147o638o6380L319P6337L6509k3233r957Tj3276
4175.2c319K6552L6509l3190n6423O638L6509o638k6552O638J9914o638j3276o638
4173.3a9914r957TR957K9871J9914L319O638%k6552k3233K3233L6509k3233m9785o638
4171.1c9828K6552%O638L6509R957m3147k3233L6509J9914m6466l3190L3190L6509
4169.2A9914r957j9914R957Tk6552l3190L9828P9656J3276p9656n6423L3190L6509
4167.3A6595j6595o638L3190L319l6509r957J6595k6552r957O6380L6509q9613n6423
4165.4g9656P9656M3147p6337k9871R2932L9828p6337k6552N9742J3276m6466%L3190
4163.5B6552j3276l3190r957R957J9914K6552O638l3190k9871J3276K3233L319j3276
4161.6c319o638O638l319r957J3276J9914l319j6595L319J3276j6595r957J9914L319
4159.5I957k9871L319L6509%k3233R957J6595k6552l6509J9914L9828J3276k6552r957
4157.5c319R957O638l6509k9871M9785N6423j9914m9785L319J9914%o638r957l3190
4155.4d3147J3276O3061j3276q9613o638R6251L6509m6466l319K9871j9914k3233J9914
4153.5A3276L319m3147l319M6466R957l6509%L3190o638o3061l3190M9785T%l319K9871
4151.2D6466O638n3104l9828J6595L6509L3190J6595l6509m6466J3276Tm9785k9871
4149.3g3018P3018L9828n6423%P3018j6595r6251L319Q9613R957o3061k9871J6595
4147.4b9871L6509M6466L319m3147j3276%j9914%L6509j3276n6423L6509Q2975k3233
4145.3D3147q6294%N3104R957r957J9914J6595o638j9914k9871o638L3190%m9785K6552
4143.1f638R2932r957r9570j3276O3061l319m6466l319J6595J3276N6423K6552q2975
4141.2C319o9699O9699P6337n6423q9613J3276O3061K3233k6552o638J3276L319k3233
4139.3f638j9914K6552J9914l319R957K3233k6552m3147J3276K3233j9914%M9785J6595
4137.3F3061l6509l319L319m3147j9914M6466J3276l6509J3276M9785j9914m6466J9914
4135.3C319L3190k3233r957J3276l6509n3104L9828P6337l319m3147r957l319r957
4133.4b6552J9914K3233j9914l6509J6595K6552j3276k6552K3233M6466%n3104l6509
4131.5e6423L3190L9828j3276l3190J9914L9828l319k3233O638R957k6552k3233J6595
4129.6a3276J3276o638k6552o638L3190M3147R957l9828j6595K6552O638l9828l6509
4127.7e3104R957J9914L319l319L319J3276J6595o638k3233R957M3147r957o3061L319
4125.7c6509P9656J9914o3061k9871L3190K6552j3276o638L319U%j6595L319K3233
4123.5B9871l319k3233o638l319k3233O638M6466o638n6423O638O3061j3276p3018
4121.6e6423K6552R6251%q2975j9914M6466J6595k6552l319K9871J6595k6552k9871
4119.7a3276L319R957k3233l3190L6509O6380o638m9785J3276M9785l3190o9699L319
4117.8d6466M9785L3190L319j3276k6552l319R957l319r957K3233J9914l3190j6595
4115.9a3276L6509K3233l3190j9914%r957L319K6552o638k9871R957K9871j3276l319
4113.8@J3276k6552n3104M3147Q6294j3276o9699L319K9871j3276r957L6509l319l9828
4111.8a6595L319L3190j3276k3233R957L319l3190R957N3104O638o6380m3147M3147
4109.9c3190M9785L319j9914o638l319r957J3276J9914%j6595J3276K9871j3276l9828
4107.8a3276j6595L319O638J6595J3276j6595k6552J6595K6552J6595o638j9914k6552
4105.9b6552J6595L3190j3276l6509J6595L3190j6595r957M3147R957o6380k9871O3061
4104A6595L3190m9785k6552M3147J3276n6423l3190M9785L3190j3276l319L3190j3276
4102.1B6552n9742L319P6337J3276p6337k9871M9785l319n6423R957Q2975J6595n9742
4100.2f638j9914L9828J6595m3147l3190M3147M9785m6466q9613%Q2975R957m3147
4098.3c9828O638L3190l6509k3233P9656O9699p6337q9613M3147R2932r957n9742J3276
4096.4C319O3061o638p3018k3233L9828J6595k6552%K6552j9914l9828K9871O3061
4094.5E3104l319n3104k9871o638L319L6509M3147j6595m6466l319J3276O638K3233
4092.6A9914L6509k6552o9699k3233L3190K6552%L319O638l319TL319j3276m6466k3233
4090.4g9656M3147O6380l319n9742k3233M3147K9871j3276r957J3276K9871K3233l319
4088.5E6423l3190k6552L319%j6595%J6595%j9914O638J3276%TJ3276j3276m9785o638
4086e6423L3190R957L319L3190K3233l9828k9871J6595L319o638L6509Tm9785n9742
4083.9d6466K9871M6466r957j9914R957r957j9914J6595J3276j9914r957J9914%r957
4081.9i957K6552L6509k3233l3190l319L319J6595M6466O638o6380m3147L9828J9914
4080A6595j3276L319l319m3147O638N9742%n6423J6595O3061k6552p9656o638L9828
4077.9b3233R957%O638%O638J6595l319l3190r957K3233O638o638L319T%l319J6595
4075.4A3276K6552%l9828k9871o638R957J6595J3276k3233o3061L319Q9613M3147n3104
4073.4@j6595M3147l319m3147J3276L9828j6595k9871o638TO638M9785J9914n3104
4071.3c319k6552K9871l319j9914K3233%m9785O638P9656L3190n6423j9914L3190J6595
4069.3D3147j6595k3233l319J9914l319m6466j3276M9785J3276n3104l319L9828j3276
4067.4i957j6595O3061J6595q6294j6595Q9613J3276o6380L319M6466k3233l3190J6595
4065.5c319r957l9828R957K9871%J3276K9871j6595k6552J3276J6595J9914M9785J3276
4063.4I9570o6380l9828O638l3190l9828P3018O3061o3061n3104O6380K9871p3018
4061.7b9871r957P6337J3276n6423j9914K6552R957%k3233m3147R957N3104l319l9828
4059.6c6509J3276L9828%o638L319l9828l3190N3104L6509m6466k9871N3104K3233
4057.7B9871m9785r957L9828l319k6552K3233L6509k9871l3190J9914K3233o638L319
4055.8A6595K3233O638j6595j3276k3233l9828O638O3061L3190l3190j6595K3233k3233
4053.9F638l3190L3190N6423k3233m3147J6595J9914l6509k3233K6552J3276r957J3276
4052A6595L319l9828o638L6509r957n3104R957O3061%m9785%L3190R957r957O638l319
4049.6F638k6552r957K9871%k9871R957N6423R957n9742k3233K9871L319j9914K6552
4047.6C319L3190m3147m9785L3190L6509j3276o638K6552o638l3190J6595J9914j3276
4045.7C319L319L9828r957n3104j9914J9914J3276O638K6552%l6509j9914J6595K3233
4043.6A3276R957l319R957J3276j3276l9828j6595L3190K6552l3190j6595J6595L319
4041.7C319l9828k6552K6552M3147K3233L319o638%L319k6552T%K3233%j9914L319
4039.4a6595J9914K6552J6595l319j3276o638%Tl319j6595l3190j9914K6552K3233
4037.3@o638r957J3276O638%K3233Tl9828p3018o638Q6294Q9613k9871j02889k9871
4035.1e6423O9699J6595p6337l6509N3104K6552j3276K3233L6509k6552TJ6595o638
4033.2@l9828J3276M9785r957l3190J3276O638l9828r957O3061K6552m9785k9871L9828
4031.2@J9914k3233j3276L3190K9871k9871l3190J6595L9828j9914n6423k3233J9914
4029.3c9828J3276J6595L6509R957l6509o638M3147%n6423o638N9742L319n9742j9914
4027.2d3147M3147J3276r957K6552J9914l6509k6552J3276l319m6466r957M9785J9914
4025.3I957j6595r957J3276L319R957Tl319j6595j9914k6552L319M3147J9914k9871
4023.3i957%N6423%o6380j3276L6509l319k6552K6552L3190l9828m3147K9871M3147
4021.2B3233J6595l319j6595j9914O638Tj3276%K3233j9914k9871K3233K6552m9785
4019.2b6552l6509O3061M3147n6423l3190N6423Tl319k6552l6509j6595L9828L3190
4017.3E6423m9785k9871M3147%p9656o638P3018l319n9742L3190P9656j6595m3147
4015.4c319K3233J3276n6423k6552N3104L6509l3190k9871l319J6595R957%TJ3276
4013.3A3276l319k9871R957M9785l319n6423l319L3190j6595l9828J9914K3233l6509
4011.4c9828j6595M9785T%l6509n3104k3233N6423M6466l3190l6509L9828L3190l3190
4009.3C319o638J9914j6595k9871K6552To638r957j6595m6466J6595Q2975L319q9613
4007.3d3147k6552O9699K6552k6552o638r957o638M6466M9785k9871TK9871o638n6423
4005.2a9914J6595N3104k9871m9785M3147L9828n9742l3190N9742L3190l9828j3276
4003.5@%m9785k9871O6380O3061k6552l9828l319Tr957L3190N3104j9914n9742L319
4001.3b3233O3061R957o9699l6509M6466J9914l9828l6509J9914L6509R957L319o638
3999.4c319j6595r957L319J9914K9871L319l6509j9914M6466L3190l6509k3233J9914
3997.5I957l319k3233R957O638j9914J9914N6423k3233o3061J9914N6423k9871o3061
3995.6d6466O638L9828J9914J6595O638m3147n9742k6552K6552O3061M3147k6552l6509
3993.7a6595J9914Tn3104m3147L9828K6552k6552K3233N6423j3276n9742l319L3190
3991.8C319l319j9914J9914L3190r957k3233r957J6595Tj6595TK3233K9871j9914k3233
3989.6@J3276J6595j3276o638Tk6552%K9871o638k6552K6552L3190m6466TN3104Tm3147
3987.1C319l6509L3190K9871l9828m6466J3276N6423L6509k3233m3147o638L3190J6595
3985.2B6552j6595r957k3233l9828J6595O3061L6509k3233k6552j6595k6552L319M3147
3983.3F638J9914j6595L319J6595o638k3233j3276k6552j6595L6509L9828j3276l6509
3981.4b9871L319K6552o638k3233K3233M9785J9914l6509m6466k3233R957K3233TR957
3979.3B3233j9914k3233R957L9828J3276l3190k3233%J3276J6595%k9871l3190J9914
3977.3b6552M6466l319l6509l319K3233%l319J3276K6552j3276k9871o638J9914L319
3975.2I957k6552L319P3018M6466p6337q9613K3233M9785k9871l6509N3104N9742l6509
3973.3B3233l3190K9871J9914l9828k9871J3276J6595O638l319%J3276Tj9914m3147
3971.3c3190r957L3190K9871O638l6509m6466J3276N6423l319m9785l319L9828%j6595
3969.2a9914J6595%k3233K6552K3233k6552L319O3061k6552r6251K9871J12846k9871
3967.3E3104j09527K3233P6337k9871m9785M9785N3104k6552To638j9914o638K3233
3965.4C319O638o638K6552J9914l9828l3190K3233L6509r957m3147l9828J9914N6423
3963.5A9914J6595l3190l319J6595j6595j9914L3190J9914l9828T%J3276K3233J6595
3961.4F638k3233l6509M6466N9742k6552TL9828R957o3061o638N6423j3276m3147L3190
3959.4A3276N3104l3190o3061l319K3233J3276l319l3190j9914L3190L6509j6595k9871
3957.5b9871%J6595J9914O638j3276l319M3147J6595n6423j3276N3104l319m9785K3233
3955.4I957L9828n9742m9785P9656N9742p6337l6509M6466l319m6466J6595J9914n3104
3953.5e3104%P9656L319p6337%O9699O638k9871R957%k6552L3190O3061l9828q2975
3951.3d3147O638M3147j3276l3190O638%j3276K9871L9828j3276j6595K6552J9914
3949.4C9828k6552TL319%o638R957L319l3190j6595M9785N6423l319n3104j3276M6466
3947.2B9871J9914o3061n9742M6466P9656j3276p3018j6595M9785L9828r957l3190
3945.5c319l6509L319M3147K9871l3190TJ3276K6552%l319%j3276l319M3147L9828
3943.3G3018m9785o9699J3276M6466r957k9871K6552J9914m6466l3190N3104L6509
3941.5B9871k9871j6595L9828%m6466o638K9871%l319K3233%l6509j9914J9914K6552
3939.3I957K9871j3276n9742k3233O3061L6509l6509R957M9785l6509m9785L9828K3233
3937.4D3147q6294l9828Q2975M6466l3190J3276J9914n3104j9914M9785%l6509L3190
3935.5A9914L6509o9699l6509O6380J6595m6466K9871N6423n3104n9742L6509K9871
3933.7B6552l6509j3276K3233l319j3276J3276j3276j9914M6466Tl6509n3104L319
3931.8b9871K6552R957O638j9914l9828%J9914r957l319L3190J9914o638J3276L319
3929.8B3233l3190j6595K6552J3276r957%l319k6552O638M3147O638k9871%J6595L319
3927.6A9914k3233l9828j3276L9828K6552j6595L319O3061J3276q6294m3147O3061
3925.8F638L6509m3147m9785o638J3276K3233J9914l319k6552L319K9871L6509R957
3923.9D9785l9828m6466R957K6552j9914r957N3104K6552n6423l3190L9828K9871o638
3922B3233l319r957o638J9914O638l6509k9871J6595%j6595L9828N9742j9914m6466
3920c319K3233L6509m6466n9742R957M9785L319m6466r957M9785J6595n3104k9871
3918.1e9742M9785K9871j6595J9914L3190l9828m6466K6552J9914l6509%N3104%m3147
3916i957J9914O6380L319m6466j9914J9914K9871O638k9871k6552o638Tj6595R957
3914f638R957k6552l319L9828r957n3104J3276O9699L319m6466l319O638r957J6595
3911.9@J6595k9871r957L9828o638n6423J6595M9785j3276TL3190j6595n9742K3233
3909.9b6552N9742l3190m3147O3061K6552q6294l319J22803K9870j22802m6466Q9613
3908.1B9871M6466l9828o638R957o3061o6380M6466N6423m3147o6380M3147Q6294R957
3906.2D3147m3147l3190l319K9871M9785o638o6380j6595N3104O638n9742O638P9656
3904.3C9828L6509l3190m3147k9871L319L9828R957l9828j9914K3233j9914j6595N6423
3902.4F638M6466n6423n9742K6552K9871j3276J3276K9871j3276j9914R957Tl319o638
3900.3@o638j9914O638J9914J6595L3190L319p6337o3061N3104O3061k9871k6552N3104
3898.3B6552L6509l3190k3233o638k6552J3276M9785R957l9828o638%l9828r957L9828
3896.2i957R957%L3190l319o6380k3233N9742L9828k3233j6595r957TJ3276J9914r957
3894C319j9914L319O638o638O638%j9914J3276L9828%k6552R957K3233k9871l6509
3891.8c3190J9914L3190j3276j9914J3276K9871R957k9871m6466l319M9785L9828k3233
3889.9B6552k3233J3276l319n3104k6552M9785L6509k6552o638N3104R957o9699j9914
3888c9828M9785r957n3104N9742J06207m6465j12846J9914P9656j6595m9785J3276
3886.3@%m3147O638L6509k3233k6552N6423Tm6466o3061J9914M9785O638l6509k6552
3884.1c3190L319J6595%o638J3276K6552J9914k6552m3147l319N3104L3190m6466l9828
3882c3190K6552L3190k3233k6552r957TJ6595N9742K9871m6466Tl319R957J9914Tr957
3879.7F638r957K9871J6595l6509%L9828k6552n3104K9871K6552o9699k3233J02889
3877.8C3190M3147p6337%Q2975k3233r2932J6595O6380l9828o6380J6595L9828j3276
3875.9a3276l319K6552J9914r957j3276j6595k3233O638L3190J9914k6552TM3147O3061
3873.8G9656l6509r9570j9914M6466J6595R957M3147l319n6423J6595M9785m6466o6380
3871.9f6380O9699P3018o6380n6423N6423L3190p3018l9828M9785L9828R957Tk3233
3870A6595m9785l319L3190O638L319K3233%k9871l319J3276j3276l3190J6595M3147
3868B3233R957m9785n3104L319N9742L9828%k6552k3233r957J3276K6552J3276l319
3865.9B3233R957L319k3233Tr957o638L319L9828L6509l6509n6423%L9828R957j9914
3863.7i957o638J9914O638m3147k6552L9828N3104o638k9871O638K3233j3276j9914
3861.8f638K3233J9914l6509k6552M3147O9699r957n6423j9914j3276n6423k3233N9742
3859.9c3190M3147k9871k3233M6466Tr957j3276o638k6552j3276J9914l319j9914J6595
3857.9f638K3233j6595r957J6595l319j6595K6552J3276o9699l9828Q2975P9656n9742
3855.9A9914o6380M6466P6337k3233n9742r957K6552L319k3233j3276O638j3276j9914
3854d9785K6552M9785J9914k3233k6552m3147k9871L6509N9742o638k6552J9914Tl9828
3852a3276k3233K3233r957l9828K3233L9828L319J3276L6509k6552m9785K3233L6509
3850.1C6509m6466m3147N3104M3147k9871j3276R957j9914TL9828L3190l9828l319
3848.2@M6466j3276q6294m3147M3147K3233r957J6595K9871l319j9914R957J9914j3276
3846.1@j9914R957J9914r957j9914K3233M9785o638n3104m3147L319K6552TJ3276k3233
3843.9c319k3233J6595K6552L319l319K9871K3233k6552k9871O638R957k3233l9828
3842c3190j6595J9914L6509K6552o638k6552k3233o638R957K3233K6552L319k3233
3840.1I957k9871r957J9914K3233j3276m3147J3276N6423J6595m3147j9914J9914%
3838.2@k9871J6595M9785J6595l6509l3190J3276L3190o638o3061k6552O3061L3190
3836.3B9871n3104k9871O6380L6509n9742n3104L3190L9828L319O638J9914O638k3233
3834.4B3233k9871%L9828O638n6423j9914O6380L3190o6380m6466L3190%n3104l319
3832.4g3018M9785K3233L319R957j6595k3233K6552Tl9828k9871L6509R957m6466r957
3830.3e3104O9699N3104k9871m9785o638J3276j3276O638M6466K9871n9742o3061L319
3828.4e3104K6552%R957J6595j6595o638K9871L319j3276L6509N9742m9785q2975J3276
3826.4b6552N6423L319k3233r957k9871r957K9871%k3233K3233K6552k9871R957P6337
3824.3G3018r957j09527j6595O9699l319m3147K6552K3233l9828r957M6466J6595j6595
3822.4F638%Tr957J6595J3276k9871k6552J9914J6595K3233J9914j9914k9871R957
3820.3I957O638m6466o638N3104r957m9785L6509N3104l6509l3190M6466J3276m6466
3818.4i957R957K6552l9828l319P9656R957p3018o638K9871l6509j9914N9742R957
3816.5C6509n9742K3233O9699k9871n9742J9914R957m6466R957O3061L319l9828K6552
3814.6B6552K6552l6509k6552R957j9914k6552M6466M9785l3190TN9742P3017l9827
3812.7G6337p6337j3276R957k3233o638K6552o638k3233L3190L6509k9871k3233M6466
3810.8B6552K9871l3190k3233o638k3233O638L9828j9914o9699K9871Q9613k6552p6337
3808.9e6423J6595M6466k6552l6509K6552L3190J9914Tj6595k6552J9914K3233m9785
3807f638m6466L9828K6552j6595J3276M3147j6595k6552L6509K9871k9871l9828k3233
3805.1a6595l319K9871L319o3061j3276Q2975L3190p6337k3233O3061l319o6380l319
3803.2e6423M9785R957l319k6552m9785J3276Q6294K6552o3061o638O3061r957m6466
3801.3a3276K6552M9785m9785o6380J6595M6466r957o3061k6552L6509M3147J6595
3799.5F638K3233L3190k9871p9656j9914O3061J9914m6466k9871L6509M6466K3233
3797.8D6466r957k3233R957K6552m6466p9656J6595P9656J9914l9828k6552j3276TK3233
3795.7b9871L6509O638TL319m9785n6423N9742R9570j9914q6294O638N6423j9914n3104
3793.7c9828R957M9785J3276k3233r957l319O638K9871o638o3061l9828N9742O6380
3791.8D9785k9871l9828L6509Tn3104m9785M9785M3147k3233j6595J9914o638j3276
3789.9C319J3276l319l3190j6595J9914L319r957J3276J6595%r957j6595o638R957
3787.8a6595l319l3190%L6509L319k9871J6595L3190o638TL3190J3276k3233o638O638
3785.6A6595o638%r957m3147O638Q2975J9914p3018r957N9742l319m9785L319%l9828
3783.4d6466J9914O3061r957k6552N9742L3190o9699k6552N6423O638o9699m6466O638
3781.5d9785K9871M6466J3276m9785j6595M6466j3276m6466M6466N9742o6380TO9699
3779.6C319N6423p6337m6466O3061O638p9656R957J16165K3233j09527n9742Q9613
3777.9c319P3018o3061q2975L3190Q2975L319k6552K3233R957n3104k3233M6466R957
3776B9871o9699k6552P3018N6423l3190l6509O638R957j9914%K9871j3276n6423R957
3773.9c9828O9699o638q2975l319Q2975J6595m3147R957O3061O638n6423m3147O638
3772a9914L6509O638l9828l319N3104r957o3061R957N9742k6552m3147L9828J9914
3770.1A9914l6509J3276N6423k9871k6552M9785k6552j12846K9871J26122l9828r9570
3768.3g6337Q2975Q6294j06208p3018R6251L3190p6337J3276N9742l9828l3190P3018
3766.6C9828J3276q2975l319N9742j3276l3190J9914J6595j6595%Tm3147l319O3061
3764.5A6595K6552m6466m3147L319M3147N6423o638o9699k9871L9828J6595l319L3190
3762.6C6509K9871k9871r957N6423R957o9699Tj3276L3190L6509l319l3190J9914O3061
3760.6E6423o638p6337j3276N9742K6552k6552l319L319k3233o638M6466K6552n3104
3758.7I957m6466K3233M6466o638k6552%L319l319%o638m6466r957M9785L319n9742
3756.5f9699J3276P9656o638m9785L9828M9785m9785l3190L9828%l6509L3190K6552
3754.6C6509p6337j6595R6251J3276r6251r957N3104j6595L319P3018l319p6337J9914
3752.7@N9742n9742o3061M3147J3276n3104K6552N6423k9871l6509N9742K6552m6466
3750.8c319O638M3147n3104o9699L9828M6466k3233j6595M3147J6595k9871k6552J3276
3748.8a3276L6509J6595k9871l6509%l319r957L9828M6466k6552m6466K6552K3233
3746.9B3233l3190R957P3018j9914q9613l319N3104o638j6595K3233o638l3190L3190
3745F638M6466o6380p6337N6423O9699l6509k9871N3104L3190o3061n6423M3147N9742
3743.1C9828j3276n9742k3233M6466M3147j9914m9785R957O3061K9871k9871l6509
3741.4@j9914m3147j6595N6423N9742o638k9871J6595J9914k3233k6552k3233TJ3276
3739.3d6466O6380K3233n9742l9828M9785K6552l3190R957P6337K9871q2975q9613
3737.6f9699l319N6423M9785K6552k6552p3018l3190P6337Q2975n3104p9656L6509
3735.8i957O3061l3190m6466L6509K9871l3190O638L6509l3190l9828K3233%l9828
3733.9c9828L9828P9656n3104r6251L9828P3018l6509l3190M9785J6595l9828%L3190
3732C3190l319o638%l6509j9914L6509J3276l3190J6595M3147m6466o3061M6466P3018
3729.9E3104r957m3147j6595r957R957J6595j6595r957M6466K9871m9785k9871K9871
3728@K6552j3276r957k3233l9828J9914O6380J9914l6509k9871j9914O638L6509O638
3726I957k9871R957J3276n3104k3233Q2975L6509r2932m6466P9656M3147L319M3147
3724.1G6337o638r6251j3276Q9613l319q2975O638M3147k3233L319O9699j9914q9613
3722.2d6466J3276P6337l319l9828%k6552l6509M6466L3190o9699l3190J06208O9699
3720.3H9613p6337n3104L3190l319l6509N3104P6337n3104j06208O638O9699o638m9785
3718.4e6423K9871O3061L319l3190L319J3276l3190l6509L3190P3018K9871m6466m9785
3716.5f638O638K6552k3233k9871K6552J9914m9785l319Q9613L3190q2975k3233N9742
3714.6D3147o638p3018J9914O3061l3190o6380L3190O9699%m6466k9871j3276J6595
3712.7b3233L9828L319l9828k9871J3276L3190R957r957j6595R957L3190J6595%k6552
3710.6A3276l9828j3276K6552R957L319O3061O6379p6336j16165K9871O9699m9785
3708.9a3276n9742P3018N6423o9699m6466O6380L9828m9785l9828J9914K6552J3276
3707.1A6595O638j6595o638O638%j9914j6595K6552M9785J9914n6423n3104M3147O9699
3705F9699l6509q2975J6595M9785k3233m9785L9828O3061L319m3147j3276J6595J3276
3703.1B3233k9871m6466L6509P6337l319m9785O638%p9656m9784O6379M3147l6509
3701.2d3147L319P3018K9871l9828k3233%L319l319j6595k3233J9914L9828o638k6552
3699.2a3276R957J6595j9914l9828j3276L3190N6423K9871m3147o3061j3276K9871
3697.4b9871K6552J6595%j3276r957L319o638O638J9914j6595m3147J9914M6466k6552
3695.4f638n6423M6466R6251R957o3061m6466j3276J6595Tj9914j6595L3190L319l9828
3693.3c9828R957P6337J6595m3147%J6595j9914L319J3276n9742TO3061M9785n9742
3691.3c3190k9871P3018L3190m3147L319L6509j3276k9871j3276k3233J6595P6337
3689.5E3104K6552p3018l9828L3190K6552%j3276k6552o638M6466O638n9742O638P9656
3687.5E9742j6595q6294o638O6380K9871j3276l6509o3061J6595R6251O638j09527
3685.7e6423j9914P6337J3276j3276O9699K9871r9570n3104N3104R957m9785R957M6466
3683.8A6595j6595l6509K6552N3104J3276m3147n3104O638N6423J6595m3147l319J3276
3681.9F638l9828l3190P3018O6380m9785TK6552%k3233K3233N3104r957l6509r957
3679.8c319j3276k6552R957M3147J6595l3190m3147J6595N6423K6552m6466l9828J3276
3677.9b3233O638o638L3190Tm9785m3147N6423M6466o9699n3104P3018P9656m9785
3676C3190q2975o638L6509R957j3276%K6552M3147%n9742TK6552O6380J6595l6509
3673.8@k9871%J6595O638j3276%M3147J9914n6423m9785O3061O9699l9828n9742J6595
3671.6a3276O638n6423R957R9570J9914q2975k3233M3147%j3276L6509K9871k6552
3669.7B9871k3233j3276m3147o638N6423K6552k6552%K9871l319k3233%TL319J9914
3667.5B6552%j3276R957O638k9871R957P3018r957j09527l3190Q2975M3147j9914J3276
3665.5D9785o638o6380k6552N3104K6552k9871o638Tk6552J3276O6380J6595n6423
3663.6@l6509K9871K6552r957l6509j9914J9914L319l6509l319O6380M6466j6595o638
3661.5B6552L3190L319m3147l6509j6595J9914L6509R957l3190l319J3276l3190m3147
3659.6f6380L9828N6423j3276k3233J3276o638m3147K6552P6337R957o9699l3190K3233
3657.7i957J6595o638l319J6595K3233k3233n3104j3276L6509R957k9871R957O3061
3655.8C6509J3276n3104m6466J9914K9871r957k3233L319J3276l319r957R957J9914
3653.9@K9871J6595j3276l3190%Tk6552L319P6337M3147q9613p9656O3061Q9613j6595
3651.7F3061n3104L319Tk3233o638L319l3190j6595L9828K6552r957o638R957%TR957
3649.4I957L319TJ3276l319l6509k3233L3190M3147L319l9828l6509L319K6552R957
3647.3I957r957l319R957K3233L319l6509l3190L3190L6509l6509n3104N3104O3061
3645.4E9742l6509l9828M9785K9871o3061m9785K3233R957r957J9914R957k3233O638
3643.5a3276K9871j3276j6595K6552J6595l6509O638M3147j9914n9742%M6466K6552
3641.6C6509O638l319k3233j6595L319o638k3233J3276L3190R957l319k6552m9785
3639.7d9785o638O3061K3233n3104r957O6380K3233l9828j3276l319m9785J6595Q9613
3637.8E6423%j19484l6509R2932L3190n9742j6595L6509j3276l6509K9871M9785l319
3635.9A3276k9871r957J6595K3233J3276k6552TK3233Tj6595o638K6552r957l3190
3633.8a9914L3190O6380l3190p6337L319L6509r957k9871j3276k3233O638Q2975K6552
3631.9D9785q2975j9914Q2975j3276j12846J6595J22803O638q6294r957L9828l319
3630.2i957R957K6552k6552TM3147L6509m6466o638N6423j6595q9613r957O3061%m9785
3628d6466l319L9828R957j9914k9871L319N9742O9699j3276o9699j3276N3104%n9742
3625.9a9914r957O3061J9914m9785o638M3147%m9785j3276K3233%TK9871r957m6466
3623.7b6552J6595M6466k3233l9828L3190L9828j9914O638L3190m3147n6423K3233
3622i957J9914m9785l319Q6294J6595q9613l9828N3104L6509j3276j6595l319J6595
3620.1C319J6595k6552l3190K3233J6595k3233R957P3018J3276q6294m6466M3147J6595
3618.2@j6595J6595M6466r957l9828j3276J9914Tj6595k9871o638J6595O638TK6552
3616B6552J3276k3233Tj3276TL3190N9742k9871r6251r957Q2975K9871m6466k3233
3613.9c3190K9871K6552K9871R957m3147Tj6595j3276l319M9785M3147k3233l6509
3612b3233J6595J3276O638J9914j9914o9699l319P9656L6509m3147k6552%j9914o638
3610c9828L3190J9914J3276R957l6509n9742K9871P3018k9871p9656K9871R6251l319
3608.1E6423r2932m6466N6423P9656J9914o3061l9828L9828M9785m3147o9699J9914
3606.3c3190P3018J9914n3104To638J9914L319J6595K3233o638l319O9699O6379r2931
3604.2D3147j29441O3061J42716l3189j06208K3233N9742o3061n3104N3104O638p3018
3602.5f6380J3276P6337j9914n9742N3104Q6294l6509r2932j6595N9742M3147l319
3600.7C6509j6595R957K9871k6552o9699j9914M9785J9914l6509o638L9828%n6423
3598.8d6466l3190L6509M9785l319l6509j6595J9914K6552R957o638Tl319TR957K6552
3596.6B3233L3190%l6509k9871l319J3276L319%j3276o638O638L319l319K9871K3233
3594.4D3147m6466m3147O3061O9699n9742o3061L9828L6509n6423j9914N6423K3233
3592.7D3147j9914K6552R957o3061l3190K3233k9871m9785O6380R9570l6509r6251
3590.9e9742J3276O9699J3276l3190j6595J3276J9914%m6466k9871M3147L9828j9914
3589F638j3276J9914J6595o638j6595o638J3276J9914r957l9828j9914J3276l319TJ6595
3586.8a3276R957L319M3147L6509m6466o3061%K3233o638J3276Tk3233j6595L6509
3584.8I957J6595m6466k6552J9914L319r957K9871J3276l6509k3233L3190J6595j9914
3582.9a9914r957O638o638%J9914O638r957l319J6595K9871O638l6509l3190J3276
3580.8a9914R957l9828j9914N3104L6509%K9871K3233o6380TK9871L6509k6552%M6466
3578.6B6552j9914m6466M3147O6380n3104o3061L3190K9871k6552J3276O3061k3233
3576.8D3147n9742J9914M6466j6595j3276L3190j6595m6466J6595M3147l3190k6552
3575.1i957N3104K3233o9699l3190M6466J6595l6509L319J9914l3190m9785J9914M3147
3573.2f638r957l3190O638M6466L3190k3233l6509o638K6552J6595L319R957o638l3190
3571.1a3276l319L9828L319n3104l9828K3233L6509J3276R957L319j3276j9914T%K6552
3568.9f638J6595r957%K3233O638k6552L319L9828O638m6466l3190J3276L9828L3190
3566.9E9742O638j9914k9871k6552k3233%K9871J3276l319L319R957l319T%k3233l9828
3564.5d9785O638M3147J9914k3233l9828j3276M6466P9656J9914p3018m6466J3276
3562.8a6595O638j6595K3233K6552r957%L319n3104m3147P9656O9699n9742m6466Q6294
3560.7D9785N6423p9656o3061K9871R957j6595J6595K3233k6552o638R957j9914k9871
3558.8d6466L3190K9871l3190k3233L9828J9914l3190k3233L9828M3147j6595m9785
3557.1a9914l319M3147R957l9828o638K9871o638l3190J9914K9871k3233r957N3104
3555.2D3147J9914n3104l6509L319o638O638K3233o638j9914K6552J6595o3061j6595
3553.3f3061Q6294K3233q9613k6552Q6294M9785m6466n6423k9871L319N9742O6380
3551.5F3061L319n3104k6552j6595k3233R957N9742O3061o638p9656p6337L3190Q9613
3549.6C9828J3276n6423j3276K6552r957k3233%O638R957J9914o638k6552K6552M6466
3547.5E3104n6423p3018N3104To9699n3104P3018N3104l6509l9828o638L319N9742
3545.6A3276O3061n3104q6294M3147P6337k9871l3190M9785J6595m3147R957J9914
3543.9D6466o9699m9785P3018O3061o3061o6380L9828O3061l319n6423l3190L6509
3542.1a9914K3233m9785l9828M9785L3190o3061r957J09527M6466r2932l9828O9699
3540.4A6595J6595n9742j3276L6509j9914n3104l319L9828K6552L319r957R957L9828
3538.5B9871J6595l9828TR957L3190%l3190j6595L3190K3233j6595O638O6380j3276
3536.4E9742j12846k9871R9570J3276j02889o638J12846J6595p9656r957L9828o638
3534.6f638O638L9828l3190n9742L3190N3104j6595j9914R957k3233n3104K6552P3018
3532.7B9871J6595k9871j9914r957R957J9914l319k6552%K6552K3233R957j3276l9828
3530.7f638r957N3104J3276o6380j9914M6466r957m9785J6595L6509k3233j3276N6423
3528.8B3233M3147o638L319j6595o9699l6509M9785J6595m3147r957L9828O638j9914
3526.9a9914R957J9914O638j3276r957J3276K6552r957l6509O638L9828j3276m9785
3525b9871l319L9828L3190L9828K6552o6380r6251r957N6423J9914l319O638k6552
3523.1a3276l3190L6509L9828k6552l3190K9871L3190%Tk3233m9785r957M9785J6595
3521A6595k6552O638K6552l319r957J9914r957m3147o638J9914k9871r957O3061N3104
3519F6380m3147m6466R957J9914%O638%j3276l319j6595n9742j9914R2932P6337m3147
3516.8B6552o3061K6552L6509k3233l6509l319L319R957K9871J3276j6595J3276K6552
3514.9D3147o638TJ9914j6595o6380%Q2975K9871o6380l6509K3233J3276k6552L319
3512.8i957M9785K9871m9785TJ9914L6509k9871o6380J9914N9742j6595o6380L319
3510.9f9699N9742K6552R957L319k9871o638N3104K6552o6380j9914O3061%j12846
3509f3061k9871J12846P6337m6466n3104O638K6552R957j9914m9785m3147J9914M9785
3507.1c319L319j9914O638K6552R957j9914k9871r957J9914TJ3276R957%l3190l6509
3504.9d3147r957UK6552M6466O638o638O638Tj6595r957J9914l319l6509j3276L9828
3502.6f638N9742L3190k3233n9742k9871J3276L3190R957k9871m9785k9871M6466O6380
3500.7C3190j3276n6423R957N6423%l3190L319J3276k3233o638M9785L6509k9871l6509
3498.6C319O638K6552l319l9828l6509L6509O3061k6552p9656o638N6423J6595j6595
3496.7@J3276K3233L319J3276j9914o9699j9914P3018K3233n9742l319M6466m6466
3494.8b3233p3018O9699R2932l6509o6380R957J3276j6595L6509Tn9742m6466O3061
3492.9@N3104k6552o638l319o6380m9785N6423Tk3233TK3233L319k3233R957J9914
3490.7@J3276Tr957m9785k6552K9871M3147K9871J6595k9871m3147J3276K3233m9785
3488.6b6552n9742N3104Q9613o638o3061l6509%K6552L9828l319l6509J3276N6423
3486.7D6466o638n6423r957J9914j6595j3276K6552R957k9871O638O3061M3147l3190
3484.8D9785n6423o638L3190O638m3147j3276K9871R957k6552o638J9914l319L319
3482.9c319J9914j3276o6380o638P6337L9828m6466j6595L9828L319n3104l319O3061
3481C3190J3276m6466%O6380L319o9699j3276K3233k9871l3190O6380Tp3018p9656
3479g3018M3147O9699j3276k6552L319l319j9914O638R957O638M6466L6509m3147l9828
3476.9C319K6552%n3104K3233R6251L319r2932l3190K6552r957m3147l319L6509L9828
3474.9A9914L319l9828j6595N3104J9914q6294n9742O3061L3190l9828K6552Q6294
3473.1F3061r957o9699J3276M9785k3233j3276M3147j6595p9656o638M6466j9914l6509
3471.2e9742N3104N6423j6595r957K3233k6552n3104J6595N9742R957k9871l319J6595
3469.3C6509%j9914k3233r957L6509L3190m3147o6380O638N3104R957j6595o638l319
3467.3a3276k3233%K3233J3276L319Tj6595k6552O638R957o638K3233N6423%o6380
3465.1a3276l3190L3190K6552J3276Tj9914n6423o638N6423K6552k3233j9914k9871
3463.1c3190l3190K9871P6337J9914l6509o638l319k9871R957M6466k6552o6380M6466
3461.2f638Q2975o6380j16165N3104J22803l3190j06208J6595Q2975l319n6423l319
3459.5c3190K6552%r957J3276J6595O638k3233l9828L319M3147J6595k9871j3276K9871
3457.4F638J9914k3233j3276J9914K3233j9914m3147j6595M3147K9871j9914r957L3190
3455.5B9871J6595l9828j9914R957j6595l6509L9828N9742k9871m3147L3190J9914
3453.8B3233p9656l9828J06208P6337r6251r2932P3018R9570k9871o9699K9871O3061
3452F3061r957n6423k3233J6595O638j9914k3233%L9828L6509r957k9871O638K6552
3450B3233o638j9914J3276J9914k9871TO638R957o638J6595K6552o638j3276K9871
3447.9C3190K6552n9742p9656l319N9742K6552r957l319K3233K9871r957l6509r957
3446a3276L3190To638k3233%L319j9914k3233O638J3276o638j9914J9914L3190o638
3443.8B3233l3190k3233R957K3233J9914%k6552%K6552o638n3104r957N3104K9871
3441.8C3190j9914L319K3233j3276l9828k6552l319R957Tj9914%P9656N3104p3018
3439.7A6595n9742P6337M9785r6251p3018P9656N6423n3104k3233N3104J3276l3190
3437.9F638L319O638k3233j9914%l319R957K3233j6595j9914O6380O3061n3104o9699
3435.9b6552K6552L9828m3147m9785J6595L3190J9914Tl319j9914%Tk9871j3276K9871
3433.7@R957k9871l319M3147K9871j3276k6552k3233%L6509K9871l3190m9785O638
3431.6b3233K9871%j9914o638l319r957J9914K9871j6595m6466J9914P3018O638p3018
3429.6a9914k6552N3104K6552l6509r957L3190l319k9871k3233j6595o638M9785O3061
3427.7E3104j6595m9785R957L6509o638k6552l319j3276o638K6552J3276m3147l319
3425.8b9871O9699K3233o3061l319P6337J6595p9656l9828L9828K9871l6509Tl319
3423.9c6509J9914L319k3233r957M3147K6552k3233%O3061j3276j12846k9871J16165
3422B3233L6509r9570k9871Q6294O638n9742L6509O3061o3061r6251K6552M3147l9828
3420.1f6380L319Q2975L6509n3104l3190O638R957J9914K6552k6552l6509K3233N6423
3418.2D9785L319m6466l6509k3233R957L3190J6595l319O638L319j3276J9914M6466
3416.3F6380r957n6423o638L9828o638n9742m6466R957M6466L9828J9914l319O638
3414.4C9828%l6509k3233J6595R957l9828m3147K6552O9699L6509l6509l9828K6552
3412.5F638O6380L319n9742k6552R957r957TJ6595O638o638r957l3190k6552O3061
3410.4i957Q2975l3190o9699K9871K3233q6294j6595J52674P6336r2931n6423L3190
3408.6C3190k3233k9871N6423J3276q6294L319J16165j3276j36079k9871P3018R957
3406.9a3276k3233K9871l319o6380%P6337L9828j3276o638l319r957J6595T%J3276
3404.7E3104J3276m6466m3147L3190L9828m6466l3190M6466L3190n6423n3104L6509
3402.9b3233L3190r957j6595K3233K9871j6595l6509%N6423K9871o9699p9656K3233
3401e6423O9699R957m3147j9914R957TJ9914J3276%l319L319j6595k9871O638J6595
3398.8i957k3233l6509K9871N9742L319n3104k6552M9785P3018J6595o6380p3018O638
3396.9d9785O6380J9914n6423m3147M6466N9742k6552m6466M3147O3061m9785p9656
3395.2e3104L6509N3104n6423n3104P3018N9742o3061k6552N6423o638n6423K9871
3393.4f638M3147n9742l9828Q9613M6466p6337k3233P6337K6552m9785k3233O638l319
3391.5F638L319k6552o3061M6466J16165k9871j29441L9828J36079k6552j16165K3233
3389.7a9914N6423n9742m6466O3061K9871l9828o638K6552o638j9914o638k9871j9914
3387.8g9656M6466M3147%L319R957k3233k6552K6552R957j6595J9914L6509k3233k6552
3385.8@J3276j3276n3104O638M3147k6552n3104K3233N6423J9914o638r957j3276J3276
3383.7@L3190k6552m9785J6595L3190o638%L3190r957l6509J9914M3147k9871TK3233
3381.5A3276r957n6423R957O6380J6595k3233j6595n9742o6379N9741J29441R957q9613
3379.6a6595l3190K9871J9914TL3190j6595k6552K6552J3276m6466r957M6466o638
3377.7C3190m9785O638M3147L319j6595L319j6595k3233K6552M3147r957l3190r957
3375.8@r957o638Tk9871%P9656M9785r9570q9612P3017P9656l6509o638N6423k6552
3373.6B6552q2975L3190P9656k9871m9785K6552L319o6380l319O3061%l6509L3190
3371.7c319O6380%n6423k9871J3276J6595o638k6552J6595K9871k3233TO3061M6466
3369.7H2975q2975o9699L3190K3233k9871L3190P6337%o3061k9871k6552%P6337O6380
3367.6H9613l3190k3233J9914o6380j02888N9741J36079j9914j02889K9871Q9613k6552
3365.9D9785o3061K9871N6423j9914o9699l6509K9871M9785l319m6466O638O3061r957
3364C6509r6251l3190Q2975P9656%l6509l3190k6552l6509j6595L9828O6380J6595
3362.1D3147o3061m9785K9871O6380K6552j3276r957o638k3233k6552l319K6552J9914
3360.2A6595o638j6595o638O638T%r957o638R957TL319R957o638k3233O638L9828j3276
3357.7A9914p9656j3276P6337L3190l6509J3276L3190l6509k6552L6509%p3018k3233
3355.8g6337N3104J6595j9914J6595R957j9914J3276K3233k6552j6595O6380M6466
3354H6294p3018n9742L3190Tj9914j6595L3190L6509l6509p3018O638Q6294K3233r6251
3351.9c6509m9785Q6294O6380m3147l3190R957k3233l3190M3147M6466j6595j9914
3350.2c319r957l9828j6595N9742M6466m9785o3061K9871O9699K6552l6509k9871J6595
3348.3@J6595k3233j3276L9828J6595l6509j6595J6595m3147k9871Q2975R9569l3189
3346.4G6337p6337o638Tr957M3147Tm9785l9828K6552r957m6466M9785O9699m6466
3344.3A6595n9742L3190J3276m6466K9871Q6294l3190j06208J6595Q6294j3276m9785
3342.6b6552L3190O9699o638m3147k3233j3276r957J6595L3190O638j9914j6595r957
3340.7i957j6595J9914N6423R957p3018o3061L3190N3104O638j6595j9914j6595K6552
3338.8i957M6466o638l6509J9914K3233o3061m9785P9656P3018n6423m9785L3190J6595
3336.9A9914r957N6423N6422o3060p6337J3276O638n6423l319O6380O638n9742j3276
3335e6423M6466l319m9785r957N6423O9699J9914l6509m9785k3233J9914L9828L3190
3333E6423j3276l6509k3233r957R957L6509J9914k9871j9914J6595%k9871J9914M9785
3331D6466k3233q2975o638N3104l319m9785%L6509J9914R957L6509K9871j3276n3104
3328.9@l6509J6595L3190j6595l9828R957L3190L319o638l319j3276l319K3233o638
3326.9f638l9828O638N6423L319m3147j6595J6595J9914L9828N6423o638m9785k6552
3325I957r957TK3233L9828j6595l9828j3276r957%N3104L6509n3104l3190N9742L6509
3322.8G3018n6423k6552L6509j6595o6380L319P6337K9871n3104n6423K3233O9699
3321C6509K6552n9742m9785J6595K9871l319L319J6595L319J9914Tm9785n9742L3190
3319a6595N6423l9828n6423K6552L6509j9914k3233J3276L319%K6552Tj3276k6552
3316.9f638l3190l319M9785K9871l3190l319M6466l6509r6251J6595J02889J6595m6466
3315C319O638%n6423j3276M3147%o638M6466R957m9785L319M3147j9914k9871L9828
3312.8A9914K6552m6466l3190R957%J6595K6552r957TK6552j9914o3061M3147J06208
3310.8I2932m6466j22803M3147J09527m9785q9613L9828M9785k9871O638P6337l319
3309G6337p9656l9828R957J3276K3233L3190L319r957k3233k6552J9914P6337o638
3307.1F9699r9570l3190O3061L319k9871M9785O6380n3104p9656%J9914j6595R957
3305.2b9871K9871o638O638N9742J3276q2975m3147N3104K3233n6423k9871L9828O638
3303.3a6595j6595L9828M3147m9785l6509N9742M9785o9699o3061K6552K3233j3276
3301.5b3233K3233L3190l3190k3233N3104K6552n6423k9871M3147TL319l3190o3061
3299.6c6509k6552O9699M9785m9785l9828M3147K3233l9828k3233l319o638L9828M6466
3297.7D6466l3190m3147N9742Tm6466l3190K6552k3233o3061o638J9914J3276M6466
3295.8B3233J3276j06208m6465J42716R9569j02888p9656N6423J3276m3147L6509N9742
3294.1F6380n3104n6423N3104M9785l9828l3190L319l319L319K9871J3276l9828m6466
3292.2e3104%L3190R957l9828o638N9742K3233o9699k6552N6423R957l9828L9828N3104
3290.1D9785k9871r957N9742j9914r2932J9914O6380o3061q6294O3061P9656o638J9914
3288.2D9785N9741n6422j02889L319M6466j6595r957M3147J3276l9828%L6509O638
3286.3C3190k6552j3276O638To638k6552J9914M3147j9914n9742%M3147l319j3276
3284.3a6595K6552O638m9785k9871L3190TL319l319%O638%r957L319L9828R957n3104
3281.9@l3190K6552O638j9914J9914L3190l9828m9785L9828M6466k9871l9828L6509
3280c319M9785%l6509r957J3276Tr957L319K6552L319j6595L319J3276j3276o638O638
3277.7C6509m3147TO6380P3018p3018q6294N6423P3018m6466TL6509K3233o638L6509
3275.6E6423J6595p6337m9785M6466J3276n6423L319O6380%n9742l319M9785J9914
3273.7B6552k6552j6595J3276Tr957j6595o638R957K9871L6509l3190o3061K9871Q6294
3271.7G3018l9828j19484L3190J39398j6595j12846L3190R2932k9871n3104L6509r957
3269.9B6552q9613%Q6294O638m6466J3276L319m3147J3276P3018L319p3018k3233M3147
3267.8f638M6466L3190o638n9742o6380k3233K9871N3104M6466%j6595J6595%n9742
3265.8a3276l9828N3104L9828m3147k9871K3233L319%L9828K3233m9785j9914N3104
3263.9C9828L9828l3190o3061Tk9870M9784Q9613J3276n3104j9914J9914j6595j9914
3262d6466M3147L9828l6509n9742R957L6509J3276J6595L3190k9871p9656r957P3018
3260.1C319L6509m9785n6423R957M6466R957j3276r957J6595J3276L319J9914K6552
3258.2E6423k6552m6466J9914K9871m6466l3190P6337L9828q2975k9871Q9613L319
3256.4D9785r9570K6552J16165k9871j09527L3190P9656l9828n6423K9871%l3190L6509
3254.5C319M6466n9742l9828O3061M3147l3190J9914M3147o6380p9656L3190M3147
3252.8A6595l3190k3233L9828L319m9785%M9785L6509o638%R957o638m6466o3061O638
3250.6f6380N6423R957j9914L9828M6466m9785k9871P6337M3147q9613n3104M9785
3248.8A3276J6595n3104%L9828j3276l319N6423R957r2932o6380K6552M3147K3233
3246.9@R957l3190l9828K9871M9785j6595k6552K9871J9914k9871O638K6552k6552
3245@l9828L6509K9871m3147TK3233K9871R957J3276k3233o3061J6595Q6294l319q2975
3242.8e3104l319P6337O638n9742J9914P3018j3276p9656j6595L6509j3276l9828K9871
3240.9c6509P3018L3190k3233j6595o638j6595l319K6552%l9828k9871L319o638l319
3238.8d6466J6595r957m3147O638Q2975N9742k6552l3190J3276J6595j6595j9914l319
3236.9c319o638TJ3276K9871R957k6552k9871r957L319K6552L9828r957n9742k3233
3234.9e3104M3147O638l9828O638N6423J3276j6595O638j9914n3104J3276Q2975K3233
3233F9699n3104k3233L319j9914O638M3147L319m3147k6552L319O638J9914J6595%
3230.9F638o638j6595m9785%Q2975J6595q6294%J26122L3190j06208j3276O6380k9871
3228.9B3233p3018M3147N9742n3104l9828O6380N9742l9828o3061j3276K3233R957
3227.1C319j6595l319L9828J3276l6509J3276Q9613r957j02889L319J02889o638j02889
3225.2a3276l6509K3233%M6466P9656l9828j12846l319P9656R957m3147%J3276j6595
3223.2a3276r957J6595%j6595%J6595L319k3233o638M3147M6466k9871m6466J9914
3221.1@M9785j3276n9742k9871J3276L3190K9871l319j9914O638j9914p3018l319J02889
3219.1A3276L3190p6337J3276R6251k3233j12846J3276Q9613k3233p3018J9914L3190
3217.3C319m6466m9785L3190N9742J6595k3233l3190O638K9871r957j6595L9828M3147
3215.4E3104l9828n6423J3276M6466K6552%k6552l6509J3276M6466o638l9828L319
3213.5c319J6595k3233j6595L3190L6509%j9914k6552j3276R957O638j6595J6595M9785
3211.4D9785o638o3061r957M6466R957m6466j6595M6466K9871m6466n6423N6423Q6294
3209.5G9656m3147j06208K6552J09527r957o6380L6509O3061n3104m6466J9914o638
3207.8C319m3147K3233L6509k9871j9914K9871k9871p6337L3190R6251J9914k3233
3206A9914O638Tr957R957j6595l6509L3190O6380n6423p9656N9742R6251m9785r6251
3204d6466L319L6509j9914r957L9828K9871j9914k6552%L9828K3233m9785p3018r957
3201.9h2975L6509J9914K3233L9828J9914j3276k3233k9871k3233K6552J6595k9871
3200.2a9914O638O3061l319q2975m6466%L319O6380J09527j3276j06208R957O9699
3198.3E6423n6423p3018O6380N6423o9699l6509O9699K6552l3190J3276L319n6423
3196.5c3190o638N3104j9914n9742N3104Q2975k6552m6466J3276%l3190K6552O3061
3194.6F6380j6595n3104j9914j3276j6595M3147O3061o638n6423r957K3233O638l319
3192.7F638J3276%k9871l3190L3190P9656J6595p3018l6509M3147K3233o3061m9785
3190.8f9699K6552K3233R957L3190R957m6466j6595O3061J6595n6423o638O3061L319
3188.9E3104n6423J3276P6337j3276p3018l319J9914l6509n3104L9828P6337O638l3190
3187A6595j6595l3190m9785R957N6423O638k3233L3190L6509l9828n9742K9871M9785
3185.1A6595j6595j9914L6509K9871k9871l6509o638O638J9914Tj6595j9914O638o638
3183a6595j6595L9828O9699j6595o9699l319L6509k3233l6509M3147Tk9871j9914K6552
3181B6552r957m9785L319L3190r957j9914M6466L9828n6423n3104M3147N6423l6509
3179.1A3276p3018o638L3190O638o638R957Tl319L319J6595T%o638%O638j3276l3190
3176.6b6552k3233L3190M6466l319l9828l6509o638L6509N9742J9914n3104j6595L6509
3174.7B6552%m9785K3233P3018l3190r2932L319N6423j9914m3147L6509M3147k3233
3172.8@r957K6552J3276j6595l319To638L319J6595r957j3276L319R957TJ6595L319
3170.4C9828k6552k3233o638O638K3233L3190j3276l3190l319%m3147r957Q6294O9699
3168.4I9570m9785n9742J3276R957m9785l3190M6466N6423R957m3147n6423%N6423
3166.5@L3190k9871m6466j6595R957K3233K9871K3233l319k9871l6509O638P3018L9828
3164.4G6337p6337TN6423Q2975m9785r6251J9914P6337%l3190K3233L9828k9871n3104
3162.4c9828L319M9785K6552k3233k6552%J6595l319TM3147N3104k9871q6294m3147
3160.3f3061L3190M6466O638k6552l6509l319K9871J9914%O638%j6595L319M6466L319
3158.1D9785o9699l3190O9699M3147o3061m9785L3190J6595l3190J9914N9742j6595
3156.4B6552o6380J9914Q6294%p9656j9914O3061K6552n3104j9914L6509L319n6423
3154.4c3190o638O9699R957p3018j3276O3061l319q2975L319P9656J9914j6595K9871
3152.5D6466r957q2975j6595P6337K3233l6509J3276Tp6337k6552J22803P6336j02888
3150.6A9914q9613L3190L6509k9871j3276J3276o638L319L3190R957o638L319l3190
3148.7b6552o6380R957Q2975K3233m3147o638L3190L319r957R957%k6552l319J6595
3146.7c319l319r957L319O638TL319k3233k9871L6509M9785j9914l6509J9914Tk9871
3144.5i957j6595J9914r957j6595L6509L3190m3147l6509M9785O6380r957o3061o9699
3142.6f9699j3276O6380N3104l3190m3147J9914K6552o638R957J6595m3147TM6466
3140.7a3276L9828l9828k6552L9828K3233j9914J6595K6552k9871TR957L319j3276
3138.8a3276K3233L9828j6595n3104k6552J9914K9871K6552J3276O638r957m9785m6466
3136.9e6423K9871O9699%n6423%N6423K9871l3190n3104T%N6423K9871k6552k9871
3134.7c6509R957L319j6595j3276r957TK6552O6380N6423O638n3104o3061k9871J6595
3132.6d6466J9914%o638L319L9828O3061o638q6294k6552P9656M3147m9785o638N9742
3130.6G9656k6552o6380J3276K6552n3104k9871N9742K3233l9828r957O638l3190J9914
3128.7b9871Q6294l319r9570k3233P3018J9914k9871r957Tk9871K9871Q6294L6509
3126.8I6251n9742o6380%L9828O638l9828%O3061L319p6337%O6380l9828j19483J6595
3124.6a09526J26121L9828n3104l3190o638L319L6509Tj6595r957J6595r957j9914
3122.7@O638j6595m6466J9914M9785l9828m9785P6337O3061o3061m6466P6337L9828
3120.8F9699o9699j9914O6380J9914o6380n9742l319K3233L319k3233l319M9785M3147
3118.8B9871k9871n6423J3276M9785l319m9785%P3018M6466o9699o3061N9742O9699
3116.9F9699p3018r6251O9699J16165j3276m9785L3190L6509l3190l6509Tm9785J3276
3115d9785O6380r957n9742K3233M9785l6509l9828O3061L3190o3061r957O9699O638
3113.1D3147m6466r957l319l9828K9871P9656k3233q9613J6595Q6294j6595r2932j3276
3111.2g9656N9742K9871%l319TJ3276J9914j9914k9871J9914L9828m6466q2975K6552
3109.2e6423J19484N6422p3017p9656j6595L6509K9871L319l3190n3104%O3061M3147
3107.3C9828k3233k6552J6595J9914l3190k3233K9871L319o3061j3276Q9613O3061
3105.5G9656o6380p9656J9914P3018L9828l3190m6466J3276N6423o638n9742O638O3061
3103.6E9742l6509j02889R957O9699k3233m6466O3061M6466m6466l319P3018%m6466
3101.7A6595N3104N6422p6336q6294J3276o638m9785N3104J02889o638o3061L319O638
3099.8A6595m3147%O3061R957n3104k6552L319%J6595J3276l6509k6552L9828L3190
3097.7I957k9871l9828J9914L6509l319o638L6509L3190m9785o9699J9914N3104j3276
3095.8c319m3147L6509Tm9785k9871P3018M6466n3104j3276M3147l6509o9699L3190
3093.9b9871O6380l6509n9742L9828Tj6595O638M9785j3276o6380j6595L9828J9914
3092B3233k6552TJ9914M3147O638l9828k3233J9914L319l6509%M3147O638l3190j3276
3089.8c3190O638r957J6595O6380K6552o9699m6466M9785K6552p3018n6423N6423N3104
3087.9A3276k9871l3190M6466Tr957l3190j3276R957L319j3276o638J9914J6595k9871
3085.9a3276j9914M6466L9828l6509k3233L3190R957k6552R957L3190j6595l9828j6595
3084a9914o638L319L9828K3233l3190j3276K6552j3276k9871K3233J9914k6552O638
3082.1@O9699l319q2975l3190L6509K3233J3276L319m3147k9871O3061N9742l6509
3080.2C9828l3190J6595j6595k3233M6466O3061k3233m6466k3233l3190R957Q6294
3078.4F3061K6552r6251l9828O6380J9914n6423O638L6509m3147l3190P9656P6337
3076.7A06208m6466p6337j9914J6595J9914K9871O638j9914r957O638o638TJ6595K9871
3074.6D6466R957k9871l6509l319J6595%o638O638l319j6595O638J9914j6595k6552
3072.5c3190L3190M3147k9871l9828L3190N9742j6595o6380l9828J9914L3190r957
3070.8a3276m3147L319N3104J9914k9871l3190O638L3190L6509L319l3190R957O6380
3068.9G9656O638r9570p3018M6466O9699L319m3147Tj9914J3276R957j3276o638K9871
3066.8c9828L6509J9914J3276j6595l9828j6595J3276j6595TL3190K3233j9914K6552
3064.9@O6380k6552n9742M3147N3104p9656p3018P6337M9785o9699k3233P3018L319
3063C3190o6380O638L9828k9871k3233M9785K3233l6509j6595O638j3276O638K6552
3061.1F638j3276k3233L9828R957p9656j3276R2932J9914q9613r957Q2975L319p6337
3059.2d9785k3233L3190K9871TJ6595l3190j3276L9828J9914l3190o638J3276l9828
3057.3a6595l3190M3147K9871m9785j6595P6337O6380l3190o6380r957L3190L319n6423
3055.4b9871l3190O3061N3104m9785TM3147K6552n3104j3276O6380K6552n6423l6509
3053.5d3147O638J3276J6595O638r957J9914L6509n3104j02888K6551J12846J9914
3051.7D9785n6423j9914l319k3233K6552M9785r957k9871J9914Tj3276K3233K9871
3049.8F3061l9828l3190K9871J9914m6466k9871K6552O638k9871j3276K9871O3061
3048.1D6466M9785l6509n9742J3276K6552m3147m6466K6552J9914%M3147K9871o9699
3046.2@n6423M3147K6552k9871J6595M6466l3190m9785J6595J9914%K6552K3233m9785
3044.1@m3147L6509L3190o638J9914K6552j6595l3190%L319o638l319j3276TJ6595
3041.9@L319k9871o638J6595j9914L319P9656L6509n6423k3233R957n3104l6509R2932
3039.9A6595N9742p9656k9871O6380o638n6423M3147K9871p6337%J09527k6552j09527
3038e9742N3104J09527q6294j06208Q2975Q6294o6380n3104N9742K9871m9785k3233
3036.2b3233J6595L319o638r957o638K6552K9871j3276TK3233o638n9742l319P6337
3034.2C3190K9871p9656q2975R957Q6294M9785l6509o9699r957K6552R957L3190P6337
3032.3G6337J6595p3018m6466R957o638r957M6466K9871p3018q9612J9913P6337M6466
3030.4B3233J9914%k3233j9914%o638r957K9871M9785k3233q9613k9871P9656P6337
3028.3G6337j9914n6423j9914%TJ9914%m9785j6595O9699N6423k3233r957L3190m3147
3026.1A6595j09527j9913P9655K9871k9871J9914M9785r957k9871K3233M3147j9914
3024.3D3147n3104j6595K6552L6509O638r957L319o638l3190j9914K3233O638m6466
3022.4c9828j3276O3061N3104l6509n3104R957M3147O638k3233r957%j3276%K3233
3020.4I957R957j6595J6595N6423k6552j02889k6552Q9613M9785n6423j9914N9742
3018.6D3147K6552n9742j6595N6423J3276q2975o9699L6509O3061J3276j6595J6595
3016.9B3233L3190%j9914O638%l9828r957M6466J9914o6380m6466N3104N9742l6509
3014.8B3233n6423J3276J9914j6595o638L3190K3233l3190l9828%K6552M3147O6380
3012.9I6251O638q9613p3018M9785P3018j6595m3147K6552L3190n6423o3061J6595
3011.2c9828N3104%l6509r957L9828M3147l9828q6294j3276Q9613L9828o6380k9871
3009.3e6423O3061J6595n6423K9871P9656l9828j09527J6595P9656j6595l9828L3190
3007.5@R957m6466J3276P9656r957r2932j9914O3061L9828o638k9871l3190R957O3061
3005.4C9828K6552m3147%L3190m6466o6380L9828P6337k6552o9699J3276L3190k3233
3003.5a3276k9871M3147M6466j9914k9871L319J6595j6595o638N6423M9785o3061q2975
3001.6d6466J9914O3061k9871o3061J6595M9785l319k6552l319O638R957J3276j6595
2999.7i957k6552L3190N3104r957l3190L319r957j6595J9914J6595m3147j6595O6380
2997.8B6552K3233o6380k3233M3147J9914j6595%j3276l9828l319R957k6552o638N9742
2995.8a3276L6509j3276R957J6595k3233j3276K3233j6595l9828K9871O3061o638l6509
2993.9A6595%j6595m3147L6509N9742m6466q6294K3233Q2975j6595p6337J3276P9656
2992B6552K3233n3104k3233L9828K3233l6509k9871J9914J6595j9914l319M3147K6552
2990.1E3104l6509l3190J6595K3233%L319R957k3233l3190J6595M3147r957n9742j9914
2988d9785L6509K3233J3276K3233j3276o9699l9828M3147O6380K6552j3276l6509j9914
2986.1i957l319k3233l3190L9828Q2975j9914q6294%N3104o638%N6423k9871j29440
2984.1a09526j3276J22802J9914o9699K3233P3018r957l6509R957l319TJ9914j6595
2982.1F638m6466L9828P6337m3147n6423O3061K6552r6251k3233J09527K3233r2932
2980.4a3276j9914L6509k9871l6509M6466L9828L319K3233L319n6423k9871L3190J3276
2978.5A3276O638K9871k9871r9570r957J09527L9828o6380r957O6380J3276o6380n6423
2976.6e9742O638L9828K9871%j9914l319L319k9871m3147L319N9742TL319n3104k9871
2974.4c3190L3190J9914l6509j9914K6552j9914k9871N9742J16164J6595o9698n3104
2972.6I957r957%R957j9914l9828K3233M9785k6552m6466O3061Tp3018p6337N3104
2970.6a9914M6466m3147j6595M3147o638k9871L6509K6552m9785j6595O9699K9871
2968.8F9699m9785k3233L319k3233J3276M9785j3276n3104L6509Q6294l9828j02889
2967.1d6466%N9742r957m6466J3276L9828l319k6552%J6595o638k9871L319L9828K6552
2964.9B9871j3276To638k6552j9914L9828M3147l319l3190k6552o638L9828O6380k9871
2962.8C9828j09527j3276J02889M3147n6423o638L6509j3276k9871R957Tj3276J3276
2960.9A3276R957l3190%N9742L319p9656k9871N6423M3147%j9914l319L9828K9871
2958.9H9613o6380r2932M6466J02889k6552p3018M3147O3061n9742m9785M9785L6509
2957.1F3061l9828k9871k3233k6552K9871N9742j9914n9742O638K3233j9914O638L6509
2955.2F638j3276TP3018M3147p9656o3061L3190K3233k3233l319J3276j3276L319K3233
2953.1I957l319j6595J3276K9871j6595j9914%Tj3276O638K3233J9914j3276TJ3276
2950.9A9914j9914p6337%J32760P6336j16164p9656R2932O6380q9613m6466N3104J3276
2949B6552k9871J3276l319o3061J6595Q6294k6552r2932J6595P6337O638R957M9785
2947.1H6294k6552p6337o638K3233l6509TL6509N9742M3147J3276n9742p3018K3233
2945.2b9871O9699r957o9699l3190L319L6509P6337K9871o9699l9828L6509o638n9742
2943.3f6380K9871P9656o638o6380j3276M3147K6552L319l3190l9828L6509P6337l319
2941.4F6380o6380O638M9785k3233n9742%L3190o638l3190j6595J6595L3190J9914
2939.5A9914o638k9871m3147%M6466L3190o638%L3190j6595o6380j6595N3104%n6423
2937.3e6423O638P9656K9871m3147k6552J3276K9871O638k9871l3190r957O638%J9914
2935.3f638K6552k3233n9742J3276M9785o638m9785R957M9785J6595j6595%L319j6595
2933.2i957l6509r957L6509N6423J9914k9871k6552J3276K6552L319k6552k3233R957
2931.3C319L6509j9914o6380j6595N3104J9914k3233R957N3104J3276l9828l3190o638
2929.4a6595O638J3276L319l319L319R957j3276k6552j9914%J3276K6552L3190K3233
2927.4E3104%j6595k3233j3276Tk3233l319K6552J6595l319L319K9871o638o3061n3104
2925.2h9613K3233O6380K9871k9871k3233M6466N6423m6466p3018L9828P9656l3190
2923.4D6466r9570l319O3061R957k3233K6552Tm9785o3061M3147Q9613o638j02889
2921.5d3147k6552R6251N9742p6337n9742O3061N9742n6423n3104L9828M6466l6509
2919.7A3276l6509J6595L319l6509J6595O6380l319q2975k9871O9699M3147l3190k6552
2917.8a9914R957r957o638M6466K6552n6423m9785L9828L6509j9914j3276J6595%k9871
2915.8b9871l319J9914K3233M3147J9914m6466TO638J9914o638%J3276L319r957o638
2913.6@l3190j6595L3190K6552o638K6552M9785k6552p3018j3276K9871r957%L9828
2911.5B6552J3276k9871R957K3233k9871l6509J6595l319m3147J3276N9742o638n3104
2909.6c9828R957N9742R957l3190k3233Tk9871J6595O6380L9828l9828n9742O638M9785
2907.6I957R957l6509%M3147r957m9785M3147J09526l6508j49355j9914J39398M3147
2905.7I6251j06208l6509N9742l319m9785K9871Tn3104k3233O6380l319q2975K3233
2903.8e3104R9570k3233p6337L9828O6380l9828l3190M9785J3276n3104k3233J6595
2902a6595J3276L6509Tm9785o3061M3147O3061l9828n3104K3233M3147J3276j3276
2900.1C6509k6552l319K9871k3233p9656L319J06208M3147n9742j3276L3190k3233
2898.3B3233k9871L319k9871l6509L9828K9871l9828K6552R9570j6595j12846j6595
2896.6e9742M3147j6595J6595P6337m3147j29440L3189J42717%r6251%M3147k3233
2894.7a3276l9828K3233L9828L6509L319o3061TL6509M3147k6552j6595N9742L6509
2892.8E6423m9785l6509K9871M3147l319l3190j6595R957l319k6552O638M6466O638
2890.9B9871k6552O638l319o3061j9914P6337R957p6337%Q9613J3276l9828K9871M9785
2888.8G6337l6509m3147l319r957TK3233o638m9785J6595N9742%k9871R957j3276m6466
2886.6f3061L9828J09527O638q2975j6595M3147r957m9785j3276K9871O638l3190TJ6595
2884.6d9785M6466J3276r957J9914L6509j3276m3147%J9914k6552TL3190M3147k9871
2882.5A3276o6380R957P9656L3190n9742m3147K6552O638m6466%Q6294L6509o6380
2880.6I957k3233P3018M3147p6337o3061M3147N9742l9828p3018L319M3147%o638J9914
2878.6A3276L319o638L3190J6595n9742l6509P3018M3147p9656o3061L3190J6595k6552
2876.7c9828K9871M6466j6595l3190j3276k9871J9914J02889J9914j29441m6466J29441
2874.9C9828N3104r6251m3147N3104o638l9828L3190K9871l9828j3276M9785J3276
2873.1C3190k9871O638K3233k3233m3147l3190K6552P6337K9871p9656n6423O3061
2871.4f638M9785m9785n3104O638L3190N6423N9742n3104j12846R957J06208J6595
2869.6F3061n3104K6552L3190p6337o6380O6380P3018l6509l9828L9828L6509n3104
2867.9A3276n9742J9914N9742J3276m3147k9871O638J6595L319J3276L6509J3276m3147
2866A9914o9699j9914M9785L3190k3233j3276M6466L3190k3233r957J6595j9914k3233
2864.1c319L319o638k3233L9828O6380l9828r9570j6595O6380L9828j9914l6509r957
2862.2c9828M9785N3104l3190n3104K3233M6466j3276j9914K6552l319l9828j9914
2860.4b3233%j6595J6595K9871k3233n3104J9914M6466R957L319r957l9828J9914P9656
2858.3E9742j6595j09527l319P6337j6595m9785O3061M3147q2975r957J36079M6465
2856.6A36078j09526o3061L6509R957o638M3147J9914n6423m3147K9871M3147O638
2854.8D6466k6552j9914o638j3276TK9871M9785o638n3104l319M6466R957k9871j9914
2852.8i957k6552r957M3147K9871m6466m9785L9828N9742j3276l6509l319o638l6509
2850.9f6380k3233O6380J12846R957j19484p9656N6423M3147k9871K3233O6380l6509
2849.1B3233o9699O6380Q2975q9613r9570O9699P9656n9742n6423M3147J9914m3147
2847.4c3190o638L9828R957k6552%L6509K3233l319%Tm6466o3061K6552Q2975J3276
2845.2E3104l9828K6552L9828n6423l3190M9785j3276r9570O638J16165R957p9656
2843.4a9914r957K3233k9871J6595N9742k3233o3061K9871L9828m3147k6552N9742
2841.6A3276K3233m3147j9914R957TK3233J9914l3190k3233J9914R957o638J9914L319
2839.6B6552k6552J9914L6509o6380p6337P9656R6251n3104n6423N3104K6552o3061
2837.8c319r957K9871m6466o9699J9914N9742J9914TR957j9914o638K3233j9914l3190
2835.8b6552K3233K9871l6509m3147L9828O3061O638m9785m3147J6595N9742R957o6380
2833.9a6595n3104J9914L3190J6595L319j9914k3233R957J9914R957L6509J9914r9570
2832d3147j02888R2931J36079m9785j09527K9871P3018j6595r957K9871k9871n9742
2830.2e9742M6466P3018o638j6595K9871k6552r9570k3233Q6294P6337k3233o3061
2828.5f638j9914L9828K3233m9785l3190O6380M9785p3018p6337N3104O3061l3190
2826.7C319l3190L6509K9871l9828k3233K6552%l6509j3276K9871J9914j3276r957
2824.8b3233R957J6595TR957l319j6595j3276r957O638L6509Tl9828q9613%Q6294K9871
2822.5E3104n9742j9914M6466R957l9828j3276K3233l319r957O638TJ3276J9914k3233
2820.4I957n9742k9871L6509M6466L3190O638l9828TJ9914N3104L319k6552o638j6595
2818.3i957o6380k3233M9785M3147R957M3147K6552o9699q2975L6509P6337r957m3147
2816.4a9914L6509N9742l6509o3061R957J9914l6509k3233L9828K3233j6595l319L319
2814.5f638k9871L319N9742%n9742L6509J09526m9784j55993%J16165L319o6380J6595
2812.5b3233K3233m3147R957Q6294r957q2975J9914Q2975k3233o9699K3233O3061%
2810.6E6423k3233o638l3190l9828K3233L3190j6595k6552J3276K9871J9914O638j6595
2808.7A9914k6552o638O638l3190l6509L3190N9742j3276p6337j3276Q6294N6423l9828
2806.8A6595l6509M6466O6380j6595m9785L319Tm3147l9828M6466O6380o638p3018
2804.9a6595l3190M9785L9828l6509n3104j3276K6552TJ6595TR957L319j6595m3147
2802.8b3233r957O3061M6466n6423m3147M6466K3233q2975n6423O3061N9742k9871
2801.1@l6509K9871L9828O638j9914r957J9914K3233k6552n3104o638L3190%j6595
2799a6595J6595K9871r957k9871l3190o638K9871K6552j6595k3233L3190J9914l3190
2797.1a3276j9914J6595k6552TO6380Tm6466n6423K3233J6595j6595L9828M6466o9699
2795.1@o9699R9570J02888o9698q6294L6509Tn3104k6552K6552k9871m3147O6380P9656
2793F9699m3147p6337J3276L3190l6509o638N6423J6595m9785%M3147j9914m3147N3104
2791I957P6337m3147o6380L3190K6552q9613m3147R9570O9699p6337n3104N6423K3233
2789B3233l6509K6552P9656r957p6337l3190k3233j3276O9699J06207k3232j22803
2787.3c3190j3276R6251l319j09527k3233Q2975O638o3061R957Q2975L319p3018j3276
2785.4d9785O9699L6509l9828k6552J3276Tj9914r957M6466Tk6552n3104L319M3147
2783.3D6466j3276m3147R957L9828k3233l9828O638J6595j3276l319L6509J9914j9914
2781.4A9914k3233j9914j6595K6552M9785r957p9656l3190P6337O6380l6509p3018
2779.7e3104L319M9785O638j3276O638R957j3276r957J6595J3276L319O638k6552o6380
2777.6f6380o638P3018K9871m9785j9914N6423L9828j3276j9914j6595TR957K3233
2775.7B3233%j6595R957L319l9828TJ3276M6466L6509r957k3233l319R957r957j9914
2773.5a9914L319j3276l9828J6595N9742r957o9699K3233P3018k3233m6466P6337Q2974
2771.6A12845p9655j02889L6509P3018r957j9914K3233%l3190R957K3233l3190k3233
2769.7b3233K6552J6595o3061o6379K6551P9656L6509l9828n9742R957P6337K3233
2767.9D3147n3104j3276Q9613M9784p3017n6423J3276r957l6509M9785O9699q2975
2766.2i957j16164P3017J42717l3190j16165L319P6337J9914%R957n3104r6251j3275
2764.3a12845N3103L3190K9871M9785o638n9742j6595L3190l319m9785L319N3104J6595
2762.4B3233l3190j9914K9871J6595j6595%K3233r957l3190%K9871J6595o638j9914
2760.3@k3233J6595M3147j9914o9699R957O3061r957m3147K6552Tk6552J6595N3104
2758.3F3061n9742q2975N9742R6251l6509n6423J6595%m6466J3276K9871j9914J6595
2756.4f638N3104j9914m9785L3190J9914p3018j3276R2932K6552o9699r957K6552k6552
2754.5a6595k3233K6552L319j9914K9871K6552k6552l9828j9914o638N3104P3018l3190
2752.6B6552p3018L3190O9699k6552l9828J6595j3276m6466M6466P6337k3233n3104
2750.8f638J9914K6552l3190k9871%J3276J9914O638l9828l3190L3190M6466K3233
2748.9D6466J3276L319l319L319l9828q2975L319J12846L3190r6251l9828N3104O638
2747A3276k6552J9914L319k6552L3190N9742n6423q6294J9914N3104%L319K3233l6509
2744.9c319o6380J9914O9699K9871j3276Tl319j9914n3104j6595O9699M9785n6423
2743f638m3147O9699L6509o6380r957N6423k9871o6380L9828M6466m6466%O6380m6466
2741@r6251N3104J02889k9871o3061L6509N6423r957j9914o638l319o638m3147n3104
2738.9h2975N3104R2932r957m9785J9914j6595p6337M6466J26122l3190j29441J9914
2737.2c9828P3018m6466l6509P3018K6552o9699l6509K3233L3190M6466R957o9699
2735.4a3276k6552N9742%n6423J9914L9828m3147j3276Q9613K3233r2932o3061O638
2733.5f9699J6595P3018Q6294m6466r9570K9871O9699l9828n6423L3190L9828L319
2731.8C9828r957m6466n9742J3276O3061J9914r957%j3276o638L319k3233j9914M3147
2729.7f638K6552l3190J6595P6337k9871q2975R957K6552n3104L319P6337j9914m6466
2727.8c6509Q2975M6466j16165n6423P9656%n3104N9742K9871q6294K6552J36078o9698
2725.9D3147j72587P3017J62631n9742j12846L6509M3147j9914K9871L3190o6380m3147
2724.1e3104M6466L319k6552L9828L6509m6466k3233K9871l319l6509%J9914J3276
2722.2@L9828K3233r957%j3276m6466%N9742o638n6423R957K6552o6380l6509O3061
2720a3276R957m6466N6423R2932l9828q2975J6595K9871k3233L319L9828J3276r957
2718.1D6466j6595k9871j3276K3233%k6552o638TJ3276N9742J9914r2932n3104Q2975
2716.1@L3190p3018j3276L6509l3190J6595J26122o638j55993r957J09527l6509q9613
2714.2i6251P3018O6380o6380r957O6380n6423q9612R2931J12846l6509n6423R957
2712.4I957j6595TO6380K9871p3018m3147R957r957O638L9828j6595n6423L3190N9742
2710.4B3233j9914TL6509K6552k6552k9871m3147j9914O6380O3061l6509m9785K6552
2708.5c319J9914l3190r957J3276l319J6595N3104j6595n6423%J9914k6552r957L3190
2706.4c319o638k9871J6595K3233l319r957Tj9914J3276M3147%j3276M9785K3233p3018
2704.2@l6509O9699L6509p9656o6380L3190O3061L6509l319l6509k6552r957j6595
2702.3c6509j3276L6509N3104J6595%o638o3061p6337R957N3104K3233O638R957j9914
2700.3f638j6595L3190R957n6423r957P3018J9914n6423L319M9785l3190r2932%Q9613
2698.2F638K3233o6380j6595O3061K3233n3104k3233N3104K9871l3190k3233O638l319
2696.3a3276k3233r957J9914L9828J9914l9828m6466K6552L6509k3233%O6380J6595
2694.4F9699o3061r957J9914m3147k3233P9656M3147p6337j9914O3061r957n6423K3233
2692.5c319R957p9656k6552R9570L3190m6466J3276M6466l6509n3104L6509L9828l6509
2690.6c319n3104L319L9828M3147O638m6466l3190L6509K6552l3190l6509L3190O3061
2688.7D6466J6595n6423p6337j3276N6423L9828o638O638R957l9828n6423K9871R2932
2686.8D9785L6509n3104Tj9914r957j3276K3233N6423L319n3104j3276N3104R957l6509
2684.7a9914J3276L9828j9914k9871L9828M3147k6552j6595R957l9828o6380J6595
2683e6423O3061J9914r957R957%k6552k3233L319L6509Tr957l6509J3276L6509k9871
2680.8B6552n6423l319L9828R957j6595k6552k3233L9828Q9613J9914q2975n3104L6509
2678.9@N3104K6552%m3147o6380l319O6380M3147n6423o9699J3276O6380o638q2975
2676.8e9742o638P9656O638p3018J3276R9570j3276j16165r957R6251M3147n9742n3104
2674.9e3104L319M6466K9871j9914k3233J6595%l3190J9914P3018j9914p9656K3233
2673a6595O9699j9914m3147L6509R957o6380j6595O6380J3276m6466O638K6552k9871
2671.1i957m9785K9871O9699K3233l6509j9914K6552%n3104j9914N3104R957p6337
2669.2e3104k9871O6380K6552j3276J9914J6595l6509L319N3104l6509r6251J3276
2667.4f6380Q6294K6552o638J3276k6552m3147J9914L6509l3190j9914L6509L319l6509
2665.5i957J9914N6423j6595n9742k6552L319K3233K6552r957n3104R957O9699K3233
2663.6E6423m3147o638K3233k3233k9871J9914L3190j3276k6552R957L9828R957m6466
2661.7C319l9828l319J9914K9871K6552l6509p6337j6595Q2975N3104k9871l6509R957
2659.8a3276J9914K6552Tk9871p6337l3190L6509M3147J9914%j9914L319M9785o638
2657.8D6466j16165o6379R9569J16165j3276q2975k9871L6509L9828j6595o3061j9914
2656f9699O9699M9785m9785o3061J3276J6595r957K3233M9785%k9871%L319j6595o638
2653.8a9914J3276l319j9914K9871M6466l319n6423l6509L319O638R957L6509L9828
2651.9D6466l319k9871k6552k3233o638L6509L9828L319k6552r957%o638J6595K6552
2649.9C6509k3233l6509%O638%K3233L6509k6552m6466J6595L6509k3233j9914K3233
2647.8C319L319l6509R957O3061L319n3104%N9742J3276o3061m3147J9914M3147R957
2645.8C3190k3233k9871j9914R957K9871%j9914o638R957l319O638N3104M6466m6466
2643.7C9828o9699O638M9785O638j9914o638l319%L319j3276k3233K6552N3104r957
2641.7C9828n6423j9914J3276r957l319K9871O638j3276L319J9914L319%l319k3233
2639.6a3276l319M6466K6552n3104k9871L3190L9828j6595l9828l3190o638M6466L3190
2637.7B9871l3190n3104J6595L3190j9914o638M6466J3276m9785j9914K3233%J3276
2635.8f638P3018L9828p3018o3061L9828Tn9742m9785O6380P9656k9871r2932l3190
2633.9f9699N3104M3147j9914l3190K6552N3104j3276n9742o638M9785J3276l6509
2632.1@k3233r957l6509%O3061L3190k3233O638M3147r957m9785J3276M3147l6509
2630.1A3276n9742K9871P6337L319o3061k6552J6595%j6595L319J9914j6595k6552
2628.2d6466J9914L9828J3276O638K9871o638n9742k3233M3147J3276m9785k9871J3276
2626.3c6509J6595L6509L9828n6423q2975O6380J06208p3018j22803O3061J26122m6466
2624.5C6509r9570K9871N3104l6509m3147J9914L319J3276O6380L6509m9785k6552
2622.8C319K3233k9871m6466N6423Q9613n9742j42717j9913J46035J22802n9741j49355
2621f6380l3190R9570N9742m3147j6595L3190R957j9914r957k9871m3147K3233L9828
2619.1C319j6595l319P3018J3276j09527p3017M9784N3104l319L319J6595O638L319
2617.2A6595j9914n3104o638O9699K9871n3104l3190J9914L319O638L6509L319l9828
2615.3a9914l319J9914j6595R957P6337O638q9613k3233P3018L319o9699O638M9785
2613.4B3233j6595l3190L6509L9828k9871j9914R957l319j3276J3276K3233k9871l3190
2611.5c3190M3147O6380l3190q6294%Q6294L3190m3147j9914K3233j3276l3190J9914
2609.6I957M3147k9871m6466O638J3276k9871j6595L6509J6595k3233J9914R9570L9827
2607.7A39397r9569j12846%O6380%l3190K6552M3147j9914l9828O638K9871R957r957
2605.6F638L319R957o638k3233r957J9914O638l3190TJ9914K9871j3276L319L9828
2603.6A9914r957o3061o638M9785R957o638K6552J9914l6509r957K6552r957m3147
2601.7c3190R957M3147%j9914J3276K6552k6552l3190J6595K6552k6552o3061J3276
2599.8e3104P9656L3190m3147j9914R957o638k3233J6595R957j3276%J9914r957TK9871
2597.6A9914K9871l6509TR957K3233R957r957k9871j3276J9914%k3233M9785Q2975
2595.5I6251m3147j06208J9914R2932l3190r9570O638O3061r957j6595M3147K9871
2593.7D3147k6552o638K6552j6595o9699k6552Q2975J02888k6551j22803o3061N3104
2592d9785M9785J9914To638l6509%K6552k3233l6509M6466L9828o3061o6380L6509
2589.9d3147N9742J6595L319k3233m9785R957N3104j9914n3104L9828Q2975k3233p9656
2588b6552j3276K9871%o638R957o638j6595j3276R957L3190L9828R957j6595k9871
2586C319k3233L319K9871R957j9914%R957l9828TM3147N6423r957j3276K3233%j3276
2583.6A9914L319m6466q6293N6422J39398j9914j29441J3276J19484L319p3018J3276
2581.9A3276L9828k6552l9828%J9914L9828L319m9785l319M9785k6552p9656M3147
2580a6595R6251m3147r2932L3190M3147n3104r957Q6294r957r2932J6595P6337l3190
2578.1@m9785P3018L6509j16165p6336R9569J02889l6509n9742K3233K6552l9828TJ9914
2576c6509K6552%K3233M9785j3276m6466J3276L3190l6509TL3190J6595m6466O638
2574a3276P6337r957q6294o638N3104r957l9828O638J3276j3276J3276R957l3190j6595
2571.9e6423K6552K3233K9871M6466l9828q9613L6509R6251n9742j22802P3017J39398
2570.2A02889n3104j06208N9742O3061r2932o9699P3018L3190m6466J3276L9828l3190
2568.4a6595l6509L9828J3276j9914N3104N9742o6380p3018L9828M6466j3276O638
2566.6C3190J9914m9785m6466L6509L3190k6552%K3233n9742p6336M6465Q2975O638
2564.7B3233j9914o638m9785l6509O9699P6337k6552n9742J3276M6466O638k3233j3276
2562.8@O638L3190l319l6509%K3233k9871n6423J9914N6423r957k9871J9914L6509
2560.8B9871l319j9914j3276TO638J6595R957J3276O638l9828l6509N3104N6423n3104
2558.7A3276l6509P6337M3147q6294o3061M3147K6552k9871r957J3276k3233r957L6509
2556.8f638L3190L319o638k9871l6509L3190O9699%n6423r957K6552%k3233j3276J3276
2554.6c319J6595L319r957j9914TJ9914M9785J6595n3104l6509M3147K6552o6380l9828
2552.6g3018P6337O3061o6380q9613L319O6380N6423O638n3104m6466L9828M3147k6552
2550.7@k6552N3104M3147n6423TJ6595M3147K6552L319o638Uk6552TO638Tl3190j3276
2548e9742N9742N6423m3147r2932l6508P6336J12846K6552o6380l3190K9871j3276
2546.3A6595m6466J3276L9828j6595r957L3190r957o3061o638M9785K6552K9871J9914
2544.4G6337n9742p6337J9914Tm6466K3233J06208l319r2932K6552N9742p9656p6337
2542.5a02889R9570P3018o9699m3147M9785O638k9871K9871J3276n6423j6595O3061
2540.7A6595K9871k3233r957j3276l3190R957L9828J6595O638%l6509r957N9742L3190
2538.7H6294p6337o3061J6595Tj6595R957K3233%O638J9914k3233l3190J3276K3233
2536.6C319O638J6595O638l6509j9914N9742K9871o9699p3018K9871M6466j6595m6466
2534.7f3061R957O6380M6466m6466o9699O638O6380J3276k6552K6552N3104j3276n6423
2532.8A3276j9914O638r957j9914R957J9914J3276%l319o638j9914r957K6552M3147
2530.7D3147k3233n6423l319M9785K9871%J3276j9914n3104O638O9699j6595j26122
2528.8h6294m3146J09526O3061n9742l9828M3147R957k9871M3147O9699m6466p9656
2527.1d6466K3233O6380l319j6595L9828J9914l6509j3276J9914l6509p3018j6595
2525.3g3018K6552K3233K9871M3147l319m3147l319L3190J9914j9914k9871r957l319
2523.4i957r957TJ6595L9828L319l9828j3276L9828O638o3061m3147L6509N3104J9914
2521.4B6552L319%j6595j3276%L319l319J9914K9871j3276l9828j3276O638k6552%
2519.2c6509M6466L319p3018j6595J02889O3061q9613r2932L3190N9742%k6552r957
2517.3c6509%K9871L6509%k6552l319O638k6552TL6509L9828k9871q6294l3189N9741
2515.1e9742P3018O638m3147O638M9785K6552j9914k3233j6595j3276R957L9828J6595
2513.2E3104j3276j6595r957J3276L6509j3276r2932o3061N3104Tk9871l3190L6509
2511.3b6552K6552j9914o638O638o638R957J6595k3233l319P9656N3104o9699n9742
2509.4b3233M3147L6509m3147l3190O638j9914k9871M3147O3061l319l9828l319L6509
2507.4C3190K9871r957m6466k9871J9914J6595l6509l9828L6509N9742L319l3190Tr957
2505.4c9828K3233L6509O638j6595%o638j9914J9914N9742l3190j02889%J09527M6466
2503.3H2975m6466k3233l319l6509k9871J6595TJ9914M9785L319p3018j3276P9656
2501.4D3147R957j16165n9741R2931J06208o638p6337k9871N6423O3061n3104r2932
2499.7f3061J9914R6251L319o6380l319M6466j3276m3147J3276L9828j3276m6466L319
2497.8b6552M9785o638q2975k9871R2932O6380l3190r957L9828m6466r2932K9871P3018
2495.9B3233m3147n3104P9656P3018o9699p3018J6595L3190J9914R957l6509j6595
2494.1c6509O9699R957j09527r957J29441L319j06208J6595O9699n9742l9828R6251
2492.4C3190O638j26122l319R2932j9914m3147O9699J9914p9656K3233O6380o6380
2490.6b6552o3061R6251N9742p3018l319O9699n3104p6337N9742N3104m9785k3233
2488.8b9871L3190r957j3276L3190O638j9914M9785L6509o3061j3276Q6294l319r9570
2486.9f638j3276L9828k3233j9914M3147j9914q9613J3276R9570K9871m6466j6595
2485.2i957O638TJ9914o638k3233J3276K9871l3190l6509L3190L6509j6595j9914J3276
2483.1A3276O638L319O638j6595k6552K3233M3147j3276m6466l3190j6595J6595M9785
2481.2I957K6552n3104m9785M6466Q6294K9871l9828m6466o638l319m6466l9828M6466
2479.3c9828P9656L319m3147J6595K9871m9785n6423N3104O9699k6552o6380o638M3147
2477.4F638J6595k3233l3190J6595O9699M3147o3061j06208j9914O3061K9871o638
2475.7f638J3276L9828O638k3233j3276l319r957%Tk3233k6552J6595J9914O638J6595
2473.5A3276J9914k3233m6466j3276K3233J9914O638L319r957j9914L319L6509L9828
2471.6E3104l9828j02889k3232J26121R9569p9655j19484K3233Q6294J6595j6595J9914
2469.8D3147%l9828l6509j3276L6509P9656J9914p6337l6509N6423O638p3018%O3061
2467.7B9871o638k3233M9785J6595p6337l3190M9785K3233r957K9871l319p3018j3276
2465.8c9828N3104o638o3061R957M9785l319l6509o638J9914K9871J6595j9914l319
2463.9@K6552k6552o9699J9914Q6294j3276q6294o638N3104J9914L6509Tp3018q6294
2461.9h2975O3061Q9613o3061r2932M3147N9742l6509j9914O3061L3190m3147k9871
2460.1a6595J6595K3233%k9871m3147J6595N9742R957n3104k9871K3233O638l319K6552
2458.1F638K3233l3190n9742%P3018R2932K6551q9612r6251J3276P3018r957o3061
2456.2d3147J3276O3061r957m6466J9914K9871l3190k9871L6509J9914k3233L319K3233
2454.3B3233k6552j3276N3104J9914o9699l6509N6423K9871j6595K3233K6552n3104
2452.5A6595m3147K6552K9871r957L319J6595l3190k9871O638J3276%O638R957o638
2450.5F638l319o638l9828l319O6380N6423k3233j9914R957k6552l6509K6552L9828
2448.6D6466m3147TM6466P6337o638n3104j9914O638j3276l3190r957J3276Tj3276
2446.5c3190j9914J6595L6509J6595o638j3276r957o638J3276K3233l319k9871L319
2444.6a3276K9871j6595o3061J3276J02889L3190r6251n6423P3018O9699m6466n9742
2442.8b9871K6552N3104O638l6509l9828k9871L319L6509J6595j6595j9914J3276O638
2440.9i957j6595J3276M9785O638o9699l3190O3061L6509p3018n9742O3061M3147o6380
2439e3104m6466P3018O9699j6595TJ9914j9914m6466J6595M6466j9914m9785J9914
2437.1b3233N9742%m6466j3276K3233J3276TK3233j3276n6423j9914M6466L3190l6509
2435.1C319l6509L319J9914R957%o638O638K6552R957k3233Tj6595o638J6595Tj6595
2432.7a6595j9914L3190K3233j6595J6595M3147m9785q9613K9871R2932o638m9785
2431i957L319l319l6509R957K6552j9914K9871Q2975n3104j32760M3147J22803n3104
2429.1I957r9570Q2975R6251o9699n6423N6423o638o3061M3147O9699n3104n9742M6466
2427.2c319J6595o3061k9871L6509J6595R957J9914o638k3233K6552L6509k6552l9828
2425.3b9871L319L3190L9828O638k6552j3276R957k6552k9871M9785N6423n6423n3104
2423.4c6509O3061M3147r6251n3104Q6294N3104n9742k3233M6466%k6552L6509K9871
2421.4F3061o6380o9699L3190M6466k6552m6466J3276L3190J9914K9871K6552m6466
2419.7I957o9699O638N6423l319k6552L6509M3147m9785l6509N3104M3147m9785m3147
2417.8b9871J3276%k6552R957L6509J6595l319j3276r957K9871M9785j6595n6423%
2415.7@M6466k9871p6337l319N3104O638l9828j3276M3147M9785J9914j3276o638J3276
2413.7D9785j6595l9828j3276K3233K6552r957l3190k9871L3190O9699r957j26122
2411.9g6337p9655R2931J29441O638p3018k9871K6552O638TJ9914r957n9742m6466
2410h6294K6552N9742J9914j9914k6552%K6552O638l3190TK6552L3190k6552l9828
2408f6380K3233Tk6552l319N6423K3233l9828j3276K6552l319j9914J6595K6552j6595
2405.9F638l6509r957L9828N6423J6595n9742m6466L3190M6466m6466p9656J6595P9656
2404A6595L9828l6509n6423o638N6423N3104l3190o6380J3276M9785l9828r9569K9870
2402.1g9656J42717M6465j12845p6337N9742N3104m6466l9828M3147K9871k6552k3233
2400.3b9871O638j6595k3233K9871M3147%l3190L319L9828K3233l9828l6509J3276
2398.4a9914J9914r957R957M3147r957n6423R957N6423j6595k9871N3104K9871r2932
2396.5a3276n3104Q6294M9785q6294n6423N6423L3190k6552j3276J9914R957o638r957
2394.6i957j6595%L319j3276J9914L6509j9914l6509M9785O6380m3147n9742L6509
2392.7A3276N9742o638r957L319m3147m9785l319J9914J6595L9828R957m9785o638
2390.8f638L9828k6552o6380J6595O6380r957n3104L319M6466TJ9914m9785p6337J3276
2388.8c6509R2932K6552p6337m3147L9828Q2975M3146m6465r2932m6466J9914J3276
2387b3233O638K3233O638k3233O638K9871k9871o9699J9914P9656L3190l9828m6466
2385.1b6552j9914l319j3276j9914K9871N6423O638k3233J6595J9914m9785j6595R2932
2383.2D9785O9698o9698j02889m3147J6595N3104L3190j6595l319N3104l319j02889
2381.4f6380k3233R6251J9914n9742L3190Q9613l3190o9699K6552L3190n3104k3233
2379.7b9871O6380M6466k9871n3104k9871J9914L9828%m3147j9914K3233%O638L6509
2377.6C3190L319m6466l319M6466%l6509O638M3147o638n3104l3190M3147M6466l9828
2375.6C319q2975R957Q6294J9914m6466L319O638o9699k9871R9570Q9613l9828o9699
2373.7a9914l319K3233J6595O638k3233m3147R957N9742J3276m9785k9871K9871K3233
2371.8A3276k6552k9871K9871K6552k3233l319M9785%n3104K6552Q6294m6466j12846
2369.9f3061J6595P3018r957k3233L6509o638m9785K6552N3104l9828m9785J9914L319
2368a3276m3147%L9828J9914K3233%n6423k9871M9785R957m3147L3190N6423o6380
2365.9a9914p9656N9742O3061m3147l319P3018o638o3061K9871N9742j6595TO638m3147
2363.9@k3233N9742K3233p3018j6595N6423r957m6466K3233L3190k6552l3190R957
2362b3233R957K3233N3104j9914p3018l319N6423j6595m6466K9871N6423k3233l3190
2360.1i957K9871L6509l6509o9699j6595M3147K3233l319O638K9871j3276m9785J6595
2358.2a3276Q2975J9914o9699l6509J9914%l9828k6552K3233M9785K6552k9871m9785
2356.2d3147r957K6552J9914J3276J9914l319l6509j9914J9914K9871J3276k3233l6509
2354.3b9871O638M6466J3276l9828j6595L3190J9914j6595o638l319j9914k6552O638
2352.4c3190J3276j6595k3233J6595O6380M3147n3104o6380K3233O6380r957o6380
2350.7c9828R957O6380J6595m3147l6509j9914K3233O3061L3190n9742l6509N6423
2348.9C3190M3147o9699m9785N3104M6466m6466l6509J9914O638o638R957l319l6509
2347c6509%L6509o638j6595M3147K9871m6466r957M3147l319l9828R957J3276n3104
2345c6509o638P3018R957p3018%N3104k3233m6466M6466Tk9871j3276L9828J9914k3233
2342.8C6509l6509n6423j3276P3018N9742m3147l3190K6552o638l9828M3147O6380
2341G6337m6466m3147M6466J9914q9613m3147O9699M6466o638L319%k6552j3276O638
2339@l319o638L319j3276l319M3147K3233m6466m3147O638%TN9742M3147n3104l6509
2336.6b6552L3190%n9742%N3104j9914m6466L3190L9828k3233%L6509l9828p6337N3104
2334.4d3147J02889k9871r2932O638L6509k9871j6595O3061M6466o638k9871k6552
2332.7a9914o638N6423M9785m9785o3061L6509M9785l6509j6595N6423R957o6380k9871
2330.8b9871J3276o638O638L6509o638m3147L319K6552%TJ3276l6509k9871O9699N6423
2328.6G3018q2975p6337O9699Q9613k6552n6423l319K6552K9871J3276l6509l3190
2326.8a3276J3276O638n3104l3190O3061N9742j6595n6423k3233L3190N6423%n9742
2324.9b3233l3190M3147K6552j9914k9871L319L3190M6466l319o9699k6552O3061M9785
2323E9742j9914%O638n6423m6466M6466K3233n3104l319P6337l319q9613r957O9699
2320.9@J3276j9914K3233L9828k6552m6466j6595R957L319l319O638L3190J3276m3147
2318.9a3276m3147L9828O3061O638l3190j9914L319J3276J6595r957k9871l319K6552
2317A6595R957j9914j6595L319J9914J3276l9828o3061J9914P9656L3190l9828j3276
2315.1C319K3233J6595Ul3190m6466O638M3147R957o638r957l9828m9785R957M9785
2312.9I957%k9871O638K6552%L319K9871K6552j3276m9785n6423r957O6380P3018j9914
2310.7F3061n6423J9914N3104l3190o9699O638N6423O638l6509j6595l319J3276N3104
2308.8E6423J9914o3061l3190L6509L319o9699j6595P3018L3190j6595J9914K6552
2307F9699m6466n6423O638K3233R957K9871O638m3147j3276M3147L6509O638K3233
2305.1I6251J6594k3232k3233L319J3276M9784P9656J3276p6337n3103l319r957TK6552
2303.1I9570L319n6423l9828K3233Tk9871m9785k3233M3147O6380r957p6337k9871
2301.2e6423M9785M3147L319j3276l6509l3190L3190M9785j3276j6595M6466J3276
2299.4F9699o9699l6509L6509J9914o638L3190R957n6423m9785K3233J9914r957O638
2297.5i957O638j9914O638N3104J3276n9742l9828K9871L6509%j9914j6595o638L319
2295.4b3233J3276R957l319k9871r957M3147M6466k3233l6509J3276K3233k3233l6509
2293.5c6509R957N3104K9871m3147p3018j3276O6380M9785r957j3276K6552R957k3233
2291.6C3190l319R957l9828m6466O638L6509J3276O638L319j9914l319L3190R957n9742
2289.6a9914m9785K6552M6466O638j6595r957O638R957%o638l319Tk3233TJ9914M3147
2287.2C319J9914O638J9914o638l9828l319L3190L319k6552R957K9871r957k3233K6552
2285.2D3147K9871l9828p6337k9871M6466O6380O638l3190o638J6595l9828n6423K3233
2283.3d9785P9656K9871r957J9914K9871N6422J19484P9655p9655j49355n6422k9871
2281.5C9828o6380j3276N3104j3276o9699K6552P3018j9914m9785K6552Tl3190%N6423
2279.5C6509O638k9871K3233J9914l9828j6595N3104%n6423L319M9785k6552n9742
2277.6c6509K3233N6423j3276j6595M3147l319q6294l6509P3018Tr957m9785m3147
2275.7b6552j6595K6552O638l9828O638P9656M3147l3190j6595To9699o638J36079
2273.8G3018P3017j12845p6337P9656L9828p9656k6552N6423L319k6552L9828M3147
2272H6294m3147m9785l319k3233k9871K9871O6380J9914m6466l6509L319L6509J6595
2270.1B6552k3233l6509k3233K9871Q6294N6422p9655r6251L9828P9656l3190m9785
2268.3b3233K9871%m6466L9828P3018p6337r6251P9656R9570l9828m6466K3233j6595
2266.4@k9871Q2975P9655o6379o6380L6509L3190j9914L319Tl6509O638N6423j6595
2264.4F6380o3061R957L6509j9914l6509k3233TO638M9785L3190j3276O638L3190l319
2262.3E9742j9914j3276k3233%N9742J3276q6294m6466N6423L9828l9828r957M6466
2260.4C6509J6595l3190o638L3190O638k9871L319M9785J9914k9871k6552%k6552j6595
2258.4c319L3190K6552m3147j3276M9785O638o6380%O6380j9914q6294j3276N3104
2256.5i957K3233J9914K6552k6552m9785%K9871R957j6595j3276L319L9828Tk3233
2254.4E3104l9828O638L319k6552j3276L319O638M6466M3147o3061p9656K9871M6466
2252.5A6595k6552J6595J06207j3275j32760j6595J02889l319p3018K9871Q2975j9914
2250.8F9699n9742%L3190J3276j9914l6509O638L6509l319l6509O638J3276k3233K9871
2248.7B9871Q6293k9870j02889J9914Q2975m3147o9699M9785N3104o6380m6466L6509
2247@J6595j9914J3276L3190O638L319l319k6552j6595R957o638j3276L319%r957J9914
2244.6I957M9785R957j3276L319r957l6509o638J9914O638%l319r957J6595L9828j9914
2242.4E6423n3104K3233P3018%k9871K9871K3232m6465k3233M6466J6594o3060n3104
2240.5@R957L3190L319m9785TL3190Q2975L3190l9828TJ9914M9785J9914m3147n6423
2238.3F638R957N6423J6595k6552o638J6595O638k3233m3147j3276N6423N9741k9870
2236.4H6294n6423J3276K9871l6509To638O638L6509N9742k6552r2932%Q9613J3276
2234.4G9656o3061%M9785%j9914o638l319K3233K6552l3190l9828L6509L3190l9828
2232.3D3147o638M6466k9871m3147J09526J32760o9699j22802N3103J09527j3276m9785
2230.5A59311K3233o638n6423R957O6380o638o3061L319N3104r957o6379j9914K3232
2228.6A09526r956l6509O638K3233o638K3232N6423o638o6379o638J9914m9785k9871
2226.7B6552R2931P3018o6380p9655K9871N9741K6552R957k6552l9827J6594L9828
2225A62630l3190m6465K3233L3189O638L9828K3233q9613r2931N9742Q9612m9785j02888
2223.1B3233J3276P3017r956p6337%R9569N6423n3104n6422K6552L6508l319J6595
2221.2A46035K3233l6509m9784J3276L9827J6595Tk3233p9655j3276Q2974K9871l3190
2219.3A32759J9914K9871m6466o638J09527L9828q6294l3190M9785J6595L319M3147
2217.5B72157K3233L319L9827J6595n9741r957L9827n3103p9656L9828K9871q9613
2215.7A72587j9914J06208j3276j49354j6595J09526J6595m9785K3233L9828J6595
2214.1B35648M3147K9871m3147j9914N6423K9870%M9785O638j02888o3061P3018M9784
2212.2C45174k9870%K3232k6551L319P6336J9914o3061j9914M9785N3104L9828L3190
2210.3E04486R957K9870O3061O638n3104K3233Q9613r957o3061L6509O9699j9914l319
2208.4F83711R2931N6423l3190j6595M3147P9656J29440J36079O3060O6380J12845
2206.8A413887M3147J6595J75906K22372N3104P6337L08665L31899L35217P86599J540009
2205.2E303737K485919L680754M002695K074366p40133j257896J231344M201834M925373
2203.9B5907993K366436k310012n662189m905459j447077Q23108K65519j871908l823470
2202.6I342941m168644k628636r19359n67546o77073j46035K19053j26122j95820J82545
2201.1C15304R2931k58881p6336J99139J3276j09527M3147R957q6294O3061R9570p9656
2199.3B25691m3147P9656o9699q9612J49354O9698k45604j46036J36079O6379l6508
2197.7I6251Q2974L3190j26121%J16164n9742j06207O6380K9870r6250O638L9828j02889
2195.8a9914k9871J26122k3233j49355K9871Q9613n9742k3233R9570%p3018M3147N9742
2193.9F9699k6552O638o638r2932K9871J59311L319q6293P3017O3061r9569o638J09526
2192A95820J3276P3018K15734l319k29010l9828L3190j75906m9785K12415o638j92501
2190.3D6466R9569J39398j85863q2975J99139l3190k09096P6337J02888j52673J6595
2188.6A6595K19053r9570j72587K05777J39398k02458K3232K38967r9569j72587J55992
2187B52243K3233k19053R9569K52243j22802j59312R9570p9656j85863J49354J32760
2185.4B42286j79225N6422K65519j49354j75906L15303J16165l38537M6466L28580
2184E27719j89183k38966K58880L9828l02027J69268K72156l25260j46035M14873J6595
2182.3D97848k78795L15303K65519l75045K9871M97848j82545k85432N27718J49355
2180.9A161645n64228L02028P23538m34787l31898Q23108J19484m97848J048799R45911
2179.4C295752r19359P76642L089975O57159L189544J7922516K4978679N831455k0049985
2178.1C8772378k3740697j0584242k515790j842036k82114R29316m91210o70435O70435
2176.8B45605J95820o90349J72587M77934m67977k45605N24400p3018n27718K19053
2175.3a69268L05346l21941k6552M04916j16164k95390K35648J12845k92070R6250
2173.8f6380L08666j99139k05777K35648J6595k88752P6337J92501j89182q6294K52243
2172.2D6466%k22372O9698J49355o3061J6595J16164p3017n3104J02889p9656k12415
2170.5b02458O3061J19483j09526o638J42716q6294j46035J55992R2932j59311J9914
2168.9a16164J59311j09527j19483J95820O9699k09096j3276J75906k3233n9742Q9613
2167.2C9828l6509j39397R9569J22803j36079n6423J69269K3233j26122K6552J9914
2165.6F638r9570P9656K32329r957j22802N9741R957j72587l9828J02889m6466p9656
2163.9g9656O9699R957j16164L319R2931k9871m3147L9828l3190o3060P3017P9656
2162.1C319j3276J3276L3190o3061l6509P6337%q2975L3190P3018n6423l9828P3018
2160.2A3276J3276n9742O638J3276m3147L6509O6380o3061TR9570P3018q6294p9656
2158.3g3018l3190o3060O638Q2974j9914o9698P6336R2932p3018l6508J02888O638
2156.6@j12845J3275J06208O638m3147J6595R957j9914K9871K3233n3104o3061O638
2154.6g9656L6509J3276k9871l9828K6552P6337O638o6380j3276M9785L3190J9914
2152.9C3190j3276p9656l3190Q9613O3061l9828L319O9699j6595n6423L9828K9871
2151.1H9613r2932o3061O6380M9785m9785n3104J9914N9742K9871o9699p3018M9785
2149.4c6509Q2975l6509o9699J6595K3233r957J6595%p3018l319J12846L3190q6294
2147.5b9871l3190L9828R957J3276L3190m6466q6294L9828P9656k6552o3061L319K3233
2145.6d3147K6552L3190j3276n6423j9914o638l319P9656Q6294n9742r6251L6509Tr6251
2143.5i6251k9870R9569L3190l3190L3190K6552o3061j9914M6466m3147n6423Q2975
2141.8a9914Q2975m6466n6423j6595l9828J9914R2932j6595j06208N3104J42717k6552
2140F3061j19484l319M9785j3276L319K6552j6595TL3190l319m6466O638K9871j6595
2137.9b3233r957J3276k6552o638O3061K3233m9785l319J6595o9699l6508R6250L9828
2136B6552r6251k6552J02889L3190p3018%M6466m6466q2974L9827J06208M6466m9785
2134.1B6552q9613m9784M6465O6380l319m9785J6595M6466j6595m6466K6552N9742
2132.4C3190%l9828j6595r957TK6552K3233n9742p6336M6465Q2975j9914m3147L6509
2130.3b6552R957n6423L319P9656J3276o3061k6552K9871TK6552%m6466%O3061k6552
2128.1I957j16165o637J19483L9828p3018m3147L3190K6552R957%m6466TK6552M9785
2126.1a6595j9914n3104J9914P6337R957p3018k3233O9699K6552m9785L319M6466l9828
2124.2b3233q2975M3147P9656j9914l3190J9914j9914m6466M9785J9914r2932j9913
2122.4a26121J26121L3190q6294K3233R6251l6509p3018N3104L3190q9613l6509P6337
2120.7f638K6552l3190l319J3276R957L9828R957p3018l9828O3061M3147m9785o6380
2118.8f6380r957M6466N9742R957n6423k6552J6595k9871m6466P3018J16165L319o3061
2116.8B6552k3233k6552m9785%K3233l6509l6508O6379R9570J6595p6337n6423K6552
2114.9d6466L3190m3147l9828P6337Q6294k3233o3061r957j3276k3233M9785O3061
2113.2D6466k3233n3104o638j9914k9871M6466O6380l319k6552j3276k6552j3276L9828
2111.3a6595L319m9785J3276L6509o6380l6508J06207O6380o6380l3190N9742j3276
2109.5C319p3018J3276N6423l319r957R957o638J3276L9828k6552n9742J6595K3233
2107.6c319l3190J3276P3018r957n3104J9914R957p6337j9914O9699%l3190N6423L6509
2105.6D9785o3061r957P3018r957o6380J6595K6552l6509l319K6552m6466m9785O9699
2103.7b3233N6423k6552J9914N3104m6466TR6251Q9612p6336m9785Q6293N3104n3104
2101.8A32759j6595L3190l3190p6336%M9785%p6337o9699l319N6423J6595j9914O638
2099.7@J3276n3104m6466O9699O6380o3061p9656M6466O3061k6552TM6466J9914m6466
2097.7a6595j9914L3190r957l6509J9914N3104R957l3190k6552j9914l319K9871J3276
2095.8f638r957K9871M9785k9871n6423J6595Tn9742k9871O9699L3190m3147J3276
2093.8f638N9742k6552o9699j3276L319j3276N6423Q2975k9871q9613l319K9871l3190
2091.9e3104j6595M3147K6552%L6509K3233n9742o3061r957K3233L9828M3147k9871
2090C319r2932l319R2932J9914p9656l319Q9613R957q2975l319R2932L319q2975%O9699
2087.8C3190l319l9828L3190K9871o9699m3147M3147%m9785L6509N6423k6552TL3190
2085.8F638k6552n9742Q2975J06207r6250j26121O6379O9699n6423L319R6251l3190
2084C3190j16165K3233R6251j3276n3104O638L319o638K6552o638n9742J6595O9699
2082.1A9914r957l9828K6552K3233k9871%K6552k9871l9828L6509K6552k6552r957
2080.2b6552K3233J3276L319l319l6509o638N6423J3276p6337o638Q9613J9914q9613
2078.3b6552l6509N6423K9871j6595o638J9914K3233o638l6509k9871K6552L9828l319
2076.4C3190m3147m6466%N6423M3147m3147m9785L9828O3061j9914n9742k3233L9828
2074.5i957O9699K6552o6380n6423N6423M9785p9656l9828J62630J75907R957n9742
2072.7B38967p6337j46035q6294O9699M9785j02889l9828J26122O9699r6251o3061
2071.1e6423M3147J6595l3190r957K9871R957j3276l6509l9828L3190O3061j3276o9699
2069.2g6337L3190J06208J3276p9656k9871L3190j3276m3147J6595M6466l319k6552
2067.5b3233J6595L3190L319k9871Tr957K9871J6595k9871k6552M6466L6509l3190
2065.6@l319N3104J3276n9742j6595K6552r957k3233J9914K9871l319k6552m9785l9828
2063.5h9613M6466O3061k9871p3018K9871M3147l6509l319O9699l319p9656J3276P3018
2061.6B3233o638l9828K6552J6595k9871L319J6595k9871j6595N6423L6509j6595R957
2059.7D9785R957n3104k6552K9871L319l6509K9871P3018j6595q2975k6552L6509K6552
2057.8A6595O638j3276r957%K3233J9914j9914m9785j9914M9785K6552n9742l6509
2055.9f6380O3061M6466m3147k9871J9914J3276O638l319o3061n3103P6336P3018o3061
2054b3233o3061P6337L9828o6380O638P9656l6509q2975O6380Q9613m9785o6380L3190
2052.1C319L6509r957L319Tj9914L319R957k6552j3276O638l9828m6466L9828L3190
2050a6595l9828J9914P9656k3233q6294M3147J06208k3233p9656R957M6466r957j9914
2048.1F638O638%r957L319R957r957l6509k6552N3104O9699l6509q6294K9871P3018
2046.1D6466l9828n9742M9785J6595r2932k6552J09527M3147o9699k9871L6509K6552
2044.3I957J6595r957l6509J6595O3061l3190r9570J9914Q9613k6552q6294J3276M3147
2042.4a9914l319K9871N6423l9828o3061L3190M3147l6509m3147L319o638l319L6509
2040.5a3276J3276k6552J3276O9699K3233m9785Tl319K3233Tr957k3233%J6595o638
2038.3@k9871J9914L6509k3233o3061j9914M6466L6509j3276l6509j3276L3190O3061
2036.4C6509N3104j9914o9699k6552M6466K6552l9828TO638J6595R957J6595r957l9828
2034.4c3190k3233K6552L6509J3276j3276o638R957l319l9828l319P3018K3233r9570
2032.5c9828m6466J02889N9742o9699r957Q2975j6595j29441m9784P3017N6423J3276
2030.7B6552%j9914r957K3233J3276k9871j6595o638j6595K6552N6423j6595o3061
2028.8c3190O638N6423r957m6466j3276R957J6595M3147J3276l9828l319L3190l3190
2026.9@n3104L3190J9914n6423L319R9570K3233p3018O638Q2975k6552q6294L319M9785
2024.8B6552%j3276L3190J9914l6509k6552J3276L319l9828l3190L3190Tl3190m9785
2022.8f9699J9914L6509%TO638m3147l3190N6423O9699j9914m6466o638L319R957L3190
2020.6A6595O638l6509L319K9871l9828n9742N6423O6380l3190k9871L6509J3276l3190
2018.7c319O638J3276k9871%M9785r957n3104K3233N3104o638l319J6595n3104p6337
2016.6g3018L6509Q2975j3276n9742j6595o638%J6595r957l6509K3233N6423k9871
2014.7b9871l9828N6423K3233o3061J6595J09527o638r6251K9871P9656n9742o3061
2013d3147P3018J9914j22803k9871J36079M3147j02889k9871N6423j9914o6380K9871
2011.2e6423P6337J9914k3233j3276R957K3233O638m6466TK3233M3147l319j3276o638
2009.2f638j6595%L9828J3276m3147j3276M9785K9871l6509k6552%TJ3276J9914l319
2007A9914j6595O638r957m3147O638O6380K6552n9742p3018L319N9742L3190j9914
2005.1@k6552M3147M9785n9742q6294L319O9699L3190r957j9914k6552J6595M3147
2003.2B9871j3276n9742%N6423O638j9914K3233Tl6509j6595L3190J6595k3233j3276
2001.1F638o638j9914O638K9871l319k3233R957L3190J9914R957k3233m9785j3276
1999.2b3233K6552o638m6466L319M9785L3190J3276j3276n9742l6509L9828J9914m6466
1997.3d6466k9871M3147L3190%J6595r957m6466O638P6337K3233n6423m6466r957J9914
1995.2b6552M9785R957q9613p3017O9698Q2975k3233n3104J3276L3190R957J6595k3233
1993.3c319p3018R957J06208K6552r6251m6466P9656N6423l6509k3233J6595k3233
1991.6f638l6509L6509M3147l6509m9785K9871L9828k6552TM3147L9828k9871k6552
1989.7f638l319m6466n3103M3146R9570L9828l9828l3190%j6595l3190j3276M3147
1987.8a9914Q2975L6509p6337o6380M9785O9699n9742q9613L9828P6337l3190n9742
1986d9785K6552L9828m9785TN6423P3018L319r957J9914l6509r6251o638R2932K9871
1984D3147q2975m6466O6380N6423r957j9914O638o638k3233TL319K9871J6595k3233
1981.9a3276l9828J3276N6423K6552k9871k6552r957J3276K6552J9914j9914k9871
1980.2a3276l319J9914Tj3276j9914R957K3233k9871q9613r957J02889O6380m9785
1978.2A3276n3104K3233K6552k6552o638L9828%o3061k9871M9785J6595m9785j3276
1976.3g3018M6466l319m6466L9828Q6294k9871j12846R957R9570l319p6337O638N6423
1974.4@r957l9828R957J6595O638K9871J3276l6509r957K3233j6595m3147L9828N3104
1972.4C6509m3147q6294o638M9785M6466L9828J3276l6509k3233L319j6595j9914K9871
1970.5a3276M6466K3233j3276l9828n3104l319N9742J9914n3104l3190L6509K3233
1968.7@l3190j9914K6552L9828R957j6595o638J6595j6595m9785R957O9699j6595j02889
1966.7h9613O638J22803J3276j06208j6595J06208M9785o3061m6466J3276Tj6595l3190
1964.8d6466j3276L3190J9914k9871k3233M6466M3147k9871l9828L6509L9828k9871
1963F638l6509K6552J9914l9828k3233M6466L3190k9871l319L3190j3276m9785J9914
1961.1i957L6509l3190k9871P6337M3147p9656m6466L6509l319k6552M3147K6552o6380
1959.2c3190L319R6251l3190j36079K3233J32760j6595o6380O9699P3017p9655o6380
1957.4c3190L3190O638j9914M6466Tn3104k6552L3190j9914n3104L6509N3104m3147
1955.5F638m6466K9871J6595l3190O638L3190j3276k9871J3276J6595j9914j6595R957
1953.6b6552l319j6595J6595J9914k3233m9785%N9742L3190r957TJ9914%r957J3276
1951.4A3276J9914l9828n6423L319K6552J6595J9914%m3147k9871L9828M6466J9914
1949.5C6509%m9785q2975R957Q6294J3276m9785L6509P6337k6552m9785L9828K9871
1947.6F9699l3190O638M6466l6509m6466N9742O3060l9827k9871P6336O9699l3190
1945.9A72587p6336k9871J3276K6552j6595n3104j3276K6552r957m3147r957J3276
1944.1@j3276r957J9914L319k3233o638M6466L9828j6595n6423k3233L3190R957l3190
1942.1b9871j3276M3147%n9742%O9699L3190l9828l3190j6595o638K6552M3147O638
1940B3233k3233j3276Tk3233R957L9828J3276j9914Tk3233j3276K3233L9828O638o638
1937.8@%Tl319L319%k3233l3190j3276J3276K9871K3233k3233l3190K6552M9785%m6466
1935.3b9871l6509R957M6466M9785L319n9742m9785O638K6552R957J3276Tl319j9914
1933.3a9914O638J3276%k3233j9914L3190P6337M6465k9870n9742l6509j9914L319
1931.4b9871L3190K6552r957o638J3276j6595l9828%L6509o638m6466o638O3061To638
1929.2F6380l6509j3276j6595l6509%M6466J9914m9785k9871M9785L9828j6595j3276
1927.3I957L3190O638o6380TK6552R2932M3147m3147m6466O638J3276l319%l319m3147
1925.1c9828l3190M3147M6466j3276j6595J3276J9914J3276Tk9871l6509K6552M3147
1923.2D9785m9785o6380L6509M9785j9914%O3061R957o9699k6552K3233l319k6552
1921.3b9871J3276K6552l319r957%O638l319k6552j3276L6509M6466j3276l6509J9914
1919.2A3276L9828j6595l9828j6595o638%K9871K6552l3190n6423J9914P6337J9914
1917.3E6423p9656n9742P6337Q2975n6423p9656M9785O9699m6466l6509M9785o638
1915.5A9914q2975R957P9656j3276m9785L3190O638o9699l319Q2975J9914k6552L9828
1913.6D6466L6509n3104m6466R957L319J3276N3104l319n9742J3276M3147l9828m6466
1911.7b9871M9785O3061j6595l6509m6466o9699O638Q9613K9871m9785j9914L319k9871
1909.8e6423K3233Q2975L319p3018j6595L3190l319L319K6552j9914j3276N6423K6552
1907.9G3018p6337l3190O9699R957p3018o638M6466r957k9871K9871Tk3233o638K6552
1905.9B6552j3276l6509j9914R957L3190L6509J3276j6595j9914r957%K6552J6595
1904D6466m6466m3147M3147N6423j3276m3147o638Tk3233J3276L6509k6552o6380J3276
1901.9f6380Q9613L6509p3018n9742N3104Q9613r957o6380l319O6380J9914m6466k9871
1900@%To638%o638r957l319%R957K9871L9828J6595o638O638L319k6552l6509r957
1897.4@K3233L3190l319m3147l3190J6595L6509L3190K3233l319l9828k9871R957r957
1895.3A3276n6423j9914M9785L3190r957L319K3233o638r957R957j9914l3190K6552
1893.4C319N9742l3190p3018K6552O3061k6552l3190L6509L3190k6552o638O638n3104
1891.5b3233l3190P6337M6466o6380k6552O9699%o6380J6595N3104m3147n3104M9785
1889.6@L9828n6423l9828N3104O3061j3276m9785j9914M9785N6423l9828n9742L9828
1887.7B3233O9699l3190l6509O6380M6465m3146J6594R2932l319r6250k3233J9914
1885.9I9570m9785l6509N6423K9871l6509j9914J3276l6509l3190K9871M6466l319
1884.2E9742r957L319l319r957O638K3233L3190J6594j9913m6466l3190j3276J9914
1882.3B6552O3061K9870n6422m6466N6423N3103m6465m6466L9828L3190l6509j9914
1880.5D9785N3104L3189m3146n9742r957K3233j3276m3147o638M3147K3233l6509j3276
1878.6@M9785K6552k6552k3233j3276l3190l319O3061L9828n6423l6509N3104O3061
1876.7A02889k6552o9699j3276N6423O6379r956o9699j9914N6423J9914m6466K6552
1875G3018R2931r957j09526j3276R2931L6509l3190K9871N9742%l319K3233j6595l9828
1872.9A82544K6552Tp9656n9741O3060M6466r9569r6251J9914M3147r957TK3233TR956
1870.7A09526R957o638j6594L319J9913K3233J6595R957l319L319R957K9871M6466
1868.8B55562J3276m9785j9914K9871l3190p3018M6466J06208k3233o6380N9742L6509
1867B82114j29441n3103J49354P9655q9612L319J19483r957r2931L3190Q2974J9914
1865.3C94959N9742J06207l319l6508P9655P3018o3061k6552J39398J22802R957J9914
1863.5H76212O9699M9784N9742J09527R6250O9699J19483J72587J65950K12415L65088
1861.9B366436N40994P66686J204791J769019K150702K266866K475962K890836L010319
1860.6A9442611K402946J297722K52243l31899l41855k6551n6423q89487k114195k967171
1859.1A6667941l136441k831094k399626k114193j891821j460353q79531n21081m14873
1857.8A018928k52243n9741k3233r6251j19483q9613k3233L9828j3276r6250j3276
1856.2B72157P6336k9870j06208K6552P6337n6423TO9699J9914p3018o638K9871o6380
1854.3A75906l9828O3061l319q9612o638K6551n6422j6595O6379r957n6422L9828J6594
1852.4A09526q9612o638Q2975m6466r9570O3061P9656r2932o3061P6337r957r6251
1850.6i2932M6466R9570m9785n3104O3061L6509l9828J6595N3104k3233k9871J6595
1848.9D3147R957J9914O6379R957n9741j3276L319o3061o638R9569L6509p6336r957
1847E9742N3103%O638P3018O638j12845n6423M9785K6552k3233j9914k9871l9828l319
1844.9i957R957k3233l3190%L6509M3147l319n3104r957N9742R957n3104K6552Q2975
1842.9H2975m6466q9613M9785P6337n6423o3061M9785K6552m9785l319N3104l319k3233
1841C319M3147L6509m9785n6423j9914o638j6595r957TO638K9871R957l3190j6595
1838.9h9613M3147To638k3233R957K3233l319l9828j3276J9914R957o638l319r957
1836.9d6466%J3276j3276n9742%R2932M9785l6509j9914J9914j6595L319O6380O638
1834.8E9742r9570k9871R2932N9742j9914%O638k3233J3276M3147r957l6509K6552
1832.9H2975K3233j6595O638%o6380k6552P6337L319j19484k6552Q9613%q6294O638
1830.9e3104P6337R957k9871%r957o638N3104M3147n9742p9656%M3147K3233J9914
1828.8B9871R957j6595k3233l319R957O638j3276j9914o638J9914K3233J6595l319
1826.9B9871k3233j3276%j3276l3190%K9871o638j3276K9871J9914o638K6552M9785
1824.8G6337l6509n9742J9914L319n3104N6423J79225k9871k65518j16165J72587J22803
1823.1F9699q9613p9656N9742N6423r957j3276%TJ6595L6509r957l9828j3276J3276
1821c319r957o638L6509L3190l9828TL3190M9785l3190m9785L319R957j6595J6595
1819a6595L3190j3276j9914L3190K3233m3147k3233M3147L319n9742k6552M6466N6423
1817.1C6509K6552k9871o6380k3233M9785K3233%L6509L3190n3104n6423R957O638
1815.2f638l6509J3276O3061R957l3190j3276r957L319N3104L9828n6423o6380%K3233
1813.1a6595r957J3276M6466K9871L319k3233m3147r957K3233j6595o3061R957N6423
1811.2@r957l9828L9828L3190l9828j3276N6423o638p3018%M9785k3233k6552N9742
1809.2F638L9828n9742l6509N6423L6509m6466k6552L6509J9914k9871l319L6509O638
1807.3C6509m6466l6509L319%r957O638J9914J6595J3276l319l3190j9914J3276%j9914
1805.1e9742K9871O3061R957m6466k9871J9914TL319k3233l9828R957N6423O638n3104
1803c3190r957M9785K3233%K3233k3233q2975k3233P9656M6466m9785m3147J3276J9914
1801i957J3276J9914%m3147n6423j3276M9785P6337K9871l9828m3147%J9914%j6595
1798.8a3276j6595L319J6595o638l319L3190K3233m9785TM9785M6466l3190m3147K6552
1796.7a6595K6552j6595j3276R957Ur957l6509j6595L3190K6552L319l319m3147o6380
1794.5a02889L6509J29441J3276j22803l3190Q9613K6552n3104%K3233l9828l6509
1792.8f9699L6509T%j6595k6552l319N3104M6466k6552j9914K3233j9914n6423J9914
1790.7b3233N3104k9871n3104M9785M6466m9785m3147M6466M3147l3190k9871R957
1789a3276J6595j9914m6466o638N9742O9699%m9785k3233L319R957%k3233k6552J9914
1786.8b9871N3104O638l6509j6595L319j6595r957O638l319O638L9828K9871k3233
1784.9I957k3233r957l9828l3190L9828M9785l319K3233O6380l319q6294l6509K9871
1782.9a6595%j9914K6552Tj3276o638J3276o638l6509k9871L319K6552K9871O638l319
1780.7@R957r957k9871R957M6466j3276o6380%P3018K3233m3147k9871k3233j6595
1778.7f9699M9785M3147n3104n9742P3018P9656o9699r2932L9828N9742j9914%L3190
1776.8A3276j6595k6552N3104L9828n3104l6509K6552r957n3104K9871Q2975O638n3104
1774.9C319j3276L319j3276J9914L9828O638k3233%L9828M6465L3190j3276l9827O638
1772.8I6251L9827l319l6508J3275L9828l319m3146k9871k3233m3147k6552J3276M3147
1770.9C6509J9914l9828n3104j6595J3276K3233M3147L6509l9828n6423J3276K3233
1769.2C319k3233R957O6380l319q9613l319P3018o638q6294l6509%TM9785N9742j9914
1767f638n3104K9871O9699R957m3147l6509o638L6509J9914l3190r957P6337J3276
1765.1F6380j16165n3104Q2975K6552n9742J9914O6380k9871n3104L9828L3190l9828
1763.3a6595j9914J9914j9914r957L9828l319n3104K9871O3061k6552n3104L3190L6509
1761.4A9914m3147TK3233M3147J9914%l6509k9871M6466M3147k3233k9871J6595J3276
1759.4A9914o638K6552J3276n3104k9871N6423K6552o9699m9785N3104L9828m3147
1757.6a6595l6509K6552J6595o638L9828O6380r957m9785O638L319o6380l6509O9699
1755.7F638L6509o9699j9914R2932K9871r9570m9785N6423K9871j3276L319Tk3233
1753.8a6595K6552Q2975L319q6294m3147J6595L319j9914j6595j9914o638M6466M9785
1751.9A9914k3233n3104R957M6466%j3276K9871L6509l3190k6552K6552%n9742o638
1749.8d6466N9742j3276r2932K3233J09527J3276p6337r957L3190j9914o638L3190
1748.1F638j6595m6466L9828N6423l6509n3104K3233TL319K3233%m3147J6595O9699
1746F6380k6552o6380L3190M6466o9699TN3104L9828j3276J6595K9871l9828%O9699
1744F9699k3233j19484l319J09527J6595o9699R957L6509n3104TN3104N6423k6552
1742.1C319j9914M3147K3233n3104m6466K6552L3190j6595k9871K3233Tj6595TK3233
1740@R957l9828n9742l319P9656Q9613o638q6294k3233P3018L3190m6466k3233L319
1738@j3276%M3147j3276q2975j6595Q2975K6552l9828o638K3233%l319J9914j3276
1735.8F638l3190K3233N3104%o3061m6466K6552M9785L319l9828L319L6509k3233o3061
1733.7f6380L6509Q6294o638n6423R957L6509l3190k9871K3233L319k3233R957J3276
1731.8C319l3190j9914K9871%k6552K6552L3190k9871l3190M6466K9871k6552%L6509
1729.8C6509k9871o9699J3276O9699O638l3190l319L319k9871O638N6423K9871j3276
1727.9D3147k6552l6509j6595M9785M6466n6423m9785P3018P6337m9785m3147M6466
1726.1E6423r957p6337R957O3061m3147n9742P6337P9656o6380m3147O9699K3233q9613
1724.2i957n6423L6509M6466J9914l3190o9699r957R2932O6380m9785Tl319%L319K3233
1722F638o638r957N9742K6552q2975m3147P6337K3233o9699J9914J09526j6594j09527
1720.1a6595j9914M3147o638k6552o638r957J6595L9828l319j9914N6423P3017n9741
1718.2E9742j16165l9828L6509M9785N3104K3233m3147l6509o638k6552j3276N6423
1716.4c319J9914o6380l9828O9699O6380l319k9871j3276o638K3233K9871l3190m3147
1714.5b9871J6595L6509j6595k3233K3233K9871l3190l6509L319J3276j9914r957N3104
1712.6F638N3104k9871l3190L9828K6552p6337p3018N9742P6337j6595m6466k6552
1710.9c9828k3233K3233Q6294J3276r2932k9871Q2975J6595o6380l319M6466l3190
1709.1a9914o3061M6466O3061l3190l9828M3147K9871n3104k9871N6423L6509n3104
1707.3a6595m3147N3104M6466n3104o3061M3147P9656o638o6380k3233J6595L319%
1705.4b9871O638J3276K6552J6595l3190TM3147O3061k9871n9742O638J9914l3190
1703.5b3233l3190L9828L6509j6595k9871l319J9914M3147Tl6509q9613r957P9656
1701.6A9914L9828m6466k3233K6552J3276k9871j9914UJ3276M6466J3276j6595j3276
1699.6a6595R957O638J9914%m6466TK9871M9785R957j6595Tm9785k6552O3061Q6294
1697.4E6423o638n6423j9914J9914O638l319r957TL319l319j6595l319K9871TJ6595
1695.2C3190r957m6466m9785J3276M3147k3233m3147K9871N3104%o638O638k9871m3147
1693.1g3018K9871K3233l6509%O3061R957m3147L319J6595m9785l6509M3147L6509
1691.2a3276L319J3276j3276o9699O638R6251J6595q9613k3233P6337M9785j6595m3147
1689.3f638m3147J6595O3061j3276q9613l319P6337j6595o3061N6423J02889l319n9742
1687.4A6595j6595j3276TK9871K6552k3233o638%o3061m6465Q6293R6251l9828n6423
1685.4b3233M3147L6509m9785j3276L3190j6595m3147J9914Tm9785l6509N3104N6423
1683.5B9871j3276l9828m3147l6509L6509R2932K6552n9742l9828J6595l319R957N3104
1681.6B9871r957r9570R957J52674N9741j02888m9785O6380J9914p6337n3104R957
1679.8d3147L3190L9828O638n9742j6595R2932O3060n9741m3147L3190j9914o3061
1678c6509K6552O6380j6595l6509K3233O638o3061j9914O3061K9871m6466j9914N3104
1676.1B9871K9871n3104n9742J6595M9785%l3190O638M6466J6595k3233r957J3276
1674.2B9871J6595O638o638O638L9828R957o6380m6466O3061P9655m3146j02889l6509
1672.3d9785L9828Tr957l6509%O3061L3190m6466j9914L3190k6552p3018L319L9828
1670.3i957k3233l319P3018J3276r9570j9914R9570M3147m6466j6595O638o638M3147
1668.4E3104P9655k3233p6336K3233N3103m6465n3104L6509Tk3233J3276L6508m9784
1666.5E9742q2975R957O9699K9871j6595l319%l3190j3276M6466L9828m9785p9656
1664.6b3233J3276Q9613K3233o6380l6509K6552J3276j3276R957J6595j3276J3276
1662.8E3104L6509r957n6423l319N3104J6595k3233O638L9827l319l3189K3233P9655
1660.9A79225J6595q9612o3061N3104O6379k9871o3060R957M9784r957n6422o638N6422
1659A12845K9871m6465n9742K3233P6336K6552m6466l9827R957K9870L9828N3104K6552
1657.1B35648l9828n3104K3233J02889P3017j6595l3189K9870O3061K6552r957R957
1655.3D11554L3190N6423R9569J02889N6422P3018J46035J46036Q6293J59312K95389
1653.7A666130L15304K95389M31468O17332O30607N21080M14873L08666K02458J22802
1652.3E526109K3233j22802k38967l15304m34787n54270n67546n21081m64658l41855
1650.8A988072k15734j89182j79225p6337j3276n9742l9828O3061O638j19483J6594
1649.2A181558K52243K05777L3190J22803L48493M11554M51382O23969P43453O73753
1647.7E048175N40995L81683J52674o639r956l9828k02459l85001n54271p33496p83280
1646.1C408597o20650m48063m18192l68407k22372j19484r2931o6380n3104q9612r9570
1644.5H09832k9871l319k3232j3276K6551K9871J3276l319TO9699J49354Q9613j3276
1642.6A098584N9742K19053K35647J95821L08665M94529N80822O63797P73324P33495
1641.1E363479N14443L02027J49355J3275m6465p6337k35648m81252o37246p43452
1639.7D122179q09833o60477l85003l08665l61769k15734j9914n9742j06208K3233
1638.2A218067M9785r6250l3190J85863J39397k3233R2932K72157K02458J82544M04916
1636.6B595446N40994M97848N64227O37245M54701K29010J75906N9742j72587k15734
1635.1E366798j52673l25261o10693o60478n60908n27719m77934l35217k52243k48924
1633.7A214748k19053j75906j19483j3276K6552q9613j72587o6380M3147j6595j16164
1632B95390q9613R957M3147j3276o3061l3190L6509J6595n6423m3146R956J9914TK6552
1630A79225k6552p6336o638M6465l9827m9785Q6293J02889o3061q9612M6465N6423
1628.2A65949n6423k9870M9784r957q2974%P3017O638m6465O638K9871l6509m9785
1626.3A9914K3233N3104L319j3276o638l3190TL3190N3104j9914l6509K3233R957n6423
1624.3A9914%P9656j3276j06208r957R2932K9871l3190R957J6595m3147j9914N6423
1622.4G9656L3189k6551j6595J9914K6551R957k3232l3190L319R957k9871k3233K9871
1620.5E9742l319m9785L319L3190k9871l6509K9871J6595k3233L6509N3104p3018TN9742
1618.4C319M6466p6337j3276J09527K6552r2932j9914L6509r957l319N9742K6552j9914
1616.5G3018R957j9914p9656j6595R9570O3060l3189j6595J3276l3190n3104O638N3104
1614.6F6380M6465J3276k3232l9828j6595J3276J6595O638j9914l6509o638l319l6509
1612.7a9914k3233O6380N6423o6380n9742N9742Q2975k9871o6380%M9785K9871k9871
1610.8D9785n9742o638Q2975O3060n6422r9570l3190L6509N3104K9871r957o638O638
1608.9D9785j6595k9871J9914L3190m3147n6423J3276K6552%K6552Tn6423m3147Q2975
1606.8C3190P6336n9741m9785M9785j6595j09527j3276J32760R6250l3189q6294n6423
1605.1c6509j3276K9871L3190K9871K6552k6552q2975j9914R2932O3061m9785l9828
1603.3F638J9914%l319L6509O638o9699l3190M9785K3233l9828o638L9828%m6466k6552
1601.1d3147o638j3276J6595M3147L319k9871J6595L9828o638l3190r957j6595l3190
1599.2g3018L3190O9699l319n6423K3233M6466l9828m9785N6423O9699l6509m3147
1597.5c319J3276%k9871R957J6595j6595L319M3147L319l9828j6595r957l319K3233
1595.4f638O638k6552J6595N9742l9828q2975L9828J02889j6595o3061J6595l319o6380
1593.5f3061J3276R6251L319n6423O638J6595m6466l319L3190k3233k6552N9742K9871
1591.6C9828n6423%M9785l6509p6337M6466O9699k6552j6595N3104L319o6380r957
1589.7b6552M9785K3233L319%l9828m3147J9914J3276n6423k9871P6337N9742l9828
1587.8I957m9785K3233K9871j3276k6552%l319j3276L3190N6423l319o3061r957N3104
1585.7B3233l319o3061l319M6466k3233o6380R957N3104J3276O638K3233j6595n6423
1583.8e6423R957O6380J6595n6423l3190L3190K6552j6595m6466j3276L6509M3147
1582.1I957l319m6466j9914L9828K9871k6552l9828K3233L9828l319TL3190J6595m6466
1580C319r957N6423J9914o9699l3190M6466L3190m6466n9742K3233P3018K9871o6380
1578.1@p6337O638O9699J9914j3276J3276Tk6552R957N3104%q2975m9785L6509M3147
1575.9A6595R957l319k6552n3104l319P3018N9742l9828p6337j3276N3104R957m3147
1574c6509l319O6380L6509l6509j6595L9828J3276j9914R957J3276m3147k9871J9914
1572.1A3276J3276j3276J9914K3233j9914j6595L3190J6595l3190k3233L319R957L6509
1570.2F3061L3190k6552l6509J6595%l9828K3233O9699m9785r9570L6509Q9613l6509
1568.3D3147m6466P6337N3103p9655m3147N3104L319n6423l319r957k6552O9699J09526
1566.4A42716m9784j12846M9785J22802k9871r2931L319J9914k6552K3233N9741k9870
1564.6G9656n3104M6466M6465m6465m9785L319j6595r957N3104M6466n3104n9742J3276
1562.7@M9785%k9871k3233R957N9742M6465k6551l3190M6466M6465m6465m6466N6422
1560.7A09526O6380l3190o6379K6552Q2974O638o3061o638O6380L6509l3190k3233
1558.9A69268L9828M3147o638k6552o638r957k3233r957K6552K9871K3233L3190M6465
1557C28579L319l6508L319O9698P3018K6552O638R957O638K6552O6379P3018L6509
1555.1F93668M3147Q2974R9570R9569J62630K58881L21942L55131M58020O17331P26858
1553.5C919721P03624N47633L21941J09527O638R957o3061k98708m91210n01167To27288
1551.8C136440o63797m61338k58881k45605k58881j59311q2975j16164j26122o9698
1550.3F93668n9742q9613n3103K3233L3189k9870n6423o638L6509J6595j9914l6509
1548.5D51382l3190TL319N3104L9828l319J3276L9828J3275R957M3147L9828R957O3061
1546.5G10263J32759J12846O9698J02889J59311J95820K65519L51812L55132L05346
1545B761395K98709L02027K42286J85863K09096K75476L18622L65089M54701N50951
1543.5E964215N31038L91640K35648J82544K15734K48923K25692J46035N3104m3147
1542.1H151426k35648n24399p30177p00306n50952m31467l71727m28149o43882p89919
1540.6B744800o37245l75045k82114k72156j75907j09526j29441q6293J6595o638r2932
1539E94098n6423L3190J9914m9785n6422l3190k6552l319L3190K6552l319j3276L319
1537.1D67977J3276TK3233J9913O638l319J3276K6552K9871M3147N6423M3147L9827
1535.2G93237P9656J19483J32760J55992J72587J52674K05777M08235N57589N21081
1533.7C299071N27718O53840O07374L58451K15734K09096J02888n3104j16164k48924
1532.3E555980n60908p70005p40133o67116o04055m54701k95390k42286j99139j26121
1530.8H96126j32760j42716m6466M3147l319o6380m6465l319Tk9871n3104l6509J6595
1528.9C91640J6595l9828m3147j3275l3190j9914M9785L6508p3017o6380L6509L9828
1527.1B82114l9828TR957K6552J6595k6552o6380o638O9699o638q6294l319M3147o9698
1525.1A02889q9613N3104N6422o3060l3190Q2974K6552p3017j3276O9698K3233n6422
1523.3H6294m9785R957N6423J3275n9741k3233N3104R957o3061%N9742k6552o6380
1521.4@L319K6552j6595J3276M6466j9914k9871M3147K6552m3147O638M6466l3190
1519.5F9699n9742R957K6552o638J9914J3276m3147L319P6336L319p9655%N3104k3233
1517.5F3061l9828M6466M3146l9827m3147O638L3190L9827j6594j12846n9742R9570
1515.7A9914J12845l6508p9656O638J9914r957L319K3233O638R957J9914l319k3233
1513.8F9699k3233j3276J6595J9914m6466o6380K3233O3061j3276k9871N6423K6552
1512H2975q2975n3104M9785J9914j9914M6466O9698n3103j02889O638O6380l319m3147
1510.1a6595O638N3104K6552k6552m3147%M3147K3233m3147m6466K3233M9785k6552
1508.2B3233n9742J6595O6380L319n3104o638K6552R957K9871M9785j9914o6380J3276
1506.3C3190L6509n3104m3147M9785R957o3061J9914R2932j6595r2932J9914O3061
1504.6E6423k6552m3147K6552K3233r957O638j9914l9828K6552O6380l6509n9742M3147
1502.7A3276M6466n9742k3233O6380o638p9656J3276P6337k3233p3018O638M3147j3276
1500.8a3276r957K3233%k9871%L3190J9914j6595T%R957%l319J9914M3147o638l9828
1498.3A3276%L3190j3276l6509J3276N3104o638n3104j3276K9871J9914k3233l3190
1496.4a6595k6552O638L6509R957r957J6595M6466j9914p9656L319R2932J9914q2975
1494.5c319l9828L9828J3276j9914L319O638j3276J3276J6595k9871k3233N6423L3190
1492.6E3104p6337o3061O9699N9742m9785n3104M9785M6466n3104TN9742P6337k6552
1490.7C9828m9785L3190L9828o3061p3018L6509L9828k9871%O6380l319j06208m6465
1488.7a16164M9784K6552r957L6509M9785j3276m3147k3233J9914L9828L319n3104
1487c3190m6466K3233M3147L319J9914N3104l319o6380k3233K9871%r957K6552J6595
1484.9C3190m9785m3147O3061R9570j3276q9613k9871P3018O3061j3276l9828k3233
1483.2B9871j6595J3276K9871l6509o3061J3276P6337J3276n6423l3190r957%L9828
1481.3@M9785l3190m6466K9871Tm6466r957N9742%o6380O638N3104r957TN3104j3276
1478.9D6466q9613l319O9699j6595m9785N9742Tp6337p9656M3147K9871n3104l319
1477f3061O6380J3276j6595J9914%o9699j6595Q6294L6509n6423k6552J6595k6552
1475.1c6509r957O6380M6466m6466k9871J3276o638k3233K6552K9871j6595%J9914
1473.2C3190l6509o6380J6595O3061J9914l319L319j6595j9914%j3276k9871K3233
1471.3b6552N3104%l3190o638L319J6595M3147L319p6337k9871N9742K6552m6466J3276
1469.3@N6423o638l9828K3233K6552j3276L319J3276l6509k9871L319l319j3276M3147
1467.2B6552L6509n9742m6466N6423P3018k3233o9699m9785j3276K3233L3190J3276
1465.5@L3190M3147l9828r2932j3276N6423r957l3190N6423P6337k3233n9742j3276
1463.5a9914J3276O638%TO638R957j6595k6552J6595K6552k3233j3276N9742M9785
1461.5H9613n6423o3061%J9914R957Ur957J3276J9914%L319R957k3233l6509j3276
1459.2a6595L319%M3147K9871p3018o9699O6380Q6294m3147n9742K3233R957k9871
1457.2b9871K9871L9828l9828j9914P3018J6595j02889m6466P9656K3233o9699j9914
1455.5f6380O3061J9914j6595%O638k3233l319L6509K3233l9828n6423j3276L6509
1453.6c3190L6509%l319J9914K9871j9914k9871L319%k9871j3276L6509R957k6552
1451.5a9914j3276K3233J9914L6509J9914p3018j06207K3232J06208l319q2975K3233
1449.8d6466Q6294j6595m9785M6466M9785o6380p6337J3276K6552O638K9871K3233
1448B6552m3147l6509K6552%k6552L3190M3147k3233j3276O3061L9828o3061m6466
1446.1a9914J3276j6595m9785J6595M6466l319r957K3233%k6552J9914M3147j9914
1444.2A6595n9742L319M3147l319k9871J3276M3147J9914j9914l6509r957L3190L6509
1442.3D9785j9914l6509L319O638j6595O638L3190j9914o6380J6595Q2975R957o3061
1440.4a3276o638M6466j3276n3104R957L6509k9871n6423M3147R6251K3233n9742l9828
1438.5a6595l319UL3190K6552l3190l6509K6552L9828o638k3233o638TL319J3276o638
1436.2c319n3104r957M3147r957o3061K6552J02889J6595r2932j9914J02889N3104
1434.4I2932r2932r9570L3190R2932K3233o3061m6466J9914M6466L6509j3276o3061
1432.6c3190l6509N3104M3147l9828l3190N9742K9871p6337n3104N3104K9871l9828
1430.9d3147O638L9828k9871m6466L3190M6466o638O638J9914l3190k9871P6337P3017
1429A12845p3017r9570J3276N3104o638j9914K3233R957o638K6552K3233l3190TR957
1426.9@j9914o6380O638J02889M9785p3018n9742N3104M9785l6509o6380o638N9742
1425f638O3061O638m9785m3147o638R957L3190O3061R957o9699m9785L3190J9914l9828
1423b6552k6552M3147T%k6552j6595J9914L9828k3233n9742l319L6509o638k9871R957
1420.8b6552L319k6552J3276M3147o638TO6380K6552r2932p6337K6552K9871k3233
1418.9d9785O638L9828J9914o638j6595o638M9785N6423n6423j06208r957O6380J6595
1417C319%J6595r957j3276K6552Tm3147k9871J3276r957j6595L6509L3190k3233T%
1414.6a3276%J3276K6552k6552TN9742L6509o9699j9914Q6294O638p9656R957N9742
1412.6F3061m9785l9828M6466k9871j16164M6465J55993%r9570J3276M3147o3061l9828
1410.7f9699O9699K9871m9785k3233M6466T%l6509k6552R957J3276j3276L319J6595
1408.6A6595m6466m9785O9699Q2975n9742o9699N9742M9785p6337n3104N3104K3233
1406.8@j9914J9914L3190j9914j6595L319k6552l3190M3147L6509k9871k3233L9828
1404.9F638J9914m6466k3233M3147L9828j6595k3233l319L319r957k6552%K9871R957
1402.9C319j3276o638J6595J3276j3276L319K3233r957m6466%N9742R957p9656m3147
1400.8h2975N3104L3190r957J6595K6552l6509k3233M9785J9914o3061k3233M6466
1399.1F638o638n6423R957O9699L6509j3276m3147m9785j6595M3147K9871L319%j3276
1397@j3276K9871M6466l3190m3147J6595J3276k9871J6595N3104l6509p3018M3147
1395.1i957Q9613J3276l9828Tm9785%N3104l319m9785L3190O6380o6380j02889O6380
1393.1c9828J16165k6552n3104M9785M6466o9699p3018J9914M6466l319k3233J3276
1391.3C319M3147%l3190J6595L6509k9871n3104O638K6552L319K3233R957q2975p3018
1389.3a02889N9742P6337l3190n3104J3276L319k3233J9914Tj3276K3233K6552m3147
1387.4b6552k3233P6337J3276j02889r957Q6294r957m9785O3061O9699o6380l9828
1385.6a9914M9785j9914o3061N6423R2932n6423q9613J6595J9914m3147J6595O6380
1383.8B6552O638m9785j3276J3276%K3233M3147J9914j3276l3190n3104k9871L6509
1381.9b3233M3147%j9914j6595j3276o638K3233T%k9871l319L9828L3190m3147m6466
1379.7c9828L6509O3061r957l6509J3276l319m9785l319N9742J9914m3147j3276L319
1377.8c319k6552l319N3104J3276n9742l6509L9828K3233j9914j6595J6595J9914J6595
1375.9A6595L319j3276TO638L3190Tr957n6423l9828K6552L9828k3233k9871K6552
1373.9@M3147k9871m6466J9914N3104l319m6466j6595J3276k3233n9742r957Q9613
1372a6595Q9613j3276o6380%M3147L319l6509L319J3276k9871k3233L3190%n6423%
1369.8e6423P9656K9871n3104%O3061j3276q9613j6595O9699J6595m6466%M3147k6552
1367.7@p6337J3276R2932K9871m9785k3233O638j9914j3276M6466M3147m6466TK9871
1365.7a3276M3147j3276j6595K6552Tk3233k9871J3276L9828j9914p9656l3190Q6294
1363.8F638Q2975m9785q9613%N3104J9914r957j6595l6509j3276M3147L6509k3233
1361.9C319j9914%r957j3276K6552J3276l9828TK9871M9785%k6552%K9871R957j3276
1359.5@R957J3276m6466m3147Q9613J19483o9698j52674%J02889L319m9785J9914Tk9871
1357.3a3276O638M3147l3190n3104L9828M6466l3190j6595L3190j9914n9742M3147
1355.6a6595P9656m3147q9613L6509J02889L319q9613n6423K6552M6466R957l6509
1353.8b6552k9871K9871M6466j9914m3147M6466P9656n3104j12846K6552J12846o638
1352.1D9785q9613J6595P3018l3190o6380K9871M6466j9914j6595J6595r957k6552
1350.3b9871K9871Tj3276j6595L319r957%K6552l319k9871%R957j9914o638J9914r957
1348a9914r957K9871j3276o9699O638O6380r957k6552P3018M9785r2932o3061Q2975
1346C319P3018m3147k3233M6466R957m9785m6466r957K3233J9914r957j6595K9871
1344.1F638K3233m3147l9828O638TK6552P3018K3233o9699l3190L6509o638n3104O638
1342.1c6509L3190j3276J3276N9742L319n9742k3233J6595L319J6595K6552k6552n6423
1340.2d3147r957K6552R957O638o638k3233L3190P6337j3276j02889k6552Q6294L6509
1338.3D9785o6380m6466L6509L9828%j9914TJ3276L9828J3276l9828l6509M9785N9742
1336.2G3018o3061j09527M3147J42717J6595j26122n9742N6423J9914j9914K6552%
1334.5@p6337j9914J02889P6337n3104n6423K6552L9828o638j6595K6552L6509l9828
1332.6C9828r2932l319Q6294R957q6294j3276O9699K6552k6552l319r957j9914M9785
1330.7B6552M3147p3018o6380O6380K9871o6380L319Q2975j3276p9656L319J9914l9828
1328.8f3061K6552Q6294l319m6466N6423N9741q9612q6294O3061Q9613m3147q2975
1327c3190%N3104O638n3104k9871M6466O3061R957k9871l3190k9871o638N3104M3147
1324.9E9742k9871l3190J6595K6552j9914l6509j3276N6423Q2974k6551j19484k3233
1323.2e9742J16165N3103q9612n6423K9871L319k6552J3276J6595l319%L319l6509
1321.3c6509l6509%J9914K3233Tj3276TL9828M3147k9871k6552K3233O638m6466k3233
1319.1d6466K6552K9871L6509o638p3018l6509R2932P9656n9742o6380J9914J3276
1317.3I957k6552l319K6552l319k9871k3233J6595N3104L6509l9828k9871L6509J9914
1315.4D3147m3147o638K9871l3190l9828M6466L319q9613%J06208L6509m3147O638
1313.5A6595r957o9699O638Q2975o638n3104N3104O3061o9699l9828P3018R957j12846
1311.6e6423l6509R9570N6423n6423p3018j9914L3190N3104K6552o638J6595J9914
1309.9E6423l3190n3104j3276L9828K3233%j9914k3233j3276%J9914K6552J3276r957
1307.8A3276l319O638j3276o638J3276%l6509j6595K6552L319j9914K3233J3276k9871
1305.8b6552j3276N3104M6466j6595l6509k6552o638K9871Tl319L319K3233k9871o3061
1303.7c6509L319M6466J3276o638K3233j9914n3104J6595P3018%o6380L319N6423j6595
1301.7C6509r2932m9785L6509M3147o638%K9871K3233j9914m3147j9914K6552L9828
1299.7C319O638k9871J6595P9656J9914p3018k6552L6509j6595k6552N3104K3233j16165
1297.8d9785n9741J09526M3147r2932l319R2932k3233q6294K3233L9828l6509J9914
1296.1b3233P3018k9871n6423O9699N3104r2932n3104P3018L319q6294K3233J19484
1294.3G3018%r9570k9871M9785K3233j6595j3276O638L3190Tj3276m3147j3276J9914
1292.3I957M3147K9871L319l6509o3061n9742r957L9828K6552o638O638J6595o638
1290.4f638j3276K6552Tk9871k3233l319k6552k3233M3147N9742O638j6595r957o638
1288.3C319O638Tl3190k9871L9828M3147l3190TK6552K3233J3276L3190%n9742r957
1286.1c319L9828R957k6552J3276L319j6595J9914K6552m6466k9871K3233r957m9785
1284.2d6466K3233M9785k3233k6552K9871j3276o6380J6595P3018J3276k9871o638
1282.5f638j9914o638N6423L9828l9828k9871j9914o6380k6551Q2974M6466l6509O638
1280.6a9914M6466k3233TN3104O638p3018%P6337r957o3061J6595N9742L319k3233
1278.5B6552k3233k6552J3276M6466R957j9914O638l319l9828r957K9871L319k6552
1276.6a3276j3276%J3276L9828O638m6466r957M3147r957n9742L319O9699K3233n6423
1274.5i957m9785K9871O6380%n6423R957O9699%l6509L9828K6552r9570n6423Q2975
1272.5A6595L3190o9699J9914Q9613n3104j12846L6509Q2975j3276m6466r957%K9871
1270.6C319N9742j6595n6423l319o638m9785K9871J09527%r6251o638O9699J3276l9828
1268.5I957j6595o638K6552L6509l6509n3104L3190L6509n6423m3147M3147o638m3147
1266.6g6337O6380Q9613n3104j02889K6552R2932J9914n6423n3104O638N9742l319
1264.9A6595o9699O638P6337k6552q6294L6509Q9613l6509o3061O6380Q6294n3104
1263.1D3147r9570j3276P6337N3104n6423o6380M6466P3018n6423o3061N9742R957
1261.4F638q9613L6509J42717m9785j59311M9784J36079n6423r2932O9699N6423n9742
1259.6i957k6552K3233m9785l6509P9656N9742l9828Tr957R957M3147L3190l9828k3233
1257.6b6552N9742L6509m3147j9914%l9828r957P6337L6509n3104k6552J9914r957
1255.6@l9828%L3190J9914r957l6509r957N3104L3190n3104n9742R957K6552L319J6595
1253.5a3276K6552TJ3276k3233k9871J9914M3147k3233l6509J3276j6595p6337j6595
1251.5i2932O9699M6466J3276l319l3190k9871L9828K9871k9871K3233N6423o3061
1249.8B6552r2932M6466P6337m3147l9828K6552k3233n9742K9871L3190l3190J3276
1248c9828L9828l6509l9828M3147o638k6552J09527Q9612j16164q6294Q9613K3233
1246.3D3147q6294M6466R9570p6337o6380P6337r957j16165N9742J26122p6337j02889
1244.5h2975P6337L6509p3018J9914P3018m6466l3190P3018j6595r2932M6466Q6294
1242.8F6380o3061n9742P6337K9871q2975r957Q2975M3147o638j9914n9742o3061K3233
1240.9d3147N9742J9914k6552n6423l3190M3147M9785j3276l319M6466j9914p9656
1239.1e6423K9871R2932j3276n3104J3276J9914j3276L3190R957p9656m3147L9828
1237.3a9914j3276m6466N9742R2932r957o3061j9914l319L3190M9785l9828o3061M3147
1235.4@L9828o9699j9914R2932%j16165%P9656k6552m9785O6380M3147l9828o638L6509
1233.2B9871r957k6552r957m3147j6595P9656M9785p9656o3061L9828K9871j6595%
1231.3c6509O638l319J9914R957j6595J6595K6552m3147n6423L3190Tk9871J9914P3018
1229.3E3104%m6466%k9871n6423P9656J46035m6465j29441L9828J09526o3060j09527
1227.4e3104K3233N6423k9871l6509K9871J3276j9914%J3276k3233j6595L3190K6552
1225.5A6595l9828m3147L9828Tm6466m3147O6380N9742m3147l9828M3147K3233n6423
1223.6b3233m9785K6552M6466K6552o638l9828k6552R957r957j3276M9785Tl9828m3147
1221.5d3147J9914j3276n3104J9914O9699r957l6509L9828J9914n3104k9871N3104
1219.8a6595K6552j6595r957Tj9914R957L3190R957K3233L9828l9828j16165l6508
1217.8a22802R6250O9699l3190m9785o638R957K6552N3104K9871m3147l3190M3147
1216.1C9828J9914p3018l6509N9742O638o3061K9871Q9613m3147q2975O3061P6337
1214.3H6294p3018l6509Q2975L319q6294J9914P3018o3061q6294L6509M6466%L6509
1212.4C9828K6552n3104r957N9742n3104j19483J6594Q6294k3233k9871O9699M9785
1210.7E9742n6423m9785j9914%O6380P6337l9828q2975L319K9871j9914R957L3190
1208.8I957l3190n9742J6595K3233k3233K3233O3061L319m6466k3233r957TK9871Tl3190
1206.6c9828l6509J9914K6552O638Tj6595j9914K3233K6552l6509l3190M6466N6423
1204.7B9871l319m3147n9742k3233O3061Q2975j6595p9656%P6337L319q9613m6466
1202.8a06208N9742O9699o638k3233R957l319n9742j3276P3018L6509l9828L319M3147
1200.9D3147m3147q9613J3276O3061l319k9871o638l319L6509O6380%n3104R957M9785
1198.8E3104n3104p3018L9828L6509n3104l6509N3104M6466j9914m3147j9914J9914
1197d9785L9828l319l6509J9914L3190j3276R957O9699l9828j12846M9785J65949j3276
1195.1A19483j62630l9828O6380j6595k3233O9699K9871o9699k3233P6337O638r6251
1193.4f3061m3147P9656M9785m3147k9871O3061Tl3190k9871N3104L6509o6380n6423
1191.5a9914K9871O9699N9741P3018P6337N3103Q9613J65949J39398k9871j95820k02458
1189.7C08666p3018j6595q2975o3060M3146K9871p9655o6380K6552J6595r957M3147
1188G6337L6508n6422m3147J6595k9871n6423L3190L6509m6466k3233N9742J6595n3104
1186.1c3190j6595K9871J6595L319o638m9785l319O6380K9871l9828j3276O638j9914
1184.2b9871O638K6552k6552l6509M9785L9828k9871o638L3190%R957L9828m9785j16165
1182.1h9613L319Q2975j3276l6509N3104K6552k9871o638%l6509O638M6466o638l319
1180c319M3147m3147j29440J9914J36078J6595p6337o638O638j6595M9785K6552p3018
1178.1d9785l3190O3061o638m3147N6423K3233p9656L6509J49354k9870j29441L3190
1176.4i957M6466p9656o638R2932m6466r2932R6251O3061j46036p3017J19483L6509
1174.6@o3061M3147J9914j12845k3233J26121J9914o9699K9871N6423n3104l3190N9742
1172.7@K9871k9871l319K3233L319k3233m3147j9914N9742M9785m6466m9785J9914
1170.8b9871K3233J6595M6466k3233j22803n6422P9655N9742j3276r957l319o638K6552
1168.9a3276K3233j3276Tr957m6466o638P9656K3233p3018j9914L6509j6595J6595
1167c3190Q6294k3233j12846K6552R2932m3147o6380L9828L319m9785O6380N9742q9613
1165.1d3147n6423R2932L3190m9785K6552L3190q9613m3147R2932K6552l9828K3233
1163.3F638K3233o3061j9914O6380L3190j6595Tk3233R957O6380m9785j49354%J32759
1161.3@L319n3104M6466%r2932K6552Q6294n6423n9742J16165N6423j02889r957Q9613
1159.2D9785l6509p3018M3147J9914n6423J6595O3061k3233k6552K3233L319l319L9828
1157.3C9828l319l6509K3233j9914j06208K9871J55993k3233j52674J6595P3018q6294
1155.6h9613l6508J12845J3276q2975N3104Q6294m6466m3147K9871k3233j6595O6380
1153.8B3233K3233m6466O638R957m6466L6509P9656q9613q6294J16165O3061j32760
1152.1d3147k6552Q9613p6337j02888J19483P6337j12846r957J29441l319o3061J6595
1150.3f638l3190n6423J06208O3061j49355l6508J59311j3276j52673N6422J26122
1148.7F3061o3061m6466M9785m9785o3060R6250N6423o3061J9914M6466q2975%J12846
1146.8G6337r9570j99139R2932J46035j12846n6422J62630M9785n3104J16164O3061
1145.2A85863j62630l319K09096%j22802J16164J65949%P9656J36078r6250j59312
1143.4C48493L6509j6595j85863o9699N3104k9871k3233M6466m6466p3017N9742J3275
1141.7A12845q2974N6423J22802p3018q2974R2931K3233q9612J9914J3275j46035j3276
1139.9d6466J72587O638j36078L9828J16164j9914R957O6380m6466l3190R9570K3233
1138.1B52243l9828Q9613L6508j55992l6509R2932j39397j92502P3018N3104j42716
1136.5a09526K3232J65950o9699q6294J49355M3146j55992L6509J19483j19483p6337
1134.9g9656J22803m6466j19483J89182J36078k22372o9699K19053r957j16164J95820
1133.3A99139J12846k05777j9914J75906j09527j19483K05777N3104k15734P6336K38967
1131.7C91640j02888j09527J62630o638j22802K55562L65088O9699P9655J09527k42286
1130.1H49660k82114J3276j52673l65088K3233J65949k35648j32759K62199j9914k95389
1128.5a69268J09526J95820j82544J3276L18623q6294k12415K82114J65949l21942
1127A12845R957L28580j39397j49355L88321R9570l71726J26121L78364k38967k42285
1125.4C02028K68837k6552l45174J39397J19484m38106o3061M61339l9828k29010L75046
1123.8E24400J82544l28580K29010M84572l25261k45604N34356M3147n21081K88752
1122.3H66255M51382m48063r9570O50521k15734n84141O53840O00736n40994J22802
1120.9A457034R39273j89182l35218J048799M54701p16901O90349J400612l71727%
1119.4D377740K027900P46771o60477J808846K525747J02890K031218N990766M351189
1118.1B3302590N234038J6774148K6508731K6472222K7082910K3926562j473633l4713261
1116.9A13114307m0236045k1815684j1954983j3611157q841774j304360k283462m208472
1115.7H858370n40995O93668k047814j393973P66685p40133j775657K02458L68408
1114.4D391017j244620m61338O53839m87890p23539N94098J65949q43022R2932N94098
1112.9B731524n17761m01597N70865r6251p10262K65518L88322o37246k92070N11124
1111.5A812166j75907n74184L05347L28579m04916%M77934j46036k65518L48493L6509
1109.9A742467m71296Q2975K95389l51812k12415L71726p3017m74615J06207J89182
1108.4A204791l88321j59311L25260p6336k75476K22372J59311k85432l319K35648
1106.9I59187j72588j39397L18623O3060k88751J06207K45605k19053j29440K58880
1105.5A002333k3233k62199J42716K09096j82544r2932J79225J3276K6552K95390N9742
1103.9A367422k65519J9914J59311k02458k09096Q2975r9570k65519O6380J42716j75906
1102.3F20650j09526J19483n6423j19483R6250j6595j92501J19484K38967j62631j89182
1100.6C48493J75907O9698j85863M3147J69268j02888n9742J95820O638j92501K9871
1099D97848J12845o3061J9914J19484q6294p3017J82544O3060j65949K9871J52673
1097.4G89918j29440j65949P6336o638j59311N9742J65949n3104m3147J22803k3233
1095.8F33926j65949K6552J02888n9742o9698J9914k3233R957P3017o3060j09527R2932
1094D67977P3017j85863j06207J59311Q2975j02889j3276O3061j9914k6552K6552r957
1092.3D08235L319M6466k3233TQ9613L3189o9698O9698J62631O638o638J49354M6466
1090.4H92807j26122l319L6509j46035q6294R2932o6380j92501M3147Q6294j29441
1088.8D01597k6552J82544k6551j75907R9570J49354j19483p3018R9570j09527k02458
1087.2A99139J36078K19053j02888j46035Q6293N9742p3018k9871J3276J9914N6423
1085.5D38106j9914r9569O9698J46035j16164j79225J02888R6251j59311n6423J55992
1083.9C78364O638q6293R2931O9699j19484R957J52674n3104j55992N3103P9656r6251
1082.2C31898m3146O9698l319j3276Q2975j3276j29440j6595P6336l319l6508L319
1080.4C05347l3190k3233L9828J3276l319N6422o638j06207L9828J46035n9742j49354
1078.7B19053R6251J62630o9699j06207N3103M9785j9914L319l9828p3017M3147O3060
1076.9C81683q6293o6380P6337J9913n3103Q6293R6251o9699l3190R2932m6466j52673
1075.1B45605K9871J19483k6552m3147L9828k3233m9784N3103K9871o3060l319L3189
1073.4C41855p9655n9742O6380o638q2975N9742J12845n9741q9613L6509J3276n6423
1071.6A95820K9871O9699j6595j9914M6466J6594r956L9827L9828%r957o6379p9656
1069.7B35648N3104J09526l9828r2931K6552Tm9785J6595K9871p6337j3276J42716
1068C68407J3276j62630r957J46035J6595o9698L9827K9871o6379j9914K9871k3233
1066.2B92071j3276L6509r957j6595N6422r957q9612J9914P9655n9741o6380R2932
1064.5C11985N3103j12845n6423P3018K3233l9828j3276j6595%O6380R957q9613%P9656
1062.4B88752k9871l6509Q9613J9913j29440L319J36078l6508j19484Q2975J09526
1060.8C78364j12845j26122P9656J02888j3275n6423m9785j3276P6337O9698o3060
1059.2B72157o9699O6380O3060o3060n6423N6423M9785r957J9913O9699L6509k6552
1057.4D08235%O3061K6552o3061l319J09526N3104p6336l6509L9828l6509q6294O638
1055.5D04916L6509m6466l3190K6552j3276n3104j3275l319%N9741L9828o6380k3232
1053.6C15304Q2974%j02888J3276R6250l6509r9569J3276M9784j3275R956M9785R957
1051.7C88321l319L319m9785m3146N3103O3061k3233j9914J6595j6595l319L9828l3190
1049.8C71726r6250l319M6466o9699r2932K3233L6509l3190K3233Q6294J9914m3147
1048B68838L319J3276l3190j6595N6423O3060o638n9741k3233N3104L6508k6552R957
1046.1C38536R2932K3233r2932l6509R2932N9742n6423q9613j9913M3146L6509o638
1044.4C85002J9914J12846R2931L319M3147J52673R9570K9871J46035K22372P3018
1042.8A380698j02889j62630j92501Tj16165j09526j46036n6422L9827k9870p6337
1041.2B35648L319L3190l319K3233%p3018K9871J69268L6509j19484J6595J16165n6423
1039.3D11554q2975J12846J16164m6465l3190K6552m3147j6595J06207L3190r9569
1037.6D84572m6466%p9656l6509P9656K3233k9871P3018P9655k9870J6594J22803L3190
1035.7F90349k3233Q2974O9699q6293n3104Q6293O3061j6595L319J3276J9914J12845
1034I62505J39398M6466R2931K25691J89182R9570J99139L02027K58881K92071M21511
1032.4C229372M28149L75045M54701N70865O60478Q13151J022248J274490J795571
1031A0624070K744800L966186N433179P215471Q841775R316389Q068452N526109K655185
1029.7F4391616k6548k721567n585855q068447r306435q967896p451120n542704l919721
1028.4A2801323k734843j805528j161644q86169p23539m67976l35218m08235l94959
1027.1C883212k68838k82114l58450k72157j95820k35648j99139r2931j16165j42716
1025.6A719234k9871O638j22802j26122r957l3189j12846o9699k6552o6379m9785j9914
1023.9A058756p6337o9698M9784O6380k6552m3146R956J6595T%p3017o6380R957l9828
1021.8H33065j55992q6294L9828k3233q9612J6594O9699k3233m3147O638r957l318
1020.1E31038N9741L9828k6552o638O638k3233J3276O3061L319l3190L9828L3190o9699
1018.2F30607l6509N9742K9871l319M3147K6551l9827O638O6379K3233o638J6595k6552
1016.2G89918o3060j3276k3233q6294k3233M3147o6380j36078O638Q6294j6595m9785
1014.5D48063L319l3190o3061R957J9914o6379m6466O3060P3018%n6423l6508L6508
1012.6C51812N9742k9871o6379M3146O9699m9785TO6380K6552p6337k3233K6552k3233
1010.7C25260J3276Q9613r957r6251R957M6466o9698n6423K6552n9742r9570O9699
1008.9A89182J02889p3018o9699Q6294N3104m6466J3276L6509l9828o638P3018L318
1007.2C21941n9741%o638m6466M6466O3061q6294p6337R6251P3017q2974n3104N3104
1005.3B42286O638l319Q9612L9828q9612m9785P6337J06207O3061O638o3061j6595
1003.5D08235R6251N3103p3017l3190O6380J3276n3104j3276k6552j09527o6379M9785
1001.7C11985M6465k9871m6465j3276J3276R957o638R957N6422K6552n9741l6509N6422
999.8C38536L3190p6336p9656j9914%J6595L6509J3276o638%r957k6552%J3276j6595
997.6B15734j3276l319o638K9871N6423k6552q9613o638N3104j9914TN9742%p9656
995.6A49354J3276Q2975k3233m6466M6466J6595o3061J6595M3147p9656l6509J29441
993.8B48924K9871j46036r957J32760m3147j39397P6336J29441q6294j09526Q2974
992.2A65949P6337o9699n6423M3147L3190j6595o638J3276K3233L3190L319l9828n6423
990.3A46035l3190K9871Q9613K9871o3061m6466J3276j9914m3146M3146P9656l319
988.6B22372k3233J6595l9828q9612J6595J09526J9914p3018o638L9828j9914l3190
986.8A39397M6466O9699k3233p9656l3190L3190L6509R957j3276k6552Tl319%l319
984.7A26121J6595M3147j6595p3017j9914M6465O638j3276M9785K3233p6337k6551
983H6294Q6293J6595p6337J3276Q2975l3190r2931K6551Q9613O638m3147k3233l319
981.1A36078J3276R957m3147k9870N9741N9742n3104o9698J9914M6465J6595J3276
979.3A79225j9914q6293n3104O3061O6379k3233m6465J6595M6465L319k3233%R957
977.4A32759l9827n6423K9871Q9612J9914m6466o638J9914k3233k6551J3276J6594
975.7A22802J3276L6509J3276m9785l6508J9913L319k9870o638K6551R957j3276j6594
973.8I2932O638K6551j6595n9741l319O3060j6594o9699M3147R9569k3233o3060L3189
971.9A12845J3276p9655j6595Q2974J6595l6508K9870R957p6336j9914O9699R956o3060
969.9E3104k3233L319O638O3061M9784o3060m6466P6336L3190p6336k3233Q2974L3190
968A69268l9828k9870l6509k9871L9828N9741k6551m3147%k3233j3276R2931R9570
966.1B19053n6423r9569J3276L3189m9784l6509M9785M9784l319r957j6594m6466o638
964.2C9828P3017O9699%k3233o638l3190l3189M3146O6380k6552m3147J02889J42716
962.3C71726j3276o9698P3017R2932o9699j12845l319K9871k3233l9828m6466m3147
960.6A46035R957L319q2974l9828J02888M3147j16164m9785Q2975j3276r6251K9871
958.8A9914R2931k6551n3104L9828J3276m6466J6595M6466l3190TK9871j3276n3104
956.9@L6509P3017j9913n3104%o638TP3018M9784j16164j16165P3018J46035R957r6250
954.7D6466n6423J3276L3190J3276j6595TJ3276J6595j3276TJ9914L9828R957l9828
952.7D9785l6509K6552L9828m6466q6294R957Q2975K6552k6552O638J3276m3147j3276
950.8C319Q2975N3103o6379n9742M3147L3190o6380n3104M6466O3061%j9914J3276
948.9G3018L319k6552k3233%J9914K3233O638l319J6595J3276l3190m3147%L319j9914
946.7I957L319K3233j3276j9914M6466M3147k9871l9828%O638R957K3233k3233m9785
944.6i957J9914O3061j6595n3104J9914K6552l6509r957M6466J3276o638K9871l319
942.7H2975m3147R957L9828m9785n9742J3276L319l3190N6423J19483k6552j16164
940.9c319L319Q6294l6509r9570O638Q9613L3190n6423k3233N3104K9871p3018l6509
939b6552Q6294O6379o9698l9828O6380%q2975%M6466k6552j9914N9742j3276p6337
937b9871K9871P9656l9828l3190P9656O638r2932L6509J06207q2974j29441P6337J09526
935.1A16164p3017o6380P3018J6595q9613L319P9656r957n3104J9914K6552m3147j6595
933.2a6595K9871%k6552O638K6552O638%O638r957l319%k9871m6466M3147R9570%j06208
930.7a9914l3190P6337L3190m9785%N9742O638n9742l3190l319L319O638l319r957
928.6b6552L3190O3061j3276r2932m9785M3147T%TR957J3276r957l6509r957N6423
926.4B3233L9828n9742k6552O9699K3233p9656k9871N3104R957k6552L9828K3233o9699
924.5i957l6509N3104L319o6380%M6466o638L319N6423O638m9785L319M3147l9828
922.5F638n9742J9914M3147r957k6552J9914J6595j6595L319L3190O638l9828j9914
920.6b3233J9914%k3233O638l319m9785O638Q9613L6509n9742l319L9828l6509l9828
918.5c9828N3104J9914q6294j9914Q6294l319p6337M3147Q6294m3147o9699J9914K6552
916.6c319L319L3190j6595p6337L319O9699r957k3233O3061K9871p6337j9914K3233
914.7@n9742k9871J26122N3104j26122p3017O9698K6552o638N9742L3190m9785%K6552
912.7D9785m9785j9914P9656o638j06208%O6380k6552n3104M6466K6552o638O6380
910.8F6380N6422p6336n9742K9871r957n9742N3104Q2975n9742q9613K6552N6423r957
908.9F638j3276L319o638O638K6552r957l6509L319M9785L3190l6509p6337j6595O9699
906.8C319L6509n3104m6466J3276l319j3276K6552J3276r957K9871R957o6380j6595
904.9g6337J09527K9871j26122n6422Q9612M3147j3276K3233O638m9785R957M9785
903.1C9828n6423r6250K9870P6337%k9871o638%K3233J9914k9871l6509M9785L3190
901.1A6595m3147j9914K9871o638R957O9699l319q6294%P3018l3190p9656J6595M9785
899f638j6595r957J6595j9914R957O6380R957n3104R957N6423j6595m9785k9871m3147
897g6337o638Q6294O3061o3061n6423K9871K3233j9914k3233l319R957K9871%k3233
894.9b9871K9871N9742l319m6466j6595k3233r957M9785J6595p6337j6595R9570l319
893B9871j29441o638J16165K6552o6380k6552J6595K9871M6466R957m6466O638K6552
891.1C3190n6423k9871R2932J9914j22803k6552Q9613j3276m9785P6337L6509j12846
889.4f3061j9914J26122J3276r9570J9914P3018k6552j9914K9871l3190n3104Q2975
887.6B9871Q6293p3017r2932L319J6595TN6423J3276p9656k9871P6337K9871n9742
885.7f638k3233N3104K9871m9785l6509M3147L9828p6337j02888M3146Q9613k6552
883.9b3233p9656K3233L9828l3190%O3061j6595p3018K3233P3018o638m3147%J3276
881.9c9828L319R957j6595l3190K3233M6466k3233l6509J9914K3233l319K9871L6509
880C9828k3233k6552K3233J6595l6509r957K9871O638j9914r957L319R957J6595k9871
877.9i957o6380L319P6337M3147l3190j6595J6595j3276l9828j9914J9914J6595r957
876c3190j9914%K9871K3233%k3233k9871l319K3233TL319TJ3276O638k6552o6380m6465
873.5a22802K6551N9742l319m9785J9914P9656R957o6380j9914M9785%n9742k3233
871.6i9570K6552J6595k9871k9870J3275L6509J3276l319K6552L319n9742j6595Q6294
869.7a6595N6423m9785m6466J3276r957j6595M3147O638o9699j3276O3061k6552o6379
867.8a32759N6422P6337m9785o6379M6465L9828k9871L319K3233l6509k9871L6509
866.1f3061R957l3190R957K9871j3276l319L3190J6595r957K3233%n3104l3190%k9870
863.9a16164k9871N6422O9699j3276m6466r957K3233K9871R957m9785n6422J9914M9784
862f3061j6595l6508L6508O9699J3276k9871Tj3276l319L319R957J3276o638l6509
859.9h9613j3276J3276j6595l6508R957M9784O638j6595J9914L6509%j6595O638K3233
857.9b3233J3276l319o638Tk3233k9871R957L9828r957n3104J3276P6337J3276n6423
855.8d6466j6595K9871j3276m3147R957L9828J6595L319R957r957k6552k3233l319
853.9g3018R957L319o638TL319R957J9914J6595o638k6552O638M3147K6552j6595m9785
851.7d6466o3060%O6379J9914o3061J6595J12846%j36079l3189J09526K9871n6423
849.8d3147j6595l319m3147%M6466o638TP6337L3190p3018k3233O3061j3276q2975
847.8i2932J9914O6380j3276o638N6423L319p6337j3276O9699J3276o6380k9871N6423
845.9a3276O3061R957l3190j3276R957k3233k9871K6552M3147j6595k6552L319j3276
843.9a3276n6423l319M9785o638l3190K9871M9785j9914n6423O638M3147L319l3190
842c9828L319N9742N3104k3233n9742j3276L6509M9785L9828L3189R957j3276l3189
840.1A02889n9742l6509K6552L6509R957L3189O3061M3147K9871M3147%l9828L9828
838.2B92071Q9612L319n6423J6595L9828l319K3233O3061l319m6466R957k3233j09526
836.3B95390k9871J06207K6552j09526n3104L9828J3276o638K3233l319k6552J9914
834.6B95390M6465%K3233Q2975L3190k3233Q2974J99140J06207j9914O3061K25691
832.8A115179K02458J22802K32329M38106M87891M54701N50951O63797N84141L98279
831.3E250634K25690r957k92070m54701n07805n67546n70865m48063l68408l88321
829.9A868588l15303j42717q6293j62630j69269q2974r957Tm6466o6380m6465l319
828.1G26858%K3232O9699K6552n6423%J12846P6336O638Q6294J59311Q6294O9699J89182
826.1A576518K55561K29010K78795L68407L28580K02458J49354J32760L9827j09526
824.6C451744j85863j22803k9871R957P3018K19053K95390K32328K12416L11984L41856
823D809209K58880K29010K38967J69268Q2975J3276j55992l88321m14874k48924q9612
821.4D503862L3190J69268J85863N6423j36079l48493n44313o04055n34357m77934
819.9B303375m31468l05346j92501j72588j26121m3147n3104r9569l6509L3190o638
818.3H69574k9871L3190K6552l6509r957O6380L6509l6509J3276J02888Q6294M6466
816.6A168283Q2974J32760J26121J52673K38967K82114K98708M28150O10693O60477
815.1D181920O73754P89919P66685M54701J32759k3232k68838o37246p93236p30177
813.6D547009p10263o73754m97847l85003m01597l08665j39398j62630k15734q9613
812.2I62505j9913j36079j49354%K9871o3061o6380l6508o9699l3190N3104J6595n3104
810.3D34787j3276L6509J9914TJ6595o638J9914R2931Q6294O9698J09527N3104m9785
808.3H89488l319P6336o637p9656o638k3233j39397r6251j9914j42716j75906K9871
806.6C02028N3103j62630j52673P9655P9656o6380l319P9656k9871q9612K3232M6466
804.8A59311l6509j9913L3189K3233o638k9871o6379j9914P9655N3104l3190%M6466
802.9A82544j6595o3060k6552o638l319L6509J9913l6508%L9827k6551n3104L9828
801H6294M9784n6422m9785K9871o638n9742r957J9914o638R957N9742L319n6423j9914
799f638j6595m9785%O9699K3233j9914J3276O638m9785j3276N6423L319p9656o638
796.9f9699O9699%n3104L3190P6337j3276n9742J6595K9871n3104o3061M3147P6337
795C3190J3276j9914j6595l6509l3190J9914K6552j3276To638l9828k3232M3146J6595
793d9785m6466K6552J02889o638r9570L319O9699n3104r9569N3103J02889l6509r2931
791.1a26121L6508Q9613o638m9785J6595M9785R957j9914j6595TL319L9828K3233n3104
789a9914o9699K9871O3061l319l6509l319L319o638L3190M3147j3276k9871R957J3276
787A3276j3276%J6595k3233l3190l319r957j6595J6595L3190J9914Tk6552q2975L319
784.8h6294J02889R957r2932l319M6466p9656n3103J55992J12845j36078j12845R6250
783c9828N6423q6294k9871M9785k6552l9827O9698O9699k6552m6466R957K9871R957
781.1@j6595l9828l319L6509l319j3276K6552j6595o9699K9871J06208k6552j36078
779.2a26121j9914R9569L9828O638L6509k6552r6251j3276O6380O638j6595K9871R957
777.3c319m9785%N9742%o9699j3276N9742%p6337j9913J02888O9699n9742m3147Q9613
775.1D6466P3017r9569j16165M3147Q9613o638m6466j3276%L319J6595L319l3190o638
773d6466O638j6595J3276P3018M3147n9742o3061R957K3233k9871j9914M3147K6552
771.1C319l9828l6509N6423N3104m3147p3018R957M6466R957%J6595L3190N3104R957
769.1I9570r9570p9656P9656R6251q2975j02889P6337Q6294o3061o9699L3190J6595
767.3i957l3190R957L3190O638J3276K6552o638%M6466R957o6380m6466J6595K6552
765.3B6552R957o638j6595J3276N3104%m3147J3276N3104r957j6595M9784L319j02888
763.2B6552n6423L6509K9871k3233O638K3233j9914j6595J3276TR957L9828L6508j6594
761.2A02889n3104k6552M3147P9655J9914o3060m3147N9741P9656K9871J9914L3190
759.4B82114R957%N6422Q9613K6552l9828J3276J16164R6251K3233P3018J82544J46035
757.5A075351J06207K42286M01597M18193M58019O00737O27288N74184O43883O50521
756E798266L61769L6509r2931k42286n17762o73754o43883o04055n40994m18193l68407
754.4B094279l58450k42286j42716j46036p6336K6552n6423j55992j3276R9569L319
752.8A032204%J65949J65950N9741J69268L25261L08666L45174N47633O80391O87030
751.2D487267O90349O00736M04916K82114J29440k65518o27289o67115o47203p46771
749.7C640926o96987m58020l65088l94959l05347j59311j36078j32760q2974q2975
748.3H26427j12845o9699j6595k3233j9914r957l9828l6508O638L319m9785l6509M6466
746.4D67977Q2974L6509r957R957L6509o638j9914P9656J32759J3276m3147O9699J49354
744.5I99014J22803J65949K29010J92501K45605M41425N11123M71296O43883Q76212
743D898821Q16470O87030O83711M84572L3189j99138k09097m51381p73324p70004o57159
741.4D543690p13582o77073m24830l11984l94959l45175j62630r2932p6336j9914L319
739.8A327594k6552O638P3018Q6293R2932J32759J82544K09096K75476L98278N21081
738.2C279157N77503N87460O20651O23969N01166L15303J52674o9699l75045n87460
736.7E625679o60478p06944o90349n67546m97848n01166m01597k29010j69269j72587
735.2A028885j36078j29441j36078m3147j9914j42716j19483P3017O9699q2975o3060
733.6B98709R957q6294n9742J36079O6379j79225j02888J22802N3104j06208k9871
732A22802L6509m6466l3189O3060J9914n3104k3232L319%K9870O638n3103%N3103l6508
729.8H9613o9699L3190L6509m3147K9871R9569k3233q6293J3276J9914m9785O638M6466
727.9A02889m6466k6552P3018r957j09527J9914J09526j6594n9742L9828O638n6423
726.2B6552K9871N6422n6422m3147O9699J3276j06208n9742M9785O3061K6552k3233
724.4D6466l6509L3190N9742k6552m3147N3104J3276r6251k6552Q6294K3233m3147
722.6D3147O638j6595o3061J6595O3061m6466n3104O9699M9785o9699k3233P6337K9871
720.7H2975l9828j6595J3276K9871L3190l9828p6337J3276M6466l9828l6509R957m3147
718.8f3061k9871J16165J02888q6293n3104Q9613J9914q6294O638L9828n3104L319
717.1F638R2932j9914q2975M9785R9569%J6595Q9613J9914j6595R2931J42717Q9612
715.2E80822P9656O9699L6508J9914r6250k65519j79225M3147K3233o9699O9699J59311
713.4D71296j3276l9828J12846K9870j65949q6293L9827m3146p3018K9871j9914r2932
711.6A49354J6595N6423n6423k9871R2932J9914r9570l3190M9785M3147K6552n6423
709.9A79225j16164R957J16164m9785j09526J09526J42717p9656o6380R9570K9871
708.3B65519n9742N9742K9871j26122k3233J26122r957q2975Q9613R2931n9741J9913
706.5C21941J39398R957n6423Q6294R2931O638P6337J36078N9742M3147O638j69268
704.8G53410j62631O9699P6337q2975J9914J42716o638k9871J99139J72588n3104N6423
703A155007K72156J92501J09527K42286K85432K02459K05777J55992l319L3190J92501
701.4C043509J85863J79225L75045N27719O17331Q72893J161644J274491J387335J457035
699.9A1082090J155006O33926J85863l38537r12721j171601j181558j264533j264534
698.6F923401j035523q72892p70005m91210k88751l48494k98708p9656l9828m6465
697.1B651869J36078J62630j3276N9742J99139p9656l35217j32760k6551k55562k35648
695.5B130788k9871j69268l31898n6423J65949L319o9699Q6294R9570M6465J19484
693.9A994710J65949J62630K58881K98709K19053L11984N14443N54270N90779Q13151
692.5E884559R69144R55867R49230Q19789M94529K58880J09527j49355j39397L81684
691A0534457P73324P56728Q36383J085309J038842Q82850R12721Q03193L94960m3147
689.5A7975620o43883j410569j732510j513457j413886j417207j115179r39273j174920
688.2F614736j148369p10262n44314n97417l35217j02889k45605k52243l3189o9699
686.7B575532j95820l9828L6509p6337M3147K29010N9742r6251J02889J69268j6595
685.1B791266%J89182K32329K68838L45174K88752L61769O63797O90349M38106M64657
683.5F734219N31038J29440l48493m81253o20650p99875o37245l81683l48494k02458
682.1C574546M3147k3233j29440J09526J89182n6422l319K55562J42716O638K35648
680.4D344551L58450K42286L58450N27719M97848P26857J155007J115178Q79531R45911
679A1151788P50091J39397K3233L48493K55562J22802N54271P86599N31038O77073
677.5A5340347J178239J317637J629622K552297L338899M105584N937663Q712334J2303477
676.2E6416099J8586313K8855254M1065791M9798047M6508926K4285019j1254687m1480664
675B12780098n2054952m5772119l4002993k3405478j5230821r784367o684436m643260
673.8B1201672l136439k296738j825441j384017r59186n84142m11554n31037o63797
672.5I409321o33926o53840p03625n97417n31037n60908m01598j89182k38967k65519
671.1D633302j09526j75906l68408k22372j12845l94959m54701r9569n6423k75476
669.6B363117j06208J09527q9613j69268R6251J52673R957Q2975J02888q9613r9569
668B363117j6595j92501k78795r2931q2975j99139m6466L3190j42716m3147K38967
666.4A540009J62630N3104K38967J55992j65949j9914J85863j52673l11985Q6294J55992
664.8A928330j32759J6595K12415m3147m9785L45174K95390K9871J49354P6337l41856
663.2B485919k38966J09526j32759k78795K29010L55131n3104R957J99140j89183l25260
661.5B170616R9569%l55131o638K85433q6294m6466M08235J72588j72588J89182K22373
659.8B880879l02028j32759L38536l3190k82114K29010J65950l94960j19483K48924
658.3B598765k09096k68838K85433P3017l11984K58881M54701j79226P9656Q26427
656.9C607736L61770r9570N47632N31038k35648J26121O23970k25691n40995K55562
655.4D951925r6251q62936J3276N54271m84572l35217R12720L51813m44744P76642
653.9E336927J145050j55993K62200J267852j69268q26427J028885P60048j168283
652.6G480991K25691J792252l94959n97418K691696J988073m24831L309027O491934
651.3B2562456L448425P112583K1457234K9309956K7733438K8918310K1035723j2177354
650.1A49400771m3740898l9671821j7862779j1543425j3438569o166674J69269k777989
648.9A4367885l438468Q69573M71296k210444j06207J603069n74184m21512K150702
647.6A2711710J536691L18622K236996L086655J377378J440439K429497R39273l28579
646.3B5748682N90778K92071j350825j221387q49661k266865k777991j722552j941607
645A4500643k658507j599750p56728j393974j081989N9742k05777o20650L08665N80823
643.5G132498k02458P9655P20220M6466l85002K52242N9742o70435j82544L11985l78364
641.9F784005m91210K58880L9828n37675%L51812k42286k29010L31899L9828l05347
640.3F000724J46035J52673m21510k68838J6595n17762p36814k12416k62199o50521
638.8C245967k92071j9914m51382l81683J55992m9784l91641L320J46035j95820M3147
637.2A812166M11554n6423l61769J32759J82544l21941k42286M3147j75907j72587
635.8A251257J62630l3189k85433J09526K15734k65518j69269K68838k6552l02027
634.3I25997J82544L08665k09096j52673K72157J6595k72157P9656J75906j55992n6423
632.7A115179J82544o9699j95820Q9613N3104j72588K6552J79225n3103k9871K09096
631.1A334232J3276k35648m9785K6552k09096j82544l319q2975q2974J36078R2931
629.5G56728n9741R6250J39398r9570o638K88752J49354p9656Q6294J79225j9914L319
627.7A433801J69268K6552r9569J3276r957j09527M3147J26121l6508l319J69268O9699
625.9A792252L319K25691K55561P3018K05777M01597K19053J55992M14873L85003J29440
624.3D261576K52243M18192J65949l319J06208k9871k85433j65949n9742k82114l31898
622.7D045842q6293m3147j12846L6509J49354J12846K32329L55131J95820Q2975J85863
621.1E154383J36078m9785m3146o6380k55562k78794j65950k45604k95390j26122j19483
619.5C644245l02028k38967m6465j09527j79225n6423m6465j16165j9914J9914j26121
617.9B422859j02889M6466l3190j12845K6552O638j79226p6336J19483o638j39397
616.3A971477%R957j09527%R6251o6380p3017J39397Q9612o9698R9569K68838J52673
614.4B509152J32760K92070K65519J95820L28580L94959L18622L78365M44743K95390
612.9E555980K48924L48493J99140l6510M6466J19484p6337n9742K38967L55131M71296
611.3G411292Q72893R89058N11123J79225L78365P00306R82419J221386R22678j6595
609.8A4152150q96126j264534j281127j091946q96126r59186j042161q13152n60908
608.5E346884n50951m94529l21942l25260l88321k78795k25691l48493l35218j79225
607A898459j49354j62630j16165j39397j69268o3061k3233j16164n3104O6379n3103
605.4I19359j69269r956Q6293o6380j02888J3276O638j9914O6380L9827q2974j6595
603.7F63797Q2975j9914q6294r957j3276n9742R957K9871p9655o9699J6595j9914l9828
601.8D04916K9871j3276p9656M6466R9570p3018p6337R9570K6552j36079%J16165p3018
599.9C71726j19483O6380M9784r2931J6595J19483l3190r2931M9784N6423l9828l319
598.1C48493J3276m9784l319N9741j6595l9827N3103o638r6250K9871J02888m9785
596.3C45174o6379R2931O6380p3018k9871K3233n3103l6509O9698J9914n9741L319
594.6C02028L3189k6551o638J3276o9699l9828Q2975L9827o6379%O9698r957m3146
592.7B78795j6595o3061l6509J02889P6336p3017j9914Q6293k3232q2975M9785O3060
590.9C41855p3017m3147P3018J3276p3018j3276K6552%J9914R957n9742l6509M6466
589B32329J9914r957N6423N6422n3103o9699O638J3276o638j3276l3190j6595O3061
587.1B45605O3061k6552k9871J6595K3233L9827N6423k3233m9784P9655J26122M9784
585.4E70865R9570J82544Q2975j6595K3233p9656k88752k09096J6595J9914n6423%
583.6C45174l3189j26122l319J22803k3233j09527N9742P9656r6251o6380O3061k9871
581.8A82544j06207M3146R6251m6466o6379M3146L9828l9828k6552R957J9914Tj9914
579.9A49354k9871M3147L9828p3018n6422P3017L9828p6337o637P3017k3233q2974
578.2F9699J9914M6465j6595o638L3190o638l9827j3276l319J3276L3189l319l3189
576.3I2932J6594L3190o638R957L3190l3190l9827M3146L9828m6466k3233L3190o638
574.4A46035j6595K9871j3276l3190M3147K6552p9655%J19483j3276j32759K6552R2931
572.5A95820p9656p9655J02888P6337n6423l319O3061r957k6552O638m6466m3146P6336
570.6A75906N9742o3061j3276P9656o638q6294j9914%l6508%J6595%P9655J06208r2932
568.4A99139j55992O9698J55993l3190q9613K9871L319o6380L3190N6423n6423m3146
566.6A02889N3103o638o6379N3103R6251k6552p3018%O638j9914l319r956l319L6508
564.6A39397R957m3146K6551Q9613l319p3018K3233P3018%l3190r957k6552j6595M3147
562.5A99139J6595l6509K6552P3018J3276l319K6552k3233n9742K3233O3061k3233
560.7B95390m9785J3276TO638M3146l318j02889m3147Q2975K9871n9742%O9699r957
558.7B85433n6423K6552M9785l3190o3061J9914P3018K3232l9827k9871K6552M3146
556.9C25260J9914j9914l6508j3276K6552L3189O638R957M6466K3233k3233o638J6595
555D08235j3276j9914R957o638n3104j3275M6465K3233m6466p3017m9785l319L3190
553.1B42286J6595%K6552J6595l6509l9828o638%J6595N9742o638q6294J6595J26121
551.1C45174J6595r9569j6595K6552n3104R957J39397K3233j46035r957J62630N6423
549.3D54701q9613r957Q2975J3276q6294m9784R6250J62630J9914j29440l3190J39397
547.6E70865P3018m9785K3233R9570K6552K3232J12846R2931J9914Q2975J49354J16165
545.8A340870J39397K05777J75906J72588K62199K38967J36079J99139L05346K29010
544.3C405278K12415M11554N11124L91640L18623K65518K6552k22372k62200k58880
542.9D799252l35218l18622k32329k38967k25691r2932j9913o9699n9742O9699J52673
541.3C428511J29440R9570J29440J79226J26121n9742k45605l05346k92071l11984
539.8B877560l55132l55131k92071j85863j16164j32760j26121k9871O638m6466m9785
538.2A194834%TJ9914Q6294N9742r957N3104J19483K6552k9871Q9612J29441o638o6380
536.1A666130J9914M3147J3276L6509N3103K9871Q9613J69268J59311J19484J39397
534.5B539023J92501K65519L41855L58451L15303K85433K15734N9742m6466r2932j69268
532.9D264895j92501q2975l9827j22803q9612M3146J9914n6423K9871J16165N6423
531.3C946273Q6293K35648K29010Q9613J9913q2974k82114l18622k02458k09096k78795
529.7C232691j52673J3275j6594n9742M9785J26121Q2975O9698J16165Q6293j9914
528.1C528080j32759j72587j36078j29441k38967l28579k75476j59311j49354j75907
526.6A629621j62630j46035j42716j12846p3018l9827l9828o6380q2975l9827o638
525G16901l6509m3147O638J9914k3233TL319O638J3276L6509K3233L319L3190L6508
522.9G73323O638J3276J6595l3190n3103J3276M9784l319l3190k3232j9914k3233Tn6423
520.9F04055o6380j3275l319n6423m9785L3190M3147j3276m3147k6552R957M6466K6552
519D91210k6552l319L3190R957TN9741O638r6250n9742L9828L319k3233P3018P3017
516.9E90779o3060p6337M6466O6379R957J6595J3276r957N3104Q9613r957n3104K6552
515G00306N3104R956L6509Tj6595O3061J95820J26121O638J09527K29010J19483J6595
513.1A686044N9742L6509m6466l319K9871q6294j75906j29440j12846j02888r957L9827
511.4A184877o9698j36079m9784O638j3276K3233J02888P9656k9871n6423L6509Q6294
509.6A164964m6466j89182j06208N6423K6552j06208q9612L3190N9741%n9741p6337
507.9F67116r957Q2975N3103m3147o3060n3104o3061o638Q2975L3190o6380l6509J3276
505.9E90779k3233r957N6423K6552k6552M3147O6380k3233m6466l319o638J6595J02888
504G63366M6466p6336r957J16164M9785l319J09526J09527k3233K3233J79225J42716
502.3A427163N3104J09527J39397P9656J32759K29010J55992J02889K05777K22372
500.8B857646R9569R9570K12415J82544R9569J39398J49354L319j09527n3103o638
499.2C674116p6337j55992j65949j52674j99139k32329j55992l9828j6595k9870N9741
497.6B509152J55993J09526M3147P9655R9570J9914l9828o9699j55992k45605k38967
496B266866j75906j29440r6251p3017o6380n9742m3147l3189j9914l9828q6294q9612
494.2A354146o6380o9699o9698L319Tj06208p6337J09527J09526r2931r6251O9699
492.5A072032N6423q6294n6423O3061N6423%L319K6552K9871J3276r957R957Q9612
490.6A267852J02889K9870J6595M3147R957L3190J69268J85863P6337R9570J99139
489B233677J92501K12415L58450L55131J59312R2931J82544J26122l3190n9742r957
487.3C810194o638N3104J85863K65519L21942M28148M64659M01596L51813L05346J26122
485.7F707668j06208k35648k55562k42286k15733j62631o6379j9914j12846k22372
484.3E068089k09096j55992j95820j92501j02889j12845j72587m3147J62630J92501
482.8D238343J42717K32328L35218L75045M31468M77934M64658N34356O30608N11123
481.3H373798K95390K62199K68838J02888l9827m6466j42717l21941l45174k65519
479.9H141469k85433k92071j85863j26121j36078r2932k9870j6595M9784J09527L6508
478.3G172325m3147M6467J55992J16165K9870j6595o3061j09526j59312k55561l48494
476.6F525123l78364m01597m48063m08235l11984k58881j99139q2975r957O638K6552
475D059118r957j19483j69268j59312k72157l94959k92070j12846j19483j92501j46036
473.4B071046o6379k6552L319J9914TN3103P3018M3147R2931K09096J62631K9871J02888
471.5B787947K52243K58881K65518L94960M34787L45174L98278N64227N87461N57589
470.1F847065O17331O23969N24400M94529M71295K78795J19484J82544K22371L3190
468.6A0414973j36078r9569m9785q2975o3061k3233r9569k09096k02458j46036k12414
467I090699l48494m14873m21511m71296n27718m94529m24830m08235m21511l85002
465.5D772700l58451l71726l68407l25261l02027k88752k42286j99139j85863j62630
464A968158j36079j49354j65949j42716j06208o9699k9870l3190p9656p3018O638K9871
462.3A018928m3147r2931l9828J3276r957n3104k6552L9828L3190l9828m6465L3189
460.5G86599P9656M9785J6595%r957K6552Q9612P3018J9914N9741J49355J52673R9569
458.6A593112Q6294R2932R2931Q6294R6250J22803J29440J22803J59311K72157L38536
457C192863K95390K88751L94960M38106L68407L25260L25261K19053Q6293N3104o638
455.4E980810j75906k98709l15303l65088m34787m54701m18193l35217k05777j99139
453.9B777990k98709k09096L319l3190k12415j36078M3147m6466k05777j02888%j06208
452.2A473629j82544j12845q9613j29440j06208n6423n6422m3147k6552m6466r957
450.6F14012L9828j9914q6294k3232M3146%l3190r956k9871j9914N6423L6508q6293
448.7D81253n9742R6251Q2974o6380q2974J9914N9742K9870j3276k9870L319K6551
446.9E47632j9913j9914Q9612J16165j9914n6423R2932J46035L9828l319P3017R6251
445.1A081989J3276o6380o3060%J6594p3017j42717o3060J9914l6509r2932k6552L3190
443.2F00736R957%K3233J6595TL3190K9871K3233N6422L9828k3233L319R6251R6250
441.2A022247L6509K6552K9871l319TM9785L9827k9870m9785k6552j6595%K6552O638
439.1A108541r957L3190N6422J6595K3233J09527J26121N3104L9828J06207J06208
437.5A769019M3147M9784Q9613N6423P3017J79225J62631K9870P9656K68838K45605
435.9C046828P9655J52674L48493L11985K25691L48493M84572M44744M64657O50522
434.4F558314P56728P83280R49230J188196J377378J666131K127469K708291L541358
433.1B1656375M739509O126845P477671Q712334R482339R283203P925733N522788K220400
431.8H3147197j603066n204170p995430r684800j0176005r625057q423581o880254
430.6B3554834n237358l856661k894154k130788j463672j072032r49230q19789o60478
429.3D470672n87460n21081l94959l28579l31899k82113k02459j82544j42716n3104
427.9A443758j9914o9698r2932q2974q6294q9613p3017n6423To9698o6380l319N3104
425.9G30177O638o3061k3233M6466O638m9785j9914K3233L319l9828p3018q9612l6509
424D21511O638n3104j26121n6423M3147K6552m9785n3104j9914K6552N3104J9914n6423
422.1A82544k6552O9699P3018%o638M6465M6466o638j6595K6552M3147O638%O3061
420.1E01167O6379j6595k6551Q2974Q9613j3276j9914O3061J3276q2975k6552N3104
418.3F83711j6595q9613l3190l319p9655j16165p3017j3276K6552J6595m9785q2975
416.6A69268l3190O638r957L319K6552l319k6552%O638k6552k6551O638L9827N3104
414.5A85863K3233n6423n6422K6551L6509m6466l6508M3146M3147L319J3276J6595
412.8A95820k9871l9828j3276j3275O638L9827l319o6379j9914M3147k6552q9613L319
410.9a3276R2932J6595p6337o638R2932O3060j9914j6595L3190K6552j9914k6552k9871
409A16164l3189R957M6465j9914p9655K9871J12845r957j02888R957O6379m6465n9742
407C9828P6336P9656k9871%Q6294M3147j3276J6595K9870o638R957L3190K3233M9785
405D38106N9742l3190q6294l319L6509m3147o9698k9871l6509TJ3276%n3104O638P6337
402.8B38967L319m9785L3190M6466o9699q6294J3276L6509l319J6595Tm6466m9784
400.9I9570J3275K9871J3276R957j9914n3103o638L6508O638%L3190J3276n6423j6594
398.8A02889O9698J9914p9656k9870Q6293N6423l9828j3276M6466J3276j3276M6466
397.1B65519P6336J6595TO9699K6552k6552N3104Q6293n3103r6251K9871J9914j39398
395.2C45174j12845O6380M9784q2974p9656j3276j9914K6552R2932R957p9656L319
393.4B05777N3104m3147TN6423R957o9699K6552J16165R956o6379J3276L3190l3190
391.5B68838j3276K9871l9828o9699L3190O6380l3190o9699R957L9828k3233n9742
389.8A39397o638M9785L9828m3147q9612k3233N9741N6423O638o638l319k6552TK6552
387.7A52673L9828l6509r6250l3190O6380M9784j9914l319N6423K9871m3147n3104
386A09526%M3147N9742%p9656m9784N6422Q2975K6552J9914M6466K6551%o638k9870
383.8C05347l9828L319Tn3104m6466l319j6595m3147O638L6509L319J3276L9828j9914
381.7A89182n6423%J3276k9871J3276P9656L6509l9828j3276K6552l319k3233o638
379.8A85863J9914N6423K3233o3061TM9785To3061l3190P9656L3190n9742%N6423%
377.6B72157%O6379%p9655o638P6336J3276k9870K6551L9828L319K3233N6423L3190
375.5D94529K3233L3189K3233J9914K3233j3276k6552M6466N9742l3190o6380j6595
373.8E67546n3103j16165n3104K3233k6552p9655j3276L6509R957j9914m6466n9742
372A69268%O9699K9871m9785l6509L3190M9785L3190J9914%o638L319r957l6509j3276
369.8B55562K6552K3233j3276j9914o638J3276M6465O3061N6423K6552L319J3276M6465
367.9E34356M9785r957n9741n9742l6509j6595Tm9785p6336l9828J6595J3276k6552
366B22372j9914J3276K3233O638j3276Tl319j3276j9914R957K6552k6552n3104L6509
364A75906P9656j9914q9613r957N9742R957m6466j9914J3276J6595J9914%o638L319
361.9A85863L319%M3147O9699O638j6595M3146M9785r957J9914P9656J3276n9742K3233
359.9D51382R2931J6595n6422k6552j3276l9828k3233o638l6509m9784o638J6595%
358C18623j3276r957O638J6595J9913R957%k9870m3147R957O6379%p3017k6552M3147
355.8B95390J3276%M9784M6466o638j9914l319j6595l319L3190J6595o638K6552K9871
353.7D54701k3233l6509o638l9828o3060O638N3103j6595p3017l3190K3233K6552L319
351.8B75476J3276M3146L6509k3233n6422J6595M9784j3276l3189L9827K9871l6509
350.1C41855O638Q6294M6466j9914L319J9914l3190r957M6466K3233%M3146N3104j3276
348E94098l6509L319R957J6595P6337R9569M6466J9914N3104P6337M3146l319k6552
346.1I72462o637%o6380j26122r2931l9828l3190k3233l319k9871m3146J3276M6465
344.2E67546J9914J6595L9828%k6552M9785R2931L9828K6552Q2975N3103l6508l319
342.3I22678Q9612O6380j3276L319O6380N6422%l6508k6552L319J9914o638k9871O638
340.2A121817P3017R6251N6423J3276L6508J09527J26121O6380L9828R2931J12846
338.6A944925M9785L6509J09526J39397P3018M3147J19483J75906J59312J89182K68837
337C309027K78795K22372K85433M08235M18192L75045M67977O17331O53840O90349
335.6G726596Q52979J028885J158326J334232J593112J915055K432815L222734M158686
334.2B5423420N220765O548357P965563Q938023R064145Q144790O000723K711611j145048
332.9G8872349m852359p869311r714668j0126221r362854p968882o385727m875587
331.7A7716740l630970k675101j958201j470310j188197r82419p86599o60478o14012
330.4C750453n37676m14873l25261l11984k95390k32329j75906j36078r6251o6379
329A158326n6423n3104o3061j02888j12846l6508o638j02889j22802K6552R2931p3018
327.2E47632j52673%P9656j9914l9828M3147J6595m9785o638%r2932q9612R957O638
325.1B52243o6380m9785k6552o3060l6509N3104M6465l318K3232L9828o638l319L6509
323.2A95820J9914%K6552%l6509O638M6466j6595l6509L9828M9785j3276TK6552K3233
321C18623M9784Q9613L6509k9871L319J9914j6595K3233P3017r957r9569l9828R957
319.1D28149o6380r2931l9828n6423r2931j3276L3190m3147n9742J3276M3147l319
317.4D9785j9914k9871m3147L319M3147L319k3233J6595L319l3190J6595P3018R957
315.5F9699m9785R957L319p3018k3233J02889O3061p9656o9699K9871L9828l319%r957
313.4I957m3147m9785k6551k3233j9914Tl6509%O9699M6465n3103m9785N9742N9741
311.4g6337j3276o638M9785J3276m6466k6552J9914K9871K6552o638o6380n9741L6509
309.5a26121N3103j6595r957P6337N3104m6466o3061K3233N9742J6595l6509k9871
307.7d6466M6466Q6294K3232l3189J9914P9655L9828o638%R957O638K3233r957q2975
305.7A55992n9741L6508J3276p9655m9785K6552o638m9785%M3147J3276k6552j6595
303.8@O638K9871J6595m6466n3104J3276K6552m9785m3147L6509K6552m6466j3276
301.9i6251M6466J9914m3147l6508o638J3275L6509K9871J3276L319%r957L319O638
299.8a9914k3233k6552L6509L3190m3147l6509N9742N6423l9828m9785K6552L3190
298F638j9914j6595P3018J12845K6552o3061k6551K6551k6551p6337j3276J6595m9785
296.1b9871n6423M6466L9828m3147l3190K6552j6595k3233N3104L6509l9828J3276
294.4b6552R2932l319r6251j6595L9828k6552o638Q6294J3276j12846n3103P3017J9914
292.5a6595o3061j6595M9785K6552o638R957K3233R957J3276L3190O638n9742n3104
290.6d3147O3061J39397N3104L319Q9613J02888m9785j26121m6466l6509j29440r2932
288.8g3018L3190M3147r957j3276O638k9871TJ9914J3276m3147l9827K6551N9742L3190
286.8c319k6552m9785%O3061N3104l319m3147l9828o638K3233l319m3147j3276N6423
284.7c6509N3104j9914n3104l319M6466M3147%k3233o638L319j3276o638M3147O9699
282.7I6251K6551%o638l6508m6466L319Tn9742n3104K9871O638o3061J3276Q6294j9914
280.5a9914j22802%J06207O638o3061K9871N6423m6466m9785M9785J9914n9742L319
278.6h9613Q6294R957o6380l6509R957K6552M6466K3233m6466m9785K6552K9871j6595
276.7d6466L3190N9742l9828p6337K9871P3018j3276m9785o638L319j6595%J6595L319
274.6b9871R957l319k6552L319M3147j6595m6466K3233L6509n6423m3147O3061L6509
272.7f638m3147O638N6423o638l3190J9914L3190J9914K3233j6595o6380r957O9699
270.8D6466K3233L319Q6293M6466q2975l3189J22802Q6294j6595K3233M9784k9871
269C25260l9827J3276k3233o9699j3276L319o6380o6379l319j6595m9785r957M6466
267.1B9871L3190l319k3233j6595r957k3233l9828L6509Q2975l9828j29441o637J26121
265.2A6595L3190o6380j3276K9871j3276j6595J9914O638R957K9871k9871n9742M3147
263.3i957Q6294k6552n6423L9828O6380o638j3276J6595k9871m9785o638%j6595o638
261.3a3276L319TJ9914l319m6466L319O3061j6595r6251L319Q6294%l9828L6509L3190
259.1C6509o6380j9914P9656O638p9656O638P9656j6595p6337K9871R6251O638p3018
257.2I957o638O9699K3233n6423m3147l319L319R957N9742L9828m3147l9828N3104
255.3G6337P6336L319m6466n3103k6552M6466Q2974L319p9655j3276O3060%r2931m6466
253.2f638N9742P3017k3232p3018j9914M6466K9871o638R957O638m6466m9785K3233
251.3B3233N9742K9870j9913n9742l9828L3190N9742r957l9828O638TL319N3104J6594
249.3A22802r6250n6423P6337M6466n6423R957O3060m6465n9742P3018L9827q6293
247.5B9871O638J12845l6509j29440K3233J06207l319l9827K6552L319m3147j3276
245.7D3147o638TN3104L3189o6379l6509P6337J6595r6251l6509M3147L319j9914o638
243.7f638j9914%O6380K3233p6337r957P9656r957p3018K3233N6423k9871l6509K6552
241.6A3276J6595j3276l319k3233l9828K3233L6509k3233o638N6423R957n3104l319
239.7i957L3190j6595l3190r957%L6509N9742m6466j06208L6509J26122j6595j12846
237.8e9742j6595O3061R957k6552To638L3190J9914m9785O638J29441K3233j46036
235.9d6466l3190J19484j9914j42716L6508J42717k6552q9613N9742O9699p6337o6380
234.2g3018N6423L3190m9785j6595L6509j3276p6337k3232R6250R2932m6466j12846
232.4i6251L319Q9613L319m3147L3190M3147m6466n3104L9828K6552m6466k9871L3190
230.5d3147K9871j6595j3276R957O638r957R957J3276k9871j9914O6380P3018p3018
228.6C319j09527M3147R6251l6509o6380L6509R957m9785M9785Q2975q9613j22802
226.8a52673R9569J32760o9699r6251M9785N6423j9914R957K6552l6509%M9785j9914
224.9B9871p3018K6552N6423m9785o9699M6466O6380j6595m3147r957K9871L6509R957
223C9828l3190k6552j6595r957K3233O9699L6509n3104l9828J6595%m9785k6552L6509
221c3190M3147o638l6509o638L3190l319l6509K3233O3061o638m3147R957%n9742K3233
218.8c6509J19484L319j42717m3147R2932K9871l9828%R957l9828%M6466r957n3104
216.7f3061J6595O3061L3190j6595j9914l319R957j9914m9785L319Q6294L6509o6380
214.8I957m9785J6595%k3233J6595Tj9914l319L6509%j6595L3190L9828l3190m3147
212.6a9914J3276K6552r957T%j9914j6595M6466N6423m3147q6294L319O3061L319n3104
210.4d6466o638M6466J9914o638Uj6595r957L319J6595M3147K6552l6509j9914N3104
208.2E3104K9871p6337o3061L9828M9785j9914l9828j3276J3276J9914L319j6595l319
206.3b3233R957k3233j6595L9828J9914m3147r957O6380O638n9742L319M9785j9914
204.4@k9871N3104L3190p6337n9742M6466L9828o638j3276o638%K3233O638l9828j3276
202.2d3147O3061J6595p3018m3147N6423L6509k3233L319N9742K6552n3104l3190L6509
200.3B9871L6509m3147m9785J3276Tl6509j6595K6552%j9914K6552J6595m6466O638
198.3d3147Q2975%j16165k9871J06208L9828q2975m3147N3104L3190k3233o638J9914
196.4i957j3276k6552K6552N9742J9914l6509k3233O638J6595Uk3233m9785r957M3147
194.2A3276K3233k3233j9914%J3276J6595j3276l6509O638L6509r957k3233M3147M6466
192.1G3018m6466l9828K3233%m9785L319M9785l319l3190J6595K3233l319r957j3276
190.1i957j9914R957L319l6509J9914Q6294o638j06208j3276Q9613J9914k9871R957
188.2A6595k3233o3061M3147O9699m3147k9871P9656%j22803o638J06208r957p3018
186.3e6423N6423O6380o6380n9742L6509TK6552M9785j6595p3018J9914N9742n9742
184.4A9914q9613L6509P3018O638o638J6595k6552l9828o638l319r957J9914Tl319
182.3F638O638J3276%L319o638n9742l9828O6380O3061l6509m9785L319l319O638O6380
180.1C9828K6552n6423r957L9828l9828o9699M6466N3104m9785k3233N9742l319p3018
178.2e9742J9914O3061j9914k6552M3147O638q2975k9871P9656N6423j9914l3190j9914
176.3b3233j6595o638L319J9914L3190L6509R957k3233l6509TR957L9828R957j9914
174.2@%K3233%j9914o638j3276TL319J6595L319%J6595J3276o638Tr957k3233l6509
171.6e9742%M6466L3190k3233m3147J9914K6552k9871l9828N3104N6423k9871m3147
169.7c3190K6552J6595l9828k6552K3233O638j6595J3276L6509J6595j6595j9914%
167.8a3276J3276R957l319o638l319j9914%K6552J6595j6595o638L319l319O638K6552
165.6B9871o638k3233J9914R957m9785l6509M3147K3233k9871L319N3104R957l6509
163.7I957j9914o638l319J9914K9871j3276j6595O638K6552J3276o638l3190j9914
161.8a3276J9914%o3061l319Q6294K9871o3061o638M9785k6552l3190O3061M6466r6251
159.7i957j06207K6551O9699J9914o638k3233j3276K9871Tj6595L319O6380%q6294
157.7a6595l6509M9785L3190K3233M9785k9871j19484m6466P3018L3190l9828O638
155.9a9914L3190k3233k9871M9785L9828m3147l6509J6595TR957J9914L319o638l319
153.9B6552k6552o6380J6595R9570J9914q6294l9828K6552l9828m9784P6336Q6294
152.1D3147k6552j9914O9699K3233q2975m3147J9914l319O638N9742L6509k9871k6552
150.2B6552k6552n3104L319P6337L319o3061J9914N9742m3147n6423N6423O6380k9871
148.3C9828m6466o638l319K3233N3104k3233p6337L319N6423j6595m3147O638R957
146.4b3233j3276L6509O3061j6595o3061r957L6509K3233j6595j9914K9871O3061k6552
144.5F3061j06208L319R9570k3233j09527L3190J26122j3276q9613L319J6595m3147
142.7c9828o638M6466%l6509O638l319%Q2975M9785r6251m3147J09527L3190j52674
140.7d9785o3060J26121N6423q9613k9871M3147j6595l3190M9785L9828l3190TO638
138.8b6552K6552K3233J3276l6509m3147J3276L6509%j9914L319J6595L319j6595k3233
136.7b9871r957L319l319R957M6466L9828k9871m9785L319K9871R957%J3276o638j3276
134.5A3276J6595%k3233L319J6595l9828m3147M9785M3147o3061n9742P6337O9699
132.6E9742n3104l6509N3104J6595n9742L319O6380j3276o9699%K6552l9828k3233
130.7f9699P9656Tk3233n9742j6595o638%R957o638l3190l319M6466K6552o638l319
128.5A3276K6552J3276k6552k3233K6552K3233k6552k3233O638j9914m3147L6509P6337
126.6E9742j6595p6337r957L3190j3276O638M9785o638o9699r957L9828o638L319N3104
124.6C6509R957n3104L319M6466k9871n3104K9871L9828k6552r957L6509J3276j9914
122.7B3233r957l6509p3018R957Q6294M3147l9828k9871r957J3276M6466L6509n9742
120.8@o3061M9785O3061l6509l9828K9871K3233l6509j9914K3233o638j6595K6552
118.9c319L6509l319o638%l6509k6552M6466N6423m6466n9742J9914K9871k3233o638
116.8b3233N6423R957o6380j3276Q6294L6509q6294p3018N6423Q9613k3233r6251k3233
114.9f9699O9699K6552l9828%M3147j6595m3147L3190N9742n9742o9699N6423Q2975
113G3018k6552n9742J3276J9914k3233k6552%l319%J6595L319k6552o638N9742P3018
110.8H6294j3276r6251n3104O6380N3104m6466k3233P6337M3147o9699m3147J6595
109c319l3190n3104N3104R6251l319o3061k9871J3276K3233K6552j3276m3147%M3147
107A3276L319l6509%M6466L6509j6595o9699m3147M6466N3104m6466o3061L6509O9699
104.9B9871l319l3190l319j3276L319O6380M3147o6380n9742L6509M6466k3233TR957
102.9I957O638j3276l319%j9914o638K6552O638j3276l319J9914J3276j6595k3233
100.8a6595j3276J3276K6552J9914k9871TK3233J9914n6423m9785O3061N9742m9785
98.9a9914l3190P3018L3190p6337j6595N9742o638m9785K6552L319q9613%J29441J3276
96.9D6466j26122j6595J22803L3190p6337j9914N9742M6466j3276n6423m6466J6595
95.1b9871L9828j9914m6466J3276M3147R957L319Tr957%K3233o638k6552R957J9914
92.9B6552k6552r957K9871R957o638J9914l319m3147L319L6509l6509n9742N6423O9699
90.9F6380m9785TN6423M9785m3147k3233K9871l6509o3061L6509N3104m6466n3104
89g3018O9699P9656k6552l6509K6552j3276p9656R957J02889K9871q2975l9828L6509
87.1C319K6552L319K3233L319m6466k6552J6595J3276j6595k3233l319K9871M6466
85.2D9785j9914o3061%L6509j9914r957O9699L319j12846k3233J09527K9871q9613
83.3c9828j6595N3104j3276o638O6380J6595n9742j6595K3233j3276l319L6509j9914
81.4F638l9828L6509M9785l9828j9914K3233k6552n9742K3233M6466r957l319K6552
79.4A3276j3276j9914L3190R957n3104l319L9828j9914k6552N6423M9785m3147l9828
77.5a6595%j3276R957P9656N6422n3103p3018k9871R957L9828L3190l9828m9785K9871
75.5a6595M3147j6595r957L3190l319m9785k9871R957%J9914L6509%l9828j3276L3190
73.3c319R957k6552j9914K6552L6509r957j3276L3190K6552l6509j6595K9871j6595
71.4A9914m9785K3233N9742j6595l6509O638j3276m3147K6552M6466l3190k3233P3018
69.5C9828L6509o9699l3190K9871L319r957%l6509TN3104M3147m3147l319O6380j9914
67.3A9914p9656L9828O6380p6337p9655R2931R9570m6466p9656l319L3190J9914r957
65.4c319m3147J3276P6337O638q6294L319R2932j3276r2932J6595Q6294j3276q9613
63.5d6466m6466K6552N6423L3190j6595l9828J9914L6509j3276k6552R957O638r957
61.6i957R957L319r957J9914L9828k6552l3190L6509K9871n9742n3104L6509K6552
59.7I957r957l319O638j6595J3276N6423O638q2975m9785L6509L3190k3233r957L3190
57.6@J9914k3233j9914J9914J6595j3276%K9871J6595k6552k3233r957j3276O638K6552
55.4F638%l3190o638L3190L6509L319j6595l9828k6552L9828Tl3190l6509L6509K6552
53.2B9871o3061n3104O9699Q2975k9871p3018%L6509k3233l3190M3147O6380j3276
51.3C9828o6380j6595M3147K9871k6552l9828J3276O6380L9828o9699r6251r957O3061
49.4b9871K9871L319L3190R957m3147k9871J6595R957j9914L319M3147K3233m6466
47.5C319o9699J6595P9656L319r9570j6595J19484N3104p9656r957N9742l9828q9613
45.6f9699M6466P9656n6423n3104Q2975N9742p6337j9914R2932J6595j06208m9785
43.8e3104N3104R957o6380l9828M9785O6380o638m3147J6595O9699J6595n9742l9828
41.9b6552O638o638j3276K3233J6595j3276O638K3233k3233l9828K6552N9742O638
40D6466l9828l319K6552%k6552k3233l319J6595O638%TL319O638To638k3233j9914
37.5c3190R957J9914J6595K3233l319m6466l6509L6509M3147j6595m9785j3276K9871
35.6a9914J9914j3276j6595J6595K6552%k3233l319L319j3276L319L3190K3233j6595
33.6A9914j6595L319o638%J3276J6595R957J3276j9914m6466o638L9828l319n9742
31.5d3147l319P6337L6509m3147l3190O638%j9914j3276J6595K9871O638k6552l319
29.5a3276M6466K3233l9828j6595K6552r957l6509R957L9828l319l3190j9914l319
27.6b9871J3276K6552J9914j3276j6595l319TJ6595L319m6466k3233P9656M9785p9656
25.5f638n9742O6380J6595p6337K6552J06208l6509j16165N6423J19484n3104j16165
23.8g3018K6552O6380k6552l9828K6552TO638To638r957K3233L319l3190r957J6595
21.6C319r957k3233J6595O638j9914J6595J3276l9828o638Q9613K6552r2932l6509
19.7e6423Q6294N3104l3190j9914o638k3233J3276K9871m3147m9785L3190O6380l319
17.8D6466m9785k9871J3276K9871L319j6595K6552M6466o3061q2975O6380Q9613o9699
15.9I957p6337P9656N9742q9613m6466P3018O638n3104L6509Tn6423k9871O6380J3276
13.8B9871m9785L319J6595l9828j6595L9828L319o638M6466J6595n6423j6595M6466
11.9A6595L319j9914K3233Tj9914l319O638k9871r957K9871j9914o6380%O6380K9871
9.7B9871j3276Tr957J3276L9828k6552p6337o638P9656L9828l3190Tl319O638Tl319
7.4c319O638M9785K3233n3104l6509L9828K9871l6509j9914J9914j3276j6595J6595
5.5F638O638j6595L319Tk6552r957K3233k3233TM6466K6552l6509L319O3061j9914
3.3B6552n6423L9828P9656l3190o6380l319R957L319K9871R957l3190r957%m9785k6552
1.1g9656O3061K9871o3061k9871L6509O638L319N3104J9914o3061k9871N6423L9828
-0.8D3147k3233r957J6595%j6595l319R957l319k6552j9914K9871Tm6466p6337J3276
-3h2975P9656M9785l319m3147TL3190O3061k9871q6294L319O3061l319m9785l319K6552
-5.2b6552K6552L3190J3276r957K9871J9914q6294q2975M6466N6423k9871%P6337j6595
-7.3D9785r6251l319N6423j9914l9828M3147L9828%O638j9914n9742R957Q2975o638
-9.3D3147p9656R957O3061j3276k9871L3190K9871l3190j9914K6552J6595k3233l3190
-11.2i957k6552J6595L9828k3233p3018L319P3018J9914l3190R957L9828j6595l9828
-13.1a9914K6552M3147l9828m6466L3190M6466l9828m9785M3147N6423k6552l6509
-14.9i957K9871J9914o6380n9742K9871O3061K6552k9871m9785O638P3018K9871o9699
-16.8f638m9785L6509J3276m9785l319N3104K6552J9914L3190k6552o9699o638M6466
-18.7A6595o638n6423o638M6466K3233l319j3276J3276K9871R957k6552Tl319L319
-20.8@L319O638j9914TL3190L6509l9828l3190N9742M6466m6466l6509J9914T%j3276
-23.1A6595m6466l6509M6466K9871n3104r957R6251K3233q9613o638P3018j6595p3018
-25d6466J6595O9699K6552k9871n6423TK9871O3061j6595m6466M6466M3147o6380k6552
-27.1d9785R2932K9871q2975k3233M6466r957l3190L9828Tl3190j6595J9914j6595
-29C319m6466j6595%o638K9871N6423K3233r957L319%k6552k9871o638K6552TL319
-31.3B9871j9914j3276o638O638J9914K6552j6595l3190l319L319l3190j3276L9828
-33.2a3276J9914k3233k9871O638J3276Uj3276k3233R957K6552L319o638j3276l319
-35.4a9914J9914J6595k3233m9785R957M9785R957r957K6552K3233l6509m9785%L3190
-37.5@J9914%r957o638R957L319j6595k9871L319L3190J9914j9914o638K9871J9914
-39.7D9785m3147k9871M3147N9742l9828p9656l319M6466L319n3104k6552L6509K9871
-41.6f638j3276o638L9828N3104j6595o6380k9871L6509K3233j6595L319M3147J6595
-43.5E9742m9785m6466L319K3233l319o638O638o638l319K3233O638l3190r957N6423
-45.5A9914L9828k9871k6552%o638R957N6423o638r2932l3190P3018K6552m9785R957
-47.6i957N9742r957m9785L319J6595j9914j3276R957j3276O638M9785O638p3018l3190
-49.6f9699N6423L9828j9914r957O638TL319Tr957l319J3276%j9914TR957L3190K6552
-52.1D6466j3276l6509L319L9828L319k9871o638Tl6509r957M3147J3276k9871J3276
-54.2f638P6337L6509n3104p6337m3147J6595N3104J6595l9828l3190L6509M9785L3190
-56.1F6380R957l6509p9656j6595R6251O9698q6293j02889J9914N6423j3276r957L6509
-58I957%n6423J3276P6337l319o6380l319L6509k9871l6509O6380Q6294k3233p3018
-60c319l3190J3276K3233R957j9914TM6466N6423n3104r9570j6595N9742K9871O638
-62.1@J9914J6595l319j3276k6552j6595L9828Tk6552l9828L319r957m3147R957N6423
-64.3F638O638l9828R957M3147l319k9871O638K6552O638k9871k6552o638R957TJ6595
-66.5F638K6552j6595o3061k3233M3147J9914k6552R957M9785l319m3147O638L9828
-68.4B6552J3276j6595j9914Tr957K6552K3233k3233r957K3233O638j9914o638%k6552
-70.6c3190j9914K6552K9871j3276%M3147L3190l9828n9742j6595K6552K3233O638
-72.5F638j3276T%o638TK3233M6466R957l9828k3233J9914K9871J6595o638l9828TO638
-75b9871L3190l319j3276R957J3276r957%L9828%n3104k6552L9828K9871k9871l3190
-77.2c3190K9871L9828k6552m9785J9914N3104r957m3147%J9914j3276J3276L9828
-79.1C9828k9871n9742L6509P6337j6595n9742%Tk9871K3233Tl3190o638P3018l319
-81.3C3190q9613J9914R2932m3147p6337Q6294R2931j06207j12846O3061O6380l9828
-83a3276l319O9699O638o3061k3233K6552J3276L319r957l3190k6552K6552Tl319j3276
-85.2a6595l319J3276K3233J6595l3190m9785L319N3104M6466%k6552o638R957r957
-87.3A9914r957L3190K6552l9828m9785l319%k3233L319L9828K6552K3233J3276k9871
-89.3B9871m3147J9914L6509k9871l9828K3233Tj3276l319L319l3190j6595M3147J3276
-91.4A3276l3190O638M9785R957k6552O638%l3190l319L3190l319n6423o638O3061
-93.4A9914L6509n9742p3018L3190P6337j9914p6337J6595O9699k6552p6337L9828
-95.2c9828Q2975k6552o9699J3276O6380K9871k9871o3061l6509O3061N9742m3147
-97F638o9699K9871M9785j9914k3233L3190J3276k3233K6552O6380o638o9699n3104
-98.9c9828o638K6552M9785K6552l9828m9785R957K9871o638k6552R957L6509O638
-100.8B6552j6595J9914M3147l6509q9613%Q6294K9871n3104k6552J3276o638j3276
-102.7b3233J9914J6595l319r957L319O638L319k6552l6509J6595N3104L319l9828
-104.6a6595O638J9914l6509l3190M3147Tk6552k9871J9914K3233L319j6595k9871
-106.5b9871j3276M3147K3233l3190o638M6466o638p3018l319P3018J6595n3104r957
-108.4b6552L3190O638j3276L319j3276k6552K9871N3104L319m3147r957l319k6552
-110.3c3190%N6423M3147k3233m3147%J3276o638%O638o638j3276L319l319j9914R957
-112.6a6595M9785O638n6423l3190M9785L9828k9871TJ9914L3190j6595l3190L319
-114.5a3276J3276j6595k9871K9871M9785o638l3190J6595L9828l6509p9656r957O3061
-116.4a3276M6466%j9914r957l319%r957k6552R957M3147K9871j9914k9871o638J3276
-118.6C319l319j6595o638K3233R957r957%J3276j3276j6595O638Tj3276J3276K6552
-120.8B3233o638j6595J9914J3276l9828l319N9742%p9656r957O3061l319m6466J9914
-122.9f638J9914l3190%N9742o638o9699K3233P6337j6595o6380L319J3276k9871L3190
-124.9@P3018k9871r9570%N3104l3190m3147P3018P6337k9871n9742l319J6595J3276
-127F638J6595k3233q6294l3189P9655Q9613J3276m6466l6509%K6552O638l3190j9914
-129c9828L9828L6509%k6552j6595L319K6552J6595l9828TL3190K6552k6552o638P3018
-131.2E9742L3190q2975n9742L6509L9828L319l319k6552o6380r957O3061L319n3104
-133.1f3061O638N6423%l319M9785l319r9570j6595J16165M6466q9613k6552P3018
-135D6466%p9656r957O6380K9871k9871Tl6509o638L9828K3233j9914L319L9828L319
-137.2C9828l3190%Tl6509o638M9785J3276k6552J9914Tn3104m9785N6423Tk3233m3147
-139.6a6595r957o638l319K6552J3276o638J3276K6552j9914k9871R957J6595j3276
-141.5@o638J3276O638%R957o638j9914l319L319k9871j3276M6466K9871l9828m6466
-143.7e6423M9785O3061k3233o9699%M6466o638k6552M3147N6423n6423o9699M6466
-145.6c319N6423l9828m6466K9871O638j3276M6466M3147q6294q2975P3018O9699p3018
-147.5a9914n3104P3018M9785l6509J3276L9828n3104n6423M3147L9828m3147k3233
-149.3b6552L6509R957j9914K3233J3276m6466k9871K6552R957j9914K3233Tl9828
-151.2a6595k9871N3104K6552m9785o638O3061l319o6380O638N3104k6552n6423L9828
-153.1a3276N3104l3190k6552O3061L9828o6380m6466K9871J3276r957L6509K6552
-154.8F6380o9699p6337M3147P3018o638m6466L319K9871L319j3276L319%l3190m9785
-156.9g3018O638P3018N3104k6552m9785l319K6552%j3276O638J3276L319j6595k6552
-158.9b6552o638L3190L9828O638k6552j9914%l319j9914o638K9871M3147%n3104k9871
-161.1c9828J9914J3276l319J6595J9914k6552l3190J3276J6595j9914TJ3276J6595
-163a3276R957L319%r957J3276J9914k6552k3233M6466M9785n6423p3018K3233O9699
-165.1C3190O638l9828r957L319O638K9871J9914m9785n9742J9914M9785j6595n9742
-167f6380J3276P9656K9871n6423o3061O638L6509R957%J9914J3276k3233o638J9914
-169A3276O638l6509k3233K6552TO638%Tj9914k3233l319J9914K6552J3276l319%L319
-171.5C3190j9914j6595J9914J6595m3147l9828M6466Tl3190m9785O638K6552J6595
-173.4I957J6595j3276k6552K3233M6466k6552m9785O638J3276l6509l319N6423K3233
-175.3C9828l3190r957o638k9871L319M3147O638k3233R957K9871L319o638L319k6552
-177.4C319l3190R957K3233L319r957Tj3276O638J6595%R957L3190k6552m9785K6552
-179.6i957N3104m3147o6380M6466O6380k9871l9828J6595j3276l9828J9914L3190
-181.3f638k3233r957K3233r957k3233L6509J9914l6509o638M6466l319l9828J9914
-183.2a3276M9785L319r957R957j3276k6552l319o638j6595J3276K6552o638j3276
-185.2f638O638%TJ6595L319l3190O638M9785J6595k3233L319J6595m3147o6380l319
-187.4e6423N9742M6466m3147n6423L6509P9656k3233p3018K6552O6380k9871l9828
-189.1f638L3190%q2975%J09527J3276r6251k9871M6466J3276L319K6552j6595l3190
-191.2a9914K9871K6552n3104l6509M6466K6552k3233l319J6595r957%L9828O638m3147
-193.2C319j3276J6595%k3233o638R957TL319O638R957O638%j6595o638R957O638l6509
-195.7a9914m9785O638O6380M9785j9914l3190%Tr957J3276L9828r957m3147L319K9871
-197.9B3233l319l6509k9871j3276K6552O6380M6466n6423q2975j3276N6423K6552
-199.7I957j9914TK9871M9785j6595o6380k9871M6466Tl319j6595O638%k9871r957
-201.9b3233M9785N3104m9785j02889o638P9656R957o6380O638P9656O638n9742j3276
-203.8c6509K3233o638l319K3233L319o638L3190K6552n3104m6466L6509M6466r957
-205.7B9871j3276O638j3276j9914R957O638k6552j6595L3190K3233k6552TL3190M6466
-207.7D6466j3276m6466o638J9914O638J9914K9871l6509o6380O638P3018L3190l3190
-209.6C3190k9871j6595l319J9914J3276k9871L319N9742l319p3018o638O3061O638
-211.5C6509l9828r957Tk9871K9871M9785j6595k6552N9742M6466n6423TO638r957
-213.6b6552j9914L3190K6552k6552j6595L9828L6509o638%r957m3147k6552M3147
-215.5C319O3061j9914q6294m3147M9785M6466j9914k6552L3190J6595k9871o638L3190
-217.4A3276O638j3276J6595L319l6509L319L6509j6595l6509K6552L6509l6509k3233
-219.3a9914K6552L319l3190R957L6509O638r957o638j3276L319K6552j3276l6509
-221.2a9914L3190N3104n9742q6294L9828P6337r957k6552K6552j3276n9742O638N6423
-223.1A6595l319m3147L319J9914j9914j3276R957%l319K3233J6595r957j3276J9914
-225.2C319J6595j9914TO638J3276j3276TK3233L6509%m3147j6595L9828K3233m3147
-227.3f638m3147J3276K9871L319O638K9871O638k9871j3276O638l319%J3276o638
-229.4F638m9785k6552M6466L9828j9914l3190O638K3233J3276O638j6595j9914K3233
-231.3@K3233l3190m9785J6595M6466J6595r957%J6595Tj9914l3190R957M9785l319
-233.5D6466n9742j9914K9871j9914k6552N3104N9742m3147n6423K6552Tr957R957
-235.4A6595K6552k6552l6509J9914R957l6509o638L3190o638m9785R957N9742K9871
-237.3D3147o638Uk3233j9914R957K6552j3276n6423r957Q2975O9699m6466p3018%
-239.5b9871O638m3147K3233R6251K6552o3061l319N3104k3233p3018j9914J9914o638
-241.4c6509j3276J6595J9914K3233L6509k6552q2975j9914R9570P9656l9828o9699
-243.2a3276%K6552o638j6595J3276M3147L319n3104m6466J9914M6466R957k6552k3233
-245.2b3233R957K3233J3276j6595j3276O638J6595o638r957R957J6595r957j9914
-247.1c319r957R957J9914Tr957l3190r957K6552K9871R957j3276k9871l9828j9914
-249.2e3104J6595R957l319L319J3276O638Tl319j6595L319K9871R957l3190l319L6509
-251.4B3233j9914q6294%J09527L9828r2932m3147P9656M3147n9742k6552M9785J3276
-253.3B9871l9828L319L6509l319k6552l319L319o638TR957L319TJ6595L319j9914
-255.5C319j3276k3233k6552R957M9785Tl319l6509m3147%N3104M9785l3190n6423
-257.5a9914l319J3276k9871%O9699L6509o6380m9785M9785Tk6552m3147J3276K9871
-259.6B3233L319j6595r957j9914l319K3233O638l9828o638N6423L3190m3147k9871
-261.5b3233K6552R957k3233%J6595o638r957J3276O638%J6595j9914o6380j6595O3061
-263.7a3276K3233k3233L3190N6423m9785p6337L3190N9742l6509l9828L6509M6466
-265.4D9785k9871l3190K3233L9828k6552o9699j3276O3061K6552n3104k6552N9742
-267.2I957L3190m3147j6595J9914L319o638J9914%l6509j9914O638j3276L319M9785
-269.3I957K3233k3233L319J3276k6552j6595J6595%k6552J3276L9828%k6552o638
-271.3f638K3233Tj6595n3104o638N9742J3276o3061r957O3061R957l6509R957J6595
-273.4B6552l9828L319L9828l3190n9742N6423Tn6423l3190O9699L319n9742M3147
-275.3A6595P6337o9699q2975N9742Tl9828k9871R957j6595o638M3147L319n6423o638
-277.3c9828M6466J3276r957R957r957m3147j6595K3233J6595R957O638R957O638r957
-279.4A3276k9871L319M9785J9914n3104k9871K3233L319j3276J6595K3233k9871l6509
-281.3c9828L3190N3104l319m6466k6552K9871J9914l3190k6552L6509J9914k3233
-283f638J6595N6423l3190p6337K9871M3147n6423j9914J02889J6595j22803k6552
-284.8g6337J09527K3233o6380R957N3104k9871m3147K6552K3233k9871k3233j3276
-286.5c6509r957J3276L319k9871K3233Q9613L6509o9699o6380R957M3147K3233j6595
-288.4A3276l9828R957N3104O638o9699m3147K9871L6509L319j3276l319R957J3276
-290.3F638l319TJ3276O638j6595l319Tk6552J6595P3018l319j09527k6552J06208
-292.4B6552N6423o6380n9742O638K3233K9871J6595k3233L319M9785l9828j19484
-294.2i6251R957J36079K9871q9613j3276N6423k3233n3104L3190M6466k3233TJ6595
-296.1F638O638k6552TJ6595K6552l319j6595L6509O3061l6509r6251L319O3061r957
-298.1F638l6509N3104O6380o3061r9570j6595M6466UJ3276m6466l6509J9914M3147
-300.2D3147%m3147l3190J6595L6509L319k9871%J6595j9914k6552L3190L9828k3233
-302.2A3276m9785j9914L6509N9742J3276n6423m3147M6466L9828m6466k9871L6509
-304@O638l6509%L9828R957j3276%k3233m3147K6552N9742O638l6509o638R957L319
-306.3C319L3190J9914n6423p9656L6509R2932J3276n3104r957%m6466j6595O9699
-308.2F638L9828o3061l6509N3104J6595m9785j6595M6466K3233%o638l6509l9828
-310.1f3061K9871L6509r957l319L9828o638n3104J3276M9785k3233l9828K3233O638
-312@j3276K3233K6552n3104k6552N9742R957p9656o638Q2975L3190l3190o638%j6595
-314.2@L319Tk3233J9914N6423l3190q2975o638L9828L319J6595K6552m6466m9785
-316.3g3018N6423M3147m6466l319P6337l319o9699R957M6466k3233j3276L9828%l9828
-318.3@J3276R957o6380l6509O3061M9785k3233r957J3276o638r957L319j6595k3233
-320.4c9828K6552Tj6595j9914J9914K3233%r957l319o638l6509TR957M9785J9914
-322.6F638r957J9914N3104o638n3104r957K6552l319k3233%o638j6595%R957O638
-324.8f638K3233J6595l3190k6552K9871K6552k9871j3276L6509%n6423r957N6423
-326.7A3276L9828j6595k9871r957L319O638o638%J9914%m9785l3190O3061P3018l6509
-328.9C6509o6380K3233N6423k9871o9699J6595P3018J3276m3147r957J6595%j6595
-330.8@%Tk6552j9914K3233M3147J6595l3190j9914K3233J6595n6423l9828O9699P9656
-333G6337l6509p3018l319L6509J6595L319j3276k6552K3233M9785l9828o9699M6466
-334.9i957Q9613l6509p6337L6509N6423n6423n3104L9828K6552l3190l319M6466J9914
-336.8D6466k9871r957J9914l319k6552l3190l319J9914%j6595J6595J9914r957l319
-338.8a3276M3147J6595m3147j9914J6595r957j3276K9871M3147R957%r957m9785j6595
-340.9a6595N3104L3190o6380n9742K9871M9785L319k6552j3276J6595K3233o638k3233
-342.8c319l319R957r957j9914K3233J9914k6552l3190L6509N6423r957n6423r957
-344.7b6552M9785K3233m6466m3147J6595K6552r957l319N3104K9871n9742TK9871
-346.6a9914P3018%q6294n6423O6380Q9613k6552p9656K3233Q9613j6595r9570o638
-348.5d9785O9699l319m3147L3190N6423l9828o3061J3276K6552l6509r957N6423J3276
-350.4B3233n6423o638P3018J6595p6337l6509M9785J3276k9871J6595N3104%m3147
-352.3c319j3276l319k3233o638O638r957O638N3104K6552k3233L319K3233k9871l9828
-354.4c3190L6509N3104k3233l3190O638o638j6595J6595o638n3104R957Q2975J9914
-356.3E3104m9785J9914M6466o6380r9570J6595O9699o638j3276K9871j6595n9742
-358g6337L9828J02889r957q9613%O3061j6595n9742J3276L6509j9914k3233M6466
-359.9F638M3147k6552l3190R957J6595L319o638j6595j9914K3233M6466j3276o6380
-361.8c3190l3190L9828K6552k6552k3233J6595Tj3276%L6509Tj9914k3233J6595K6552
-364D3147k6552k3233J9914R957l3190r957L9828R957m9785k3233M3147M6466j3276
-365.9C3190l3190j3276J6595K6552l319k3233j3276r957%J9914K3233j9914l6509
-367.9c3190J9914N3104L319m3147%J3276j3276%M3147K9871l6509m6466r957%j6595
-370.1c6509%K6552K3233%o638Tk3233k6552K6552N9742R957n9742l9828L3190Tj6595
-372.4c319k9871J9914K6552O638TJ9914O638k6552j9914J3276Tl3190m3147K3233
-374.4a9914M6466j6595n9742O638N9742L319m6466j3276L9828L3190J9914j6595o6380
-376.4b9871l3190P6337P9656m6466p6337L319K3233k3233o638L3190l319l3190L319
-378.3c3190J3276j6595%L6509K6552O638L319k9871l9828O638L9828O638j6595l319
-380.3@j9914l3190K3233N3104J3276j3276R957j3276l6509R957L9828j9914m9785
-382.2c6509K3233N3104%l9828k6552j6595L319J9914O638TL3190l319o6380j6595
-384.3e9742P9656L6509n9742j6595O9699%q9613k9871P3018N9742k9871m3147L319
-386.2f638K9871J3276j9914j6595J3276l319l6509o638M9785K6552k9871k3233O638
-388.1c319J6595O638k6552m6466J9914O9699%r2932j9914P6337J6595o6380J9914
-390b9871Q9613j3276q9613r957O3061J3276k3233J9914Tl9828m3147L319L6509J6595
-392A3276%j3276j6595L319J3276o638k6552L319K9871L319l319L3190Tm6466n9742
-394.2c9828K6552O3061j3276m3147R957K9871k3233j6595J3276L319k9871l319M6466
-396.1B3233K9871j9914l3190k6552O638K9871R957m3147k9871K9871L3190r957%J9914
-398.2A9914l319l9828L319M6466O638m9785j3276M3147J9914m3147k9871L3190M3147
-400.1C6509j3276n9742l3190M3147M9785k6552n3104M9785Q6294k6552r2932o638
-401.8d6466O6380l319n3104O638L6509O638TK6552k3233m9785J6595L9828j9914l6509
-403.9b6552K9871N3104j6595l9828j6595L319J3276J9914o638j6595J6595K3233m3147
-405.8f638m3147L3190M3147j9914j3276J9914j3276n3104J9914O3061j3276n3104
-407.6c6509J9914N9742j6595n3104O638M9785K3233k6552l9828k3233K3233Tj3276
-409.5c319j9914K6552J9914k6552L319O6380o638q9613l6509L3190l319j3276N6423
-411.4F638L6509o6380m6466O9699M3147o3061n3104L3190L9828J3276L3190L9828
-413.1H6294j9914m9785j6595R957L319j3276r957j3276L319L6509M6466%m6466j6595
-415.2@J3276j9914n3104L3190P9656j6595q6294O638P9656%n3104L319K3233k6552
-417.2a6595l319M9785O638n3104j6595K9871R957TJ6595k6552m6466R957L9828r957
-419.3@l6509l319K6552R957L319%L319K3233R957k6552l3190%O638o638R957K3233
-421.6I957K3233R957l319l3190TL319K9871O638j3276%L319Uo638TR957J9914o638
-424.3A9914k9871j9914L319J6595J3276l319j6595R957J9914j3276l6509J3276M9785
-426.2B6552J9914r957Tj3276k3233l319R957r957L319M3147K6552m3147l9828J6595
-428.2f638J9914r957R957J9914m6466n9742L3190O3061o638j6595M3147o638r9570
-430.1f3061l9828R6251O9699n6423TM3147N6423j3276m6466l319L6509O638n3104
-432b3233n6423J6595N9742L3190J9914R957k3233m3147j3276K3233%k3233r957R957
-434.1a9914J9914K9871L319l3190k6552K3233J9914j9914l9828o638L6509K9871o638
-436I957k3233%R957k9871k3233K3233L3190J3276J9914o638n3104j3276O6380O638
-438C3190p3018J6595R9570j6595q6294K6552N9742m6466l3190O3061R957p3018K3233
-439.9C319R2932l3190j09527r957M9785L319r957R957%R957K6552k9871m3147K9871
-442i957L6509k6552j3276K9871l319m3147o638K9871O638%J3276r957l319J6595j6595
-444.2@l3190J9914L3190k9871r957O3061L319q6294j3276P3018%o9699L319M6466
-446.2@j9914l3190N3104N9742k6552n9742r957L6509J9914j9914j3276J6595R957
-448.1A3276m3147k9871L3190J9914k6552%M3147L319l3190J9914M6466j9914m9785
-450b3233%L6509L319l3190j6595K3233L6509K3233o638j9914l319j3276k6552%N6423
-452.2C6509L6509n3104m9785K6552L6509j3276r957J6595k6552n6423J9914O9699
-454C3190r957m9785K3233M9785j3276k6552J6595o638l6509O638L3190j9914l9828
-455.9c9828%J3276r957R957K9871R957o638UL319J3276l319r957J6595Tk6552j6595
-458.4a3276J9914l319k6552J9914M3147o638k6552o638Tj3276J3276O638k6552o638
-460.4c3190J6595k9871j9914N9742M9785l6509k9871K9871K3233l319J3276o638m3147
-462.4i957o638K9871j6595m3147K9871L6509j6595l319R957k3233k9871N9742P3018
-464.3H9613k9871o3061%M3147J3276l9828m9785j6595M3147L3190k6552l6509K9871
-466.2i957L6509j6595k9871J6595K9871%k6552j9914l319L319K3233L6509j9914n6423
-468.2c6509J6595P3018l319o9699L319N9742j9914m3147N3104N9742n6423p3018%
-470.1c6509K6552J6595L9828l319o3061r957M9785j3276n6423J9914M9785j3276TJ6595
-472.2I957r957j6595L6509K3233l3190O638L9828k9871m6466L6509K9871o6380l9828
-474.1e9742M9785J9914k6552J6595J9914m3147k9871N9742M3147l6509k6552J6595
-475.8C319O638r957L319To638O638L6509L319l6509k3233O638L319j6595%K6552J3276
-478.2A9914j6595%J9914o638j6595L319J6595j3276O638M3147L319o3061l6509J9914
-480.2a9914J3276l319J6595Tk6552k9871K6552K9871r957k3233R957J6595j6595k9871
-482.3b9871J6595K6552j3276k6552R957To638J9914L3190k6552k3233K6552R957m9785
-484.3b3233J9914Q2975j3276q9613L319K9871o3061l6509Q9613L9828o9699%P9656
-486.2D9785k3233n9742N6423Tr2932o9699P3018N3104m3147l319L9828l3190m6466
-488.1d3147M3147N9742l9828m6466K3233J3276m3147l9828K6552M6466K9871J3276
-489.9D3147r957l6509j9914K6552L3190j9914j6595L3190K6552n6423m3147L9828
-491.7@L9828l6509j6595L9828%n6423o638N6423K9871k3233l319J9914k3233m3147
-493.7b3233r957L9828K3233l3190k3233N3104M6466n9742o6380M9785O9699k6552
-495.5C9828m3147M3147N6423m3147n3104L9828M6466l9828o3061o638M3147J3276
-497.2C3190l9828k3233M3147O3061l319l9828j3276%j9914r957L319r957%L9828M3147
-499.4F6380k3233m3147l319K9871J6595l319Tj3276TJ9914K9871k3233l6509K3233
-501.5B3233M9785k6552o9699r957L6509o638k9871J9914L6509l319TJ9914j6595n3104
-503.5c3190%N9742K3233m9785l6509L6509K9871k9871l9828J9914K9871j9914l6509
-505.4d6466K6552M6466L319l3190Tl319L9828O3061L319p6337l6509M9785L9828l3190
-507.5I957r957K9871j9914p9656j3276Q2975N3104l3190l6509J6595Tj6595l319L9828
-509.5C6509R957l9828%L6509k6552p3018J6595O9699j3276o6380L319K6552r957K3233
-511.6f638O3061j9914p6337K3233Q2975j6595o9699J6595L6509k9871TK9871J3276
-513.5A6595l9828k3233K9871K6552o638j3276L319J9914O638l3190k6552L9828Tj3276
-515.5B6552l3190j3276%J6595K3233R957k3233j9914o638L319J6595K3233j3276j9914
-517.6i957R957O638j6595o638O638k3233o638N9742L6509n6423k6552N3104K6552
-519.5E3104m6466j6595O638l6509k6552O6380N9742l9828n6423L319J9914%J3276
-521.4@J3276L319R957Tk3233k9871%J6595o638j3276K6552M3147R957m3147m9785
-523.6c3190L319M9785J6595m3147l6509K3233J9914l319O638L6509l319n6423k9871
-525.5d9785K6552Tl319%Tk3233j9914L6509N3104o638l3190J9914K6552m9785o3061
-527.7e9742J9914O3061J3276k6552r957Tj9914J6595K9871j6595m6466l319K9871
-529.6a9914J3276TK6552j3276m3147l319M9785K3233k9871j9914%L319O638R957o638
-531.8I957r957J6595O638m3147k6552M6466L3190m6466o3061L6509P9656K9871l3190
-533.7C6509l9828j9914K3233L6509l319n6423l3190L9828K9871j9914j6595J9914
-535.5c319L319l319R957J3276%L319Tj9914k9871l319J6595R957T%k3233j6595K9871
-538@J6595j6595j3276J3276O638%l319j9914j6595L6509M3147l3190n3104J3276K9871
-540.2C319l319L319L6509l6509p3018J9914P9656o638m9785O638L3190o638R957K9871
-542.2D6466k6552m3147K3233M3147k9871l6509J6595J3276k3233%L3190O638k3233
-544.1@l319J3276o638k9871j9914J9914K6552%o638J9914J6595l3190k3233L6509
-546.2I957R957m6466O638N6423j6595n6423L6509N6423n6423l9828P3018L6509j09527
-548.1c9828o6380O9699O3061r957R957J3276l9828j9914K6552J3276k9871L319K6552
-550A9914L319o638r957l3190k6552K6552J9914j3276J9914M3147k9871m6466L9828
-551.9F638N9742l9828m9785K3233K6552l3190k3233K6552J3276j6595TL319J6595
-553.8c319O638k6552k3233M6466O9699r957n9742o638J6595r957k6552R957K3233
-555.7F638R957j9914l3190L319N3104L6509m9785o9699O638N9742J9914k9871j3276
-557.6a9914K3233J3276j3276R957M3147l319o3061k6552L3190l319l6509L9828O6380
-559.5F3061k3233n3104R957L319m9785L319P6337j3276q9613J3276J12846L9828o9699
-561.4B3233l9828J6595O638j9914o638J3276O638L319R957O638k6552l6509M3147
-563.3@N6423n3104p9656M6466Q6294m6466o9699N3104O9699l6509m3147J6595k3233
-565.2b3233k6552N6423M9785m3147j9914L3190k6552m9785M9785N9742m9785l6509
-567b6552M3147l319q6294o638Q9613L9828k3233r957j3276j6595R957J3276k6552
-568.9a6595l319M3147O638m3147j3276J9914L319%J3276R957%l319k6552l6509K6552
-571.1a9914L6509k3233k9871L6509Tk3233r957J9914l9828o9699L3190J09527K9871
-573H6294o6380l9828O638o638%M3147L3190l9828l6509K9871L3190m3147l3190M9785
-575A6595K9871o3061m6466M6466K3233k9871K3233O3061k3233q2975l319
-576.6d6466
##PAGE=N=2
##DATA TABLE=(X++(I..I)),  XYDATA
4224.1@U2768
-576.6@
##END NTUPLES=NMR SPECTRUM
##END=$$ End of the data block
##END=$$ End of the link block
