# Supplementary material for: Studies toward bivalent κ opioids derived from salvinorin A: heteromethylation of the furan ring reduces affinity
Source: Beilstein J Org Chem. 2013 Dec 20;9:2916–24. doi: 10.3762/bjoc.9.328 (PMC3896271; doi:10.3762/bjoc.9.328)
Supplement: File 2 — 1H and 13C NMR spectra of all new compounds in jcamp-dx format. [file Beilstein_J_Org_Chem-09-2916-s002.zip › 3-13C-NMR.jdx]

##TITLE=7tm34Ac $$ Begin of the link block
##JCAMP-DX=5.00 $$ ACD/NMR Processor Academia Edition ${product.year} v 12.01
##ORIGIN= 
##OWNER= 
##DATA TYPE=LINK
##BLOCKS=3
##TITLE=7tm34Ac $$ Begin of the structure block
##JCAMP-CS=3.7 $$ ACD/NMR Processor Academia Edition ${product.year} v 12.01
##ORIGIN= 
##OWNER= 
##BLOCK_ID=1
##ATOMLIST=
$$        AN        AS        NH
          1         C 
          2         C         1
          3         O 
          4         C 
          5         C         1
          6         C         2
          7         N 
          8         C         3
          9         C         3
          10        C         1
          11        C         2
          12        C         1
          13        C 
          14        C 
          15        C 
          16        C         2
          17        C         2
          18        C 
          19        C 
          20        C 
          21        O 
          22        C         1
          23        C         2
          24        O 
          25        H 
          26        H 
          27        O 
          28        O 
          29        C 
          30        C         3
          31        C         3
          32        O 
          33        O 
          34        C         3
          35        C 
          36        C         3
          37        O 
##BONDLIST=
$$        AN1       AN2       BT
          1         2         D
          1         5         S
          1         22        S
          2         3         S
          3         4         S
          4         5         D
          4         6         S
          6         7         S
          7         8         S
          7         9         S
          10        11        S
          10        15        S
          10        28        S
          11        12        S
          12        13        S
          12        29        S
          13        14        S
          13        16        S
          13        30        S
          14        15        S
          14        19        S
          14        25        S
          15        27        D
          16        17        S
          17        18        S
          18        19        S
          18        20        S
          18        26        S
          19        23        S
          19        31        S
          20        21        S
          20        24        D
          21        22        S
          22        23        S
          28        35        S
          29        32        D
          29        33        S
          33        34        S
          35        36        S
          35        37        D
##XY_RASTER=
$$        AN        X         Y         Z
          1         1469      463
          2         1535      413
          3         1508      335
          4         1425      336
          5         1400      415
          6         1376      269
          7         1294      279
          8         1244      213
          9         1261      355
          10        1185      714
          11        1186      797
          12        1259      838
          13        1330      796
          14        1328      713
          15        1256      672
          16        1402      836
          17        1473      794
          18        1472      711
          19        1400      670
          20        1543      668
          21        1542      586
          22        1470      546
          23        1399      588
          24        1615      709
          25        1327      629
          26        1471      619
          27        1255      589
          28        1113      674
          29        1260      926
          30        1331      879
          31        1401      753
          32        1187      969
          33        1335      967
          34        1409      922
          35        1043      716
          36        971       677
          37        1045      799
##STEREOCENTER=
$$        AN        SD
          10        P
          12        M
          13        P
          14        M
          18        M
          19        M
          22        P
##$MOLFILE=  $$ Empty String
  ACD/Labs08221316322D
  $$ Empty String
 37 40  0  0  1  0  0  0  0  0 38 V2000
 1468.6396 -463.1005    0.0000 C   0  0  0  0  0  0  0  0  0  0  0  0
 1535.2102 -413.4669    0.0000 C   0  0  0  0  0  0  0  0  0  0  0  0
 1508.4943 -334.7622    0.0000 O   0  0  0  0  0  0  0  0  0  0  0  0
 1425.1251 -335.8475    0.0000 C   0  0  0  0  0  0  0  0  0  0  0  0
 1400.1987 -415.2334    0.0000 C   0  0  0  0  0  0  0  0  0  0  0  0
 1375.7225 -269.4616    0.0000 C   0  0  0  0  0  0  0  0  0  0  0  0
 1293.5311 -279.0674    0.0000 N   0  0  0  0  0  0  0  0  0  0  0  0
 1244.1284 -212.6815    0.0000 C   0  0  0  0  0  0  0  0  0  0  0  0
 1260.7538 -355.0474    0.0000 C   0  0  0  0  0  0  0  0  0  0  0  0
 1185.1085 -714.3853    0.0000 C   0  0  0  0  0  0  0  0  0  0  0  0
 1186.1938 -797.4888    0.0000 C   0  0  0  0  0  0  0  0  0  0  0  0
 1258.6063 -838.0823    0.0000 C   0  0  0  0  0  0  0  0  0  0  0  0
 1329.5873 -795.6069    0.0000 C   0  0  0  0  0  0  0  0  0  0  0  0
 1328.4905 -712.5034    0.0000 C   0  0  0  0  0  0  0  0  0  0  0  0
 1256.4127 -672.1870    0.0000 C   0  0  0  0  0  0  0  0  0  0  0  0
 1401.9651 -836.2004    0.0000 C   0  0  0  0  0  0  0  0  0  0  0  0
 1472.9691 -793.7250    0.0000 C   0  0  0  0  0  0  0  0  0  0  0  0
 1471.8839 -710.6215    0.0000 C   0  0  0  0  0  0  0  0  0  0  0  0
 1399.7831 -670.3051    0.0000 C   0  0  0  0  0  0  0  0  0  0  0  0
 1542.5992 -668.4348    0.0000 C   0  0  0  0  0  0  0  0  0  0  0  0
 1541.5139 -586.2202    0.0000 O   0  0  0  0  0  0  0  0  0  0  0  0
 1469.7249 -546.1809    0.0000 C   0  0  0  0  0  0  0  0  0  0  0  0
 1398.6978 -588.1021    0.0000 C   0  0  0  0  0  0  0  0  0  0  0  0
 1615.2657 -709.0283    0.0000 O   0  0  0  0  0  0  0  0  0  0  0  0
 1327.3937 -629.4230    0.0000 H   0  0  0  0  0  0  0  0  0  0  0  0
 1470.6947 -619.4709    0.0000 H   0  0  0  0  0  0  0  0  0  0  0  0
 1255.3275 -589.1181    0.0000 O   0  0  0  0  0  0  0  0  0  0  0  0
 1112.7191 -673.7803    0.0000 O   0  0  0  0  0  0  0  0  0  0  0  0
 1259.5300 -926.2543    0.0000 C   0  0  0  0  0  0  0  0  0  0  0  0
 1330.6725 -878.6874    0.0000 C   0  0  0  0  0  0  0  0  0  0  0  0
 1400.8799 -753.3856    0.0000 C   0  0  0  0  0  0  0  0  0  0  0  0
 1187.4523 -969.3185    0.0000 O   0  0  0  0  0  0  0  0  0  0  0  0
 1334.7942 -967.4366    0.0000 O   0  0  0  0  0  0  0  0  0  0  0  0
 1408.7076 -922.1095    0.0000 C   0  0  0  0  0  0  0  0  0  0  0  0
 1043.3893 -716.1171    0.0000 C   0  0  0  0  0  0  0  0  0  0  0  0
  970.7343 -676.5049    0.0000 C   0  0  0  0  0  0  0  0  0  0  0  0
 1045.4213 -798.8397    0.0000 O   0  0  0  0  0  0  0  0  0  0  0  0
  1  2  2  0  0  0  0
  1  5  1  0  0  0  0
 22  1  1  1  0  0  0
  2  3  1  0  0  0  0
  3  4  1  0  0  0  0
  4  5  2  0  0  0  0
  4  6  1  0  0  0  0
  6  7  1  0  0  0  0
  7  8  1  0  0  0  0
  7  9  1  0  0  0  0
 10 11  1  0  0  0  0
 10 15  1  0  0  0  0
 10 28  1  6  0  0  0
 11 12  1  0  0  0  0
 12 13  1  0  0  0  0
 12 29  1  6  0  0  0
 13 14  1  0  0  0  0
 13 16  1  0  0  0  0
 13 30  1  6  0  0  0
 14 15  1  0  0  0  0
 14 19  1  0  0  0  0
 14 25  1  1  0  0  0
 15 27  2  0  0  0  0
 16 17  1  0  0  0  0
 17 18  1  0  0  0  0
 18 19  1  0  0  0  0
 18 20  1  0  0  0  0
 18 26  1  1  0  0  0
 19 23  1  0  0  0  0
 19 31  1  6  0  0  0
 20 21  1  0  0  0  0
 20 24  2  0  0  0  0
 21 22  1  0  0  0  0
 22 23  1  0  0  0  0
 28 35  1  0  0  0  0
 29 32  2  0  0  0  0
 29 33  1  0  0  0  0
 33 34  1  0  0  0  0
 35 36  1  0  0  0  0
 35 37  2  0  0  0  0
M  ZZC   1 15
M  ZZC   2 16
M  ZZC   3 17
M  ZZC   4 18
M  ZZC   5 19
M  ZZC   6 30
M  ZZC   7 31
M  ZZC   8 32
M  ZZC   9 35
M  ZZC  10 9
M  ZZC  11 8
M  ZZC  12 7
M  ZZC  13 6
M  ZZC  14 5
M  ZZC  15 10
M  ZZC  16 14
M  ZZC  17 13
M  ZZC  18 12
M  ZZC  19 4
M  ZZC  20 11
M  ZZC  21 1
M  ZZC  22 2
M  ZZC  23 3
M  ZZC  24 29
M  ZZC  25 5a
M  ZZC  26 12a
M  ZZC  27 28
M  ZZC  28 25
M  ZZC  29 22
M  ZZC  30 21
M  ZZC  31 20
M  ZZC  32 33
M  ZZC  33 23
M  ZZC  34 24
M  ZZC  35 26
M  ZZC  36 34
M  ZZC  37 27
M  END
$$$$

##END=$$ End of the structure block
##TITLE=7tm34Ac $$ Begin of the peaks block
##JCAMP-DX=5.00 $$ ACD/NMR Processor Academia Edition ${product.year} v 12.01
##ORIGIN= 
##OWNER= 
##BLOCK_ID=2
##DATA TYPE=NMR SPECTRUM
##DATA CLASS=PEAK TABLE
##.OBSERVE FREQUENCY=75.45102
##.OBSERVE NUCLEUS=^13C
##NPOINTS=26
##FIRSTX=15.12039566
##LASTX=201.95884705
##MAXX=6577.68652344
##MINX=824.18414307
##MAXY=0.00000000
##MINY=0.00000000
##XFACTOR=1.0000000000
##YFACTOR=6577.686523437500000
##FIRSTY=1716.94067383
##XUNITS=PPM
##YUNITS=ARBITRARY UNITS
##PEAK TABLE=(XY..XY)
15.1204, 0.261
16.34714, 0.2682
18.06878, 0.2669
20.5373, 0.2483
30.69034, 0.2515
35.36645, 0.2805
38.07271, 0.2848
42.00614, 0.3039
43.18273, 0.2346
44.77686, 0.5634
51.28354, 0.3051
51.9278, 0.2436
53.4775, 0.2929
55.5142, 0.2667
63.947, 0.2751
71.97823, 0.2538
74.94987, 0.2669
77.00046, 1
107.42334, 0.2355
125.58418, 0.172
139.02815, 0.2698
153.08684, 0.1253
169.9131, 0.1451
171.08128, 0.1815
171.49167, 0.2077
201.95885, 0.1921
##END=$$ End of the peaks block
##TITLE=7tm34Ac $$ Begin of the data block
##JCAMP-DX=5.00 $$ ACD/NMR Processor Academia Edition ${product.year} v 12.01
##BLOCK_ID=3
##DATA TYPE=NMR SPECTRUM
##DATA CLASS=NTUPLES
##ORIGIN=mercury
##OWNER="
##.OBSERVE FREQUENCY=75.45102
##.ACQUISITION TIME=6.94682
##.ZERO FILL=0
##.SHIFT REFERENCE=INTERNAL,  ,131072, -15.3743
##.OBSERVE NUCLEUS=^13C
##.ACQUISITION MODE=SIMULTANEOUS
##SPECTROMETER/DATA SYSTEM=??
##.SOLVENT NAME=5
##.PHASE0=0.00000000
##.PHASE1=0.00000000
##NTUPLES=NMR SPECTRUM
##VAR_NAME=       FREQUENCY,     SPECTRUM/REAL, SPECTRUM/IMAG
##SYMBOL=         X,             R,             I,             N
##VAR_TYPE=       INDEPENDENT,   DEPENDENT,     DEPENDENT,     PAGE
##VAR_FORM=       AFFN,          ASDF,          ASDF,          AFFN
##VAR_DIM=        131072,        131072,        131072,        2
##UNITS=          HZ,            ARBITRARY UNITS,ARBITRARY UNITS
##FIRST=          17707.91796875,35.76617050,   -6.84206543e+1,1
##LAST=           -1.16000586e+3,-5.96925049e+1,43.74872208,   2
##MIN=            -1.16000586e+3,-2.43045517e+2,-4.26296924e+3,1
##MAX=            17707.91796875,6577.68652344, 3744.27246094, 2
##FACTOR=         1.0000000000,  0.0000100000,  0.0000100000,  1
##PAGE=N=1
##DATA TABLE=(X++(R..R)),  XYDATA
17707.9C576617L37107L69994L86440M02883L86439L78217L61773L20662K87774K46663
17706.5G054569J89109J39775R0444M1110q222n7555r0443j23332j56220j80886k05553
17704.9F692796k21997k46663k79552k95995l12441l37106l53551l61773l53550l53551
17703.5C576617l37106l20663k95995k87774k71330k63107k54886k54885k46663k54886
17702G89322k38441k30219k13775j80886j56220j31554r0443n7555l2888Q222K4666
17700.4e09771M9333N7555O5777O5776P3999O5777TN7555TP3999TQ2221R8665R0443
17698.4D68660R8665R8666Q2221N7555M1110J6444j6444m9332q2222j06887j23332
17696.8D85104j47998j64442j72664j64442j72664j72665j56220j47998j31553j15110
17695.4a060652r8665r0443q2222p3998o5777p3999Tr0444r0443Tj06887r8666r8665
17693.5b195303r0443o5777m9333j6444J6444O5777J06888J56220J89108K21997K54886
17691.9a405980K63107K71329K71330TK46663K30219K21997K05553J97330J80887J72664
17690.4A126429J64442J56220VJ47998TJ39776J23332J15109R8665P3999N7555L2889
17688.3B853072J6444j6444m1111p3999r0443j23332j39776j64442Vj47998j23332
17686.5A455313r0443m9333%M1111R8665J56220J97331K46663K79552L04218L12440
17684.9B951737L20662K95996K79552K38441J97330J39776Q2221J6445m1111j06887
17683.4D374162j72665k30219k87774l53550m02883m52216n01549n34437n67325n83770
17682B87774n83770n91992n67325n34437m85105m19327l53551k71329j80887r8665
17680.6c798614q222Q2221J56220K21997K79552L20662L53551L69994L78217L53551
17679.1a290871L37106L12441K63107K38441J80887J47997J15110P3999M1111Q222
17677.7D27550j6445m9332p3999r8666r8665j06887r8666r0443o5777l2888Q222M9333
17676b46663Q2221J39776J64442K13775K46663K79552L04218L12440L28884TL20663
17674.4B474855L12440K95996K71329K46663K13775J72664J47998J06888P3999M1111
17672.9D357718Q222l2889o5777j06887j47998j80886k30220k54885k87774l04218
17671.5B754406l12440Tk87774k71329k30219j89109j39776r0443n7555q222J6445
17669.9H71544M9332N7555Q2221UR0443Q2221P3999Q2221P3999TQ2221Q2222Q2221
17667.9A948640R0443TQ2221TO5777N7555M1110L2889K4666Q222%q222k4666m1111
17665.9B450188n7555p3998r8666j15109j31554j47998j56220Tj47998j39776j15109
17664.3A109985r0444n7554k4667Q222M1111O5777R8665J15110J39775J56221J72664
17662.7A734865J97330K13775K30219K46664K63107K87774TL04218L12440TL20662
17661.1D711268L12440TK95996K79552K63108K38441K05552J64443J39776R0442N7555
17659.6G071013Q222k4666o5777j06887j39776j64443j97330k13775k30219k54885
17658.1E681477k54886k63107k71330k63107k54885k46664k30219k13775j89108j72664
17656.7C321732j39776j23332r0443p3999m1110j6445Q222K4667M1110M9333TM9332
17654.9C058624L2889J6444q222m1111p3999j06887j47998j80887k13774k46663k79552
17653.4A808864l04218l20662l20663l20662l04218k63107k46664j97330j47998r0443
17651.9g07101m1111Q222M9333R0443J15110J31553J47998TJ39776J47998UJ39776
17650.1F65991J47998TJ39775J47998TJ31554TJ23331J06888R8665P3999TN7555M1110
17648B236413L2889L2888K4667J6444K4666TK4667K4666J6444J6445q223k4666m9333
17646.2B392633p3998j06888j31554j39776j47997j31554r8665m9333%P3999J47998
17644.6A734865K21997K87774L45328L78217M02883M11106M02883L61773L28884K79552
17643.1E155262K21997J56220R8665M1111j6445n7554r8665j23332j39776j47998j39776
17641.6D949709j31553j06888q2221n7555l2888q222%Q222Uq222Tl2889m9332n7555
17639.4D398828o5777Un7554m1111j6444J6444M9333Q2221J23332J39775J72665J89108
17637.5D859266J80886J80887J56220J31554R8665M9332Q223m1111p3999j23332j47998
17635.9E278593j80886j97330k21997Tk30219k21997k13775j97331j80886j56220j23332
17634.4C132623r8665q2221m9333m1110j6445q222T%Tj6444Tl2889m1110m9333n7554
17632.2B614631n7555Tm9333l2888q222Q222L2888N7555Q2221J15110J31553J47998
17630.5B984625J64442J72665J72664TJ72665J64442J72664TJ72665J80886TJ89109
17628.7E073041J97331J97330K05553K05552K05553TJ89108J80887J72664J47998J31554
17627.2G112124R8665Q2221M9332K4667j6444m1111p3999j15109j31554j64442j89108
17625.6F635242j97332k21996k21997Uk13775j97330j89109j64442j47998j23332r8665
17623.9D415272p3999n7555l2888j6444Q222J6444M1111M9332P3999Q2221R8666J06887
17622.1D711268J15109J15110J23332J15109J06888J06887Q2221P3999N7555M1111
17620.7E648589L2888Q222%q222j6444Tj6445q222TQ222K4667M9332N7555Q2221J06887
17618.5E944584J15110J31554J47998J56220J72664J80887K05552K13775K38441K54885
17617.1G761670K79552K87774K95996TK87774K71329K46663K13775J80887J39776R8664
17615.5A0359856N7555J6444j6444m1110p3999r0444j06887j15110j31553j23332j23331
17613.9I611645j23332j06888j06887Tr8665j06888j23332j39775j72665j89108k21997
17612.3H115221k46663k71330k87774l04218l12440l28884Tl45329Tl61772l69995
17610.8D612603l78217l86439m11106m11105m27550m27549m27550m19328m11105l78217
17609.3E34437l53551l20662k79552k46663k05553j72664j31554r8665o5777m1110
17607.9a381314k4666%J6444K4666TL2889K4666TJ6445Q222TJ6444K4666M1111O5777
17605.7a077096Q2221J23331J39776J72665J89108J89109J97330J89109J64442J47998
17604.3E17993R8665O5777Q222m1110q2222j31553j72665k05552k13775k30219k38441
17602.7f24880k30219k13775j89109j72664j39776j23331r0443o5777m9333l2888k4667
17601.1a956862k4666j6444j6445j6444k4666Tl2889j6444T%K4666N7555R8665J39776
17599.1a825308J97331K46663L04218L53550M02884M19327M68660M76883M93326M85105
17597.7B022639M85104M60438M35772L94661L53551L12440K63107K13775J64442J23332
17596.2E229261P3999K4666%m1110p3999j06888j31553j64443j97330k21997k54886
17594.6D135720k79551l20663l45328l86439m02883m19328m35772m35771m27550m02883
17593.2B79552l53551l20662k46663j80887j06887j6444O5776J56220K21997K95996
17591.8b05553L45329L94661M19328M35771M35772M19328M02883L69995L28884K79552
17590.3C625950K38441J80886J31554R0443M1111J6444j6444l2889l2888l2889l2888
17588.7D176831k4666j6445j6444Ul2889m9332n7555p3999Tq2221p3999o5777l2888
17586.7C543729q223L2889Q2221J39776J89109K54885K95996L28884L53551L61773
17585.3E574590L53550L20662K79552K38441J72664J23332O5777J6444k4666n7555
17583.8G062791q2221Tr8666r0442q2221o5777n7555m1111l2888k4667j6444q222Vj6444
17581.5F339246j6445l2888l2889m9332m9333o5777To5776p3999o5777Um9333m9332
17579.5E591034m9333l2888l2889m1110m1111Tn7554o5777p3999Tq2221p3999o5777
17577.6D859266m9333l2888q222J6444M1110M9333P3999Q2221R8666J15109J15110
17576.1E360815J23331J31554J39776TJ47998TJ56220J47998J56219J64443J64442
17574.5F980570J72664J64443J64441J56220J31554R8666O5777Q222m9333j15110j89108
17572.9G589006k63107l28885l86439m43994m93326n17993n42659Tn50882n34437n17993
17571.3B466632m93326m60438m43994m19327l94662l69995l61772l45329l37106l37107
17569.9a496424l20662l12440k95996k79552k54885k30219j97331j64442j31553j15110
17568.4c798614q2221n7555m9332l2889k4666j6444j6445q222%TQ222TJ6445K4666
17566.4d028833J6444K4667L2888K4666TL2889K4666L2889L2888M1111M1110M1111
17564.7c658838M1110M9333TM1110N7555M9333N7554O5777N7555O5777UM9332M1111
17562.7b902404K4666TQ223%UJ6444K4666M9333P3999R8665J31554J64442J89108K13775
17560.5a882863K46663K54886K71329K79552TK79551K63108K46663K38441K13775J89109
17558.9H79766J64442J31554R8665P3999N7554L2889J6444TJ6445J6444K4666L2889
17557.2A562201M1110M9333O5777Q2221J06887J15110J39776J64442J97330K13775
17555.8B737962K38441K54886K71329K79552K87774TK95995K79552K87774K79552K79551
17554.2E780142K79552K71329K63108K54886K38440K13775J89108J56221J15109O5778
17552.7G827448K4665k4665p4000j23332j56219k05553k30219k63107k79552l04218
17551.3F191248l12441l20662l28884l20662l20663k95995k79552k46663k05553j64442
17549.9C395731j06888n7554%N7554J15110J56220J97331K21997K38441K54885K46663
17548.3D719490K38441K21997K13775J97331J89108J72664J56220J56221J39775J39776
17546.8F544798J23332J15110J06887R0443Q2221N7555TL2888J6444%k4666n7555r8665
17545G046347j47998j89108k46664k87773l53551l86439m27550m52216m60438m76882
17543.5C617728m68661m52215m27550m02883l69995l45329l04218k79552k38441k05552
17542.1A23332j47998j23332p3999j6444L2888P3999J31554J56220J97331K13774K30220
17540.5G97545K30219K21996K05553J72664J47998J06888O5777J6444l2889p3999j31553
17538.9A726643j72665k21996k63108k95996l20662l28884l28885l28884l20662k95996
17537.5a151095k63108k30219j89108j56220j15110r0443n7555m1110l2889m1110m9333
17535.9b417300p3999r8665j39776j72664j97331k21997k30219k38441k21997j97330
17534.5d209719j56221j23331o5777k4666K4666O5777R0443J06887J15110J06887Q2222
17532.9c987722L2888%o5777j23332j80886k30219k63108k95995k95996k87774k71329
17531.3e969250k38442j89108j56220r8665o5777k4667q222J6444K4666K4667J6444
17529.7f668130%q222l2889m1110o5777Tq2221Vp3999o5777n7555m1110k4667q221
17527.4g482118J6443K4667M9332P3999Q2222R8665J23332J31553J47998J56221J72664
17525.8f405022J80886J97331J97330K13775K05553K13774K21997K13775K21997K30219
17524.4d308385K38441K54886K79552L04217L28885L53551L69994L94662L94661M02883
17522.9i86653M02883L86439L53551L28884K95996K54886K13774J56220J15110M9333
17521.5A570423%o5777j15110j72664k30219k71330l12440l45328l69995l94661m11106
17519.9a118207m19327m19328m19327m02884l86439l61773l28884k95996k54885k13775
17518.5d620825j64442j15110o5776j6445M1111R0443J56220K05553K71329L12440
17517c905502L53551L94661M11106M27549M27550M19328M02883L78217L53551L37106
17515.6@L04218K95996K87774K71329K63108K63107K46663K38442K30219K13775J80886
17514B795517J56220J23331R8666N7555K4666Q222q222k4666l2889k4666l2889k4666
17512.3C116179k4666j6445j6444Vj6445q222j6444%TQ222J6444K4667K4666TK4667
17509.8C091513L2888J6444J6445Q222%q222k4667m1110n7555q2221r8665j31554j56220
17508B565298j72665k05552k21997k30219k38441k30219k13775k05553j64442j47998
17506.5E34437j06887p3999m1111q222L2888N7555R0443J15110J39776J56220J72664
17504.9A068874J72664J80887J80886J72664J72665J56220J39776J31553J15110R0443
17503.5B581742Q2221O5777M9333L2888J6444TJ6445L2888M1111O5776R0444J31553
17501.8C223066J64443K05552K46664K71329L04218L20662L28885L28884L12440L04218
17500.3F010361K79552K46663K21997J72664J39776J06888O5777M1110%q222l2888
17498.8G243678m9333Um1110m1111m1110k4667k4665k4667Tm1110m1111o5777p3999
17496.7F651685r8665j06887j23332j39776j39775j39776Tj31554j23331r8666r8665
17495.2E311482p3999n7555m1110k4667q222%K4667L2888M1110N7555O5777TN7555
17493.3E451258M9333L2888Q222j6444l2889o5777p3999r0443r8665j06887r8666r8665
17491.6D859266r0443q2221p3999o5777m1111l2888j6444Q222J6444L2888M1111TM1110
17489.7D637269M1111K4666TJ6445Q221%Tq221%q223q222j6444Tk4666m1111Tn7554
17487.2D530382o5777q2221Tr8666j15109j15110j31553j31554Uj23331j15110r8665
17485.4C107957r8665q2221q2222r0443q2221r8665j15110j23331j31554j47998j56220
17483.8A899307j47998Tj31554j06887q2221n7555l2888q222K4666M1110O5777Q2221
17482.1A397758R8666J15109J15110J23331J31554J23332J31553J23332J31554TJ39775
17480.5B762628J39776J64442J64443J80886J97330K05553K13775K21997K13775TK05552
17478.9D883932J89109J89108J64442J56221J47997J31554J23332J23331J23332J15110
17477.5F347468J06887J06888J06887R8665R0443Q2221TQ2222R0443R8665J06888J31553
17475.7G531451J47998J64442J89109K13774K30220K54885K63108K79551K95996L04218
17474.3I874752L04218TK95996TK79552K71329K54885K30220K13774J89109J64442
17472.7A2678491J31554R8665M9333Q221m9331j06888j64443k30218k79552l45328
17471.3A1790504l86440m27550m60437m85105n01548n01549n09770n01549Tm76882
17469.8G038125m68660m43994m27550m02883l86439l61773l28884l12440k87774k63108
17468.4C354620k38441k13775j97330j80887j80886j72664j72665j80886j97331k13775
17466.9A405980k30218k54886k63107k79552k87774k71329k87774k63108k46663k13775
17465.5a192206j89108j56220j15110r0443o5777l2888k4667%Q223Q222K4666TL2889
17463.6a767753L2888L2889L2888K4666L2889L2888L2889K4666TK4667J6444Q222Tq222
17461.6a447091%TQ222L2889N7554R8666J31553J80887K13774K46664K71329K79552
17459.9G3999K95996K87774K87773K71330K54885K46664K38441TK46663TK63108K71329
17458.2C223066K79552K87774K79552K79551K63108K46663K21997J97330J89109J56220
17456.7E623922J47998J31554J23331J23332J06887J06888R8665Q2221O5777M1110
17455.3F651685K4667q222l2888m9333p4000q2220q2221r0444q2220o5778m9332l2889
17453.6F026805q222Q222L2889M1111N7554N7555P3999TP3998O5778O5777N7555N7554
17451.7F684574L2888K4667%j6445m1110o5777q2221j15109j23332j39776j47998Tj39775
17449.8E722588j31554j06888q2221n7555k4666q222K4666L2889N7554M9333TM1110
17448.1E566367K4667%l2889n7554q2222j15109j31554j39776j56220j47998j31553
17446.5D596159r8666p3999m1110%M9333P3998J15110J56220J80886K05553K46663
17444.9E410147K71330L04218L37106L78218L94660M27550M52216M60438TM60439M43993
17443.3I800753M19328L94661L69995L28884L04218K63107K30220J97330J72665J31553
17441.9A2612714J06887Q2222M1111J6444k4667n7555j06887j39776j89108k21997
17440.5A2119388k71330k95996l20662l45328l53551l61773l53551l53550l45329l28884
17439H789434l20663l04217k87774k79552k71329k54886k46663k46664k38440k38441
17437.6F100805k46664k46663Tk63108k54885k63108k54885Tk54886k38441k30219
17436C346398k21997j97330j80887j47998j15109q2221l2889J6444M9333J06887J31554
17434.4B672185J64442J89109J97330J97331J89108J72665J47998J06887Q2221M1111
17433D160387%l2889p3999r8665j23331j47999j64442Tj80886j72665j72664j56220
17431.2B672185j56220j47998Tj56220j64442j80886k05553k30219k54885k79552k95996
17429.7D52216l20662l12440l28885l28884l20662k87774k71330k38441j89108j56220
17428.2b302190j06888p3999k4666%K4666M1111M1110M9333K4666J6445q223m1110
17426.5b359745o5777r0443j15110j31553j56220Tj64443j72664j64442j56220j47998
17424.9c880835j31554j23331j06888r0443p3999n7555m1110l2889q222J6444K4667
17423.3d505715M9332P3999R0443J15110J39776J72664J80887K13774K21997K30219
17421.9c017514K30219TK13775J89109J56220J15109N7555J6444m1110q2221j23332
17420.3b055527j47998j80886j89109j89108j89109j80886j64442j39776j15110r0443
17418.9c642394n7555m1110j6445q222Q222J6445J6444Q222%k4666m9333p3999r8665
17417c963056j39776j56220j97331k13775k30219k46663k63107k54886k71329k63108
17415.6f199470k63107Tk63108k54886k38440k30219k05553j80887j47997r8666n7555
17414h402995%O5777J23332J89108K46664L12439L53551M11105M35772M76883M93326
17412.4e295038N01549N17993N17992N17993VN09770N17993N01549M93326M93327M85104
17410.5A315537M68660M35772M02884L69994L12441K63107J97331J31553O5777%p3999
17408.9C889057j47998k13774k79552l45329m11105m60438n09771n50881n67326n75547
17407.5a72664n67326n50881n09771m52216l86439k95996k05552j15110k4666O5776
17406.1c214845J39777K05552K63108K95996L20662L37106L45329L37106L37107L28884
17404.6c04218L12440TL04218K95996K87774K63107K54886K21997K05552J72665J47998
17403B474855J15109R8665O5777N7555M9333M1110M1111N7554N7555Q2221R8666J15109
17401.3C354620J31554J47998J64442J72664J89109J97331K05552K13775K21997UK30219
17399.6E673255K13775K21996K05553TK05552J89109J97331J89108J97331J97330K05553
17398G901446K05552K13775TK21997K05553TJ97330J72665J56220J15109Q2221M1111
17396.3I932307q223n7554j06887j47998j97331k38441k71330k95996l20662l37106
17394.8G950779l45329l37106l45328l20663l12440k79552k54885k13775j72664j47998
17393.4E221039r8665p3999m9333k4666%TJ6444K4666L2889M9332N7555Q2221R8665
17391.5E336148J23332J47998J72664J89108K05554K21996K21997TK13775J97331J89108
17389.9G441008J64442J39776J15110Q2221N7554L2889%l2889m9332p3999q2221r8666
17388.2G695893j15109j06887j15110j06887j15110j06887j15110Tj15109j31554j31553
17386.6F421467j31554j23332j23331j06888j06887q2221p3999n7555m9333m9332m9333
17385E467702m9333n7554q2222r0443j23331j47998j72664k05553k38441k71330k95996
17383.5C732837l12440l28884l45329l53551l53550l45329l37106l20662l12440k87774
17382D35772k71330k46663k38441k05553j89108j72665j31553j15110q2221n7555k4666
17380.4a299093%K4666M1111N7554O5777P3999UN7555M1111J6444%k4667m1110o5777
17378.3i04432p3999r0443q2221p3999o5777m9333l2888k4666q222Q222UJ6444TQ222
17376.1a340204K4667K4666L2888M9333P3999R0443J23332J47998J72664J97331K21997
17374.5a80886K13774K30219K30220K05552J89109J56220J23331P3999L2889j6444
17373.1A257983n7555j06888j56220j97330k30219k71330k79552l12440l20662Tl28884
17371.5a323759l12441l04217k87774k79552k54885k30219k21998k05552j97331j80886
17370.1c798614j72664j72665j64442j56220Uj39776j31554j15109q2221n7555k4666
17368.3e327926J6444M9333R8665J39776J80886K05553K38441K54885K71330TK71329
17366.8c329954K71330K54885K54886K38441K21996K13775J97331J72664J47998J31554
17365.3a225094R0443O5777L2888%k4666m9333p3999r0443r8665r0443q2221p3999
17363.6a619755n7555l2889j6444Q222J6445K4666L2888K4667J6444Q222%j6444l2889
17361.7a644422m1110m9333m9332m9333Tl2888j6444%L2888N7555Q2221R8665J31554
17359.8a529312J39776J56220J64442J72664TJ72665J72664J64442J56220J31554J15109
17358.3A89108J06888P3999N7555L2888J6444q222k4666m1111m9332p3999q2221r0444
17356.5A06887j06887Tj15110j23332j23331j15110j23331j15110j06887j15110j06887
17354.9a151095j06888j06887r8665r0443q2222o5776n7555m9333l2888l2889k4666
17353.4a899307l2888l2889m9333n7554o5777r0443r8666j06887Tj15110Tr8665r0443
17351.5b959959o5777m1110q222J6444N7555R0443J23331J56220J89109K30219K54885
17349.9a956862K79552L04218L20662L37107L45328L53551L45328L53551TL45328L37107
17348.3A718421L28884L12440L04218K87774K63108K46663K30219K13775J89108J72664
17346.9D267274J56220J47998J39776J31554J15109J15110R8665R0443Q2221N7555
17345.4E401925M1111Q222q222m9333q2221j06888j39775j47998j64443j64442Tj47998
17343.7D275496j31553j23332j06887r8666j06887j15110j31553j56220j80887k13775
17342.3B910626k38441k54885k71330k71329k71330k46663k21997j89109j56220j06887
17340.8F82435p3999l2888J6444M1110R0444J15109J56220J80887K21996K46664K79551
17339.3A923973L12440L45329L78217M02883M27550M60438M76882M85105M93326M85105
17337.8F191248M68660M43994M02883L45328K95996K21998J64441Q2221J6445m9333
17336.4H583881j23332j80886k46663l04218l53551m11105m52217m85104n26214n42660
17334.9D957931n59103n67325n67326n50881n34437m93327m60438m11105l61773k95996
17333.5A56220k30219j72664j06888m9332Q222N7555J15109J47998J89109K30219K54885
17331.9F00214K79552L04218L12440UK95996K87774K54885K21997J89108J31554R0443
17330.2C593061L2889j6445p3999j23331j64442j97331k38441k63108k95995l04218
17328.8A948640l28885l37106l37107l53550l45329l37106l28885l20662k95996k79551
17327.3a315537k38441k13775j80887j39776j15109o5777m1110q223J6445M9332O5777
17325.7b187081R0443R8666J15109J23332J23331J31554J23332J31554J15109J15110
17324.3a019541R8665R0443O5777M9333L2888J6444q222j6444m1111m1110m9333n7555
17322.6h79766n7554m9333l2888k4667%J6444M1111O5777R0443J06887J23332J39776
17320.8d60438J56220J72664J72665J89108J97331K05552K05553TJ97330J89109J89108
17319.2A619755J80887J72664J64442J72664J72665J64442J72664J64442TJ39776J31554
17317.7C420397J15109R0444O5777N7554L2889K4666Q222TQ223Q222TJ6444K4666M1111
17315.7C930168N7554Q2222J06887J23332J47998J56220J64442TJ39776J23332R0443
17314.1E286816M9332Q222l2888q2221j15110j56220j72664j97331j97330k05553j97331
17312.5C987722j89108j80886j64442j56221j47998j39775j39776Uj47998j56220Uj64442
17310.5A808864j64442j72665j72664j80886j97331j97330k13775k21997k30219Tk38441
17308.9d11105k46664k38441Tk21997k05553j80886j64442j23332j06887o5777m1111
17307.3b244636j6444J6444M1111P3999J15109J47998J97331K54885L12441L69994
17305.9g31768M27550M68660N17993N42659N50881N42660N26214M85105M43994L86439
17304.4D160387L20662K54885J97331J31554O5777K4666l2888n7555r8666j15109j39776
17302.8D711268j56220j72664j80887j97330k21997k38441k54886k87774l12440l37106
17301.4B351523l69995m11105m43994m76882n09771n34437n59104n83769n83770n91992
17300b713296n75547n50882n26215m76882m43994l86439l37106k87774k30219j72665
17298.5f701019j23331p3999k4667K4667P3999J15109J72665K05553K38441K71329
17297.1e821253K95996UK71330K46663K13775J56220J06887M1111j6445q2221j31553
17295.4d127498j97331k38441k71330l04218l12440l20662l12440k87774k54886k21997
17293.9f849017j80886j31553r8666n7555k4665%K4665M9333N7555Q2221R8665J06887
17292.2f923016J15110TJ31553J23333J15109TJ15110J06887R8665R8666J06887R8665
17290.5e582812J15110TJ31553J47998J56220J72664J97331K13775K30219K46663K63108
17288.9c593061K79551K79552K87774TK87773K95996TK87774L04218K95996L04218
17287.3c86439K95996K71329K63108K46663K05553J72664J23332Q2221L2888k4666
17285.9A282649n7555j06887j31554j64442j80887j80886j72664j64442j31554r8665
17284.4a06887n7555j6444M9332R0443J47998J97331K46663K79552L04218L20662TL12441
17282.7B088416L04217K71330K46663K13775J89109J64442J31553R8666Q2221M9333
17281.2C839725L2888Q222q222k4666m1111m1110m9333n7555Tm9332m9333m1110m9333
17279.4C412175l2888m1111Tm1110Tm1111m9333m1110m9333Tm9332n7555To5777p3999
17277.2B680407p3999r0443Vq2221p3999m9333m1111k4666q222Q222K4666K4667M1110
17275.1B063749M9333TM9332M9333M1110L2889K4666J6444j6444l2888n7555r8665
17273.3B170637j23332j64442k13775k38441k87774l12440l53551l69995l86439m11105
17271.9f90657m02883m11106l94661l69995l61773l28884l12440k95996k79552k71329
17270.4d119276k54886k54885k46663k30219k21997j97331j89108j56220j31554j15110
17269f117249p3999n7554k4667%M1111P3999J06887J47998J89109K21997K63107K87774
17267.3d941487L20662L28884L37107L28884L12440K87774K54885K13775J72665J23331
17265.8b261080P3999M1111J6444j6444l2889l2888m1111l2888l2889k4666Uj6445
17264b409078j6444k4666k4667k4666Tm1111m1110n7555o5777q2221j06887j15110
17262.2c033958j31554j47998Tj39775j23332r8665o5777k4667L2889Q2221J39776
17260.7c658838J89108K46664K87773L37107L69995M11105M35772M60438M76882M85105
17259.2D1111M93326N01549M85104M68660M35772M19327L69996L45328L04218K71329
17257.8D135720K38442K13774J80887J72664J47998J39776J31554J31553J23332J31554
17256.3E747254J39776J39775J47999J56219J64443J64442J72664J56220J47998J31554
17254.9G268344J06887Q2221M9333J6444k4666m9333r0443j15109j39776j56221j64441
17253.3F783240j72665j80886j72665j72664Tj64442j72664j80887j72664j89109j89108
17251.7D842822j89109j97330k05553j97331j97330j97331j89108j97331j80886j80887
17250.3B910626j72664j56220j39776j23331j06888q2221o5777m1110k4667q222J6444
17248.7B006194K4667K4666M1111L2888L2889J6444Tq222k4666m1111o5777q2221j06887
17246.8A866419j23332j31554j31553j31554j15110r8665q2221o5777m9333m1110m9333
17245.3H46877o5777r0443j23332j64442k13775k38441k87773l20663l37106l45329
17243.8a340204l53550l45329l37106l12440k87774k63108k30219k05552j80887j47998
17242.4d004167j39776j06887r8665r0443o5777m9333k4666%M1110Q2221J23332J72664
17240.7d160387K13775K54885K95996L20663L53550L69995L78217L86439TL78217L61773
17239.1d60438L37106K95996K63108K21997J64442J06887M9333%m1111r0443j15109
17237.5G31768j39776j47998j56220Tj31554Tj15109r0443o5777m9333j6444Q222L2888
17235.6d27550N7555Q2221R8666J15109J15110J47997J56221J72664J80886J89109
17234.2H87988J89108J89109J97330J89109J89108J89109J89108J97331K05553K21996
17232.7B844849K30219K38442K63107K71330K79551K95996K87774TK79551K63108K30219
17231.2E771920J89109J47997Q2222K4666m9333j23331j97331k63107l28885l86439
17229.7D867488m27550m60437m85105m93327n01548m85104m76883m60438m35772m19327
17228.3B21997l86439l61773l45329l12440k79551k54886k05552j80887j31553r8666
17226.8b335079o5777k4666J6444N7555R0443J31554J72664K21997K46663K87774L20662
17225.2h79766L45329L61773L53550L69995L53551L45328L12441K95995K63108K46663
17223.8B367967K13775J97331J89108J80886J72665J80886J97331J97330K21997K38442
17222.4D357718K54885K71329K87774UK79551K63108K46663K21997J89108J64443J23331
17220.6G235455R8666O5777M1110J6444q222l2889m9332p3999r8665j23332j64442
17219.1F906571j89109k21996k46664k71329k79552Tk63107k46663k05553j72664j39776
17217.5D390606r8665n7555l2889q222Q222K4667L2888M1111M1110M1111K4666K4667
17215.7D431717J6444%q223j6444k4666Tl2889k4666j6444j6445%TQ223J6444L2888
17213.6D341273L2889M1110N7555O5777Q2221R8665J06887J23332J31554TJ23331J15110
17211.9E451258R0443N7555K4666k4666p3999j31554j72664k21997k54885k87774l12440
17210.3D143943l12440l20663l12440k95996k79551k54886k30219k13775j80886j64442
17208.8A578645j47998j23332j06887q2221p3999n7555m1111k4666q222%J6444K4667
17207.1I53765L2888M9333M9332N7555O5777TP3999TQ2221R0443R8665J06888J06887
17205.2A907529J06888J06887R8665R0443O5777N7555L2888Q223q223k4666m1110m9333
17203.5B351523n7555To5776o5777p3999q2221r0444q2221r0443q2221To5777m9333
17201.6A405980k4666q222Q222M1111N7555R0443J15109J31554J64442J80887J97330
17200.1B359745K13775K30219TK38441TK46664K30218K30220K30219K21997K13774
17198.5D883932K13775UK21997K21996K30220K30219K38441K30219K21997K05553J89108
17196.7G515007J72665J47997J31554J06887R0444P3999TP3998P3999Q2221R0444J06887
17195H740101J06888J23331J15109J15110R8665P3999M9333J6444j6444n7555r0443
17193.4I274538j31553j64443j89108k05553k13774k30220k30219k21996k30220k21997
17192G235455k21997Tk21996k30219k30220k46663Uk54886k54885k46663k30219k21997
17190.1D160387k05553j80886j56220j39776j23332r8665q2221p3999Tq2221Tj06888
17188.4B754406j23331j47998j64442j80887j89108j97331Tj72664j64442j31554j06887
17186.8I78431p3999m1111q222K4667M1110P3999Q2221R8666R0443R8665P3999O5777
17185.1A504646M1110Q222j6444m1110o5777q2221r8666r8665Uq2221p3999m9333m1111
17183.1G07101j6444q222%Q222T%Tq222j6444l2889m1110m9333o5777q2221r8665j06887
17180.8A97331j15110j15109j23332j31554j23331j23332j15110j15109j06888j15109
17179.3i86653j06887j23332Tj23331j31554Tj31553j23332j06888r0443n7554l2889
17177.6b269302%L2889P3998R8666J31554J47998J47997J56220J39776J23332R8665
17176a118207P3999M9333M1110K4667K4666M1111M9332P3999J06888J23331J56220
17174.4c53551J72665J80886J89108J89109J80886J56220J39776J15110Q2221N7555
17173A109985J6444q222m9333p3999r8665j23332j47998j56220Uj39776j06887r0443
17171.1a80886n7555j6444J6444N7555R0443J06887J47998J72664J80887K05553K21996
17169.5I45542K38442K54885K71330K79551K95996L12440L20662L20663L20662TL12440
17168D193275K95996K79552K46663K21997J97331J47998J23331P3999M1111Q222l2889
17166.4E796586o5777r0443j06887j23332j31554j31553j31554j15109j06888q2221
17164.9D711268p3999m9333l2888j6444%Q222K4666L2889M9332N7555O5777Q2221VP3999
17162.6E179928N7555M9333K4666J6444%q222UQ222J6444L2889O5776Q2222R8665J31554
17160.5E739032J39775J56221J56220J64442J56219J47999J39775J31554J15110J06887
17159G153234J06888R0443TP3999Q2221O5777N7555M9332M1111M1110K4667J6444T%
17157G909668%j6444k4666l2889m9332n7555o5777p3999q2221r0444j06887j15109
17155.3G194345j47998j72665k13774k54886l04217l45329l94661m19328m60438m76882
17153.8D004167m76882m85105m68660m43994m11105l78217l45329l04218k54885k21997
17152.4B13775j80887j31553j15110p3999n7555k4666j6444q222Q222UJ6444J6445
17150.5c37106K4666TL2889M1110N7555P3999Q2221J15110J47997J72665J97330K30219
17148.8H63321K46664K63107K63108K46663K30219J97330J47998R8666L2888k4666
17147.4B565298r0443j31554j89109k13775k54885k63107k71330k79551k79552k71330
17145.9C20662k63107k54886k54885Tk54886k46663Tk38441Tk21997k13775j97331
17144.2b565298j80886j64442j47998j31554j15110r8665o5777m9332q223J6445N7554
17142.6c453286J06888J47998J89108K38441K71330L12440L37107L69994L78218M02883
17141.2f98879M02883L94661L94662L69994L53551L12440K87774K46663K05553J72664
17139.7B441966J39776J15110R8665R0443P3999UO5777N7555N7554M9333M1111M1110
17137.9C420397K4666J6445Q222q222j6445l2888n7555p3999r8665j23332j47998j64442
17136.1B746184j97331k21996k46664k63107k87774k95996l20662l28884l37107l45328
17134.7i8665l61773Tl78217Tl94661l86439l94661Tl94662l69995l61772l37107l04218
17132.8d916821k71329k30219j80887j31553p3999j6445L2889Q2221J39776J89108
17131.4e377259K30219K71330L12440L37106L61773L78217L94661TM02884L94661L78217
17129.8a521090L69995L53550L28885L04218K79552K63107K30219K13775J80886J72665
17128.4A175762J39775J31554J06887R0444Q2221P3999O5777N7554M9333N7555M1110
17126.8B071971M9333M1111M9332M1111M9332N7555O5777Q2221J06888J23331J56220
17125.2B894182J80886K05553K38441K46664K63107K54885K54886K21997J97330J56220
17123.8E114151J06888O5777K4666k4666n7555r8665j23332j47998j80886j89109k13775
17122.2D275496k30219k46663k54885k63108k71329k71330k79552k71329k71330k54885
17120.7A660866k46663k30219k21997j97331j89108j64443j56220j31553j23332r8665
17119.3i8665r8666r0443p3999n7555m9332k4667j6444Q222J6445K4666L2888L2889
17117.6c94661K4666TJ6445Q222q222k4667m1110o5777r0443j23332j47998j80886
17115.8a003097k05553k30219k54885k71330k71329k63108k46663k21997j80886j31554
17114.4c280621p3999j6444M1110R8665J47998J89109K38441K63108K95995L12441
17113a784197L20662L37106L53551L53550L61773TL69995TL53550L45329L20662K87774
17111.2B351523K63108K30218J89109J64442J31554J15109R0443R0444R0443Q2221
17109.8C798614R0443R0444Q2220P3999N7555K4667%m9333q2221j23332j64442k13775
17108.1C584839k54885k95996l20662l61773l94661m02884m27549m35772m27550m19327
17106.6a56220m11105l86440l53550l12440k63108j97330j47998p3999j6445N7555
17105.2b261080J15110J72664K38441K79552L28884L69995L94661M11106M27549M27550
17103.8I04432M19327M02884L86439L69995L45328L37107L20662L12440TL20663L20661
17102.2D752378L37107L45329L53550L69995L78217L86440L94661L94660L94661L86440
17100.7H493438L53551L28884K87774K38441J80886J31554Q2221K4667k4667o5777
17099.3A0030972r8665j31554j56220j72664j97331k13774k30220k46663k54885k79552
17097.8H049444k87774l04218l12440l20662l37106l28885l37106l45329l28884Tl20663
17096.3D497493k95996k79551k46664k21996j89109j47998j06887p3999m1111%L2889
17094.7B927071N7554Q2221R8666J15109J31554J39776J47998J39776J47997J31554
17093.2D119276J23332J06887R0443O5777M1111J6444%k4666m9333n7554o5777q2222
17091.5D283718p3999q2221p3999q2221p3999Tq2221Tr8665Tj23332j23331j39777
17089.6C075068j56220Tj64442j72664j80886j89109j97331k05552k05553k21997Tk38441
17087.9G64656k46663k54886k63107k79552k87773l04219k95995l04218k95996k87774
17086.5b055527k63108k46663k05553j72664j39776q2221l2888J6444Q2221J23332
17085b976403J89108K38442K87773L28885L61772L94661M11106M11105M11106M02883
17083.6D60438L94661L78217L69995L53551L45328L53551L45328L45329L61773TL69994
17082D439938L69995L61773TL53551L37106L20662K95996K71330K54885K21997K05553
17080.4G794559J80886J72664TJ64443J72664J80886K05553K21997K38441K71330K87773
17078.8A0063860L12441L12440L20662L12440K95996K71330K38441K13775J64442J23331
17077.4A2629158O5778K4665m1110r8665j47998k05553k54885k95996l28884l53551
17076A0992959l53551l61773l37106l12440k71329k21997j80887j23332o5777k4666
17074.5H740101L2889O5776R8666J23332J39775J47998UJ23332J15109R0444O5776
17072.8A0039194M1111J6444k4666m9333r0443j31554j80886k30219k87774l45329
17071.4H756545m02883m60438n01548n50882n75547o08437o16658o33102o16658To00214
17069.8B573520n83770n59103n26215n01549m60438m27549l94662l53550l12440k79552
17068.3a825308k46663k13775j89109j56220j31553j06888o5777k4666J6444N7555
17066.9b885960J15109J64443K13775K54885K87774L12440L20662TL12440K95996K87774
17065.3@K46663K46664K13774J97331J64442J39776J06887O5777K4666k4666o5777
17063.7A315537j06887j56220j89109k21997k46663k71329k79552k87774Tk71329k54886
17062.2a257983k30219j89108j56220j15110q2221m1110q222J6444M1110M9333N7555
17060.6a915751P3999O5777P3999Q2221R8665J06887J23332J56220J89109K13774K63108
17059d68660K87774L04218L37106L37107L45328L28884L04218K79552K46663K13775
17057.5B515965J89109J56220J39775J39776J31554TJ47998J56220J72664J80886J80887
17056D242608J80886J80887J64442J39776J23331Q2221M1111%m1111r0443j31554j72664
17054.2D719490k13775k30219k63107k71330k87773k95996Tl04218k95996Tk87774
17052.6A677310k87774Tk79551k79552k87774k79551l04218k95996l12440Tl20663
17051.1a570423l12440k95996k87773k63108k30219j89108j47998j06888n7555%M1111
17049.5c420397Q2221J23331J56221J72664J89108J97331TJ80886J64442J56220J47998
17047.9a652644J39776J31554J47998TJ72664J89108K13775K21997K46663K46664K71329
17046.3D76882K79552K71330K79551K63108K38441K13775J72664J23332N7554q222
17044.9B367967r0443j72664k54886l28884m02883m60438n09771n26215n59103n67326
17043.4a504646n59103n42659n26215n01549m60438m19327l86440l28884k79552k30219
17042e739032j89108j31554q2221m9333%K4667N7555P3998J06888J15109J31554J39776
17040.3e541701J47998J56220TJ47998J39776J23331R0444P3999M9332J6445%j6445
17038.5d456383k4666l2888k4667j6444%J6444M9333O5777R0443J15109J31554J56220
17036.8c930168J64442J80887J89108J80886J80887J72664J47998J31554J15110R0443
17035.4b376189Q2221O5777N7554M9333TM9332M1111TM1110M9333M1110N7555TP3999
17033.4a619755Q2221R8665J06887J15110TJ23331J15110J23331J15110J06887J15110
17031.8d02883J06887J06888R8665TR0443TQ2222O5776N7555M9333L2888K4667Q222
17029.9E09771J6444UK4667M1110N7555O5777R0443R8665J06888J06887J06888R8665
17028A356648R0443P3999M9333M1110L2889J6444K4666L2889M9332O5777Q2221J06888
17026.3B022639J23331J39776TJ23331J15110R0443N7555K4666q222m1110p3999r0443
17024.6B622853j15110j23332j23331j31554j15109r8666q2221o5777m9332l2889k4666
17023A660866k4666k4667m1110n7555q2221r8665j31554j56220j80887j97330k13775
17021.4D52216k21997Tk13775Tj89108j72664j39776j23332r0443p3999m9333k4666
17019.7a282649q222J6444M9333Q2221J23332J64442K13775K63107L20662L61773M27550
17018.1G31768M60438N09770N42660N75547O08436O24880O41325O65991O65990O74214
17016.7F701019O82434O65991O57769O24880N91991N59104N09771M52216L94661L28884
17015.2A2168720K71330K05552J47998Q2221K4667k4667p3998j15110j64442j97331
17013.8A2324940k30219k54885k95996l28884l61773l86439m11106m35771m43994m60438
17012.3H715435m68661m60437m60438m35772m27550m02883l86439l61773l28884l04218
17010.9D678380k71330k54885k13775j97331j64442j39776j23331r8665q2222n7555
17009.5C075068m1110j6444q222K4666M9333P3999J06887J31554J56220J72664K05553
17007.9C930168K13775K21997K38441TK46663K38441TK30219K05553J97331J72664
17006.3F372134J47998J15110R0442M9334K4665q222m1110o5777q2221j06887j06888
17004.7F388578j15109j15110j06887r8666r0443Vr8666j31553j47998j80887k13774
17002.8D818156k46664k71329l04218l20663l45328l45329l53550l45329l37106l20663
17001.4A627977l04218k71329k46663j97331j64442j15110q2221m9332k4667q222%
16999.8A64442%j6444l2888o5777q2221j31554j64442j97331k30219k46663k63108
16998.2a266205k71329k71330k79552k63107k54885k38441k21997k05553j80887j56219
16996.8c609505j15110q2221l2889Q222N7555J06888J47998J80886K13775K38441K54885
16995.2b631075K54886K63107K71330K63107K71330K63107K54886K54885TK38441K30219
16993.6A89108K30220K21996K13775J97331J80886J64442J39776J15110R0443M9333
16992.2A792420K4666%j6444k4667l2888j6444q222K4666M9333P3999J06887J31554
16990.5B104860J47998J64442J72664J64442J56220J39776J06888Q2221M9332J6445
16989C305288j6445l2888n7555o5777Um9332l2889j6444J6444L2889M9332P3999R0444
16987C165512R0443R8665R0443Q2222O5776L2889Q222l2889o5777r8665j23331j56220
16985.3C157290j64443j72664Uj64443j56220j47998Tj39775j56220j56221j64442
16983.6A241538j80886j97331j97330k13775k05553k05552j80887j64442j39776r8665
16982.1e42659n7555j6444K4666P3999J15110J56220K05552K21997K63108K95996L12440
16980.5A052430L28884L45329L45328L45329L37106L12440L04218K63108K30219J89108
16979.1D053499J39776R0443M1111q222n7555r8665j31554j47998j64442j72664j56220
16977.5C387509j47998j15110q2221m1111%M9333Q2221J31554J64442J97331K13775
16975.9C839725K13774K21997K05553J89109J56219J23332R0443N7555J6444k4666
16974.5E089485m9333q2221j06887j23332j39776j39775j31554j15110r0443n7555
16973D053499q222L2889Q2221J39776J89108K38441K87774L12440L45329L61773L78217
16971.5F413245L78216L94662L94661M02883TM11106L94661TL69995L45329L20662
16969.9A0622964K79551K30220J89108J31554Q2221L2889j6445o5777r8665j23332
16968.4A1264288j56220j56219j72665j64442j56220j47998j31554j23332j15109r8665
16967I841864r0443q2222q2221p3999To5777n7554m9333m1111k4666j6444%Q222J6445
16965I208762K4665M1111TM9332M9333N7555O5777TO5776O5777TP3999O5777N7554
16963I998083N7555M1111K4667J6443%l2888m1111p3999r0442j06888j23332j39775
16961.2I529424j56221j72664j80886j89109k05552k05553k13775Uk05552j80886j64443
16959.5G227233j39776j06887r0443p3999o5777p3999Tr0444j15109j39776j56219
16957.9F100805j80887k05553k05552k21997k30219k30220k38441Uk46663k54886k63107
16956.2C346398k71330k79551k79552k87774Tk95995k87774k95996Tl04218Ul12440
16954.3d60438l12440Ul04218k87774Tk63107k54886k38441k21997j97331j80886j56220
16952.5c790392j23332r0443m9332q222L2888Q2221J31554J64442K05553K30218K54886
16950.9b959959K79552K79551K87774TK79552K63107K46663K21997K13775J97331J89108
16949.3b13775J89109J80886K05553K13775K21997K46663TK63107K63108K63107K71330
16947.7B351523K54885K63108K63107K71330K79551K87774K95996L20662L28885L37106
16946.3E253927L53551L61772L69996L78216L69995TL53551L45329L20662K95996K63107
16944.7I036097K13775J72664J15110O5777%n7555j06888j56219k05553k38442k63107
16943.1H575659k79552k95996Tk87774k79551k54885k38441k13775j97331j89108j80887
16941.5E862363j72664j80886j80887j97330k05553k13775k30219k38441Tk46663k46664
16939.9C510840k38441k30219k21997k05552j97331j80887j64442Tj56220Uj64442
16938.2A274427j72665j80886j97330k05553k21997k30219Tk38441k30219k05553j72664
16936.6a011319j31554r0443l2889J6445O5776J15110J64442J97331K21997K46663
16935.2b38441K63107K79552K95996L12440TL28884L37107L45328L53551L45329L53550
16933.6C288843L37107L20662L04218K71330K38441J97330J47998R8665L2889k4666
16932.2E212817r0443j56221k05552k71330l20662l61773l86439m19328m19327m11105
16930.7B170637l94662l69995l20662k79551k21997j64442j15110o5777j6444K4666
16929.3B46663N7555Q2221J06888J15109J23332J23331J23332J15109R8666Q2221P3999
16927.7A348426N7554L2889K4666%q222j6444l2889l2888k4666l2889q222%K4667M9332
16925.7A381314O5777R0443J23332J31554J56220J72664J80886K05553K13775K21997
16924.2B943515K46663TK63108K63107K63108K63107K46663K21997K05553J56220J23332
16922.7E443036Q2221K4666q222o5777r8665j39776j80886k21997k46664k79551l12440
16921.1C995945l37107l69995m02883m19328m43993m52216m68661m68660m52216m35771
16919.6b54885m19328l94661l61773l20662l04218k63108k46663k13775j97330j80887
16918.2c157290j56220j39776j23331r8665p3999n7555k4667q222J6445M1110O5777
16916.6c716393P3999R8665J15110J15109J31554J39776J47998TJ72664J80887K05552
16915b187081K13775K38441K63108K71329K95996L04218L12440TL20663L20662L04218
16913.4I70209K87774K54885K21997J80886J39776Q2221J6444l2888r0443j47998j89109
16911.9A693754k30219k54885k71330k79551k63108k38441k13775j80886j39776r8665
16910.4d76882o5777k4666K4666M9332R8666J23331J64443J89108K21997K46663K63108
16908.8H13989K87773K95996L04218L12441L12440L04218TK87773K79552K63108K38441
16907.3D004167K13775J80886J56220J15110P3999M1110Q222l2888n7555q2221j06888
16905.7D513937j23331j39776j47998j56220Tj64442j72664j64443j72664j64442Tj72664
16903.9B614631j64443j64442Tj56220Tj47998j39776j31554r8665p3999l2888Q222
16902.2A192206O5777J23331J80887K38441K87774L28884L61773L78217L86439L78217
16900.8C921946L61772L28885K87774K38441J89108J31554Q2221K4666k4666o5777
16899.3E475924j15109j47998j80887j89108k13775k05553k05552j80887j64442j39776
16897.9C732837j06887p3999m9333j6444Q222L2889M9332O5777P3999TO5777P3999
16896.2C930168N7554M9333M1111L2888L2889M1110M1111N7554O5777Q2222R0443R8665
16894.4D620825J15109J23332J31554J39776TJ39775J47998TJ39776TJ23331J15110
16892.7F224136J06887Q2222O5776M9333L2889J6443%j6443l2889n7555p3999r8665
16891F298135j31554j72664k05553k54885l04218l53551l94661m27550m68660m93326
16889.6C091513n09771Tn09770m93327m76882m52216m19328l94661l69995l37106l12440
16888a693754k87774k71330k54885k38441k13775j97331j72664j56220j47998j23332
16886.5c757504j23331j23332j23331j39776j64443j80886k05553k30219k46663k63107
16885.1e558145k79552Tk79551k79552k63107k54886k38441k21997k13775j97330j89108
16883.5h254996j64443j47998j15109r8666n7554l2889Q222L2889M9332P3999Q2221
16881.9h624992Q2222Q2221P3999N7554M9333M1110J6445Q222%j6445j6443l2889m1110
16880.1h320773m1111Um1110Tm9333Tm9332n7555To5777n7555n7554m1110j6445%K4666
16877.6i003209M9333Q2221R8665J23332J39776J47998J56220J47998TJ31554J23331
16876g654783J06887R8666R0443TQ2221TR0444Q2221Q2220Q2222O5776O5777M9333
16874.1f585909M1111K4666%Tk4666k4667m1110m9333Tn7554m9333m9332m1111j6445
16872.1f923016q221J6444M9333P3999J15109J47998J72664K05553K30219K54885K71330
16870.6e393703K87774L04218L12440L20662TL37107L37106L37107L37106L28884L20663
16869a849974L04218K87773K87774K71330K63107K63108K54885K63108K71329K54886
16867.5H71544K54885K38441K21997J97330J72665J31554R8665N7555K4666q222l2889
16865.9B228191n7554q2221r0444r0443r8665r0443r0444p3999n7554m9333l2888j6445
16864.2A397758%J6445K4666L2888M1111L2888K4667J6444%l2889n7554q2221j15110
16862.3A299093j31554j56220j64442j72664j64442j47998j23332r0443n7555j6444
16860.9G3999K4666O5777J15110J56220J89108K30219K54886K79551K87774K79552
16859.5A956862K71329K46664K05552J64442J15110N7555%m9333r8665j39776j72664
16857.9B557076j97331k30219k54885k71330l04218l28884l61773l94661m02883m43994
16856.4f33102m52216m60438m68661m43993m27550l94661l53551l12440k46663j97331
16855d390606j31554p3999j6444M1111R0443J47998J80886K13775K54886K71329K87774
16853.4c124401L12440L20662L37107L45328L53551L61773L53550L53551L45328L12441
16852B71330L04218K71329K46663K13775J80887J64442J39776J23331J06888R8665
16850.5B121304R8665Q2221TP3999N7555M1111K4666%k4666n7555q2221j06888j23331
16848.7B187081j23332Tr8665n7555q222M9333J23332J89108K54885L04219L45328
16847.1C042180L69995L78217L61773L37106L04218K63108K21996J72665J23332R0443
16845.6E665033O5776L2889J6444Q222%Q222J6445K4666M9333P3999R8665J23331J47998
16843.8F331023J80886J97332K13775K21996K21997K13775J97330J72665J39776R8665
16842.3H189220N7554K4667k4667m9332q2221j15110j23331j31554j47998j56220Tj64442
16840.6G120346j72665j89108k05553k30219k38441k63107k79552l04218l12440l28884
16839.2D596159l37107l53550l53551l61773l53551l53550l28885l04218k63107k13775
16837.7A373092j56220r8665l2889L2889R8665J39776J89108K21997K38441K46664
16836.3B252858K38441K30219K05553J64442J39776R0443N7555J6444j6444l2889n7555
16834.7C288843o5777p3999o5776o5777m9333n7555m9332m9333o5777p3999r0443j06887
16833B474855j31554j47998j64442Tj72665j64442j56220j39776j15109r8666p3999
16831.4I45542m9332m1111l2888k4666l2889m9333o5776r8666j23331j56220j97331
16829.8G3999k13775k38441k63107k63108k54885k54886k21997k05552j72665j39775
16828.4b154192r8666q2221m1110k4667Q223J6444M1110M9333N7555P3999Q2221R8665
16826.6a973306J23332J39775J56221J80886J89108J97331TJ89108J72664J39776R8666
16825.1a89108O5776K4667k4667o5776j06888j31554j47998j64442j72664j56220j47998
16823.5a216872j31554j06887p3999l2889%L2889Q2221J06887J47998J64442J89109
16821.9h38655J89108J80887J72664J47998J15110O5776K4667j6444p3999j31554j89109
16820.3c53551k38441k79552l12440l28884l37106l12441k87773k38441j80887j15109
16818.9b984625n7555J6444O5777J06887J39776J56220J72665J72664J64442J56220
16817.4a891085J47998J39776J31554J23331J23332TJ23331J31554J23331J39776UJ47998
16815.6a56220J47998TJ56220TJ64442UJ64443J64442J47998TJ31553J15110R8665
16813.5A915751R0443O5777TM9333M1110K4667J6444Q222j6444l2889n7554q2221j15110
16811.7A973306j31554j64442j89108k13775k21997k30219k21997k13775j89108j64443
16810.2C2888j15109p3999k4666L2888Q2221J31554J89108K30219K63108L04218L28884
16808.7A381314L37107L53550L53551L45329L28884K95996K54885K13775J56220R8665
16807.2D119276M1111k4667q2221j31553j72665k13775k38441k54885k79552k87773
16805.8B474855l04218l20663l28884l45328l61773l69995l78217Tl86439l78217l69995
16804.2a447091l61773l28884l04218k71330k38441j89108j47998r8666n7554q223
16802.7c453286M1111P3999J23331J47999J89108K05553K21997K30219K38441TK21997
16801.2a521090K13775J97330J72665J47998J23331R8666P3998M1111J6444%j6444
16799.6d52216l2888m1111m1110m1111m9333m9332n7555Uo5776p3999Tq2222r0443
16797.6a266205r8665j06887j06888j15109j15110j06887j06888q2221p3999m9332
16796.1b228191k4667q222K4667M9332P3999R0443J15110J31554J39775J47998TJ31554
16794.4a208650J23332J06887Q2221M9333K4666q222l2888n7555q2221j06888j23331
16792.8a233316j47998j64442j80887j97330k05553k21997Uk13775j97330j64442j39776
16791.1c510840j06888p3999l2888%K4666M9333O5777Q2221R0443UR0444R0443TR8665
16788.9b861294R8666J15109J15110J23331J39776J47998TJ64442J72664J89109J97331
16787.3a249760K05552K13775K21997K38441K30219K21997K13775K05553J80886J56220
16785.9H38655J15110R0443M9332Q222j6444n7554q2222j06887j23332j47998j47997
16784.3D19328j64443j72664Tj97331k05553k13774k30219k38442k46663Uk30219k13775
16782.5b359745j80886j47998r8666n7554q223M1111P3999J15109J39776J64442J64443
16780.9b154192J56220TJ31553R8666Q2221M1110K4667%Tq222Q222M1110O5777J15110
16778.9a241538J56220J97330K38441K71330K87774K95996L04218TK79551K63108K30219
16777.3A586867J89108J56220J15110O5777L2888j6444m9333p3999r8665j15109j23332
16775.7A669088j23332j23331j15110r8665r0443p3999n7555m1111l2888k4666k4667
16774.1H63321j6444l2888m1111m9332o5777p3999r8666r8665j23332j31553j39776
16772.5h222j64442j80887k05552k30219k54886k71329k87774k95996l04218Tk87774
16770.9b795517k71329k46664k21996j89109j47998j15109p3999m1111Q222M9333R8665
16769.4c946612J39776J89108K21997K54886K95996L12440L20662L28884L20662L12441
16767.9a249760K87773K63108K30219J97330J72665J23331R8666O5776L2889%k4666
16766.3A97331n7555r0443j06888j39776j64442Tj72664j72665j56220j39775j23332
16764.7a290871q2221n7555j6444K4666O5777J23332J64442K13775K71329L12440L53551
16763.2H2221L94661M19328M27549M27550M19328L94661L53550L12441K46663J89108
16761.7C667060J23332M9333j6445p3999j31553j80887k21996k46664k79552k87773
16760.3B400856k95996l12440Tl12441l20662l12440Tk95996Tk87774k71329k63108
16758.6a192206k46663k21997j89108j64443j23331q2221k4667L2889R0443J56220
16757.1a965084K05553K46663K71330K87773K87774K63108K30219J89108J47998R8665
16755.7B63107O5777L2889J6444%TJ6444L2889M9332P3999R8666J23331J39776J64442
16753.8A077096J80887J89108K05553K21997K38441K63107K79552K95996L20662L37106
16752.4C609505L37107L45329L37106L28884L12441K87773K71330K46663K30219K05552
16750.9F511909J80887J47998J23332Q2221M1110%m9332r0444j39775j97331k30219
16749.3F380356k71330l04218l28884l37106l53551l45329l45328l28884l20663k95996
16747.9C149067k79551k54885k30220k05552j72665j47998j15109q2221m9333q222
16746.5A603311L2889O5776J06888J47998J80886K13775K38441K71330K87773K95996
16745C445063L04218K87774K63108K30219J89108J39776Q2221L2889j6445p3999j15109
16743.4D768823j56220j89109k13775k30218k46664k38441Tk30219k13775j89108j72665
16741.9B450188j47998j23331r0443o5777l2889%L2889P3999J06887J47998J89108
16740.3B540631K13775K54886K79551K87774K95996K87774K63107K38441K05553J47998
16738.8E015486J06888N7554Q222m9332r0443j39776j89109k30219k71329l20663l53550
16737.3C543729l78217m11106m27549m43994m35772m19327m02884l69995l20662k87774
16735.8c53551k30219j89108j39776r8665p3999m9333l2888m1111m1110m9333To5777
16734.1a414203p3999q2221p3999q2221o5777o5776m9333l2888q223K4667M1110Q2221
16732.4a800642J15110J39776J72664J97330K21997K30219K46664K54885K46663K54886
16730.9B79552K63107K54886K63107TK63108K71329K71330TK79551K79552K95996TL20662
16729C872613L28884L53551L69995M02883M19328M43994M60437M68661M60438M52216
16727.6H033000M11106L69994L12440K46663J72665R8665Q222o5777j39776k05552
16726.2I241650k63108l20662l53550l94662m19328m27549m35771m35772m27550m11106
16724.7E352592l86439l61772l37107k95996k54885k21997j89108j56221j23331r0443
16723.3B935293p3999o5777m9333m1110m1111m1110m1111l2889l2888k4666%K4666
16721.6B515965M9333Q2221J06887J31554J56220J64442J72665J64442J47998J06887
16720.1C798614O5777J6444o5777j31554k05552k95996l61773m35772m85104n34437
16718.7A364870n59103n59104n50881n26215m85104m43994l69995l20662k46664j89108
16717.2b885960j39776q2221l2888J6444N7555R8665J47998J97330K46664K87773L37107
16715.7a751309L86439M27550M68660M93326N17993N34437N42659N26215N09771M85104
16714.2C140845M52216M11106L53551L12440K54885K05553J47997J06888N7555Q222
16712.8E451258l2889o5777r8665j23331j39776Uj31554j23331r8665q2222p3999n7554
16710.9D143943o5777Tp3999r0443j06888j15109j39776j47998Uj31554j15109q2221
16709B713296m9333q222M1111P3999J23331J64442K05553K30219K54885K71330K87774
16707.5D308385K87774K87773K79552K54885K21997J80887J47997R0444M9332%m1110
16705.9F067916r0443j23332j64442j97331k38441k63107l04218l28884l45329l61773
16704.4C650616l61773l37106l20662k63108k13775j56220r0443j6444L2888Q2221
16703B006194J31554J47998J56220TJ39776R8665N7555Q222m9332j06888j56220j97331
16701.3B392633k21996k46664k46663k38441k13775j80886j47998j06888o5776j6445
16699.8G07101Q222N7555Q2221J15110J39776J64442J89108K05553K21997K46663TK63108
16698.1B647519K71329K79552K87774K79552K79551K87774K79552K79551K87774K95996
16696.7E475924K95996L12440L20662L37107L53550L61773TL61772L53551L37107K95996
16695.1I167651K54885J97331J31554N7554q222r0443j56220k21997k87774l37106
16693.6H707213l86440m19327m52216m76882m93327n01548n01549n01548m76883m60438
16692.2D037055m27550l94660l53551l04218k54886k05552j56221j15109n7555k4666
16690.8A743087Q222M9333O5777R8665J15109J31554J47998J64442J80887K05552K05553
16689.2C116179K21997K30219K38441K30219K13775K05553J72664J56220J15110Q2221
16687.7D982598M9332J6445j6445l2888n7555o5777Tp3999o5776n7555m9333l2888
16686D530382k4667q222%Tq222Tj6444k4667m1110m9333n7554o5777n7555m9333m9332
16683.8D069944l2889k4666q222%TJ6444Q222J6444TQ223J6444Q222TJ6444TK4667
16681.5D160387K4666L2889L2888K4666K4667K4666Q222J6444J6445K4666L2888M9333
16679.8D472827P3999R8665J23332J31554J56220UJ47998J31554J15109Q2221O5777
16678.1E911696L2888J6445%j6445k4666m1111m1110o5777r0443j15110j47998j80886
16676.4E237483k38441k71330l12440l53551l86439m11105m19328m27549m11106l94661
16674.9A611533l69995l28884k95996k46663j97331j56220j15109q2221m9333k4666
16673.5b54885%J6444L2888M1111O5777TO5776Q2222Q2221P3999O5776O5777M9333
16671.6D52216M1111M1110K4666L2889L2888M9333N7555O5777R0443R8665J23332J23331
16669.9A233316J39776J31554J23331J15110Q2221O5777L2888Q222j6444k4666l2889
16668.3A858196l2888q222Q222L2888P3999J06888J39776J72664K05553K30219K46663
16666.7C033958K63107K71330TK79551K71330K63107K46664K21997K05552J64442J31554
16665.1E623922R0443M9333Q222m1111p3999j15109j31554j56220j72664j80886j89109
16663.5D711268j97331j97330k13775Tk30219k38441k46663Tk46664k21997k13774
16662B244636j72665j47998r8665m9333%M1111Q2221J23332J47998J80886J89108K05553
16660.2B746184J97331J97330J89109J80886J56220J39776J15110R8665Q2221N7555
16658.8D160387M9332M1111M9333M9332N7555P3999R8665J15110J23332J47997J47998
16657.2E114151J64442J56221J64442J56220J47998J39776J31554J23331J15110J06887
16655.8F520132R8665R0444P3999O5777N7554L2888Q222q222l2888m9333p3998r0444
16654F692796j06887j15110j23331j15110j23332j06887Tr8666r0443r8665Tj06888
16652.3E401925j31553j39776j56220j72665j89108j80886j89109j72664j56220j31554
16650.9C782170r8666p3999m9332j6444Q222K4666M1111M1110M9333L2888J6445%j6445
16649C741059l2888m1111m9332n7555m1111k4666j6444Q222L2888M9333O5777Q2221
16647.3C716393R0443R8666R0443TQ2221P3999O5777M9333M1110K4666J6444%q221
16645.4D431717j6445j6444k4666k4667k4666q222Q222J6444M9333P3999R8665J31554
16643.7D694824J56220J72664J97331K05552K05553K13775J97331J97330J64442J47998
16642.2F553020J23332Q2221M1110%m1110r8665j47999k05552k46663l04218l45329
16640.7E410147l78217m19327m43994m60438m76882m76883m68660m52216m27550l94661
16639.2A011319l53550k95996k54886j89108j47998r0443m9333q222Q222L2889M1110
16637.6b95996L2889K4666Q222q222k4666k4667l2888k4667q222J6445M1110P3999
16635.9b21997J06887J31554J72664J97331K21997K38441K63108K79551L04218L12440
16634.5B006194L28885L28884L45329L37106TL12441L04218K79551K63108K30219J97331
16632.9E270372J72664J31554R8665N7554Q223m1111r0443j47998j97331k46663k79552
16631.3D735934l12440l37106l37107l37106l20662k95996k63108k30219j89108j56220
16629.9A956862r8666o5776k4667K4667N7554Q2221J06888J31554J39775J47998TJ56220
16628.1B762628J47998TJ39776J47998J31554J31553J23332J15110R0443P3999M1110
16626.6D053499%k4666p3999j06887j56220j89109k30219k54885k71330k79552k87773
16625B178859k63108k38441k05553j56220j15109n7555q222M1111Q2221J31553J56220
16623.4A545756J80887J89108J89109J72664J39776J15109P3999K4667q222o5777r8666
16621.8B458410j39775j80887k05553k30219k54885k71329k71330k63108k54885k30219
16620.4A56220j89108j56220j06888o5777k4666J6444M1111N7554O5777UM9333M1110
16618.5A6444M1111M1110M9333N7555P3999R8665J06887J15110J31554J23331J15110
16616.9I70209R8665Q2221M9333J6444%l2888m1111Tm9332m1111l2888k4666q223q222
16614.9I37320%q222j6444k4666m9333p3999r0443j06888j15109j31554j23331j23332
16613.2G3999j06887r0444n7554l2889J6444N7555J15110J47998K13774K63108L12440
16611.6I12654L53551L86439M02883M27550M35771M35772M27550M11105L86439L61773
16610.1D941487L28885K79551K46663J97331J47998J06887M9333J6444j6444m9333
16608.7F248802p3998q2222r0443Up3999Tq2221p3999r8666j06887j39776j64442j80887
16606.7D826377k13774k30219k38441k46664k54885k46663k38441k30219Tk30220k13774
16605.1B252858k13775j97331j89108j72664j47998j23332r8665n7555l2889Q223L2888
16603.5A060652P3999R8665J39776J56220J89109K13774K21997K38441K38442K46663
16602.1B877738K30219TK13775J89108J80887J56220J23331J06888O5777M1110Q222
16600.5D423494k4666l2888n7555m9333Tl2888j6444J6444L2888M9333O5777N7555
16598.8D382384N7554M9333K4666Q223j6445k4666m9332n7555q2221q2222r8665Tj06887
16596.9C905502r8666r8665q2221p3999n7555m9333m1110l2889m1110m9333n7555o5776
16595.2C157290r0444j15109j31554j56220j72664k05553k38441k54885k87774l04218
16593.7A200428l12440l28885l20662k95996k87774k63107k30219j97331j47998j06887
16592.3a290871m9333%O5777J31554J97331K71329L37107L94661M60438N09771N42659
16590.7A570423N83769O00214O08436UN83770N67325N42660N09771M76882M35771L94662
16589H090555L53551L04217K63107K13775J64443J15109N7555%n7555j23332j80886
16587.4I200539k46663l04218l61773m11105m52216m85105n17992n34437n59104n59103
16586D768823n59104n59103n50881n26215n01549m68660m35772l86439l45328k87774
16584.5A47998k30219j80886j39776q2221m1111q222K4666M1111M9332M9333TM1110
16582.8b79552M1111K4666Q222%k4666m9333q2221j06887j56220j89109k38441k63107
16581.1a315537l04218l20662l37107Tl45328l28884l20662k95997k87773k63108k54885
16579.5d711268k38441k30219k13775Tj97330j80887j56220j23332p3999k4666N7555
16577.9f306357J23332K21996K95996L86440M60437N26215N75548O08436O24880O16658
16576.5a866419O08436N67326N26215M60438M11105L45329K79552K13774J47998R0443
16575A784197L2889%m9333p3999r8665j15109j23332Tj31554j31553j31554j47998
16573.3F90657j47998j64442j72664j89109j72664j89109j89108j72664j64443j47997
16571.8a019541j31554j23332j06887r8666r8665Tj06887j06888j06887j23332Tj31553
16570.1b376189j31554Tj23331j15110j15109j06888r0443q2221o5777m1111j6444
16568.5c395731J6444M1111P3999J06887J31554J47998J56220TJ31554J06887O5777
16567b261080K4667k4667q2221j23331j72665k05552k30219k38442k46663Tk21997
16565.4d028833k05553j80886j56220j23332j06887r0443n7555m1111k4666%K4666
16563.8d990820L2889M1110N7555O5777P3999TR0443R8665J23332J56220J89109K38441
16562.1c749281K87773L45329M11105M68661N17992N75548O00214O24880O41325O33102
16560.6A356648O08436N83769N42660M85104M35772L86439L28884K79552K38441J97331
16559.2E443036J56220J31553R8666O5777M1110%k4666n7555r8665j31554j72664j97331
16557.5E253927k30219k46663k54885k54886k38441k05553j64442j23332q2220k4667
16556C428619J6444N7555R0443J06888J06887J06888R0443O5777M1110Q222j6444m9333
16554.3D053499n7554q2221p3999q2221n7555m9333q222J6444M1111P3999R8665J15109
16552.6C987722J06888J06887R0444N7554K4667q222m9333r0443j23332j56220j72664
16551C773948j89109j89108j97331j80886j80887j64442j56220j31554j23331j15110
16549.5B145970j06887r8666r0443q2221p3999o5777m1110k4666%L2888O5777R0443
16547.8A751309J23332J47998J80886J89108K13775K21997K30219UK21997K05553J80886
16546.1D127498J64443J31553R8666O5776L2889q222n7555r0443j47998j80887k30218
16544.5C905502k63108k95996l28884l37107l45328l45329l37106l28885l12440k95996
16543.1G15323k63107k30219j97331j39776j06887n7555q222M9333R8665J39776J80886
16541.5A80886K30219K54886K79551K95996L04218TK87774K79552K54885K13775J89108
16539.9C075068J39777J06887P3999L2888J6444q222j6444Tk4666q223%J6445L2888
16538C420397M1111N7554N7555M9333L2888Q222j6444m1111q2220j15110j39776j64442
16536.3C107957j80886j89109Tj80886j72664j64442j56220j39776Tj31554j23331
16534.7A340204j31554j39776Tj47998j56220j64442j72664Tj72665j72664j64442
16533.1c94661j56220j47998j23332j06887p3999m9333j6444J6444N7555R0443J23332
16531.5g81100J47998J64442J80886J80887J72664J64442J56220J47998J15110J06887
16530.1G56434R0443P3999N7555M9333M1110L2888J6445J6444%q222k4667l2888m1110
16528.2A027764m1111l2888l2889j6444Q222K4666M9333P3999Q2221R8665J15110J06887
16526.5A463535J06888R8665Q2221TP3999O5777N7555M9332M9333TL2888K4666%j6444
16524.5B219969m9332p3999j06888j39776j64442j89108k13775Uj97330j80887j56220
16522.8C20662j23331r0444p3999m1110m1111k4666l2888m1111m1110m1111m9333m1110
16521c20662m1111l2888j6444%J6444M1110O5777R8666J23331J47998J72664J97331
16519.3D52216K13775TK21996K13775K05553J80886J64443J39775J15110R0443O5777
16517.7B277524M9333M1110L2889K4666L2888L2889M1110N7555O5777Q2221TR8665
16516B918848J06888J06887J06888J06887R0443R0444N7554M1111J6444k4666m9333
16514.4C568395r0443j23332j64442k05553k38441k71329l04218l20663l37106l45329
16513A167539l37106l28884l20663k87773k71330k54885k21997k05553j72664j47998
16511.5a381314j15110p3999m1110%M1110Q2221J23332J72664K05553K38441K71330
16510d76882L04218L20662L53551L78217L94661M19327M19328M27549M19328M02883
16508.5C362842L78217L45329L12440K79552K38441J97330J64442J39776J23332R8665
16507.1E640366Q2222P3998O5777TN7555O5777TO5776P3999O5777P3999O5777N7555
16505.2F520132M9333L2888K4667Q222q222q223j6444Tq223Q223J6444M1111O5777
16503.3F709241R0442J23333J56219J89109K13774K54886K79552K95996L20662L37106
16501.9H970320L37106L28885L28884L20662K95996K71330K63107K30220K05552J89109
16500.4A1741171J64442J39776J06887Q2221M9332Q223k4666o5777j06888j39776j80886
16498.9A1774059k13775k38441k54885k63107k71330k71329k71331k63107k54885k46664
16497.4I225205k38440k38442k38441k30219Uk38441k38442k54885Tk71329k87774
16495.7F273469k95996Tl04218Uk87774Tk87773k79552Tk95996l04218l20662l37106
16493.7B088416l53551l78217l94661m02884m19327m11106m19327m19328m02883l86439
16492.2a899307l78217l53551l20662l04218k63107k38442j97330j64442j23332r0443
16490.8d333051o5777l2889k4666q222Uj6444q222TJ6444K4666O5777J06887J56220
16488.8d143943J97331K54885L04218L37107L78217M02883M11106M19327M19328M02883
16487.3f16658L78217L45328L20663K87773K46664J97330J56220J15110O5777K4666
16485.9A521090j6444m9333p3999j06887j06888j15109j15110j06887q2221o5777m1111
16484.3F41324q222Q222M1111N7555P3999R0443R8665TJ06888J06887R8666J06887
16482.6A521090J06887R8666J06887J15110J23331J31554J56220J72664K05553K30219
16481.2B968181K71330L04218L45328L86439M27550M60438M85105N17992N50881N67326
16479.7G284788N83770N91991O08437O16658O08436O16658O08435O00215N91991N67326
16478.3A3278705N34437N01549M52216L94661L20662K38441J39777M9331o5776j64442
16476.8A5679561k63107l61774m60437n34438o16658o82435p39990p89322q30433q55099
16475.4I545868q87988r04432r12654Uq96210q79765q38655q05767p48212o90657o24880
16473.7d68660n67326m93326m19328l61772k87774k21997j64442r8666m9332%M1110
16472.1c091513P3999J15110J39776J64442J97330K05553K38441K63108K79551L12441
16470.7a101762L28884L45328L53551TL53550L37107L28884L12440K79552K71330K38441
16469.1B400856K21997J97330J64442J39776J15110P3999M1110q222m9333r8665j56220
16467.5C042180k05553k54885k95996l37106l69995l86439m11106m19327m19328m27549
16466d85104m19328m11105l94662l78217l53550l28885k95995k71330k46663k13775
16464.6c798614j97331j72664j56220j39776j23331j15110j06887r8666r0443q2221
16463.2e081263q2221o5777n7555n7554m9333l2888l2889k4666j6445j6444%q222Q222
16461.3e517035Q222TK4667K4666K4667L2888M1111M1110TM9333O5777TR0443R8665
16459.3d900377J23332J39776J47998J56220UJ39776J23331J06888O5777M9333Q221
16457.6c527285j6444l2888o5777p3999q2221Wp3999To5777Tn7555m1110k4667q222
16455.1d538604K4667O5776J06888J64442K13775K79552L45328M02883M52216N01549
16453.7a981528N42659N75548O00214O08436O24880UO08436N91992N59104N17992M76883
16451.9D974376M27549L69995L12440K46663J80886J15111N7554q222o5777j15109
16450.5F495466j72665k05552k46664k63107k79552k79551k71330k63108k30219k13774
16449.1D069944j89109j64442j39776j31554j23331j31554Tj47998j64442j97331k30218
16447.5B318635k46664k79551l04218l12440l20663l20662Tk95996k79552k63107k38441
16445.9h63321k05553j89109j56220j47998j23331j15110j06887r8665r0444r0443
16444.5b187081q2221Tp3999n7555n7554l2889k4666%J6444L2889N7554O5777P3999
16442.6b351523Q2221R0443Q2221P3999O5777N7555M1111L2888J6444TJ6445Q222K4666
16440.7a743087L2888M9333P3999J06887J39776J80887K13775K46663K95996L20662
16439.3h2221L45328L78217L94662M11105TM02884L86439L78217L45328L28885K95996
16437.7C995945K71329K46663K13775K05553J80886J64442J56221J39776J39775J15110
16436.2E829475J15109R8666R0443Q2221O5777M9332M1111K4666Q222q222j6444l2888
16434.5F347468m1111n7555o5777q2220r0444j06887j23332j31553j39776j56221j56219
16432.9E196373j64443j56220j39776j31553j06888q2221n7554k4667Q222M1111P3999
16431.4D456383R0443J23332J39775J47998UJ39776J15110J06887Q2221O5777M9333
16429.6E813031L2888M1111M1110O5777R0443J23332J56220K05553K30218K46664K63107
16428G309454K63108K38441K21997J72664J39776R8666O5776M1111L2888J6444K4667
16426.5H624992M1110N7555P3999J06887J15110J31553J47998J39776J31554J15110
16425I685644Q2221N7555J6444l2889p3999j23331j72665k21996k63108k95996l28884
16423.4H328996l61773l69995l78217l86439l94662l86438l78217l86439Tl94662l94661
16421.9D111054m02883m11106m19327m27550m27549m19328m19327m02884l94661l86439
16420.4@l69995l61773l53550l53551l45328l45329Tl45328l53551Tl53550l53551
16418.7d234386l53550l45329l37107l12440k87773k63108k21997j89108j56221j15109
16417.2f816128p3999m9332j6445J6445M9332O5777R8666J23331J47998J64442J89108
16415.7f100805K05553K13775K21997K13775K05553J89108J64442J39776J06888P3998
16414.2d365940N7555L2889J6444Q222%Q222TJ6444L2889M1110O5777R0444J06887
16412.4c880835J23331J39776J56220TJ64443J56220J47998J39775J15110TR0443P3999
16410.6b302190O5777N7554N7555UQ2221J06887J31554J72664J97331K46663K79552
16408.9g89322L04218L45328L53551L78217M02883L94661M02884L94661L69995L61772
16407.5B918848L20663K95995K46664K13775J56220J15109N7555Q222m1110r0444j39776
16405.9D061721j89108k21997k71329k95996l37107l53551l78216l86440l94661Ul86439
16404.1E7555l61773l45329l28884l04218k63107k21997j89109j31554r0443l2888
16402.7b211747Q222N7555R0443J23332J39775J56220J64443J64442J47998J39776
16401.3a019541J15109J06887Q2222P3999N7554O5777TQ2221R8665J31554J64442K13775
16399.5B38441K63108L04218L53550L86439M19328M27549M43994M52216M35772M27550
16398.1D152165M11105L86439L61773L45328L20663K87774K63107K30219J97331J64442
16396.7G120346J23332Q2221M1110J6444k4666m9333p3999r0443j15109j31554j47998
16395.1F750351j72665j97330k21997k46663k79552l12440l45328l78217m02884m27549
16393.6C765726m35772m52216Tm35772m11105l86439l45329k95996k54885k05553j47998
16392.1e7555j23331q2221m9333k4666j6445%TJ6445Q222J6444UK4667L2888M1111
16389.9a80886M9332N7555P3999TJ06887J15110J31554J47998J64442J72664J97331
16388.3A109985K05552K21997K38441K38442K46663TK30219K13775J80886J47998R8666
16386.7C379287M9332q222o5777j15109j64443k13774k38441k54886k71329k63108
16385.3A833530k54885k21997k05553j72664j31554j06887p3999m9333k4666%J6444
16383.7F08436M1111M9332O5777VN7554M9333M1111K4666Q222j6444m9333o5777r8665
16381.5I12654j23332j39775j47998Tj56220j39776j23332j15109r0444q2221o5777
16380d19328m9332l2889k4666q222%J6444K4666M1111N7555P3999R0443R8665J23332
16378.1h222J23332J39775J39776J47998J39776TJ31554J31553J31554TJ39776J47998
16376.4A636200J64442J80886J97331K05552K13775UK05553J97330J80886J64443J39776
16374.6C913724J23331R8665O5777M1111Q222l2888n7555j06888j39775j80887k13775
16373.1C519062k46663k79552l04218l20662l28884l45329l37106l37107l20662k95996
16371.6D02883k63107k05553j64442r0443k4667M9333J23332J89108K54886L04218
16370.2E75548L53550L78217L94661L94662M02883L86439L69995L37106L20663K87773
16368.7D201497K54886K21997J80886J56220J15110R0443O5777L2888Q222k4666m1111
16367.1E262149o5776r0444j06887j23332j39776j47998j64442j56220j72664Tj72665
16365.6C749281j72664Tj64442j47998j39776j15110q2221m9332%L2888Q2221J15110
16363.8B935293J64442J89108K21997K46664K54885TK46663K30220K05552J80887J39776
16362.3E270372R8665O5777L2888q222l2889o5776r0443j06888j31554j56220j89108
16360.7D686602k13775k38441k71330l04218l20662l45329l53550l53551l45329l37106
16359.2A603311l20662k95996k79552k54885k21997k05553j64442j56220j39776j06887
16357.8e42659r8665q2222p3999To5776o5777Tq2221Ur0443q2222o5776n7555l2889
16355.6a644422q222K4667N7554R8666J39775J80887K13775K54885K79552L12440L04218
16354B13775L28884L20662L12441L04218K71329K54885K30219J97331J72664J31554
16352.6B737962R8665O5777J6444l2888q2221j31554j72664k30219k63108l04218l20662
16351A381314l28884l37107l28884l12440k79552k63107k30219k05553j72664j47998
16349.6a225094j31554j06887q2221n7555m1111q222J6444N7555R8665J39776J80887
16348a159317K21997K54885K87774L12440L28884L53551L61773L78217UL69994L53551
16346.3B820183L37107L12440K79551K46664K21997J97330J64442J47998J31554J06887
16344.8D966153R8666Q2221O5777M1110K4666%j6444l2888m1111m9332l2889l2888
16343.1E073041j6444%K4666L2888N7555TP3999TO5777P3999N7555N7554M9333L2888
16341.1E714365L2889K4666J6444TJ6445Q222%Q222%Tj6444j6445l2888m1111o5776
16338.9E665033p3999r0443j15110j15109j23332Tj15109j15110r0443q2221n7555
16337.4D563270m9333k4666j6444Q222J6444L2889M9332P3999R0444J23331J56220
16335.8E023708J89109K30219K63107L12440L45329L86439M02883M19328M19327M02883
16334.3H394772L69995L37107K79551K21998J64442J06887O5777J6444q222l2889m9332
16332.7I866530m9333n7554n7555m9333m9332m1111m9333m9332n7555To5776o5777
16331I216984p3999Wr0444r0443j06887j15109j23333j31553j47998j56220Tj72665
16328.9G556117j72664j80886j97331j97330k13775Tk30219k38441k46663k63108k71329
16327.3E130596k87774k95996l04218l20662l20663l28884Tl20662l20663l04218k87773
16325.7A710199k71330k54885k46664k21997k21996k05553Tj97331k05552k05553Tj97330
16324i29098k05553j89108j72665j56220j23331r8666o5776m1111%J6444M9333M9332
16322.2a866419O5777N7555TM1110K4667%j6445l2888m9333o5776q2222r0443r8665
16320.4b055527j06888j06887j23331j23332j31554j39776j47998Vj39775j31554j23332
16318.5c773948r8665r0443p3999n7555m1110l2889j6444%Q222K4666M1111N7555Q2221
16316.6c971278J06887J31554J56220J72664J89108J97331J89109J72664J56220J15110
16315.2b384411Q2221M1110q222m1110o5777r8666j06887j23332j06887r8665q2221
16313.6b992847m9333k4666J6444L2888P3999Q2221J06888J06887J06888J06887R8665
16312b335079Q2221P3999O5777N7555TO5777O5776Q2222Q2221R8665TJ06888J15109
16310.1a282649J15110J15109J23332J23331J31554J39776J56220J64442J89109J97330
16308.7A72664K46664K71329L04218L45329L61772L86440L94661L86439L61773L45328
16307.3C576617K95996K46663K05553J47998R8665N7555J6444k4666m9333p3999r8665
16305.7D398828j15110j39775j56221j64442j80886Tj97331Tj97330j89109j89108
16304.1B491299j72664j56220j47998j39776j15110j15109j15110j15109j23332j39776
16302.7A151095j56220j89108k05553k30219k54885k63108k87774k95996l04218Tl12440
16301.1a652644l20662Tl28885l37106Tl53551Tl61773l69994l69995l61773l53551
16299.3e821253l45328l20663l04217k63108k30219j89109j39776p3999j6443M1110
16297.9g663005J15109J72665K30219K87774L28884L69995M19327M43994M85105N17992
16296.5d291941N50882N91992O16658O57768O74213O90657O82435O90657O65991O41325
16295B170637N91991N50882M93326M43994L86439L37107K79551K38441J89109J47998
16293.6E829475R8665O5777L2888q222l2888o5777q2221r0443r0444r0443p3999o5777
16291.9E426591m1110l2889k4666Tk4667m1110m9333o5776p3999r0444r0443Tp3999
16290D703046n7555m1110l2889j6444Tk4667l2888n7555p3999j06887j39776j64442
16288.3C938390j89109k13775k38441k46663Tk54886k38441k30219k13774j97331j64442
16286.7A504646j56220j31554j23332j06887r0443Tp3999o5777n7555m1111l2888k4666
16285E09771j6444j6445q222k4666m9333o5777j15109j47998j89109k38441k87774
16283.4f49547l20662l45328l69995Tl61773l45328l28885k79551k46664k05552j56221
16281.8c979501j06887o5777j6444M1111Q2221J31553J80887K30219K79552L04218
16280.3b918848L45328L61773L78217L86439L78217TL61773L37106L37107L20662L12440
16278.8I78431K95996K87774K63107K46663K30219J97331J56220J31554P3999M1110
16277.3B902404q222m9333r0443j15109j47998j56220j72664j72665j64442Tj56220
16275.7A504646j47998j31554Tj23331j15110j06887r8665p3999n7555k4666%K4666
16274E17993M9332Q2222R0443J06887J06888J06887R8665Q2221TO5777VQ2221R8665
16271.9A767753J15110J31554J47998J56220J80886TJ80887J80886J72665J64442J47998
16270.3C527285J47997J31554TJ23331J39776J47998J56220J72665J97330K13775K30219
16268.7E319704K38441K54886K54885K46663K46664K38440K13775K05553J80887J64441
16267.2G564339J31554J23332R0443Q2221N7555M1111L2888J6444Q222%Tq222Tj6444
16265.2H115221j6444Tk4667k4666Tm1111Tn7554p3999q2222j06887j23332j47997
16263.4G334121j72665j80886j89109j97330j89109j64442j47998j15109q2221m9333
16261.9E845919k4666q222%Tj6445l2888o5777r8665j31554j64442k05553k38441k54885
16260D604381k79552k95996Tl12440l04218Tl12440l04218k95996l04218k95996Uk87773
16258D19328k71330k63108k46663k30219k13775j80886j47998j06887o5777q222M1110
16256.5a274427R8665J64443K21997K71329L28885L61772M11106M27549M35772M27550
16255A874641M11105L86439L37107K95996K38441J89108J39776J06888Q2220P3999
16253.6D135720O5777Q2221R8666J15109J39776J56220J72664J72665J64442J56220
16252.1E459480J31554R8665N7555J6444l2889r0443j39775j97331k46663k95996l53551
16250.5D407050l86439m27550m60438m76882m93326m85105m85104m76883m43993m11106
16249.1a39776l86439l53551l04218k54885k21997j72664j31554j06887p3999n7555
16247.7b203525m1111l2888Tk4667j6444TQ222L2888O5777J06888J56220K05552K71330
16245.8a521090L20662L69995M19328M43993M76883M93326M93327M93326M85105M52216
16244.4B927071M27549L94661L45329K95996K38441J89109J23331O5777%n7555j15109
16242.8D834600j72665k13774k46664k79551k87774k95996k87774k79551k54886k38441
16241.3B277524k21997j97331j80886j72664j56220j47998Tj31554j23331j06888r0443
16239.8F00214o5777l2888%M1110Q2221J15110J47998J72664J80886J89109J89108
16238.2A619755J72665J47997J39776J06888R8665Q2221O5777N7555M9332L2889K4666
16236.6B598186Q222j6444m1111p3998j06888j39776j72664k13775k30219k54885k71330
16235A085318k79551k79552k87774k79552k79551k71330k54885k46663k21997j89109
16233.6a504646j56220j15109n7555Q222O5777J39776K05552K63108L28884L69995
16232.1d52216M19328M27549M60438TM52216M19328L78217L20662K63107J97331J23332
16230.5C469730N7555q223o5776j23332j56220j97331k21997k38441k54885k63108
16229.1A997972k71329k87774k95996l12440l37106l61773l78217m19328m43994m68660
16227.7a578645m85104m93327n01548m93327m68660m52216m19327l69995l28885k79551
16226.2e870585k21997j64442j15110n7555%M9333J06887J56220K05553K46663K95996
16224.6e369037L20662L45329L69995L78217UL53551L37106L12440K87774K38441K05553
16222.9a463535J64442J23331P4000M1110%k4666m9333o5777p3999To5777m9332k4667
16221a488202Q222L2889Q2221J06887J39776J64442J89109K05553K13774K13775TK05553
16219.3B87774K05553J97330J80887J72664J47998J39776J15109R0443P3999M9333
16217.9A660866K4666%j6444m1111n7554q2221q2222j06887r8665j06888r0443To5777
16216H46877m1110k4667q222J6444L2889M9333M9332M1111M1110K4667Q222q222l2889
16214.1I94875m9333p3998r0444j06887j15110j31553j31554j47998j39776j47998
16212.7a39776j56220j72664Tj80887j80886j89109j89108j89109j89108j80886j64443
16211.1b104860j47998j23331r8666p3998k4667J6444N7555J06888J64442K05552K63108
16209.5a759531L12440L45329M02883M27549M52216M85105N01548N01549M93327M68660
16208.1B631075M27549L86439L28885K46663J80886R8666K4666m9333j15109j72665
16206.6C987722k13774k46663k63108k71330k79551k63108k63107k46664k30218k13775
16205.2A496424k13775j97331j97330j89109j97330j97331Tj89108j97331j97330j89109
16203.6f65991j80886j72664j64443j47998j31553j06888q2221n7555j6444K4667Q2221
16202a619755J23331J80887K38441K79551L28885L61773L78217M11105M19327M27550
16200.6A529312M19328M19327M02884L86439L61772L45329L04218K71329K38442J80886
16199.2D859266J39776R0443L2889q223m9332q2221j15110j23331j31554j23332j15109
16197.6D374162r8666q2221n7555m1110q222%K4666TL2889L2888K4667J6444%k4666
16195.6D217942l2889m9333n7554q2221r0443j06888j06887j15110j15109j15110j06887
16194C239511r8666q2221p3999m9332m1111l2888l2889j6444l2888k4667m1110n7555
16192.2B655741n7555p3999q2221Tr0443q2221r0443p3999To5777m9333Tm1110m1111
16190.2A701976k4666l2888j6445k4666j6444k4666j6445k4666Tm1111m1110n7555
16188.5A356648p3999Tr0443Tq2222q2221p3999o5776n7555Un7554o5777r0444j06887
16186.3B30219j23332j39775j56220j80887j89108k05553Tk21997Uk21996k21997j97331
16184.5b277524j89108j64443j39776j15109q2221n7555l2888j6444Q222J6444TQ222
16182.7c025736%q222l2888n7555o5777r0443Tr0444q2221n7554m1111q222K4666N7555
16180.7c568395P3999R8665R8666R0443Q2221O5777L2888%l2888p3999j06888j39776
16179c379287j64442j89108k05553Tk05552j97331j80886j56220j31554j06888q2220
16177.4e204594n7555m1111k4666q222J6444L2888M9333P3999R8665J23332J47998
16175.8d793489J72664K05553K21997K46663K71330K87773K87774K95996TK71330K54885
16174.3a981528K21997J72664J23332P3999Q222m1111q2221j31554j56220j72664j89108
16172.7b154192j72665j64442j39776j15109p3999m1111Q222M1111Q2221J23332J64442
16171.1b441966J97330K38442K71329K95996L20662L28885L37106TL12441L12440K95996
16169.5H05767K71329K54886K21996K05553J80886J56221J47998J31553J31554TJ47998
16167.9B787295J56220J80886K05553K30219K63107K87774L12440L37107L53550L53551
16166.5E467702L69995TL69994L69995L61773L45329L28884L04218K79552K38441J89109
16164.9H994987J47998R0442M1111j6444p3999j31554j64442k05553k30218k38442
16163.5H213886k46663k38441k21997k05553j89108j72665j56219j47998Uj64442j72665
16161.7F002139j97331k13774k46664k71329k95996l37107l61772l94662m27549m43994
16160.3B811961m68660m85105m85104Tm68660m43994m19328l94661l53551l12440k71329
16158.7a775975k30219j89109j47998j06887o5777l2888Q222M1110O5777R8665J15110
16157.1b219969J31553J56221J64442J72664J89109J97330K05553K13775K21997K13774
16155.7c53551K21997K13775TK05553J97330J89109J72664J47998J31554R8665P3999
16154.1A512868M1110%k4666o5777r8665j23332j47998j72664j89108k13775k38441
16152.5B79552k54886k79551l12440l45329l78217m11105m27550m60438Um43994m11106
16150.8d365940l61772l12440k46664j80886j06888m1110J6444O5777R8665J31554
16149.3e303260J56220UJ47998J39776J31554TJ15109J23332J23331J39776TJ56220
16147.5c486174J72664J72665J97330J97331K05553K05552K05553TK05552K05553J89109
16145.9a323759J89108J80886J64443J56220J47998J31553J23332J06887R8666Q2221
16144.5E7555Q2221O5777N7554L2889J6444Q222j6444k4666l2889j6444q222Q222M1111
16142.6B71330O5776J06888J31554J64442J80886J97331K05552J97331J72664J56220
16141.1A849974J15110P3999K4666k4666q2221j39776j89109k30219k79551l12440
16139.7H05767l45329l69995l78217l86439Tl78217l53551l20662k87774k54885j97331
16138.1b853072j64442j23331p4000m9332j6444J6444M9332O5778R8665J23331J56220
16136.5b770851J97331K30219K63108L04218L37106L53551L78217L69995L61772L45329
16135.1C69995L04218K71329K21997J64443J06887N7555%m1111p3999j06887j23332
16133.5A151095j39776j31553j31554j06888q2221m9332j6444L2888P3999J23332J64442
16131.9H87988K05552K54886K87774L20662L53550L86440M02883M19327M35772M27550
16130.5D382384M27549M02884L78217L45328L04218K63108K05553J56219R8666M1110
16129.1G005236q222p3998j31555j80886k38441k87774l28884l69995l86439m02883
16127.6D596159m02884l86439l69995l37106k87774k46663j97331j31554r0443l2888
16126.2B113082J6444M9333P3999R8665TJ06888R0443P3999N7555M1110Q222q222l2888
16124.3B787295m9333p3999r0443j06888j23331j47998j56220j72664j80887j89108
16122.9A496424j89109j89108j64442j56220j31554r8666p3998m1111q222L2888N7555
16121.3E34437R8665J15110J47998J64442J80886J89109J97330K05553UK05552J97331
16119.6B647519K13775K05552K21997K38442K46663K63107K71330K79551K71330TK46663
16118E377259K21997J89108J56220J06888P3999L2888q222m1111p3998j06888j31554
16116.4E796586j56220j80886j97331k30219k38441k63107k71330k79551k71330k54885
16114.9C453286k38441j97331j64442j23332q2221m1111%L2889O5777Q2221J06887
16113.4B894182J23332J47998J64442J80886K05553K38441K54885K87774K95996L12440
16111.9E105929L04218TK71330K54885K05553J64442J15109O5777J6445m1111r0443
16110.3F676352j31554j80886k05553k38441k63108k71329k87774Tk79551k71330k63107
16108.8C995945k46664k38441k13775j97330j80887j56220j23331j06888p3999m9332
16107.3B409078j6445Q223K4666M1110M9333UL2888J6444Q222q222j6444Uj6445%J6445
16104.9B614631M1110N7555Q2221J06887J15110J39776J39775J47998TJ39776J23332
16103.3C856169J06887R0443N7555L2889Q222j6445l2888o5777q2221r8665j23332
16101.7C732837j47998j64442j80886k05553Tk13774k05553j89109j72664j47998j31554
16100.1A767753r8665q2221o5777n7555p3999q2221j15109j39776j80886k21997k63108
16098.5C86439l04218l28884l61773l78217l94661l86439l69995l61773l20662k95996
16097.1c116179k54885k13775j89109j47998j23331j06888q2221p3999o5777o5776
16095.7d439938o5777p3999Tq2221q2222r0443q2221Up3999o5777To5776p4000q2221
16093.5e582812j06887j15109j39776j64442j89109j97331k21996k38442k54885k63108
16092.1g473897k79551k79552Uk71329k54885k30219j97331j64442j06887o5777%O5777
16090.2i817197J31553J89109K54885L12440L53551M02883M27550M52216M76882M85105
16088.7f331023N01548N17993N26215N42659N59104N67325N75548N83769N67326N59103
16087.3h30433N42659M93327M68660M27549L86440L37106L04218K54885K30220J89108
16085.9B803739J56220J15109Q2222M9332%m1110p3999j15110j56220j80886k05553
16084.3B433744k38441k63108k79551k95996l20662l37107l53550l53551l78217Tl69995
16082.7a134651l78217l53551l37106l12440k79552k38441j89108j39776r0444l2888
16081.3c486174Q222M9333P3999J06887J06888J23331J15110J06887J06888R0443R8665
16079.7b499521R0443TJ06888J15109J31554J39776J56220TJ64442J56220J39776J15110
16078i37320Q2221M1110%m9332r0444j31553j72665j97330k21997Uk13775j97330j72665
16075.9b705074j39775j15110p3999l2888q222L2888N7555R0443R8665J23332J31554
16074.4b540631J31553J23332J23331J06888R8665R0443Q2222Q2221R0443J06887J23332
16072.8a381314J56220J89108K13775K46663K71330K87774TK87773K71330K54885K13775
16071.2A299093J80887J47997J06888P3999M1110K4667Q222%q222TQ222J6444L2888
16069.3A923973M9333O5777R0443J06887J15110J15109J06888R0443M9333Q222m1111
16067.7B680407r8665j39776j89108k21997k54886k79551k87774Tk95996k87774k79551
16066.1E7555k54886k46663k30219k13775j89108j72664j39776j23332r0443p3999
16064.7a677310m1111k4666%K4666M1111M9333N7554O5777TP3999TQ2221P3999TQ2221
16062.5i78431P3999R0443TR8666J15109J39776J56220J80887K05552K46664K79551
16061F98879L20662L53551L86439M19328M43994M60438M76882TM68660M52216M35772
16059.4E393703M02883L86439L45329L28884L12440K87774K79552K71330K63107K54885
16057.9H526326K54886K38441K21997J97330J80887J56220J23332R8664P4000M1111
16056.5A0113194Q222j6445m9333p3998j06888j31554j64442j97331k30219k54885
16055.1H896321k95996l28884l61773m11105m35772m76882m93327n17992n17993Tn09771
16053.5D028833m76882m43994m11105l61773l12440k63108k13775j72664j23332q2221
16052A167539m9332k4667%J6445K4666L2888M1111L2888M1111M9333M9332M9333N7555
16050.2A488202O5776N7555M9333M1110Q223q223m9332p3999j15110j39776j56220
16048.6A167539j64442j72664j56220j39776r8665o5777q222M1110R0444J39775J89109
16047H22211K30219K63107K87774K95996L04218TK87774K63107K46664K13774J80887
16045.4C699949J47998J06887N7555K4666q222m9332p3999r0444j15109j31554j47998
16043.8C420397j56220j64442j89109j97330k21997k30219k54886k71329k79552k87774
16042.4A167539k87773k71330k54885k30219j97331j64442j31554r0443n7555l2888
16041e50881Q222L2888O5777Q2221J06888J23331J31554J56220J64442J80887J72664
16039.4F74213J80886J72665J72664J64442TJ47998J31554J23331J15110R8665Q2221
16037.8B228191N7555M1111K4666q222l2889n7554p3999j06888j15109j23332j23331
16036.2A710199j15110r8665p3999m9333j6444J6444L2888M9333N7555TL2888Q222
16034.5A611533k4666n7555r0443j23332j56220j72664j89108j89109j97331j89108
16033B21997j64442j47998j31554r8665o5777l2889q222L2889N7555R0443J23331J39776
16031.3A6444J64442J89109J89108J97331TJ72664J64442J31554J06887Q2221M9333
16029.7A660866K4666%k4666l2889m9332m9333n7555n7554n7555m1111m9332l2889
16028A233316k4666q222Q222J6444M1111O5777R0443J06887J39776J64442J80887K05552
16026.3B219969K21997TK30219UK21997K13775K05553K05552K05553TK13774K13775
16024.4E040152K13775K30219K21997K30219K38442K30218K21998K13774J97331J80886
16023G219011J39776J15110O5777K4665k4665p3999j15110j56220j97331k21996k54886
16021.4F520132k71330k87773k95996k79552Tk46663k30219j89109j47997j06888o5777
16019.8D119276l2888Q222L2888M1111N7555M9332M1111TJ6444T%UQ222J6444K4666
16017.5D439938N7555P3999R8666J31553J56220J89109K05552K30220K46663TK38441
16015.9F314579K21997J97331J64442J23331P3999K4667j6444n7555r8666j31553j47998
16014.3F668130j56221j72663j72665j56220Tj39776j15109r8665p4000m9332k4667
16012.7E352592J6445M1110P3999J06888J23331J39776J47998TJ31554J06887P3999
16011.2F462577K4667j6445o5777j06887j47998j89108k13775k30219k38442k38441
16009.7E040152k30219k13774j97331j72664j39776j15110o5776l2889Q222M9333Q2221
16008.1D012389J15109J31554J64442J72665J89108J97331J97330J97331TJ80886J64442
16006.5E919918J47998J23332R0443O5777L2888Q222l2888m9333p3999r8665j23332
16005F010361j31554j64442j80886k05553k30219k63107k87774l20662l45329l61773
16003.5C519062l78217l86439l78217l61772l45329l12440k79552k38441j89108j47998
16002.1E01549j06888o5777m1110q222%J6444K4666Q222%k4666m1111p3999j06887
16000.2H2221j23332j64442j80886k05553k21997k30219k38441Tk54885k46664k54885
15998.6b277524k46663k38441k13775j89109j64442j06887o5777j6444M1110Q2221
15997.2c395731J23332J56220J72664J97331K05553K21996K30219K46664K63107K79552
15995.8a299093K95996L12440L20662TL20663L28884L20662TK95996K79552K63107
15994.2B080193K30219J97331J56220J15110O5776K4667k4667p3998j06888j39776
15992.7B524187j56220j72664j64442j56220j31554r8665p3999l2889Q222K4667N7554
15991.1A627977Q2222R0443R8665J06887R8666R8665R0443Q2221O5777TM9333M9332
15989.4B606408N7555O5777R0443J06888J39775J64443K05552K21997K54886K63107
15988D176831K87774K87773K87774WK95996L04217L12441L28884L45328L45329L53551
15986H476994L45328L28884L20663K87774K54885K21997J80886J31554Q2221L2889
15984.5A0664075l2889r8665j56220k30219k95997l45328l94661m27550m35772m43993
15983.1G802781m27550m11105l86440l53550l28884l04218k79552k63107k46664k30219
15981.6D571492k30219k13775k05552k05553j89108j97331j80887j72664j64442j39776
15980.2B672185j23332r8665p3999m1110k4667Q223L2888M9333N7554Q2221Q2222R8665
15978.5B721518R8665TR0444R0443P3999N7555K4666q222m1111p3999j06887j31554
15976.8B894182j56220j64442j56220j39776j15109o5777k4667M1111R0443J47998
15975.3B351523K05553K38441K79551K87774L04218K87774K71330K30219J97330J39776
15973.9D793489Q2221L2889k4667p3999j15109j47998j80886k05553k21997k30219
15972.4C708171k46663Tk38442k30219k05553j80886j47998r8665n7555k4666K4666
15970.8B055527N7555Q2221J06887J15110J15109J15110R8665R0443P3999M9333L2888
15969.3B992847J6445q223j6444l2888m1111m9332n7555m9333n7554n7555Um9332n7555
15967.3B417300o5777Tq2221j06887j23332j47998j64442j97331k13775k30219k38441
15965.7G81100k46663k38441Tk21997k05553j97330j64443j47998j23331r8665o5777
15964.1a167539m9333k4666%Q222J6444UQ222%k4666m9332o5777r0443j06888j23332
15961.9a636200j47997j47998j64443j72664Tj80887j80886j89108j89109j97331j97330
15960.3c576617j89109j89108j72664j56220j31554r8665o5777m1111q222K4666M1111
15958.8d563270N7555O5777P3998O5777M9333K4666Q222k4666m9333p3999r8665j15109
15957d579714j23332j23331j23332r8666q2221m9332q222L2888Q2221J39776J89108
15955.4d744157K38442K79551L28885L69994L94662M35771M52216M76883M85104N09771
15954g72878N09771N01548N17993TN09770M93327TM68660M60438M35771M02884L78217
15952.3D916821L37106L04218K46663J97331J31554Q2221Q222m1111j06887j47998
15950.8E928140j89108k21997k38442k46663Tk38441k30219k05553j97330j89109j72664
15949.3C551951j64442j56220j56221j47997j47998j31554Tj15109r8666r0443q2221
15947.7B129526p3999o5777p3999Tq2221p3999q2221o5777m1110k4667K4667N7554
15945.9A553978J15110J56220K21997K71330L12440L69994M02884M27550M43993M60438
15944.5D735934M60439M52216M35771M02884L78216L45329K95996K54885J97331J39776
15943.1H098777P3999Q221o5776j31554k05553k54885l20662l53550l86440m11105
15941.6F051472m11106m19327m19328m02883l86439Tl69995l78217Tl86439m19328
15940A693754m43994m76882n09771n50881n91992o16658o49546o57769To57768o33102
15938.5d752378o08437n67325n26215m76882m27550l53550k95997k30219j64442r8665
15937h501660l2888K4666N7554R8666J23331J23333J31553J15109J06888Q2221N7554
15935.4g613673M1111J6445Q221q221q222j6445q222T%K4666L2888O5777Q2221J15110
15933.4g276566J39776J64442J97330K13775K30220K38441K46663TK38441TK30220
15931.8d892154K21996K21997K13775VK13774K21997K30219TK46664K54885K71330
15930a923973K87773K95996L12440L28885L28884L37107L20662L28884L12440L04218
15928.5A233316K87774K79552K63107K54886K54885TK54886K63107K71330K71329K71330
15926.9D160387K71330K63107K46663K30219J97331J80886J64442J39776VJ47998J56219
15925.1F577686J64443J64442J47998J31554J06887O5777L2889j6445m9332q2221j15110
15923.5G128568j39776j47998j56220j39776j23331r0444n7554j6445K4667Q2221J23332
15921.9F487244J72664K21997K54885K87774L12440L28884L53551TL61773L53550L53551
15920.3I841864L37106L20662L04219K79551K54885K13775J80886J39776R0444L2888
15918.9A1996056k4666p3999j39776k05553k63107l20663l69994m27550m68660n17993
15917.4I184095n59103n83770o24881o33101o57769o65991o57769o49546o24880o08437
15916B918848n67325n26215m93326m52216m11106l78217l28884l04218k87774k63107
15914.6a093540k46664k46663Uk63108k79552l04218l20662l37106l53551l61773l69995
15912.8d670158l61772l45329l20662k87774k54885k05553j64442j15109o5777j6445
15911.4f807906L2888P3999J23333J56219J89109K30219K54885K79552L12440L37106
15910d818156L61773L78217L94662M11105TM11106M02883L78217L53551L28884K87774
15908.4f98879K54885K21997J80886J56221J31553J23332R8665R0443P3999TN7555
15906.8G64656O5777N7555O5777P3999R0443J15109J39776J80886K05553K30219K63108
15905.2B252858K71329K79552K71329K54886K30219J97331J64442J23331Q2221N7555
15903.8D185053K4666J6445q222%TJ6444M1110N7555Q2221J06888J31553J56220J80887
15901.9D990820K05553K21996K46664K71329K87774K95996L12440TL04218K87774K63107
15900.3H000111K21997J80887J31553Q2221K4667j6444o5777r8666j39776j56219j80887
15898.7G983667j89108j97331j97330j97331j89109j72664j56220j39776j23331r0444
15897.3F331023p3999m9332l2888k4667j6444Ul2889m9333n7554q2222r0443j15109
15895.4E673255j23332j39776j56220j72664j80886k05553k21997k46663k63108k79552
15894C683504l12440l20662l28884l45329l37106l28884l12441k95996k63107k21997
15892.5F16658j97330j47998r8666o5777q222L2889Q2221J23331J56221J97330K21997
15891I12654K46663K71330K79552K95995L04218L12441L04218TL04217K87774K79552
15889.4D102832K54886K21996J97331J47998J15109O5777L2889%k4667l2888m1111
15887.8E040152l2888j6444Q222M9333Q2221J31553J64442K13775K54886K95996L20661
15886.2F511909L53551L69995L86439L86440L69995L53550L20662K79552K30219J72664
15884.8I734976J15109N7556q222n7555j06888j39776j72664k05552k13775k38442
15883.3H764767k38441k46663Uk54886k46663k54885k63108k54886k71329k71330k87773
15881.6E681477k87774k95996l04218Ul12440l04218k95996Tk71329k54886k38441
15879.9B211747k05553j72664j31554r0443n7555%L2889Q2221J23332J56220J89108
15878.3B137748K05553K38441TK54885K46664K38441K30219K05553J80886J47998J06888
15876.7D431717O5776J6444l2888p3999j15109j47998j72665j89108j80887j64442
15875.3C436841j39776j06887o5777k4666K4666P3999J15110J47998J80886J97331
15873.8C839725K13774K05553TJ80886J56220J23332Q2221M9333Q222l2889n7554r0444
15872.1D883932j06887j15110j15109Tr0444q2221m9333m1110q222%J6444UQ223j6445
15869.9D201497m9332q2221j31554j89109k46663l04218l53551m11105m52216m93326
15868.5A488202n09771n17993Un01548m76882m43994m02884l53550l12440k54886k05553
15866.8c527285j47997r8666m9332q223L2889O5777R8665J15110J31553J39776J47998
15865.2c099735J56220J47998TJ39776J31554J23331J31554J23332J39776J39775J56220
15863.6a562201J64443J80886J97331K13774K21997TK30219K13775K05553J89108J56220
15862F33102J31554R0443M9333J6444k4666m1111p3999Tq2221p3999m9332m1111j6444
15860.2D43994Q222K4666M1111M9332M9333N7555O5777N7555O5776O5777Q2221R0443
15858.4A101762J06888J31554J47998J72664J89108K05553K21997TK30219TK21997
15856.8C181956K13775J97330J72665J39776J23331Q2221M9333K4666q222l2888m1111
15855.3D102832n7555Tn7554m1111l2888k4666q223q222%q222j6444l2888m9333o5777
15853.2C642394q2221r8665j15110j23332j31553j23332j15109j15110r8665r0444
15851.8B548853o5776o5777m9333m1110l2889m1110k4667l2888Tk4667k4666j6444
15850.1B096638j6445q222%q222Tk4666l2889n7555q2221r8665j15109j39776j47998
15848.2A356648j56220j47998Tj23332j06887o5777m1111Q223M1110R0443J23332J72664
15846.5A003097K05553K38441K63108K95995L12441L28884L45328L45329L45328L37107
15845D020611L28884L20663K95995K87774K54886K38441K13775J89108J72664J56220
15843.6F479021J47999J47998J56219J64442J89109K05552K30220K46663K54885K63108
15842.2H485216K38441K21997J97331J47997J15110O5777K4666q222m1111o5777r0443
15840.6I290982j06887j31554j47998j80886j97331k38441k63107l04218l37107l61773
15839.1G021680l94660m02884m19328m19327m11105l94662l69995l45328k95996k54885
15837.7C313510k05553j47998r0443m1111Q222M1111P3999R0443TR8666R0443P3999
15836C395731N7555L2888Q222j6444k4666n7555Tp3999q2221Tr0443r0444r0443q2221
15834B746184q2221To5777m9333m9332k4667k4666j6444k4666l2889m9332o5777r0443
15832.1B088416j15110j31554j39776j31553j23332r0443n7555j6444L2888R0443J23332
15830.5A529312J72664J97331K13775K30219TK21997K13775J97330J80887J72664J56220
15828.9C716393J64442TJ80887J89108K21997K30219K63108K79551K95996TL12440
15827.3F314579K95996K87774K71329K38442K21996J89109J56220J31553R8666O5777
15825.9H271441K4666%l2888n7555r8666j23331j39776j64442j80886j89109j89108
15824.3G120346j97330j97332j89108Tj72664j64443j47998j31554r8665q2221m9332
15822.7E500591l2889q222%J6444Q222q222j6444m1111o5777r0443j15109j31554j47998
15820.9D867488j56220j47998Tj39776j15109r8666p3999m1110j6444J6444M9333R0443
15819.1D086388J31554J64442K05552K30220K54885TK54886K46663K13775J72664J39776
15817.5F355690Q2220K4667k4667r0442j39776j89109k38441k87774l20662l45329
15816.1D826377l69994l78217Tl61773l53551l28884k95996k71329k38442k05552j72665
15814.5A471757j47998j15109r8665q2221o5777n7555Tm9332n7555o5777p3999r8665
15812.8E01549j23332j47998j80886k05553k54885k79552l20662l45329l78217l94661
15811.4b129526m02883m19328m19327m19328m11105m02884l94661l86439l78217l61773
15809.9f125471l45328l45329l20662l04218k71329k38442j97330j47998r8665m1111
15808.5h435883J6444P3999J31554J72664K21997K46663K71330K87774UK79551K63107
15806.7e895252K46663K30220K05552J80887J64442J47998J31554J23331J15110J23331
15805.3d226164J23332J39776TJ56220J64442TJ72664J72665J72664J56220J47998
15803.7b515965J15109R0444N7554Q222l2888q2221j31554j72664k13775k38441k63108
15802.1c379287k71329k71330k63107k30219j89109j47997q2222k4666N7555J23331
15800.7d678380J97331K63107L28885L69995M11105M35772TM35771M02884L78217L37106
15799.1f82435K95996K54885K13775J80886J56221J31553J23332R8665R0443R0444
15797.7I53765Q2221P3999TO5776O5777N7555M1111L2888J6444q222k4666m9333p3999
15795.8A307315r8665j15110j23331j39776Uj23331j06888q2221o5777l2888%J6444
15793.9A56220L2888M9333N7555TM9332M1111K4666Q222%k4666l2888m9333o5777p3999
15791.9B30219q2221r0443q2221r8666r8665r0443Tp3999o5777m9333m1110j6445Q223
15790f41324M1110O5777J15109J47998K05553K38441K95996L37107L78217M11105M43994
15788.5B039083M52216M60438UM35772M19327L94662L45328K95996K30219J64442R0443
15786.7F248802Q222o5776j56220k21997k95996l53551m11106m35771m68660m85105
15785.3C362842m85104m85105m60438m27549l86439l45329k79551k30220j56220r8665
15783.9H222k4666Q222N7555R0443J23331J31554J39776TJ23332J23331J06888R8665
15782.1A126429R0443TR8665R8666J06887J06888J15109J23332J15109J06888J06887
15780.5B285746R0443TQ2221Q2222Q2221R8665TJ15110J31554J47998J56220J72664
15778.8C634172J89108J89109J97330K05553TK05552K05553J89109J80886J64442J47998
15777.2E714365J23332R8665O5777L2889%l2889n7555p3999r0443r8665Tr0444p3999
15775.4E418369p3999n7554m9333m1110m1111l2888m1111l2888m1111l2888l2889m1110
15773.6D900377l2889l2888m1111Tn7554n7555p3999r0443r8665j15110j31554j39776
15771.9C987722j47997j56221j64442j72664j80886j97331k13775k38441k54885k71330
15770.5A989750k87774k95996k87773k71330k30219j97330j31554o5777Q222Q2221
15769C12440J47998K13775K63107K95996L12440L20663L04218K79551K30219J80887
15767.6B861294J15109N7555j6444p3999j47998j97331k38441k79552k95996l04217
15766.1A479980k95996k71330k30219j89108j23332n7555Q222P3999J39776J89109
15764.7G23546K38441K79551L04218L37107L53550L69995L78217L86439L78217L69995
15763.3D119276L53551L45329L20662K95996K79551K54885K30220K13775K05552J80886
15761.8F799683J80887J64442TJ64443J64441J64443J64442TJ39776J23331R0444M1110
15760.1H526326k4666r0443j64443k54885l28884l94661m60438n09771n50881n83770
15758.7E163484o00214o16658o24880o33103o41324o49547o49546o49547o41324o49547
15757.2a192206o24880o16658n91992n75547n34437n09771m76883m52216m11105l86439
15755.8f372134l69995l37106l28885l12440k95996Tk79552k79551k71330k71329k63108
15754.2i677422k63107k54885k63108k46663k46664k46663k30219k21997k13774j80887
15752.8a2045389j64442j31554r0443m9333%M9333R0443J47998J89109K38441K79552
15751.2a1486285L28884L78217M27550M76882N26215N67325O16658O41325O65991O74213
15749.7f183025O82434O74214O65990O41325O16658N83769N42660M93326M43994L86439
15748.3d52216L28884K63108J97330J39776P3999J6444l2888q2221j23332j47998j64442
15746.7A6444j72664j89109j80886j72664j47998j31554j06887o5777m1111j6444J6444
15745.1a192206L2889M1110M1111M1110K4667Q222q222j6445k4666U%J6444M1110O5777
15743i78431R0443J06888J23331J31554UJ15109J15110R0443Q2221O5777M9332K4667
15741.1B79552Q222j6444m1111o5777r0443r8665j23332j31554j23331j23332j06887
15739.5f33102r0444p3999m9332l2889j6444%TQ222%Tq222j6444Tl2889l2888m1111
15737.2a035986m1110m9333Tn7554p3999Tq2221r8666j06887j31554j47998j72664
15735.5b121304j97331k21996k54886k79551l04219l12440l28884l20662Tk95996k87774
15733.9e245705k54886k30218k05553j80887j64442j47998j31554j31553j31554j23331
15732.5f947681j23332j15110j15109j06888r0443q2221p3999n7554m9333m1111l2888
15730.9g835669j6444j6445%Q222J6445M1110N7555P3999R8665J23332J56220J80886
15729.2g112124K05553K46663K71330K95996L20662L28884L45329L37106L37107L28884
15727.7d094610L12440L04218K95996K79552K79551K63108K63107K54886K63107K54886
15726.3a323759K54885TK54886K46663TK30219TK21997TK13775TK21997K13774K30219
15724.3A932195K30220K46663K54885K71330K71329K87774UK79551K79552K54885K38442
15722.5E122374K13774J89109J64442J39776R8665P3999M9333K4666Q222q222k4666
15720.9F051472j6444k4667j6444T%Q222K4666M1111M9333P3999Q2220J06888J06887
15719.1F470799J23332J23331J31555J31553J23332J31553J23332J31553J23333J31553
15717.6G745226J31554TJ23331TJ06888R0444N7554L2888%m1110q2221j15109j47998
15715.8H156332j80887j97331k21997k30218k30220k21997j89108j64442j06887n7555
15714.3F355690Q222O5777J39776J97330K54885K87774L12440L28885L12440L04218
15712.9H567437K79552K38440K13775J72665J39776J15109R0443Q2222O5776O5777
15711.4A0030972O5777N7555P3999O5777P3999VN7554M1111K4666q222m1110q2222
15709.4A0581853j31553j80887k30219k87773l20663l61772m02884m19328m43993m52216
15708G350565m76883m85104m93326n01549Tn17992n09771Un01548m85105m68660m60438
15706.1I29098m27549m02884l53550l20663k63107k05553j39776p3999q222N7555J15110
15704.5a093540J64442K13775K54885K79552L12440L37106L61773L78217L94661M02883
15703.1B006194M11106M11105M11106M02883L86439L61773L28884K95996K63107K21998
15701.7E500591J89108J64442J31554J15110R8665TR0443R8666R8665R0443Q2221O5777
15699.9F824350M9332J6445j6445m9332r0443j31554j72664k13775k46664k87773l20662
15698.3E360815l53551l86439m19328m35771m52216m60438m60439m43993m19328l86439
15696.9A142873l45328k95996k38442j97330j31554r8665n7555m1110j6445j6444k4666
15695.3c20662k4667m1110m1111n7554m9333m1111k4666Q222M1111P3999J31553J72665
15693.6a72664K13775K71329K95996L20662L28885L20662L04218K63107K13775J64442
15692.2B524187R8666M1110q222n7555r0443j15110j31553j39776Tj23332j15109j15110
15690.4A627977r8665j06887j06888j15109j31554j47998j64442j80886j97331k13775
15689A64442k21997k38441Tk46663k38441k38442k30219k21997k05552j97331j89108
15687.4b302190j80887j72664j56220j47998j39776j23331j06888r8665o5777m9333
15686c543729k4666Q222L2888P3999J06888J39776J80886K13775K30219K54885K54886
15684.4b071971K54885K38441K13775J72664J31554R0443M1111%l2889n7554o5777
15682.8a085318p3999Tm9333m1110j6445Q222J6445L2888M1111M9332M1111L2888K4667
15680.9a093540J6444Q222%UQ222J6444TL2889M1110L2889M1110M1111K4666K4667
15678.8g89322Q222q222j6445m1110m9333p3999q2221j06887j15110j23331j31554
15677.2a529312j31554Tj06887r8665n7555k4666K4666P3999J31554J89108K54886
15675.6a405980K95995L45329L86439L94661M11106M19327L94661L69995L37107K87773
15674.2B236413K38442J80886J31554Q2221M1110J6445q223q222TQ222J6445M1110
15672.4B968181M9333O5777P3999Q2221UP3999O5777N7554M9333M1111K4666Q222T%
15670.3C732837j6444k4666l2889m1110n7555o5777p3999r0443Tr8666j06887Tj06888
15668.4B820183j06887j06888r8665r0443Tr0444q2221r0443r8665j15110j23331j39776
15666.7A586867j56220j64442j64443j64442Tj47998j31553j15110r8665q2221o5777
15665.1A31554m9333k4666j6444%J6444L2888M1111M9332O5777P3999Q2221R8666R8665
15663.2F00214J06887J06888J15109J15110J15109J15110J23331J23332J39776J47998
15661.8A808864J56220J80886J97331K21997K46663K71330K95996L20662L37106L53551
15660.3D390606L61772L69996L61772L53551L28884L04218K63108K21997J72664J23332
15658.9G251900P3999J6443k4665p3999r8666j31554j47998Tj39776j15109r0443m1111
15657.2F331023Q223N7554J06888J72664K13775K63107L04218L28885L45328L45329
15655.7H476994L45328L20663K95995K54886K13775J64442J06887M9333q222o5777
15654.3A0154304j15110j56220j89108k21997k38442k46662k46664k54885k38442k38440
15652.9H008334k30220k30218k21997Tk30220k21997k13775j97330j72664j39776j06887
15651.3E821253m9333%N7555J15109J64442K21997K71330K95996L37106L45329L53551
15649.7G934335L45328L28884K95996K54885K13775J56221J06887M9333Q222m1111
15648.3I652755q2221j23332j47998j80886j97330k13775Tk21997k13775k05553j89108
15646.7G663005j64442j47998j15110r0443o5777m1110l2889j6444k4666m1110o5778
15645.1F857238j06887j47998k13775k71329l28885l78217m35771m76883n01548n09771
15643.6C486174n09771m85104m60438m27550l69995l28884k79552k21997j80886j39776
15642.2H2221r0443n7555l2888q222Q222T%k4667m1110q2221j15110j64442k05553
15640.3g23546k46663k87774l20662l37106l53551Tl45328l28884k95996k63108k13775
15638.8d069944j56220j06887m9333Q222O5777J15110J64442J97330K30220K63107
15637.3c338176K71330K79551K79552K71330K63107K46663K21997J89109J64442J39776
15635.9a011319J06887R0443O5777M9333M1110L2889L2888L2889L2888M1111L2888
15634.3d52216M1111L2888M1111M1110M1111M9332N7555O5777P3999O5777Q2221R0443
15632.6B30219R0443Q2221UO5777TM9333L2888K4667%q222j6445j6444TQ222L2888
15630.3G89322O5777J15110J47998J89108K21997K54885K79552TK87774K79551K71330
15628.7C181956K54885K38441K13775K05553J97331J80886J64442J56220J39776J23332
15627.2E056597J06887R8665P3999N7555L2888K4667%j6444m1111o5777r0443j23332
15625.5E114151j47998j64442j97330k05553k21997k30219k38441k54885k54886k63107
15624.1B935293k79552Tk95996l12440l20662l37106l45329l53551l69994l61773l69995
15622.5f90657l61773l53550l45329l20662k95996k71330k46663k13775j72664j39776
15621c412175r8665n7555k4666K4666O5777R8665J39776J80886K05553K38441K79552
15619.5b359745L04218L37106L69995M02884M35771M52216M60438M76883M76882M68660
15618A825308M60438M43994M19327M02884L78217L69995L45328L28885L28884L12440
15616.6E615700L12440UL20662L12441L20662L04218K95995K79552K63108K30219J97331
15614.9I077208J64442J23331Q2221M1111j6444m9333r8665j39776j72665k05552k38441
15613.3H567437k54885k71330Tk63107k46663k21997j80887j39776r0442m9334%K4667
15611.5F602353N7555P3999TN7554L2889q222m1110r0444j39776j72664k13775k38441
15609.8E993917k54885k63108k71330k71329k79552k63107k71330k63107k63108k63107
15608.4C329954k63108k63107k63108k54885k46663k30219k05553j80886j47998j15110
15606.9A159317p3999l2888%L2888P3999J06888J47998J72664K05553K38441K71329
15605.4B302190L04218L12440L37107L28884L20663L04217K63108K21997J64442J15110
15603.9D974376N7554q222o5777j15109j64442k05553k54885k87774l20663l53550
15602.5C255955l78217m02883m27550m43994m76882n01549n42659n50881o00214o24880
15601a693754o41325o49546o33103o16658n67325n17993m43994l61773k79551j89109
15599.6f594131r0443%R0443J64442K46664L04218L69994M02884M27549M52216TM43994
15597.9c329954M27550M02883L78217L45329L20662K87774K71329K46663K30219K05553
15596.4b13775J89109J56220J39776J15109P3999M1111Q222m1111o5777j06887j31554
15594.8A64442j56220j80886j89109k05552k05553j97331j80886j56220j39776j06887
15593.4a553978q2222n7554l2889q222J6444K4667L2888M9333N7555O5776O5777UP3999
15591.4a216872O5777Q2221P3999Q2221R0443Q2221P3999O5777M9333L2888Q222k4666
15589.7e34437m1111q2221r8665j31554j64442j80886k21997k46663k71330l04218
15588.2b277524l37107l61772l86439m11106m27549m52216m60438m76883m85104m93327
15586.8f569465n01548n01549n01548n01549Tn09770n01549m93326m85105m68660m35772
15585.2a1971390m02883l53551k79552k05553j15109k4666Q2221J72665K63107L45328
15583.8a2489383M02884M35771M60439M52215M35772M02883L53551L04218K46663J97331
15582.3h797656J47998J06888N7554K4667q222m9334p3999j15109j39776j72664j89109
15580.7i208762k13774k21997k30219k21997k13775k05553j72664j47998j23331r0443
15579.3a1050513o5777m9333l2889k4666q222%J6444K4667N7554P3999J15110J39775
15577.6a0803851J72665K05553K38440K71331K87773L12440L28884L45329L53551L69995
15576.1g917890L69994L78218L78217L78216L61773L37107L20662K87774K63107K13775
15574.7d629047J89109J39775J06888P3999M1110%l2888n7555r0443j15110j39775
15573.1d513937j56221j72664Tj80887j64442Tj39776j31553r8666q2221p3999m9333
15571.4f100805m9332m9333m9332m9333n7555To5776m9333m1111l2888q222Q222K4667
15569.5f577686M9332O5777R0443J06887J15110J39776J56220J72664J89109K13775
15568.1e278593K30218K46664K54885K71330K79551K71330K79552K71329K71330K63107
15566.6b639297K71330K63107K79552TK79551K95996K87774TK79551K54886K38441
15565C78217K13775J80886J39776R8665M9333Q222l2888q2221j15110j56220j89108
15563.5D93327k13775k46664k46663k71329k63108k63107k30219k05553j47998r8665
15562a693754l2889L2889R8665J64442K13775K54885K87774K95996TK87774K63107
15560.4D68660K30219J89109J39776R0443K4666k4666q2221j31554j72664k21997k46664
15558.9B63107k63107k87774Tk79551k63108k38441j97330j56221j15109n7555j6444
15557.3a899307M1111R8665J31554J80886K05553K38441K54885TK54886K38441K30219
15555.7B30219K13775J89108J72665J56220J31553J23332J06887R8666Q2221O5777
15554.3A570423M9332J6445q223m9332r0443j23332j64442k05553k30219k46663k71330
15552.7B46663k63107k71330k71329k63108k54885k46663k30219k21997k05553j89109
15551.2b170637j56220j31553r0443m1111%N7555J15109J64442K13775K38441K63108
15549.6a537534K54885K46663K05553J56220R8665K4667m9333j15109j80887k46663
15548.2a142873k87774l28884l61773l78217Vl53550l37107l12440k79552k54885k30219
15546.3e401925j97331j80886j64442j47998j56220j64443j72664j80886k05553k13775
15544.9g186123k21997k21996k13775j97331j64442j39776r8666o5776m1111%J6445
15543.3h534548L2888N7554O5777R0444J06888J23331J64442J80887K21997K54885
15541.9g235455K71329K87774TK87773K71330K38441K13775J72665J47997J15110R8665
15540.3d842822P3999O5777N7555TM9332M9333TM9332M1111M1110M1111M1110M1111
15538.4d185053N7555O5777Q2220R0444J06887J23332TJ31553J31554J23332J06887
15536.8c042180R8665P3999O5777M9333M1110L2889M9332N7555P3999R8665J23332
15535.3b277524J56220J72664J89109K05553K13774K13775K21997TK13775K05553K05552
15533.7e7555J89109J89108J89109J72664J64442J56220J47998WJ72664J80887K05552
15531.7B302190K21997K46664K63107K71330K87773K79552TK54885K30219J97331J47998
15530.1D982598Q2221K4666m9333j15109j80886k46664l04218l45328l69995l94661
15528.6C083291l86439l86440l61772l37107k95996k63107k21997j80886j47998j15110
15527.2C86439q2221n7555k4666q222Q222M1110M9333P3999R8665J15110J39776J56220
15525.5H96210J64442J80886J89109J89108J72665J56220J39776J06887O5777K4666
15524B285746j6444o5777j06887j47998j97331k38441k71330l04218l37106l45329
15522.6B54885l45328l45329l20662k87774k38441j80886j15110l2888K4666R8665
15521.1a488202J56220J97331K30219K46663K54886K38441K13775J97330J56220J23332
15519.7E26215R0443N7555L2888Q222j6444k4666m1111m1110m9333n7555n7554n7555
15518C69995n7555m9333n7554m9333Tl2888j6444Q222L2888O5777J23332J64442K21997
15516.1F74213K79552L37106L86439M43994M85104N17993N42659N59104N75547N67326
15514.7E369037N67325N50882N34436N09771M76883M35772L94660L37107K79551K13775
15513.2I669199J47998P3999Q223n7555r8666j56220j72664k05552k05553Tk05552
15511.6H592104j89109j80887j64442j56220j47998j39775j47998j39776j47998j64443
15510.2G013458j64441j72665j89108j97331k13775k21997k38441k54885k71330k79552
15508.8D809933k87773k95996Uk71330k54885k30219j97331j64442j31554r0443n7555
15507B236413l2888j6444q222%Tq222k4667m9332o5777q2221j06888j23331j39776
15505.2A578645j39776j47998j39776j31554j06887r0443o5777m9333l2888l2889l2888
15503.6F08436m1111m9332n7555q2221r8665j06888j23331j23332j39776Uj39775j39776
15501.7g72878j31554j39776j31554j39775j39776Vj31553j23332j15110r8665q2221
15499.8b425522o5777n7554l2889j6444q222Q222K4666L2889M1110M9333O5777O5776
15498.1b318635P3999TO5777N7555M1111K4666%l2889n7554q2221r8666j06887j15110
15496.2b474855j06887r8665p3999m9333j6444Q222L2888O5777Q2221R8666J06887
15494.7b425522J23332J23331J23332TJ06887TR0444P3999N7554M9333L2888J6445
15492.9a397758%k4667m1110o5777r8665j23332j56220j72664k05553k21997k30219
15491.3b737962k30219Tk13775j97330j64443j31554r8665n7554q223L2889P3999J23331
15489.6c839725J64443J97330K38441K63108K87774K95996K95995K87774K71330K54885
15488.2a282649K13775J89108J56220J31554R8665P3999O5777TP3999R8665J15110
15486.6@J64442K05553K46663K95996L37106L78217L94662M11105TM02884L86439L61773
15484.9C995945L28884K95996K54885K21997J89109J56220J23331R8666P3999M9332
15483.4E788364K4667q223k4666o5777q2221j23331j47998j72665j97330k30219k46664
15481.8D513937k71329k95996l12440l28884l45329l53551l69995l69994l78217l69995
15480.4A118207l53551l45328l04218k63108k13775j64442r8665l2889L2889J06887
15479e17993J56220K21997K54886L12440L45328L69995L86439L94661L94662L86439
15477.5B705074L69994L37107L20662K79552K54885K30219J97331J89108J72665J56220
15476.1E212817J56220J47998J39775J31554J06888R8665P3999M9333L2888Q222q222
15474.5F150137k4666l2889m9332o5777r0443r8666j15109j39776j56220j64442j72665
15472.9E040152j89108j80886j97331Tk05552k13775k30219k46663k63108k79552k95996
15471.3B540631l20662l37106l45329l53550l53551l61773l45328l37107l37106l20663
15469.9h71544l20662l04218k95996k87773k79552Tk79551k63108k54885k54886k38441
15468.3c930168k21997Tk05552k05553Tj97330j80887j80886j56220j23332r0443m1111
15466.6e961029%O5777J06888J64442K05553K46663K79552K95995L12441L20662TL28884
15464.9c313510L20663L20662TL12440TK95996K87774K79552K54885K38441K13775
15463.3a56220J72664J64442J39776J06888R0443O5777M1110K4667Q222q222l2889
15461.7F16658m1110n7555p3999q2221r8666r8665j06887r8666j06887r0443q2221
15460.1c20662n7555m9333j6444q222J6444M1111N7555O5776Q2222R0443UJ06887J15110
15458.1C04218J15110J39775J56220J72665J89108K13775K30219K46663K46664K54885
15456.7B269302K46663K38441K21997J97331J72664J39776R0443M9333%m9333j06887
15455.1C469730j39776j80887k05552k21997k13775Tj97330j72665j56220j31553j31554
15453.5A504646j23332j31554j39775j64443j80886k05553k21997k38441Uk30219k13775
15451.8h22211j97330j72665j56220j39776j39775j31554Uj31553j39776j31554j39776
15450b565298j23331j23332j06887j06888r0443Tq2221Tp3999Tn7555m9333k4666%
15448c650616M1111P3999J23331J56220J97331K30219K46663K71330K87773K87774
15446.6a734865K87774K79552K71329K71330K54885TK46664K54885K46663K54886K54885
15445A142873K46663K46664K30219TK13774K13775TK05553K21997TK30219VK05552
15442.8D513937J97331J56220J31554R8665O5777M1110%q221k4667m1110l2889m1110
15441.1E056597k4667k4666j6444q222%J6444Q222K4666K4667L2888K4666L2889K4666
15439.2E171706J6444Q223%q223k4666m1110m1111m9333m9332m1111k4666j6444Q222
15437.4D908599K4666M9333P3999Q2221R0443R8665R0443Q2222O5776M1111K4666q222
15435.6E623922l2888n7555p3999q2221r0443r8666r8665r0443q2221Tp3999o5777
15433.9D694824p3999o5777q2221Tr8665j06888j23332j31553j39776Tj47998j39776
15432.2C362842j47997j47999j47998j64442j72664j97331k13774k38442k46663k63107
15430.7A422425k71330k71329k54886k38441k13775j72664j47998j23332r0443o5777
15429.3d27550m9332k4667j6444q222%Q222TJ6444Q223%q223k4666m1110p3999r0444
15427.1g23546j23331j47998j64442j80887j80886j89109j72664j64442j39776j23331
15425.7b310412j06888q2221p3999Ur8665j23332j56220j97330k46664k95996l37106
15424d176831l69995m11105m35772m43994m35772m27550l94660l45329k95996k21997
15422.5g959001j47997p3999Q221Q2221J47998J97331K30219K46663K54886K46663
15421.1f766795K21997J97330J56220J23332Q2221N7555J6444%k4666l2888m9333n7555
15419.4f076138n7555p3999Tq2221Tr8665r0444r8665q2221Tn7555l2888q222K4666
15417.4f972348O5777R8665J39776J89109K30219K71329L04218L45329L69995L94661
15415.9d563270M02883M11106M19327M11106M19327M27550M19327M27550M19327M11106
15414.5c94661L94661L61773L37106L04218K54886K21997J64442J23331R0443M9333
15413A907529J6444Q222q222T%K4666M1111Q2221J15110J47998J72664K05553K30219
15411.2B935293K38441UK21997J97331J72664J47998J15109Q2221N7555M1111K4666
15409.4D711268J6444Q222Q223J6444UK4667L2888TM1111M9333M9332M9333TM1110
15407.3E163484M9333M1110L2889L2888K4666K4667Q222T%Tq222Tj6445q222U%TQ222
15404.5E336148%Uj6444l2888m9333p3999j06887j47998j72665k13774k54886k87773
15402.7C979501l20663l45328l69995l94662m02883Ul94662l86439l53550l28885l04218
15400.9d27550k63107k38441k05553j72664j39776j23332r8665r0443p3999n7555m9332
15399.4a940417m9333m1111m1110m9333Tm9332o5777Tp3999q2221Tr0443r8666r8665
15397.3b877738j15109j15110j15109j23332Tj15109r8665q2222m9332l2889%L2889
15395.6c815058M9332O5777P3999O5777TM1110K4667q222m1111p3999j06887j31554
15393.9c790392j64442j89109k05552k13775Uj89108j72664j39776j06888q2221m9332
15392.2e730809k4667%Q222TJ6444Q223%q223j6444l2888m9333n7554q2222r0443j06887
15390f158359j23332j15109Tj06888q2222o5776l2888Q222L2888Q2221J23332J56220
15388.3f396800J97330K38441K63108K87774L12440L28884L28885L28884TL12440L04218
15386.7c165512K79552K54885K38442K05552J80887J56220J39775J23332J15110J06887
15385.3a364870J23332J31553J56220J80887K05553K38441K63107K71330L04218L12440
15383.8H22211L20662TL12440L12441K95995K71330K63107K38442K30219K05552J89109
15382.2C782170J80886J72664J64443J56220J47998J39776J15109J06887P3999M9333
15380.8E089485L2889J6444%q222%TJ6444L2888M1111N7554N7555P3999O5777P3999
15378.8E549923O5777P3999O5777N7555N7554N7555M9333M1110K4667K4666Q222T%
15376.9F084360Q222Q223Q221K4667K4666L2889L2888TL2889L2888J6445J6444%q222
15374.9F347468k4667l2888n7555p3999r8665j15110j31553j56221j72664j80886Tj80887
15373.2D941487j72664j64442j39776j23332r8665p3999m1111q222J6444M9333Q2221
15371.6D267274R8666J31553J39776J56220TJ47998J39776J23332J06887Q2221P3999
15370E623922N7555M9332M1111M9333N7554N7555Q2221R0443R8666J15109J23332TJ31554
15368.1F701019J31553J31554J31553J39776J31554J39776J31553J31554J15110J06887
15366.7G991889Q2221M9333J6444j6444n7555r0443j31554j56219j80887k05553k21997
15365.1G079235k46663k54886k63107k79551k95996l04218l12440l20663l12440Tl04218
15363.5C872613k87774k71329k54886k46663k21997k13775j97330j89109j80886j89109
15362.1A619755j80886j89109j97330k05553k13775k30219k54885Tk87774k95996l12440
15360.5a003097l12440l04218Tk87774k71330k54885k38441k13775k05553j97330j80887
15358.9c773948j72664j64442j56220j47998j39776j23332j15109r8665q2222o5776
15357.5e040152n7555m1111l2888k4667j6444T%TQ222K4666L2889M9333N7554P3999
15355.5d982598R0444R8665J15109J31554J47998J64442J72665J97330K05553K21997
15354c436841K38441TK54885K54886K71329K63108K71329K79552K71330K71329K71330
15352.4e50881K63107K46663K38442K38441K21997K13775K05552J89109J72664J47998
15351A586867J39776R8665Q2221M1111%k4667o5777r8665j15109j39776j47998j56220
15349.3A200428j47998Tj39776j31554j15109r8665r0444p3999o5777n7554m9333k4666
15347.5E7555q222J6444M9333Q2221J31553J64443K05552K38441K79552K95996L04218
15346A817086L12440K95996K79552K46663K13775J72664J39776R8665P3999M9333L2888
15344.4C732837Q222%j6444k4666m1111m9333p3999q2220r8666j15109j23332j39776
15342.6B976403j39776j39775j31554Tj23332j15109r8665j06888r8665j06888j06887
15341.1A677310j23332j39775j64443j80886k13775k30219k46663k71330k63107k79552
15339.6d35772k71329k63108k30219k05552j64443j15109p3999j6444L2888Q2221J15110
15338a545756J64442J80886K05553K13775K21997K13774K13775J89109J97330J80887
15336.6D35772J72664J64442TJ47998TJ39776J31554TJ31553J23332TJ15109J06887
15334.7B236413J06888R0443Q2221O5777N7555L2888J6444j6444l2888p3999r8666
15333.1B466632j39775j72665j97330k30219k46663k54886k46663k38441k05553j64442
15331.7C69995j23332p3999k4666L2888Q2221J31554J72664K21997K63108K95996L28884
15330.1A677310L45329L61772L69995TL61773L53551L20662K87774K54885J97331J39775
15328.5E040152Q2222J6444m9333r8665j56220j97331k21997k46663Tk54886k46663
15327C420397k38441k21997k13775k05553j97330j80886j80887j80886j72665j64442
15325.5A463535j64442j47998j39776j15109r8665p3999m1111j6444J6444L2888M9333
15323.9G64656P3999R0443R8666J15109J31554J39776J47998J72664J89108K05553
15322.5B129526K21997K54885K79552L12440L28885L61772L78217L94661L86440L78216
15321.1E426591L53551L12440K63108K05553J31553N7555j6444q2222j47997k05553
15319.6F298135k46663k87774l04218l20662Tl20663l04218k95996k79551k54886k21997
15318C140845j97330j72664j47998j15110r8665p3999o5777n7555m9332m1111Tk4666
15316.3B055527k4666j6444j6445k4666Tm9333p3999j06887j47998j72665k13774k38442
15314.6I45542k54885k63107k63108k38441Tk13775j89108j72665j47998j39776j23331
15313a299093j15110r8665q2221Tp3999q2221Tr0443j15110j31554j47998j56220j72664
15311.1b729740j64442j47998j15110p3999j6444M9333J31554K05552K79552L53551
15309.7b228191M11105M76882N17993N50881N59104N75547N67326N50881N26215M93326
15308.2C001069M52217M02883L61773L12440K54885K05553J47998R0443M9332q221
15306.8E270372m1111r0443j06888j39776j47997j56221j47998j56220j47998j39775
15305.4C995945j31554j39776j31554j39775j39776j56220j56221j56220j47997j39776
15303.9B557076j06888p3999k4666K4666R0443J56221K13774K87774L37107L86439
15302.5C847947M19327M52216M68660TM60439M52216M27549M11106L78217L53550L37107
15300.9H476994L04218K87774K71329K54885K38442K30218K21997K13775J97331J80887
15299.5A0877850J80886J72664J64442TJ72664J80887J89108K05553K21997K30219
15298A2760712K46664K54884K54886TK46663K38442K30218K21997K13774K13776J97330
15296.4A5334232J97331J97330J80886J80887J56220J47998J23332R8665Q2222M9331
15295A6748434K4666q221k4666n7555p3999r0443j06888j15109j23332j23331j31554
15293.4A5918002j39776j39775j39777j47998Tj64443j64440j89110k13774k38442
15292A4232469k79552l12440l69994m11105m60438m93327n26215n42659Un09771m85105
15290.2H756545m52215m11106l78217l37106l12441k95995k71330k54885k54886k46663
15288.8E541701k30219Tk13775k05553j80886j72664j47998j39776j23332j06887j06888
15287.2C683504j06887Tj06888j06887j15110j06887Tr8666q2221m9332k4667K4667
15285.5B696852O5776J15110J80886K30219K95996L53551M02883M52216N01549N26215
15284.1E821253N42659N59104N67324N50882N34437N17993M93326M60439M35771L94662
15282.6A0877850L69994L28885K87773K46664K05552J64443J15109O5777Q222m9332
15281.2A2620937j06888j64442k13775k63108l04217l28885l61772l69996l78217l69994
15279.7I759643l61773l28884l12441k71329k30220j97330j39776r8665n7555k4666
15278.3G737004Q222L2888M9334M9332L2888K4667Q222l2889n7555r8665j23332j56219
15276.6G473897j80887j89108j97331j89109j89108j64442j39776j15110r0443o5777
15275.1E952806m1110k4666%J6444K4666L2889L2888TJ6445Q222k4667m9332q2221
15273.3E895252j15110j39776j64442j72664j89109j80886j80887j72664j47997j39776
15271.8D291941j06888r8665o5777m9333j6444Q222M1111P3999J06887J56220J97331
15270.2D538604K46663K87774L37106L69995L94662M19327M27549M27550TM02883L86439
15268.7H666102L53551L20662K79552K38441K05552J56221J23331Q2221N7555K4666
15267.2A0507854%q222k4666Tl2889k4666l2889m1110m1111m1110n7555n7554p3999
15265.3A0047417p3999Tq2222r0443Tr8665j06888j06887j23332j23331j31554j23332
15263.6H822322j23331r8666q2220l2889Q222N7555J23331J80887K38441K87773L20663
15262I702088L45329L53550L37107L20662K87774K46662J97332J39776Q2220L2889
15260.6A2045389j6445n7554r8666j31553j56220j64442j72665j72664j64442j39776
15259.2A0770962j31554j06887r0443o5777n7555m1111l2888l2889k4665j6445j6444
15257.6A0154304j6445Q223Q222L2889N7554P3999R8665J15110J39776J56219J64443
15256A0992959J72664J80887J80886J72664J64442J47998J31554J15110R8665O5776
15254.5A2423605M9334L2888Q222j6445m1110o5777r0443j23332j64442k13775k46663
15253A1552062k95996l37106l69995m11106m27549m52216m68660m76882m76883m76882
15251.5G358787m60438m52216m27550l94661l69995l37106k87774k46663j89109j31554
15250.1D061721o5776q223O5777J31554K05553K54885L20662L78217M19328M68660
15248.6F232358M93326N17994N34436N50882N42659TN26215TN01548M93327M85104
15247.1A1946723M68661M60437M52217M52216M52215M60439M68660M85104M93327N17992
15245.6A6657991N42659N67326O00214O49547O90657P39990P97543Q55100R12654R61987
15244.2B3975668J027764J077095J118207J167541J208649J241537J274426J315540
15243C3406427J356647J389535J447092J496423J553980J627978J701975J800644J899304
15241.7D7680005K014416K129529K261078K400855K540631K688629K836627K992853
15240.6F7544623L149066L313507L469733L625946L773950L913721M028833M111053
15239.4I6930432M152167M135724M045276L872607L593066L198401K688623K039087
15238.3A24655383J274427M11108n34436j504651k466626l362842m160388m826379
15237.1A09485596n336145n681482n862360n919922n837695n665033n426593n122369
15236F4633997m793494m448157m094610l741062l395730l075068k754406k450189k178858
15234.7C3702423j907529j677310j463537j274427j093539r53766q30432p15323o24881
15233.4B3161679n50880m93328m43994m11105l86440l86438l78218m02882m11105m27550
15231.9A8869739m52216m68660m93327n01549Tn17993n09770Tn01549m85104m68660
15230.4A3459592m60439m35772m27549m02884l94661l86438l94662l86439m02883m27550
15228.9I340315m35772m52215m68661m76882m68660m60439m27549l94661l53551k95996
15227.5E105929k38441j89108j31554q2221m9333j6444%J6444L2889K4666M1110L2889
15225.8D546826M1110L2889K4666K4667Q222%j6445l2888m1111n7554p3999q2221r8666
15223.9D275496j15109j31554j64442j89109k13774k54886k87774l04217l37107l53551
15222.4A923973l61772l69995l61773l45329l37106k95996k79552k54885k13775j80886
15221a077096j47998j15110r0443o5777n7554m9333Tn7555p3998q2222j06887j23332
15219.3b096638j39775j56220j64443j80886j97331k05552k30219k54886k71329l04218
15217.8d201497l28885l61772l78218m02883m11105m19328m11105l86439l69995l28884
15216.4h000111k87774k46663j89109j31554p3999j6444L2888Q2222J39776J80886
15215h509882K13775K63107K95996L28884L53551L86439M02883M27550TM27549M19328
15213.4d563270L94661L69995L37106K95996K54886K13774J72665J31554R8665O5777
15211.9b228191L2888J6444%k4666Tm1111m1110m9333n7555Tn7554p3999o5777q2221
15209.9b754406p3999q2221p3999o5777Tm9333m1110l2889k4666Tq222j6445q222j6444
15207.9c338176j6444Tk4667j6444k4666k4667j6444Tk4666k4667k4666l2888m9333
15206c650616n7555o5777r0443r8665j06888j23331j31554j39776j47998Tj56220j47998
15204.3e064819j47998Uj47997j56221j47998j64442Tj80886j89109k05552k05553
15202.6g071013k13775Tk13774k13775j97331j97330j80887j64442Tj64443j56219
15201i151206j64443j72664j89109k05552k13775k30219k38441k30219k13775j89109
15199.6a1198512j47998j06887m9333Q222M9333J06888J31553J72665J80886J97330
15198.1a0655853J97331J89109J72664J56220J31554R0443M9333Q222m1111q2221j23332
15196.5i907641j64442j89109k13774k21997Tj97330j72665j39776j06887n7554l2889
15194.9a1626061Q222K4667M9332TN7555TM9333N7554N7555O5777R0443J06887J47998
15193.1a0803851J72665K21997K63107K95997L37106L69994L86440M02883TL94662
15191.6g556117L69994L45329L12440K63107K30219J89109J56220J23332J15109R8666
15190.2e352592R0443Q2221TP3999TM9332M9333L2888J6445Q222VJ6445M1110O5777
15187.9d645491R0443J23331J64443J97330K46664K71329L12440L28885L37106L37107
15186.5b236413L12440K87773K46664J89108J23332N7555j6445q2221j47998j97330
15185a463535k46664k79551k95996l20662l12440l20663l20662Tl12440l04218k95996
15183.4d793489k87774k79552k63107k46663k21997k05553j72664j47998j15110p3999
15182f807906m9332q222L2888O5777R8665J31554J64442J80886J97331K05553J97330
15180.4e591034K05553J80887J72664J56220J47998J23331J23332J15109J23332J31554
15179d111054J39776J56220J80886K05553K21997K38441K63107K79552K95996L04218
15177.5a825308L20662L37107L45328L53551L45328L28885L28884K87774K63107K13775
15176.1A299093J56220J06888M9332q222n7555r8665j31554j47998j72664j64442Tj56220
15174.4E09771j39776j23332j06887j06888r0443r8665j06887j23332j39776j72664
15172.9f98879j97331k21997k46663k71330k87773k95996Tk79552k46663k13775j64442
15171.3c420397j06888n7554Q222M9332R8666J31554J64442J80886J97331J97330K05553
15169.8b351523J97331J89108J89109J64442J56220J39776J15109Q2221O5777L2889
15168.3a019541J6444%q222Q222K4666M9333R0443J39776J80886K30219K54886K79551
15166.6B46663L04218TK95996K71330K46663K13775J72664J31554Q2221L2888j6444
15165B285746o5777j06887j56220j89109k13775k30219k46663k38441Tk13775j89108
15163.4A97331j64443j15109r0443m9333q222K4666N7555R8665J15110J56220J72664
15161.8C94661J97331K13775K21997K21996K21997K13775K05553J80886J56220J23332
15160.4B351523R0443M1111%m9333j06887j47998j89109k21997k46663k63107k71330
15158.8I86653k71330k63107k54885k30219Tk21997k13775j97331j97330j80887j80886
15157.2a455313j72664j72665j72664j80886j80887j97330k21997k38441k71330k95996
15155.8c560173l28884l53551l86439m11105m35772m43994m52216Tm43994m35771m27550
15154.2h131665m02883l86440l69994l45329l20662k95996k71330k38441k13774j64443
15152.8a1140957j31554q2221k4666L2888R0444J47998K05553K54885L04218L28884
15151.3a0014528L61773TL61772L53551L28885L04217K71330K46663K13775J97331
15149.9g013458J72664J47998J39776J15110J06887R8665Q2221TO5777TN7555M9332
15148.2e829475M1111M1110J6445Q221q221j6445l2888m9333n7555o5776o5777Um9333
15146.1f199470m9332k4667j6444%K4666M1111O5777R8665J23332J47998J72664J97331
15144.4e418369K13775K38441K46663K54885K63108K71329K79552K87774TL04217L04219
15142.8b466632K95995K95996TK79552K71329K63108K71329K71330K79552L04218L28884
15141.3F90657L53551L61772L69995TL45329L20662K63107K05553J39776P3999q222
15139.7C486174p3999j39776j89108k38442k79551k95996l04218l12440l04218k95996
15138.2A052430k71330k54885k30219k05553j72664j56220j47998j31554j15109j23332
15136.8g56434j31554j39776j47998j64442j80886j97331j97330j97331j89108j80887
15135.4b483077j64442j39776j06887q2221m9333q222Q222M9333Q2221J15109J47998
15133.8b631075J89109K30219K63107L04218L53551L86439M27550M52216M76882N01549
15132.3I53765N09770N17993N01549M76882M43994M11105L45329K95996K13775J47998
15130.9D818156N7554l2888j06888j97330k79552l37106m02884m35771m60438m68661
15129.5B154192m60438m35771m02884l61772l12441k46663k05553j47998r8665m9332
15128e67325%M9332R0443J47998J89109K30219K71329L04218L20663L28884TL04218
15126.3A997972K87774K46663K05553J64442J23332P3999K4666k4666o5777j15110
15124.8B918848j47997j97331k21997k63107k79552l12440l28885l37106l53551l45328
15123.4A31554l37107l37106l12440l04218k87774k79552k54885Tk38442k21997k13774
15121.8b910626j97331j72664j56220j23332j06887q2221o5777m9333n7555To5776
15120.2d045277r0443j06888j31554j56220j72664j80886j89109j97331j89108j97330
15118.8e656810j80887j80886j64442j64443j39776j31553j15110r8665r0444p3998
15117.4f997014q2221p3999q2221r0444r8665j15110j15109j23331j15110r8665r8666
15115.8h090555o5777m9332k4667J6445M1110P3999J06888J47998J80886K05553K21997
15114.2g235455K38441K30219K13775J89108J56220J06887M9333Q222m9332q2222j15109
15112.6f289913j31554j31553j15110q2221l2889K4667Q2221J56220K30219L04218
15111.2e985695L61773M19328M68660N09770N26215N34437N26215N17993M85104M52216
15109.7a183984M02884L53550K95996K38441J80887J31554P3999L2888j6444m9333
15108.3D60438q2221j06887j31554j39776Tj47998j64442j56220Wj47998Uj39776j31554
15105.8a948640j31553j31554Tj39776j56220j72664j89108k13776k21996k30219k38442
15104.3c905502k30218k21998k05552j80887j47997j23332r0443n7555l2889%L2889
15102.7e163484M9333Q2221J06887J31554J47998J64442J80886J80887J89108J80887
15101.2c749281J72664J64442J39776J23332R8665P3999M1110J6445q223m1110n7555
15099.7c025736q2221r0443Tj06888r8665r0443Tr0444r0443Tr8665j06888j23331
15097.8d275496j31554j56220j80887j97330k21997k30219k54886k71329k79552k79551
15096.3f479021k79552k71330k46663k30219j89108j47998r0444m1110Q222P3999J23332
15094.8g769892J72664K13775K54885K79551L20663L45329L78217M11105M35772M76882
15093.3d481049N01548N17993N42660N50881UN26215N09771M68660M43994M02883L61773
15091.6A447091L28884K79552K46663K13775J80887J64442J47998TJ39775J47998J64442
15090C609505J72665J80886J97331TK13774K05553K13775K05553J97330J89109J64442
15088.4E747254J47998J15109Q2221M1111%m1111q2221j15109j39776j64442j72665
15086.8E418369j72664j80886j72665j64442j56220j39775j31554j06888r0443o5777
15085.4D037055l2888%L2888O5777J06887J23332J56220TJ64442J64443J39775J23332
15083.7E237483R0443O5777K4666q222m1110o5777r8666j15109j39776j56220j72664
15082.1D620825j80887j97330k05553k05552k13775Tk05553j97331j80886j56220j39776
15080.5B524187j15109r0443p3999m9333m1111k4666j6444q222%J6444TM1111N7554
15078.6B236413Q2222J06887J47998J80886K13775K46664K71329K87774L04218TK87774
15077.1D670158K71329K30219J80886J39776P3999K4667m1111q2221j31554j72664
15075.6E163484j97331k21996k30220k46663k54885Tk63108k79551k95997l12440l37106
15074B269302l61773l78217l94661m02883l94662l78217l61772l37107k95996k63107
15072.6a299093k21997j80886j31554r8665o5777k4667%L2889M9333P3998R0444J15109
15070.9a660866J31554J64442J80886K21997K46664K71329L04218TL20662L28885L20662
15069.3A134651L12440K87774K71329K30219K05553J72665J31553R0443N7555J6444
15067.8B910626q222m1110n7555p3999Tq2221p3999o5777n7555m9332m9333n7555o5777
15066B154192r0443j15109j47998j80887k13775k54885k71329k95996l04218k95996
15064.5a6444k87774k71330k30219j97330j56220r8666m9332Q222P3999J23332J72664
15062.9i29098K21997K71329L04218L12440L45329TL37106L20662K87774K63107K21997
15061.4B302190J80887J47998J06887Q2221N7555M9333K4666TJ6444J6445Q222U%UQ222
15058.9C042180Q222TJ6444K4667K4666TK4667J6444%k4666m9333p3999j23332j56220
15056.9B762628j97330k30219k63108k79551k95996Uk79552k71329k54886k46663Tk38441
15055f33102k46664k54885Tk63108k71329k71330k71329k63108k63107k46664k46663
15053.4c486174k38441k30219k21997Tk05553j89108j80887j56220j23331r8665n7555
15051.9e410147k4667J6445O5777J06887J56220J89108K38442K63107K87774L12440
15050.4c798614L12440L20662L04218K95996K71330K38441K21997K05553J89108J80886
15049a257983J97331K05553K38441K79552L28884L61773M11105M43994M68660M85105
15047.5B162415M76882M60438M27550L86439L45328K95996K46663K13775J72664J47998
15046.1E336148J23332J06887R8666Q2221P3999N7554M9333L2889J6444q223l2888
15044.5E936362m9332p3999r8666j15109j39776j47998j56220j64442j64443j72664
15043.1D653713j64442Tj56220j47998j39776Tj31554j31553j31554j31553j39777
15041.5C075068j39775j47998j39776j31554Tj06887q2221o5777l2888%J6444M9333
15039.8B162415O5776Q2221TR0444Q2221P3999O5777M9332M1111K4666J6444Q222Q223
15037.9B853072%Q222%Q222J6444K4666K4667L2888TM9333M1111M9332M1111L2889
15035.9C214845K4666Q222q222l2889n7555r0443j23331j64442j89109k30219k63107
15034.3B088416k87774l04218Uk87774k54885k21997j80887j56220j15109r8666p3999
15032.6e01549p3999Tr0443j06887j31554j39776j64442j80886j80887j89108j97331
15031b030861j80886Tj72665j64442j56220Tj39776j47998j39776j47998j31553j39776
15029.3c889057j23332j23331j15110j06888r0443q2221o5777m9332l2889%J6445M9332
15027.5d612603Q2221R8665J31554J56220J80887J89108K05553K13775TK05552K13775
15025.9b721518J97331K05552J97331K05553K21997K30219K46663K71330K79551K95996
15024.5c69995L12440L04218L12440L04218TK87774K71330K63107K46663K21997K05553
15022.9B663963J72664J47998J23332Q2221M9333Q222m1111o5777j15109j39776j72664
15021.3B713296j89109k05552k13775k21997k13775k21997k13775Tk13774k21997Tk38441
15019.6A23332k30219k54886k63107k71330k63107k63108k54885k38441Tk30219k30220
15018b614631k30218k38442k38441k54885k63108k63107k54886k46663k13775j80886
15016.6d999042j47998r8665m1111%N7555J06887J39776J64442J89109J80886J80887
15015d267274J64442J31554J06887O5777L2888Q222q222k4666l2888j6445q222Q222
15013.3c839725L2889N7555Q2221J15109J39776J64442J89109K13775K30218K46664
15011.8b367967K54885K71330K63107K63108K63107K46663K21997K05553J72664J47998
15010.4e7555J06888R0443N7555M1110L2889J6444K4666L2889L2888M9333M9332N7555
15008.7E34437M1111L2888J6444k4666n7555r8665j47998j80886k13775k63108k87774
15007.1f49547l12440l37106l45329l53550l37107l28884l04218k71330k30219j97330
15005.7c667060j47998j06888o5776k4667Q222M1111O5777Q2221R8665J06888J06887
15004.1c502618J15109J06888J15109J15110J23331J31554J56220J64442J89109K13775
15002.6b071971K38441K71329K95996L20663L37106L61773L53550L61773L45329L20662
15001.2A134651K63107K13775J47998P3999%p3999j31554j89108k38441k63108k79551
14999.6F57769k95996k79552k71329k46664k30219j97330j72665j39776j15109q2221
14998.2a373092p3999m9333l2888j6444%J6444M9332P4000J15109J39776J89108K13775
14996.4g48212K46663K71330K87774K95996L12440K95996TK87773K71330K54885K30219
14994.9B302190K05553J89109J72664J39776J23331R8666Q2221N7554M1111K4666%
14993.3C436841k4666m9333o5777r8665j23332j39775j64442j89109j97331k13774
14991.8B170637k21997k30219k21997k30219k21997Tk13775Uj97330j89109j89108
14990.1c94661j64442j56220j47998j31554j15110r8665Tr0443q2222p3998q2222p3999
14988.4a710199p3998q2222q2221Tr0443r8665r8666r0443r8665r0443q2221p3999
14986.7b754406n7555m9333k4666Tq222%Q222V%j6444k4667l2888m9333o5776o5777
14984.2c140845o5777Tm9333k4666%M1110Q2222J31553J72665K21996K54886L04218
14982.5b137748L20662L45329L53550L61773TL53550L45329TL37106TL20663L12440
14980.7A956862K95996K71329K46664K21996J89109J56220J15110R0443M9332%l2888
14979.2C560173q2221j39776j80886k38442k79551l28885l61772l94662m11105m27550
14977.7G15323m35771m27550Tm27549m19328m11105m02883m11106l94661Tl86439l69995
14976d193275l61773l37106l04219k87773k54886k21997j97330j72664j56221j31553
14974.6f618797j31554Tj39775j47998j56221j80886k05552k13775k30220k46663Tk54885
14972.8h904543k54885k46664k38441k21997k05553j89109j64441j39776j23332r0443
14971.4a0779184n7555k4666Q222M9332R0444J31554J89108K30219K87774L28884L78217
14969.8i167651M11106M35772M60437M68660TM52217M27549M11106L78217L53550L37107
14968.2d563270L12440K95996K79552K87773K71330K79552K71329K79552TK87773K79552
14966.6a438869K79552K79551K79552K71330K54885K21997K13775J80886J39776J06887
14965.2G89322N7555J6444k4666n7555r8665j23332j47998j64442Vj56220j39776j15110
14963.2f57769j06887r0443p3999n7555Tn7554n7555Tm9333n7554m1111k4666j6444
14961.3a405980J6444M1110P3999R0443J23332J31554J39776J31553J15110R0443M9333
14959.7d02883Q222l2889q2221j23331j47998j72665j89108j89109j89108j80886j64443
14958.1a866419j56220j47998j39775j31554Tj23332j15109j06887r8666r0443p3999
14956.6c181956n7555k4666q222L2888N7555J06888J39775J72665K05552K30219TK38442
14954.8a858196K30219K13774J80887J56220J23331Q2221N7555L2889Q222%q222Q222
14953.1g72878L2888N7555R8665J39776J89109K30219K54885K95996L12440TL04218
14951.5A455313K79552K30219J80886J15110M1110m1110j23332k05553k79551l45329
14950.1A307315l94661m43994m68660m85104n01549m76882m68660m27550l94661l45329
14948.6c099735k87774k38441j72664j06888n7554J6444O5777J31554J72664K30219
14947.2c346398K71330L04217L37107L61773L78217L94661L86439TL69995L37106L20663
14945.6E01549K87773K63108K30219K05553J80886J56220J47998J31554J23331J23332
14944.2B351523J23332J15109J06888R8665Q2221O5777M9332K4667Q222j6444l2889
14942.6B976403m1110n7555o5777p3999q2221Ur8666r0443j06887Tj15110j23332j23331
14940.6A726643j15110j23331j06888r0443o5777m1110j6445J6445M9332P3999R8665
14939A405980J23332J31554J47998J56220TJ47998J56220J47998J39776TJ47997J47998
14937.3C149067J56221J64442J89108J97331K05552K21997K30219K21997K13775J89109
14935.8E138818J72664J31554R0443M1111q223n7554j06888j47998j72664k05553k05552
14934.3D670158k05553j89109j64442j39776r0443n7555k4666%K4666L2889L2888J6445
14932.5C905502%l2889p3999r8665j47998j80887k21997k46663k79551l04218l12441
14930.9B006194l12440Tk95996k63107k38441j97331j56220j15109p3999m1111%Q222
14929.2H222M1111O5777Q2221R8665J15109J15110J23332J23331J31554J23332J15109
14927.6A142873J06887R8666P3999O5777M1110K4666%q222l2888Tm9333n7555To5777
14925.6A249760o5776p3999Wo5777Tm9333m1110k4667q222Q222L2889M9333P3999R0443
14923.2H13989J06887J23332J23331J39776VJ47998VJ47997J64443J64442J80886J97331
14920.9C173734K21997K46663K79552L04218L20662L37106L45329L28884L04218K63108
14919.4F125471K13775J56220R0443L2888l2888r0443j31554j72664j97331k30219
14918E763698k38441Tk46664k46663k30219Tk21997k13775k05552k05553j97331j89108
14916.3C099735j80887j72664j56220j47998j23331j15110j06887r8666r8665j15110
14914.8A784197j31553j56220j64442j80887j97330j89109j97331j72664j64442j39776
14913.4I0443j15109r0444n7554k4667%M1111Q2221R8665J47998J72665J97330K21997
14911.7G64656K46663K54886K63107K87774K95996L12440L28884L45329L61773L78217
14910.2C839725L94661UL78217L69995L45329L20661K79552K46664K05552J72664J23333
14908.5G465675R0442M9333J6444j6444m9333q2220j15110j47998j72664j97331k21997
14906.9F618797k38441k63107k79552k87774l04218Vk95996k87774k79551k63108k46663
14905B959959k46663k21997Tk05553Tj89108Tj72665j72664j64442j56220j47998Tj31554
14903C86439j31554j31553j23332j31554j47998Tj56220j72664j64442j72664j56220
14901.4a249760j47998j23332r0443n7555k4666L2888Q2221J31554J97331K38441K87773
14899.8g23546L28885L53550L61773L53551L45328L12441K71329K13775J72664J15110
14898.4B104860N7555J6444l2889o5777r8665j15109j47998j56220j64443j72664j80886
14896.8A044208j80887j80886j72664j64442j56221j47997j23332Tr0443o5777m1110
14895.2d02883j6445K4667M9332P3999Q2222R0443P3999M9332Q222l2888r0443j64442
14893.5b54885k38442l04218l78217m35771m76883n09770n17993Tm93326m52216m02884
14891.9d982598l37106k63108k05552j31554o5777j6444J6444M9333O5777P3999N7554
14890.3e739032M9333K4666%j6444l2888m9333m1110m1111k4666%M1110P3999J31554
14888.5e623922J72664K30219K87774L28884L78217M11106M35771M68661M68660M76882
14887a965084M60438M52216M19328L94661L45328L12441K63107K21997J80886J39776
14885.6A225094R8665O5777L2889K4666%UQ222L2889M9332Q2221J06888J47998J89108
14883.6B063749K21997K63107L04219L28884L53550L78218L78217L86439L69995L45328
14882.1E393703L20662K63108K21997J56220R8665M1111k4667q2221j31554j89108
14880.7F067916k30219k71330l12440l53550l78217m02884m35772m52215m68661m76882
14879.3B285746m85104m68660m68661m43993m19328l94661l69995l45329l20662l04218
14877.8a734865k79552k71329k54885k46664k30219k13775j97330j80886j47999j06887
14876.4c864391p3999j6444K4666O5777J15110J47998J72664J97330J97331K13775
14874.9b820183K05552K05553TJ97331J97330K05553TK13774K13775TK21997K05553
14873.2c28884K05552J80887J72664J56220J47998TJ39776J56220J72664J97331K30219
14871.6A578645K71329L12441L37106L78217L94661M02883M02884L78217L61773L20662
14870.2E138818K71329K21997J64442J15110P3999M1110Q223q223k4666l2889l2888
14868.6E936362m1110l2889m1110m9333o5777q2221j15109j47998j97331k38441k79552
14867D645491l37106l69995m19328m35771m60438m76883m68660m60438m52216m27550
14865.6C37106l94661l61773l37106l04218k63107k30219j97331j64442j39776j15110
14864.1b170637r8665q2221p3999Tq2221r8665j15110j31554j56220j72664j89108
14862.6c445063k05553Tk13775j97330j80887j56220j23331q2221k4667J6444Q2222
14861d735934J39775J97331K54885L04218L45329L86439M11105M27550M35772M43994
14859.5a389536M27549M02884L86439L37106L12440K71330K21997J80886J47998R8665
14858.1A397758P3999N7555L2889K4666L2888L2889M9332O5777R0443J15110J47998
14856.5B121304J72664K05553K21997K38441K46663K46664K46663K30219K05552J80887
14855.1D316607J39776J23331Q2221M9333L2889J6444%UJ6444K4666N7555P3999R0443
14853.1E023708J06888J23331J23332J15109J06888R8665P3999N7555M1110M1111L2888
14851.5E944584M1111M9333O5777P3999Q2220R8666J06887J15109J06888R8666R0442
14849.9F873682O5777M9333K4666%j6444m1110m9333Tn7555m9332m1110k4667j6444
14848F668130q222%q223j6443l2889o5777r0443j23332j47997j89109k05553k30219
14846.3E549923k38441k54885k63108k71329k79552k87774k95996l04218Tk87774k71329
14844.7B491299k46663k13775j56220j15110m9332%N7554J06888J47998J80886K05553
14843.1B409078K21997K30219K38441TK30219K21997K13775UK21996K21997K30219
14841.4E105929K46663K54886K63107K71330K63107K63108K38441K21997J89109J56220
14840G473897J15109Q2221L2888%l2888o5777q2221j06888j15109j31554j31553j47998
14838.2F890127j39776j47998Tj56220Tj72665j80886j97330k05553k21997Uk13775
14836.4D505715j89108j64442j31554r8665n7555j6444K4666N7555Q2221J15109J39776
14834.8D267274J47998J64442J56220TJ47998J31554R8666O5776M1111q222m1111p3999
14833.1E253927r8665j23332j31553j31554j23332j06887q2221m1111j6444K4666N7555
14831.5D481049Q2221J06888R8665TQ2221M9333J6444m1110q2222j47997j89109k46663
14829.7D308385k87774l20662l61773l78217l94661m02883m02884l94661l86439l69995
14828.3F08436l69995l45328l45329l37106l28885l20662l12440k87774k79552k46663
14826.9b565298k13775j72664j39776r0443n7555j6444Q222K4667L2888J6444%l2888
14825.1c206622o5777r8665j39776j64442j80887j80886j72664j39776j15110p3999
14823.7d538604l2888J6444M9333Q2221J15109J31554J56220TJ72664J72665J72664
14822.1c346398J72664J80887J72664J80886J80887J89108J97331K05552K13775K21997
14820.7a430647K30219K38441K30219TJ97331J72664J31554O5777J6444n7555j15109
14819.1i0443j97331k54885l20662l53551l78217l94661l78217l69995l37106k87774
14817.7c362842k46663j80887j31554o5776q223M9333J15109J64443K21997K71329
14816.2c173734L12440L53551L94661M27550M43994M76882M93326M93327N26215N34437
14814.8A282649N42659N50881N42659N42660N09770M85105M43994L94661L37106K87774
14813.3E919918K30219J80886J39776J06887Q2222N7554M9333M1111L2888TJ6445Q222
14811.6F898349q222k4667m9332p3999r8665j31555j64441j97331k38441k71330l12440
14810E327926l61773l94661m27549m68661m85104n17993n34437n42659n50881n42659
14808.6E01549n17993n01549m76882m27550l78217l28884k63107j97331j39776q2221
14807.1b811961k4666K4666N7555P3999Q2221TN7555L2888%l2888q2221j15110j47998
14805.3b803739j64442j89109j89108Tj64443j31554j06887o5777l2888Q222K4666
14803.7d004167M9333O5777TN7554N7555M1111L2888J6444Q223Q222q222q223j6444
14801.8c634172j6444k4666j6445l2888l2889m1110n7555o5777q2221r0443j06887
14800.2d201497j06888j15109r8666q2221n7554k4667%L2889P3999R8665J15109J47998
14798.5d217942J56221J72664J80886J89109J97330J97331J97330J89109J72664J56220
14797.1b409078J31554J15109Q2222O5776M1111K4666Q223%Tq223q222T%q222%q222
14794.8a981528q222Tj6445j6444Tl2888m9333n7555q2221j15109j39776j64442j89109
14792.9b877738k13775k21997k30219k38441k30219Tk13775k05552j80887j72664j47998
14791.3e163484j23332r0443n7555k4666K4666O5777J23332J72664K30219K79552L37106
14789.7d226164L86439M35772M68660N09771N34437N42659N50881N50882N17993N09770
14788.3G81100M68660M19328L69995L20662K63108K05552J56220J06888P3999L2888
14786.8C198400Q222j6444k4666l2889m1110m9333m1111m9332m9333n7555n7554n7555
14785.1B729740o5777n7555Tm9332m1111k4666%K4666O5777R0444J23331J56220J72664
14783.2C066846J97331K13775TK05552K13775J97331J97330J97331TK05552K30219
14781.7E336148K54886K87773L12441L61772L94661M27550M52217M76882M85104M76882
14780.2I266316M76882M52216M19328L78217L20662K71330K13774J47998Q2221K4667
14778.8A2053611l2889r0442j39776j89109k21997k63108k87774l12439l37107l61773
14777.3I817197l69995l86438l94662m02883Tm02884l86439l69994l45329l20662k79552
14775.8E755476k46663k13775j72664j39776j15110r8665r0443r8666j15109j31554
14774.3D333051j80886k13775k63108l04218l53550l86439m19328m27550m35771m27550
14772.9I20876m19327l86439l53551l28884k95996k63108k38441k21997k05553j89108
14771.4a981528j97331j89108j97331k05553k05552k05553Tj97330j89109j80886j56220
14769.9d111054j39776j23332r8665r0443q2221Uj06888j15109j31554j47998j64442
14768.1e475924j64442Uj47999j31553j06888r0443n7555m1110j6445q222Q222Q223
14766.3f553020J6444TK4666K4667L2889L2888M9332M9333P3999TR8665J15110J31553
14764.4e813031J47998J64442J72665J97330J97331K13775K30219TK38441TK46664
14762.8c535506K38441K46663K38441K30219K21997K05553J97330J72665J47997J31554
14761.4a504646R8666O5776L2889%m1111p3999r8665j39776j56220j72664j80887j80886
14759.6b351523j89108j80887j80886j72664j72665j72664Tj64443j64442Tj56220
14758.1d242608j56220j47998j39776j39775j31554j23332j23331j15110j06887r0444
14756.6e517035o5777m1110%K4666N7555R8665J31554J64442J97331K30219K54885
14755d464605L04218L28884L69995L94662M27549M52216M60438M68660M60438M35772
14753.6c61773M02884L78217L37106K95996K38441J89109J39775Q2221J6445l2889
14752.2A685532q2221j39776j80886k21997k46663k71330k87774k79551k87774Tk79552
14750.6h79766k63107k46663k30219k05553j80886j56221j31553r8665q2222m9332
14749.1b524187l2889q222J6445L2888N7555O5777R0443R8665J15109J15110J31554
14747.5a841752J23331J15110J15109R8666Q2221P3999O5777N7554N7555P3999Q2221
14746h96210J15110J39776J72664K05553K38441K46663K71330K79551K79552K71329
14744.5A323759K63108K46663K21997K05553J80886J56220J47998J15110R8665Q2221
14743.1C042180N7555M9332L2889TL2888TM9333N7555O5777O5776O5777M9333K4666
14741.2C658838q222m1111r0443j31553j80887k21997k63107k95996l20662l37107
14739.8A767753l45328l45329l20662l04218k79552k30219j97330j72665j31553r8666
14738.3f57769p3999m1110k4667%J6445L2888M9333O5777Q2221R8665J06887J23332
14736.6b21997J39776J47998J64442J89109K05552K21997K30219K46663K46664K46663
14735.2A817086K38441K30219K13775J80886J72665J31553J15110Q2221M9333Q222
14733.7C239511k4666p4000j23331j80887k38441k95996l45328l94661m27550m60438
14732.3F74213m76882m76883m68660m52216m11105l69995l20662k63108j97330j39776
14730.8b902404r0443m1111%L2889N7554P3999Q2221UQ2222O5776N7555L2889%k4667
14728.7b409078o5777j15109j56220k13775k63107l12440l61773m02884m35771m60439
14727.2e196373m68660Tm52216m27549l86440l28884k63107j97331j15110l2888N7555
14725.7h279663J31554J97330K71330L20662L69995L94661M19327M35772M43994M52216
14724.2d842822M43994M52216M43994M35772M35771M19328L94661L78217L37107L04217
14722.8g97545K46664J89108J31554Q2221K4666j6444n7555p3999r8665j15109j06888
14721.2e91992j15109j06888j15109j06888j06887Tj15110Tj23331j15110j15109j06887
14719.5a940417r0444q2221o5777m9332l2889k4666j6444q222q223q222k4666m1110
14717.7b392633n7555r0443j31554j64442j97331k46663k71330l04218l28884Tl37107
14716.2d851044l28884l12440k95996k71330k38441k13774j72665j31554r8665m1111
14714.7f955904Q223O5776J31554J97331K71329L45329M02883M68660N09771N50881
14713.3d004167N59104N67325N59103N26215N01549M52216M19327L69995L37107L12440
14711.8F00214K87774K79551K63108K63107K54886K46663K30219K05553J80886J39776
14710.4B951737R8665M1111j6445q2221j39775j97331k46663k95996l28885l61772
14709A422425l69995Tl61773l45328l28885l12440k87774k63107k38441k30219k05553
14707.4a891085j97331j80886j64442j47998j31554r8665p3999l2888q223L2889N7555
14705.8b836627R8665J15109J31554J56220J64442J72665J89108J89109J97330K05553
14704.4a216872K13775K21997K30219K38441TK30219K38441K21997K13775J89108J72665
14702.8A192206J39776J23331R0443O5777L2889%l2889p3999j06887j39776j72664
14701.2A118207j80887j97330j89109j72664j47998j15109q2222m1110k4666%TQ222
14699.5b4666%k4667m1110n7555r0443j15110j31553j56220j72665j80886j89109j97330
14697.7a381314k05553k13775k21997k38441k46663k63108k79551k95996l12440Ul04218
14696d587936k79552k46663j97331j39776q2221q222N7555J23331J80887K30219K71329
14694.4d678380L04218L20663L28884TL20663L04217K71330K46663K13775J64442J15110
14692.8a759531N7555%m9333j06887j56221j80886k13775Tk05552j97331j64442j39776
14691.1c329954j06887p3999n7555l2888j6445j6444%q222j6444Tl2889m1110o5777
14689.2c815058q2221r8666j31553j47998j64442j80887j89108k05553Tk13775Tk13774
14687.5e862363k21997k13775k13774k13775k05553j97331j89109j72663j56221j39776
14686.1g786337j15109r0443n7555j6444Q222N7555R8665J39776J89108K30220K79551
14684.5g062791L20662L53551L86439L94661TL86440L61772L28885K87773K38442J89108
14682.9c420397J39776R8665M9333K4666q222m1111n7555r0443j06887j31554j47998
14681.3c691727j72664j80886j97331k05553k13774k21997k30219Tk38442k46663Tk54885
14679.6f331023k54886k54885k63108k54885k63107k63108k63107k71330k79552k79551
14678.2h978542k79552k87774k71329k71330k46663k30219j97331j64442j15109o5777
14676.7a1108068q222N7554J15110J80886K30219K87774L28885L61772L86439TL78217
14675.1h402995L78217L53551L28885L04217K87774K54885K46664K30219UK46663K63107
14673.4e048375K79552L20662L53551L86439M27550M60438N01548N26215N50882N59103
14672f82435N67325N59104N50881N17993M85104M35772L86439L20662K54886J89108
14670.5C584839J23332Q2221L2888Q223q223j6444Q222K4667N7554R8666J39775J72665
14668.8D308385K05552K38441K54886K71329K54886K46663K30219J89109J56220J23331
14667.4F479021Q2222M9332J6445q223k4666m1111n7554o5777p3999Vo5777Tm9333
14665.2E952806m9332m1111m1110m1111m1110n7555o5777p3999r0443r8666j06887
14663.6E245705j15109j15110j15109j15110j06887j06888r0443q2221n7555m9332
14662.2D291941j6445Q222M1111O5777R0443J06887J15110J06887R0444O5776K4667
14660.6D990820k4667p3999j39776j97330k54885l12441l61772m11105m35772m43994
14659.2B335079m52216m19328l94661l37106k71330k05553j31553m9333J6444Q2221
14657.7A72664J39776J89109K30219K63107K79552L04218VK95996K79551K63108K38441
14655.8C568395K30219J97331J80886J47998J15109R0444M9332J6445q223l2888m1111
14654.3D513937m1110Tj6445Q222L2889P3999R8665J39776J64442J89109K13774K30219
14652.5E566367K46664K46663K54885K54886K38441TK13775J97330J64442J47998J06888
14651G876780P3999M9332Q223j6445m1110p3999r8666j15109j31554j39775j56221
14649.4G235455j64442j72664j80887j89108j97331k05552k05553Tk05552k05553j89109
14647.8E114151j72664j56220j47998j31554j15109j15110r8665j06887j06888j15109
14646.3C847947j23332Tj39775j47998Tj56220j64443j64442j56220Tj47998j31553
14644.6B088416j15110r0443o5777m1111%K4667M9332Q2221R8666J15109J31554TJ23331
14642.7B532409J23332R8665P3999M9333J6444j6444n7555r0443j06887j39776Tj56220
14641B187081j47998j31554j23332r0443o5777l2888%L2888O5777Q2221J06888J15109
14639.3A997972J15110J06887R0443M9333K4666k4666p3999j23331j64443k13775k38441
14637.7A545756k71329k79552k87774k87773k79552k54886k54885k30219k13775k05552
14636.3a019541j89109j80886j80887j80886j89108k05553k21997k46664k54885k71329
14634.8c140845k87774k79552k71330k54885k30219j97330j64442j23332r8666p3999
14633.4e122374m1110k4666q223J6445L2888M9333O5777R0443J06887J23332J47998
14631.8d563270J56220UJ47998J23332R0443N7555Q222l2889r0443j23332j72664k05553
14629.9d291941k46663k63107k95996l12440l37107l53551l61772l69995Tl53550l37107
14628.4g893224l12440k79552k38441j89109j47998r8664m9334q222L2889O5777J06888
14626.8i011430J23331J56220J72664J97331K21997K38441K63108K87773K95996L04218
14625.3f750351L12441L04217K95996K71330K54885K30219J97331J64442J39776J06887
14623.9d472827P3999M1110J6445q222m9333p3999j06887j31554j56220j72664j80887
14622.3e221039j72664j64442j39776j06887p3999k4667K4667Q2221J23331J72664
14620.9e500591K21998K54885K87774L12440L20662L37106L37107L37106L37107L45328
14619.4b409078L37107L28884TL12441L04217K87774K63108K46663K21997K13775J97330
14617.8F33102J89109J80886J72665J80886TJ80887J80886TJ80887J80886J72665J56220
14616.1B770851J39775J23332R0443N7555K4666k4666n7555j06887j31554j56220j80887
14614.5B548853j89108j80886j72665j56220j31553j15110q2221n7555m1110q222%
14613A414203J6444L2888M1111M9332M9333TL2888K4667J6444Q222q222U%Q222M1110
14610.6A759531O5777R8665J39776J64442J97331K30219K46663K71330K79552K79551
14609.2C732837K87774TK71329K63108K38441K13775J80886J39776R0443M9333q222
14607.6E747254o5777j15110j72664k21997k71329l20663l53550l94661m19328m35772
14606.2B976403m43994m52216m35771m11106l78217l45328k87774k30219j89109j31553
14604.7c28884r0444m9332j6444Q222L2888M1111N7554N7555O5777N7555TN7554M1111
14602.9h222M1110L2889M1110M1111M9333N7554P3999R0444J06887J23332J31553J31554
14601.1I12654J23332J23331R8666P3999N7554M1111J6444Q222UK4667M1110O5777
14599.3A603311R0443J06888J39775J56221J64442UJ47998J31554J06887P3999N7555
14597.5C107957J6444q222l2888m9333p3999r0443j06888j15109j23332j31554j39775
14596B252858j39776j31554Tj15109r0443o5777k4667J6445N7554J15110J47998J97331
14594.2B088416K21996K38441K54886K38441K30219J97331J64442J31554Q2221M1110
14592.8C889057Q222k4666m9333o5776p4000q2221Ur0443r8665j06888j31553j56220
14590.9B853072j97331k38441k87774l53551m02883m76882n26215n75548o33102o82435
14589.5a521090p15323p56434p81101q22211q38655q55099q71543q79766q71544q55099
14588i767865q30433p81100p39990o65990o00215n17993m27550l45327k54886j72664
14586.6a5104013p3999%R0443J80887K54885L37106M02884M76883N34436N75548O16658
14585a1708282O33102O41325O33102O08436N83770N50881N01549M52215M11106L69995
14583.6f322801L28884K87774K63107K46663K30220K21996K38442K38441K63107K71330
14582.1c732837K87774L04218L20662L37106L45329L53551L69994L86439M02884M19327
14580.7b05553M19328M35772M43993M35772M27550M11105L86439L61773L45329L20662
14579.3C782170L04218K87774K79551K71330TK71329K87774K95996L04218L20662L37106
14577.7G013458L28884L37107L28885L20662K95996K79551K46663K21997J89109J47998
14576.2I710310J31554R8665Q2221O5777M9332M1111L2888K4667%k4667o5776j15110
14574.5A0030972j64442k38441l12440l86439m52216n26215n83770o33102o82435p07102
14573.1E344370p31767p39990Up31767p15324o98879o65991o41324o16658n83770n50881
14571.3b811961n17993m85104m52216m27550m02883l69995l53551l28884k87773k63109
14569.9f701019k13774j72664j31554p3999l2889J6445N7554R8666J31554J47998J72663
14568.3f701019J89110K05552K13775TK30218K38442K46663K54885K63108K71329K87774
14566.7d086388K79552K79551K71330K54886K38441K21997K05552J89109J72664J64442
14565.3a808864J31554J15109R0444M9332J6445j6445n7555r0443j15109j31554Tj39776
14563.6b088416j15109r8665p3999l2889%M1111R0443J23332J72664J97331K38441
14562a545756K54885K79552K95996K95995K95996K79552TK54885K38441K13775J97331
14560.4A340204J64442J47998J23331R8666Q2221N7555M1110J6444q222m1110o5777
14558.8A956862j06888j31553j72665j97330k21997k46663k63108k71329k79552k63108
14557.4a97331k71329k63108k63107k71330k71329k79552l04218l12440l28884l45329
14555.9c107957l37106l45329l20662l12440k79552k63107k30220k13774j97331j80886
14554.5e788364j64442j56220j47998j31554j15110r0443q2221m9332k4667%K4667
14552.9f725684M1110N7554N7555O5777O5778M9332M1110J6445%l2889m9333q2221
14551.2f495466j15109j39776j80886k13775k63108l04217l45329m02883m35772m76882
14549.8i373203n01549n26215n34437Tn17993m93327m52216m02882l53551k79552k13776
14548.2a4183138j47998q2220j6444L2888Q2221J31553J64443J89108K13776K38441
14546.7a3377370K46663TK54886K63107K63108K63107K79552K87773K95997L28884
14545.3a0647630L53550L86439M19328M52216M85104N09771N17993N26215N17993M93326
14543.9e985695M60438M19328L61772K95996K38442J72664J15109M9333Q222m1111
14542.4c905502q2220j15110j31554j56220j64442Tj56220j39776j15110p3998l2889
14540.8e237483L2889R0443J47998K21996K87774L53551M02883M60438M93327N26215
14539.4b219969N42659N50881N26215N01549M52216M02883L45328K71330J97331J31553
14538A701976N7555%m9332r0444j15109j31554j39776j31554j23331j06887r0444p3999
14536.2G07101m9332m1111k4666j6444%J6444K4666M1111M9332O5777P3999R0443R8666
14534.4A035986J15109J06888J06887R8665R0443P3999M9333L2889Q222q222j6445
14532.8A693754k4666Tk4667q222Q222K4667M9332P3999J06888J31553J56221J72664
14531B335079J97330K05553K13775TK21997K05552K05553J97331J97330J97331J97330
14529.5D587936K05553K30219K54885K79552L04218L28885L37106L45328L28885L04218
14528G506785K71329K21997J72665J23331P4000M1110J6444q222Uq223q222q221%j6445
14525.9H361884l2888n7555q2221j15110j47998j72664j97331k30218k38442k63107
14524.4F824350k79552k87774k95995k95996k87774k71330k38441j97330j56221r8665
14523D415272m9332Q222M9332R8666J31553J64443J80886K05552K13775K30220K38441
14521.4E887030K54885K63107K71330K79552K87774K79551K79552K63107K54885K30220
14520H550993K05552J72665J39776R8665N7554K4667j6445m9332r8666j31553j72664
14518.4H781212k13775k63107l04219l45328l78217m11106m27550m35771m19327m11106
14516.9E171706l78217l37106l12440k79552k54886k38441k21997k30219k38441Tk54885
14515.4B187081k63108k63107k71330k63107k54885k46664k38441k30219k13775k21997
14513.9b79552k21997k30219k46663k63107k71330k95996l12440l28884l45329l53550
14512.5c149067l69995l78217Vl69995l53551l37106l20663k79551k54885k13775j56221
14510.6g317677j15109m9332Q221Q2221J39776K13775K79552L37106M02884M60438
14509.2e558145M93326N26215N42659N50882N26215N01548M52216L94661L28885K54885
14507.7i86653J80886J15110N7555Q222k4667m9332m9333n7555m1110l2889j6444q222
14506i04432Q222TJ6444J6445J6444UQ222%Tk4666m1110n7555r0443j23332j39776
14503.7a274427j64442j80886j80887j72664j47998j15109o5777k4667M1111J06887
14502.3b178859J64442K13775K71330L04218L37106L53551L69995L78217L94661M02883
14500.8A011319M02884M11105TM11106M11105L86439L69995L37107L04218K54885K21997
14499.2D933265J64442J23332Q2221M1110%l2888o5777r0443j23332j47998j72664
14497.6D711268j80886j97331k13775k21997k30219k46663k54885k71330k87774l12440
14496.2B293968l20662l37106l53551l69995l78217Wl69995l61773l28884l12440k79552
14494.2b631075k54885k13775j89108j56220j23332r8665q2221m9333l2889q222K4667
14492.6c815058M1110P3999J06888J31553J56220J72665J89108J97331K05553J89108
14491.2b351523J89108J64443J64442J47998J39776TJ31553J47998TJ56220J72664
14489.6f49547J89109J97331K05552K13775K30219K38441TK54886K54885K71330K87773
14488A932195L12441L45328L69995M02883M35772M60438M76882M85105M68660M35772
14486.6F125471M02883L37106K79552J97330J23333M1110l2888j06888j56220k13775
14485.1F997014k54885k79552k95996l12440Tl20662Tl28885l37106l45329l53551
14483.5C535506l61772l86439Tm02884m19327m19328m27549m35772m27550m35771m43994
14482a011319m43994m52216m43994m52216m35772m35771m27550m02883l86439l45329
14480.5e237483l12440k63108k13774j47999r8665m1110J6444P3999J15110J47997
14479.1e961029J89109K13775K38441K46663K54885K63108K71330K79551K79552K87774
14477.6c436841K87774L04218TL12440L20662L37106L37107L45328L53551TL37106
14476.1A56220L45329L20662L04218K63107K38441J89109J56220J23332Q2221M9332
14474.6B228191L2889Q222q222k4667m1110o5777q2221j15110j47998j97330k30219
14473A356648k87774l45328l94662m52216n09770n59104o00214o33102o49546o57769
14471.6c732837o57769o33102o00214n67326n09771m60437l94661l37107k71330k05553
14470.2h370107j31553o5777q222O5777J23332J89108K38441K95996L45328L86440
14468.7f931237M27549M60438M76883N01548N01549TM93326M68660M52216M19328L94661
14467.1a833530L45328L12440K71330K38441J97331J72664J39776J15109Q2222P3999
14465.7A15110M1110J6444q222l2888o5777p3999r8665j06888j15109j15110j15109
14464.1e59103r8666r8665q2221p3999n7555Tm9332l2889k4666%J6444N7555Q2221
14462.2i78431J31554J72664K30219K79552L20662L69995M11105M52216M68660M76883
14460.8B335079M76882M68660M52216M19328L78217L45328K95996K63108K21996K05553
14459.4E862363J80887J80886J72664J80886J80887J97331J97330J97331TJ89108TJ80886
14457.6H106998J72665J64443J47998J31553J15109R0444P3999M1110Q222q222m1110
14456I003209p3999r0444j15109j31553j47998j47999j47998Tj23331j15110q2221
14454.5G679449n7555k4666Q222K4666M9333N7555O5777M1110K4667j6445p3999j15109
14452.7G663005j89108k30219k95997l28884l53550l69995Tl61773l45328l12441k95996
14451.1D209719k54885k38441k13775j80886j64442j47998j23332r0443m9333j6444
14449.7B729740L2888R0444J47997K13776K79551L28884L86439M19328M43994M52216
14448.3E525257M43993M11106L69995L12440K46663J72664J06888M1110q222n7555
14446.8G564339q2221r0442r8666r0443Tq2221q2222q2221j06887j23331j47998j89109
14445.1F298135k30219k79552l12440l61773m02883m27550m60438m68660m85104m85105
14443.7B384411m76882m68660m43994m27550l94661l45328l20663k71329k21997j64442
14442.2a151095j15110o5777j6444J6444M1111N7555O5777P3999N7554M9333M1111
14440.6i45542K4666J6444TQ222J6445K4666L2888N7555P3999R8665J15110J31554
14438.9c28884J47998J56220J72664J89108K05553K13775K21997UK13775J97330J80887
14437.2B014417J56220J31553J06888P3999M1110J6444j6444m9332p3999j15110j39776
14435.6B145970j80886j97331k21997k38441k46663k30219k21997j89108j47998j06888
14434.2A64442n7555%M1111R0443J31554J72664J97331K13775K13774K13775J97331
14432.6A578645J72664J23332P3999J6444n7555j31554k05552k79552l28884l86439
14431.1E75548m19328m19327m19328m02883l53551l12440k54885j97331j31554r0443
14429.7b425522l2888Q222L2888P3999R0443J15110J23331J47998TJ56220J64443J56220
14428a241538J64442J56220J47998J56220J47998J56220J64442TJ80887J89108J97331
14426.4E83770J97330J97331J80886J72665J47998J15109R8665P3999M9333L2888K4667
14424.8A874641K4666M1110M9333Q2221R8666J23331J31554J47998J39776TJ06887
14423.2B959959R0443N7555K4666%j6444l2888m1111l2888l2889q222J6444M1111P3999
14421.4C099735J06887J39776J72664J80887J97330J97331J80886J56221J06887N7555
14419.9D596159j6445r8665j80886k79552l78217m52216n26215n91992o24880o57769
14418.5G89322o57768o33103o16658n75547n09771m35772l61772k71330j89109r8665
14417c560173j6444M1111J06887J39776J64442J72664TJ47998J23332R0443N7555K4666
14415.3b335079q222m1110q2221r8666j39776j64442j80886k21997k30219k63108k71329
14413.7d037055k87774Uk71329k54885k30219j97331j56220j23332q2221l2888Q222
14412f240580N7555R8665J56220J97331K46663K87773L20663L61773L86439L94661
14410.6c732837M11105M11106M11105TL94662L78217L69995L53550L28885K87773K71330
14409B95996K38441J97331J56220J15109P3999M9333J6444q222j6444j6445q222TQ222
14407.1A093540K4667L2888M9333M9332N7555M9333M9332M1111J6444q222m1110p3999
14405.4A340204j31554j72664k30219k79552l37107l61772m02884m19327m27550m19327
14403.9a841752m11106l94661l61773l37106l04218k79552k46663k30219k05553j80886
14402.5d793489j64442j39776j23332j15109r0443p4000p3999o5776o5777n7555Tn7554
14400.8e878807m9333Tl2888k4667j6444Q222K4667M1110O5777R8665J15110J39776
14399e558145J56220J80886J97331K05552K21997TK38442K38441K46663K54885K54886
14397.5c140845K46663UK38441K21998K13774J97331J80886J80887J64442J56220J47998
14395.7f98879J39776J31553J23332R8665Q2221O5777L2889K4666%Tq222Vj6445j6444
14393.4f5777j6444l2889m9332n7555q2221j06887j31554j47998j72664j97331k21997
14391.8a282649k30219k46663k54886k54885Tk46664k38441k30219k13775k05552j89109
14390.3c847947j80886j56220j47998j15110r8665n7555j6444J6444O5777J15110J47998
14388.7d275496J80886K05553K21997K13774K05553J80887J47998J06887O5777Q222
14387.2b737962l2889p3998j31554j64442j97331k30219k46663k54886k71329k79552
14385.8d620825k79552k79551k71330k63107k46664k21996j89109j56220j06888n7554
14384.4f692796q223L2889Q2221J23332J47998J64442J72664J64442J47998J31554
14382.9e533479R8665N7555K4667q223m1110p3999j06888j23331j47998j56220j64443
14381.3f174804j64442Tj47997j15110q2222m1110Q222P3999J23332J80886K38441
14379.7f265247K87774L20663L61772L86439M19328M35772M52216M76882M85104N01549
14378.3b137748N01548M93327M93326M68661M43993M11106L69995L20662K79552K30219
14376.9A874641J80886J39776J06887P3999M1111K4666Q222j6444l2888n7555r0443
14375.3B252858j31554j64442k13775k54885l04218l45329l69995l94661l86439l94661
14373.8g07101l78217l61773l45329l20662l04218Tl12440l28884l53551l78217m11105
14372.3d505715m35772m52216m60438m43994m35772l94661l53550k95996k38442j89108
14370.8h205664j23332o5776j6445L2888Q2222J39775J97331K54886L04217L69995
14369.4g029903M35772M93326N42660N91992O33102O57769O82435O90657O98879O82435
14367.9i20876O82435O65991O65990O57769O49547O33102O16658O00214N59103N26215
14366.5E336148M68660M19328L45329K71329K05553J31554P3999J6444l2889p3999
14365.1G161456j15109j39776j64442j72664j97331j97330j97331k05553Tk05552k05553
14363.5E155262k13775k30219k46663k63108k87773l12441l37106l53551l53550l69995
14362B187081l45329l37106k95996k54885k05553j47998r0443m1111J6444N7555Q2221
14360.5F24880J06888J15109R8665R0444N7554K4667q222m1111n7555q2221r0443r8665
14358.7G39990r8666r8665r0443Ur0444r0443q2221p3999Tn7555m1110j6444q222J6444
14356.6b46663L2888M1111N7554M9333N7555L2888M1111K4666Q222%j6444k4666m1111
14354.7A6444l2888m1111m1110l2889j6444q222Q222L2888O5777Q2221J23332J56220
14353C12440J97331K30219K71329L04218L45329L69995L94661M19327M27550TM11105
14351.4D111054M02883L69995L37107K87774K38441J72664J06887J6445o5777j56220
14350E821253k46663l37107m19327m93327n42659n83770o00214n91992n75547n34437
14348.5H96210m85105m11105l37106k71330j97331j39775p3999l2889%K4666M1111
14346.9i86653L2888L2889K4666%j6444m1111m9332m9333n7555m1110j6444K4666N7555
14345.1a085318J23331J72665K21997K87773L20663L69994M11106M19327M43994M35772
14343.6B121304M43994M27549M11106M02883L78217L69995L45329L28884L04218K71329
14342.2E804808K54886K13775J72664J39776R8665N7555K4666q222m1111o5777q2220
14340.6F569465r0444j15109j23332j23331j39776j56220j64443j72664j80886j97331
14339.2E105929k13775k13774k13775Tk05553j97330j72665j56220j31553j06888q2221
14337.6C198400p3999n7555o5777p3998r0444j23331j56220k05553k54885k95996l45329
14336A455313l86439m11105m19328m19327m19328m02883l61773l37106k95996k54886
14334.5b252858k21997j97330j72664j56220j39776Tj31554j23331j31554j15110j23332
14333c905502j06887Tr0443q2222p3999m1110l2888q223J6444L2889M9333N7554N7555
14331.1d234386O5777M9333L2888J6444%j6444m1110o5777p3999r0444r0443Up3999
14329.1d703046n7555m1110j6445%J6445K4666L2888K4667Q222%l2889m9332p3999
14327.2d867488r8665j23332j31554j39776j47998j56220Tj47997j56221j47998Tj39776
14325.5f561243j31553j23332j06888q2220o5777l2889q222J6445M1110M9333O5777
14323.9f939459O5777O5776N7555M9332K4667J6444q222j6444l2888l2889m1110m1111
14322.2f832572k4666j6444Q222L2888M9332R0444J23331J56220J80887K21997K38441
14320.6e771920K54885K71330K79552K63107K63108K38441K21996J89109J56220J23332
14319.1c510840R0443O5777M1110J6445q223j6444k4666m1111m1110m1111m1110l2889
14317.4c543729j6444q222Q222M1111O5776Q2222J23331J39776J64442J72664J80887
14315.8b589964J80886J56220J23332R0443L2889j6445q2221j39776j89108k38441
14314.4b672185k71330k87774k87773k79552k46663k21997j64443j23331p3999k4666
14313d653713J6444M1110N7555O5777M1110K4667j6444n7555j15110j72664k30219
14311.4d999042k79551l37107l69995m02883m11105m02884l86439l45329k87773k30220
14309.9h452328j39776o5776K4666R8666J72664K46663K95996L45328L69995L94661
14308.5f709241M02884M02883L94661L78217L61773L37106L12441K95996K71329K46663
14307.1c305288K30220K21996K05553K13775K05553K21997K38441K54885K63108K87773
14305.6i61987L12440L12441L37106L28884L45329L45328L53551L37107L37106L28884
14304.2B376189L12440L04218K79552K63107K38442K13774J89109J47998J23332R0443
14302.7D538604N7555K4666q222l2889n7554q2222r8665j23331j31554j39776j47998
14301.2C798614j56220Tj47998Tj31554j06887r0443o5777l2889%L2889N7555O5776
14299.3B918848Q2221Q2222O5776M9333L2889Q222q222l2889m9333n7554o5777Un7555
14297.3B836627m9332n7555To5777r0443j15109j56220j89109k30219k71330l20662
14295.7A233316l53550l78217m11106m27549m52216Tm68661m60438m52216m35771m19328
14294.1c477952l78217l45328k95996k38441j72665j15109n7555q222M9333P3999J06887
14292.5d859266J15109J23332TJ23331J15110R8665R8666Q2220P3999O5777M9333M1111
14290.8c749281K4666Q222%j6444k4667l2888Tk4667j6444%L2888M9333R8666J23331
14288.8c560173J72664K13775K63108L04218L37106L78217M11105M27550M52216M60438
14287.3a39776M52216TM35772M19327L86439L53551L12440K63108K21997J64442J23331
14285.7C445063R0443M9333J6444q222j6444k4666Tj6445q222J6444L2889N7554O5777
14283.9C675282Q2222R0443Q2221TP3999O5777M9332M1111L2888L2889L2888M1111
14282.1D382384O5777P3999J06887J31554J72664J97331K38441K63107K95996L04218
14280.7F232358L12440L04219K87773K71330K46663K13775J80886J47998J23331R0444
14279.3H411217N7554L2889j6444o5777j23332j80886k54885l28885m02883m68660
14277.8F659908n42659n91992o41325o65990o90657o98880o98879o82435o57769o33102
14276.4A56220o00214n67325n42659n01549m68660m35772m02883l69995l45329l12440
14275d390606k87774k54885k38441k13775j80886j64442j23332r8665n7555j6444K4666
14273.4f002139P3999J15109J47998J97331K38441K79552L12440L45328L78217L94662
14271.9c519062M11105M02883L86439L37107K79552J97330J15110K4666p3999j47998
14270.5a586867k13775k71329k95996l04218k95996k71330k30219j80886j23332o5777
14269c839725Q222O5777J39776K05553K71330L28884L86439M43994M85104N26215N67326
14267.5d11105N75547O08436O16658O24881O33102O24880O33103O24880O16658O08436
14266E755476N91992N75548N50881N17992M93327M52216M19328L78216L45329L04218
14264.6A0384523K63107K13775J64443J06887M9332j6444q2221j47998k05552k63108
14263.1A0466744l12440l53551l86439m19327m43994m52216m68661m76882m85104m85105
14261.7F183025m93326n01549m93326n09771Tn17992n26215Tn42659n50882n59103
14260.1D52216n50881n67326n59103Tn34438n26214m93327m76882m60438m35772m19328
14258.5e130596m11105l94661l86439l86440l69994l69995l45329l28884l12440k87774
14257.1h723657k71330k38440k21997k05553j89108j72665j47998j31554j06887q2221
14255.7a0491410n7555j6444J6444M9333Q2221J23331J47998J89109K13775K38441
14254.2i504757K54885K71330K79551K71330K71329K46664K30219J97331J64441J31554
14252.8g186123J06888O5777L2888Q222q222l2888m1111m9333m1110m1111j6444q222
14251.1g210789J6444M1111O5777P3999R8665J15110J23331J39776J47998J56220J72664
14249.5f059694J89109K13775K21996K38441K54886K63107K71330K87774K87773K95997
14248c535506K95995L04218UL12440L04218L04219L04218K87773K79552K63107K54886
14246.3a6444K21997K05552J89109J80886J64442J56220J39776TJ31554J23332J06887
14244.7A743087Q2221N7555L2888Q222k4666m9333o5777p3998r0444r8665Tj06888
14243A315537j15109j23332j23331j39776j47998j39776j31554j15109r0444n7554
14241.6A31554k4667Q223M1110P3999R0443J06888J15109J15110J15109R8666R8665
14240I70209Q2221O5777M9332K4667Q222j6444l2889m9333n7554p3999Tq2221p3999
14238.1G39990q2221p3999Tq2221Tr0444r8665j06887r8666j23331j23332j15109j23332
14236.2e34437j15110j06887j15110j06887j15109j31554j39776j64442k05553k30219
14234.8a965084k63107k95996l20662l45329l45328l45329l37107l12440k79551k46664
14233.3e056597k13775j64442j15109p3999k4667K4667O5777J06887J39776J56220
14231.9e155262J80886J97331TJ97330J89109J72664J64442J31554J06887P3999L2889
14230.3c510840q222n7555r8665j39776j80887j97330k30219Tk46664k38441Tk30219
14228.6e607478k13775k05552j97331Tj89108j80886j89109j80886j72665j64442j47998
14227g646561j31553j06888r0443p3999n7554o5778o5777r0443j15110j64441j97331
14225.4h805878k46663k87774l20662l45329l53550l61773l45329l28884l04218k54885
14224a1954945k05553j39776q2221q222O5777J39775K05553K71330L20662L69995L94661
14222.4a0622964M27550M27549M43994TM52216M60438M76883M93326N17993N42659
14221e936362N67325N91992O24880O33103O49546O49547O41324O33103O08436N83769
14219.5B46663N67326N34437N17993M85104M68660M52216M27550M11105L94661L61773
14218.1D867488L37106L04219K63107K21997J64442J23332O5777K4666k4666m9333
14216.7F298135q2221r0443r8666r8665q2221n7555m9332j6444%Q221K4667K4666Q222
14214.8E788364q222l2888p3999j15110j64442k05553k46663k79552l20662l37106
14213.3D004167l45329l61773l61772l45329l37106l20663k95995k63108k38441k13775
14211.9I20876j89108j72665j64442j56220Uj80886j97331k21997k54885k71330l12440
14210.2a512868l37106l69995m02884m43993m76883n09770n50882n75547o08436o24881
14208.7f413245o41324To41325o16658n91992n59103n17993m60438m02883l53551k87774
14207.2a2127610k38441j80887j39775r8665n7556l2887q223K4666M9333O5777R8666
14205.6a2645602J15109J39776J64442J80886J97331K13775K30219K38441K54885K63108
14204.1a0647630K71329K87774L04218L20662L37107L45328L61773L78217L86439UL78217
14202.4f503688L61773L53551L28884L04218K79552K63107K38441K21997J97331J89108
14201c765726J72665J56220UJ47998J56220J64442J72664J97331K21997K38441K71330
14199.2a553978K87773L04218L20663L37106L20662L28885L20662K95996K79551K46664
14197.8A488202K21997J97330J72664J39776J15110P3999M9332Q222k4666p3999j23331
14196.2B244636j64443k05552k46664k79551l04218Uk79552k30219j97331j23331n7555
14194.5d52216J6444R0443J72665K21997K79551L12440L45329TL37106L20662K95996
14192.9B285746K54885K21997J80887J39776J06887R0443O5777N7555O5777P3999R8665
14191.3C642394J15110J39775J64442J80887K13775K30219K46663K54885K63108K63107
14189.9E714365K63108K54885K46663K30220K05552J72664J31554Q2221L2889k4667
14188.4G309454r0443j56220k13774k71331l20662l61772l94661m11106m27550m35771
14187D226164m35772m27550m19327l94662l78216l45329l20662k71330k38441j89108
14185.6H05767j47998r8666n7554k4667Q222K4667L2888M1111L2888J6444q222l2888
14183.8E91992o5777r0443j15110j47998j64442j72664j97331k05552k05553j97331
14182.4i70209j89108j56220j39776r0443n7555j6444L2888Q2221J23332J64442J97331
14180.8a019541K21996K38442K46663K54885K30219K38441K13775K05553J72664J56220
14179.4A159317J31554R8665Q2221N7555M1111J6444Q222q222j6444j6445k4666l2888
14177.6A496424l2889m9332m9333o5777p3999Tq2221Tp3999m9333l2888%M1111P3998
14175.6I45542J23332J56220J97331K13775K21996K30220K21996J97331J64442J31554
14174.2B803739R8665N7555L2888Q222q222%TK4667M1110O5777R0444J06887J15109
14172.3C436841J23332J06887R8666P3999L2888%m1110q2222j23331j72664j97331
14170.7C255955k38441k54886k79551k79552k87774k71329k63108k38441k05553j89108
14169.3G48212j64442j47998j31554Tj15109j15110j23331j15110j15109j15110r8665
14167.7f24880r8666q2221p3999o5776m9333m1111l2888k4666k4667k4666m1111m9332
14166a233316p3999r8665j31554j56220j97331k13775k38441k46663Tk30219k13775
14164.4c280621j72665j31553q2221l2889K4667P3999J23331J64442J97331K30219
14163b885960K63107K87774K95996L20662L28885L37106L37107L45328L37107L37106
14161.5C04218L28884L28885L20662L12440L04218K79552K79551K54886K38441K21997
14160.1C173734J97330J80887J47998J31554J06887Q2221M9333L2888J6444q222j6444
14158.5D094610l2889m1110m9333o5776p3999q2222j06887j23332j47998j72664j89108
14156.9C009292k05553k21997Tk13775Tj89108j72664j47998j31554r8665p3999n7555
14155.2A060652m1111j6444q222Q222K4667M9332N7555P3999R8665TJ06888J06887
14153.5A619755R0444P3998M9333Q222j6444o5777r8665j39776j72664j97331k21997
14151.9I29098k38441k46663k38441k13775k05553j72664j39776r8665o5777k4666
14150.4g15323J6444M1110P3999R0443J06888J15109J23332J15110J06887TR8666R0443
14148.7C69995O5777N7555M1110K4666Q222%q222j6444Vq223%Q223J6444TK4666J6444
14146.1E67325Q223j6445m9332p3999j15110j47998j72664j97331k05552k21997k05553
14144.5h30433j89108j64443j39775j06888p3999m1110k4667q222%Q222TQ223Q222
14142.7a545756%q222j6445k4666m1111n7554o5777q2221j06888j15109j39776j47998
14140.9b351523j72664j80887j97330j97331k13775k05552j97331Tj72664Tj47998
14139.3d407050j47998j39776j31553j47999j56220j72664j89108k21997k46664k71329
14137.9f232358k87774l04218l20662l28885l20662Tl12440k87774k63107k30220j89108
14136.3i397870j56220j06887o5777k4667J6445O5777R8665J31554J56219J80887J97331
14134.7h904543K05552K05553J97331J72664J56220J23332R0443O5776L2889Q222j6444
14133.2g663005k4667l2888k4666T%J6444L2888O5777R0444J15109J39776J64442J89108
14131.3f955904K13775K30220K54885K71329K95996L04218L12440L37107L37106L53551
14129.8d045277L69995L69994L78217L78218L69994L61773L37106K95996K63108K05553
14128.4g15323J47998R0443K4666k4666p3999j06888j39776j39775j39776j15110r8665
14126.8a290871m9333j6444J6444N7555R0443J06888J23331J31554TJ23331J15110
14125.2d60438R8665Q2221N7555L2889%l2889o5777q2221j06887j15110j15109r0444
14123.5g97545n7554k4667L2889P3999J31554J80886K21997K46663K87774L12440L37106
14121.9I45542L53551L78217L86439M11106M11105M27550M19327M11106L94661L61773
14120.5D900377L28884K87774K38441J80886J31554O5777J6444m9332j06888j56220
14119.1E837697k05553k63107k95996l45329l69994m02884m11105m27550m35772m35771
14117.6B244636m27550m19328m11105l94661l86439l69995l61773l45329l28884l04218
14116.2a504646k95996k71329k63108k46663Tk38441k46664k54885k63108k79551k95996
14114.6d407050l20662l45329l61773l94661m11105m27550m35772m43994m35771m19328
14113.1h402995l86439l45329k95995k30219j47998p3999J6444J06887J80887K71330
14111.7i307426L37106M02883M60439N09770N42659N83770O00214O24880O41324O41325
14110.3c963056O41324O24880O16659N83769N50882N09770M68660M35772L86439L53551
14108.8A208650L12440K79552K46663K13775J80886J56220J31554J06887R0444P3998
14107.4C001069O5777TP3999R0443R8666J23331J31554J47998J39776J23331J06888
14105.8D168609O5777L2888j6444n7555r8665j39776j64442j80887j97330Tj97331
14104.2C017514j80887j72664j64442j47998Tj39776Uj64442j80886k05553k46663
14102.5I86653k79552l20662l69995l94661m43994m68660m93326n01549Tm93326m76883
14100.9c757504m35771l86439l37107k71329k05553j23332o5777%N7555J06888J31553
14099.3e286816J56220J47998TJ15110Q2221M1110q222p3999j23331j80887k30219
14097.7e212817k79551l20663l61773l94661m19327m35772m43994m52215m52217m43994
14096.3i216984m27549m19327m02884l86439l61773l53551l37106l20662k95996k71329
14094.9a2793600k38442k05553j64442j15109n7555q221N7554J23331J89108K46665
14093.4a2966264L12439L69996M19327M68660N09770N50882N75547N91992O00214TN75547
14091.8g391676N42659M93327M52216L86439L28885K71329K13775J64442J31554R0443
14090.4d316607P3999N7555TM9332M1111M9333M1110TK4667J6444Q222%j6444q222
14088.4c880835j6444%J6444L2888N7555Q2221R8666J15109J31554J31553J39776J31554
14086.7b959959J39776TJ31554J39775J47998VJ31554J06887Q2221M1111%m9333r8665
14084.5a603311j47998j80886k05553k21997Tj97331j72664j31554q2221k4666K4666
14082.9c165512P3999J31554J72664J97331K30219K46663TK46664K30219K05552J72665
14081.3a011319J39775R0444L2888q222n7555j15109j39776j72664j80887j80886j47998
14079.8a751309r8665m1111K4666J06888J89108K46664L04218L53550L69995TL61773
14078.2D35772L45328L04218K63108K13775J64442J15109P3999M1111q222k4667n7554
14076.6A866419p3999r0444r8665j15109j06888j15109j06888j06887r8665r8666r8665
14075G56434r8665j06888j23331j23332j47998j56220Tj64442Tj47998j23332r8665
14073.3h55099m9333q222M9333R8665J56220K05553K38441K71329K95996L04218L12440
14071.7A019541K95996K71330K46663K13775J64442J06888N7554%n7554j06888j56220
14070.1B055527j97331k30219k46663k54885Tk46664k30219j97330j64443j15109q2221
14068.5a64442m9333j6444Q222K4666L2889L2888L2889Q222%q222Tq223Q223M1110
14066.5f5777O5777J15110J72664K30219K79552L20662L69995L86439M11105M19328
14065.1B705074M11105M02883L78217L69995L45329L37106L20663L04218K95995K95996
14063.6F166581K87774K95996K87774K95996L04217L04219L28884L37106L53551L69995
14062.2I332093L86439M02884M19327TM27550M19327M02884L78217L53551L04217K46664
14060.6A3492480J89109J15109L2889m1112j31554k13774k87774l61773m27549m85105
14059.2A1880946n09770n42660n42659n34436n09771m85105m52215m19328l86439l69995
14057.7G128568l45328l45330l45328Tl61773l69995l94661m11106m19327m35772m43994
14056.1B910626m43994m52215m35772Tm11105l86439l53551l20662k79552k38441k05553
14054.6a052430j64442j31554j23331j06888j06887j15110j31553j47998j72665j80886
14053.1b433744j89109j97330j97331j80886j72664j47998j23332r8665o5777k4667
14051.7c831503Q223M9332R0444J23331J56220J97331K21997K38441K54885K63108
14050.2b228191K71329K54886K54885K30219K21997K05553J89108J72664J72665J64442
14048.8i0443J47998J64442J72664TJ72665J89108J80887J89108J89109J80886J56220
14047.2A825308J47998J06887P3999K4667k4667o5776j15110j64442j89109k21997
14045.8A397758k30219k46663k38441k21997k13775j89108j56220j39776j23332j15109
14044.3d76882r8666j06887Tj23332j39776j64442j80886j97331k05553k13775k05552
14042.8b219969j89109j56220j23331r0444m1110j6444J6444M1110N7555M9333M9332
14041.2b622853L2889K4666Q222%q222j6444Tj6445j6444Vl2889m1110m9333o5777
14038.9b869516p3999r0443j06887j15110j31554j31553j39776j47998j39776j31554
14037.4d078166j31553j15110r8665r0443o5777m9333l2888k4667j6444Vj6445k4666
14035.4d793489k4667j6444T%Q222L2889N7555P3998R8666J23331J47998J64442J89109
14033.5c954834J97330K13775K30219K38442K38441K54885TK63108K63107K87774K95996
14032a216872L12440L28884L37107L45328L53551L45329L37106L20662K95996K63108
14030.5B022639K21997J89108J39776R8665N7555L2888%j6444k4666l2889m1110l2888
14028.8B614631l2889Tl2888k4666j6444q223Q223L2888O5777Q2221J06887J31554
14027.1B894182J47998UJ31554J15109Q2221N7555J6444%l2888n7555Um9332k4666
14024.9C461508J6444M9333J06887J56220K21997K71329L20663L69995L86439M02883
14023.5E763698L94661L61773L28885K63107J97330J23332L2889m1111j23332j97330
14022G103902k54885l20663l53550l94662m11105m19328m11105l94661l61773l37107
14020.6C445063k95996k46663k05552j47999j06887n7555j6444K4666O5777R0443J15110
14019B663963J31554TJ31553J23332J06887R8666O5777M9332K4667%k4667n7555r0443
14017.1C354620j23331j56221k05552k46663k87774l37107l86439m27549m60438n01549
14015.7B21997n17993n50881Tn59104n42659n26215n01549m60437m11106l78217l28884
14014.1e105929k79552k46663k05553j89108j64443j56220j47998Tj47997j47998j39776
14012.5g079235j23332j15110q2221m9332j6445L2889Q2221J23332J64442J97331K13775
14010.9f651685K21996K21997K05553J72664J47998R8665O5777K4667q223l2888n7555
14009.4e591034p3999Uo5776o5777m9333Tm9332m9333To5776o5777p3999o5777n7555
14007.2f520132l2888%M9332J06888J80886K54885L28885M02883M68660N26215N59104
14005.6c675282N75547N83770N67325N42660N01548M35772L78217K95996K30219J47998
14004.2E83770P3999q222o5777j31554j80886k13775k30219k54886k46663k38441k13775
14002.6a126429j72664j39776q2221l2888K4666O5777J23331J56220J80887K05552
14001.2g97545J97331J89109J72664J39776R8665O5777L2888Q222k4666l2888l2889
13999.6A6444q222Q222M9333R0443J39776J89108K30219K71330K95996L12440UK95996
13997.7B515965K71330K38441K05553J72664J23332P3998L2889k4667o5776j15110
13996.3C428619j64442k05553k46663k79552l04218l28884l45329l61772l69995l78217
13994.8D43994l86439Ul94662m02883Tm19328m27549m52217m68659m76883m85104m93327
13993e138818m76882m60438m27550l94661l45329l04218k38441j89108j31553n7556
13991.5h164554q222N7555J06887J64443K05553K46662K71330K95996L12441L12439
13990.1f199470L12440TK95997K95995K79552TK63107K54885K38442K21997J97330
13988.5c247733J80887J47998J06887P3999K4666j6444o5777r8665j47998j72665j97330
13986.9c412175k21997k30219Tk38441k30219k21997k13775j97331j80886j56220j39776
13985.3e673255j23331r8666q2221n7555m1110j6444%K4666M1111N7555Q2220R0444
13983.6e796586R8665J15109J31554J47998J64442J89109K13775K46663K71329K95996
13982.2c921946L28885L53550L69995L78217L69995L61773L28884K79552K30219J64442
13980.7g56434R0443Q222n7554j23332j89109k21996k46664k71329k63108k63107k46663
13979.1b540631k30220k13774j97331Tj97330j97331k21997k30219k46663k63107k63108
13977.5d999042k54885k38441k13775j89109j56220j15109r0443o5777m1111k4666
13976.1f388578j6444%UJ6444L2888M1111O5777R0443J15109J31554J56220J64442
13974.2e591034J72665J72664J64442J39776J23331Q2222M9332K4667q223k4666l2888
13972.7d727712l2889j6444Q222M1111Q2221J23331J64442K05553K38441K71330K87774
13971.1c354620L04218UK95996K79551K71330K54885K46664K30219TK13774K21997
13969.3a97331J97331K21997K13775K30219TK46663K63107K63108K71329K71330K63108
13967.8B474855K46663K30219J97330J72665J39776J15109R0443P3999O5777N7555
13966.3C864391N7555O5776Q2222P3999Q2221TN7555L2888%m1110q2222j39776j80886
13964.4C954834k21997k54885k79552k95996Tk87773k63108k30219j89108j47998r0444
13962.9A397758m9332%M1110P3999R8666J23331J39776TJ47998J39776J39775J31554
13961.1B524187J23332TJ06887TR0443R8666R0443J06887J15110J31554J47998J64442
13959.4C930168J80886J80887J89108J72664TJ56221J47998J39776J31553J23332J15109
13957.8E640366J23332J06887R8665Q2222N7554J6445j6445o5776j23332j72664k30219
13956.2E517035k71330l20662l45329l69995l86439l94661l86439Tl61773l45328l37107
13954.7A611533l12440k95996k79551k71330k63108k46663k38441k30219j97331j80886
13953.2i04432j39776j06887n7555k4666K4666N7555R8665J15110J39775J47998J64443
13951.6d85104J72664J64442UJ56220J47998J39776J23332J15109R8666R0443Q2221
13949.9A134651P3999UO5777TO5776M9333M1111L2888Q222j6444m1111o5776r8666
13947.9A463535j31553j64443j97330k30219k54886k71329k71330k87774k87773k71330
13946.5i04432k46663k21997j89109j47998j06887m9333q222M9333R8665J47998J89109
13944.9a389536K38441K71329L04218L20663L12440L20662K95996K54885K13775J47998
13943.4A290871Q2221J6444n7554j31554j89109k38441k79551l04219l04218Tk79551
13941.8f98879k63108k21997j97330j56220j31554j15109r0444q2221Tr0443j15110
13940.3b244636j31553j64442j97331k21997k54886k79551k95996l12440l04218k95996
13938.8d703046k87774k63107k38441k05553j72664j39776j06888p3999m9332q222
13937.4f248802J6444M9333Q2220J06888J23332J56220J64442J80886J97331K13775
13935.9d957931K30219K38441K54885K63108K79551K79552K87774K79552K79551K54886
13934.5b310412K46663K21997J89108J72664J39776J06888R0443N7555M9332L2889
13933.1a003097K4666TK4667L2888N7555P3999R8665J23332J47998J72664J89109J89108
13931.3A56220J97331J89108J72664J47998J06888O5777J6444l2889r0443j39776j89108
13929.8F00214k38441k71330l04218l28884l45329l61772l61773l69995l53551l53550
13928.3b688629l37107l45328l37107l37106l45329l45328l61773Tl69995Ul61772
13926.6f931237l61773l37106l28885k95995k79552k54886k30219k05552j89109j80886
13925.1i595200j72665j64442j56220Tj47998j15109r0444m9332%N7554J15110J72664
13923.4a0302302K21997K54885K95996L04219L20662L04218K95995K71330K38441J97331
13922g597228J64442J15109Q2222M9332Q222q222l2888m9333o5777p3999q2220r0444
13920.3g580784r8665j06888j31553j56220j80886k13775k38442k71329l04219l20662
13918.8i603423l28884l37106l28885l12440k87774k46663k05553j47997q2221q223
13917.4a1889169P3999J39776K21997K79552L45329L78216M11106M19327M27550M02883
13915.9h789434L86439L61773L45329L20662K95996K95995K79552K87774TL04218L20662
13914.4e303260L37107L61772L86439M11106M52216M68660N09771N42659N67325N83770
13912.9f82435O08436O16658O24880O08436O00214N67326N17993M68660M19327L61773
13911.5D711268L04218K46663K05553J72664J39776J06888R0443Q2221O5777N7554
13910F183025M9333M1111M1110L2889J6444TQ222q222j6444Tl2889k4666j6444q222
13908F265247Q222K4666L2888M1111TK4665%l2888r0443j47998k13775k79551l61773
13906.1E311482m19328m85104n34437n67325o00214Tn83770n59103n01549m43994l45328
13904.6c28884k71330j80886q2221%R0443J56220K13775K54885K71330K87773K95996
13903G07101K71330K46663K13775J72664J31554R0443O5777L2888J6445Q222TJ6444
13901.3A981528K4666M1111N7555P3999R0443J06887J31554J47998J64442J80886K13776
13899.7C214845K21996K54886K71329K95996L12440L20662L20663L12440K95996K63107
13898.2F084360K30219J89109J39776R0443M1111j6445o5777j06887j56220j80887
13896.8F248802k13774k38442k46663Uk38441k21997j97331j80886j39776j15110p3999
13895.1C889057l2888Q222N7555R0443J39776J64442J97330K13775K21997UK05553
13893.3E599256J80886J72664J56220J31554J15110R0443O5776L2889Q222k4666p3999
13891.8F454355j06887j47998j80887k13775k38441k54885k71330k79551k71330k79552
13890.3D209719k71329k71330k63107k71330k79551k87774Tk95996Uk79551k71330
13888.6H38655k46663k21997k05553j64442j56220j31554j06887q2221o5777m1111
13887.1e83770k4666%K4666M1111M9332M9333N7555TM9332M9333TM1110N7555TO5777
13885D1111R0443R8665J06887R8666R8665Q2221N7555M1110%k4666n7555p3999j06887
13883.1D52216j23332j39776j47997j47998j64443j56220j47998j31553j15110r0443
13881.7i12654p3999m9333k4666%Q222K4666M1111N7555O5777P3999R0443TJ06887
13879.8e01549J06888J06887J15110J23331J06888J23331J23332J15110J06887R0443
13878.4F16658P3999M9333Q222k4666o5777j06888j64442j97331k46663k87774l12440
13876.8f57769l45328l45329l45328l20663l04218k79551k38441k05553j89109j64442
13875.3c395731j64442Tj72664j89109k13775k30219k46663k63107k63108k54885k46663
13873.8e804808k30220k05552j80887j64442j39775j15110j06887r0444p3999o5777
13872.3g177901m1110q222J6444M9333R0443J39776J89108K30220K79551L12440L53551
13870.7e566367L78217M02883M11105M19328M11105M02884L86439L53550L28885K79551
13869.3a792420K38442J80886J15109N7555j6444p3999j31554j80886k13775k38441
13867.9b055527k46663k38441k21997j97331j47998j06888m1110J6444P3999J31554
13866.4c033958J72664K13775K38441K46663K38442K21997J97330J56220J23332Q2221
13865a142873M9333K4666%q222k4666l2889l2888m1111m1110n7555Tq2221r0443j15110
13863a652644j39776j56220j80886j97331k21996k30220k30219k38441k30219k21997
13861.5c699949j89108j56220j31554q2221n7555j6444J6444M1111M9332P3999WO5777
13859.4c790392O5777N7555TO5776P3999R0443R8666J31554J64442J89108K30219K71330
13857.6b293968L04218L37106L69995L86439L94661M02884L94661L86439L69995L45328
13856.2A397758L12441K79551K46663K05553J64442J15110O5777K4666l2888q2221
13854.8B696852j15110j64442j97331k13775k38441k54885k63108k79551k79552k95996
13853.3C94661k95996l04218l20662l28884l37107l45328l53551l61773Tl61772l53551
13851.7c329954l53550l45329l28885l12440k79551k54885k21997j89109j56220j31554
13850.3e903474r0443o5777m1111q221K4666M9332P3999R0444J15109J31554TJ31553
13848.6e360815J23332J15109J06888R8665R0444Q2220Q2222R0443UR8665J06888J06887
13846.7d078166J06888J15109J15110J23331J23332J39776J56220J80886K05553K30219
13845.3b581742K63107K95996L28885L61772L78217L86440M02883L94661TL86439L69995
13843.7A381314L53551L20662L04218K71330K46663K13775J89108J72665J56219J47999
13842.2C757504J56220J64442J97330K38441K79552L28885L86439M27549M85105N17992
13840.8F939459N42659N59104N59103N42660N17992M76882M19328L61773K95996K30219
13839.4A1445175J47997R0444K4666k4666n7555r8665j06887j31554j23332j31554
13837.9A1034069j39776Tj39775j47998j56220j72665j89108k13775k38441k71330
13836.5I225205l04217l37107l78217m11105m52217m93325n09771n42660n50881n59103
13835D686602n50882n26215n01548m60438m19328l53550k95996k30219j72664r8666
13833.6A077096m1110J6444O5777R8665J39776J56220J80886J72665J80886J72664
13832.2B219969J56220J39776J15110R0443N7555J6444q222m9333q2221j06888j31553
13830.6B417300j39776j56220j64442Tj64443j56220Tj47998j31553j31554j23332
13829G81100j06887r8665q2221o5777n7555l2889j6444Q222J6445L2888M1111M9332
13827.3D68660M1111L2888J6444%m1110n7555r8665j15110j39776j31553j47998j39776
13825.5c12440j15110r0443m1110%N7554J06888J72664K13775K63107K95996L28885
13824H79766L37106L28884L12440K79552K38441J80887J15109N7555q222q2221j39776
13822.4B499521j97331k54885l04218l45329l78217m02883m19327m11106m19327m02884
13820.9a035986l78217l45328l12440k63108k21997j80886j31554r8665n7555k4666
13819.5c050402Q222L2888P3999R0444J23331J47998J64442J80887J89108K05553J97330
13817.9a636200J89109J89108J64443J39775J15110Q2221M1111Q222l2889q2221j23331
13816.3i45542j56220j89109k13775k21997k30219k21997k05552j89109j64442j47998
13814.9b885960j23332j15109r8665j06888j06887j15110j31553j39776j56221j64442
13813.4d143943j64442j56220Tj39776j15109j06888q2221n7555l2888%J6444N7555
13811.7e081263P3999R8665J15110J23331J15110J06887P3999M9333%k4666n7555q2221
13810d489271r0443r0444p3999n7554j6445K4667N7555J06887J47998J72664J89109
13808.4d119276K13774K13775TK05553J89108J89109J72664J64442J56220J39776J31554
13806.8b129526J23332J06887R0443P3999M9333L2888%j6444m1111n7554p3999To5777
13804.9a981528m1111j6444K4666P4000J23331J80886K30220K71329L12440L45329
13803.5d76882L53550L61773L78217L69995L61773L45328L28885L12440K79552K46663
13802.1B861294K21997J80886J39776R8665N7555Q222l2889q2220j31554j80887k30219
13800.5B910626k79551l37107l78217m11105m43994m60438Tm27550m11105l61773l04218
13798.9a364870k38441j80886j15110n7555q222J6444M9333N7555TM9332L2889%k4667
13797a726643n7554r0444j23331j56220j80887k05552k13775k21997Tk13775j89108
13795.4c601283j64443j31553r8666n7554q222M1110R0443J47998J89109K46663K87774
13793.9c058624L28884L53551L86439M02883TM11106M11105L94661M02884L94661TL86439
13792.1A611533L86439TL78217TL61773L53551L45328L28885L12440L04218K95996
13790.6E443036K87773K79552UK71329K63108K63107K30219K21997J80886J47998J06887
13788.8H254996O5777J6445j6445m9332q2221j06887j23332j31553j31555j39776j31553
13787.2G424564j39776Tj47998j64442j80887k05552k21997k54886k79551l12440l28884
13785.7E048375l45329l53551l61773l53550l37107l20662k87774k54885k13775j89108
13784.2B030861j47998j06888p3999l2888q222L2888O5777R0443J15110J31554J56220
13782.6B252858J64442J80886K05553K13775K46663K71329K95997L28884L53550L69995
13781.2D883932L78217L94661L86440L69995L61773L37106L04217K87774K71330K38441
13779.8H213886K30220K21996K13775K05552K05553J97331TJ97330J89109J80886TJ64443
13778A0598298J47998J31554J15109R0443N7555K4666j6444o5777j06888j56220j97330
13776.4A0622964k38441k63107k87774l04218l04219l04217k95996k79552k46663k30219
13775G868558j97331j64442j39776j06887p3999o5777m9333m1110n7555p3999r8666
13773.4F799683j39775j72664k13775k46664k79551l12440l28885l45328l53551Tl45328
13771.8C708171l45329l28884l04218k87774k54885k30219j89109j56220j15109q2221
13770.4A414203m1111q222J6444M1111N7555P3998O5777M9333L2888Q223l2889p3999
13768.7A603311j15109j56220j89109k21997k46663k63108k71329k63108k54885k30219
13767.2f08436j89109j39775q2221j6445N7555J31554K13775K71329L45329L94661
13765.8C78217M35772M76882N01549N09770N01549M76882M52216M11106L61772L04218
13764.4D809933K38442J80886J06887M1111j6444q2222j39775j89109k38441k63107
13762.9D448161k95996Tl04218k79552k54885k21997j72664j23332p3999k4666Q222
13761.3B409078M9332O5777Q2221R0444Q2221P3999M9332L2889%l2889p3999j23331
13759.6B705074j72665k21997k79551l37107m02883m60438n26215n67325o24881o65990
13758.2a553978o90658p15323p23545p23546p07101o82435o57769o16658n75548n17993
13756.7h164554m60438m11105l53551k95996k54885j97330j72665j39776j15109j06888
13755.3a0672297r0443q2221p3999o5777m9332l2889j6444Q222M1111N7555R8664J31554
13753.6a0746296J64443J97330K21997K54885K71330K79551K95996K87774TK79552
13752.1h205664K71329K63108K63107K63108K54885K63107K63108K63107K79552UK95996
13750.4d966153K87773K95996K87774TK79551K71330K63108K38441K30219K05552J80887
13748.8b137748J56220J23332J06887R0443P3999N7555M9332M9333M1111M1110M1111
13747.2a307315M1110M1111M9332N7555O5777R0443J15110J31554J64442J89108K21997
13745.6a39776K30219K71330K79551L12441L20662L37106L53551L45328L53551L37106
13744.2C001069L20663L04218K63107K21997J80887J31553R0443M1111%l2888o5777
13742.6D456383r0443j15110j31554j56220j89108k21997k63108l04218l61772m02884
13741.2B219969m43994m85104n09771n26215Tn34437n09770m93327m60438m27550l94661
13739.6c091513l45328l12440k71330k30219j97331j47998j15109o5777j6444L2888
13738.2d760601R0443J39776K13775K63108L20662L78217M27549M60439M85104N09771
13736.7a471757N17992N17993N01549M93326M60438M27550L78217L28884K63108K13775
13735.3B631075J47998R8665N7555L2888Q222TJ6444L2889O5777Q2221J23332J47998
13733.5C453286J72664J89108K05553K13775TK13774K13775J97331J89108J72665J56220
13732E591034J31554J06887Q2221N7554L2889%j6444l2889n7554p3999r0444j23331
13730.2E607478j39776j80886k21997k54886k95996l37106l61773l94661m11105m27550
13728.8B581742m52216m60438m85104n09771n26215n34437n67326n75547n83770n75547
13727.4b688629n75548n50881n17993m93326m43995l94661l53550k95996k54886k05553
13725.9f775018j72663j39776j15110r8665r8666r0442r8666r0443j06888r0443Tp3999
13724.2h041222m9333j6443L2888Q2221J31553J89109K38441K79552L04217L28885
13722.8f520132L37107L28884L12440K87774K46663K13775J72664J31554R0443O5777
13721.3d333051M1110L2889K4666K4667M1110N7555P3999J06887J39776J72664J97331
13719.7c420397K21997K46663K54885K54886K46663K21997J97331J72664J23331R0444
13718.3a389536N7554J6445q222m1111o5777q2221r8665j06888j23331j23332j31554
13716.7b096638j31553j31554j23332j23331j15110j06887r8666p3998m9333k4666
13715.3c075068Q222L2888P3999J15110J47997J89109K30219K63107K95996L28885
13713.8a389536L53550L69995L86439L78217L94662L86439TL78217L69995L69994L61773
13712.2B746184L61773L53551L61772L61773L69995TL61773TL45328L20662L04218
13710.7F618797K63108K30219J89108J39776R0443M1111q223n7554j06887j31554j72665
13709.1G095679j89108j97330k13775k21997k13775Uk05553k05552k05553k13775k05552
13707.3D596159k21997Tk46663k54886k71329k79552Uk63107k38441k05553j56220
13705.6A677310r8665m9333J6444Q2221J39776J97331K38441K87774L28884L53551
13704.2C173734L69995L86439M02883TM02884M11105M11106M11105M02884L86438L78218
13702.6G539674L53550L12440K63107K05553J39776O5777j6444q2221j47998k05553
13701.2H427661k46664k71329k95995l04219k95996Tk71329k63108k46663k30219k05552
13699.6E500591j89109j64442j39776j31554j15109j15110j23331j31554j56220j89109
13698.1D045277k21997k63107l04218l37107l69995l94661m19327m11106m11105l94661
13696.7E17993l69995l28884k95996k46664j97330j39776q2221k4666J6444O5777R8665
13695.1i86653J23332J47998TJ39775J23332R8665P3999K4667j6445p3999j23331j72665
13693.4d93327k38441k79551l28885l69995m02883m27549m43994m52216m43994Tm11105
13691.8d735934l94662l53550l20662k71330k21997j80886j39776r8665o5778m1110
13690.4f824350k4667j6443q222q223j6444Tk4666l2889m1110m1111m1110k4667j6444
13688.5g136790Q222M9333Q2221J31554J80886K30219K79551L20663L69995L94661
13687.1e089485M19327M43994TM52216M27550M11105L78217L37107K95995K54886K21997
13685.5a003097J80886J72664J56220J56221J72664TK13775K30219K63107K95996L28885
13683.9A340204L53550L86439M19328M35772M60438M68660TM52216M27550L78217L28884
13682.3E919918K54886J89108R8665J6444p3999j56220k30219l12440l61773m27549
13680.9D916821m60438m85105n09770n09771n01549m85104m60438m35772l94661l53551
13679.4C20662l12440k54885k13775j64442j15110o5777j6444K4666N7555R0443J23332
13677.8e26215J47998J56220J80886J72665J89108J97331J97330J89109J97330J97331
13676.4A299093K05553TK21996K38442K46663K63107K87774VK71329K46663K30219
13674.5D579714J97331J64442J31554R0443O5777L2888j6444m9332r0444j39776j80886
13672.9D785267k21997k54885k95996l12440l37107l53550l53551l61773Tl53550l45329
13671.4A233316l37106l12440k87774k63108k30219k13774j97331j80886j64443j56220
13669.9a109985j47998j47997j56221j47998j47997j31554j23332r8665p3999l2889
13668.5b318635Q223N7554R8666J56220J97330K30219K71330K87774L04218TK95996
13666.9a06887K63107K30219J97331J39776Q2221K4666l2888q2222j23331j47998j64442
13665.3B79552j72665j47998j47997j23332j06888p3999o5776m1111m9333m1110n7555
13663.7g48212o5777r0443j06887j31554j47998j64442Uj39776j23332p3999m1111
13662b162415J6445P3999J23331J80887K21997K71329K95996L12440L28885L20662
13660.6a6444K95996K63107K30219J72664J06888M1110m1110j06888j80886k38441
13659.1E26215k95996l12440l37107l37106l12440k87774k38441j89108j31554p3999
13657.7a989750q222M1110J06888J64442K21997K71329L20662L53551L69995L78217
13656.2B30219L78217L61773L28884K95996K46663K05553J72664J23332J06887P3999
13654.8B524187N7555L2889K4666%j6444l2889o5777r0443j23332j47997j80887k05553
13653.1A775975k38441k63107k87774l20662l37107l53550l78217l94662m11105m27550
13651.6a636200m19327m19328l94661l69995l37106k95996k38441j89109j39775r0444
13650.2d530382m1110q222M1110O5777R0443J15110J39776J64442J72664J97331K05552
13648.6c387509K05553K13775K05553K05552J80887J72664J56220J39776J15109R0444
13647.2a701976Q2221N7554M1111J6444%k4666m1111p3999r0443j15109j39776j64442
13645.5b154192j80887j97330k21997k30219k38441k46664k46663Tk30219k05553j89108
13643.9d587936j64442j23332q2221l2889J6444P3999J31554J89109K54885L12440
13642.4d012389L61773M11105M43994M68660M93327N01548N01549TM93326M85105M76882
13640.8A126429M60438M43994M19327L86439L61773L28885K87773K54886K13774J89109
13639.4D472827J56220J31554J06887R8665Q2222P3999Q2220P3999UP4000N7554M9333
13637.5E607478L2888Q223j6445m9332q2221j15110j47998j89108k13775k46664k71329
13635.9D316607k95996l12440l20662l37107l37106l45329l45328l37107l28884l20662
13634.5A035986l12440k95996Tk71330k71329k63108k63107k63108k71329k71330Tk79551
13632.8b293968k71330k63107k54886k30219k05552j72665j39776r8665p3999l2888
13631.3d037055%J6444M1110N7555TO5777N7555O5777M9332N7555TP3999R0443J06887
13629.3c239511J39776J64442J97331K05553K21997K21996K05553J97331J72664J56220
13627.9a356648J23332J15109R0443R0444R0443TR8665J15110J23331J31554J39776
13626.3a47998J39776J23332J31553J23332J06887R8666R0443P3999TQ2221TJ06887
13624.6A085318J23332J47998J64442J97331K13774K30220K30218K21998K05552J89109
13623.1C009292J64442J31554R0443M1110Q222m9332r0443j47998j89109k38441k87774
13621.6B441966l20662l53551l78217l94661m11105m11106m02883m11105l86440l61772
13620.1a389536l37107l04218k46663k05553j39776p3999%O5777J39776J97331K63107
13618.5b030861L12440L53551L78217M02883M02884L94661L78217L53550L12441K63107
13617.1A521090K21997J56220J15110M9332Q222l2888p3999j06888j15109j23332j15109
13615.5A504646r8666n7554k4667K4667Q2221J31554J97330K38441K87774L20662L45329
13613.9B951737L53551L37106L20662K71330K21997J64442R8665M1111j6444p3999
13612.5D670158j23332j56220j89109k21996k30220k38441k46663k30219k21997k05553
13611B606408j72664j47998j15109q2221m9333l2889j6444%Tq222j6444m9333o5777
13609.2A849974r8665j31554j56220j72664j89109j97330j97331j97330j80887j64442
13607.7A64442j47998j15109j06888q2221m9332l2889%J6444N7555P3999R8665J23332
13606@J47998J64442J80887J89108K05553K13774K05553K13775K05553J97330J89109
13604.4B113082J72664J64442J56220J39776J31554J23331J15110TJ06887TR8666R8665
13602.7C642394Q2221O5777N7555M1110J6445Q222j6445j6444l2888l2889m1110m9333
13601C724615n7555o5777p3998r8666r8665j15109j23332Tj15109j23332j15109j15110
13599.2B499521j23332j15109j31554j39776j56220j72664j97331k21997k54885k95996
13597.8F90657l37106l78217m27550m68660n01549n17992n34438n34437n09770m76883
13596.4c995945m35772l78216l12441k46663j89108j23332o5777j6444J6444N7555
13594.9e689699Q2221J06887J31554J47998J72664J89109K21997K46663K71330L12440
13593.5c806836L37106L69995L94661M11106M27549M35772TM19327M11106L86439L61773
13591.9E83770L45328L12440K95996K71330K46663K38441K21997K13775K05553K05552
13590.5C140845J97331J89109J89108J89109J89108J80886J72665J47998J23331R0443
13589D809933M1111j6444o5777j23332j80886k21997k63107k87774l04218Uk87774
13587.3B491299k71330k38441j89108j56220j06888m9332q223M1111P3999R8665J06888
13585.7A792420J06887R0443N7555Q222m9333j06887j64442k21997k79552l20662l45329
13584.1E67325l45328l28884l12441k54885j97331j15109l2888M1110J23332J97330
13582.7f57769K38441K87774TL04218K95996K71330K38441K13775J72664J39776J15109
13581.1A907529R8665P3999TO5777TP3999TR0443R8666J06887TJ23332J31554J31553
13579.1C223066J31554J47998J39776UJ39775J23332J15110J06887R0443O5777N7555
13577.4D620825L2888J6445Q222j6445j6444k4666l2889k4666j6444q222%J6444L2888
13575.5D587936L2889M1110K4667K4666%k4666n7555r0443j31554j64442k05553k38441
13573.8C798614k71329l04219l20662l45328l61773l69995Ul61772l45329l20662k71330
13572b13775k38441j80886j23332n7555%M9333J06887J31554J64442J72665J64442
13570.5b4666J56220J39776J15109R0443N7555M1111J6444Q222TJ6444K4667M9332
13568.7F98879P3999J06888J31553J64443J80886K05553K21996K30220K38441K46663
13567.3B499521K46663TK38442K46663K38441K30219TK13775K05553J97330J80887
13565.7D974376J64442J56220J39776J23331J06888R0443O5777M1110K4667q223l2888
13564.1E845919m9333p3998q2222r0443r8665r0443Tp3999n7555l2889j6444Q222L2889
13562.2E130596M9332P3999Q2221J06888J06887J23332J23331J15110J23332J15109
13560.8F150137J06887R8666R8665TJ06888J06887J15110J15109J31554J39776TJ31554
13559.1G539674J23331J15109R0444P3999M1110J6444q222l2888n7555o5777q2221
13557.5G753448q2221r0443r0444r0442r8666j15109j23332j39775j64443j89108k13775
13555.9F355690k30219k63108k87773l20663l53550l78217m19328m60438m85104n17993
13554.5B639297n42659n59104n59103Tn34438n26214n01549m60438m19328l86439l45328
13552.9b754406l12440k87774k71330k63107k54886k63107k79552k87774l04217l20663
13551.4e599256l12440l20662l04218k71330k30219j64442j06887k4667N7555J47998
13550g128568K30219L12440L78217M52216M93327N34437N67325N75548N83770N67325
13548.6b433744N59103N34437N09771M85104M43994M27550M11105L94662L86439L69995
13547.1B088416L69994L61773L53551L45328L28885L12440K95996K71329K46664K13774
13545.7E188150J89109J39776J06887N7555J6444m1111r0443j39776j97330k54885
13544.3D974376k95996l37107l69995l94661m19327m27550m43994m35772m43994m43993
13542.8I61987m35772Tm27549m19328Tl94661l69994l37107k95996k54885j97331j56220
13541.1c181956r8665m1111%M1111P3999J06887J23332J39776J39775J39776J23332
13539.5b433744R8665P3999L2889%l2889p3999r0443j06887j15110j06887r0443o5777
13537.8b910626l2889J6444M9333R8665J31554J72664J89109K05553K13774K05553
13536.3a660866J97331J72664J47998J31554J06887R8665R8666R0443J06887J23332
13534.9c86439J47998J72664J89109K30219K46663K63107K79552K87774TK95996K95995
13533.3B310412L04219L12440L28884L53550L61773L94662M02883TM02884L78216L45329
13531.7F298135K95996K46663J80886J15110M1111j6445p3999j23331j56220j72664
13530.3F635242j80887j89108j72665j56220j39776j15109r0443o5777l2889k4666
13528.8E467702%TJ6444Q222%j6444k4666n7555p3999r8665j15110j23331j39776Vj31553
13526.4D291941j23332Tj23331j23332j39776j47998j72664j97331k30219k63107k95996
13524.8B351523l20662l53551l61773l69995l61772l53551l28884l04218k79552k46663
13523.4i29098k13775j80886j56221j15109r0443n7555l2888q222J6444M1110N7555
13521.8a669088P3999Q2221R8665J15110J15109J31554UJ31553J23332J15109J06888
13520.1c12440R0443TQ2221O5777Q2221R0443R0444J06887J15110J23331J23332J15109
13518.3H63321R0444P3999L2888j6444o5777j15110j80886k30219k87774l28884l69995
13516.8e34437l86439m02883l94662l78217l53550l12440k79552k30219j89109j56220
13515.3c617728j23331q2221n7555l2889%L2889O5777R8665J47998J72664K13775K38441
13513.6b943515K54886K71329K71330K63107K63108K54885K38441K30219K13775UK05552
13511.9d9333J97331K13775K05552K13775UK05553J97330J80887J56220J31553R8666
13510.1B178859N7554Q223l2889q2221j31554j80886k30219k71330l12440l37106l61773
13508.6C04218l61773l69995l61772l45329l20662k87774k54885k21997j80887j56220
13507.1b557076j23331r8666o5776l2889%M1111Q2221J23331J72665K21997K63107
13505.5a973306L04218L20662L28885L37106L12440K87774K46663K05553J64442J23332
13504.1F57769Q2221N7555M1110L2889M9332N7555Q2221J06887J39776J64442J89109
13502.5A660866J97330K13775TK05553K13775K05552J97331K05553J89108J89109J72664
13500.9C864391J56220J31554R8665O5777Q222k4666p3999j23332j47998j72664j97331
13499.3C584839k05552k05553Tj89108j72665j56220j15109r0443n7555k4666%L2888
13497.6B195303M9333O5776O5777P3999O5777N7555M1111K4666%q222k4667m1110m9333
13495.7B515965m9333m1110k4666%L2888Q2221J31554J97330K54886L20662L69995
13494.2C790392M19327M60439M68660M76882M52216M11105L61773K95996K21997J47998
13492.7G506785O5777j6445p3999j39776j80886k30219k63107k79552k95996l04218
13491.3E788364l04218Tk95996k79551k63108k30219j97330j47998r0444j6444N7555
13489.7C716393J31554K05552K79552L45329L78217M11105M19328M19327L86439L45329
13488.3G038125K95996K21996J47998P3999q222r0443j56220k30219k79552l20662
13486.8F692796l37106l53551l45329l28884k87774k46663k05553j47998r8665m9332
13485.4D291941q223M1111P3999J15109J39776J64443J89108K05553K13774K13775
13483.9E640366J97331J89108J64443J31553R0444N7554K4667q222l2889m9333o5776
13482.4F339246q2222r0443j15109j47998j72665k13774k63108l04218l53550l94662
13480.9D201497m27549m43994m52216m60438m43994m19328m02883l78217l53550l28885
13479.5I0443k95996Tk71329k63108k46663k30219k21997j97330j80887j64442j31554
13477.9b409078j15109r0444o5776m1111j6444J6444L2889P3998R8666J39776J64442
13476.3b211747J97330K13775K30219K38441K30220K21996J97331J64442J31554R8665
13474.9b87774O5777K4666q222k4666m9333n7554o5777m9333l2888j6445%L2889N7555
13473d11105P3999J06887J23332J31553J64442J89109J97331K30219K46663K63107
13471.6A315537K87774L04218L20662L37107L37106L45329L37106L37107L12440L04218
13470.1D538604K79552K54885K21997J89108J56220J15110P3999L2888Q222k4666n7555
13468.5E788364q2221r8665j31554j56220j89108k30219k63108l04218l53550l94662
13467.1C584839m27549m68661m85104n01549n01548n01549m76882m43994m19327l78217
13465.7a019541l28885k87774k38441j97330j47998j06888p3999m1110j6444%J6444
13464.1b441966K4666K4667K4666L2888K4667L2888TL2889L2888M1111L2888L2889
13462.3b071971M1110M1111M1110M9333TO5777O5776P3999R0444R0443R8665J06887
13460.6a257983J15110J15109J23332J31554J23331J15110J06887Q2221O5777L2889
13459.2b46663Q222k4666n7555r0443j15110j47998j80886k05553k21997k54885k71330
13457.6a808864k79552l04217l04219l12440Tk95996Tk71329k54885k30220k13774
13456d883932j80887j56220j15109r0443n7555j6445J6445M9332Q2222J06887J31554
13454.4e114151J56220J64442J72664J80887J97330J97331K13774K30220K38441K54885
13453c107957K71330K79551K95996UK79552K63107K38441K05553J64442J23332P3999
13451.3c20662K4666l2888p3999j23332j56220j89109k21996k30219k38442k30219
13449.8a792420k21997k05552j72664j47998r8666o5777k4666Q222M9333P3999R0443
13448.2b507743R8665R8666R0443P3999M1110K4667q223l2888m9333o5776o5777Tm1111
13446.4b409078q222K4667M9332Q2221J06888J06887R8665P3999M1111j6444p3999
13444.8a923973j31554k05553k71329l37107m02883m60438n09771n42659n83770n91992
13443.3e961029n91991n83770n50882n01548m43994l78216k95996k05553j15110j6444
13441.9i644533N7555J47998K05553K63107K95996L28884L37106L37107L28885L28884
13440.5g013458L04217K95996K87774K71330K63107K63108K71329K71330K79552K95996
13439d209719L12440L37106L45328L61773L69995TL61773L53551L45328L12440K95996
13437.4d43994K63108K30219K13774J97331J72664J56220J39776J23332J15109J06888
13436A274427R8665Q2221P3999N7555M9333M1110K4666Q223%Tj6445k4666Tk4667k4666
13433.8A595089l2888k4667l2888l2889m1110m9333n7555o5776r0444j15109j31554
13432.3I20876j64442j89109k05552k30219k38441k63108k63107k63108k54885k38441
13430.8a389536k21997j89109j56220j06887n7555Q222P3999J39776K13775K79552
13429.4a405980L28884L86439M11105M35772M43994TM35772M11105L86439L45329L04218
13427.8B927071K71329K13775J72664J23332O5777K4666l2888r0444j31553j72665
13426.4C371064k21997k46663k87773l04219l20662l28884Tl20663k95996k71329k38441
13424.8B05553j89109j31554r0443l2888J6444P3999J15110J47998K05552K30219K71330
13423.2H22211K95996L28884L45329L53550L61773TL45329L28884K95996K71329K38441
13421.6D349495K05553J72664J56220J39776J23332J06887J06888R0443TQ2221P3999
13420E697921Q2221TR0443R8666J23332J47997J64443J89108K13775K38441K54885
13418.4G383453K71330K87774K95996L12440L04218L04217K87774K63108K38441J97331
13417A0146082J72664J31554J06887O5777L2889Q222l2889n7555r0443j15109j47998
13415.4A0220081j64443j80886j97330j97331j97330j97332j97330j80886j80887j64442
13414H361884j47998j31553j06888q2221n7555l2888%L2888M9333O5777P3999TN7555
13412.1H156332K4665%m9332q2221j31554j64442k05552k21997k54886k63107k71330
13410.5F536576k71329k63108k54885k38441k05553j72664j31554r0443l2889Q222
13409.1D883932N7555R8665J39776J72664K05553K21997K38441K63108K87774L04217
13407.6F873682L28885L53550L69995L78218L94661M02883L86439L69995L45328L04218
13406.2A0507854K63108K05552J47998R0444L2888q222n7555r0443j15110j23331Tj15110
13404.5A0614742j15110r0443q2221n7555Tn7554m9333p3999q2221j15109j31554j64442
13402.7I537646j89109k21997k54885k79551l04219l45328l69995m02884m27549m52216
13401.3F289913m60438m85105m85104n01548n01549n09771Tn17992n26215Un17993
13399.6B21997m93327m68660m35772l94661l28884k63108j89108j15109k4667O5777
13398.1b425522J47998K38441L04218L78217M35772M76882N01549N26215N42659N34437
13396.7A660866N26215N01548M85105M52216M27549L94662L61772L45329L04218K87774
13395.3E747254K63107K30219K05553J72664J39776J06887N7556K4665l2888p3999
13393.8F840794j23332j72664k21997k63107l12440l53551l94661m27550m60438n01549
13392.4C609505n26214n59104o00214o16658o49546o57769o82435Uo65991o41324o16658
13390.7c971278n67326n17993m68660m11105l53551k87773k38442j89108j39776j06888
13389.2g251900n7554l2888q223K4666M9333P3999R8665J06888J31554J47998J56219
13387.6f561243J72665J80886J97331K05553K21996K38442K63107K71330K87773L04218
13386.2d217942L12440L04219K95995K79552K38441J97331J56220J06887O5777J6444
13384.8b244636q222m1110m9333m9332m1111l2888%L2888N7555R0443J15109J47998
13383b022639J56220J80887J89108J97331K05553K05552K05553K13775K05553K13774
13381.6d9333J97331K05553K13774K13775TK30219TK46663K54886K54885TK54886K38441
13379.7B959959K30219K05553J80886J56220J23332R0443N7555K4666j6444n7555r0443
13378.1C864391j23332j56220j89108k05553k30219k54885k63108k87774k87773k95996
13376.7A570423k95996k87774k71330k63107k30219k05553j64442j39776r0443m9333
13375.3d27550q222M1111Q2221J31554J72664K05553K38441K71329K95996L04218L12440
13373.7A619755L28885L28884L37107L45328L53551L61772L86439M02884M19327M35772
13372.2E319704M52216M60438M68661M68659M60438M52217M35772M02883L69994L12441
13370.8I603423K63107J97330J15110L2888m9332j31554k21997k95996l61773m19327
13369.4H731879m68660m85105n09770n01549m76882m52216m02883l61773l04218k54886
13367.9D513937k13774j56220j23332q2221n7555m1110j6445q222%Tq222Tj6444l2889
13365.9C749281n7554p3999r0443j15110j31554j47998j72664Tj97331k13775k21997
13364.3B154192k54885k71330k95995l20663l45328l45329l45328l45329l12440k87774
13362.9i70209k38441j80886j31554p3999q222L2888Q2221J15110J39776J47998J56220
13361.3i29098J47998J31553J15110Q2221M9333%m1111j06887j56220k21997k87774
13359.7a216872l37106l94662m35771m68661m85104Tm68661m43993m02884l37106k79552
13358.1e755476j89108j06888q222P3999J72664K46664L28884L86439M35772M52216
13356.7c963056M76882M60438M35772L94661L53551K87774K30219J56220R8665L2888
13355.2a035986j6444n7555r0443j06887j15110j15109r0443o5777l2889Q222N7555
13353.7a660866R8665J39776J97331K30219K63107L04218L28885L37106L53551L61773
13352.2I53765L61772L61773L45329L28884L04218K87774K63107K38441K05553J89109
13350.8C839725J64442J39776J15109R8666Q2220O5777N7555TM9333M9332M9333TM9332
13348.9D867488M1111M1110M1111L2888K4667J6444Q222%q222Tj6445k4666j6444q222
13346.9D990820q222J6444M1110N7555R8666J23331J56220J80886K13775K21997K38441
13345.3F331023K46663K30220K30219J97330J80886J39776R8666M9332Q222m1110q2221
13343.7G589006j15109j56220j72665j97331k13774k21998k38440k54886k63107k71330
13342.3E484146k87773l04219l04218Tl12440k95996k95995k71330k46663k30219k05553
13340.7B425522j80886j47998j23332r8665q2221o5777m9333Tm9332n7555p3999j06887
13339A340204j23332j56220j72664j97331k05553k05552j89109j72664j47998j06887
13337.5c37106q2222l2888%K4666N7555O5777TP3999N7555L2888K4666%k4666m1111
13335.5a15110n7554n7555o5777Vo5776o5777n7555o5777Tn7555m9332m1111k4666
13333.4i86653q222J6444M1111M9332P3999Q2221R8666J06887J23332J23331J31554
13331.8a47998J39776J31554J31553J23332J06887Q2221N7555K4667%l2889m1110n7555
13330.1E17993n7555m9333m1110l2889j6444%Q222TQ223q223j6444m1110m9333o5777
13328A64442p3999q2221o5777Tm9332l2889%J6445M1110N7555Q2221R8665J31554J47998
13326C69995J64442J80886J97331TJ97330J80887J64442J31553Q2222M1110q222p3999
13324.3A825308j23332j80886k46663k87774l37106l86440m02883m35772m52216m60438
13322.9a488202m60438m43993m27550l94662l53550l12440k63108k05552j47998r0443
13321.4d587936k4667K4667R0443J39775J89109K21997K38441K54885K46664K38441
13320b968181J97330J56220J06888M9333q222p3999j23332j72664k13775k46663k71330
13318.4c568395k87774l04218Uk87774k71329k38441k05553j72664j31554r0443m9333
13316.7f215914k4666Q222L2888M1111M9333M9332M1111L2888Q222%j6444m1111m9332
13314.8f084360o5777p3999r0443Tj06887j06888j15110j06887Tj06888r0443p3999
13313.1g219011m9333k4666%M1110R0444J23331J72665K21996K63108K95996L37106
13311.5e747254L61773L78217M02883M11106M11105M11106L94661L86439L61773L37106
13310a891085L20662K79552K63107K30219K13775J97331J72664J56220J39776J31554
13308.6B13775J15109R8666Q2221O5777M1110L2889Q222q222j6445j6444k4666k4667
13306.9E67325j6444%TJ6444L2889M1110N7555Q2221R8666J23331J56220J80887K13774
13305A553978K38442K63107K79552K87774L04218L12440TL20662TL12440L20662L20663
13303.3E147040L12440TL04218K95996K79551K63108K38441K13775J80887J39776J06887
13301.7G794559M9332%m1110r0444j23331j47998j56220Tj39776j15110r0442n7556
13300F725684m1110j6444j6445k4665m9334o5777j06887j39775j89109k21997k63107
13298.4E591034k95996l37107l61772l94662m19327m35772m68660m76882m93327m85104
13296.9A422425m76883m60438m27549l69995l28884k79552k13775j56220r0443m9333
13295.5a430647%M1111P3999R0443J06887J15110J06887J15110J15109J06888J06887
13293.9d52216J15110J15109J15110J06887R8665R0443P3999M1111Q222l2888p3999
13292.3B05553j23332j47998j89108k13775k21997Uj97331j80886j56220j23332j06887
13290.6a899307q2221n7555Tm1110m9333m9332o5777p3999r8666j06887j31554j56220
13288.9b869516j64442j72664j80887j72664j64442j47998j39776j23331j15110Tj31553
13287.3d497493j39776j80887k13774k63108l04218l61773m11105m43994m68660m93326
13285.9g778114n01549m93327m68660m35772m02883l53550l12441k63107k13775j64442
13284.4a1387620j23332o5777j6443L2888R8665J47998K05553K71329L20662L86440
13283a0129637M27549M76883N09770N34438N34436N42659N26216M93326M60438M19328
13281.5e204594L69994L28885K79551K38442K13774J89109J64442J56220VJ64442J72665
13279.7b458410J64442J56220J39776J15109R0443M9333Q222j6444n7555q2221r8665
13278.1a989750j06888j06887r8665p3999n7555l2888%K4666M9333Q2221J15109J31554
13276.4b063749J56220J80886K05553K13775K30219K38441K46663K38441TK21997TK13775
13274.6E42659K13775K21997K13775K30219K38441K54885K63108K79551K87774UK71329
13272.9C593061K63108K38441K13775J72664J39776R8665N7555Q222m1110r8666j47998
13271.3D497493j97330k54886k95996l45328l78217m11105m35772m43994m68660Tm76883
13269.7C20662m85104m93327n01548n01549n09771n01548m85105m60438m35771l94662
13268.3d448161l53550l04218k63108k21997k05552j89109j97330k13775k54885k95996
13266.9f947681l45329m02883m52216m93327n09770n17993n09771m76883m27549l53551
13265.4a1436953k79552j80886r8665%Q2221J64442K30220K95995L37106L69995L94661
13263.8a0121416M11106TM11105M02883TM02884M11105M11106M35771M43994M76882
13262.3e500591M93327N09771N34437N42659UN34437N17993M93327M76882M35772M02883
13260.5E26215L69995L20662K79552K38441K05552J64443J39776J23331J06888R8665
13259.1B573520R8665R8666R0443J06887R8665J15110J15109J31554J47998J56220
13257.6C732837J64442J72665J89108J89109J97330J97331J97330J89109J97330J89109
13256.2E615700J89108J80887J72664J56220J31554J15110O5777L2888k4666q2222
13254.8F553020j31553j89109k38441k87774l20662l53551l61772l78217l69995l61773
13253.3C560173l37107l12440k79551k38442k13774j72665j47998j15109r0443q2221
13251.9A570423o5777n7555m9333n7554n7555o5777p3999Tq2221To5777n7555l2888
13250G48212q222K4666O5777R8665J39776J72664J97331K21997K30219K21997K05553
13248.4B318635J80886J31554R0443L2888l2888r0443j47998k13775k71330l12440
13247A685532l53550l94662m02883m19327m11106m02883l78217l37107k95996k46663
13245.6a956862j89108j31554p3999j6444K4666P3999J06887J31554J47998J56220
13244.1a726643J64442J56221J47997J39776J31554J23332J31553J31554TJ56220J64442
13242.5a47998J80886K05553K30219K46663K54886K63107K46664K38441K13774J72665
13241.1B104860J23331P3999J6445l2889q2221j23332j56220j80886Tj80887j72664
13239.5A208650j47998j31554r8665q2221m9333k4666q222Q222L2888M1111M9333N7554
13237.8H55099O5777TP3999Q2221WP3999TO5777N7555O5777TQ2221R8665J23332J47998
13235.2B326857J72664K05553K30219K46663K63107K63108K71330K54885K38441K13775
13233.7D686602J89108J56220J06888P3999J6444m1111r0443j56220k05553k54885
13232.3D481049k87774l28884l28885l28884l12440k87774k38441j89108j31554p3999
13230.9A973306l2889K4667P3999J06887J31554J64442J72665J89108TJ97331TJ89108
13229.1C576617J80887J72664J47998J15109R0443N7555J6445j6445n7555r0443j06887
13227.6D086388j39776j47998j56220j72664j72665j72664Tj64442j56220j31554r8665
13226B400856n7555j6444M1110R0443J47998J97331K46663K87774L28884L53551L69995
13224.4D390606L94661M02883M02884L94661L78217L53550L12441K71329K13775J56220
13223G671227P3999Q222q2221j56220k38441l12440l78217m35772m76882n17993n42659
13221.4D612603n42659Tn17993m85105m43994l86439l28884k63108j97330j47998r8665
13219.8F57769n7555l2889j6444Uk4666m1111o5777r0443j06888j39775j56220j80887
13217.9b87774k13775k21997k46663k54885k54886k54885k38441k13775j89108j47998
13216.5b524187r8666m1110Q222N7555J15109J56220J97331K21997K46663K63108K71329
13214.9a126429K79552K87774L12440L20662L53551L86439M11105M43994M60438M85105
13213.5B614631M85104TM76882M52216M27550L78217L37106K71330K05553J31554M9332
13211.9F314579k4666j06888j80886k54885k95996l45329l69995l86439l78217Tl45328
13210.3C247733l12440k79552k21997j64442j06887l2889K4666J06888J72664K38441
13208.8B672185K95996L53551L94661M27550M52216M60438M68660TM52216M43994M11105
13207.3G301232L78217L45329K95995K54886J97331J39776R0443M1110Q222l2888n7555
13205.7H962098q2221r0443j06888j06887j15110j23331j31554j39776j64442j80886
13204.2G720560j97331k30219k54885k87774l12441l37105l53551l61773l69995Tl61773
13202.7D283718l53550l37107l28884l20662l04218Uk87774k95996k79552k71329k63108
13200.9F33102k54885k38441k21997k13775j97331j89108j64442j47998j23332r0443
13199.5a208650o5777j6444J6444O5777R8665J39776J72664K05553K30219K46663K54886
13197.9A39776K63107K54886K38441J97330J56220J06888M9332j6444p3999j31553
13196.5A183984j80887k21997k63107k87774k95996l20662Tl20663k95995k87774k54886
13194.9a866419k21997j80886j31554q2221k4666J6444P3999J23332J56220K05553
13193.4a932195K30219K46663K71329K63108K63107K46664K13774J89109J31554J06887
13192B30219O5777L2888Q222q222j6444%J6444M1111Q2221J23332J72664K05553K46663
13190.1A200428K87774L12440L28884L53551L53550L61773L53551L45328L28885L04218
13188.7D530382K71329K46664K05552J72664J31554R0444N7554K4666q221l2889m1110
13187.1E648589n7555m9333Tl2888q222Q222M9333Q2221J23331J56220J89109K05553
13185.4F265247K21997TK13775J72663J39776Q2222K4665m1110j15109j89109k63107
13183.8F733907l28885l86439m43993m93327n26215n50881n67326n75547n67326n50881
13182.4A743087n34437n01549m68660m35772m11105l86439l69995l53551l45328l37107
13180.9b400856l28884Tl28885l28884l20662l20663l04217k87774k71330k38441k13775
13179.3e673255j72664j31554q2221l2888Q222O5777J15109J56220K05553K46663K87774
13177.8e007264L20662L53551L78217M02883M19328M27549M35772M27550M27549M02884
13176.3a011319L78217L53550L04218K63108K30219J89108J39776J06888Q2221M9332
13174.9A085318K4667Q222q222j6445m1110m9333p3999q2221r0443j15110j15109j31554
13173.1C94661j47998Uj64442j72664j80886j80887j97330j97331k05553k13775k30219
13171.4a792420k30219k46663k54885k54886k63107k63108k63107k46663Tk30220k21996
13169.8d513937k05553j89109j72664j47998j31554j06887r0443n7555m1110j6445
13168.4e673255%K4666L2889M1110M9333N7555P3999TR0443J06887J23332J47998J64442
13166.5d686602J89109K05552K30220K38441K46663K63107K71330K87774TK95995L04218
13164.9a866419K95996L04218K95996K79552K71329K63108K30219K13775J89108J64442
13163.5F41324J31554R8666O5776M9333K4666J6445K4666L2888N7555Q2221J15110
13161.9A340204J47998J89108K13775K46663K63108K87773L04218L12441L20662L12440
13160.5C938390K95996K79551K54886K21997J89108J47998J06888Q2221N7555M1110
13159E615700L2889K4666TK4667K4666TJ6444%Tj6444k4666m1111m1110o5777Tq2221
13156.7E451258r8666j15109j31554j56220j72664j89109k05552k21997k38441k38442
13155.3C683504k30218k30220k05552j72665j47997r8666o5777k4666K4666M9333R0443
13153.7B672185J06888J31553J39776J56220TJ64443J64442TJ72664TJ72665J89108
13152D563270J89108K05553K13775K30219UK38442K21996K21997K05553J97330J72665
13150.3G120346J56220J39775J15110J06887R0444Q2221O5777N7555M1110J6444%k4666
13148.5G967223o5777r0443j31554j56220j89108k13775k38441k54885k71330k95996
13147.1F059694l12440l45329l61773l86439m19327m35772m60438m76882m85105m93326
13145.6A882863m85105m68660m43994m11105l61773l20662k71330k21996j72665j39776
13144.2a414203j15109r0443p3999o5777n7555Tm9332m1111k4666j6444Q222L2888
13142.5a965084N7555R0443J06887J31554J56220J64442J80887J89108J97331K21997
13141d68660K21997K46663K54885K71330K95996L04218L12440TL04218K79552K54885
13139.5B589964K13775J64442J15110N7554q222o5777j39775j89109k54885l12440
13138B170637l61773m11106m43993m85105n01548n17993n34437n17993n09771m85104
13136.6b598186m52216m02884l53550l04218k54886k13774j56220j31554r8665p3999
13135.1e040152o5777Vq2221Vp3999n7555l2888q222M1110Q2221J23332J80886K30219
13132.7e147040K63108L04218L20662L28884L20663K95995K63108K05553J56220R0443
13131.3b598186L2888q222n7555p3999q2221Tn7555j6444J6444P3999J31554J80887
13129.5b540631K21996K71330K95996L20662L28885L12440TK79551K54886K30219J97330
13127.9D85104J80887J64442J47998TJ39776J47998J31553J31554J15110R0443N7554
13126.4A940417Q223l2889r0443j47998k05553k54885k95996l28884l53551Tl69994
13124.8d85104l53551l37107l12440k87773k54886k13775j72664j31553r0444n7555
13123.3b696852k4666%K4666L2889M9332M1111M9333M1110M1111L2888L2889M1110
13121.6b335079M1111M9332N7555O5777Q2221TR0443R8666R8665J06887J15110J23332
13119.9a323759J39775J47998J64442J80887J97330K13775K21997K13775K05553J89108
13118.4E50881J64442J23332O5777K4666m1110j06888j56220k13775k71329l04218
13117a64442l61773l94661m19328m35771m35772Tm19327l94662l69995l45328l12440
13115.4d489271k71330k46663k13775j80886j64442j31554j15110j06887q2221p3999
13114f076138o5777m9333m1110k4666q223Q223M1110O5777J06887J47998J97331K54885
13112.3e443036L12440L69995M19328M76882N17993N42659N67326N83769N75548N75547
13110.8e01549N50882N26215N01548M68660M27550L86439L37107L04217K63108K21997
13109.4C486174J89108J64443J31553J15110R0443Q2221N7555M9333L2888K4666Q223
13107.8D431717Q221%q221q223q222j6444k4666l2889l2888m9333o5777p3999r0443
13105.9D028833q2221r0443p3999o5777m1111j6444%K4666M1111N7555O5777P3999
13104.2C921946Q2221R0443TR8665J06888J06887J15110J23331J23332J31554TJ23331
13102.5E245705J23332J23331J23332J06888J06887R8665Q2221P3999N7555L2889Q221
13100.9F183025q221m1111o5777r0443j15110j23331j47998Tj72664j72665j89108
13099.3D908599j97331k05553k13774k21997k13775j97331j80886j56220j06887p4000
13097.9C140845q222M1111R0443J56220K05553K54885L04218L53551L86439M27549
13096.4E352592M68661M85104N26215N42659N67326N75548N83769N83770N67325N34437
13095A0787406N01549M52216L94661L37107K79551K13774J56221J06887M9333%m9333
13093.4A3229372q2221j31553j72664k13776k63107l12440l61773m02883m60439n01548
13092A0326968n34437n75547n91992o08436To00214n75548n50881n09771m60438m19327
13090.4D291941l69995l28885k87773k54886k21997j97330j89109j72664j80886j72665
13088.9A915751j80886j80887j80886Tj56220j47998j23332j06887p3999n7555l2888
13087.3D93327j6445Q222J6445L2888N7555O5777Q2221R8665J15110J23331J47998
13085.8A225094J56220J64442J64443J72664J64442J56220J47998J23332J15109R0443
13084.3B680407P3999M9333L2888J6445Q222Tq222%Q222%J6444TK4667K4666M1110
13082.2B992847M9333O5777P3999R0443R8665R0444R0443O5777L2888%n7555r8665
13080.4C494396j39776j89108k21997k46663k38442k38441k05552j64443j06887m9333
13079A693754K4667R0443J80886K46663L12440L78218M27549M60438M85105M93326
13077.6D793489M85104M52216M27550L69995L20663K63107J97330J31554Q2221K4667
13076.1G547896l2889o5777j15109j39776j64442j72665j89108j80886j80887j56220
13074.7F150137j31554j15109r0443p3999n7555m1111l2888Tk4667k4666Tj6445j6444
13072.8E467702q222%Q222U%Tq222Tk4666k4667j6444q222%L2888P4000J15109J80886
13070.2E796586K30219K95996L69995M19328M68660N09771N26214N34437N26216N01548
13068.8A0178970M68660M27550L69995L20662K71330K13774J56221J15109P3999M1110
13067.3A2637380Q222j6444k4666m1111m1110Tm1111l2888k4667j6444Q222J6444L2888
13065.5A2423605N7556P3999Q2220R8666J06888R8665R8664Q2222O5776N7555M1112
13063.9A3286928J6443%j6443m1112n7555q2220r8665j23332j39776j56220j64443
13062.3A2423605j80886j89108j89109j80886Tj64443j47998j23331j06888p3998n7556
13060.7A0828516m1110j6444q222%Q222q222j6444m1111n7555r8665j23332j56220
13059A0269413k05553k46663k87773l37107l78217m19328m52215m68660m85105m76883
13057.5F511909m76881m43994m27550l86439l69995l37106l20663l12440Tl20662l37107
13056B466632l61772l78217m11106m27549m43994m60438m68660m76883m76882m60438
13054.5a899307m60438m35772m11105l94661l69995l45329l12440k79552k46663k13775
13053.1e369037j72664j31554p3999l2888L2888P3999J39776J80887K30218K71330
13051.6d851044L12440L37107L69994L86440M02883M11105M19328M11105M02884L86439
13050.2a011319L61772L28885K95996K46663J97331J39775Q2221J6445m9333j15109
13048.8D93327j72665k38441k79552l37106l61773l94661m11105m11106m19327m02884
13047.3b935293l86439l61772l45329l20662k95996k71330k54885k38441k13775j89109
13045.9e813031j72664j31554r8665n7555q222M1111R0443J23332J64442J89108K05553
13044.3e467702K13775K05552K05553J89109J64442J47998J23331R0444N7554K4667
13042.9d045277q222m1111q2221j06887j39776j64442j97331k21997k46663k71330
13041.4e525257k87774l04218l20661l20663l12440Tk95996k87774k63108k54885k38441
13039.8h723657k30219k13775j97330j72665j56220j23331r0444m1110Q222O5777J23331
13038.3i751421J80887K38441K95996L45329L86438M27550M60439M85104N01548N01549
13036.8e928140N01549M85104M52216M19327L78217L28885K63107K05553J39776P3999
13035.4b680407Q222n7555j23332j72664k38441k95996l37106l86439m27550m43994
13033.9e155262m68660Tm60438m27550l86439l37106k71330j97331j23331m9333K4667
13032.4h320773R0442J56221J97330K38442K71329K95996L20662L45329L61772L69995
13030.9e673255L86439L94662M11105TM11106M19327M02884L94661L86439L78217L69995
13029.3a307315L69995TL69994L78217M02884M19327M43994M52216M76882M85105M85104
13027.8C346398M93327M68660M60438M27550L94661L37106K87774K21996J47999P3999
13026.3F659908j6444r8666j72664k38441k95996l45329l69994l86440l86439l69994
13024.9C979501l45329l12440k71330k38441j89108j56221j15109r0443n7555l2888
13023.4B170637k4667%TQ222Q223%Tj6445l2888m9333n7555o5777q2221Up3999Xq2221
13020.3A167539j06887Tj31554j39776j56220j72664j72665j80886j89108k05553k13775
13018.7f08436k21997k30219k46663Tk54886k54885k54886k38441k30219k05552j80887
13017.1c173734j56220j31554r8665r0443p3999n7555Tn7554m9333Tl2888Tq223Q223
13015.1d061721M1110N7555R0443J23332J47998J80886K05552K30220K54885K63108
13013.6b466632K71329K79552K79551K79552K63108K63107K46663K38441K30219K05553
13012.2I0443J97331J72664J47998J15110Q2221L2888%n7555r8665j47998j72664k05553
13010.5A56220k13775k21997k05552j80887j39776r0443m9332q223M1111P3999R0443
13008.9g48212J06888J23331J15110J15109J06888J06887R8665R8666J15109J06888
13007.5C45329J23331J23332J23331J15110J15109R0444Q2221N7555L2888Q222j6444
13005.9A200428m1111o5777r0443j06887j31554Tj47998j39775j39776Tj31554j39776
13004.1b05553j47998j64442j80886j97331k21997k46663k54885k63108k71329k63108
13002.7b417300k46663k38441k05553j89108j47998j15110q2221l2888q222M1110O5777
13001.1c576617J06887J31554J56220J80887J89108J97330K05553UJ89108J89109J80886
12999.4a438869J64442J56220J39776J31554J23331J15110J15109J06888J06887J06888
12998a72664J06887J06888J15109J31554TJ56220J80886K05553K38441K79552L20662
12996.4A800642L69995M19327M60438N01549N34437N50881N67325N67326N59103N59104
12994.9F890127N42659N17993N09770M85105M68660M43994M19327L78218L45328L04218
12993.5A1305399K54885K13775J64442J23332Q2221M9333J6444j6444l2889n7555p3999
12991.9A2028944j06887j23332j47997j80887j89108k05553k13775Tj97330j72665
12990.5A0277635j31553r8665n7556j6443J6443N7556P3999Q2220P3999O5777L2889
12988.9A0376301%n7555j06888j56220k13774k46664k79551k95996k87774k87773k63109
12987.3H180997k38440k05553j80887j64441j39776j23332j06888r0443p3999n7555
12985.9F799683m1110q222J6444M9333Q2221J15109J56220J80887K13774K46664K63107
12984.3H074110K79552K87774L04218K95996K79551K71330K46663K13775J89109J47998
12982.8A0590076J06887O5777K4666j6444m9333r0443j23332j39775j47998j56221
12981.4A0063860j47998j31553j23332r8665p3999o5777m1111k4665q223%J6444K4667
12979.7I389648M1110M9333O5777Q2221R8665J06888J06887J06888Q2220O5777L2889
12978.1A0228303q222m1111q2221j23331j56221j89108k05553k13774k21997k05553
12976.6H781212j89108j64443j31554r8665o5777l2888%J6444L2888TL2889J6445Q222
12974.8H238553j6445m1111m9332p3999Uo5777n7554m1111j6444Q222L2888N7556Q2220
12972.8G909668R8666J23331J31554J56220J72665J80886J97330K05553K13775TK05552
12971.2I808975J97331J80887J47997J23332P3999K4666k4666q2221j39776j97330
12969.7A0113194k54886k95996l37107l69994l94662m11105m11106m11105l94661l78217
12968.3F454355l45329l12440k54885k05553j23331m9333L2889J15109K05553K79551
12966.9E796586L53551M02883M35772M76883M76882M85104M68660TM43994M35772M27550
12965.3A0672297M02883L94661L78217L61773L37107L04217K79552K38441J89109J39776
12963.8A3698033Q2221J6444m1110j15111j80885k30220k79552l12440l28884Tl20663
12962.3A1658949k95995k46664j89108j31554m9332L2888J06888J97330K71330L45328
12960.8A1700060M27550M85104N50882O08436O49545O82436O90657O98879O82435O65991
12959.4A7841975O24880N83771N34436M93327M43994M02883L69995L28885L12438K95997
12957.9B2232581K79551K71331K63107K54886K46663K30218K13776J89108J64442J23331
12956.5B4468994Q2222M9332Q223k4668n7554q2221r8665j15110j06887r8666r0442
12954.9B3934558o5777m9334k4666q221%Uq223k4666l2889n7554n7555n7554m9334
12952.9B3498785l2888%J6444O5778R0443J31554J56219J89108K05553K21997TK30219
12951.2B4995209K21997TK13776K13775J97330TJ89108TJ80887TJ72665J80884J80887
12949.3B7535840J89108K05554K21997K46662K63110K95993L12442L37106L53550L69995
12947.9C0331357L69995L86441L86438TL94662L94660L94662M11106M27551M52216
12946.4C4335526M85104N26214N83768O49549P39990Q30432R37320J052429J175763
12945.1D1316095J290869J414203J529312J636200J734866J825309J907528J965082
12944E4619464K022638K063751K088416K104858K113086K113080K096637K088415K063752
12942.7G3374097K063745K047308K071973K088415K145966K211749K318634K433747
12941.5I0755634K581738K737964K910626L091510L272406L428613L560181L650610
12940.4A15989282L675281L609509L445056L149073K713293K129529J381311N09778
12939.2A36602112m76892j521082k589966l601281m522168n303260n903466o339246
12938.1A06344751o577686o651690o594129o413244o150135n829480n459478n081263
12936.9E7587646m703045m324829l971277l642395l329953l042182k770849k532410
12935.8B9270706k302191k080193j891085j693755j521089j356648j208651j068873
12934.6A6148221r61987q46877p64656o82436o24879n75548n34437m93326m60439m43993
12933.2I759643m11106l86439l53551l28884k95996k71330k30219j97330j64442j31554
12931.7F988792r8665q2221n7555Tn7554o5777r0444j15109j56220k05553k46663k87774
12930E467702l37106l61773l86439m02883m02884l94661l69995l37106l04218k54886
12928.6A915751k21997j72664j39776r8665n7555l2888%L2888N7555Q2221R8665J15110
12926.8A578645J31554J39775J47998J64443J64442J89108J97331K13775K38441K71329
12925.4C436841L04218L37107L69995M11105M35772M68660M85104N01549TN09770M93326
12923.8H254996M76883M60438M27550M02883L78217L69995L53550L53551L61773L78217
12922.4A2218053M02884M19326M35773M43993M35772M11106L78216L12441K46663J72664
12920.9A5876891Q2222%q2222j56220k13774k54886k79552k79551k63108k21997j72664
12919.4A4035139j06887k4666N7554J39776K13775K87773L61772M11107M60437N01549
12917.9A6337329N34438N59103N75548N91991O08436O16658O24881O33103O33100O49547
12916.5B2364134O49547TO57768O41325O33103O24879O00214N75549N50879N26215
12915B8473160M93329M68658M52216M35772M27552M27548M43994M60437M85104N17994
12913.6C3085764N59103O16659O74213P48212Q30432R12656J003094J118207J225094
12912.3D0773434J340204J479981J619754J759530J915754K088415K252860K433740
12911.2E5663672K622851K803742K992847L181958L362841L535505L699951L839721
12910H1703088L954834M037055M086389M078168L995947L839722L593066L231287K737964
12908.7A15257520K137744J397754N59106l53552j315540k261072l157287l938391
12907.6A08326282m604383n105932n451258n640368n689697n640369n492365n286816
12906.4F5415094n040155m760596m472830m193274l897281l634170l362842l107959
12905.2C2945987k869516k631073k425522k211748k022638j849975j685532j529312
12904.1A5720671j397758j282650j167539j077096r86653r29098q55099q13989p64656
12902.8F446133p23545o90658o57768o33103o00214n75547n50881n17993m76883m27549
12901.4E91992l78217l12440k63108j97330j31554q2221k4667Q223M1110O5777Q2221
12899.8f00214J06887J15110J31554J47998J64442J97330K13775K46664K71329L04218
12898.3A299093L20662L45329L69995L78217L86439UL69995L61773L37106L20662L04218
12896.6E566367K79552K54886K38441K13774J80887J56220J23331R0444M9332J6444
12895.2G169678j6444m9332q2222j06887j23332j56219j64443j80886j89108k05553
12893.7E895252k13775k21997k30219k54885k71330l04218l28884l69995m02884m52216
12892.3B844849m76882n01548n26215Tn17993m93327m76882m35772m11105l61773l28884
12890.7b211747l04218k79552k54885k46663k21997k13775j97331j64442j47998j15110
12889.3d357718q2220m1111q222K4666O5777J06887J31554J72665J89108K13775K30219
12887.7c354620K30219TK13775J97330J72665J39775R8666O5777L2888Q222k4666l2889
12886b022639m1110m1111k4666%J6444M9333P3999Q2221R8665R0443Q2221N7555K4667
12884.1a553978q223m9332q2221j23332j47998j72664j80887j72664j64442j39776
12882.6b795517j15109r0443n7555k4667q222%Tq222k4666n7555q2221j23332j56220
12880.8c543729j89108k21997k38441k54886k71329k71330k79552k63107Tk54886k54885
12879.2f306357k38441k38442k38440k30220k30218k30219k21998k21997k13775k05552
12877.8h575659j89108j72665j56220j39775j23333j06887r8665q2221r0443p3999
12876.3i808975p3999Xo5777Tn7555m1110k4666%J6444M1110O5777UN7555M1110%m1110
12873.3a0195414r8666j56220k30219k87773l45329l94661m19328m27550m19327l86438
12871.9a3360925l45330k79551j97332j23330m1110M9331J31554K05553K71330L28885
12870.4a3360925L86438M27549M60439M85104N01549N17993N09770N09771N01548M93327
12869h567437M85104M76883M60438TM35772M35771M11106L94661L69995L53551L20662
12867.4c963056L04218K79551K46664K21997J97330J72665J39775J15110Q2221N7555
12866b145970K4666Q222j6444l2889m1110m1111m9332m1111l2888k4666k4667j6444
12864.2b433744q222%q222%q222j6445k4666l2888n7555p3999r8665j23332j56220
12862.4c042180j80886k05553k30219k46664k63107k71329k79552k87774k79552k79551
12860.9e566367k71330k63108k38441k21997j97330j64443j31553r0443m9333q222
12859.5g202567L2889O5776R8666J15109J31554J39776J23331J06888P3999M1110q222
12857.9f281691m9332j06887j47999j89109k38440k63108k95996l04218l20662l20663
12856.4h518105l12439k95996k63108k30219j80886j31554r0443l2888Q221M1111O5777
12854.9i940529P3999TM9333L2888%l2888o5777r8666j31553j56220j80887j97330
12853.1a0573631k05553k30219Uk21997k05553j89108j56220j15110p3999k4666J6444
12851.4a2440050O5777R8665J23332J47998J47997J47999J31553J06888Q2221M1110
12850a1346510%m9332r0443j31554j72665k13774k21997k46664k30218k13776j80885
12848.4a3097818j39777o5776q223O5778J39775K05553K63108L12440L53550L78218
12846.9a1593172L94660M02884L94661L78217L61773L28884L12440K95996K71329K54886
12845.5h197442K54885K38442K46663K38441TK30219TK13775TJ89108J80886J64443
12843.8e558145J56220J39776J39775J31554J39776TJ64442J72664J89109K13775K38441
12842.2c732837K54885K71330K79551K79552K87774K71329K63108K30219K13775J80886
12840.8a200428J39776J15110Q2221N7554K4667Q222j6444l2889m9333n7554p3999
12839.2a003097o5777p3999To5777m9333l2888j6444Q222L2888O5777J06888J39775
12837.4a027764J80887K30219K63107L04218L37107L69995L94661M02883M11106M11105
12836B277524M02883L78217L61773L28884K95996K54886J97330J56220R0444L2888
12834.6D777045j6444q2221j31554j80886k30220k71329l12440l37106l53551l69995
12833.1B491299l69995l61773l28884k95996k54885j89109j31554n7554J6444R0443
12831.7F08436J56220K30219K87774L45328L94662M35771M76883N17993N34436N67326
12830.3D555048N75548N83769N91992N83770TN67325N59103N42660N17992M93327M68660
12828.7A0622964M43994M11105L78218L53550L37107L12440K87773K95996K87773K95997
12827.2A4026917L12440L45328L78218M11105M60437N01549N42659N91992O41326O82434
12825.8A8894405P23545P72878Q22212Q71543R20877R70208J035985J085320J142871
12824.5B7239844J208651J257984J315536J381314J447092J521088J595090J685531
12823.3C8652130J784198J891086K022638K145972K285745K441968K598187K746179
12822.2E6568103K910626L050403L198401L305286L403955L445062L428619L346399
12821H2656854L181958K910626K524189K030859J414203P07098q2220r04431j726642
12819.7I2712494k507745l231287l831500m324829m678382m916821n040155n056592
12818.6E9125183m999042m867489m686603m472827m226163l971280l699948l412175
12817.4B4789656l124400k828406k540631k252858j973306j710199j455313j216871
12816.3G687672j003098q13989o41324m93327l69994k71330j89108j23332q2221m1111
12814.8C658838j6444J6444M9333Q2221J15110J47997J89109K21997K46663K63108
12813.4D974376K79551K71330K54885K38441J97331J64442J31553P4000L2888j6444
12812F602353n7555j06888j47997j89108k21998k46663k71329k79552k95996Ul04218
12810.2C889057k95996l04218l12440Tl20662Tl20663l12440Tk87774k71329k46663
12808.5B71330k21997j80887j56220j39776j06887r0443p3999To5777q2221r0443j15110
12806.8a126429j47998j89108k21997k79552l20662l78217m35772m76882n26215n59103
12805.3d661935o00214o08436o24881o16658n91991n59104n17993m52215l94662l12440
12803.9i940529k30219j47998o5777K4667J06887J89109K63107L37106L94661M52217
12802.5h616769N01548N34437N75548O08436O16658O33102O33103O24880O16658O08436
12801b663963N83770N59103N34437N01549M76882M27550M02883L61773L20662K71329
12799.6A775975K30219J80887J39776R8665O5777L2888J6444Q222Q223%Q222Vj6444
12797.4B573520m1111o5777r8665j39776j80886k13775k46663k71330k95996l12440
12796G07101l28884Tl20663l28884l12440k95996k87774k46663k30219j89109j56220
12794.4b318635j15109q2221n7555l2888j6445j6444Tl2888n7555p3999r8665j06888
12792.7c025736j06887j06888r0443o5777k4666Q222M1111Q2221R8665J15110J06887
12791.1b968181R0443M1111j6445r0443j64442k46663l20662l86439m35772m68660
12789.7d966153m76883m76882m43994m11106l45328k71330j97330j15109m1111M1111
12788.2g704115J23331J80886K46664K95996L45329L78216M11105M35772M43994M60438
12786.8d382384M60438TM60439M43993M35772M11105L86440L61772L20663K87773K30219
12785.2a23332J72665J31553P3999K4667k4667n7554q2221j06888j06887j23332j15109
12783.6c37106j06888j06887r0443p3999m9333l2889q222J6445M9332Q2221J15110
12782e42659J47998J72664J97331K13774K21997K38442K21997K05552J89109J47998
12780.6A414203J15109O5777K4666k4666q2221j23332j72664k13775k54885k79552
12779.1D68660l04218k95996l04218k79551k54886k05553j56220j06887n7555k4666
12777.7a521090Q222K4666K4667Q222%k4667m9332n7555p3999q2221o5777m9332k4667
12775.8a882863Q222M1111R0443J23332J64442J97330K30219K46664K71329K71330
12774.4b38441K54885K63108K46663K21997J89108J56220J23332Q2221L2889q223m9332
12772.8A274427r0443j31554j72664k05553k38441k63108k79551k95996l04218l12440
12771.4a019541k95996k79552k46663k21997j72664j39776r0443m9333j6444J6444
12769.9b515965M1110O5777P3999R0443R0444R0443TR8665R0444R8665J06887J15110
12768.2a463535J31553J56220J80887K13775K46663K71330K79551L04218UK71330K46663
12766.5A447091J97331J56220R8665M1110j6444o5777j23331j56220j97331k13775
12765A167539k21997k21996k05553j80887j31553r0443m1111Q222M9333P3999R8665
12763.5C04218J06887J06888R0443O5777M1110J6445l2889o5777r8665j39776j64442
12761.9B30219k05553k13774k46664k63107k71330k79551k79552Tk87774k71329k71330
12760.3b639297k63107k54886k38441k30219k21997k05552j89109j97330j89109j97330
12758.8d826377k05553k21997k54886k71329k95996l20662l37107l45328l28885l20662
12757.4g728782k87774k38440j80887j23332n7554Q222O5777J15109J47998J72665
12756h106998J80886TJ64442J39776J15109Q2221N7555L2889J6444%q222T%J6444M9333
12753.8g087457P3999J15109J47998J80886K21997K46663K71330K87774L04218L12440
12752.4d925043L20662L12440TL04219K87773K63108K38441J89108J47999J06887N7555
12750.8b384411J6444k4666m9333o5777q2221r0443q2221To5777m9333m1110j6445
12749.1c017514Q222K4667M9332P3999Q2221J06888J06887J23332J23331J31554J23332
12747.5b063749J31554J23331J31554TJ23331J23332J15109J06888P3999M9332J6445
12745.9i37320k4667o5777j06887j64442k05553k46663k95996l28884l61773l86439
12744.5c124401l94661l94662l78217l45328l12440k71330k21997j72664j31554q2221
12743e829475m9332k4667%TJ6444%Q223q223q222U%J6444K4667L2888N7555O5777P3999
12740.4e640366P3999O5776N7555K4667Q222l2889o5777r8665j23331j56221j64442
12738.8f051472j72664j64442j56220j31554j06888q2220m1111j6445J6445L2889N7554
12737.3f816128O5777P3999O5777TN7554L2889K4666Q222q222j6444Uq223%K4667M1110
12735f421467O5777Q2221J06888J31553J47998J72665J89108K05553K21997K46663
12733.5d851044K54885K71330K79552K95996L04218VK95996K79551K71330K54885K46663
12731.6a183984K46664K38441TK30219TK38441K46663K46664K54885TK71330K71329
12729.9A784197K87774K95996L12440L20662L37107L53551L78217L86439M11105M19328
12728.5E286816M35772M35771M35772M19327L94662L61772L04218K46663J72665Q2221
12727H575659q222j06888k05553l04217l94662m60438n17993n34436n42659n26215
12725.6D974376m76883m19327l53551k71329j97331j23332n7555%M1111P3999R8665
12724C288843J23332J23331J31554J23332J15110R8665Q2221N7555M1110J6444j6444
12722.4D185053m1110q2222j06887j31554j72664j97330k21997k38442k54885Tk63108
12720.8B219969k54885k38441k13775j97331j72664j47998j15109r0444p3999m1110
12719.4F74213k4666q223%J6445J6444TQ222%q222k4666m1111m9332n7555o5777p3999
12717.2C78217p3999Vo5777m9332n7555m9333n7555o5776q2222j15109j47998j80886
12715.2g89322k30219k63108l04218l37106l53551l61773l69995l45328l28884l04218
12713.8c987722k71330k38441k13775j80886j56221j31553j06888o5776m1111Q222
12712.4e385481M1111R0443J39776J80886K21997K54885K87774L12440L28884L45329
12710.9c181956L53551L53550L45329TL37106L04218K87774K54885K13775J72664J23332
12709.3i0443Q2221K4666%j6444m9333m1110l2889q222K4667O5776J06888J56220J97331
12707.5D19328K30219K63107K87774TK95995K87774K71330K54885K30219J97331J64442
12705.9C190178J23332Q2221L2888k4666q2221j31554j89109k38441k87773l28885
12704.4B145970l61773l86439m02883m11105m11106m02883Tl94662l78216l61773l37107
12702.9b104860l20662k79552k54885k13775j72664j23332p3999k4666K4666O5777
12701.4c477952R8665J31554J56220J64442J72665J64442J56220J31554J06887P3999
12700b121304M9333J6444q222k4667n7554o5777q2221r0443r0444r0443Tp3999o5777
12698.1b795517n7555m9332l2889l2888k4666k4667k4666j6444k4667j6444k4666j6444
12696.4c140845l2889l2888n7555p3999r0443j23332j39776j64442j80886j97331k05552
12694.8d439938j97331Tj89108j72665j64442j39776j23331j06887r8666r8665r0443
12693.2f018583r8666j15109j23332j39776j56219j64443j64442j56220j39776j06887
12691.8g383453p3999k4666K4666Q2221J31553J89109K30219K87774L20662L53551
12690.3e862363L78217L86439L94661TL69995L61773L28884L12440K79552K63108K46663
12688.7b145970K38441TK30219K46663K54886K71329K79552K87774K95996L12440L04218
12687.2H13989L04218K87773K71330K46663K21997J89109J47998J23331Q2221M9333
12685.7B737962Q222k4666n7555r0443j15110j39775j56220j72665j64442Tj56220
12684.1A504646j31554j06887q2221n7555k4667q222Q222J6445K4666J6444Q222%k4666
12682.3A142873m1111o5776q2221j15110j31554j64442j72664j97331j89108j97331
12680.8b13775j97330j89109j72664j56220j39776j15110j06887q2221o5777m1111
12679.4a479980k4666q222J6444L2889N7555O5776R0444R8665J15109J31554J47998
12677.8g56434J64442J80887J97330K05553K21997K30219K38441K30219TK05553J89108
12676.2A537534J64442J47998J15110J06887R0444Q2221P3999P3998P3999Q2221Q2222
12674.6B631075Q2221R0443TR8665R8666R8665TJ06888J06887TJ06888J06887J06888
12672.8C930168R8665TQ2221P3999O5777M9333L2889L2888J6444Q222UJ6445L2888
12670.8D555048M1111N7554O5777UM9333L2888%m1111p3998j23332j64442k05553k38441
12668.7D086388k63108k71329k79552k71330k54885k13775j80886j31554p3999k4666
12667.3B121304K4666O5777J15110J47998J72664J89108J89109TJ72664J56220J15109
12665.7C658838Q2221L2889j6444p4000j15109j64442k05553k38441k63107k79552
12664.3B417300k95996Uk87774k79551k63108k46663k21997j89108j56221j39775j06888
12662.5c61773q2221n7555l2888j6444Q222K4666L2889N7554O5777R0443R8666J23331
12660.8d9333J23332J47998J56220UJ47998J23332J06887P3999M9333Q222l2889o5777
12658.9A101762r8665j47998j89108k21997k54886k71329l20662l37107l61772l86440
12657.5a488202m11105m35772m43994m68660m76882Tm60438m52216m27550l94661l45329
12655.9f281691l04218k46663j89108j31554p3999j6445L2889Q2221J06888J39775
12654.5f881905J56221J72664J64442UJ47998TJ39776TJ47998J64442J72664J97331
12652.6d801711K21997K38441K54885K63108K54885TK38442K13774J89109J72664J56220
12651b343301J31554J23331J06888R0443O5777M1111Q222k4667q2221j23331j89109
12649.4b195303k46663l04218l53551m11105m43994m60438m76882m68661m52216m19327
12648f232358l78217l28884k63108k13774j56221j06887m1111Q223N7554J15109J64443
12646.4g375231K13775K63107L12440L45329L86439M02883M27550M43994TM52216M27549
12644.8c255955M19328L94661L53550L12441K63107K05553J47998Q2221J6444m9333
12643.4a109985r8665j56220j89108k21997Tk30219k05553j72664j31554r0443k4667
12641.8b853072K4667R0443J39776J89108K30219K63108K79551K79552TK63107K30219
12640.2e83770K05553J64442J31554R0443Q2221N7555TO5777O5776R0444R8665J23332
12638.5F49547J31553J39776TJ31554J15109Q2221N7555K4666k4666n7555j06887j39776
12636.8A142873j64442j80886j89109j80886j80887j72664j47998Tj39776j31554j23331
12635.2f16658j23332j06887j06888r0443p3999m9332m1111j6444%K4666M1111M9332
12633.5a109985P3999R0444J06887J23332J39775J64443J72664J89108J97331K05553
12632C53551K13774K05553TJ89108J89109J80886J72665J72664J64442J72664TJ80887
12630.3B573520J89108J80887J89108J80887J64442J47998J23331R0444N7554K4667
12628.9C921946j6444n7555p3999j06888j06887Tr8666q2221m9333q221J6444M9332
12627.1C280621P3999J06888J23331J39776J47998J56220TJ64442J56220TJ47998J31554
12625.4D941487J23332J06887R0443P3999O5777M1111L2888J6444Q223%j6445k4666
12623.7E459480l2889k4666Tj6444%J6444L2888M9333O5777Q2221VO5777M1111J6444
12621.4E977473j6444m9333r8665j39776j72664k05553k30219k46663k54886k38441
12619.9D324829k21997j80886j47998r8666m9332%M1110Q2221J06888J23332J31553
12618.4D111054J23332TJ15109R8665R0443Q2222Q2220P4000Q2221P3999Q2221XR0443
12615.9E640366R0443R0444R0443Q2221O5777M1111Q221l2888q2221j39776j97331
12614.3E656810k71329l37106m02884m68660n26215n83770o24880o65991o90657p07101
12612.9C78217o98879p07102o82435o57768o16658n75548n17993m68660m02883l28884
12611.4e278593k63108j80887j15109m1110K4666R0443J47998K05553K38441K79552
12610d892154L12440L37106L45329L69994L69995TL61773L53551L37106L20662K87774
12608.4a126429K71330K46663K21997K05553J80886J72664J64442J64443J56220J64442
12607H22211J56220J47998TJ39776J23331J15110J06887Q2221O5777M1111J6444q222
12605.3A956862m1111p3999j15109j47998j89109k30219k63107k95996l37107l45328
12603.8h2221l78217l86439m02883l86440l78217l45328k95996k46663j89109j23332
12602.4c214845n7554Q222N7555R8665J31554J39776J47998J31553J23332J06887Q2221
12600.8b244636O5777N7555UN7554O5777P3999Q2221R0443R0444J06887TJ23332J31554
12598.8a077096J64442J89108K21997K63108K95996L37106L78217M02884M35771M43994
12597.3B055527M52216TM35772M11105L78217L37107K87773K21997J64443R8665L2888
12595.8E327926m1110r8666j56220j97330k46664k63107k87774Tk87773k71330k63107
12594.2B927071k46664k21997k13774k05553j89109j97330k05553k13775k21997k54885
12592.7G56434k63107k87774l04218l28885l37106l53551l45328l53551l37106l20663
12591.3b474855k87773k63108k30219j80886j39776r0443m1111q222L2889N7554Q2221
12589.7c543729Q2221TP3999N7555K4667Q221j6444m1110o5777p3999To5777m9332
12587.8c601283k4667Q222M1111R0443J15110J64442J89108K13775K46663K63108K79551
12586.3b014417K79552K95996K87774K79551K79552K54886K38441K05552J89109J47998
12584.8D43994J15109P3999L2889q222m9333q2221j23332j47998j72664j89108k13775
12583.2c20662k21997k30219k38441k30219Uk21997k13775Tk05553k13775k05552k13775
12581.4c190178k05553j97330j80887j72664j39776j06887p3999l2889J6445M9332
12579.9d234386J06888J47997K05553K46663K95996L37107L94661M27550M60438M93326
12578.5a118207N17993N42659N34437N59104N50881TN26215N09771M85104M43994M11105
12576.9D513937L61773L20663K71329K21997J80886J31554R8666P3999M9332M1111
12575.5F265247L2888TM9333O5777R0443J06888J39776J64441J80887K13774K30220
12573.9G572562K54886K71329K79552K95995K95996TK87774K79552K63107K54885K21997
12572.3A0573631K05553J80886J47998J15110R0443O5777L2888%k4666m9333q2221
12570.7A1256066j06887j31554j56220j80886j97331k13775Tk21996k21997k13775
12569.3I397870k13775j97330k05553j97331k13774k21998k46663k87773l20663l78217
12567.8F914793m35772m85104n34437n67326o08436o33102o41324o41325o33102o24880
12566.4A109985n91992n67326n42659n09770m85105m43994m11105l78217l28884k87774
12564.9c436841k38441j89109j39776q2221l2888K4666Q2221J23332J72664K21997
12563.5c494396K54885K87774L12440L20662L28885L20662K95996K71330K30218J80887
12562.1f90657J39776P3999J6444m9333j15109j72665k21996k71330l12440l37106
12560.6a940417l61773l78217Tl69995Tl61773l37106l28884l04219k79551k63108
12559e673255k46663k21997k05553j97330j89109j72664j80886j64443j64441j56221
12557.6g572562j56220j31554j31553j06888r0443o5776m1111j6445Q222K4667M9332
12556h230331N7555O5778Q2220Q2221TR8666J15109J31554J64442J97331K38441K79551
12554.3f635242L20663L61773L86439M02883M11106M02883L78217L45328L04218K54886
12552.9c066846K05552J39776R0443M9333q222m1111p3999r8665j23332j47997j72665
12551.3c247733j89108k05553k30219k54885k71330k87774l04218Uk95996k79552k54885
12549.5f429689k38441k05552j80887j64442j47998j39776Uj47998j64442Uj64443
12547.7h592104j56219j23332r8665o5777k4667J6445N7554R8666J39776J64442J97331
12546.1h386550K30218K46664K71330K87773K95996L12440UL12441K95995K87774K63108
12544.4d957931K38441K21997J89108J56220J31554J15109Q2222O5776M9333L2889
12542.9c675282Q222q222j6445l2888m9333o5777q2221r0443j06887j23332j31554
12541.3d374162j47998j56220Vj31553j15110q2221m9333q222L2888O5777J06888J31553
12539.3e196373J47998J56221J56220TJ39776J23331R8665P3999M9333L2889J6444
12537.7d045277Q222%TQ222J6444M1111M9332P3999Q2221R0444R8665Q2221P3999M1110
12535.7c379287Q223k4667o5777j06887j47998j72664k05553Tk13774k13775k05553
12534.1d933265j80886j72665j47998j31553j15110j06887j06888r8665j06888j23331
12532.7f224136j23332j47998Tj64442Tj56220j64442j47998j39776j31553j23332
12531.1g835669j06888j06887q2221p3999n7555l2888q223J6445L2889O5776Q2222
12529.5h106998R8664J23332J39776J56220J64442TJ72665J80886J80887J89108TK05553
12527.8f141915K21997K38441K54886K71329K95996L04218L12440L04218TK87774K71330
12526.2c075068K46663K21997K05552J72665J56220J39776J23331J15110R8665TQ2221
12524.6a414203P3999N7555M1111J6444q222l2889n7554q2221j06888j15109j15110
12523.1a743087j23332j06887r8665q2221o5777Tm9333n7554n7555r0443j06888j47998
12521.3b795517j89108k30220k87773l20662l78217m11106m43994m68660m93326Tm93327
12519.7g005236m68661m52215m02884l45328k87774k21997j39776p3999%O5777J15109
12518.2i216984J64443J97330K30219K38442K38441K46663K38441K21997TK13775TK30218
12516.4f561243K46664K71329L04218L37107L86439M11105M52216M85105N09770N17993
12515b639297N42659N34437N42660N34437N09770N01549M68660M43994L94661L37107
12513.6B170637K87773K30219J64443R8665M1110k4666o5777j06887j47998j72664
12512.1B474855j89109j89108j72665j56220j23331q2221k4667L2889R8665J56220
12510.7A825308K05553K63107L04218L37107L61772L69995TL61773L45329L04218K63107
12509.1E311482K21997J56220R0443J6444m9332j23332j80886k46663k87774l20663
12507.7D587936l37106Tl12441k95995k38442j97330j31554p3999k4666J6444M9333
12506.1B705074P3999TN7554M1111J6444k4666n7555r8665j31554j72664k05553k38441
12504.3B039083k79552l04218l45328l69995m11106m35771m76883n01548n26215n42659
12502.9b154192n34437Tn17993m85105m52216m11105l61773l12440k54885j97331j56220
12501.3f372134j06887o5777l2888q223J6444M1111N7555Q2221R8665J31554J47998
12499.7f010361J72664J97331K05552K21997K13775TJ97331J89108J64442J47998J23332
12498.2c963056J06887P3999M9333J6444l2888p3999j23332j72664k05553k54885k71330
12496.6d851044k87774l04218k87773k71330k54885k21997j80887j39775r8666m1110
12495.1f939459%N7554J06887J47998J89110K30218K63108K79551K95996L12440L04219
12493.5d752378L04217K95996K79552TK63107K54886K38441K21996K05553J89109J56220
12492b063749J15109Q2221L2889j6444n7555r0443j31554j56220j64442j72665j64442
12490.4b787295j47998j15109q2221m1111Q222M9333R8665J39776J80886K13775K46664
12488.8b236413K63107K79552K71329K63108K38441J97330J56221R8665M1110j6444
12487.4d43994p3999j23331j64443j89108k13775Uj97330j80887j47998j15109q2221
12485.6b359745m9333j6444Q222L2889M9332P3999TQ2221R0443R8666R8665J06887
12483.9a710199J06888J23331J23332J31554TJ39775J31554UJ31553J23332J31554
12482.2a72664J23331J15110J23331J23332J31554J23331J15110TJ06887R0443P3999
12480.6A068874M9333K4666j6444m9333r8665j47998j89109k38441k71329k95996l37107
12479e01549l45328l45329l45328l28885k95996k79551k38441k05553j80886j47999
12477.6c214845j31553j15110j06887r8665r8666j06887j06888j15109j31554Tj31553
12476d489271j39776Uj23331j23332r8665q2221o5777l2889j6444Q222K4667M9332
12474.1e369037N7555P3999R0443TR0444J06887J06888J06887J15109J06888J15109
12472.5d308385J15110J06887R8666R0443Q2221O5777N7554M1111K4666Q222%k4666
12470.8c642394l2888m1111n7555m9332m9333l2889q222K4667M9332R0444J31553J64442
12469.1c453286J80887K13775TK13774K05553J89109J64442J31554J06887Q2221O5777
12467.5a685532M1110M1111M1110N7555O5777R8665J15110J47998J72664J97331K13774
12465.9d93327K30220K38441K30219TK21997K05552J89109J56220J31554R0443O5777
12464.3A496424K4666%m1110p4000j06887j23331j47998j56220j64443j47998j39775
12462.7D19328j15110p3999m9333q222K4667O5776Q2222J06887J15109J31554TJ39776
12461I70209J39776J39775J47998J56220J64443J80886J89109J97330K05553TJ89108
12459.4B885960J80886J64443J31553J15110Q2221M9332L2889Q222j6444k4667m1110
12457.8C568395m1110n7555Vn7554n7555m1111m9332l2889l2888k4667q222T%J6444
12455.5C001069L2889M1110M9333N7555P3999TQ2221R0443Q2221UP3999Q2222P3999
12453.5C979501Q2220Q2222R0443R8665R8666R8665R0443O5777M9332J6444k4666m9332
12451.8D678380r0444j06887j23331j31554j15110r8665p3999l2888J6444M9332R8666
12450.2D069944J31553J64443J89108J97330K05553J97331J89108J72665J64442J56220
12448.8E837697J39776J31553J39776J31554J31553J23333J31553J23332J15109J06888
12447.3G112124R0443P3999N7555M9332M9333M1111M9332P3999R8665J39776J72665
12445.8H008334K21997K54885K87774L20662L45328L53551L61773TL45328L37107L20661
12444.2A1519173K95997K63107K38441J97331J47998J15109N7555Q223m1111r8666
12442.7A2703157j47997k05553k46664l04218l45328l78217m19327m35772m52216m60439
12441.3I307426m52215m43994m19328m02883l69995l53551l28884l20662k95996l04218
12439.9E615700k95996l20662l37107l69994m02884m43994n01548n42659n83770o33102
12438.4A183984o65991o82435p07102p07101o98879o90657o49547o24880n83769n50882
12437e377259n09771m68660m43993m02884l86439l53551l37106l12441k87773k79551
12435.5i159428k63108k54886k46662k46664k54885k54886k54885k46663k46664k21997
12434.1a1650728k05553j72663j39776r8666m9332q222K4666P3999R8665J31554J56220
12432.5a1839836J80887K05552K30219K38441K63108K87774K95996L04217L12441L20662
12431.1i200539L12440K95995K87774K54886K38441K05553J72664J56220J31554J15109
12429.6g029903J06887J06888J06887J15110J23332J31553J39776J47998UJ39776UJ23331
12427.6e212817J23332TJ31553J39776J47998J64442J72665J97330K05553K13775K21997
12426c371064K21997K38441K30219K54885TK87774K95996L28884L45329L61773L78217
12424.4a72664L78217L86439TL69995L53550L37107L12440K87774K63107K30219J97331
12422.9C329954J72664J39776J06887Q2222M9332J6444j6444m9332q2222j15109j56220
12421.3C477952j80887k13774k38442k46663k54885k46663k46664k30219k05552j89109
12419.8A225094j56220j39776j15109r8666q2221p3999Tq2221r8665j06887j23332
12418.3G3999j39776j64442j89109j97330k21997k38441k46663k54886k63107k63108
12416.8b104860k63107k54886k38441k21997j89108j72664j31554r8665o5777l2889
12415.4c773948%M1111P3999J06887J39776J64442J97331K30219K46663K71330K79551
12413.8b022639L04218UK95996K79552K54885K13775J72664J31554P3999Q222m9332
12412.1B71330j23332j80886k63108l28884l86439m52216n09771n59103o00214o41325
12410.6c773948o65990o90658o98879To90657o82435o49547o24880n91992n34437m93326
12409a0795628m35772l69995l04218k46663j80887j31553p3999k4666%L2888N7554
12407.5a2472939O5777R0444R8665J15110J23331J39776J47998J64442J72664J89109
12406a1165623J89109J97330K13775K05553K21997TK21996K30219K46663K54886K63107
12404.4h698991K87774K95996L20662L37107L53550L61773L78217TL86439L78217TL61773
12402.7d481049L45329L20662K87773K63108K21997J89108J47998J15110R0443O5777
12401.3b433744M9333M9332M1111M1110M1111M9332M9333TL2888K4667%k4667m1110
12399.4b071971o5777r0443j15110j23331j23332j39776j23332j23331j15110r0443
12398c181956q2221p3999m9333m9332m1111m1110m1111n7555o5776r0444j15109j23332
12396.2d012389j31554j31553j31554j15110r0443o5777m1110%K4666N7555R0443J15109
12394.5d431717J23332J39776J47998TJ39776TJ39775J47998TJ72665J80886J97331
12392.8b606408K21997K21996K38442K30219TK13775K05552J72664J64443J31553J15110
12391.2d60438R8665P3999N7555M9333M1110M1111M9332M9333TP3999Q2221R8665J15110
12389.3D19328J23331J39776J47998J56220J64442TJ64443J56220TJ39775J23332J06888
12387.6B162415Q2221N7554L2889Q222q222l2889m1110m9333n7555n7554n7555m9333
12385.9A989750m1110m1111l2888l2889k4666Tk4667k4666l2888l2889m1110m9333
12384.1A586867n7555p3999r0443j06887j15110j23332j23331j23332j15109r8666
12382.7E59103q2221n7554m1111k4666q222%Tq223k4666l2888n7555o5777r0443q2221
12380.7a6444r8666r8665q2221o5777n7555l2888j6444q222%J6444UK4667L2888L2889
12378.5c37106M1110M9333O5777Q2221R0443TJ15110J15109J15110J06887Q2221N7555
12376.8F74213K4666q222m9333r0443j31553j89109k30219k63107l28885l69995m02883
12375.2a364870m27550m52216m43993m43994m11106l61773l12440k46663j64442q2221
12373.8d711268Q222R8665J80887K71329L53551M35772M93326N59104O00213O33103
12372.3a077096O33102O24880O16659N75547N34437M85104M27550L86439L45329L04218
12370.9C856169K71329K46664K30219K13775J97330J80887J47997J23332R0443N7555
12369.5E615700J6444j6444n7555q2221j23332j39775j72665j89108k13775k30219
12368D407050k46663k63108k79551k95996l12440l20663l28884l45328l45329l61773
12366.6A307315l61773l61772l61773l45329l28884l12440k87774k54885k30219j97331
12365.1a734865j80886j64442j56220j47998Tj56220j47998j56220j47998j31554j23332
12363.6c395731r8665q2221m9333j6444Q222L2889M9332O5777P3999UO5777N7555N7554
12361.5c083291M9333N7555O5777R0443J23331J64443K13774K71330L28884L94662
12360.1a323759M52215N01549N42659N91992O08436O24880O24881O16658N91992N59103
12358.7D390606N26215M85104M52216M11106L78217L45328L04218K79552K38441J97331
12357.2H008334J56220R8665N7554q221p3999j23332j80886k38442k87773l37107l69994
12355.6F701019m19328m60438n01549n42659n83770o24880o49547o82435o90657o98879
12354.2H46877o74213o49546o08436n59104m85104m27550l53550k87774k38441j97331
12352.8c634172j64442j56220Uj80887k05552k30219k54886k87773l04218l20663l37106
12351f388578l28884l20663k95996k71329k30219j89109j39776r0442l2889K4666Q2222
12349.5h180997J23331J64442J97331K13775K38440K38442K30218K21998J89108J64442
12348f199470J31554R0443M9333J6444j6444m1110m9333n7555m1111l2888q222K4666
12346.3f133693O5777R0443J39776J64442K05553K30219K63107K87774L04218L28885
12344.8d053499L45328L45329L53550L53551L37106L37107L12440K95996K79552K46663
12343.4h46877K21997J89108J64442J47998J15110R8665R0443R0444Q2221R0443R8665
12341.8E42659J06888J23331J31554J47998J56220J64442J56220TJ39776J15109Q2222
12340.2B022639N7554Q223k4667o5777r8665j23332j31553j47998Tj31554j06887r0444
12338.5A019541n7554k4667J6445M9332R0443J15110J47998J72664J89109K05552K05553
12336.9B129526K05553J89108J80887J56220J39775J15110R8666P3998O5777M1111
12335.5C395731L2888K4667%k4667m1110o5777r0443j23332j56220j72664k05553k13775
12333.8B359745k38441k46663k54886k71329k79552k95996l04218l12440Vl04218k79552
12331.9a364870k46663k13775j80886j47998j06888q2221n7555m1110l2889k4666m1110
12330.3b540631m1111m9333p3999q2221j06887j23332j39776j64442j80886k05553
12328.9c708171k21997k38441k46663k54886k46663k38441k13775j89108j64443j23331
12327.4e845919r0443m9333q222L2888O5777J06888J39775J64443J97330K13775K21997
12325.8d851044K21997K05553J97330J64443J39775J06888R0443O5777M9333M1110
12324.4c568395K4666K4667J6444%j6444m1111p3999j06887j39776j80886k21997k46664
12322.7d530382k79551k95996l12440Tl04219k79551k63107k38442k05552j64443j31554
12321.1g317677r8664o5777m1111q222K4666M1110P3999R8666J31554J56220J80886
12319.5f824350K05553K30219K46663K63108K63107K63108K54885TK38441K21997K13775
12317.9d168609J97331J80886J64442J56220J39776J15109J06888Q2221O5777M9333
12316.5b910626K4666J6444%Tq222%K4666M1111P3999J06887J64443J97330K54885
12314.6b014417K95996L28885L45328L69995L53551L28884L04218K46663J97331J31554
12313.2H87988O5777q223o5776j15110j47998j72664j80887j72664j39776j15109q2221
12311.6b46663m9333j6444%Q222%k4666m9333r0443j31554j80886k21997k71330l12440
12309.7a586867l45328l78217m02884m19327m27550m35772m27549m19328l94661l86439
12308.3e623922l53551l37106l04218k87774k63107k30220k13775j80886j56220j15109
12306.8h065888r8666o5777m1110k4666q223%J6445K4666M1111O5776Q2222J15109
12305.1g959001J39776J64442J80886K05553K13775TK21997TK13775K05552K05553
12303.5e771920J89108J89109J72664J56220J47998J31554J15109R8666Q2221O5777
12302.1d423494O5776O5777TR0444R8665J39776J64442K05552K46664K79552L20662
12300.5b680407L45328L69995L86439L94661L86439L78217L61773L20662L12441K79551
12299.1H55099K63108K30219K21997J97330J89109J89108J80887J80886TJ89109J80886
12297.5C058624J80887J64442J47998J23331Q2222M9332J6444k4666n7555p3999r0443
12295.9C576617q2221p3999n7555k4666q222K4666M9333N7555Q2221TP3999O5777M9332
12294C815058K4667%m1111n7555r0443j06887j23332Tj15109r8665q2222n7554l2889
12292.2B910626%L2889M9332Q2221R8666J23331J39776J56220J72665J80886J97331
12290.6D143943K05552K21997K13775K21997K13775K05552J89109J64442J31554J06887
12289.1F018583O5777L2889j6444o5777j15110j64442k13775k54885l12440l45329
12287.7D629047l78217m02883m35772m52216m76882m85105n09770n09771Tn01548n01549
12286.1e34437m68660m43994l94661l37107k87773k30220j72664j15109q2221l2889
12284.7c099735j6444Q222J6444Q222%j6444l2888m9333p3999q2221r8665Tj06888
12282.8c642394j06887r8666r8665j06887j06888j15109j31554j39776j56220j64442
12281.4d867488j64442j64443j47997j23332r8665o5777j6445J6445M9332Q2221R8666
12279.8e401925J15109J15110J06887R0443P3999N7555M1111K4666J6444%Q223%UQ221
12277.6d744157Q223Q222TK4666TN7555P3999J23332J64442K30219K95996L61773M35771
12275.7b927071N01549N59103O08436O33103O41324O41325O16658N75547N09771M35772
12274.3B795517L37106K46664J39775L2889n7555j47998k21997k71329k95996l04218
12272.9B252858k87774k63108k05552j47998q2221j6445M9333J06887J72665K13775
12271.4A792420K46663K79552L04218L12440L20662L28884L28885L37106TL37107L53550
12269.8E278593L53551TL61773L53551L45328L28884K95996K63108J97330J39776O5777
12268.3H337218k4666j06888j97330k87774l86439m76883n59103o41325p15323p72878
12266.8D168609q05767q30433q38655q22210p81101p23545o65991n75548n01548m02884
12265.4b779073l20662k30219j72664j06887o5777m1111Tm1110p3999j15109j64443
12263.8d152165k13775k71329l20662l61773l94661m19328m35772m27549m35772m11105
12262.4g843891m11105l86440l69994l61773Tl53551l61773l69994l86440l94661m02883
12260.8a2004278m02884l94661l78217l53551l04217k54886j89108j06888l2887N7554
12259.3a4364023J47998K38440L20664M02882M68661N34437N67325N91992O00214TN83770
12257.8i307426N50881N17992M93327M43994M11105L78218L45328L12440K79551K46664
12256.3e327926K05552J72665J31553Q2222M1110%m1110o5777r0443j15110Tj15109
12254.6e237483r8665q2221n7555l2889J6445M9332R0444J39775J89109K38441K79552
12253d505715L20662L61773L94661M35772M52216M76882M85104M93327M93326M85105
12251.6a06887M52216M35771L86439L53551K87774K46663J80886J39776Q2221M1111
12250.1B499521Q222k4666n7555o5777q2221r8665r0443j06888r8665r8666r8665r0443
12248.4A595089j06887j06888j15109j23332j39776j56220j64442j72664j72665j64442
12247A72664j56220j31554j15109r0443o5777m1111q222%K4667L2888TM1111TM1110
12244.9b21997M9333M9332O5777TR8665J15110J39776J56220J64442J72664J64442
12243.4A019541J47998J31554Q2221M9333%n7555j15109j64443k05552k46664k79551
12241.8C61773l04218Tl20662l28885l20662Tl12440l04218k95996Tk79552k87774
12240c313510k87773k87774Tl04218Tl12440l04218Tk87774k79552k46663k30219j97330
12238.2f947681j72665j39776j23331j06887r0444r0443Uj15110Tj39775j39776j47998
12236.3h509882j56220j47998j39776Tj23332j15109j06887r0444q2221o5777m9332
12234.7i726754l2889q222J6444M1111Q2221R8665J31554J47998J72664J72665J72664
12233.1h731879J72664J64443J64441J39776TJ23331J15111R8664R0444O5777M9332
12231.6g408120K4667q223m1110p3999j15109j56220j97331k38441k63108k95996l04218
12230i077208l04217k95997k79551k46663k13775j72665j31553j06887p3999m9334
12228.5a0951849m1110l2889l2888Tm9333n7555o5776o5777n7555m9333k4666%M1110
12226.7a1420509R0444J47998K13775K79551L53551M19328M93326N50881O00214O49547
12225.2g621894O82435O90657O98879O90657O65991O41324O00214N50881N09771M68660
12223.8a422425M11106L78217L37106K95996K46663K30219J97331J56220J23332R0443
12222.3A044208M9332%l2888o5777j06887j39776j56220j80887k05552k05553k30219
12220.8b30219k38441k46663k54886k71329k71330k87774Tk87773k87774k71330k71329
12219.2c206622k46664k21996j97331j56220j23332r0443m1110Q222M9332Q2221J31554
12217.6d012389J47998J80887K05552K13775TK30219K21997UK13775K13774K05553
12215.9a521090K05553J89108J89109J64442J47998J31553R8666P3999M1110Q222l2888
12214.3c04218n7555r8665j31554j56220j97330k21997k54886k95996l28884l78217
12212.8b425522m11105m52216m85105n17993n26215n34436n26215n09771m68660m27550
12211.4g284788l69995l12440k54885j89109j31553o5777k4667M1110R0444J31553
12210h370107J89110K30218K71330L04218L28884L53551L69995L78217L86439L78217
12208.5e179928L69995L61772L37107L20662K87774K54885K30219J97331J72664J47998
12207.1b499521J31554J23331J31554J39776J47998J80886J97331K30219K54885K79552
12205.6f82435K79552K79551K63108K54885K30219J97331J64442J39776J06887Q2221
12204.2A315537N7555M1111L2888K4666K4667K4666J6444L2889L2888L2889K4666TJ6444
12202.3A701976%j6444m1110p3999r8666j23331j56220j80887k13774k38442k63107
12200.7B95996k87774Tl12440l20662l12440Tl04218k79552k54885k30219j97331j72664
12199b976403j31554r8665o5777m1111j6444J6444L2889N7555P3999J15109J39776
12197.4b894182J80886K21997K63108L12440L53550L86439M27550M43994TM60438M52216
12195.9A052430M43994M27549M02884L69995L53550L20662K87774K63108K21997J89108
12194.4D333051J47998J06887O5777Q222m1110r8665j56220k05553k63108l12440l53550
12192.8C231289l94662m19327m43994m52216m60438m43994Tm11105l94661l86439l69995
12191.2a389536l61773Tl69995l78217l94661m11105m19328m19327m11106m02883l86439
12189.7e706143l53551l20662k79552k38441j97330j56221j15109p3999l2889%L2889
12188.1g441008O5777R0443R8665J15110J06887R0444O5776L2888j6443n7556j15109
12186.5f964126j64442k05553k46663k79552k87773k87774k71330k46663k13775j64442
12185.1i332093j23331o5777k4667J6444N7555R8666J31553J64442K05553K38441K71330
12183.5h361884L12440L45329L69994L94662M11105M19328M11105M02883L86439L61773
12182d546826L45329L12440K95996K79551K63108K63107K46664K54885K63107K71330
12180.6a751309K79552K95995L04218L12441L20662L12440L28884L12440L04218K79552
12179.2A299093K54885K30219J89109J56220J23332R0443O5777M1110K4667%k4667
12177.6B450188n7555q2221j06887j56220j89109k30219k63107l04218l28884l61773
12176.1C69995l69995m02883m11106m11105m19328m11105m02883l78217l53551l28884
12174.7c519062k95996k63108k30219k05552j89109j56220j47998j31554Tj23331j15110
12173.1e508813j06887j06888r0443q2221o5777n7554m1111l2888k4667j6444Tk4667
12171.4f174804l2888Tm1111m9332l2889m1110k4667j6444%TQ223Q221Q222q222j6444
12169.2f446133l2888Tm9334l2888k4666%L2888P4000J23331J72664K38441K87774
12167.5e689699L45329L94661M35772M68660N01548N01549TM93326M68660M43994M11105
12165.9g23546L78217L37107L04218K95996K71329K54886K38441TK21997K13775J97330
12164.3B228191J80887J56220J31554J15109P3999N7555K4666%j6444m1111m9332o5777
12162.6B795517n7555m9333l2888j6444%K4666N7555O5777R0443J06887J15110TJ23331
12160.7C338176J23332J31553J31554TJ39776J39775J39776J31554J15110R8665Q2221
12159.1D703046N7555M1110K4666J6445J6444TK4667L2888N7555O5777R8665J15110
12157.4E270372J39775J72665J89108K13775K30219K46663K38442K30218K13775J89109
12156G334121J47997J06888O5777K4666k4666n7555r8665j23332j56220j72664j89109
12154.4F857238k13774k21997k54886k71329l04218l28885l61772l94662m11105m27550
12153C667060m35771m35772m27550m02883l69995l53551l12440k79551k54886k21997
12151.5A72664j89108j80887j56220j47998j23331j15110r8665p3999n7555l2888j6444
12149.9a019541Q222K4666M1111N7554P3999Q2221R0444R8665TR0443Q2221O5777M9333
12148.1a56220K4666q222m1110p3999j15110j56220j89108k30219k54886k71329k87774
12146.5a759531k87774Tk71329k46664k30219j97330j72665j47997j15110r8665q2221
12144.9c897279o5777n7555Tn7554o5777r0444j06887j39776j64442k05553k30219
12143.3e138818k63107k79552Tk71329k46663k05553j56220r0443k4667M1111Q2221
12141.7f832572J31553J64443J72664TJ64443J39775J23332J06888R0443TR8665J06887
12140e270372J39776J72665K05553K46663K95996L20662L53551L69994L86439L78217
12138.6b400856L69995L53551L12440K79552K30219J89108J39776R8665N7555K4666
12137.1c45329q222j6444k4666k4667k4666q222%Q222J6444Q222Q223q223l2888p3999
12135.1e26215j06887j64443k13774k79552l37106l86440m35771m76883n01548n09771
12133.7c938390n09771m93326m52216l94661l20662k38442j47998m1110N7555J56220
12132.2f322801K38441L20662L94661M52216M93327N26215N50881UN34437N26215N01549
12130.5f82435M68660M27550M11105L69995L28884K87774K54886K05552J72665J23331
12129.1B367967Q2221L2889k4667p3999j23331j80887k30219k63107k87774k95996
12127.6A003097l04218k87774k54885k05553j64442j15109m9333%M9333R8665J23332
12126a06887J47998J56220J64442J47998J31553J06888Q2221N7555M1110J6444Q223
12124.5I53765Q222%J6444L2888M9333Q2221R8665J31554J56220J64442J80887J72664
12122.7B047305J72664J56220J39776J31554J06887R8666Q2221TP3999O5777N7555
12121.1C214845N7554L2889K4666J6444q222j6444k4667l2888Tl2889m1110l2889m1110
12119.3C083291m1111m9333n7554m9333n7555n7554m1111l2888k4667q222%Q222%Tk4666
12117.1B647519m1111p3999r0443j15109j31554j39776j47998j39776j31553r8666
12115.7A537534p3999k4666Q222O5777J06887J64442K05553K54886K95995L20663L37106
12114.1C198400L45329L37106L12440K71330K21997J56220R8665M1111k4667p3999
12112.6D883932j06887j31554j47998Uj31553j31554j23332j31554j31553j47998j64442
12110.9C239511j97331k21997k63107k87774l20662l53551l69995l86439l94661Tl69995
12109.3c20662l61773l20662k87774k38441j72664j23332m9333K4667Q2221J56220
12107.9a611533K05553K63107K87774L20662L12440L04218K79552K54885K05553J64442
12106.5I86653J06887P3999K4667%l2889n7555p3998r8666j23331j56220j89109k21997
12104.7B38441k63107l04218l45329l78217l94661m02883m02884l94661l78217l69995
12103.3c395731l45328l45329l28884l28885l28884Tl37107l28884l37106l37107l28884
12101.7g071013l28885l37106l28884l20662l28885l12440k95996k79552k46662k13775
12100.3a0063860j64443j23331n7555%O5777J39776K05553K71329L37106L94661M60439
12098.7h534548N09770N42660N67325N75547N75548N42659N17993M52216L94661L20663
12097.2c535506K38441J47998P3999q223p3999j39775j97331k46663k87774l20662
12095.8d349495l53551l69995l86439m02883l94661l86440l78216l45329l20663k95995
12094.4g983667k63107k38442k05552j89109j72664j56221j31553j23332r0443p3999
12092.9i628089m1110q223L2889Q2221J23332J72664K13775K54885K87774L04218L12440
12091.3g893224L04218K79552K46663K05553J47997R8666L2889j6445p3999j15110
12089.9f783240j47997j80887j97330j97331j89108j56220j23332o5777%O5777J56220
12088.3g819225K30219L12440L94661M60438N26215N75548O08436UN75548N26215M60438
12086.6a932195L78217K79551J89109R8665J6444n7555j06887j47998j64442Tj47998
12085a759531j23332q2221m9333q222K4667M9332O5777Q2221R0443R0444R0443Q2221
12083.3a447091P3999N7555N7554M1111L2888K4667K4666J6444L2889K4666M1111M1110
12081.6i78431M9333M9332N7555M1111M1110L2889J6444Q222%q222Tj6444%Uq223q222
12079.1g31768j6444l2888m1111n7555p3999o5776o5777m9333k4666%M1110O5777R8665
12077.2i53765J23332J56220J64442J80887J80886TJ80887J72664J64442J56220J39776
12075.7H46877J23332J15109R0444P3998N7555L2889J6444%q222k4667l2888Tl2889
12073.8A225094j6444q222J6444L2888O5777R8666J39775J64443J97330K30219K54886
12072.2B400856K79551L04218L12440L20663L12440K87774K63107K13775J56220R8665
12070.8D949709J6444o5776j31554k13775k79552l45328l86439m43994m68660n09771
12069.3B121304n26215n50881n59104n50881Tn34437n09771m68660m27550l69995l28884
12067.7c255955k71330k30219j89108j47998j23332r8665p3999o5777m1110k4667j6444
12066.2d538604Q222J6445K4666L2888K4666J6445%k4666n7555r0443j23332j47998
12064.4d859266j72664j89109j89108j89109j72664j56220j31554j15110q2220p3999
12063f331023m9333l2889k4665j6445%Q222J6444M1111M9332O5777P3999R8665J15110
12061.1e985695J23332J39775J47998J64443J64442J80886J89109J89108K05553J97331
12059.7d283718K13774K05553K13775TK21996K30220K46663K63107K71330L04218L20662
12058.1a578645L37107L61772L86439L94662L94661M11105M11106M02883TL78217L69995
12056.5B672185L37107L12440K71329K38442J97330J39776R8665L2889j6445q2221
12055.1D201497j31553j72665k13775k30218k30220k21997j89108j47998r0443k4667
12053.6B548853M1111R0443J47998J80887K05553K05552J97331J64442J23332O5776
12052.2C971278Q223o5777j23332j97331k46663l04218l37106l78217l94662m19327
12050.8A512868m27550m43994m43993m43994m52216Tm68660m60438m52216m43994m19328
12049.2c395731l78217l37106k71330j89108j06888q222Q2221J72664K63108L28884
12047.7c839725L94662M43994M76882M85104M85105M68660M35771L94662L37106K71330
12046.3C53551K13774J47998P3999K4667m1111q2221j31554j56220j80886j97331j89108
12044.7a64442j97331j80886j47998j23332r0443l2888Q222P3999J23331J97331K54885
12043.1b79552L12440L86440M35771M93327N26215N67325N83770O00214N91992N91991
12041.7D809933N75548N50881N09771M68660M02884L37106K46663J56220M9332n7554
12040.2H049444j64442k79552l86439m93327n83769o57769p31768p89322q30433q63321
12038.8B269302q87988q96210q96209r04432q96210q63321q38656q05766p56434o98880
12037.4f174804o41324n67325m93327m11105l20662k21997j23332j6444P3999J72664
12035.9h723657K63108L37106M11106M68659N09771N42659N67326N67325N67326N59103
12034.5c930168N34437N17993M76882M52216M27550L86439L61773L20662K95996K54885
12033I8665K30219J97331J39776R8665M1111j6445p3999j39775j89109k30219k71330
12031.5a15110l04218l20662l28884l37106l20663l04218k79551k54886k13775j80886
12030b959959j39776j06887p3999m9333l2888l2889m9332p3999j06888j64442k13775
12028.4d004167k63107l20662l69995m02884m27549m35772m27549m02884l78217l20662
12027g753448k63108j89108j06888k4666O5777J39776K13775K71329L20662L53551
12025.6f972348L69995UL53550L37107L28884L20662L12441L12440L20662L28884L45329
12023.8b902404L61773L61772L61773TL53551L20662K95996K38441J97330J15110N7555
12022.2A23332j6445q2221j39776j97330k38441k63108k63107k46663k30219j80887
12020.8a734865j31554q2221k4666L2889Q2221J23331J47998J64442J72665J56220
12019.4a093540J31553R8666M9332%n7555j15109j72664k21997k71330l04218l37106
12017.8b293968l53551l61773l69995l61772l45329l28884k95996k63108k30218k05553
12016.3e410147j64443j47998j31553j23332j15109j06888j15109j06888j06887j06888
12014.9f635242r8665q2221o5777n7554l2889k4666%J6444L2889M9332N7555O5776
12013.2f775018P3999O5777N7556M9332L2888Q222q222k4666m1111m9332m9333Tl2888
12011.3f742129j6444%J6444M9333M9332P3999XQ2221TR8666J15109J39776J56220
12008.9e525257J80887K13774K30219K71330K87774L20662L28884L53551L61773L53550
12007.4b622853L53551L28885L12440K79551K54886K05552J72665J23331Q2221K4667
12006d85104k4667r0443j47998k13775k63107l20662l61773m02883m19328m35772m35771
12004.4c601283m35772m11106l94661l61772l37107k95996k54885k13775j80887j39776
12003f627020j06887p3999m1111q221J6444M1111N7554O5777Q2221P3999O5777N7555
12001.2f396800L2888Q222j6444m9333p3999r8665j15110j23331j31554j31553j15110
11999.6g210789r8665o5777m1110q223M1111R0443J47998J97331K54885L20662L69995
11998.1f002139M27549M60439N01548N17993N34437N26215N17993M93326M68661M27549
11996.6a126429L94661L45329L12440K63107K46664K30219K21997UK38441K54885K63108
11994.9B088416K79551K71330K71329K54886K38441K05552J72665J39776R0443N7555
11993.5D069944Q222k4667n7554r0443j15110j31554j56220j72664j97331k21997k54885
11991.9B655741k87774l20662l45329l78217l86439m02883m11105l86439l86440l61772
11990.4a011319l37107l04218k79551k46664k13774j97331j80887j64442j56220j64442
11989c255955j72664j80886j97331k21997k38441k54886k71329k79552k87774Tk87773
11987.4e936362k79552Tk71329k71330k71329k71330k63107k71330k71329k54886k63107
11985.8h904543k54885k46664k54885k46664k38441k46663Tk38442k46662k38442k30218
11984.2a1593172k21998k05552j80887j64442j23332r8665m9332%M9332J15109J72665
11982.7a2300274K46663L12440L78217M43994M93327N42659N75548O00213O00215N83769
11981.2g523229N59103N17993M68660M02883L37107K63107K05553J47998R0443M9333
11979.8d481049Q222q222k4666l2889k4666T%Q222K4666M1111M9332M9333N7554M9333
11977.8d308385M1111M1110J6445Q222q222k4667m1110m1111m9333m1110l2888q223
11976d448161J6444M9333P3999R8666J15109J23332J23331J15110R8665P3999M9333
11974.5c510840L2888%q222k4666j6445%J6445M9332P3999J15110J31554J72664J89108
11972.6b779073K13775K30219K38441K63108K71329K87774L04218L12440L20663L37106
11971.1@L45329L61772L69995TL86439TL78217TL69995L61773L37106L12441K87773
11969.3D645491K63108K30219J89108J56220J23332R0443M9333K4666q222m1110o5778
11967.7E656810r0443j15109j39776j47998j56220j47998Tj31554j23331r8665q2222
11966.1D275496p3999Ur0443j15109j31554j64442j89109k21997k46663k71329l12441
11964.4B310412l28884l53551l69994l86439l86440l78217l61772l45329l20662k79552
11962.9a200428k54885k21997j80886j47998j15110r0443o5777m1111m1110k4666k4667
11961.4b409078j6444Tq222%K4666N7555Q2221J39776J80886K38441K87774L37107
11959.6a101762L86439M27549M43994M68660M60438M43994M11105L53551K95996K30219
11958.2B820183J64442R0443M1111j6444o5777r0443j06888j15109j23332j06887r8666
11956.6B392633p3998n7555j6444%L2888M9333O5776P3999Q2221O5778O5776M1111
11954.9B721518J6444q222l2888o5777r0444j23331j56220j80887k05552k38441k63108
11953.3A373092k87774l12440Tl28884l12440l04218k87774k63108k21997j80886j39776
11951.7a578645r8665o5777l2888%Q222J6444Uq222j6444l2888m1111m9333n7554n7555
11949.6a981528n7555Tn7554m9333Tm9332m1111m1110l2889k4666q222TQ222K4666
11947.5b425522L2889M9332M9333O5777P3999TQ2221TR0443R8665R0443R8666Q2221
11945.7a455313Q2221P3999N7555M9332L2889J6444T%Q222%q222Q222%Tq222Tj6444
11943.2a151095l2889m1110o5777p3999r0443j06888j06887j15109j23332j15110r8665
11941.6b121304r8665p3999m9333j6444J6444M9333R0443J31554J72664K05553K38441
11940.1a455313K54885K79552K87774K95996K95995K79552K95996K87774K95996K87773
11938.6A405980K79552K71330K71329K46664K30219K05552J80887J64442J47998J31553
11937.2C535506J31554TJ47998J64442J89109K21997K54885L04218L37106L69995L94661
11935.6F183025M19328M27550M27549M19328L86439L61773L12440K71330K13774J64442
11934.1I586978J15110N7555Q222l2889q2221j31554j64441k05554k30218k46664k54885
11932.6H419439k63107k54886k38441k13775j80886j47998j15110o5777k4666J6444
11931.1F931237O5777J06888J56220J89108K38442K79551L12440L53551L86439M02883
11929.7I422536M19328TM19327L94661L61773L37106K87774K54885K05553J56220J15109
11928.1A2793600P3999K4666q221m9333r0443j31554j64442j97331k30219k54885k87774
11926.5A1478063l12440l28884l53551l69994l78218l94661Tm11106m02883m11105
11925.1G720560m11106m11105m02883m11106m02883m02884m02883Tl94661l78217Tl61773
11923.4B959959l37106l28885l12440k87774k71329k46663k46664k21997k13774k05553
11921.9B87774j89109j72664j64442j47998j23332j15109r0443q2222n7554m9333m1110
11920.3i45542m1111k4666j6445j6444%Q222L2889M9332P3999J06888J31554J64442
11918.6d76882J80886J97331K05552K21997K30219K21997K13775TK05553J89108J80886
11917A784197J72665J56220J39776J31553J06888R8665P3999N7555M1110K4667Q222
11915.4B795517%k4666l2889m9333o5776q2222j06887j15109j31554j56220j72665
11913.9A858196j89108j97331k21997k30219k38441k54885Tk71330Tk79551k95996
11912.3h46877l04218Tl20662l20663l28884Tl28885l37106l28884l20663l12440k95996
11910.5d678380k79551k54886k30219j97330j64442j31554r8666o5777m1110q222Q222
11909f141915M1110M9333P3999Q2221R0444J06887TJ06888J06887TJ06888R8665R8666
11907.1d966153Q2221TP3999O5777N7554M9333L2888J6445%j6445l2888m9333m9332
11905.2d653713m1111l2888q222J6444O5777J06887J47998J97331K38441K79552L04217
11903.6c379287L20663L37106L37107L28884L04218K79552K38441K05552J56220J15110
11902.2g56434Q2221M1111J6444q222k4667k4666l2888k4667k4666q222%K4666M1111
11900.3f98879O5777R0443J23331J47998J80887K05553K38441K63107K79552L04218
11898.9A200428L12440L20662TL20663L28884L20662L37107L28884L45328L53551L69995
11897.3D859266L78217TL86439L78217L61773L28884K95996K30219J72664J06888M1110
11895.7G917890l2888r0443j39776j72665j89108Tj72665j47997j15110p3999m1111
11894.1F553020q222K4667L2888M1111M1110K4667Q221k4666n7554q2222j23331j56220
11892.4F273469j80887j97330k21997Uk05553j89108j64442j31554j06887p3999m9333
11890.7D308385l2889l2888m1111m9332q2221j15110j39776j89108k13775k38441k63108
11889.1B910626k63107k54886k38441k13775j64442j23331o5777q222N7555J15109
11887.7A751309J64442K13775K54885K79552K95996TK87774K71329K38441J97331J47998
11886.1D398828R8665M1111%m1111p3999r8665j15110j06887r0443p3999m9333k4666
11884.3C864391%J6444L2889M1110K4667Q221k4666n7554j15110j72664k30219k95996
11882.6C091513l61773m27550m85104n26215n67325n91992o00214o08436To00214n75548
11881b861294n42659n26215m93326m76883m43993m35772m11106m11105Tm02883m02884
11879.4g819225m11106m02883Tl86439Tl61773l45329l28884k95996k71329k38442
11877.9a1650728j97330j64442j06888n7554q223M9333J06888J56220K05553K30218
11876.4a1436953K46664K54885K46663K38441K05553J89109J56219J39776J15110J06887
11875i537646J06888J06887TJ15110J23332J23331J15110J15109J06887R0444Q2221
11873.4h345440O5777N7555M9332M1111M1110M9333N7555O5777Q2221R8665J06888
11871.8g630116J31553J39776J56220TJ64442J64443J56219J47998J23332J15109Q2222
11870.2f092582O5777M9332J6444Q223%j6444j6445q222TJ6444K4666N7555Q2221J06888
11868.2e714365J47998J80886K05553K46663K71330K87773L12441L37106L45328L53551
11866.8c025736L61773UL53550L28884L04218K71330K21997J72664J15110M1110k4666
11865.1a56220j06887j64443k38441k87774l45328l78217m11106m35771m43994m52216
11863.6c420397m43994Tm43993m27550m19328m11105l94661l78218l53550l28885k95995
11862g761670k71330k21996j89110j39775r8665n7555q222J6444M9333Q2221R0443
11860.4h509882J06887J06888J06887TR8666R8665R0443J06887J15110J39776J64442
11858.9g268344K05553K38441K71330L12440L28884L45329L45328L20662K79552K38441
11857.4d382384J89109J31554P3999K4666q222m1111n7555n7554o5777n7555m9333
11855.8d300163m1110k4667j6444q222Q222TK4667L2888M1111N7554O5777Q2221R8666
11854c971278J23331J31554J56220J72664J80887J89108J80887J89108J72664J64443
11852.5b310412J47997J23332R8666P3998M9333Q222k4666m9333r0443j15110j47997
11850.9b236413j72665j89108j97331k13775k13774k05553j97331j89108j56220j31554
11849.5d102832j06887o5777l2889q222L2889M9332P3999Q2221R8665R8666R0443TQ2221
11847.6c617728P3999O5777M1111L2888Q222q222k4666m9333o5777p3999q2221Uo5777
11845.6c930168o5777o5776n7555o5777p3999q2221r8665j06888j23332j23331j23332
11844d916821j23331j15110j06887r0443q2222o5777m9332m1111k4666j6444Q222J6444
11842.3e607478M1111O5776R8666J23332J47997J80887K05552K13775K30219K13775
11840.9d086388K13775J89109J64442J39775J06888Q2221N7555L2888J6444q222k4666
11839.3c116179n7555p3999r8665j31554j56220j72664j97331k13775Tk38441Uk46663
11837.4e393703k38441Tk30220k05552j89109j64442j31553j06888q2221m9333l2888
11835.8g062791q222%Q222J6444Q222%q222l2888m1111m9332o5777Tn7555n7554m1111
11833.7g457452l2888k4667j6444%TQ222J6444K4667M1110M9332P3999R8666J23332
11831.8g095679J56220J89108K38442K71329L12440L45328L94662M27549M52216M85105
11830.4c823280N09770N26215N34437UN26215N01549M76882M52216M19328L78217L45328
11828.6A915751K95996K46663J97331J56220R8665M9333%n7555j06887j56220j97331
11827B441966k38441k63108l04217l20663l28884l37106l37107l28884l20662l04218
11825.6f41324k87774k63108k21997j97330j47998r8665m1111Q222O5777J15109J72665
11824a537534K21997K54885K79552K95996L04218K95996K95995K87774K79552K63107
11822.6A241538K63108K63107K71330K79552L04218L20662L37106L53551L69995UL61772
11820.9E105929L37107L04218K71329K21997J64442J06887M1111l2888r8665j72665
11819.4F248802k38441l12440l61773m11105m60438m76883m93326n01549m93326m76882
11818B022639m60438m52216m27550m19328m02883m11105m19328m11105m19328m19327
11816.5b219969m11106m02883l78217l53551l12440k79552k30218j80887j23331n7555
11815.1d949709%O5777J31554J97330K63107L20663L86439M35772M76882N26215N50881
11813.5a595089N83770O00214O08436O24880O33102O41325O41324O41325O41324O33102
11812.1D653713O24880O16659O00214N83769N50881N26216M93326M52216M11105L69995
11810.6I882974L28884K95996K63108K30219K05553J72664J39775J15110P3999M1111
11809.2A1749393q222m9333r0443j47998j89109k30219k87773l20663l61773l86438
11807.8I677422m19328Tm27549m19328l94661l61773l04218k63107j97331j23331p3999
11806.2F273469%M9332R0444J31553J56221J64441J56220J47998J23332R0443M9333
11804.6G432786K4666j6444m1110n7556p3998p3999q2221p3999o5777p3999Tr0443
11802.9F733907j15110j39776j89108k30219k79552l45328l94662m52216n09770n59104
11801.4C519062o00214o33102o57769o74212o82435o65991o74213o57769o49546o24880
11800c001069o08436n91992n67326n34437n17993m76882m43994m02883l61773l20663
11798.5g827448k79550k38442j89108j64443j23331r0444o5776l2888Q221L2889P3999
11797h896321J15109J56220J97331K46664K87773L37107L86439M19327M60438N01549
11795.5e788364N34437N67325N91992O16658O41325O57768O57769O49546O33103N91992
11794.1C53551N42659M85104M11106L20662K21997J31553M1111l2888j06888j56220
11792.6B211747j97330k21997k30219Tk30220k05552j97331j72664j47998j31554j06887
11791.1A39776r0443n7555m1111l2888j6444q222q223q222j6444Tl2888m9333n7555
11789.2b95996n7555o5777o5776n7555Tm1110l2889k4666j6444q223q222j6444q222
11787.3g56434j6444Tj6445l2888l2889m9332o5777r0443j23332j64442k13775k54885
11785.6a833530l04218l45329l86439m19327m35772m43994Um19327m02883l61773l28885
11783.9f569465k71329k13775j56220r0443k4667L2889Q2221J31554J56219J80887
11782.4f742129J89109J80886J72664J47998J31554R8665O5777M9333Q222q222m1111
11780.8e747254n7554o5777q2221r0444q2221To5777n7554l2889q222Q222M1111N7554
11779f265247R8666J15109J47998J80886J89109K05553K05552K05553J89109J64442
11777.5d563270J39776J06887P3999M9333L2888K4667J6444K4666M1111O5777P3998
11775.9c913724J06888J15109J23332J31554J15109R8666N7554K4667k4667q2221j23331
11774.4c371064j72665k13775k38441k54885Tk46663k13775j72665j23331p3999q222
11772.8e344370M1110J06887J64443K05553K46663K87773L12440L28885L53551L69994
11771.3b927071L78218L86438L94662M02883M19328M27549M35772M43994M52216M60438
11769.9A274427M60438M52216M43994M19327L86439L53551L12440K54886K05552J47998
11768.5D711268J06888M9332K4666%j6444q222Q222K4667O5776R8666J31554J72664
11766.7E369037J97330K13775K30219K21997K13775J97331J64442J39775J06888P3999
11765.3G128568M9333K4666Q222%j6444q222j6445j6444Tk4666k4667m1110n7555q2221
11763.3F906571j06888j31553j64442k05553k30219k54885k87774Tl04218k95996k79551
11761.7D357718k54886k38441k05553j80886j47998j23332j06887q2221o5777Vq2221
11759.8B672185r0443j15110j31553j47998j56220j72665j72664j64442Tj39776j23332
11758.2A093540r0443m9332q223L2889R0443J31554J89108K30219K63108K87774L12440
11756.7B483077L20662TL04218K87774K54885K21997J72665J31553O5777J6444m1110
11755.1D538604r8666j47997k05553k46663k79552l12440l28885l45328l53551l45328
11753.6A874641l37107l20662l12440k87774k79552k54885k21997Tj97330j72665j56220
11752h87988j39776j15109j06887q2222o5776m9333l2889j6444q222Q222K4667K4666
11750.3a447091L2888M1111M1110M1111M9333M9332M1111L2888K4667J6444q222k4667
11748.6a109985m9332o5777q2221r0443r0444p3999n7554j6445L2889R0443J47998
11747a364870K21997K87774L45328M02884M43993M76883N01548N09771M93327M68660
11745.6B787295M43994L86439L45328K79552K21997J64442J15110N7554Q222k4666
11744.1D785267m9333o5776q2222q2221o5777n7554k4666%L2888P3999J15109J47998
11742.4D727712J72665J97330K13775K05553J97330J80887J56220J31553R8666P3999
11741F355690M9332L2888J6445J6444J6445L2888M1111Q2221R8665J39776J72664J97331
11739.2G251900K30218K46664K54885K63107K54886K38441K13775J64442J23332N7554
11737.8I299204Q222n7554j15109j72665k13775k63107l04219l37106l53551l86438
11736.4G103902l94661m11106m19328m19327m11105l94662l69995l28884k87774k46663
11734.9C420397j89108j56221j15109r0443p3999Tr8665j15110j56220j97331k38441
11733.3A915751k71329l12440l45329l61773l78217Tl94661l86439Tl78217l69995
11731.8b047305l53551l37106l28884l12441l04217k95997k87773k87774k79552k71329
11730.3e105929k63108k46663k13775j89108j47998r0443m9333%O5777J06887J47998
11728.7e985695J80887J97330K05553K05552J72665J47998J06887O5777Q222m1110
11727.3d735934q2222j31553j56220j97331k13775k21997Tk13775j89108j64442j15110
11725.7f643464p3998j6445L2888P3999J23332J56220J72664J97331TK05552J89109
11724.1e385481J80887J64442J31553J06888P3999L2888j6444o5777j06887j64443
11722.7e048375j97330k38441k63108k79551k87774k95996k87774Uk87773k87774Uk95996
11720.7h920988k87774k87773k71330k54885k21997j89108j47998r0444m9332J6444
11719.2a0705185N7555J06887J39776J72664J72665J80886J72664J39776J15110P3999
11717.8i373203L2888%k4666m1111m1110m1111j6444K4666N7555J06887J47998J97331
11716.1h970320K30219K63107K95997L20661L45329L53551L78216L86440M02883TM11106
11714.5e179928M11105M02883L78218L53550L20662K79552K30219J89108J39776J06888
11713b367967P3999M9332L2889J6444%q222k4666l2889n7555q2221r0443r8665j15110
11711.2b705074j23331j15110j06887r0443o5777m1111j6444J6444M1111O5777R0443
11709.6c050402J15109J47998J64442J89109K21997K38441K63107K71330TK79551K71330
11708f16658K54885K46663K21997K13775J97331J89108J72665J64442J47998J31553
11706.6A323759R8666O5777L2888q222m9333r8665j39776j80886k05553k30219k46663
11705C61773k54886k38441Tk30219k13775j97330j89109j72664j56220Tj39776j23332
11703.3a948640j15109r0443p3999m9333j6444Q222M1110O5777R0443J06888J15109
11701.7a866419J23332J31554J31553J39776TJ47998J56220J89109K13774K46664K79551
11700.1C2888L28885L61773L78216M02884M11105L94661L78217L45329L04218K54885
11698.6C593061K05553J47998R0443K4666l2888q2221j31554j72664k13775k38441
11697.2C190178k54885k71330k87774k79551k87774k79552k71329k71330k54885k46664
11695.8D85104k46663k38441k46663k46664k38441Tk30219k13775j97330j64442j39776
11694.2a915751r8666n7554j6445M1111Q2221J39776J97331K46663K95996L45328L86439
11692.6c53551M02884M27549M35772M19328L94661L45328K87774K13775J31554M1110
11691.2B746184m1110j39776k21997k87774l61773m02883m43994m52216Tm43994m02883
11689.6i04432l61773k95996k30219j56220q2221j6444M1111R0443J31554J64442J97330
11688a422425K13775K38441K63108K79551L12440L20663L45328L61773L53551L45328
11686.6A611533L20662L04218K63108K21997J89108J64442J31554J06888R8665R0443
11685.1C502618R8665J06888J15109J23332J39776J56220J47998TJ23331J06888O5777
11683.5D834600J6444m1111j06887j72664k46664l04217l61773m02883m27550m35772
11682.1B351523m27550m02883l53551l04218k38441j64442r0443k4666M9332J06888
11680.7E01549J56220J97330K30219K46664K63107K71330K71329K71330K54885TK38442
11679.1C157290K30219K13774K05553J89109J89108J72665J64442J56220J39776J31553
11677.6D949709J06888Q2221N7555K4666q222m9333q2221j23332j47998j80886j97330
11676D431717k05553k21997Tk13775Uk05552k05553k13775k21997k38441k54885k63108
11674.2A537534k87774k95995l04218l12441l12440k95996l04218k87773k79552k63107
11672.7a405980k38442k13774j89109j64442j39776j15109r8666q2221o5777Tm9332
11671.1b828405m9333Tm9332n7555o5777Up3999o5776o5777m9333l2888j6444J6444
11669.1c519062M1110R0443J23332J72664K05553K46663K79552L04218L20662L37107
11667.7a397758L37106L28884L20663L04218K79551K63108K38441K13775J89108J80887
11666.3A257983J56220VJ72664J80886J89109K05553K13774K05553TJ80886J56220
11664.4C593061J23332R0443O5777K4666q222k4666m9333o5777q2221r8665j06887
11662.8C461508j23332j31554j47998j39776j47997j39776j23332j15110r0443o5777
11661.4B236413m1110%L2888Q2221J15110J56220K05553K46663K79552L12440L20662
11659.8C946612L20662TK87774K46664K05552J47998Q2221J6445m1111r8665j56221
11658.2E278593j89108k21997k30219k38441Tk21997j97331j80886j64442j47998j31554
11656.6C116179j31554j47998j56220j72664k05553k30219k46663k63107k71330k63107
11655.2A027764k54886k30219j97330j64443j23331q2221n7555j6444K4666M9333Q2221
11653.6E7555J15109J56220J72665J97330K05553TJ89108J72664J31554R0443M9333
11652A743087Q222m1110p3999r0444j15109j15110j15109j06888r8665p3999o5777
11650.4H55099n7554m9333m1111m1110m1111n7555n7554o5777q2221r0443j06888j15109
11648.7D9333j31554j39776j56220j64442Tj56220Tj39776j31554j06887r0444p3999
11647a562201m1110k4666%J6444M9332N7555Q2221R0443R8666R8665J06887R8666J06887
11645.1h22211R8665R8666R8665J15110J23331J31554J47998J56220J72664J89109
11643.7E09771J97330J89109J97330J80887J64442J47998J31554J06887Q2221O5777
11642.2A973306M9333M1110L2889L2888L2889M1110M1111M9332M9333M9332M9333K4666
11640.5B466632Q223q223m1110o5777q2221j06887j15110j23332j23331j15110r8665
11638.9A595089q2221o5777l2888j6445J6445M1110P3999R8665J31554J47998J72664
11637.3B080193J89109K05553J97330J89109J80886J56220J23332R8665M9333J6444
11635.9C486174k4666o5777j06888j47998j72664k05553k21997k38441k54885k63108
11634.4A784197k63107k71330k71329k71330k54885k46663k13775j89109j39775r0444
11633d27550j6444M9333J23331K05553K63108L45328L94661M43994M76882N01549N09771
11631.4B869516N17993N01548M85105M52215M27550L94662L45328L12440K71329K30220
11630F807906J80886J39776R0443M1111q222m9333r0443j31554j56220j89108j97332
11628.4F437910k05552j89108j89109j56220j39776j15109q2221o5777m9333l2888
11627E212817k4667l2888m1111m9332o5777r8665j23332j39776j72664j80887k05552
11625.4D078166k05553Tj97330j89109j80886j72664j56220j47998Tj39776j31554
11623.8B203525j31554j15109r8666q2221n7554j6445Q223M1110O5777Q2221R8665
11622.2A997972R0444Q2221O5776L2889Q222k4666m9333p3999q2221r0443Tq2222p3998
11620.3A710199p3999n7555o5777n7555Tm9332n7555m1111l2888q222Q222M1111P3999
11618.5A331982J06887J39776J72664J89108K21998K21996K30220K21996K05553J89109
11617C231289J56220J15109R0443M9333K4666Q222q222j6444Uj6445q222Tj6444k4666
11614.9C543729m1111m1110o5777q2221r8665j06888j15110j23331j23332j06887r8666
11613.3B540631p3999m9332k4667Q223M9332P3999R8666J23331J39776J56220J64442
11611.7C206622J72665J80886J89108K05553K13775K21997TK30219K21997K13774J89109
11610.1E467702J72664J39776J15110R0443O5777M9333L2888J6444Q222%Tq222T%J6444
11608F158359L2889N7554O5777R8666J06887J23332J31554J31553J23332J06887R0443
11606.4G227233O5777K4667k4667o5777j15109j72665k05552k54886k79551l12440
11604.9E887030l12440l28885l20662Tl12440l04219k95995k79552Tk63107k46663
11603.3B622853k38442k13774j97331j72664j39776j06888p3998m1111q222K4666M9333
11601.8A504646P3999R0443Q2221TP3999M1111Q222l2889q2221j31553j80887k38441
11600A290871k79552l28884l61773l69995l94661Tl78217l45329l20662k71329k38441
11598.5b392633j97331j64442j39776j15110r8665r0443p3999Tn7555m1110l2889q222
11596.7c486174J6444L2889O5777R0443J06887J23332J39776J39775J47998J39776
11595.3b483077J31554J23332R0443N7555Q222l2889r0443j47998k13775k71329l20662
11593.7c149067l69995l94662m27549m35772m43994m19327m02884l69995l20662k79551
11592.3g013458k38442j80886j31553r0444m9332%L2888P3999J06888J31553J47998
11590.7g210789J72664J72665J80886J72665J56219J31554J15110Q2221M9332K4667
11589.2e952806q223l2888o5777r0443j06887j31554j47998j56220j64442Tj72665
11587.7g194345j72664j72665j64441j72665j72664Tj64442j56220j31554j06888q2221
11586.1h863433l2888J6444N7555R8665J56220J89108K21997K54886K71330K95995
11584.6g334121L04218L12441L12440L20662L12440L20662L04218K95996K79552K54885
11583.2d316607K21997J80886J31554P3999Q222m9332j15110j64442k13775k63107
11581.8d505715k95996l12440l28885l37106l20663l04217k79552k38442k05552j47998
11580.3g276566j06887n7555q222K4666O5777J06887J39776J72665K05552K30219K63108
11578.7f240580K95996L12440L37106L53551L69995L78217L94661M11105M19328TM11105
11577.1b137748M11105L86439L45329L12440K63107K05553J47998P3999L2889j6445
11575.7B4666m9332r0444j06887Tr0444p3999l2888Q222N7555J06887J47998J97331
11574h222K13775K54885K63108K71329K71330K54885K30219K05553J80886J31554J06887
11572.4B376189N7555K4666j6444m1110p3999r8666j23331j31554j56220j64442j80887
11570.8A471757j97330k05553k21997k30219Tk38441k30219k38441k21997k13775j72664
11569.2i29098j47998r0443m1111K4666Q2222J56220K13774K71330L12440L37106L69995
11567.6E59103L78217TL69995L61773L53551L37106L28884L20663L12440UL04218UK95996
11565.5E533479K87774K79552K71329K71330K71329K71330K79552K95995L12440L28885
11564H402995L61772L86439M19328M35772M60438M76882M85105M76882M68660M52216
11562.6A2826489M19327L78218L45328K95996K46663K05553J72665J39775J31554J23332
11561.2A5284900J47998J72664K13774K71330L28885M02882M76883N42659O08435O74215
11559.7A9124625P07100P48213P56433P48212P31768O90657O41324N83769N09772M52216
11558.3B5694089L78216L28885K79550K38443K13776K05551J97330K13775K30219K54886
11556.9B8234720L04217L53553M02880M76883N42661O16656O98880P81101Q71542R61988
11555.4C4245081J052429J142874J233316J307315J381314J447092J504645J545758
11554.3D4859824J586865J611535J627976J644421J660865J677313J685534J701972
11553.1E8056305J718420J734870J743084J767756J759527J759534J751306J710199
11552G2001001J669092J603308J504645J389538J249762J068872Q63324O33100L61773
11550.7H2344415P3999k46661n59107q87988j216870j512866j800647k039081k261078
11549.4G1894116k425525k565295k655744k721514k754407k770850k770849k746186
11548.2E0483746k729742k696851k647519k598187k548852k474854k392633k302191
11547.1C0092917k195303k080195j965083j833530j710199j586866j471758j364869
11545.9A5885114j257984j183983j109984j035986r86653r29099q79765q22211p64656
11544.6F914793o90657o24880n34437m52216l61773k79552k05552j15110m9333K4667
11543.2C625950R0443J47998J97330K38442K71329K95996L04218L20662L12440L12441
11541.7F117249L04218K87774K71329K46663K30219J89109J64442J23332P3999M1110
11540.3H049444q222m9333r8665j31554j64442k05552k38442k71329l04219l28884
11538.9F248802l45328l61773l69995Tl69994l61773Tl53551Tl61772l61773l69995
11537.1A907529l69995l78217l86439Wl94661l94662l94661l86439Ul69995Ul53550
11534.7d579714l61773l53551l45328l45329l45328l37107l28884l20663l04217k95996
11533.2g917890k79552k71329k46664k30219k13774j89109j80887j56220j31553j15110
11531.8i932307r0443n7555j6444K4666Q2222J31553J89109K46663K95996L37106L69995
11530.2h419439L78217L86439L61773L37106K95996K38441J72665J15109M9333j6445
11528.8f100805n7554r0443j15110j06887r8666n7555%N7555J23332J97331K54885
11527.2e993917L20662L69995M02883M27550M43994TM52216M35771M27550M19328M02883
11525.6a447091L78217L53551L28884K87774K46663J97331J56220R0443L2888j6444
11524.2F08436p3999j15109j47998j72665j64442j72664j56220j31554r8665n7555
11522.7f82435q222K4666P3999J06888J39775J72665J80886K13775K21997K30219K46663
11521.2I20876K46663K46664K54885K63107K63108K71329K71330K63107K54886K46663
11519.7C502618K21997J97331J64442J31554R0443M9333%l2889p3999j15110j39775
11518.1C995945j72665j97330k13775Tk30219k21997k30219k13775k21997k13774k13775
11516.5A652644k30219Tk54886k87773l04218l37107l53551l94661m11105m19328m27549
11515a997972m19328m19327l94662l78216l53551l37107l04218k79551k54886k21997
11513.5e360815k05552j80887j56220j47998j23332j23331j06887r8666q2221p3999
11512.1f659908m9333l2888%K4667N7554R8665J31554J64442J97331K21997K38441
11510.5e607478K63108K54885K63108K63107K46663K30219K21997J97331J80886J56220
11509.1c329954J39776J31554J06887R0443Q2221P3999O5777TN7555O5777N7555O5776
11507.3b326857P3999O5777N7555M9333L2888J6444k4666m9333r0443j23332j56220
11505.7b474855j72664j89108j89109Tj72664j64442j31553j06888r0443n7555m1111
11504.2c979501k4666q222Q222TJ6444Q223Q222q222q223k4666l2888m1111m1110m9333
11502.1d168609m1110m1111l2888k4667j6444k4666j6445k4666Tl2889m9332m9333
11500.4d546826m9333m9332m9333k4666j6444J6444M1110P3999J06888J31553J64443
11498.8d201497J80886K05553K21997TK30219K13774K05553J72665J47997J23332Q2221
11497.3b195303N7555L2888Q222q222k4666Tl2889m1110m1111m1110m9333n7555m9332
11495.4b466632m9333Um1110l2888l2889l2888k4667k4666Tl2889m9332n7555p3999
11493.4c042180j06887j23332j56220j80886k05553Tk13775k05552j97331j64442j31554
11491.8d933265r8665o5777k4667%L2889N7555Q2221TR8665J06888J15109TJ23332
11489.9d308385J39776TJ56220J72664J80887J89108J97331J97330K05553K13775TK21997
11488.2b080193K21997K21996K30220K21996K30219K21997TK05553J89108J56221J47997
11486.6A89108J15110R0443M9333K4666j6444m9333p3999r8665j23332j23331j39776
11485a56220j31554Tj23331j06888q2221o5777m1110j6444%J6444K4666L2889L2888
11483.1g48212K4666Q223q223l2888o5777r8665j39776j80886k21997k54886k95996
11481.6b014417l20662l37106l45329l45328l37107l12440k87774k63107k30219j97331
11480.1d990820j64442j31554r8665p3999m9333j6444J6444L2889O5777Q2221J06887
11478.5e221039J31554J39776J56220J72664J80887J80886TJ89109J72664J64442J47998
11477c403953J31554R8665Q2221N7555K4666%l2888m9333o5777q2221r0443Uq2221
11474.9c593061q2221p3999q2222p3999r8665j06887j31554j64442j89109k21997k54885
11473.4e073041k71329k79552k87774k71329k38442j89108j23332n7554K4666J15110
11471.9f651685J89108K63107L28885L86439M11105M43994M60438TM68660M52216M43994
11470.3b343301M27550M02883L86439L61773L28884L04218K63108K46663K21997J97331
11468.9G97545J80886TJ72665J89108J89109K05552K21997K38441K38442K54885K46663
11467.3C116179K46663TK38442K30219K21997K13774K05553J97331J89108J72664J56221
11465.7E434814J31553R8666P3999M1110J6444k4666m9332q2222j06887j31554j56220
11464.1E245705j64442j80886j89109j97331k05552j97331k05552k05553Uk13775k05552
11462.4B869516k13775k05553k05552j97331j89109j80886j64442j47998j23332j06887
11461A134651o5777m1110q223M1111Q2221J23332J64442K05553K30219K63107K71330
11459.4B400856K79551K79552K63107K38442K13774J72665J39775R0444M9332%m1110
11457.8D086388q2221j23332j47998j80886j97331k21997Tk38441k46663Tk63108k63107
11456.1A652644k63108k71329k71330k63107k46664k30219j97330j80887j39775j06888
11454.6e17993p3999l2888Q222M1110O5777R0443J06888J23332J23331J23332J23331
11453.1A80886J15110R8665Q2221O5777L2889J6444q222m9333o5777j06887j23332
11451.5B38441j56220j64442j97331k05552k21997k30219k46664k46663k63107k63108
11450a956862k79551k79552k95996k87774Tk63107k46663j97331j56220j06888m1110
11448.5d398828J6444O5777J15110J47998J80886J89109J89108TJ80887J64442J56220
11446.9b803739J39776TJ31554J39775J47998J64443J64442J72664TJ64442J47998
11445.3a118207J31554R0443N7555Q222m1111r0443j47998k05552k54886k87773l20663
11443.7b178859l45328l53551Tl53550l45329l28884l12440k95996k87774k71329k63108
11442.1e689699k46663k30219k13775j80887j56219j06888o5777%M9333J31553J89109
11440.5f520132K71330L37106L94661M60438M93327N34437N59103N75548N83770N91991
11439.1a718421N83770N91992N75547N75548N67326N59103N50881N34437N17993N09771
11437.7C847947N09771M93326TM93327M85104M76882M68661M35771L94662L53551K95995
11436.1H748323K21997J56220P3999%p3999j47998k05552k71330l12440l61772l86440
11434.5G441008m02883m27550Tm35771m27550Tm11105Tl94662l86439Tl69995l69994
11432.6B162415l53551l45329l37106l12440k87774k63108k30219j89108j64442j31554
11431.2d52216j06887o5777m9333k4666q222K4666M1111N7554R0443J15110J39776
11429.6b38441J72664J89109K21997K46663K54885K71330K63107K63108K46663K21997
11428.2B113082K05553J64442J31554R0443N7554J6445j6445m9332q2221j15110j47998
11426.6B367967j64442j97331k21997k38441k54885k71330k71329k79552Tk63107k71330
11425c45329k54885k46663k38441k30219Tk38441k38442k38441k46663Tk38441k30219
11423.3c223066k13775j89109j72664j47998j31554j06887r0443q2222o5776n7555
11421.8d481049m9333m9332m1111m9333m1110Tn7555To5777q2221r8665r8666j23331
11420e336148j23332j31554j39775j39776Uj31554j39776j23331j23332j06888r0442
11418.2f865460o5777m1111Q222N7555R8665J64442K05554K63106L04219L37106L61773
11416.6e171706L61773L61772L37107K95996K46663J89108J23332M9333l2889j06887
11415.2c346398j89108k46664l04218l53550l86439m02884m11105m02884m02883l78217
11413.8f824350l61773l37106l12440k95996k63107k46664k21997j97331j80886j47998
11412.3i389648j31553j15110r0443o5777m1111l2888j6444%TQ222Tq222Tj6445l2888
11410.2i932307m9333m9332n7555Tm9332m1111l2888q222Q222L2888N7555P3999R8665
11408.3a0006306J23332J39776J72664J97331K30218K54886K95995L20663L45329L69995
11406.9g556117L94661M11105M19328M27549M35772M43994TM52216M43994M43993M35772
11405.3b803739M19328M11105L86439L61773L28884K95996K63108K21996J80887J47998
11403.8B13775J06887Q2221M9333K4666Q222j6444k4666m1111m1110m9333Tm9332l2889
11402A80886l2888q222Q222L2888O5777R0443J23332J56220J80887K05552K21997K30219
11400.2A455313K38441TK38442K30219K13775K05552J80886J64443J47998J23331R0444
11398.6C527285P3998M1111K4666Q222j6444k4666l2889k4666Tq222J6444K4666M1111
11396.8C625950N7554O5777P3999O5777N7555M1110J6445q222l2889n7554p3999j06888
11395C724615j15110j23331j31554j39775j23332j15110r8665q2221n7555m1110q223
11393.5B688629Q223K4666M1110N7555O5777P3999Q2221R0443J06888J06887J23332
11391.9C469730J23331J23332J15110J06887R8665P3999N7555M9333L2888TK4667M1110
11390.2D349495M1111O5777R0443J15109J39776J72665J97330K30219K46664K54885
11388.7E903474K71330K63106K54886K38441K13775J97330J72665J47998J31554J15109
11387.3G909668R8666R8664R8666J06888J23331J31554J47998J72664J80887J97330
11385.8I266316K05553J97330J89109J64442J39776J06887N7555J6444k4666p3999
11384.4A0244747j15110j47997j72665k05552k13775k21997k30219k21997k05553j97330
11383H312552j72665j56220j31554j23331j15109j06888j15109j23332j56220j72665
11381.5F939459k13775k38440k71330k87774k95996l04218k87774k71329k46663k05553
11380.1D316607j72664j39776r8665p3999m1111j6444Q222K4666M9333P3999R8665
11378.5D028833J31554J47998J80886J97331K05552K13775TK05553J72664J56220J15109
11376.9E969250P4000L2888j6444n7555r8665j39776j56220j72664j72665j64442j47998
11375.3D949709j15109p3999m1111Q222M1111Q2221J15109J39776J56220J64442J72665
11373.7E599256J80886J64442J56221J31553J15110P3999M1110%m1110r8666j56220
11372.2F166581k05552k63108l12440l61773m02883m27550m52216m68660m60438m52216
11370.7B359745m35772m02883l69995l20662k79552k46663k05553j72664Tj64442j80887
11369.1e91992j97330k21997k46664k63107k79552k87774k79551k71330k38441j97330
11367.7c075068j47998r8666m1110J6444Q2221J39776J80886K30219K63108K71329
11366.3b178859K87774TK71329K54886K30219K13775J89108J72664J47998J39776TJ23332
11364.5B79552J23331J15110J06887R0443P3999N7555L2889Q222j6444k4667m9332
11362.9G97545n7555o5777Tn7555m1110l2889q222K4667M9332Q2221J15110J39776
11361.2H79766J72664J97330K30220K46663K63107K79552K79551K79552K71330K38441
11359.8C338176K13775J72664J31554R0443N7555L2888Q222q222Tj6444Uk4667k4666
11357.8C930168m1111n7554q2222j15109j39776j72664k05553k30219k63107k79552
11356.3B343301k87774l04218l12440l04218Tk95996k79552k71329k63108k63107k46663
11354.7g89322k54886k46663Tk54886k63107k79552k87774l04218l28884l53550l78217
11353.2c987722m02884m27550m60437m68661m93326n09771n17993Un17992n01549m93326
11351.4i817197m68660m35772m02883l53551k95996k38441j56220q2221q223O5777
11350a2193387J47998K13775K79552L28884L69995M11105M19328M19327M02884L69995
11348.6h830544L28884K79552K05552J47998P3999J6445m1111q2221j15110j39776
11347.1h156332j39775j39776j23332j06887r0443o5777n7555m9333m1110m9333n7555
11345.5i077208p3998q2221r0444j06887j06888j15109j06888r8665Tr0444r8665j06887
11343.8a0252969j15110j23331j39776j47998j56220j47998j39776j23332j06887r0443
11342.4a1543840o5777n7554m9334m9332m9333o5776r0444j06887j23332j47998j56220
11340.8a2505827j72664j80887j80885j80887j89108j97332k05552k21997k54885k87774
11339.3a4577798l20662l61773l94662m43993m68660n01548n17994n34437n34436n34438
11337.9a9190401n17993n09770m93327m68660m52216m27550m11105l86440l45327l20662
11336.5b3523451k71330k21998j64442r8665k4666M1111J15109J72664K30220K79551
11335b3465897L20662L45328L69995L94661M02884M27550M35771M43994M60439M68660
11333.6a9395953M76881M76883M68660M76883M60437M43994M35773M11105L94661L69995
11332.1a4980681L37106L04218K63107K13776J47998R8665K4666l2889q2221j39776
11330.7a3846031j72664j89108j97330j89110j56219j15110n7554K4666R8664J80887
11329.3a4618909K71331L53550M35771N01549N59104O00213O33103O41324O49546O33103
11327.8i340315O16658O00214N67326N42659N09770M85105M60438M27549L94662L61772
11326.4d374162L28885L04218K79551K54886K38441K21997TK13775K05552K05553TJ97330
11324.7a496424J97331J80886J64442J56220J47998J23332J06887R0444O5777M9332
11323.2b13775L2889Q222q222k4667m1110o5777p3999r0443j15110j23331j31554j39776
11321.5i86653j39776j31554j15109r0443o5777l2889q222K4667M9332O5777TP3999
11319.8a290871P3999O5777M9333K4666Q222q222l2889m9332o5777p3999To5777n7555
11317.9a496424k4666%M1110R0444J31553J80887K21997K54885K87774K95996K87774
11316.3B71330K87773K54886K13775J72664J15109O5777Q222m1110r0443j39776j72665
11314.7I45542k21996k54886k87774l20662l53551l86439m11105m27550m43994m52216
11313.3b614631m52215m52216m35772m19328l86439l45328l04218k38442j72664r8665
11311.8e919918k4666N7554J39776K21997K79552L53551M02883M43994M68660M85104
11310.4c091513M85105M68660M52216M19327L78217L45329L04218K54885K30219J97331
11309D43994J72664J56220J47998J23332J23331J06888R8665R0443P3999N7555L2888
11307.4A627977J6445q222l2889n7555q2221r8665j15110j23331j31554Tj23331r8666
11305.7F41324q2221m9332k4667J6445M1110P3999R8665J15110J23332J15109R8665
11304.1A167539O5777L2889k4667q2221j47998j97330k63108k95996l28884l61773
11302.6d35772l69995Tl78216l61773Ul61772l69995l86440m11105m35772m68660m85104
11300.8e558145n09771n17993n26215n09770m93327m60438m27550l78216l28885k79551
11299.3i989861k38442j89108j47998j15110r0443p3999n7554o5777Tr0443j15110
11297.7a1239622j39776j64442j89108k13775k38442k46663Tk54886k54884k38442
11296.3a3426703k30218k21997j97332j80887j64440j39777j15109r0444n7554j6445
11294.9a4840906J6445N7554J06888J47998J89108K30219K71330L04218L37106L69995
11293.4a2810045L94661M11106M27549M27550TM11105L86440L61772L28885K95995
11292h937432K46664K05552J72664J31555R0442N7555K4666q222l2888o5777p3999
11290.4h189220r0443r0444q2221o5777m9332k4667Q223L2888M9333Q2221R0443J15110
11288.7h213886J23331J47998J64443J89108K21997K54885K95996L37107L78216M27550
11287.2e673255M60438M93327M93326N01549M85104M52216M02884L53550K95996K21997
11285.8a512868J64442R8666M1110q222m9333p3999r8665Tr8666q2221o5776m1111
11284.1a825308j6444J6444M9333P3999J06887J31554J56220J80886J97331K13775
11282.6g15323K21996K38442K38441TK54885K54886K54885TK54886K38441K30219K13775
11280.9B178859J89108J72664J39776J23332Q2221N7555L2888q222m9333q2221j23331
11279.3B713296j64443k05552k46663k79552l04218l45329l61772l78217l86439l86440
11277.9c45329l94661l86439l69995l37106l20662k71330k38441j89109j47997r8666
11276.4c099735o5777l2888%Q222J6444K4667J6444Q222j6444k4667m1110n7555q2221
11274.6c346398r8665j15110j23331j39776j47998Tj56220j56221j56219j47998Tj39776
11272.8e023708j39776Tj31554j31553j23332j15109r8666r0443o5777m9332k4667
11271.3f133693%L2888N7555Q2221J23332J56220J80886K13775K38441K63108K71330
11269.7d513937K95995K95996UK71330K63107K38441K21997J89109J64442J39776J15109
11267.9a726643R0443P3999N7555M9333TM9332M9333O5777P3999R8665J15109J31554
11266.2h22211J56220J97331K21997K54885L12440L53551L86439M27550M52215M68661
11264.8B409078M85104M93327M93326M93327N01548N01549M93326M93327M76882M60438
11263.3G301232M35772M02883L69995L20662K79552K13775J72664R8665M9333q222
11261.9I636311n7555j06887j47998j80886j97331k13775k13774k13775k05553j89109
11260.5G909668j89108j72664j64443j64442j56220j64442j72665j80886j89108k13775
11259F141915k21997k46663k54886k63107k79552k79551k87774Uk95996k87774k87773
11257.3B861294k71330k54885k30219j89109j39776r8665l2888J6444Q2221J39776
11255.8A882863J89108K38441K71330K95996L12440UL04218K95996K87774K79552K71329
11254.1E253927K79552K71329K71330K63108K54885K30219K13775J80886J56220J31554
11252.7G506785J15109J06888J06887R8666J06887UJ06888R8665Q2221N7555K4667
11251H624992q223m9332r0443j39776j64442k05553k30219k46664k71329k71330k71329
11249.4F676352k63107k46664k30219k05553j72664j39776j06887o5777m1111%L2889
11247.8E237483P3999J06887J39776J72664K05553K21997K46663TK46664K30219K05553
11246.2G334121J64442J15110N7554q222q2221j56220k21997k87774l37107l94661
11244.8F183025m35771m60438m85105m85104m93327m85104m76882m52216m27550m11105
11243.3A570423l78217l45329l20662k79552k46663k13775j80886j56220j15110r0443
11241.9g56434n7555j6444Q222M9333Q2221J15109J47998J80887K05552K05553K21997
11240.3C86439K21997K13775J89108J64443J39775R0443N7555J6445k4667p3999j06887
11238.7A274427j56220j80887k13774k38442k54885Tk79552Tk79551k79552Tk71329
11237a693754k54886k54885k30219k05553j80886j39776r8665n7555j6444L2888P3999
11235.4c025736R8665J39776J47998J64442J64443J64442J56220J39776J31553J15110
11234a603311J06887R0444R0443Q2221P3999UN7554N7555M1111J6444%k4666o5777
11232i29098r0443j23332j47998j80886k05553k21997k30219Tk21997k13775j80886
11230.4b976403j64442j31554r8665p3999n7555m1111m1110m9333o5777r0443j15110
11228.8c905502j39775j72665k05552k13775k30219k21997Tj97331j64442j31553q2222
11227.2e887030l2888J6444O5777J23332J64442K05553K38441K54885K71330K87773
11225.8d291941K79552K95996K87774L04218K95996L12440L20662L28884L28885L28884
11224.3a208650L28884L20663L04218K71329K63108K30219J97330J47998R8666M9332
11222.9A003097q222o5777j23331j80887k38441k71329k95996l37107l45328l53551
11221.4a216872l53551l45328l37107l20662l04218k87774k79551k54886k38441k30219
11220d168609j97331j72664j31554r0443l2888M1111J06887J80886K71330L37106M11106
11218.4c445063M68660N17993N42659N67325N75548N75547N42660N26215M93326M52216
11217A817086M11105L45329K87774K30219J56220R8665M1111q222m1111p3999q2221
11215.4C181956p3999o5777l2888%M1110Q2221J31554J64442J97331K21997K38441
11213.8D086388K63107K63108K63107K71330K54885K63108K46663TK38441K30220K21997
11212.2F849017K05552K05553J80886J64442J39776J15110Q2221L2888j6444p3999
11210.8G885002j47998k21997l12440m11106m93326n91992o82435p56434q30433q71543
11209.4B565298q96210r04432q79766q46877p72878o98879n91992m85104l53551k30219
11207.9d094610j15109J6444J23331K30219L28885M02883M68660N17993N59103N91992
11206.5i70209O08436O00214O08436O00214N83770N50881N17993M76882M35772L94661
11205D407050L45328L04219K63107K30219J97331J72664J64442J56220J64442J80887
11203.6F585909J97331K13774K30219K46664K46663UK30220K05552J97331J72664J64442
11201.9I184095J31554J23331R0444Q2221M9332M1111Q222q222k4666m1111o5777q2221
11200.1I488313r8665j15110j39775j47998j72665j72664j89108j89109Tj72664j64442
11198.6G737004j47998j23331j06888r0443o5777n7555l2888k4667q222%J6444L2889
11196.8G128568M9333N7554O5777R0444J06887J23331J47998J80887J97330K30220
11195.4H378329K46663K54885K54886K46662K13775J64443J06887L2889m9334j39775
11193.9I710310k30219l20663m02883m76882n34437n83770o16658o24880o41325o16658
11192.5D661935o00214n50881m93326m35772l53551k71329j72665r0443Q222R0444
11191.1A792420J64442K30219K95996L28884L69995M02883M11106M35772M35771M35772
11189.6E303260M27549M11106L94661L53551L28884K95996K46663K21997J89109J56220
11188.2H328996J31553J15110R8665P3999M9333K4666%l2888o5777r8665j31554j47998
11186.5H345440j72664j89109j89108j89109Tj80886j64442j72664j72665j80886k05552
11184.9F339246k21997k54886k79551l12440l28885l45328l45329l53551l37106l12440
11183.4C247733k79552k54885k05553j72664j23332r0443m9333j6444%K4666L2889
11181.9B113082L2888K4667%k4667n7554r8666j23331j64443j80886j97331k05552
11180.3A118207j97331j80886j64442j31554j06888p3999m1110q222K4666M9333O5777
11178.7C53551R0443UQ2221O5777M1111J6444j6444n7555q2221j15110j31553j47998
11176.8B79552j56220j39776j47998j31554j15109r8666r0443q2221p3999Tq2221r8665
11175.1a011319j06888j15109j31554j39776j47998Uj56220Uj64442Tj72664j80887
11173.1c099735j80886j80887j64442j56220j31554j06887o5777k4666J6444N7555
11171.6d037055R0443J23332J39776J64442J72664J80886J89109J97330J97331K21997
11170.2b359745K21997K38441K54885K54886K63107K54885K46664K38441K13775J89108
11168.8A6444J72664J56221J39775J31554UJ47998TJ56220J72664TJ64442TJ56221
11166.7B162415J31553J23332R8665Q2221O5777M9333M1110L2889K4666TQ222%q222
11164.9B836627l2888m9333o5777q2221r8665j15110j31553j39776j56220j72664j80887
11163.3A611533j89108k05553k13775k21997Tk13774j97331j72664j39776r8665n7555
11161.7c20662%N7555J15109J64442K30219K79552L28884L78217M19328M60438M85104
11160.1B598186N17993N26215N34437N26215N09771M85104M43994M02883L61773L12440
11158.7G219011K71329K21997J80887J47998R8665O5777M1110Q222q222k4666l2888
11157.1H189220k4666j6445Q223K4665O5777R0444J15110J31553J47998J39776J31554
11155.5I003209J06887O5777K4666k4666q2221j31554j80886k30219k63108k95996
11154.1G991889l28884l45328l69996l78216m02884m11105m27550m27549m43994Um52216
11152.3C116179m43994m52216m43994m52216m43993m35772m27550m02883Tl86440l69994
11150.8a545756l53551l37106l12440k87774k46664k21997j72664j23331p3999l2889
11149.3c708171K4667P3999J06887J31554J64442J72664J80886J72665J64442TJ47998
11147.7b203525J47998TJ56220J64442J80887J97330K05553K05552J89109J80886J39776
11146.2b87774J06888O5776K4667j6444m9333q2221r8665j23332j31554j39776j47998
11144.6h79766j56220j72664j80886j89109k05552k05553k13775Uj97330j89109j64442
11142.8c181956j39776j15109q2221l2889%N7555R8665J56220J97331K63107L04218
11141.3b474855L53551M02883M27550M52216M76882M60438TM35772L94661L45329K79552
11139.7B014417K13774J47998P3999Q222n7554j23332j72664k30219k71330l04218
11138.2A299093l37106l61773l78217l69995l86439Tl78217l69995l53551l37106l20662
11136.7b680407k95996k71330k54885k21997j97331j72664j31554j06887p3999l2888
11135.2d439938%L2888N7555P3999UM9332K4667j6445n7554j06888j47998j89108k30219
11133.2d801711k54886k87773l04219l12440Tl20662l04218k87774k54885k21997j80886
11131.6g843891j31554q2221l2889Q222O5777R8666J23331J56221J64441J64443J72664
11130g136790J64442J56220J47998J39776VJ47997J56221J56219J72665J64442J56220
11128.2e155262J39776J23332J06887R0443P3999N7555M9333M9332N7555M9332O5777
11126.6d291941P3999TQ2222R0443VR8666R8665TJ06888J06887J15110J06887TP3999
11124.3b787295N7555J6444l2888r0443j39776j97331k46663k87774l20662l45329
11122.8d374162l45328l53551l28884l12440k87774k46663k05553j72665j39775j15110
11121.4f881905q2221p3999o5777p3999r0443r8665j31554j56220j72665k05552k13774
11119.8h246774k21997k30220k21997k05552j97331j72664j39776j23332r8665q2221
11118.4i940529n7554m1111k4666q223Q223M1110P3999J06887J56220J97331K54886
11116.8i233427L04217L45329M02884M35771M68660M93326N09771N17993N09771N01548
11115.4d744157M85105M68660M43994M27550M11105L94661L86439UL86440L94661L86439
11113.6B13775M02883M11106M02883TL86439L61773L28884L04219K63107K30219J89108
11112C897279J64442J23332J06888P3999M1110K4667%j6445m1110m9333o5777q2221
11110.3D176831p3999r0443q2221r8665r8666j15109j31554j47998j72664k05553k30219
11108.7B729740k54885k87774l12440l45329l69995l86439l94661m02883m11106m02883
11107.3h38655l78217l61773l20662k79552k30219j89108j31554p3999k4666K4666
11105.8b803739P3999J23332J56220J97330K30219K54886K87773K95996L20663L28884
11104.4e34437L37106L28885L28884L20662K95996K71330K30219J97330J64442J31554
11103B071971R8666Q2221N7554N7555M1111M1110L2889K4666J6444Q222j6444m1110
11101.2B474855o5777r8666j23331j64442j89109k21997k46663k71330k95995l04218
11099.8D93327l12441l12440l20662Tl12440l04218k87774k71330k30219k05552j64442
11098.2b548853j15110o5777k4666K4666P3999J15110J47998J89108K13775K38441
11096.8a751309K46663K63108K71329K71330K79551K71330TK71329K71330K71329K54886
11095.2A192206K46663K30219K13775J89108J64442J47998J15110R8665O5777M1111
11093.8B705074J6444j6444n7555r8666j47997j97331k38441k79552l12440l37106
11092.3A035986l53551Tl28884l12440k87774k46663k05553j72664j31554j15109q2221
11090.7a553978o5777m9333m1111k4666q222Q222J6444M1111M9333O5776Q2221R0444
11089a389536R8665J15109J15110TJ23331J15110J06887J15110R8665TR0443R0444
11087.3a06887R0443UJ06888J06887J23332J23331J23332TJ31553J23332J23331J15110
11085.4A364870J15110J15109J06887J06888J06887J06888J06887J15110J15109J23332
11084B483077J23331J31554J39776J31554J23331J15110J06887R0443P3999M9333K4666
11082.4C593061%k4666n7555q2221j06887j23332j39776j31553j31554j06888r0443
11080.8B598186n7555l2888%L2888M9333P3999Q2221R8665R8666R8665J15110J15109
11079.1C272399J23332J39775J56221J72664J89108J97331K05553K13775K05552J89109
11077.6E064819J72664J56220J15110Q2221M1110Q222k4666n7555q2221j06887j06888
11076.1E262149j15109j06888j06887j06888r8665Tj06887j06888j15109j06888j06887
11074.5D086388r8666o5776m1111q222L2889P3999J15109J39776J72664J89109K05552
11072.9D801711J97331J89108J72665J47998J23331Q2221M1111%m9333r8665j39776
11071.3E467702j80886k21997k46663k63108k71330k71329k63108k38441k21997k05552
11069.9C083291j80887j80886j72665j80886j97330k13775k30219k54886k79551k87774
11068.4I04432k87774Tk71329k46663k38442j97330j80887j56220j31553j15110j06887
11066.8a315537j06888r8665r0443Tp3999o5777m9333l2888j6444Q222J6444K4666
11065.1a891085K4666L2889K4666Q222Tq222k4666Tk4667k4666j6444Q222J6444M1111
11063.1a849974O5777R0443J06887J15110J23331J06888J06887Q2221N7555L2888J6445
11061.5i45542%UJ6444L2888N7555Q2221J06887J23332J39776TJ31553J23332J06888
11059.5A15110J06887Q2221UR0443J15110J39776J72664K21997K63107L04218L45329
11057.8B121304L61773L86439L78217TL45328L12440K63108K13775J56220R0443K4666
11056.2E031930m1110r8666j64442k21997k63107k95996l37107l53550l61773l69995
11054.7B524187l61772l53551l20662k95996k54886k05552j39776p3999q222O5777
11053.3E75548J31553J89109K30219K71329K95996L04218TK87774K63108K21996J89109
11051.7C264177J39776Q2221M9332q221m1111q2221r8665j23332Tj39776j39775j47998
11050B631075j47998j56220j64442j80887j80886j97331Tj97330j97331j89108j72664
11048.4F49547j64443j47998j31553j15110r0443n7555Tm1110k4666k4667q222U%q222
11046.3b38441q222%q222Q222J6444K4666L2889N7554O5777TQ2221R0443Q2222Q2221
11044.2C53551N7554M1111Q222k4666p3999j15110j72664k21997k79552l28884l69995
11042.7a126429m19327m43994m76882n01549n09771n17993n17992n01549m93327m68660
11041.2e977473m43994l94661l61773l04217k46664j89108j06888m1110M9332J31554
11039.8g885002K13775K95996L69995M35771M93327N34437N59103N59104N59103N26215
11038.3c338176M93327M43993L78217L12440K46664J80886J23332P3999M1110J6444
11036.9a027764q222j6444Vj6445q222j6444Tk4667k4666l2888m1111m9333n7554m9333
11034.6a438869m9333m1110k4666j6445Q222K4667M9332O5777Q2221R8666J15109J23332
11032.9a003097J31553J23332TJ15109R8666R8665TR0443R8666R8665J15109J31554
11031.1C20662J47998J72664J80887K05553K05552K21997K30219K21997TK05553J97330
11029.6B532409J72665J56220J23331R0443N7555L2889%k4667m1110m9333o5777Tn7554
11027.7B861294n7555m9333m1110l2889k4666l2888k4667l2888k4667k4666Tq222%
11025.8B483077K4666M1110N7555P3999R8666R8665J06887J15110J06887J15110J06887
11024.2C428619R8666J15109J06887J23332TJ39775J39776J47998J39776J31554J23332
11022.6D818156R0443O5777M1110Q222l2888m9333q2221j06888j31553j47998j56220
11021.1D316607j72664j89109j80886j80887j80886j64442j39776j31554r8665p3999
11019.6B803739m9333j6444Q222M1111P3999J06887J47998J80886K21997K54886K79551
11018D053499K95996L12440L04218L04219K79551K54885K30220J89108J56220J23332
11016.6F503688R0443O5777M1111L2888J6444Q222%Q222Q223%Q222Q221Q222J6445
11014.6F816128Q222TJ6445J6443L2889L2888M1111N7555P3999TR0443R8665J06888
11012.7G473897J15109TJ15110R8665R0444O5776M1111Q222l2888o5777r8666j39775
11011G786337j64443j89108k05553k30219Uk38441k30219k21997k13775k05553k05552
11009.3E221039k05553k13775Tk21996k38442k46663Uk46664k38441k13775j89108
11007.5B499521j64442j39776r8665q2221m9333k4667q222Q222J6445L2888L2889K4666
11005.8B047305K4666Q222%j6444l2888m1111n7555m9332m9333m1110j6445J6445M1110
11003.9A833530Q2221J23332J64442J97331K38441K63107K71330K87774K79551K71330
11002.5D012389K54885K30219J97331J72664J31554R8665N7555K4666%l2888n7555
11000.9E089485n7555n7554m9333l2889%L2889N7555R0443J15109J31554J47998VJ23332
10998.8F035028J15109R0443O5777L2889Q222l2889p3999j15109j72665k30218k87774
10997.2E434814l53551m19328m76882n34437n67325o08436To16659n91991n67326n26215
10995.6d35772m76882m35772l86439l37106l04218k63108k21997k05552j72665j56220
10994.1c395731j31554j23331r8665r0444p3999o5777n7554m9333n7555m9332o5777
10992.6d259052o5777q2221Ur0443p3999Tn7555m9333m1110l2889l2888m1111m1110
10990.5e105929o5777q2221r0443j15110Tj23331j23332r8665p3999l2888Q222N7554
10988.8e961029J23332J80887K46663L04218L69995M11105M52216M76882M85105M85104
10987.4b425522M68660M27550L94661L45329K87773K30219J72665R8665N7555Q222
10985.9F5777m1111p3999j15109j39776j64442j56220j64442j56220j31554j06888
10984.5a183984q2221m9332j6445J6445M1110N7555P3999Q2221TP3999UN7555O5777
10982.5f33102O5777P3998Q2222R8665J31554J64442J89108K30219K63108K95996L12440
10980.9A274427L20662L12440K95996K71330K30219J97330J64442J31554J15110R0443
10979.5C403953R0443UR0444P3999O5777M9332Q222k4666p3999j23332j80886k21997
10977.6C338176k71330k95995l20663l28884Tl20663k87773k54886k13775j72664j23331
10976D19328p3999l2889%M1111N7554P3999Q2221Q2222Q2221P3999O5777M9332L2889
10974.1I53765J6444%j6444l2889m9332m9333Tm1110k4667q222L2889O5777R8665J23331
10972.1A019541J56221J64442J80886TJ72665J56220J39776J23331R0443P3999M9333
10970.5B507743L2888K4667J6444Q222K4667K4666L2888M9333TN7554O5777P3999UQ2221
10968.4C198400R0443R0444J06887J23331J39776J47998J56220J64443J56220J47998
10966.9D522160J31553J06888P3999M9332J6445j6445m1110o5777q2221j06888j06887
10965.4D481049j06887j06888p3999m9332%O5776J23332J97331K79551L45329M19328
10963.8E574590M85104N26215N59103N83770O00214N83770N75547N50881N17993M93326
10962.3A1050513M52217M19327L78217L37106L04219K46662K05553J47998Q2222L2887
10960.9A3656921k4665q2221j31554j89109k30219k79552l20661l69996m19327m60438
10959.5A1149179n17993n59103o08436o41325o74213o82434o82435To41325o08436
10958D851044n42659m76882m02884l12440k30219j47998p3999j6444K4666M1111M1110
10956.4B754406M1111%k4666p3999j15110j56220j97331k30219k63107k79552l04218
10954.8A151095l12440l20662Tl04218Tk87774k71330k54885k30219k05553j89108
10953.3a849974j56220j39776j23332r8665Tq2221p4000o5776n7555m1111l2888q222
10951.5b828405J6444L2888O5777Q2221J06888J15109J31554J39776J47998TJ64442
10950a677310J80886J89109K13775K46663K63107L04218L20663L69994L94662M27549
10948.5A233316M43994M68660M68661M68660M52215M27550L94662L53550K95996K46663
10947.1E253927J89109J39776R0443M9333Q221k4666m9333o5776r0443r8666r8665
10945.5E303260j06887r8666r0443Tp3999To5777Tp3999r0443j06887j23332j56220
10943.6D086388j89109k05552k38441k54886k71329k87774k95996Tl04218Ul12440
10941.9H22211l04218k95996k79552k63107k46663k05553j72664j15110o5777q222
10940.4a134651M1111R8665J39776J80886K13775K30219TK38441TK30219TK21997VK13775
10938.1B039083K13775K05552K05553J89109J72664J64442J47998J39776J23331R8666
10936.7C699949R0443N7555K4666%m1110q2222j15109j47998j89109k13774k38442
10935.1B844849k63107Tk79552k71330k71329k71330k63107k54886k54885k46663k46664
10933.5d1111k46663k54885k46663k54886k54885k46663k30219k21997k05553j64442
10932.1b367967j39776r0443m1111Q222Q2222J39775K13775K87774L45328M11106M60438
10930.5f90657N01549N09770N34437TN09771M85104M43994M02884L61772L12441K63107
10928.9D168609K13775J64442J15109O5777L2889q223m1110p3999r0443j15109j39776
10927.3D291941j56221j72664k05552k21998k46663k54885k71330k71329k63108k46663
10925.9A981528k21997j80886j47998j06888n7554j6445M1111P3999J15110J56220
10924.5A636200J80886J97331K21996K30219K21997K05553J72664J39776R0443M1111
10923C338176k4666p3999j23332j64442j89109k13775k13774k13775j97331j80886
10921.6A743087j64442j47998j23332j06887r0443p3999o5777m9333m9332m9333o5777
10920G56434p3999r0443j23332j39776j56220j72664j89108k05553Uj97330j97331
10918.3a200428j89108j72665j64442j31553j06888o5777k4666J6444P3999J31554
10916.8a833530J72664K21997K54885K79552K95996TK79552K54885K30219J97331J64442
10915.3H13989J23331R8666P3999M9332M1111K4666TK4667K4666M1111M9332P3999
10913.5A463535R8666J15109J47998J64442J80887J89108K05553J89108J80887J56220
10912.1C091513J31553R0444M9332Q222k4666n7555r8665j15110j47997j56220j80887
10910.5B589964j89108k05553k13775k30219Vk13775k05553j80886j56220j31554j06887
10908.6F5777p3999n7555m1110k4667l2888k4666l2889m1110m1111n7555o5777To5776
10906.8e59103o5777Tn7555l2888q222K4666N7555J15109J64442K21997K71330L28884
10905C94661L69995M19328M60438M76882M93327N01548N01549M85104M68660M43994
10903.6E015486M02883L69995L28885K87773K30220J89108J23331Q2222J6444l2889
10902.2G013458p3999j31553j56221j89108k13775k21997k30219k21996k13775j97331
10900.7E163484j89108j80887j64442j72664j64442j80887j89108k05553k21997k46663
10899.3C247733k63108k79551k95996l04218Tk87774k79552k54885k21997j80886j39776
10897.7D35772j06888o5777l2888q222J6444K4666K4667M1110L2889L2888L2889M1110
10896D68660M1111M1110M1111M1110L2889J6444Q222k4666m1111p3999j06887j31554
10894.2C12440j56220j64442j89109k05552k13775k30219k46663k54886k87774l04217
10892.8a940417l28885l61773l86439m02883m35772Tm60437m52216m60439m52216m35771
10891.2f553020m35772m19328m11105m02883l78217l69995l53551l37106l28884l04219
10889.8a0294080k95996k87774k71329k63107k38442k21996k05553j72664j31554r8666
10888.3a2481161o5777k4665J6443M9333Q2222R8665J23331J39776J31553J31555J15109
10886.8a1683616R8665P3999O5777M9333M1110N7555P3999J06888J47998J97330K46663
10885.2a0524299L04218L53551L94661M35772M52216M68660M76883M68660M60437M43994
10883.7f265247M19328M11105L86439L78217L53551TL37106L20662L12441K95995K71330
10882.1b425522K54885K30220K05552J72664J47998J15110R0443P3999N7555M9332
10880.7a027764O5777P3999J06888J39776J72664K13775K46663K54885K71330K71329
10879.3G89322K38442K05552J56220R8666L2888l2888q2222j31553j56220j80887j80886
10877.7G56434j72664j47998j15110p3999l2888K4666O5777J23332J72664K13775K46663
10876.1A060652K71330K87773K79552K71330K46663K30219J89108J64442J23332R8665
10874.7C223066P3999M1111J6444%j6444k4666m1111l2888l2889k4666q222J6444M1111
10872.8C231289Q2221J06887J31554J72664J80887K05552K05553TJ89108J72664J47998
10871.2E031930J23332R8665O5777N7555L2888K4667K4666TK4667M1110M1111M9332
10869.5E640366O5777UQ2221TR0443R8666R8665J06887R8666R8665R0443P3999N7555
10867.5F816128M1110J6444j6444m1110o5777r8666j15109j47998j72664j97331k30219
10865.9E788364k63107l04218l45329l86439m35772m76882n17993n42659n59103n75548
10864.4A381314n59103n59104n17992n01549m76882m43994m11106l94661l69995l45328
10863c198400l37106l12441k95996k79551k54886k38441k13775j80886j56220j23332
10861.6e591034r8665o5777m1110j6445Q223L2888M9332P3999R0444R8665J06888J15109
10859.8e237483J23332J06887TR8666R0443P3999N7555M1110K4667Q222k4667l2888
10858.1d563270n7555To5777m1110l2889Q223M9332R0443J39776J80887K30219K71329
10856.4c847947L04218L20663L45328L53551L45328L37107L20662K95996K54885K30219
10854.9g39990J89109J64442J31554J06887Q2221O5777N7555M1110J6445%l2889o5777
10853.2A6444r8665j39776j80886k13775k30219k54885k63108k54885k38441k30220
10851.8b088416j89108j72664j31554j15110q2221p3999Tp3998q2222j06887j31554
10850.2c321732j47998j64442j72664j80886j64443j47998j23331q2221m1111%M9333
10848.6d497493Q2221J31554J64442J97330K21997K54886K71329K95996L04218L12440
10847.2b261080L28885L28884L37106L37107L45328L37107L28884L37107L28884L12440
10845.7A060652K95996K79552K54885K30219K13775J89108J80887J72664UJ72665J89108
10844C584839J97331TK05552K05553K13775J97330K05553J97330J89109TJ80886J72664
10842.3E936362J64443J56219J39776J15109R8666N7555J6444k4666p3999j31554j89108
10840.7F265247k46664l12440l61773m19327m68660n01549n34437n42659n59103n59104
10839.3A759531n42659n26215n01549m68660m52216m19327l94661l61773l37107l12440
10837.8b557076k95996k79551k54886k46663k21997k13775j80886j64442j39776j06887
10836.4d661935q2222m1110%L2889Q2220J15110J72664K13775K63107L12441L53550
10834.8c239511M02884M43994M76882N01548N17993N26215N17993N26215TN17993N01548
10833.2B219969N01549M85104M76882M43994M27550L86439L53551L12440K63107K21997
10831.8F092582J80887J31553R8666N7555K4666q223m9332p3999r8665j39776j64442
10830.2F051472j89109k13774k21998k38441Tk30219k13775j89108j80887j56219j39776
10828.6C839725j31554j39776j56220j72664j97331k30219k63108k95995l20663l37106
10827.2A595089l45329l53550l53551Tl28884l37106l37107l37106l37107l45328l53551
10825.6b187081l53550l61773Tl53551l28884l04218k71330k21997j80886j23332p3999
10824e122374l2888J6444N7555R0443J15110J47998J64442J89108K05553K21997K30219
10822.4c716393K30219TK13775J89108J64443J31553R8666M9332J6445k4667n7555
10820.8b474855r0443j23331j39776j56220j72665j72664j80886j80887j80886j89108
10819.4d061721j89109j89108j97331k13775k05553k13775k13774k13775j97331j80886
10817.9f076138j64442j23332r8665o5777j6444Q222M1110O5777R8666J06887J23331
10816.4f100805J39776J64443J72664K05553K38441K63107K95996L37107L61772L86440
10814.9c535506M02883M11105M11106L94661L86439L69995L45328L28885L12440K87774
10813.5A15110K95995K87774TK95996VK71329K63108K21997J97330J47998J15110P3999
10811.5C461508L2888J6444q222j6444k4666j6445k4666j6444Tk4667m1110m9333o5777
10809.6C206622q2221r8665j06888j15109j15110j15109j06888r8665p3999o5777m1110
10808B187081j6444Q222K4666M9333O5777R0443J06887J31554J39776J64442UJ56220
10806.1C436841J47998J23332J06887P3999M1111Q222j6444m1111n7555o5776p4000
10804.6C683504o5776o5777Tp3999Tr0443j15110j56220j80886k30219k71330l12440
10802.8A981528l61773l86439m19327m43994m52216m60438m68660m52216m27550m02883
10801.4b293968l69995l20662k87774k30219j97331j56220j31553r8666q2221o5777
10800d234386n7555m9332m1111l2888k4666q223%J6444M1111N7555R0443J15110J47997
10798.1c979501J72665J97331K13774K30219K46664K71329K87774L12440L53551L86439
10796.6a307315M35771M76883N17993N59103N91992O08436O16658O00214N83769N50882
10795.2D234386N17992M68661M35771L86440L45328L20663K79551K54886K13774J89109
10793.8G646561J56220J06887N7555Q222m9333j06887j72664k38441k95996l53551
10792.3F758573l94661m35772m52216m76882m85105m76882m68660Tm43994m35772m27549
10790.7A792420m19328m11105l94662m02883l78217l94661l86439l94661Tl94662l94661
10789.2b573520l86439l94661l78217l69995l45329l12440k79551k30220j80886j23332
10787.7e574590n7554%M9332J06888J56220J80886K13775K30219K38441UK21997K05553
10785.8c551951J80887J64442J47998J15109R8666Q2221P3999N7554N7555O5777P3999
10784.3b433744Q2221R8665J15110J31554J39775J47998J56220J56221J56220J47998
10782.8a101762J39775J23332J06887P3999M1111Q222k4666n7555q2221j06888j06887
10781.2i86653j06887q2222m9332%M9332J15110J72664K30219K71330L20662L45329
10779.7B79552L69995L86439L78217L69994L53551L20662K87774K46663J97331J39776
10778.2C329954R0443K4666k4666p3999j23332j64442j89108k05553Tk13774j89109
10776.6B055527j64442j39776j06887q2221m9333k4666%Q222J6444TK4666K4667K4666
10774.8A603311J6444J6445J6444Q222Tq222j6444k4667n7554q2221j15110j56220
10773A208650j97331k46663k87774l28884l53551l94661m11105m19328m27549m27550
10771.6b285746m11106l86439l69995l37106k95996k54885k13775j64442j31554r8665
10770.2d949709o5777n7555m9333m9332o5777q2221j06887j39776j64442j97331k21997
10768.6f150137k46663k46664k54885k46663k30219k05553j56220j15109o5777%N7554
10767g860336J23332J72665K38440K87774L28884L69995L86440M02883TL94662L69994
10765.4d382384L53551L20662K87774K54885K21997J89109J47998J23331R0444N7554
10764b335079K4667q223m1110n7555q2221j06887j06888j15109j15110j06887r8665
10762.4c149067q2222p3999o5776m9333Tm9332n7555o5777q2221r8665j15110j23331
10760.7d061721j47998j47999j56219j64443j56220Tj47998j31554j15109r8665o5777
10759.1e549923l2889%L2889Q2221J06887J56221J89108K21997K54885K79552L04218
10757.5c954834L28884L45329L61773L78217L86439M02883M11105M19328M19327M27550
10756g3999M19328M19327M02883L94662L69994L61773L45329L20662L12440L04218
10754.6C576617K87774K71329K54886K38441K05553J72664J31554Q2221L2888m1110
10753.2E212817r8666j72664k38441l04218l61773m02883m43994m68660m85105m85104
10751.7A751309m85104m85105m60438m43994m43993m27550m11105m02884l78217l69995
10750.3b557076l37106k95996k54885j97331j31554m9332L2888J15110K05552K87774
10748.8c181956L61773M27550M85104N26215N42659N59103N50882N42659N17993M93326
10747.4A825308M60438M35772L94661L69995L45329L12440K95995K79552K54886K38441
10746E212817K21997J97330J89109J64442J56220J39776J31554J15109R8666Q2221
10744.5F709241O5777N7554M1110L2889K4666J6444K4667K4666L2889M1110O5777P3999
10742.8G210789R8665J06887J23333J31553J47998J39776J47997J47998J47999J39775
10741.4H542770J47998J39776TJ47998UJ56220UJ47998TJ39776J31554J15109J15110
10739.2A0680519J15109J15110J23331J31554J39776J64442J80887J97330K21997K38441
10737.8A2308496K46664K71329K95996L12439L28885L53551L78216M02884M19327M35773
10736.3A5753560M35771M35773M19327L86439L53551K87773K13776J31553M1110p3999
10734.9A8384634j72663k87775l86440m85104n75546o41326o98878p39990p72878p81100
10733.4A2842934p97545p89323p72878p64656p31767o98880o74212o24881n67325n17993
10732E903474m43994l69995k71329j72665p3999M1111J39775K38442L20662L94661
10730.6E706143M35772M60438M52216M35771L78218L20662K38441J47998N7555m1110
10729.1H592104j39776k21997k95996l69996m19327m60438m85104m93327n01549m76882
10727.7D727712m52216m11105l61773k95996k38441j80886j15110p3999l2888j6445
10726.2B548853q222j6444m1110o5777j06888j39775j80887k21997k38441k71329k79552
10724.7I78431k95996l04218l20662l12440l28885l37106l45329l37106Tl20663k95996
10723.1b557076k54885k21997j64442j15110n7554q223L2889O5777R0443J23332J23331
10721.5b943515J47998J56220J64442J89109J97330K13775K30219TK46664K30219K21997
10719.9g15323J97330J64442J23332Q2221L2888j6444n7554r8666j31554j64442j72664
10718.3g56434j80886j80887j64442j56220j39776j15109j06888r0443q2221Tr0443
10716.7b145970r8666j06887j23332j47998Tj64442j72664j64442j72664j56220j56221
10715.2c757504j39775j31554j15110j06887j06888j06887Tj23332Tj39775j56220
10713.6e114151j56221j64442Uj47998j31554j06887p3999m1111%M9333Q2221J15110
10711.7f018583J47998J72664J80886J97331K05553J97330J89109J72664J64442J47998
10710.3d242608J23332J15109R8665R0444R0443Q2221R0443R8665J15110J31554J47998
10708.7c058624J64442J72664J80887J89108J80886J80887J64442J56220J47998J31554
10707.2a389536J23331J15110J06887R0443R0444Q2221O5777M9332M1111Q222%k4666
10705.5f41324m9333o5777q2221j06887j31554j56220j72664j97331k21997k38441
10704.1b063749k46663k63108k54885k63108k38441k13775j80886j47998r0443m9333
10702.6d012389Q222O5777J15110J72664K05553K38441K71329K87774K95996L04218
10701.2b047305L04218TK95996K79552K71329K54886K30219K05552J89109J56220J39776
10699.6E83770J06887Q2221N7555M9333M1110M1111M9332P3999Q2221J15110J39776
10698A422425J56220J72664J80886J89109J89108J72665J64442J39776J31553J06888
10696.6C025736R0443Q2221P3999O5777M9333M9332L2889K4666%j6444m1111m9332
10694.9C387509p3999Tq2221p3999o5777m9333j6444Q222L2888N7555Q2221J06888
10693.1C239511J06887J15110J23331J06888J06887R0443R0444P3998O5777N7555UM9332
10691.3D341273M9333M1111M1110L2888K4667K4666J6444K4667L2888M1111O5776P3999
10689.5D809933J06888J23331J47998J64442J72665J80886J80887J64442J39776J06887
10688.1F298135O5777%m9333j31554j97330k79552l45328m19328m85104n34437n83770
10686.5C338176o08436o41324o57769o65991o57769o49546o33103o08435n83770n34437
10685.1b902404n01549m43994m02883l53551l12440k63107k38441j97331j72664j39776
10683.6e928140j23332r0443o5777l2888Q222L2888Q2221J15110J64442J97331K30219
10682.1e410147K71329K87774L20662L37107L45328L61773TL78217XL69995L61772
10679.9a23332L45329L28884L12440K87774K46663K13775J80887J31553J06888N7555
10678.5B088416L2888Q222k4666m9333o5777r0443j06887j23332j39776j64442j89108
10676.9A175762k13775k38441k71330k87774k95996l28884Tl37107l28884l20662k95996
10675.3b071971k71330k46663k13775j80886j47998j23332r8665q2221n7555m1110
10673.8c535506l2889k4666k4667k4666l2888l2889l2888l2889l2888j6444q223Q223
10672.1c823280L2888N7555P3999J15109J39776J72664K05553K38441K71330L04218
10670.7b211747L45328L69995M02884M19327M35772TM43993M27550M11106L86439L61772
10669.1B228191L20662L04219K63107K46663K13775J97331J64442J39776J15109Q2221
10667.7D275496O5777M1111J6444Q222Tq222%q222j6444k4666l2889n7555o5777q2221
10665.6D119276r8665Tj06888j06887r8666j06887r8665j06888j23331j39776j72664
10664.1B861294j97331k30219k63107k87774l20662l28885l45328l53551Tl37106l37107
10662.5d93327l28884l20662l04218k87774k71329k38442k13774j72665j31553r0444
10661b853072n7554j6445J6445M1110N7555Q2221R0443R8666R8665J06887R8666R0443
10659.3b145970Q2221P3999O5777N7554M9333TM1110M1111N7555N7554Q2221R8666
10657.6a389536J23331J47998J72665J97330K30219K54886K71329L04218L28884L37107
10656.1I78431L37106L45329L28884L04218K71330K38441J89108J31554R8665M1111
10654.7C264177%l2888p3999j06888j39776j56220j89108k05553k21997k38441k46663
10653.1A652644k54886k46663k38441Tk30219k13775j97331j72664j56220j31554r8665
10651.5e26215o5777l2888%K4666M9333N7554P3999TO5777UM9333M9332M1111J6444
10649.4H222K4666J6445Q222%j6444k4667l2888m9333n7555p3999q2221r0443Tj06887
10647.4e67325j06888j23332j47997j64443j89108k21997k54885k87774l20662l45329
10645.9b729740l61773l78217Tl69995l61772l37107l12440k79552k46663k05553j56220
10644.3f117249j15109m9333%O5777J15109J80887K13775K46663K63107K63108K54885
10642.8d678380K21997J97331J47998R8665N7555Q222l2889p3998j23332j56220j89109
10641.2d522160k13774k46664k54885k71330k63107k63108k38441k05552j72664j31555
10639.7f783240p3998q222M1110J06888J56219K13775K63108K95996L37106L61773
10638.3e089485L86439M02883M27550M43994M52216TM60438TM35772M27549L86439
10636.7c53551L53551L20662K71330K21997J80886J23332Q2221L2888%l2888n7555
10635.1A142873q2221Tr8665r0444r0443q2221Ur0443r8666j06887j15109j15110j39776
10633.1b13775j31554j39775j31554Tj23332j15109Tr8666r8665r0443q2221Tp3999
10631.2a627977o5777m9333m1110l2889%K4666O5777J15110J72664K38441L12440L78217
10629.5e09771M60438N09771N67326O00213O16659O16658O00214N67325N17993M68660
10628.1E015486M11105L37107K71330K05552J23332M1110l2888j15110j97330k63108
10626.6E796586l37106l86439m27550m52216m60438m68660m52216m27550l94661l61773
10625.2A627977l20662k79551k30219j80887j31554q2221m1110%L2888O5777Q2221
10623.6E42659J06888J15109J31554TJ39775J39776J47998J56220J47998J56220J47998
10622B063749J56220J47998J56220VJ64443J56220J39776J31553R8665O5777K4667
10620.2C773948j6444o5777r8666j39775j72665j89108k13775k21997k30219Tk21997
10618.6A973306k21997k13775k05552j97331j80886j72665j64442Tj47998j56220j47998
10617@j39776Uj39775j23332Tj06887Tr8666r8665j06887j15110j23332j39775j56220
10614.8a858196j56221j64442j56220Uj31554j23331j15110r8665r8666q2220o5777
10613.1c362842o5777m1111k4666%K4666P3999J06888J47998K05552K38441K87774
10611.5b409078L28885L69994L94662M19327M43994VM35771M19328M11105L86439L78217
10609.6B910626L61773L37106L28885L12440K79552K46663K05553J56220R8665M1110
10608.2E278593k4666o5777j23331j56220j72665j80886Tj56220j23332r8665o5777
10606.6C930168l2889j6444q222Q222q222k4666m1111o5777q2221j15109j23332j47998
10604.9C272399j47998j64442j56220j64442Tj64443j64442j72664j89109k05552k21997
10603.3A356648k38441k63108k71329k79552k95996k79552k79551k71330k54885k30219
10601.9a307315j97331j64442j31554r0443l2888Q222P3999J31553J89109K54885L04218
10600.3i61987L61773L94661M27550M43994M52216M43994M27549M02883L69995L28885
10598.9C091513K95996K54885K21997J89108J64443J31553J15110R0443P3999M1111
10597.4D670158Q222k4667p3999j06887j56220k13775k54885l12441l61772m02883
10596B770851m43994m85105n09770n34437n42660n34437n42659n17993m85104m60438
10594.5b285746m19328l86439l37106k95996k63107k21997j80887j47998j15109p3999
10593.1d727712m1111q222J6444L2889M9332M1111L2888Q222j6444n7555r0443j31553
10591.4d892154j64443j80886j97331j97330j89109j64442j39776j06887o5777l2888
10589.9f331023Q222M1110O5777Q2221J06888J23331J15110J23331J23332J06887R8666
10588.3e336148Q2221O5777M9332K4667J6444q222j6445l2888Tk4667j6444Q222M1111
10586.5e179928Q2221J23331J72665K38441K79552L37106L86439M19328M60438M76882
10585b203525M93326N01549TM93326M68660M68661M27549M02883L61773L20662K79552
10583.4B515965K30219J89109J47998J15109R0443N7555M1111L2888J6444Q222%Q223
10581.7C453286%Q222TK4666TM9333O5777Q2221J15110J31553J64442J72665J97330
10579.8D497493K05553J97331J97330J72665J64442J31553J15110R0443P3999M9333
10578.4E895252L2888K4666Q223%j6445k4666l2888m1111m9333m9332n7555Tn7554
10576.5E574590o5777Tp3999q2221r8666j06887j39776j47998j80886j97331k13775
10575D201497k21996k30220k30219k21997Tj97330j89109j72664j64442j47998j39776
10573.4B063749j23332j06887r8665p3999n7555k4666%K4666M9333P3999R0443TJ06888
10571.5B014417R0443TP3999M9333K4666Q222j6444m1111m9332n7555m9333l2888q222
10569.6B096638L2888P3999J23332J80886K38441K79552L37106L86439M19328M68660
10568.2D637269M93327N17993N42659N59103N67326N67325N67326N50881N17992M85105
10566.8A0006306M35772L69995K95995K13775J15110J6444p3999j64442k46664l20662
10565.3A0647630l69995m11105m43994m60438m85104m85105n01549n09770n26215n42659
10563.9E911696n59104n75547n91992Un91991n67326n42659n09771m76882m27550m02883
10562.1e17993l61773l28884k95996k63107k54886k30219Tk21997Tk21996k21997Uk13775
10560.1d028833k13775j89109j72664j56220j15109r0443m9333q222K4666N7555Q2221
10558.5d859266J06888J15109J23332J15109J06887Q2222P3999M9332L2889J6444Q222
10557d028833%Q222J6444K4666M9333Q2221R8666J39776J64442J89108K05553K13775
10555.2b836627K21996K05553J80887J47998J06887O5777%m1111r0443j15109j47998
10553.7b302190j56220j56221j47997j31554j23332j06887j06888j15109j23332j39775
10552.2c609505j56221j89108k13775k30219k54885k54886k71329k71330k63107k54885
10550.8e969250k38442k21997k05553j80886j64442j47998j39776j23332j15109j06888
10549.3g613673r0442r0444q2221p3999o5777n7554m9333Tm9332m9333m1111m1110
10547.6h353662m1110m1111l2888k4667j6444T%TQ221K4667TL2888M9333M9332N7555
10545.4h279663P3999Q2221R8665J06888J23331J47998J72664J97331K30219K63107
10544f783240K95996L45329L86439M35772M85104N34437N67326O08436O24880O33102
10542.6a866419O41325O24880O00214N75548N42659N09770M60439M19327L78217L37106
10541.1C223066K95996K63108K30219K05553J72664J47998J23331J06888Q2221O5777
10539.7D916821M9332L2889K4666K4667K4666L2888M1111P3999R0443J23332J47998
10538.1E582812J80886J97331K05552K13775J97330J80887J47998R8665M9333%n7555
10536.5F997014j06887j47998j80886k05553k13775k05553Tj89108j80886j56221j47997
10534.9E056597j23332j06888r0443o5776m9333q222J6444O5777J06887J47998J97331
10533.4E147040K46663K87774L20662L45329L53551L61772L37107L20662K95996K54885
10531.9H271441K30219J97331J64442J47997J23333J15109R8665Q2221TP3999O5777
10530.3I652755N7555M1111L2888Q222%k4666m1111n7555p3999r0443j15109j15110
10528.6I274538j31553j23332j31554j15109j15110r0443q2221n7555n7554o5777Tr8666
10526.9H139887j39776j97330k63107l37107m11106m76882n34437n91992o16658o41324
10525.4C930168o49547o33102o24880o00214n67326n26215m85104m43994l86439l28884
10524a315537k63108j97330j31554o5777Q222N7555J06887J47998J72664J97331TJ97330
10522.3h87988K05553J97331J89108J89109J89108J97331K05552K13775K21997K46663
10520.8A167539K46664K63107K71330K79551K79552K87774TK95996L12440L20662L45329
10519.2D357718L69994L94662M27549M68660N01549N50881N83770O16658O41325O74212
10517.8I586978O82435O82436O74212O65991O33102O00214N59103N17993M60439L94661
10516.4A5457564L45328K71330K21997J56219J15110O5777L2889Q221q221k4667l2888
10514.8A6608659m1111m9332n7555o5777p3999q2221r0443j06888j15109j23332j23331
10513.2A5679561j39777j31553j39775j47999j39776j56220j47998j64442j56220j72663
10511.8A4183138j72666j72664j80887j80885j89108j80887Tj72664j64442j47998
10510.3A2440050j39776j15109j06888r8665r8666r8665j06887j31554j56220j80886
10508.9A1206734k05553k21997k46663k38441k38442k30218j97331j72665j31553r8666
10507.4I225205n7554q223J6445O5777R0443J31554J64442J97331K38440K79552L28885
10505.9A0672297L78216M35772M93327N34437N83769O24881O41324O57770O49545O41325
10504.4A6312663O08435N83771N42659N09770M68660M43994M11106M02884L94661L86439
10503B1065042L94661M11105M19327M27550M52217M52216M52215M52216M43994M27550
10501.5B5398093M11105L78217L45327L04221K79550K38440K05554J80887J64441J64444
10500.1B8070279J72662J89109K21997K54885L04218L61774M19326M85105N50882O16659
10498.7C1646896O82434P56434Q13989Q71542R37320R94876J052429J118207J183985
10497.4D0058112J249762J315536J373093J430645J463535J504648J512866J504645
10496.2E1412842J496423J471759J430646J389538J348426J307312J282654J257983
10495.1F2397583J241534J257984J282648J307318J373089J430646J529315J644422
10493.9G3464539J767755J923968K088416K285748K491296K713300K935291L165515
10492.8I2835828L403949L650616L889063M127490M365942M596155M818164N007263
10491.6A26694470N179920N311486N377259N393701N311487N122375M809925M357727
10490.5A67558350L749279L001062K088416J060657m9329j216870k359753l461499
10489.3A70370313m439942n286816n977478o470801o816126o988794p029895o947680
10488.2A20412781o791468o553015o265252n961029n623920n286816m957929m629047
10487G4344305m324829m037054l773950l535504l313514l124402k951736k811960k672186
10485.7D3799170k565295k458411k367969k277524k195303k121304k039081j973306
10484.6B5800977j899308j825308j751309j685532j611534j529312j447090j364871
10483.4A2686713j266204j167540j068874r53764q55100p39989o41325n42659m43994
10482.1E007264l61773k87773k13775j56221j06887n7555q222K4667O5777R0443J15109
10480.5D111054J31554TJ39775J23332J06888P3999M9332%m9332r0444j39776j89108
10478.8D398828k30219k63107k95997l20662l37106l45329l61772l69995Xl45328l45329
10476.6f65991l28884l12440l04218k87774k71330k54885Tk38441k46664k54885k71330
10475.1c691727k79551l04218l28885l45328l53551l53550l37107l12440k79552k21997
10473.6f807906j64442j06887l2889K4667R0443J39776J97330K38441K71330L04218
10472.2e845919L37106L45329L61773L69994L69996L61772L37107L20662K95996K63107
10470.7b483077K30219J97331J64442J31554J06887R0443P3999O5777TN7555O5777
10469.2a233316O5777TN7554M9333L2888Q222j6444m9332p3999j06888j23331j47998
10467.4a471757j72665j89108j97331k21997k30219Tk38441Tk21997j97330j72665
10465.8c782170j31554r8665o5777k4666Q222L2889N7554O5777TP3999O5777N7555
10464.1c675282M9332M1111K4666K4667J6444K4666J6444K4666L2889L2888L2889L2888
10462.4c321732K4667%j6445m1110p3999r8666j23331j56220j72665j89108j97331
10460.8d365940j97330j89108j64443j39776r0443m1110K4666R0443J56220K30219
10459.4d686602K87774L45329L86439M11105M19328M27549M02884L78217L45328K87774
10457.9i94875K38441J72664J15110M9332q222q2221j31553j97331k46663k95996l28885
10456.3a710199l53550l78217Ul53551l37106k95996k63108k30219j97330j64442j56221
10454.6e196373j47997j47998Uj56220j56221j47997j56220j47998j47999j64441j72665
10452.9g038125k05553k30219k71329l04218l37106l78217l94661m02884m11106l94661
10451.4a0368079l61773l37106k79552k21997j56219q2221%Q2221J56219K38442L12440
10449.9a1017625L78217M35772M76882N09770N34438N34437N34436N17994M85104M43994
10448.4f166581M11105L61773L12440K71330K38441K05552J89109J64442J56220WJ47998
10446.4c083291J39776J31554J06887R0443P4000M9332M1111J6444K4666J6445L2888
10444.8b359745M1110P3999Q2221J15110J31554J39776J56220UJ47998J31553J23332
10443.1i04432R8665P3999O5777M9333M1110L2889L2888K4667K4666Q222q222l2889
10441.4d93327o5776r0444j23331j56220j80887j89108j89109j80886j64442j31554
10439.9a965084r8665m9333q222M1111R0443J31554J72664K05552K38442K54885K63107
10438.3g23546K71330K63108K54885K46663K30219K05553J80886J56220J23332J06887
10436.9A315537P3999TO5777Q2221R0443J23332J47998J80886J97331K21997K30219
10435.3B803739K21997J97330J64443J23331O5777%n7555j31553j89109k46663k95996
10433.7B655741l28884l45329l69995l61773l45328l37107l04218k79551k54886k30219
10432.3e01549k13774j97331Tj89108k05553k13775k21996k46664k71329k87774l28884
10430.7c075068l53551m02884m43993m76882n26215n59104n83770n91991o08436n91992
10429.3h213886n67326n42659m93326m43995l94661l37106k71329k13775j47998r0444
10427.8a1716505k4666K4666Q2222J31553J72665K05553K30219K46663UK38442K13774
10426.1i702088J97331J80886J64443J47998J39775J31554TJ39776J56219J64443J89108
10424.5g959001J97331K21996K30220K46663K63108K63107K79552K87774L04217L20663
10423.1e344370L20662L37106L37107L28884L12440K95996K63108K21996J72665J23331
10421.6b631075O5777Q222m1110j06888j47998k05552k38441k71330k87774Uk63107
10419.9d694824k21997j72664j15109n7555J6444P3999J23331J64443J97330K21997
10418.5d464605K13775TK05552J80887J64442J47998J39776J23332J39775J56220J89109
10416.9b589964K21997K71329L12441L53550L94661M11106M35772M27549M27550M11105
10415.5A077096L78217L45329K95996K63107K13775J72664J31554R0443O5777L2888
10414C066846J6445%j6445l2888m9333p3999r8665j23332j56220j80886k05553k21997
10412.3A923973k46663Uk46664k38441k21997j97330j80887j47998j31553j15110r0443
10410.6c86439q2221n7555m9333l2888j6444q222Q222L2888N7555P3999J06887J31554
10408.8b21997J47998J64442J72664J89109J80886J72665J56220J47998J23331J06888
10407.4A340204R8665P3999N7555M9332K4667Q222q222l2889n7555q2221r8665j15109
10405.7A257983j23332Tj15109j23332j15109j06888j15109j23332Tj23331j23332
10404.1e7555j31553j15110r8665o5777m1111Q222M1111Q2221J15110J47997J56221
10402.5D1111J72664J64442J56220J39776J15109R0444M9332Q222k4666q2221j39776
10400.9F90657j89108k54886l12440l86439m35772m93326n42659n83770o08436o41325
10399.5c757504o49546o49547o49546o24880n91993n50881n01548m35772l78217l04218
10398i093652k54885j89109j31553r0444m1110j6444K4666M1110N7555O5777TN7555
10396.3i504757M9333K4666J6444j6444k4666m1111n7555m9333m9332m1111j6444Q222
10394.6i702088K4666N7555P3999J06888J31554J47998J64441J89109J97331J97330
10393.1h411217J97331J80886J72664J47999J23331Q2221O5777L2888J6444Q223%Q222
10391.4g375231J6444L2888M9333O5777P3999Q2221P3999TM9333M1110J6445q223k4666
10389.5f832572m1110n7555p3999r0443j06888j15110j31553j47998j64442j80887
10388.1g942557j97330k13775k21997Uk13774k05553j80887j64442j39775j23333r0442
10386.4a0137859p3999n7555m1111k4666q222TQ222TJ6444K4666K4667L2888M9332
10384.5a0187193M1111N7555M9333N7554N7556O5776O5777Q2221R0443J15110J31554
10382.9i373203J56219J80887K05553K30219K46663K79552L04218L20662L45328L69995
10381.5f733907L86439M02884M02883M11105M02884L86439L61772L37107L04218K71330
10380c066846K46663K05552J80887J56220J31554J06887P3999M1111%l2889p3999j23331
10378.3b154192j64443k13774k46664k95995l20663l53550l86439m02884m19327m35772
10376.9e393703m43994m35772m27550m11105l78216l45329k95996k46664j89108j31554
10375.4h698991p3999q222M9333J06887J56221K05552K38441K71330K87773L20663
10374g145012L28884L45329L53550L53551L69995L61773L69995L61772L53551L45329
10372.6c601283L37106L12440K87774K63107K30219J97331J47998J06887N7555Q222
10371.1a652644l2888q2221j15110j31554j56220j47998j31553j15110r0443m1111
10369.7b696852q222K4667O5776R0444J06887J15110J06887R0443P3999L2889%l2889
10368b030861p3999r8665j23332j47998j56220j64442j72664j56220Tj31554j23331
10366.4c535506r0444o5777m9332j6445%K4667M1110M9333N7555M9333M9332M1111
10364.6c445063L2888TK4667K4666L2889M9332N7555O5777Q2221TR8665R0443R0444
10362.8b680407R0443P3999N7555M9332K4667J6444%k4666l2889m1110m9333Um1110
10360.8b655741j6444%K4666O5777R8665J31554J72664K05553K46663K79552L04218
10359.2a142873L20662L28884L28885L04218K95996K71329K21997J64442J15110M9333
10357.7A257983k4667r8665j72664k38441l12441l78217m19327m76882n17993n42659
10356.3a923973n67326n67325n59104n42659n17993m76882m35772l94661l37106l04219
10354.9f627020k63107k21997k05553j72663j64443j56220j39776Tj31553j15110Tr0442
10353.1h542770q2222n7554l2889j6444%K4666L2889M1110TM9334M1110L2889K4665
10351.3h444106Q223Q222q222q223q222%J6445M9333R0443J39775J97331K54886L12439
10349.4g391676L61773M11106M43993M68661M85104M93327M93326M85105M93326M85104
10347.9b770851M93327TN01548N09771TN09770N01549N01548M68661M52216M11105
10346.4B581742L78217L37106K95996K54886K05552J72665J23331Q2222L2888%m1111
10344.8D423494p3999r8665j31554j47998Tj56220Tj47998j39776j31553j31554j39776
10343B820183j39776j47998j64442j89108k05553k30219k54885k79552l04218l12440
10341.6E91992l28885l20662Tl04218k71330k30219j80886j31554p3999k4666J6444
10340a578645N7555O5777Q2221O5777N7555K4666q222l2889n7554q2221r0444q2221
10338.3a578645p3999m9332k4667%M1111O5777Q2221TP3999N7555Q222l2889r0443
10336.4a438869j39776j80886k13775k38441k30219k21997j89109j56220j06887o5777
10335c181956j6444K4666N7555R0443J15110J31553J47998J64443J80886J89108J97331
10333.4a899307J97331K05552J97331J89108J89109J72664J64442J39776J31554J06887
10332b05553Q2221O5777L2889Q222j6444l2889m9333n7554n7555m1111k4666%M1111
10330.1b54885P3999J15109J47998J89109K30219K54885K79552K95996L04218L04217
10328.7A940417L04219K87773K79552K63107K30220K05552J72664J31554J06888O5776
10327.2C987722L2889%k4666m9333q2221j06887j39776j72665k21997k79551l28884
10325.6B614631l86440m60438n09770n67326o16658o33102o57769o49547o41324o08436
10324.2c116179n67325n17993m60438m02884l28884k63107j97331j31554n7555%N7555
10322.6e985695J15110J56220K05552K38441K71330K87774L04218L12440L28884L20663
10321.2c445063L20662L12440L04218K79552K54885K21997J80886J31554Q2221L2889
10319.7a323759j6445o5776j15110j39776j80886j89109k05552j97331Tj89108j72664
10318.1b992847j56220j39776j15110r8665q2221o5777n7555l2888k4667j6444Q222
10316.6c773948J6444L2889N7555Q2221J15109J39776J64442J89109K05552K21998
10315.1b548853K21996K21997K05553J89108J64443J31553J06888P3999M1110J6444
10313.7a175762q222k4666Tm1111k4666j6444%J6444M1110N7555R0443R8666J23331
10311.8h87988J31554J39776J31554J31553J23332J06887R0444O5776O5777N7555M9333
10310.2B05553N7554O5777P3999Q2221R8666J06887J23332J39776J47997J56221J56220
10308.6A414203J64442J56220J47998J31554J06887R8665P3999O5777N7555O5777Q2221
10307.1B565298J06887J31554J56220J97331K13774K38441K38442K46663K38441K30219
10305.6D563270K05553J80886J56220J39776J15110R8665Q2221P3999O5777M9332M9333
10304E780142L2889J6444Q222j6444l2889m9332o5777r0443j06888j23332j31553j39776
10302.3E081263j56220j72665j80886j97330k05553k21997k38441k46663k63108k71329
10300.9B927071k71330Tk71329k54886k46663k21997k05552j80887j47998j23331r0444
10299.3F41324o5776m1111j6444Q222L2888N7555O5777Q2221R0443R8666R8665R0443
10297.6A142873Q2221N7555M1110Q223l2889p3999j15109j64443k05552k46663k87774
10296B05553l12440l37107l53551l61772l61773l37106l20663k87773k54886k13775
10294.5b935293j64442j15110q2220l2889J6444M1111Q2221J06887J31554J39776J56220
10293b655741J56220J47998J31554J15109P3999M1111%o5777j23332j89108k54886
10291.4b622853l20662l94661m35772m93326n17993n50881n50882n59103n42659n26215
10289.9g515007n01549m60438m27549l86439l45329k87773k54886k13775j72664j39776
10288.5a0705185j15109r8666q2221n7555m9332k4667q222Q222K4667M9332P3999R0444
10286.8a0894293J15109J31554J39776J56220J72664J80887J89108J97330K13775UK21997
10285h748323K21997K13774K05554J89108J64442J47998J23332J06887Q2221O5777
10283.6g227233N7555M9332N7555O5777P3998R8666J15109J31555J47997J56220J64443
10282f109026J64442J56220TJ39776J31553J15110J15109R8666R8665TJ06888J06887
10280.3d620825J15110J23331J23332TJ23331J15110J06887R0443Q2221Q2222O5776
10278.7c469730P3999Q2221R0444J15109J23332J47998J56220UJ47998J31553R8666
10277a989750P3999L2888%k4666n7555p3999q2221To5777m1110j6445J6445M9332P3999
10275b187081R8665R8666R8665R0443Q2221N7555M1111K4666J6444TQ223J6444K4666
10273.1a512868L2888M1111TM1110L2889L2888J6444Q222Tq222%q222Q222K4667L2888
10270.9a208650N7555P3999R0443TR8665R8666P3999O5777L2888Q222l2888p3999j06888
10269.1g31768j47998j89108k21997k46663k63108k79551k71330k54885k38441k13775
10267.6c058624j80887j39776r8665n7554q223L2889O5777R8665J23332J39775J47998
10266b935293J56220J64442J72665J89108J97331K21997K54885K79552L04218L37106
10264.6f57769L45329L37106L37107K95996K63107K05553J47998Q2221J6444m1110
10263.2A331982r8666j47998j89108k30219k46663k79552k95996l28884l53551l61773
10261.7a200428l86439m02883m19328m19327m19328m19327m11106l94661l78217l53550
10260.3e204594l28885l12440k71330k46663k13774j64443j23331o5777q222N7554
10258.8f881905J15110J89109K38440L04218L45329L78217M11105M27550M43994TM35772
10257.3c149067M35771M19328L94661L78217L37106L12440K54886K13775J47998R8665
10255.8a56220L2888l2888q2221j23332j72664j97331k13774k30220k38441k46663
10254.4a660866k46663k54886k54885k71329k87774l04218l20662l37107l45328l45329
10252.9d629047l37106l12440k95997k54885k13775j64442j23331o5777k4667K4667
10251.5f396800P3999J06887J39776J56220J64442J72664J47998J31554R0443M9333
10250.1e163484j6444p3999j39776k05553k79551l37107l94661m27550m60438m76882
10248.6g975445m60438m52216m11105l69995l12441k54885j97330j39776q2222m1110
10247.2a0696963Q222M1111O5777P3999R0443TQ2221TO5777N7555M9333M1110K4667
10245.3i924084J6443Q222q222j6443k4667m1110m9333m1111Tl2888j6444Q222J6444
10243.4a0146082M1111N7554O5777P3999UQ2221P3999O5777P3999TO5777P3999UQ2221
10241.1i019653Q2221R0443J15110J23332J56219J80887K05553K30219K38441K54886
10239.7g342342K63107K54885K46664K38440K21997K05553J80887J56219J39776J15110
10238.3e319704R0443TP3999TR0443R8666J23331J56220J80887K13775K54885K79552
10236.5c593061L12440L37106L53551L69995L86439L94661TM02884L94661L86439L78217
10234.9E17993L53551L28884K95996K63107K21997J89109J56220J23331R0443O5777
10233.5B606408M9333L2888J6445q222j6445m1110o5777r0443j15110j39776j56220
10231.9B071971j89108j97331k05552k05553Tj97330j72665j64442j47998j31554j23331
10230.3A31554j15110j15109j23332j31554j31553j47998j39776Uj23332j15109r8665
10228.6a389536r0444o5776n7555m1111k4666j6444q222%Q222Tq222j6444l2889n7555
10226.6a792420r0443j06887j47998j64442j97331k21997k38441k54886k79551k87774
10225.2c782170l12440Tl28884l37107l45328l37107l45329l28884l20662k95996k71330
10223.6g317677k46662k13775j80887j31554r8665m9333q221M1110Q2221J23332J56220
10222g843891J89108K13775K21997K30219K13774J89109J56220J15110O5777J6444
10220.5f232358m1111r0443j47997j80887k30220k54885k87774l04217l12441l20662
10219.1h402995l20662l12440l04218k87774k71330k63107k54885k38442k21997k13774
10217.7a1091624j89109j72664j56220j23331r8666p3999m9332k4667j6444%Uq222
10215.8a2004278j6444k4667k4666j6444q222%J6444M1110O5777Q2221J06888J39775
10214.1a1642506J64443K05552K38442K87773L28885L69994M02884M35771M52217M68660
10212.6h287885M60437M43995M27549L86439L45329L12440K63107K13775J72665J31553
10211.2e130596R8666P3999M9332L2889K4666J6444TJ6445J6444TK4666L2889M1110
10209.3d670158N7555O5777R0443J15110J23331J39776TJ47998J31554J15109R0443
10207.7c453286N7555K4667j6445m9332p3999j06888j15109j23332Tr8665q2221m1110
10206d201497j6445L2889O5777J06887J31554J56220J72664J89109J97330K05553J97331
10204.4b762628J97330J97331J80886J72664J64443J47998J31553J23332TJ15109J23332
10202.8a085318J31553J47998TJ64442J64443J72664J56220TJ39776J15109R0444M1110
10201.1E42659%n7555j31553k05553k71330l69995m43993n17993n83770o24880o57769
10199.5c321732o74213o65990o57769o16658n83770n26215m76882m11106l53550l04219
10198.1h592104k46662k05553j56220j31554j06887q2221n7555l2889q222J6444M9333
10196.5i554090R0443J23332J64442K05553K46663K79551L12441L28884L45329L37106
10195.1g120346L20663K95995K54886K13774J56221R8665M1110%n7554r0444j15109
10193.5f002139j47998j64442j80887j89108k05553k05552k13775k21997Tk30219Tk38442
10191.8h452328k38440k38442k46663k38441Tk30219k21997k05553j80886j64443j47998
10190.2a0803851j23331r0443q2221o5777m9333l2888l2889l2888j6444k4667q222
10188.6a1362954%Q222M1111N7555R8665J39776J80886K38441K95996L53551M02883
10187i545868M52216N01548N42660N67326N83769O00214TN91992N75547N42660N01548
10185.4c486174M60438M02883L45329K79552K21997J39775Q2222%n7555j23332j80886
10183.8a915751k21997k71330k87774l04217l04219k87773k71330k38441j89109j47997
10182.4d439938r0444m1110Q222O5777J06887J47998J72664J97331K05553K13774K13775
10180.8c239511K05553TJ80886J64442J47998J06888Q2221M1110Q222l2888o5777r0443
10179.1b285746j06887j15110j23332j06887q2221p3999m1111j6444Q222L2889M9332
10177.5b861294N7555O5777P3999O5777M9333M1110Q222j6444m1111q2221j15109j39776
10175.8b894182j80886k05553k21997k38441k54886k46663Tk38441k13775j97331j80886
10174.2e319704j56220j31554j23331r8666q2221p3999m9333l2888%K4666N7555R0443
10172.5e895252J39776J80886K13775K46664K87774L12440L28884L53550L69995L86440
10171c075068L86439L94661L78217L53550L20663K71329K05553J47998O5777q222r0444
10169.4f49547j64442k38441k87774l45328l86439m02884m27549m35772m27550m19327
10168d185053m11106l94661l86439l61773l45328l20662k95997k71329k46663k13775
10166.6g432786j97330j80887j56220Tj39776Tj31553j31554j15110j15109r8666p3999
10164.8i068986m9332k4667Q222N7555R8666J47998J97330K54885K95996L28885L61772
10163.3g391676L69996L69995L69994L53551L28884L12440K87774K71330K54885K38441
10161.8d234386K21997J97331J89108J56220J39776J06888Q2221L2888Q222m1110q2221
10160.2c223066j15110j47998j80886j89109k05552j97331j80886j64443j23331q2221
10158.8d809933l2889Q222N7555R8665J31554J72664J97331K13775K38441K54885K71330
10157.2c198400K79552K79551K87774K79552K71329K46664K30219J89108J56220J15110
10155.8h63321O5776K4667j6444n7555r0443j23332j39776j72664j89109k05552k21997
10154.2a989750k30219k46663k54886k63107k71330Tk71329k63107k54886k38441k13775
10152.6d768823j89108j72665j39776j23331r8665q2222q2220p3999r0444j15109j39776
10151f076138j80886k13775k63108k95996l37106l61773l78216l78218l69995l61773
10149.6i216984l28884k87774k63107k13775j89108j56221j47998j39775j56220j64442
10148.1a1264288j97331k21997k54885k79552l04218l20663l20662l12440k87773k63108
10146.7a4026917k30220j80885j39776r0444o5776k4666j6444%WJ6444L2887M9334
10144.5a4676463R0443J31554J64442K13774K46663K79552L04219L28883L45330L53550
10143.1a2218053L53551L61772L53551L45328L37107L28885L12439K95996K87774K63108
10141.7h978542K54885K30219K05553J89108J64442J39776J15110R8665Q2221N7555
10140.2g441008M1110L2889%j6444m1111o5776r8666j15109j31554Tj39775j15110
10138.5h222108r0444o5777l2888%L2888M1111M9333M1111K4666q223m1110q2221j15109
10136.6h468771j47998j72665j89108k05553j97330j80887j72664j56220j31554j06887
10135.2a0129637r0444o5776n7555m9333l2888m1111l2888m9333m1111m9332n7555
10133.6a0696963m9333m9332l2888q223Q223L2888P3999R8665J39776J56220J72664
10132a0154304J80886J72665J64442J31554R8665O5777K4666q222l2889n7554p3999
10130.4i488313r8665j06888j06887j23331j23333j31553j31554j23331j23332j15110
10129a0672297j06887r8666q2220o5778m9332l2888q222J6444M9333Q2221J23331J64442
10127.3a0680519K13775K63108L20662L69995M11105M52216M85104M93327N01549M93326
10125.8f676352M60438M19328L78217L20662K63107K13775J72664J23332R8665P3999
10124.4d152165N7555M9333M1110M9333M9332N7555O5777Q2221P3999R0444R0443R8665
10122.7c346398R0443R8665R0444Q2221TO5777O5776M9333M1111L2888K4666J6445
10120.9b606408K4666J6444K4667J6444TQ222%q222j6444l2889l2888m9333n7555o5776
10118.9b762628r0444j06887j31554j47998j89108k05553k38441k54885k71330k79552
10117.5d678380k87773k79552k71330k38441k13774j64443j23331o5777j6445M9333
10116f289913R8665J47998K05553K38441K79552L04218L37106L45329L53550L53551
10114.6c625950L53551L45328L20663K95996K79551K38441K21997J89109J64442J39776
10113.2a077096J31554J06887R8665Q2221O5777M1111K4666Q222j6444m1111n7554
10111.6f33102p3999q2221r0444r0443q2221r0443Tq2221r0443r8666j15109j15110
10109.8a734865j39776j47998j56220j72664j80886j80887j89108j89109j97330j97331
10108.4c486174k13775k30219k46663k63107k95996l20663l53550l69995l86439l94662
10107f561243l94661Tl78217l53551l37106k95996k63107k21997j89109j39776j06887
10105.4i636311n7555l2888%L2888N7555P3999R0443J15109J23333J56219J72665J89108
10103.7h715435K13775K30219K38441K63108K63107TK63108TK38441K30219K05552
10102.1f043250J89109J56220J31554J15109R8666Q2220P3999N7555M9333TL2888J6444
10100.3d990820q222j6444m9333n7555p3999Tp3998o5777m9333k4666j6445Q223Q222
10098.5e484146K4666J6444%j6444l2888o5777q2221j15110j31554j47998j64442j72664
10096.7f372134j89109j89108Tj97331Tk05553j97330k05553k13775Tk21997k21996
10095h814100k30219k38442k38440k38442k30218k21997k13775j89109j72664j47998
10093.6a0935404j31554j15109q2221o5777m9333k4666q222%J6444UK4667J6444K4666
10091.6a1297177L2889M1110O5777R8665J31554J80886K21997K79552L28885L78216
10090.1i537646M27550M52216M76883M85104TM85105M60437M43994M11106L86439L53550
10088.5d670158L20663K95996K63107K38441K13775K05553J80886J72664J56220J56221
10087.1b466632J39775J31554TJ23332J31553J31554J39776J56220J72664J80886K05553
10085.5h22211K13775K30219K38441K21997K30219K21997J97331J80886J47998J23332
10084.1A183984R8665N7555K4666j6444n7555j06887j47998k05553k63108l04218l37106
10082.5g3999l94661m27550m52216m68660m76882m68660m68661m43993m11106l78217
10081.1d464605l45328k95996k54886k13775j64442j31553q2221m1111Q222M9333R8665
10079.5e837697J39776J97330K46664K95996L28884L61773L86439M02883M11106M02883
10078b663963L94661L78217L53551L12440K87774K38441J97330J39776R0443K4667
10076.6b46663m1111j15109j80887k54885l28884l86439m52216m93327n26215n50881
10075.2c576617n50881n50882n17993m76882m35771l69995l12440k38442j80886j15110
10073.7g325899o5777j6444Q222L2889M9332O5777P3999R8666J06887J31554J64442
10072.1f676352J97331K21997K63107K87774L12440L20662L28884L20663L04218K71329
10070.7c847947K46664J97330J47998J15110N7554L2889q222l2889m9332m9333Tl2888
10069c272399q222Q222L2888O5777P3999Q2221TN7555M1111q222m1111r0443j23332
10067.1c099735j64442j97331k05552k05553j97331j80886j47998j23332q2221m9332
10065.7d653713j6445Q223L2888N7555P3999R0443TR8665J06888J06887J15110J23331
10063.9c765726J23332J31554J56220J64442J89109K21996K38442K79551L04218L28885
10062.5a627977L53550L78217L86439L94661L94662L94661TL86439L78217L69995L53551
10060.9B557076L37106L12440K95996K63108K30219K05552J64443J23331R8665O5777
10059.5D653713M9333K4666Q222%Q223Q221K4667M9332P4000J06887J31554J56220
10057.7E295038J72664J80887J72664J47997J15110O5777Q222m9333j15109j80886
10056.3E813031k38441k79552l20662l37107l53551l37106l37107l04217k79552k54885
10054.9B770851k21998k05552j80886j80887j80886j97331k21997k46663k71330l12440
10053.4E50881l37106l53551l78217l94661Tl86439l78217l53551l28884k95996k46663
10051.8c297065k05553j56220j06888o5777j6444K4667M9332P3999R8666J15109J23332
10050.3c362842J23331J39776TJ56220TJ64442TJ72665J72664TJ72665J64442VJ72664
10047.9g97545J72665J72664J80886J89109J89108J97331K13775K21997TK38441TK46663
10046.2A685532K46663K38442K38441K21997K05552J89109J64442J31554J06887O5777
10044.8C494396K4666q222n7554r0444j31553j56221j97330k21997k46663k63108k79551
10043.2A866419k95996l04218Tl12440l04218k87774k63108k38441k13775j64442j23331
10041.6i45542q2222l2888Q222M9333P3999J06887J31554J56220J64442J80887J89108
10040@J89108K05553K13775TK21997K05552J97331J80886J39776J15110N7554Q223
10038.3A948640l2889r0443j39776j72664k05553k30219k38441Tk30219Tk05553Tj97330
10036.4d68660j97331k05553k13774k21997k30219k46663k54886k54885k63108k54885
10035b811961k46663k38441k13775k05553j80886j64442j47998j39776j31554j23332
10033.6d604381j15109j23332j23331j31554j47998Tj72664j80887j89108k05553Tk05552
10031.8f553020k13775k05553Tk05552k05553j97331j97330j89109j72664j64442j23332
10030.2h633214r8665m1111Q223P3999J47998K05552K79552L37106L78218M27549M52216
10028.7f462577M60438M76882M60438M52216M35772M02883L78217L37107K95996K63107
10027.2b499521K30219J89109J64442J31554J06887Q2221O5777M9332L2889J6444Q222
10025.6a422425q222Tj6444Tj6445j6444q222%TJ6444TJ6445K4666TJ6445J6444VK4667
10022.8a307315L2888L2889M9332M9333N7555M9332M9333L2888J6445%l2889n7555
10021a027764q2221r0443r8665Tr0444o5776m1111j6444Q222L2888M1111N7555M9332
10019.2a422425M1111K4666%l2888n7555p3999r8665j06888r8665r0443p3999l2889
10017.4b022639%L2889P3999J06887J39776J47998J64442J56220J39776J23332R0443
10015.8h46877N7555Q222l2889p3999j15109j47998j80887j97330k05553k13775Tk13774
10014.1b376189j97331j89108j80887j72664j56220j47998j39776j23331j15110r0443
10012.7c889057q2221n7555l2888q223K4667N7555R0443J39775J64443K05552K30219
10011.1c157290K54886K71329K79552TK71329K54886K54885K30219K13775J89108J80887
10009.5d76882J64442J56220J47998J39776TJ47998J47997J56221J39775J39776J23332
10007.9A126429R8665P3999L2889%m1111p3999j15110j47997j72665j89108j97331
10006.3C94661j97330j97331j72664j56220j31554j06887p3999m1111j6444J6444M1111
10004.8f41324N7554P3999TQ2221TQ2222P3998P3999N7555O5777N7555M9332M1111
10002.9B30219M1111M1110L2889M1110M9333M9332O5777P3999TQ2221R0444Q2221R8665
10001A052430R8665TJ15110J31554J47998J64442J89108K13775K38441K54886K63107
9999.4B968181K71330K63107K46663K13775J72664J31554P3999Q222m9332j15110j72664
9997.9D012389k30219k71330l12440l45328l69995l94661m02884m11105m19328m19327
9996.4D35772m11106l94661l78217l45328l12440k71330k13775j56220j06887m1111
9995b195303Q222N7555R0443J23332J31554J39775J39776J23332J15109R8666P3999
9993.4a093540O5776L2889J6444%k4666n7555p3999j06887j39776j72664j97331k30219
9991.7a981528k54885k71330k79552k79551k71330k54885k21997j97331j47998r8665
9990.2d259052m9333Q222N7555J15110J56220K05552K38441K63108K87774TK79551
9988.6b409078K71330K38441K13775J72664J31554Q2221M1110%m1110o5777r8665j15110
9986.9a578645j23331j31554j23332j23331j15110r8665q2221p3999n7555m9333m1110
9985.3b598186l2889k4666m1111l2888n7555n7554q2222r0443j15109j39776j56220
9983.7c428619j80886k05553k30219k46664k54885k63107k54886k46663k21997j97330
9982.3e730809j64443j31553j06888o5777k4666%M1111P3999J15109J64442K13775
9980.7e615700K63108L04217L53551M02883M35772M68660M93327N17993N34437N42659
9979.3a299093N50881N42659N17993N09771M85104M52216M27550L86439L45328L12441
9977.8C231289K79551K38441K05553J72664J47998J06888Q2221M9332J6445j6445m9332
9976.3D464605p3999r8665j15110j39776j56220j80886j89109k05552k30220k46663
9974.8B828405k63107k79552k87774k95996k87773k79552k71330k38441k13775j97330
9973.4B13775j80887j56220Tj72664j80886j97331k21997k38441k63107k71330k79552
9971.8b104860k63107k54886k30219j97330j64443j39775j23332r8665r0443q2221
9970.4c749281q2222q2221r0443q2221p3999q2221o5777To5776p3999q2222j06887
9968.6d703046j23331j56221j72664j89108j97331j89108j72665j47998j06887o5777
9967.2f224136j6444M1110Q2221J23332J64442K05553K46663K79552L04218L45328
9965.8d448161L69995M02884M35771M43994M60438M68660M60439M52215M43994M19328
9964.3i0443L94661L86439L61773L28884L12440K87774K54885K21997K05553J64442
9962.9B828405J47998J15110R0443P3999N7555L2888Q222j6444l2888p3999r8666j23331
9961.1C009292j56220j89109k13775k30219k54885k71330k79551k87774Tk79552k79551
9959.6B79552k79552k63107k79552k71330k79551k87774l04218l20662l37107l61773
9958.1b705074l94661m27550m60437m93327n09771n42659n50881n59104n59103n34437
9956.7g737004n17992m85105m43994l86439l45328k79552k30219j72665j06887n7555
9955.2a0762740%N7555R0443J39776J72664K05553K21997K30219K38441UK21997K13775
9953.4h493438K13775K05553J97330K13775K21997K38441K54886K79551K95996L12440
9951.9f059694L20662L28885L28884L28885L04217K95996K71330K38441K05553J80886
9950.5c255955J39776J06887O5777M1111Q222j6444k4667m1110m1111l2888k4666Q222
9948.8c066846L2888Q2221J15110J64442K13775K54885K95996L28884L53551L53550
9947.3h71544L45329L12440K63108K05552J31554L2889n7555j64442k54886l45328
9945.9d02883m35772m93327n50881n67325n91992n75548n42659n01548m43994l78217
9944.4e484146l04218k30219j47998q2221q222M9332R0443J23332J39776TJ23331J06888
9942.7e484146O5777J6444l2889p3999j31553j89109k30219k87774l28884l78217m11106
9941.1g465675m52215m60439m76882m68660m43994m02883l45329k87774k05552j31554
9939.7a1140957n7555L2889R8665J64443K21996K63108K87774K95995L04218L04219
9938.3i225205K79551K71330K63107K46663K46664K38441K46663TK38442K30219K13774
9936.7f503688J97331J72664J31554R8665M9333Q222k4666p3999r8666j23331j47998
9935.1f314579j47998j64443j47998Tj31553j15109r8666p3998n7556l2888j6444Q222
9933.4g441008Q222L2888L2889L2888M1111M1110L2889M1110K4667L2888K4667K4666
9931.6g071013K4666K4667K4666L2888L2889L2888L2889L2888M1111M1110TM1111M1110
9929.8f627020M1111L2889L2888K4666K4667Q222q222j6445k4665m1111Ul2888k4666
9927.7f692796%L2888O5777R8665J31554J72664J89109K05553K21996K13775TJ97331
9926d949709J80886J47998J31554R8665P3999M1111J6444j6444l2889n7555q2221r8665
9924.3d546826j15109j23332j39776Tj47998Uj39776j39775j39776Tj47998j56220
9922.4f372134j64442j80886k05554k13774k38441k54885k71330k87774k95996l12440
9921h797656l12440Uk95996k87774k63107k38441k05554j80886j39776j06887o5776
9919.3a1519173m1111q223K4667M1110O5777Q2221R8666J23331J31554J56220J89108
9917.7a0655853K05553K46664K79552L20661L45329L78217M19328M35771M68661M85104
9916.2g071013N01548N26215UN17993N01549M76882M27550L86439L20662K63107J89109
9914.5a907529J23332N7554Q222n7554r0444j39775j64443j97330k13775k30219k38441
9912.9c050402k54886k46663k54885k46663k30219k13775k05553j89108j64443j47997
9911.5e204594j31554j06888q2221o5777m1110q222%K4666M9333M9332O5777P3999
9909.8e377259P3999TO5777TM9332M1111J6444Q222q222k4666m1111l2888m1111k4666
9907.7e155262q222Q222L2888M9333O5777R0443J06888J23331J39776J56220J80887
9906.2d209719J97330K30219K63108K87773L12441L28884L45328L53551L45329L28884
9904.7a216872L04218K71330K38441J97330J47998R8666P3999K4666q222m9333q2221
9903.1@j15110j47997j72665j97330k05553k13775Tk05552j89109j72664j47998j31554
9901.4b113082j15109r8666r0443Uj06888j23331j39776j64442j72665j97330k13775
9899.7c716393k21997Tk30219k21997k05553j80886j47998j15109q2221l2889%L2889
9897.9e344370O5777Q2220R8666R0443R8665P3999N7555M1111Q222j6445m1110p3999
9896.2d859266r8665j31554j56220j72664j97331k13775Tk05552j89108j64443j31554
9894.6f733907q2221m9332q222K4665M9334P3999Q2220R0444Q2221O5777O5776M1111
9892.9f298135K4666J6445Q222q222q223j6444k4666j6444k4667k4666Tl2889l2888
9891f462577l2889m1110Tm9334m1110l2889j6443q222K4665M9334R0442J31554J64442
9889.2f265247J97331K21997K38441K46663K46664K38441K13775J97330J72664J47998
9887.7d143943J15110R0443P3999M9333K4666J6444Q222T%UQ223K4666TM9333O5777
9885.4c584839Q2221J06887J31554J56220J97331K13774K54886K79551L12441L28884
9884a521090L45328L53551TL45328L04218K79552K46663K05553J56220J06888O5776
9882.4A241538J6445l2889p3999j31554j72664k13775k63107l04218l37107l61772
9881f33102l86439l94662l86439l61773l37106k87774k30219j72664j06887m1111K4666
9879.4c313510R0444J39775J89109K38441K71330L12440L28884L53551L78217L94661
9877.9f16658L94661TM11106L94661L78217L69995L37106L04218K63108K30219J80886
9876.4C042180J31554R0443M1111q223m1110r0443j15110j47998j72664j89109k13774
9874.8B326857k13775k30219Tk38441Tk46664k63107k63108k63107k63108k79551k71330
9873f74213k79552k79551k95996k87774l04218l12440l28884l20663l37106l37107
9871.6c757504l37106l45328l45329l53551l45328l45329l28884l12440k71330k30219
9870.2f972348j64442r8665q223O5777J64443K38440L12441L78217M27550M52216M76882
9868.6d727712M60438M43994L94661L45328K71330J97330J06888L2888m1110r8666
9867.1b614631j64442j97330k21997k30219k13775j97331j56220j15109m1111J6445
9865.7d135720Q2221J56220K13775K71329L04218L20662L28885L20662K95996K46663
9864.3a595089J89109J23331M9333l2889j15109j80887k63107l12440l53551l78217
9862.8b869516l94661l86439l61773l28884k71330k13774j47999p3999j6444M9333
9861.4e015486R8665J47998J80887K05552K21997K30219K38441K21997TK05553J97331
9859.8b844849J72664J47998J23331J06888O5777M1110Q222k4666n7555q2221j15109
9858.2b458410j31554j56220j72664j80887j97330j97331k05553Tj97330j89109j80886
9856.6d472827j64442j31554j15109p3999m1111q222J6444M1111N7555N7554O5777
9855.1d768823M9333L2888J6444q222l2888m9333p3999r8665j06887j23332j39776
9853.5e303260j39776Tj31553j15110r0443o5777k4666K4666N7555J15109J47998J80887
9851.7e484146K21997K54885K71330K95996L20662L28884L61773L78217M11105M43994
9850.3b195303M76882N17993N59104N91991O16658O41325O49546O41325O16658N67325
9848.9C683504N09771M43994L53551K63107J64442Q2222q223q2221j39775k05553k30219
9847.3D834600k63108k71329k71330k63107k38441k13775j97331j72664j56220j39776
9845.8B647519j39776j31554j47998j64442j72664j89109k05552k21997k30219k46663
9844.4G97545k63108k63107k79552k87774l04218l12440l04218l12440k87774k79552
9843b096638k46663k21997j89108j47998j06888p3999m1110q222K4666N7555O5777
9841.4b984625R0443J06887J15110J23332J31553J31554TJ23331J31554TJ39776J39775
9839.6a488202J39776J56220TJ64442J56221J64442J56220TJ47998J23331J31554J15110
9837.9B79552J06887J06888R8665TJ06888J23331J39776J72664K13775K63108L12440
9836.3B022639L69994M35772M76883N26215N59103N75547N83770N67326N34436M93327
9834.9G145012M27550L69995K79551K13775J31554N7555%n7555r0443j23332j23331
9833.3H230331j31554j15110r0443n7555k4666Q222N7555Q2221J15109J39776J64443
9831.7H378329J64441J72665J72664J64442J39776J23332R0443O5777K4666j6444m9333
9830.1I430758r0443j15110j39776j64441j80887j89108k05553j97331k05552j97331
9828.7G745226j97330j89109j80886j72665j64442Tj47998Uj39776Tj39775j39776
9826.8E673255j31554j23332j15109j06887r8666q2221o5777m9332l2889k4666j6445
9825.3D826377%q221%q223%j6444Tl2888l2889m9333n7554o5777q2221r0443j06888
9823.1D259052j06887j06888r8665Tr0443p4000o5776n7555Uq2221j06887j39776j89108
9821.1B927071k46664l04218l69995m19327m68660n01549n26215n17993n34437n09770
9819.6a471757m93327m68660m35772l94661l61773l20662k79552k38441k05553j80886
9818.2d851044j56220j31554j23331j06888r8665r0443p3999o5777m9333k4666q222
9816.6e780142Q222L2888M9333N7555Q2221R0443R8665J15110J31554J31553J56221
9815d826377J56219J80887J80886J89109J89108J89109J89108J89109J80886J89109
9813.6b992847J89108J97331K21997K38441K79551L04218L45329L78217L94661M11106
9812.2c2888M11105L94661L69995L28884K87774K21997J72664J06888M9332%m9332
9810.6B261080q2221r8666j23331j23332j31554j06887Tq2222o5776m1111k4666%J6444
9808.7A290871L2888M9333P3999R0443R8666J06887J23332J15109J15110J06887R8665
9807.1B302190Q2221P3999N7555M1111K4666Q222j6444m1111p3999j06887j47998j89108
9805.4B014417k38442k79551l37107l78217m19327m43994m76882m93327n01548m93327
9803.9b047305m85104m60438m35772m11106l78217l45328l04218k63108k30219j80886
9802.5e541701j39776j06887o5777k4666%J6444K4666L2889K4666Q222j6444m9333
9800.8e837697p3999j06887j31554j47998j64442j80887j72664Tj64442j47998j39776
9799.2g441008j15109r8666q2221p3999o5777Up3999Vn7554l2888%L2888Q2221J23331
9796.8h156332J64443K05552K38441K54886K71330K79551K79552K71329K71330K63108
9795.3e656810K54885TK46663K54886K46663K54885K46664K38441K30219K05553J72664
9793.7c050402J47998R8665N7555J6444k4666o5777r8665j15110j47998j56220j72664
9792.1c510840j80887j80886j89108j80887j80886j64442j56221j47997j23332j15110
9790.7e130596j06887r8665r0443q2222r0443q2221p3999o5777n7554l2889q222J6444
9789e903474N7555R8665J39776J72664K13775K38441K71330K87774L12440VK87774
9787.1b885960K79552K46663K21997J89108J64443J23331R8665O5777K4667j6445n7554
9785.5a545756j06888j47998k05552k54886l04218l45328l94662m35771m60438n01549
9784.1d703046n26215n50881n67326n83769n83770Tn67325n42660n01548m43994l86439
9782.5a0540743l20662k46663j72665j06887m9333q222K4666M9333N7555O5777N7555
9780.9a1190289N7554M9333TM1110M9333TN7554N7555O5777UO5776M9333TL2888K4667
9778.6a0359856J6444UM1111M9332Q2222J06887J39776J80886K13775K46663K87774
9776.9h962098L04218L28884L37107L37106L45329L37106L20663L12439L04218K95996
9775.4e739032K95996UL04218TK95996K79552K54885K21997J72664J31554P3999J6444
9773.6b795517l2888q2221j06888j31553j47998j39776j15110r8665n7555j6444K4666
9772c699949O5777J06887J39776J56220J72665J72664J56220J47998J15110R0443M9332
9770.4b326857Q222k4666o5777r8665j23332j56220j64442j80886j64442j56221j31553
9768.8c584839r0443m9333q222L2888Q2221J15110J47998J56220J72664TJ56220J56221
9767.1b540631J31553J15110R0443O5777M1110Q222q222m1110o5777q2221r0443r8666
9765.4b474855r8665q2221o5777m9333l2888q222Q222J6444Q222Tq222l2888o5777
9763.5b877738r8665j39776j72664k05553k21997k30219k38441k30219k21997k13775
9762.1d851044j97331j89108j80886j80887j72664j80886j72665j64442Tj47998j39776
9760.5f742129j23331j23332j15110j15109j23331j31555j47997j56220j72665j89108
9759h139887j97331k05552k13775Tk21997k13775Tk05553j89108j64442j47998j15110
9757.3a0442078q2221m9332k4667J6445M1110P3999J06888J31553J64443J89108K21997
9755.7i652755K46663K79552L12440L37106L78217M11105M43994M85105N34437N67326
9754.3e656810O08435O49547O82435O98879P15324P15323O98879O74213O41325O00214
9752.8A027764N67325N17993M76882M35772L94661L61773L28884K79552K38441J89109
9751.4D818156J23331P3999%n7555j23331j72665k30218k79552l20662l45329l78217
9749.8C107957l94661m11106m11105m02883l86440l78216l53551l20662k79552k54885
9748.4d85104k05553j64442j06888m1110Q222P3999J31554J89108K46663K87774L12440
9746.8B46663L61773L69995L78217TL61773L45328L12440K95996K71330K46663K30219
9745.2C798614K13775TK05553K13774K21997K30219K38441K46664K54885K71329K63108
9743.6F372134K63108K63107K46663K30219K13775J89108J64443J31553J06887O5777
9742.2H246774K4667q222n7555r8666j47997j80887k13775k46662k71330l04218l12440
9740.6F429689l28884l45329l53551l53550l69995Vl53550l45329l20663k87773k38441
9738.7B022639j97331j31554p3999%O5777J31554J97331K54885L12440L53551M02883
9737.2C338176M27550M52216M68660M85104M93327N01548M93327N01548M85105M85104
9735.7H131665M60439M52215M27550M02883L78217L45329L28884K95996K71330K46663
9734.3A1741171K13774J89109J56220J06888P3999L2888j6445o5776j15110j47998
9732.8A2168720j97330k38442k63107k95996l12440l37106l53551l61773l69995l69994
9731.4I068986l78218l78216l69995l78218l86438l94661m02884m19327m35772m52216
9730E073041m68660m85105m93326n01549n09770n17993Tn09771n17993n01548m93327
9728.4d43994m85104m68660m52216m27550l94661l69995l37107l04217k71330k30219
9726.9d185053j97331j64442j31554j06887p3999m9333m1110j6444j6445q222%q222
9725.2d999042j6444k4666l2889n7555o5777r0443r8665j15110j23331j31554j23331
9723.6e878807j15110r8665q2222n7554l2889j6444Q222K4667M1110N7555Q2221R0443
9721.9e977473J06888J39776J56219J80887K13775K30219K54885K63107K79552K71330
9720.5c880835K79552K63107K46663K21997K05553J64442J47998J15110R8665Q2221
9719b055527P3999TQ2221R0443R8665J23332J39776J64442J89109K05552K30219K46664
9717.3c37106K71329K79552L12440L28884L37107L53550L61773TL69995L53550L37107
9715.7C329954L20662K87774K46663K05553J64442J06887O5777Q222l2888p3999j15110
9714.1D513937j31553j47998j64442j56220Tj31554j15110r0443o5777l2888%L2888
9712.4C354620N7555Q2221J06887J23332J31554J31553J23332J15110R0443P3999M9332
9710.8D439938K4667Q222%TQ222K4666N7555Q2221J15110J56220J80886K05553K21997
9708.9E525257K38441K30219TK21997J97331J72664J39776J23331R8666P3999M9332
9707.4G301232M1110K4667Q222%q222k4667l2888m9332o5777q2221r0444j06887j15110
9705.5F799683j23331j31554j31553j23332Tj06887r8665q2222o5776n7555m9333n7554
9703.8E648589m9333o5777q2221r8666j31553j56220j89109k38441k79551l28885l78217
9702.2C650616m11105m60438m76883n01548n01549n01548m68661m43994m02883l69995
9700.7h87988l20662k79552k46663k21997j89108j80887j72664Tj89109j97330k21997
9699.2c280621k46664k71329l04218l37106l53551l86439Tl94662l78217l53550l20662
9697.6g013458k71330k13775j56220r8665l2889J6445N7555J06887J31553J64443J80886
9696g128568K05552K05554K13774K21997TK13775K05553J97330J89109J64442J56220
9694.4d933265J31554J23331R0444Q2221M9332L2889Q222q222l2889n7554o5777r0444
9692.7d670158r8665j23331j31554j56220j72664j89109k13775k21997k38441Vk21997
9690.8g153234j97331j89109j56219j23332r0443n7555j6444K4666O5777J15110J47998
9689.2g630116J97330K21997K54885K71330K87774K95995K95997K95995K87774K71330
9687.8d949709K63107K46664K21996K05553J89109J56220J39775J06888Q2221N7555
9686.3c280621M1110J6445%q223k4666l2888m1111m1110m9333Tn7555m1110m9333m1110
9684.3c658838k4666k4667j6444q222T%q222q223k4666m1110n7555p3999r0443j15110
9682.3d160387j39776j47998Tj56219j39776j23332r0443n7555j6444K4666Q2221J23332
9680.6d949709J72664K13775K54885K79552L04218L12440UL04218K95996K79552K71329
9678.9a636200K46664K38441K30219J97330J89109J56220J23332R0443N7555Q222l2889
9677.3a31554o5777j06887j47998j64442j89109k05552k13775Tk30219k21997Tk13775
9675.5b326857k13774k05553j89109j80886j72664j64443j47997j56221j47998j39775
9674.1d045277j39776Tj31554j39776j23331j31554Tj31553j23332j31554Tj23331
9672.4e623922j31554Tj31553j31554Uj31553j31554j15109r8666o5777m1110q222
9670.5g005236M1110Q2221J31554J72665K13774K46663K79552K95996L04218TK95996
9668.9d637269K71329K46664K05552J64443J15109P3999L2888Q223l2889m1110n7555
9667.3c650616o5777Tn7555n7554m1111Tl2888Tm1111l2888m1111n7555o5776p4000
9665.3d357718q2220r8666r8665j06888j06887r8665r8666q2221o5777m1110q222Q222
9663.6e237483M1110P3999R0444J06887J31554J39776J47998J56220TJ64442UJ56220
9661.7c543729J56220J39776J15110R0443P3999L2888Q222k4666m1110o5777q2221
9660.1c140845r0444j06887j15110j31553j39776j56220j72664j97331k13775k38441
9658.7d703046k38441Uk21997j97331j72664j31554r8665o5777l2889q222K4667M9332
9656.8f273469Q2221R8666J31553J56221J80886K05553K21996K38442K46663K38441
9655.4d472827K30219K13775J80886J56220J31554J06887Q2222Q2221P3998Q2222R8665
9653.8c033958J15110J47997J72665J97330K30219K54886K79551L04218L20663L37106
9652.4f74213L28884L28885L12440K87774K63107K13775J64442J15110M9332q222p3999
9650.8A307315j31553j89109k46663k79552l20662Tl45329l37106l28885l12440k87774
9649.2a792420k79551k54886k46663Tk38441k63108k71329l04218l37107l69995m02883
9647.6e007264m27550m52216m68660m76882Tm85105m68660m60438Tm35772m27550m11105
9645.9a0458522l94661l78217l45329l20662k87774k38440j97332j47997r0444m1110
9644.5a2900488K4667P3998J31554J89108K38442K95996L45328L86439M27550M52216
9643a0335190M60438M52216M27549L94662L45329K79551K21997J47998R8665M1110
9641.6g465675q222m9332o5777r8666j23331j31554j47998j64441j72665j89108k05553
9640h822322k13775k30219Tk46663Tk46664k46663k46664k38440k38442k13775j97330
9638.3a1617839j80886j47998j15110p3999l2888Q222N7555R8665J47997J80887K30219
9636.7a1445175K63108K95995L20663L53551L78216M02884M19328M27549M43994TM43993
9635.1g251900M19328M02883L61773L28884K79552K30219J80886J31554R0444N7554
9633.7d768823K4666%q221q223q222%J6445L2888M9332P3999R0444J06887J31554J56220
9631.6d111054J72664J89109K05552K13775K38441TK54886K63107K71330K71329K87774
9630.1a504646K79552K71329K63108K46663K13775J80886J31554R8665N7555Q222l2888
9628.5B13775p3999j15110j39776j89108k13775k54885k95996l37106l69995m02884
9627b178859m35772m52215m52216m35772m02884l53550k71330j89108q2221K4666J23332
9625.4e105929K38441L20662M02883M68661N09770N34437N42659N26215N01549M52216
9624f08436L94661L20662K63108J89108J15110M1110j6444q2221j23331j64443j89108
9622.4A39776j89109j97330j80887j56220j06887o5777%N7555J31554J89108K46663
9620.8a31554K87774L28884L53551L45329L37106L04218K54885J97331J39776P3999
9619.4B491299Q222m9333r8665j47998j80886j97331k21997k30219Tk21997Tk05552
9617.7D93327k05553j89109j80886Tj72665j72664j80886j72665j64442j72664j56220
9616.1a455313j47998j23332j06887q2221n7555l2888j6445%Q222Q223%k4667m1110
9614.2b071971p3999j06888j56220j89108k46663k79552l28885l53550l86439l94661
9612.8d587936m02884l94661l86439l53551l20662k87774k38441j97330j47999r0443
9611.3g408120l2888L2888R8666J72664K46663L20662L94661M68661N34437N83770
9609.9d587936O24880O57768O57769O49547O16658N83769N34438M68660M19327L61773
9608.5I86653L12440K63108K30219J97330J72665J56220J39775J23332J06887Q2222
9607B770851P3998M9333K4666%k4666m9333q2221j15109j31554j56220j89108j97331
9605.3A973306k21997k30219Tk21997k05553j89108j56220j15110r0443m9333k4666
9603.7B38441Q222J6444K4667L2888M1111M1110M9333O5777R0443J15110J47998J80886
9602A052430K13775K46663K54885K79552TK87774K71329K63107K46664K21997J80886
9600.4C798614J56220J06887M9333%n7555j31553j89109k54885l04218l61773m02883
9598.8B409078m27550m52216Um43994m11105l94661l61773l28884k79552k38441j80887
9597.1b014417j39775q2221m9333j6444Q222K4666TQ223Q222k4667l2888m9333o5777
9595.2b400856o5776p3999n7555m9333k4666%K4666N7555R0443J15110J47998J72664
9593.5b063749J97330K21997K46664K54885K71329K87774L04218TL28885L37106L45329
9591.9A035986L61772L69995TL78217L69995L61773L45328L28885L04218K71329K21997
9590.3D719490J72664J06888L2888m1110j23332k13775l04218l86439m68660n42659
9588.9B951737o08436o65991p07101p31768p48212Tp39989o98880o65990o16659n59103
9587.3d538604n09771m68660m11105l86439l45329l20662k95996k71330k54885k30219
9585.9h033000j97331j72664j39775r0444m1110J6444P3999J39775K05553K71330L28885
9584.3g638338L78216M27550M60438M85104N09771TN17993N01548M93327M68660M35772
9582.7b450188M02883L53551L04218K54885J97331J39775R0444K4666j6444n7555r0443
9581.1h46877j15110j23331j23332Tj06887q2221n7555l2888q222J6444M9333P3998
9579.4a479980R8666J23331J56221J89108K05553K38441UK46663K21997J97331J47998
9577.7H22211J15109M9333Q222l2888q2221j06888j23331j23332j31554j15109j06888
9576.1A72664r8665p3999r0443Tj06888j31554j64442j97330k38441k79552l12440
9574.5a611533l28884l37107l28884l12440k71330k30219j64442j06888m1110K4666
9573c708171R0443J39776J89109K21997K54885K71330K87773K87774L04218L12440
9571.6a348426L20662L37107L61773L61772L94662M02883TL86439L61773L28884K79552
9570B589964K13775J64442R0443L2889k4667p3999r8665j31554j47997j47999j39775
9568.4B326857j23332j06887r0444n7554l2889q222J6444M1111O5777P3999R0443TQ2221
9566.6B367967P3999N7555M1110Q222q222m9332o5777j06887j39776j56220j97331
9565A825308k13775k30219k38441k46663Tk30219k21997j97331j64442j56220j23332
9563.4d43994r8665o5777m1111q222J6445N7554R0443J15110J47998J72664J89109
9561.8A31554K05552K13775TK05553J89108J64442J39776J06888O5777L2888q222m1111
9560.1A619755q2221j06887j39776j56220j64442Tj47998j31554r8665n7555q222M1110
9558.4D02883R0444J56220K13774K63108L12440L53551L94661M19327M35772M43994
9556.9C486174M35772M27549M02883L61773L20663K79551K21997J64443J06887M9332
9555.5F257024%m9332r8666j39776j64442k05552k30219k46663k79552l04218l20662
9553.9D217942l53551l78217m02883m27550m43994m60438Tm68660m60438m43994Tm19327
9552.2i45542m02884l78217l45328l12440k71330k21997j72664j15110n7554q223M9333
9550.6c181956R0443J39776J80886K05553K38441K54886K71329K79552K87774K95996
9549.2i37320K87773K79552TK54885K54886K30219K05552J80887J47998J23331R0443
9547.6A397758N7555J6444q222l2888p3999r8665j15110j47998j64442j72664j80887
9546D76882j89108j89109j72664j80886j72665j64442Uj72664j72665j80886j89109
9544.3a636200j97330k13775k05553k13774j97331Tj72664j56220j31554j15109r8665
9542.7c535506q2222o5776o5777n7555o5777p3999q2221r8665j15110j31554j39775
9541.1d513937j56221j47998j56220j47998j39775j15110r8665p3999m1111q222M1111
9539.5e558145R0443J39776J97330K46664K95996L45328L78217M11105M27550M35772
9538.1b589964M43994TM27549M19328M02883L78217L53551L37106L12440L04218K79552
9536.5A512868K87774K79551K79552K87774TK87773K87774K71330K46663K05553J72664
9534.9D407050J15110N7554Q222m9332r0443j39776j64442j80887j97330j89109j97330
9533.3C379287j80887j72664j64442Tj64443j72664j89108k13775k21997k54885k63108
9531.7A216872k79552k87773k79552k63108k38441k30219j97330j72665j56220j39776
9530.3a027764j23331j15110j06887r8665r0444p3999n7554k4667Q222O5777J15110
9528.7a529312J72664K46663K95996L53551M02883M19328M35772M27549L94661L45329
9527.3A965084K79552J97330J06887K4667o5777j39776j97330k54886k87774l12440
9525.8A315537l20662l28884l28885l04218k87773k63108k46663k13775j89108j56220
9524.4a323759j23332r8665n7555k4666Q222M1110Q2221J06888J23331J47998J56220
9522.8i61987J64442J47998J39776J15110R8665P3999N7555M1110L2889L2888L2889
9521.2b4666M1110M9333P3999Q2221J06887J15110J31554J47998J39775J39776TJ15110
9519.5A257983Q2221N7554K4667k4667n7554r8666j23331j56220j64442j64443j64442
9517.9D68660j31554j15109q2221m9333j6444Q222M1111M9332P3999R0443R8666J15109
9516.2E50881J31554J39776J47998J56220TJ64442J47998J39776J23331R0444P3999
9514.6B022639M1110Q222k4666n7555q2221j23332j56220j72664k05553k21996k38442
9513G89322k46663Tk38441k30219k13775j89109j64442j31554r8665n7555k4666Q222
9511.3a044208M1111P3999R8665J23332J39776J47997J56221J64442TJ72664J80887
9509.7D19328J89108J97331J97330K05553J89108J80887J56220J23331Q2221M1111
9508.3A981528j6444n7555j15109j56220k05553k38441k79552l04218l37106l53551
9506.8h2221l86439m02884m11105m19327m19328l94661l78217l45329l04218k46663
9505.4c790392j97330j31554q2221k4667K4667O5777R8665J06887J15110R8665P3999
9503.8c642394M1111%n7555j15110j72664k30219k87774l37106l86439m27550m52216
9502.2f067916m85104n01549n09770n01549m93327m76882m43994m11105l69996l37106
9500.8a0598298l12440k87774k87773k79552l04218l28885l61772l94661m35772m60439
9499.3a4051584m76881m68660m60439m19327l69995l04219k30218j47998o5776Q221
9497.9a6986876R8665J64442K38442L04217L61774M11105M60437N09772N59104N83769
9496.5a3295149O16658O49547O57768O65991TO57769O49546O24881O08435N75547N42660
9494.9f380356M93326M60439M11105L61773L12440K71329K30219J89109J64442J39776
9493.4c346398J23332J15109J06888J15109J23332J39775J39776J64442J80887J97331
9492a940417K21996K46664K79551L12440L53551L86439M11106M52216M76882N01548
9490.6A701976N17993N26215N17993TN01548M76883M52216M11105L61773L20662K63108
9489F569465K13775J56219J15110O5777K4666Q222j6444l2888l2889m1110m1111Tm1110
9487.1F906571m1111m9332n7555o5777p3999r0443r0444r0442q2221o5777m9333j6444
9485.4F133693K4666P3999J06888J47998J89108K21997K46663K71329K79552L04218
9483.9H000111L04219L20662L37106L45328L78218L94661M19327M60438M85105N17993
9482.5A1963168N50881N83769O08437O41323O65992O90657P23546P48211P81101Q22210
9481.1A8779295Q63321R12654R86654J060652J142872J249761J364871J471756J603311
9479.8B9435147J726645J866418J997971K129526K269302K392633K532410K647519
9478.6D6997571K779074K885959L001068L116180L214844L305286L403955L494397
9477.5G2198334L560174L634168L683508L716394L724616L683502L601282L436840
9476.3A01238818L206629K861291K417298J849975J175757M02881m27539j307324k170630
9475A09247156k959961l675281m259051m694825m999041n147040n188153n122376m974371
9473.7F8227057m760602m513940m242609l946609l658838l387510l116177k861294
9472.6C7739478k631077k425521k228189k055530j907529j767752j644421j545757
9471.4B1533702j447092j373091j290872j225093j159319j085318j027763r61986q96210
9470.1A1066958q22211p48212o82435o08436n42659m68660m11105l61773l04218k79552
9468.7E837697k54885k38442k46663Tk71330k87773l04219l12440l28884l20662l12440
9467.1B713296l04218k71330k46663k21997j89108j56221j31553j15110r0443Tq2221
9465.5H13989q2221r0444j06887j15109j39776j47998j56220j64442j72665j56220
9464.1e17993j39776j15109q2221m9333j6444K4666O5777R0443J23332J47998J56220
9462.5c12440J72664TJ72665J80886J72664J72665J56220TJ47998J31553J31554J06888
9460.8A562201R8665P3999N7555M1110K4666%q222k4666Tk4667k4666q222Q222K4666
9458.8A775975M9333Q2221J15110J31553J64443J89108K13775K21997K46663TK63108
9457.2C699949K54885K63108K46663K30219K13775J80886J47998J15109Q2222N7554
9455.7E492368K4667J6444q222l2889m1110n7555r0443j06887j31554j64442j89109
9454.1D711268k21997k38441k63108k79551k79552Tk87773k71330k63107k46664k38441
9452.6A841752k13775j89108j72664j47998j23332r0443p3999m1111l2888q222Q222
9451G56434J6444K4667J6444Q222q222l2889n7554r8666j31553j72665k21997k38441
9449.3a39776k87774l20662l37106l53551l61773Tl53550l45329l28884k95996k79552
9447.7c765726k46663k13775j89108j72664j47998j23332j15110j06887r0443q2221
9446.2e253927p3999o5777n7555m9333m1110l2889k4666j6444q222Q222TJ6444TJ6445
9444.2e558145J6444Q222q222l2889n7554r0444j31553j89109k38441k95995l45330
9442.6f923016m02883m43993m68661m93326Tm76883m60438m19327l94661l45329l12440
9441a1634283k71330k46663k38441k21997Tk38441k46663k63107k87775k95996l04218
9439.5a4470911l04217l04219k79552k54884k21997j89109j47998j06887q2221n7556
9438a6419551l2887q223Q223L2887N7556J06886J47998J97332K63107L12440L78217
9436.4a4956015M35771M76883N09770N42659N50882N59104N50881N34437N09771M93326
9435i792531M60438M43994M11105L94661L69996L45328L28884L04218K79552K54885
9433.6f199470K13775J80887J39775R8666N7554Q222l2888p3999j06887j47998j72665
9432f035028k13774k30219k54886k71329k95996l12441l20662l45328l61773l69994
9430.5i011430l94662m19328m27549m43994Tm52215m52217m35772m11104l86440l45329
9429a3624034l12439k54886k05553j56219r8666m1111%N7555R0443J15110J47998J56221
9427.2a4125581J56219J64443J47998UJ31553J39775J39777J39775J47998J64443J64441
9425.5a2333163J72665J80886J89108K05553TK30219K46664K63107K87774L20662L53550
9423.9i677422L86440M19327M60438M85105N09771N34436N42659N50882N50881TN26215
9422.3d160387N09771M76882M52216M27550L94661L69995L45328L28885L20662TL04218
9420.7I0443L04218TK95996K87774K63107K46664K21997J97330J72664J47998J23332
9419.2B655741J06887R8666Q2221P3999O5777N7554M9333TK4666T%Tj6444Tl2889m1110
9416.9C181956n7555o5777q2221j06887j23332j31553j47999j56220Tj47998j39775
9415.3A866419j31554j06888r8665p3999n7555m9332l2889k4666j6444q222Q222K4666
9413.6A299093M1111O5776Q2222R8665J15109J31554J39776J31554J23331R8666P3999
9412B400856L2888q222m9333r0443j31554j56220j72664j97331j97330k13775k05553
9410.4A011319k05552k05553j97331j89108j89109j80886Tj80887j80886j89109j97330
9408.8a085318k05553k21997k38441k54885k79552l04218l37107l53550l86439l94661
9407.4d061721m11106m11105m11106l94661l69995l53551l20662k95996k79551k54885
9405.9g564339k46664k30219k21997k13775k13774k05553j97331j80886j64442j39776
9404.5i578756j15110q2221m1110j6445K4667N7554R8666J31554J64441J97332K30218
9402.9h929210K46664K71329K87774K95995K95997K87773K71330K63107K30220J89108
9401.5f289913J56220J15110O5777J6444l2888q2222j23332j72664k13775k38440k71330
9399.9g071013k87774k95996Tk79552k54885k13775j64442j06887m1110J6443Q2221
9398.3h912766J47999J89108K46663K71330L04218L20662L28884L37107L45328L28885
9396.9f092582L37106L20662L20663L04218K87773K79552K63107K38442K30219J97330
9395.4c313510J89109J56220J47998J23331J06888R8665Q2221TO5777TM9333M1110
9393.7b104860J6444q222m1110p3999j31554j64442k21997k63107l04218l37107l69995
9392.1d004167l94661m11105m19328m35772m27549m27550m19327m11106m02883l86439
9390.7h139887l69995l53551l37106l20662l04219k87774k63107k38441k13774j89109
9389.2a1017625j64442j23332q2221m9333q222L2889P3999J06887J56220J80887K13774
9387.6a0680519K38441K63108K71329K79552TK63108K38440K13775J80886J31555R8665
9386.1h222108M9332Q222k4666m9333q2220j06888j15109j39776j56220j64443j72664
9384.5i175873j89108k05553Tk21996k21998k30219Uk38441Tk30219k21997k13775
9382.6a2053611j89108j56221j23331q2221l2888K4666P3999J15110J64441J80887
9381.2a2078277K05553J97330J89109J64442J31554R0443N7555K4666q223k4665m9333
9379.6a1099846m9333o5777n7555n7554m9333m1111k4666%Q222M1111O5777Q2221J15109
9377.7a1132735J31554J39776J56220J64442J56220TJ47998J31554TJ23331J31554
9376.1i562312J39776J56220J89108K13775K54886K95995L28885L61773L94661M11105
9374.7f816128M27550M35772M35771M19328M11105L94661L61773L45329L20662K95996
9373.2b968181K71329K54886K30219K05553J89108J72664J47998J31554J06887Q2221
9371.8a175762N7555L2889Q222k4666n7555r0443j15110j47998j72664j97331k13775
9370.2b096638k38441k46663k54885k71330Tk79551k79552Tk63107k46663k30219k05553
9368.5e163484j64442j23332q2221k4666K4666O5777J15110J56219J89109K13775K30219
9366.9d563270K38441TK30219K13775J89108J47998R8666M1110j6444q2221j56220
9365.3c420397k13775k71330l28884l69995m02883m19327m27550Tm11105l78217l45328
9363.7g416341l12441k54885k13775j56220j06887n7556%M9334R8664J39776J80887
9362.2h049444K21996K54886K79552K95996L12440TL20662L12440L12441L04217K95997
9360.6d826377K87773K79552K71330K54885K46663K38441K13775J97331J80886J56220
9359.1b499521J23332J06887Q2221N7555K4666J6444%j6444q222%J6444M9333Q2221
9357.3a965084J23332J64442K05553K46663K63107K87774L04218K87774K71329K54886
9355.8D43994K13775J64442J15109N7555%o5777j15109j64442k05553k30219k38441
9354.2b4666k54886k54885k46663k38441k21997k05553j80886j64443j39775j15110
9352.8b047305r8665p3999m9333m1110l2889k4666l2889l2888n7555o5777r0443j06887
9351.1b754406j39776j47998j72665j80886Tj80887j72664j47998j23331r0444o5777
9349.5d357718k4666K4666N7555R8666J56220J97330K46664K95995L37107L78217M11105
9347.9b178859M27550M43994M52216M43994M27549M11106L78217L45328L12440K63108
9346.5A726643K21997J80886J39776J06887P3999N7555M1110M9333M1111N7555M9332
9344.9B746184N7555M1110K4667%m1111r0443j39776j97330k46664k87773l20663l53550
9343.2A192206l78217l86439Tl69995Tl53551l37106l28885l12440k95996k87774k87773
9341.4b902404k87774Uk87773k95996l04218l12440l04219l12440l20662Tl12440l20662
9339.6f857238l12440l04219k87773k71330k38441j97330j56221j06887n7555Q222
9338.1h781212M9333J15110J64441K05554K46663K63107K87774UK71329K38441K13775
9336.4f150137J80887J39775R8666N7554J6445k4667n7555q2221j06887j06888j06887
9334.8f141915q2221o5777k4666Q222M9333R0443J31553J64443J97330K30219K63108
9333.2e179928K87774L20662L53550L78217M11106M27550M60438M68660M76882M68660
9331.8a126429M68660M43994M11106L86439L45328K95996K46663J97331J47998R8665
9330.3A915751N7555J6444k4666n7555q2221r8665j15110j15109j23332j15109j15110
9328.8A142873j06887r8666j06887j23332j31553j47998j72665j89108j89109j97330
9327.3c20662j89109j72664j39776j15109r0444m9332l2889q222Q222%Tq222l2888
9325.5a151095m9333p3999r8665j23332j39776j64442j72664j89109j97330j97331
9324b557076j97330k05553j97331j97330j97331j89108j80887j72664j64442j47998
9322.6d407050j39776j31554j15109j06888r0443q2221Tn7555Tm1110j6444%K4666
9320.7e303260O5777Q2221J23332J64442J80886K21997K38441K54886K71329K79552
9319.3c420397K71330K71329K46663K30219J97331J72664J39776J06888O5776M1111
[truncated: 1,380,152 more chars]
