# Supplementary material for: Studies toward bivalent κ opioids derived from salvinorin A: heteromethylation of the furan ring reduces affinity
Source: Beilstein J Org Chem. 2013 Dec 20;9:2916–24. doi: 10.3762/bjoc.9.328 (PMC3896271; doi:10.3762/bjoc.9.328)
Supplement: File 2 — 1H and 13C NMR spectra of all new compounds in jcamp-dx format. [file Beilstein_J_Org_Chem-09-2916-s002.zip › 4-1H-NMR.jdx]

##TITLE=7tm65A rinsed xtals $$ Begin of the link block
##JCAMP-DX=5.00 $$ ACD/NMR Processor Academia Edition ${product.year} v 12.01
##ORIGIN= 
##OWNER= 
##DATA TYPE=LINK
##BLOCKS=3
##TITLE=7tm65A rinsed xtals $$ Begin of the structure block
##JCAMP-CS=3.7 $$ ACD/NMR Processor Academia Edition ${product.year} v 12.01
##ORIGIN= 
##OWNER= 
##BLOCK_ID=1
##ATOMLIST=
$$        AN        AS        NH
          1         C 
          2         C 
          3         O 
          4         C         1
          5         C         1
          6         C         2
          7         O         1
          8         C         1
          9         C         2
          10        C         1
          11        C 
          12        C 
          13        C 
          14        C         2
          15        C         2
          16        C 
          17        C 
          18        C 
          19        O 
          20        C         1
          21        C         2
          22        O 
          23        H 
          24        H 
          25        O 
          26        O 
          27        C 
          28        C         3
          29        C         3
          30        O 
          31        O 
          32        C         3
          33        C 
          34        C         3
          35        O 
##BONDLIST=
$$        AN1       AN2       BT
          1         2         D
          1         5         S
          1         20        S
          2         3         S
          2         6         S
          3         4         S
          4         5         D
          6         7         S
          8         9         S
          8         13        S
          8         26        S
          9         10        S
          10        11        S
          10        27        S
          11        12        S
          11        14        S
          11        28        S
          12        13        S
          12        17        S
          12        23        S
          13        25        D
          14        15        S
          15        16        S
          16        17        S
          16        18        S
          16        24        S
          17        21        S
          17        29        S
          18        19        S
          18        22        D
          19        20        S
          20        21        S
          26        33        S
          27        30        D
          27        31        S
          31        32        S
          33        34        S
          33        35        D
##XY_RASTER=
$$        AN        X         Y         Z
          1         1429      360
          2         1495      310
          3         1469      232
          4         1385      233
          5         1360      312
          6         1574      335
          7         1635      279
          8         1145      611
          9         1146      694
          10        1219      735
          11        1290      693
          12        1289      609
          13        1217      569
          14        1362      733
          15        1433      691
          16        1432      608
          17        1360      567
          18        1503      565
          19        1502      483
          20        1430      443
          21        1359      485
          22        1575      606
          23        1288      526
          24        1431      516
          25        1215      486
          26        1073      571
          27        1220      823
          28        1291      776
          29        1361      650
          30        1148      866
          31        1295      864
          32        1369      819
          33        1004      613
          34        931       573
          35        1006      696
##STEREOCENTER=
$$        AN        SD
          8         P
          10        M
          11        P
          12        M
          16        M
          17        M
          20        P
##$MOLFILE=  $$ Empty String
  ACD/Labs08221316282D
  $$ Empty String
 35 38  0  0  1  0  0  0  0  0 36 V2000
 1428.7439 -360.0906    0.0000 C   0  0  0  0  0  0  0  0  0  0  0  0
 1495.3136 -310.4454    0.0000 C   0  0  0  0  0  0  0  0  0  0  0  0
 1468.5997 -231.7546    0.0000 O   0  0  0  0  0  0  0  0  0  0  0  0
 1385.2346 -232.8399    0.0000 C   0  0  0  0  0  0  0  0  0  0  0  0
 1360.3046 -312.2184    0.0000 C   0  0  0  0  0  0  0  0  0  0  0  0
 1574.3159 -335.0208    0.0000 C   0  0  0  0  0  0  0  0  0  0  0  0
 1635.1152 -278.8745    0.0000 O   0  0  0  0  0  0  0  0  0  0  0  0
 1145.2401 -611.3466    0.0000 C   0  0  0  0  0  0  0  0  0  0  0  0
 1146.3254 -694.4324    0.0000 C   0  0  0  0  0  0  0  0  0  0  0  0
 1218.7192 -735.0296    0.0000 C   0  0  0  0  0  0  0  0  0  0  0  0
 1289.7053 -692.5518    0.0000 C   0  0  0  0  0  0  0  0  0  0  0  0
 1288.6093 -609.4661    0.0000 C   0  0  0  0  0  0  0  0  0  0  0  0
 1216.5486 -569.1589    0.0000 C   0  0  0  0  0  0  0  0  0  0  0  0
 1362.0669 -733.1491    0.0000 C   0  0  0  0  0  0  0  0  0  0  0  0
 1433.0852 -690.6713    0.0000 C   0  0  0  0  0  0  0  0  0  0  0  0
 1431.9999 -607.5748    0.0000 C   0  0  0  0  0  0  0  0  0  0  0  0
 1359.8962 -567.2677    0.0000 C   0  0  0  0  0  0  0  0  0  0  0  0
 1502.6959 -565.3979    0.0000 C   0  0  0  0  0  0  0  0  0  0  0  0
 1501.6106 -483.1933    0.0000 O   0  0  0  0  0  0  0  0  0  0  0  0
 1429.8401 -443.1548    0.0000 C   0  0  0  0  0  0  0  0  0  0  0  0
 1358.8217 -485.0631    0.0000 C   0  0  0  0  0  0  0  0  0  0  0  0
 1575.3584 -605.9844    0.0000 O   0  0  0  0  0  0  0  0  0  0  0  0
 1287.5239 -526.4018    0.0000 H   0  0  0  0  0  0  0  0  0  0  0  0
 1430.7964 -516.4513    0.0000 H   0  0  0  0  0  0  0  0  0  0  0  0
 1215.4633 -486.0947    0.0000 O   0  0  0  0  0  0  0  0  0  0  0  0
 1072.8678 -570.7385    0.0000 O   0  0  0  0  0  0  0  0  0  0  0  0
 1219.6648 -823.1874    0.0000 C   0  0  0  0  0  0  0  0  0  0  0  0
 1290.7906 -775.6268    0.0000 C   0  0  0  0  0  0  0  0  0  0  0  0
 1360.9816 -650.3427    0.0000 C   0  0  0  0  0  0  0  0  0  0  0  0
 1147.5934 -866.2454    0.0000 O   0  0  0  0  0  0  0  0  0  0  0  0
 1294.9063 -864.3756    0.0000 O   0  0  0  0  0  0  0  0  0  0  0  0
 1368.8152 -819.0395    0.0000 C   0  0  0  0  0  0  0  0  0  0  0  0
 1003.5472 -613.0766    0.0000 C   0  0  0  0  0  0  0  0  0  0  0  0
  930.8848 -573.4680    0.0000 C   0  0  0  0  0  0  0  0  0  0  0  0
 1005.5782 -695.7971    0.0000 O   0  0  0  0  0  0  0  0  0  0  0  0
  1  2  2  0  0  0  0
  1  5  1  0  0  0  0
 20  1  1  1  0  0  0
  2  3  1  0  0  0  0
  2  6  1  0  0  0  0
  3  4  1  0  0  0  0
  4  5  2  0  0  0  0
  6  7  1  0  0  0  0
  8  9  1  0  0  0  0
  8 13  1  0  0  0  0
  8 26  1  6  0  0  0
  9 10  1  0  0  0  0
 10 11  1  0  0  0  0
 10 27  1  6  0  0  0
 11 12  1  0  0  0  0
 11 14  1  0  0  0  0
 11 28  1  6  0  0  0
 12 13  1  0  0  0  0
 12 17  1  0  0  0  0
 12 23  1  1  0  0  0
 13 25  2  0  0  0  0
 14 15  1  0  0  0  0
 15 16  1  0  0  0  0
 16 17  1  0  0  0  0
 16 18  1  0  0  0  0
 16 24  1  1  0  0  0
 17 21  1  0  0  0  0
 17 29  1  6  0  0  0
 18 19  1  0  0  0  0
 18 22  2  0  0  0  0
 19 20  1  0  0  0  0
 20 21  1  0  0  0  0
 26 33  1  0  0  0  0
 27 30  2  0  0  0  0
 27 31  1  0  0  0  0
 31 32  1  0  0  0  0
 33 34  1  0  0  0  0
 33 35  2  0  0  0  0
M  ZZC   1 15
M  ZZC   2 16
M  ZZC   3 17
M  ZZC   4 18
M  ZZC   5 19
M  ZZC   6 30
M  ZZC   7 31
M  ZZC   8 9
M  ZZC   9 8
M  ZZC  10 7
M  ZZC  11 6
M  ZZC  12 5
M  ZZC  13 10
M  ZZC  14 14
M  ZZC  15 13
M  ZZC  16 12
M  ZZC  17 4
M  ZZC  18 11
M  ZZC  19 1
M  ZZC  20 2
M  ZZC  21 3
M  ZZC  22 29
M  ZZC  23 5a
M  ZZC  24 12a
M  ZZC  25 28
M  ZZC  26 25
M  ZZC  27 22
M  ZZC  28 21
M  ZZC  29 20
M  ZZC  30 32
M  ZZC  31 23
M  ZZC  32 24
M  ZZC  33 26
M  ZZC  34 33
M  ZZC  35 27
M  END
$$$$

##END=$$ End of the structure block
##TITLE=7tm65A rinsed xtals $$ Begin of the peaks block
##JCAMP-DX=5.00 $$ ACD/NMR Processor Academia Edition ${product.year} v 12.01
##ORIGIN= 
##OWNER= 
##BLOCK_ID=2
##DATA TYPE=NMR SPECTRUM
##DATA CLASS=PEAK TABLE
##.OBSERVE FREQUENCY=300.03238
##.OBSERVE NUCLEUS=^1H
##NPOINTS=53
##FIRSTX=1.11582351
##LASTX=7.34183264
##MAXX=88382.47656250
##MINX=357.94900513
##MAXY=0.00000000
##MINY=0.00000000
##XFACTOR=1.0000000000
##YFACTOR=88382.476562500000000
##FIRSTY=46825.03515625
##XUNITS=PPM
##YUNITS=ARBITRARY UNITS
##PEAK TABLE=(XY..XY)
1.11582, 0.5298
1.46298, 0.5365
1.57841, 0.8226
1.61626, 0.0532
1.631, 0.1028
1.67653, 0.0656
1.78067, 0.0342
1.78937, 0.038
1.81305, 0.0319
1.82303, 0.0367
1.93315, 0.0327
2.08494, 0.0408
2.09505, 0.0417
2.12193, 0.0418
2.13158, 0.0453
2.14831, 0.0686
2.15653, 0.2499
2.16059, 1
2.18753, 0.178
2.2629, 0.0441
2.27626, 0.0448
2.29801, 0.1268
2.33115, 0.0839
2.40124, 0.0457
2.41852, 0.0487
2.44646, 0.0437
2.46361, 0.0411
2.70529, 0.0075
2.7264, 0.0489
2.75352, 0.0452
2.78255, 0.0374
2.80123, 0.004
3.72861, 0.9687
4.56911, 0.012
4.58954, 0.0125
4.61462, 0.08
4.62826, 0.1006
4.63468, 0.0923
4.64751, 0.074
4.67315, 0.0111
4.69289, 0.009
5.09138, 0.0403
5.12327, 0.056
5.15798, 0.037
5.58, 0.0452
5.59716, 0.0508
5.61934, 0.0492
5.63647, 0.0431
6.30067, 0.1342
6.30702, 0.1288
7.26042, 0.8788
7.33549, 0.1456
7.34183, 0.1374
##END=$$ End of the peaks block
##TITLE=7tm65A rinsed xtals $$ Begin of the data block
##JCAMP-DX=5.00 $$ ACD/NMR Processor Academia Edition ${product.year} v 12.01
##BLOCK_ID=3
##DATA TYPE=NMR SPECTRUM
##DATA CLASS=NTUPLES
##ORIGIN=mercury
##OWNER="
##.OBSERVE FREQUENCY=300.03238
##.ACQUISITION TIME=6.82557
##.ZERO FILL=0
##.SHIFT REFERENCE=INTERNAL,  ,32768, -1.9229
##.OBSERVE NUCLEUS=^1H
##.ACQUISITION MODE=SIMULTANEOUS
##SPECTROMETER/DATA SYSTEM=??
##.SOLVENT NAME=5
##.PHASE0=0.00000000
##.PHASE1=0.00000000
##NTUPLES=NMR SPECTRUM
##VAR_NAME=       FREQUENCY,     SPECTRUM/REAL, SPECTRUM/IMAG
##SYMBOL=         X,             R,             I,             N
##VAR_TYPE=       INDEPENDENT,   DEPENDENT,     DEPENDENT,     PAGE
##VAR_FORM=       AFFN,          ASDF,          ASDF,          AFFN
##VAR_DIM=        32768,         32768,         32768,         2
##UNITS=          HZ,            ARBITRARY UNITS,ARBITRARY UNITS
##FIRST=          4223.82617188, 3.31434274,    0.00000000e+0, 1
##LAST=           -5.76941895e+2,13.25737095,   0.00000000e+0, 2
##MIN=            -5.76941895e+2,-1.01639847e+2,0.00000000e+0, 1
##MAX=            4223.82617188, 88382.47656250,0.00000000e+0, 2
##FACTOR=         1.0000000000,  0.0001000000,  1.0000000000,  1
##PAGE=N=1
##DATA TABLE=(X++(R..R)),  XYDATA
4223.8C3143m4191l3143Q8382Q8383p7335o6287Q8383M4191j54669j21526P7334j1047
4222.1h8382j32574N5239K54099Q8383r9430q8383k2095%Tn5239K2095J98861J21526
4220.2B54100j98861j76765Q8383M4191m4191J43621J98861k32004l64578P7335K87243
4218.6G7335k2096r9430M4191K2096m4192O6287Tj54669j65717P7334J32574J1048
4216.8A1048%N5239J1048p7335TO6287J54670J1047k20956q8382J76765O6286j65717
4214.9g7335j1047J43621k2096j10478Q8383J65717k2096r9430n5239m4191T%o6287
4213a54669n5239J10478N5239j10478N5239L09338J21526k09908j43622K2096j1048
4211.4a1048k2095O6286%j21525k2096P7335K2095%O6287K2096o6287N5239R9430o6287
4209.3I9430j32573m4192L3144L3143J1048%l3143K2095Q8383m4192j32573K2095J65717
4207.4H8382K2096j54669l3144J54670J1047j76764j1048J87812l3143k98291q8382
4205.8c31434K65147J32574q8383R9431K43051q8382k98291j1048J76765n5239k09908
4204.2a65717j1048J21526J1048M4191J32574k2096j65717%J65717L3144j54670p7334
4202.4h8382Q8382N5239r9430j10478N5239J65717J10478m4191j43622r9430L3143
4200.8g7335Q8383L3143l3143p7335n5239O6287J32574P7334n5239p7334k2096%Tl3143
4198.8c3143j1048K2095J1048n5239J1048J32574K2095j87812q8383J21526L3143o6286
4197h8382J32573K20956j32573k65148O6287J98861m4192r9430P7335J1048j65717
4195.4h8382j1048J54669j1048j32573J1047N5239o6286%J43621Q8383r9431p7334
4193.6c3143L3143K2096m4192n5239K2096N5239K2096l3144n5239K2096O6287M4191
4191.9F6287%n5239j1048M4191J1048m4191l3144%N5239Q8383j1048j65717j43622
4190a98861O6287R9431%K2095J10478M4192n5240m4191UO6287O6286j32573j43622
4187.9a87813J32574J43621n5239m4191K2096n5239TJ21526M4191j43622M4192J98860
4186.2A65717p7335k32004P7335J32574j21526o6287K09908O6287j98860q8383J43622
4184.6A1048N5239n5239j1048%M4191L3144r9431j65717O6287J65717J1048m4191N5239
4182.7F6287m4191p7335Q8382R9431j65717j54670J65717J54670j10478TM4191N5239
4180.9A1048K2095J1048n5239TR9430J32574m4191j10478o6287n5239O6287J54669
4179.1A10478J1048j54669n5239O6286K2096%N5239n5239j65717l3144J43622R9430
4177.4D4191M4191l3143j21526o6287J43622J65717o6287j43621j1048O6287N5239
4175.8G7335l3144r9430m4191R9430Q8382o6286n5239O6286O6287p7334j32574n5239
4174a65717R9430J10478k2095j43622%J87813J21526n5239r9431n5239j1047N5239
4172.3B2096L3143q8382k2096J43621J1048j87812m4192J65717M4192j10478J1047
4170.6b2096N5239l3143o6287K2096j1048k2096M4192L3143%P7335Q8382n5239j10478
4168.7@p7335l3143M4191Q8383%n5239R9430J43621j10478j87812N5239Tj76765j21526
4166.7b76195K09908K09909m4192n5239R9431N5239j32574j76765l3144J32574J21526
4165.1A10478m4191p7335%Tp7334l3144R9430P7335k2096o6286l3144L3144P7334%
4163D4191j10478o6287P7335R9430L3144%m4192o6286k2096L3143J1048k2095J1047
4161.1b2096J1048%L3144J1047q8382n5239Q8382J32574M4191m4191l3143l3144q8382
4159.2d4191j43622J1048J87813J32574j10479o6286J43621J10478j54669r9430N5239
4157.6B2096%j10478j1048P7334J1048k2095k2096n5239O6287K09908N5239k20956
4155.8@j76765P7335J10478O6287L3143q8382j21526L3143Q8383n5239m4192J32574
4154.1E5239M4191j43621m4191J21525M4192k2096O6287k2096j87812p7335J43621
4152.5b2096K2096r9430%Q8382J1048%M4191L3144k2096K2096j1048j21526TO6287
4150.4a10478J43621%r9430l3143Q8382R9430N5240n5240r9430%J32574J1048j87813
4148.5e5239l3143J87812J1048k20956k2096J87813%r9430N5239M4191j87813m4191
4146.8a76765K20956Q8383j10478P7334Q8383j98861j65717J43622O6286q8382Q8382
4145.1C3143J98861j21526k76195%J32574L3143Q8382J76765j1047j43622q8382p7335
4143.4e5239q8383R9431K09908K2096j76765j65717r9431K2096J76765J87813l3144
4141.8I9430j65717m4191J10478P7335n5239m4192M4192N5239o6287n5239O6287N5239
4140G7335j32574TO6287J32574M4191n5239p7335p7334j1048M4191J1048L3143P7335
4138.1@%TJ21526O6287j54670m4191J32574k2096k20956L3144J65717j21526k09909
4136.2b54100J65718J65717j54670j10478J87813R9430j54669%J87813L3143j54669
4134.6A1048p7335j1048M4192J21525Q8383j10478j21526j1048K2096J1048L3143M4191
4132.8D4191j1048k2095l3144p7334j1048N5239l3143j65718j1047K32004J10478j21526
4131.1d4191r9431J21526T%l3143K2095j1047m4192K2096L3143n5239o6286k2096n5239
4129a10478m4191R9430J32574%p7335K2096k2096j43622o6286J54669O6287q8383k2095
4127.1i9430R9430J1048r9430j1048R9430P7335j1048m4191J1047M4192m4192p7334
4125.4d4191%R9430K2096o6287%k2096j21526%J65717M4192j65717p7335J21526K2095
4123.3b2096p7334Q8382J76765j1048j76765j43621L3143J43622J21526l3144j10478
4121.7a1048J1048J32574%j65717j10479Q8383J43621J1048o6287l3143Tp7335L3143
4119.8g7335J76765R9431j43622j32574L3144L3143n5239k2095N5239L3143K2096K2095
4118D4191l3143n5239M4191O6287j1048n5239m4191j1048N5239J43622P7334j21526
4116.3I9430j98860j10478L3143J10478P7335j1048m4191K2095K2096J1048P7334K2096
4114.5A10478j10478q8382Q8382K2096j32574K2096K32004Q8382j21526p7335l3143
4112.9@j32574m4191J43622N5239j10478l3144J21526M4191k2095j1048J1048%L3143
4111E5239O6287J1048n5239q8383p7334J1047P7335M4191O6287R9430n5239k32004
4109.3g7335j21526O6287K2096k2096J10478R9431l3144j1048Q8383p7335j32573Q8382
4107.5@J87813m4191j54670%J1048k2096K2096L3143r9430m4191J87813P7334j87812
4105.6c3143q8383J76765O6287j43622r9430j1048q8382K2095K43052J10478j43621
4104A1048%J76765k2096j65717M4191J43622o6287j21526%k2096n5239P7335Tj32574
4101.9e5239j10478J65717J54669n5239l3143O6287l3144o6287J10479J10478r9431
4100.3A54669j21526K2096j1048j21526l3143J10478R9430k2095j43622j98860k2096
4098.7b87243J54669R9431p7335l3144J10479O6286m4191j32574o6286N5239J43621
4097.1a1048L3144j32574j21526Q8382J10479k2096TJ10478M4192j43622j21526J21526
4095.3f6287J43622j10478k43052J1048K54099P7335j21526o6287J21526P7335m4192
4093.7C3143n5239k2095J1048N5239Tj1048TP7335N5239q8383j54669n5239N5239l3143
4091.7h8382j10479L3144K20956J21526j87813k43052M4192K20956R9430%L3144%j32574
4089.8A1048j10478j1048J1048j1048M4191J10478R9431k2096j54669j76765J1047
4088.2a98861J54670Q8382o6287j21526P7335K20956J32574j43621j76765J1047M4192
4086.5B2096J1047P7335Q8383j32574j65717R9430K32004j1048j10478L3144p7335
4084.9F6287k43052n5239K09908Q8383o6287J1048J21526N5239m4191j43622j76765
4083.3a76765j1048J98861J54669l3143q8383j10478TJ10478K32004%j98860j1048
4081.6d4191J65717k2096r9430O6287N5239j76765r9430J65717Tq8383j54669%P7335
4079.7A1048j1048j32574n5239Q8383R9430j1048Tj1047j32574r9430J10478Q8382
4077.9f6287j21526m4191K20956R9430j87812j21526J43621J10478j1047M4191O6287
4076.3A32574p7335o6287M4191Q8383M4191j1048p7334p7335K2096N5239n5239k2096
4074.5@P7335k2096r9430N5239K09908J1048j76765o6287M4191M4192L3143%j21526
4072.6a1048j21526N5239Q8383J1048J1047j1047r9431o6287J21526P7335j21526p7335
4070.9a43622J21526M4192o6287j1048%j21526J1048K54099Q8383k43052j21526K09909
4069.1B2096O6286j87812m4192J43622%j65717J1048J65717Q8382l3143o6287TL3144
4067.2c3143Q8382k2096j32573o6287K2095%P7335J76765Q8383j21526p7335N5239
4065.4E5239P7335j1048J1048Tj32574j76765j1048J65717TJ10478k2095j98861k20956
4063.5a76765m4191J65717J76765J10478J1048j10478j54670m4191M4191K2096%O6287
4061.8F6287k2096j65717n5239J10478L3144j10479M4192J54669k2096j43621K2096
4060.2h8382J32573m4191q8382O6286O6287q8382m4191J21525N5239j32573r9431O6287
4058.4g7335P7335J1048L3143K2096o6287TK2096M4191l3143l3144O6287J32574N5239
4056.5A87813o6287j10478n5239l3144l3143j1048J43622K43051K2096k54100j76765
4054.9a43622N5240M4191r9431m4191J21526P7335j1048%L3143m4191o6287K2096Q8382
4053C3143P7335K2096n5239q8383j1048O6287K2096J1048Q8382j1048j76765j10478
4051.2a32574N5239O6287j1048K2096O6287j1048r9430r9431L3144J43621O6287q8382
4049.5A1048J1048K09908P7335k65148j76765J32574J54669%j1047j1048j21526r9430
4047.7h8382O6286J32574M4191p7334j32574q8383P7335R9430m4191j10478R9430J21526
4046I9430q8382j65717k2096L3143l3143m4191O6287J21526J1047r9430J1048J32574
4044.2B2096N5239j21526n5239J21526P7334m4191J1048K2095p7334o6287L3143l3143
4042.4e5239j21526K2096J65717J54669M4191p7334j65717n5239J32573Q8383n5239
4040.8G7335J1047k2095k09909p7334K76195K09908j87812j54670J21526N5239j10478
4039.2a1048%Q8383p7335j54669N5239J65717N5239j21526j10478J21526K54099%k32004
4037.3C3143m4191R9430p7334j32574R9430J10478p7334j1048R9430l3143p7335R9430
4035.6H8382J1048j76765K2096K32004l3143k43052k2096P7335o6287M4191K09909
4033.9A43622%j43622P7335P7334j65717p7334J10478j21526k87243J21526L31434
4032.3F6287m4191k65148J1048J43622%K2095R9430k2095j10478P7334J54670j1048
4030.6A21526r9430j1048%n5239J1048Q8382%q8382k2096J1048q8383r9430Q8382J65718
4028.5B2096O6286J1048j1048o6286o6287O6287P7334r9430q8382J21525N5239j65717
4026.8g7335p7334J32573M4192l3144P7335J10478q8383p7334J32574N5239j43622
4025.2E5239l3143J54669P7335r9431j10478j21526r9430J43622K54099K2096k20956
4023.5B2096m4192R9431k2096j10478L3143O6287q8382r9431J32574J54670n5240q8382
4021.8@M4191P7335o6287m4191N5239k2096q8382%P7334l3143p7335K2096N5239%k2096
4019.6b2096J1048l3143l3144k2095q8383j21526N5239J98861O6287r9430q8383k2096
4017.8a98861J1048J10478J32574n5239j32574R9431K09908k2096j87812K2095J54670
4016.2A43622p7335j87813J1048J21526%j1048Q8382o6286j98861L3143K32004l3143
4014.5E5239k09908N5239J65717j10478j87813R9430J54670m4192l3143O6287l3144
4012.8b2096j10478J21526K20956J1048j54669o6287N5239L3143%m4191%K2096o6287
4010.9@j76765J1048J65717%j43622K2096J21526p7335q8382J54669J76765m4191j32574
4009a1048q8382%P7334M4192p7335m4191J43621J43622j43622j54669Q8382P7335p7335
4007.1b2096l3143J43621%k09908q8382J21526M4191j21526l3144J10479%q8383R9430
4005.2g7335K20957J1047j76765l3143J21526l3144j43621L3143J65717Q8383q8383
4003.6H8382j10478o6286O6286J32574K2096o6287K2095L3144j32574j98860N5239
4002a54669J98860O6287m4191j1048N5239j1048r9430j10478O6287J98860R9431j43622
4000.2A10478j43621K2095N5239k2095r9431n5239Q8383J76765M4191j76765r9430
3998.6i9430Q8382N5239K2096Q8382J1048k32004j98860J21525J76765P7335Q8383
3997A98861L3143j87813j76765O6287J10478n5239p7334M4191K2095m4191J1048P7335
3995.3B2096Q8382J1048j21526j76765J1048J76765Q8382q8382m4191J1047m4191N5239
3993.5a1048J10478r9430k65147%K43051L3144q8383J10478J87813r9430j32574J43622
3991.8A32574J21526j54670j21526Q8383N5239o6287O6287Q8382j54669j21526J54669
3990.1H8382J32574j21526q8382K2095r9430j54669P7334J32574o6287n5239J32574
3988.5@Q8382n5239l3143Tp7335j1048O6287%j1048R9430L3144j54669o6287J54669
3986.5@J10478p7335q8382L3143J10478R9431l3144j54669q8382%m4192J1048J21526
3984.6@M4191q8382m4191M4191%M4191J76765k2096k65147o6287J87813O6287n5239
3982.7B2096L3143k2096p7334J43621J98861j87813k20956J54669J43622k20956p7335
3981.1a10478K76195M4191l09338j10478J98860N5239j10478r9430o6287M4191K32004
3979.4D4191J65717j32573j54670J1048O6287TK2095j32573k32004N5239K87243O6287
3977.7A32574j98861n5239J54669N5239q8382k2096Q8383l3144j32573L3143J76765
3976.1A10478O6287j10478q8383%k2095%O6287M4191n5239%K2095j10478m4191K43052
3974A21526J87813j21526q8383Q8383j10478k98291%L09338P7335k20956j10478J65717
3972.3@J65717l3143k20956j21526J65717J32573j32573j10478J76765J10478j87813
3970.7e5239n5239J87813K2095j76765j1047R9430j1048M4191J21526o6287j76765
3969g7335O6287J87813n5239j32574J1048j1048j98860q8383R9430R9431M4191K2096
3967.3c3143o6287TR9430J21526n5239j43622K2096J43622R9430J1048j21526j10478
3965.5i9430O6287J98860J1048k09908q8383J21526P7335n5239K2095P7335p7335j65717
3963.8a21526k2096J54670J32574k2096j43622j21526l3143N5239TJ1048K2096O6286
3962C3143P7335m4191r9430J1047R9431p7335k65147k2096K87243J21526k32004j54669
3960.3b65147J21525Q8383l3143Q8382J32574o6287r9430M4191P7334l3143m4191k2096
3958.5a1048q8382J1048J54669O6287q8383l3143j1048j10478n5239P7335j1048o6287
3956.7a65717J43621K32004K2096n5239N5239L3143j10478j65717j76765p7334J76765
3955.1h8382K09908m4191j10478N5239J1047j21525O6286J76765j54669l09339R9431
3953.5b09908K87243k2096r9430O6287m4192k20956P7335L09339J1047k20956l3143
3951.9i9430J54669L3143q8382%Q8382K2096j10478Tj1048K2096q8383m4191J76765
3950e5239J21526p7335p7334Q8382%q8382%Q8382%l3143L3143K2096k2096%M4191m4191
3947.7@n5239%O6287K2095o6286j1048R9430O6287j21526p7335J21526Q8383o6287
3945.7F6287J1048P7334j43621j87813Q8383J98860%m4191J10478N5239q8382o6287
3944G7335k2096n5239N5239P7335r9431j10478J10478R9431m4192M4192R9430j87813
3942.2D4191k43052M4192Q8382j32574%K65148J54669k2095N5239K2095k32004j98860
3940.5a54669M4191Q8382J1048T%m4191N5239J32574m4192j32573k2096R9430J10478
3938.6A54669K2096j32574k20956o6287J43622Q8382o6287k2095N5239R9430P7335
3937A32574n5239j10478M4191J76765n5239k65148o6287J43622O6287%N5239l3144
3935.2C3143j10478J1048J21526J1048n5239J1048M4191j1048k2096k2095%O6287L3143
3933.3A10478j10478o6287J21526M4191k09908j10478J87813J10478j43622j32574
3931.8a98861R9431J65717K2095o6286m4192L3144P7334l3143q8382L3143J87813Q8382
3930.1B76195j10478j43621k2096To6286k2096Q8382R9431J1047q8382T%R9430O6287
3928G7335q8383o6287R9431N5239r9431%K43052O6287l31434k65148J76765K43052
3926.3A10478j1048o6287J1048p7334j87813j1048K09908J54670l3144j54669r9430
3924.6a54669O6287J65717P7334p7334j21526n5239L3143O6287%j10478o6287N5239
3922.9a21526Q8383M4191J1048m4192q8382%J10478R9430J1048j21526j87813m4191
3921.1b43052J65717R9431m4192k2095O6287K2095k2095M4191L3143n5239N5239O6287
3919.4A65717j65717k32004N5239J87813j1048n5239P7335J1047r9430L3144J32573
3917.8I9430l3143m4191Q8382j1048j87812o6287J21526K2095o6287L3144M4191o6287
3916f6287n5239j1048q8382m4191J54669J43621%j1047J43621J43622o6287k09909
3914.2C3143j65717j1048J65718J43621o6287j65717J1048J32574%q8383j1048O6287
3912.5D4191K2096l3144m4191q8382p7335N5239J21526N5239l3143K2095O6287K2096
3910.7A32574K2095J1048p7335j65717r9430P7335J21526K2095n5239k2095L3143k2096
3909b2096o6286L3143J21526k2096r9430P7335J76765j1048r9431M4192k2096j76765
3907.2f6287k2095J54669n5239k09909M4192K43051k2095j54669L3143J21526m4191
3905.6B2096r9431M4192Q8382K2096j1048J1048L3143n5239j43621k2096J65717Q8383
3903.8A43622j43622l3143K32004J43621j32574j54669j21526j87813J1048K43052
3902.4@N5239k32004m4191K54099R9431j32574m4191K2095m4191N5239R9430m4191
3900.6D4191q8382O6287O6286r9430o6287J21526P7335o6287m4191j1048n5239q8383
3898.9a43622%L3144M4191O6287%r9430j1048R9430j1048j32573j1048J65717J43622
3897A43622%j1048K2095l3143r9430j1048L3143n5239j21526%P7335k2096l3143J10478
3894.9@J54669j1047r9431k2095N5239L3143j1048l3143j1048M4191L3144n5239q8383
3893a1048m4191N5239Tn5239r9430J1048R9430J1048j32574j1048J54669N5239j54669
3891.1f6287o6287J32574R9430q8382p7335K2096K2095j1047J1047k2095n5239m4192
3889.3a43622j1047%TK2095O6287R9430O6287m4191n5239L3143P7335o6287j43621
3887.4i9430k2096J10478L3144r9431p7334O6287J21525K2096j10478r9430M4191J65717
3885.7E5239R9430q8382r9430N5239J21526r9431k32004j1048K20957J54669j1048
3884.1A65717%M4191r9430j98860r9431Q8383R9430j1048TO6287L3144p7335k2096
3882.2b2096N5239%o6286L3143J43622J1047j32573q8383J1048O6287Q8382%p7334
3880.3B2096K2095J54670P7334j10478q8382m4192n5239%N5239l3143j10478%N5239
3878.4e5239q8383n5239J43622J32574J1047%Tp7334p7335k2095%N5239Tm4192j32573
3876.2a54669O6287J43621o6287j54669N5239J21526L3143K2096L3143p7334%J43621
3874.4A65717o6287k98291l3143K43052K2095j65717j1048J10479j1048%O6287k2096
3872.6@l3143J32573N5239j87812j21526J32573M4192j76765o6287J43621R9431J1047
3870.9C3143j1047k2096n5239j1048O6287M4191n5239TP7335J10478p7335j54669L3143
3869g7335J65717m4191j98860%K09908K2096j54670L3144K20956k2096k76195j10478
3867.2b32004J87813Q8382j21526m4191J10478l3143j65717O6286K32004J1048j32573
3865.6c3143N5239J87812%o6286j1048r9431j10478J32574K32004j54669l53530m4191
3863.8b65147K32004Q8382n5239%M4191l3143o6287J1048P7334N5239M4192K2095m4191
3861.9A10478j10478%J21526J1048j87813p7335J32574P7335p7335J1048K2095j43621
3860.2a10478j10478J76765J10478j21526n5239J54669%k20956o6287J43622P7334
3858.6b2096K2096R9430N5239q8382o6287J1048L3143j1048l3143j1048N5239J1048
3856.8E5239j87813j54669J65717K54100J1048j21526%K2095q8382j1048J54669J21526
3855.1B20956j21526j10478P7335R9430q8382r9431O6287P7335j21526q8382J43621
3853.4E5239Q8383j65718r9430J10478%j10478J65717K43052j98861l42482J10478
3851.8a43622K98291n5239k09908J21526K65147r9430k43052N5239J87813j10478k54100
3850.2a87813M4191K09909k2096j32573L3143K2096k09909q8382K32004J43621p7334
3848.6c3143L3143J54669n5239j76765%P7335j1048k2095L3143%L3143P7335k2096
3846.7H8382r9430J1048%j76765j43621J32573J65717J1048TN5239l3143p7335%N5239
3844.7@P7335O6287q8383j65717J1048J54669L3143o6286N5239Q8382o6287p7334k2096
3842.7@n5239j1048Q8383P7334p7334p7335J1048M4191Tm4191j43622n5239J54670
3840.8d4191J21526l3144j1048R9431J1048n5240%Tm4191k2095J1047n5239l3143N5239
3838.8@N5239K2096j1048j21526j54669J21526K32004o6287k20957L3144J43621k2095
3837A1048j1048J21526%j43622K2096J65717m4191j43622K2096P7335%K2095K2096
3835.1A21526q8383p7334R9430J10478j65717k54100J1048K76195J54670j87813k54100
3833.5b54100J1048J98861K2095j21526N5240J87812K2096j21526J1048J98860K2096
3831.9B32004j65717q8383J1048r9430j10478J43621J98861j1048j32574j1047L3143
3830.3@k2096K2096M4191o6287o6286J21525R9431j21526r9430L3143N5239TJ21526
3828.4A76765r9430k43052K2095K32004l3143k43052l3143J54669O6287TN5239j76765
3826.6e5239j76765J76765J87813j32574TJ32574J43622o6287p7335o6287j10478j1048
3824.9a87813J21526N5239J1048M4191n5239j21526Q8383J98860N5239n5239%o6287
3823.1H8382j10478%J1048q8382L3143J32574p7335j98860J21526J98860j10478j32574
3821.4a32574J65717O6287k32004r9430J98861N5239j10478k2096M4191m4191N5239
3819.7e5239K09908O6287j76765r9430P7335O6286k2095n5239m4191m4192P7335Q8382
3818H8382p7334j65717M4191K09908J1048k20956j21526Q8382O6287%Q8383J10478
3816.2A21526n5239TR9430N5239j21526q8382L3143J1048p7335l3143Q8382P7335K2096
3814.3G7335%J1047J1048l3143p7335n5239J1048L3143K2096l3143l3144L3144Q8382
3812.4E5239m4191j21526K2096J65717K2095r9430J1048R9430l3143l3144R9431K2095
3810.7A65717j65717q8382J21525J76765M4192q8383j43621m4192M4192P7334L3144
3809A32574K2095m4191j10478K2096K09908M4191k32004j21526P7335J1048n5239J1048
3807.3c3143M4191l3144q8382j10478l3144J87813K32004M4191j32573p7335j10478
3805.7a10478j54669O6286J98861l3143k20957L3144J98860%j43621K2095J43622N5239
3803.9E5239m4191J1048O6286j1047j10478q8383R9430R9431p7335r9430M4191Tk2095
3802c3143M4191J1048j98861j43621K20956J98860j10478j43621P7334P7335n5239
3800.4e5239m4191J1048M4191J10478J43621%j21526j10478k2095J10478J43621o6286
3798.6A43622k54100r9430P7334L3144%R9430L3143q8382l3143J10478P7334M4192
3796.9A43622K2095j21526j98860K2095J65717J1048q8382L3143P7335J1048%M4191
3795.1A21526k2096o6287m4191p7334J1047J43622J10478j21526j43621M4191J10478
3793.5F6287J1048q8383o6287K2096R9430O6287q8382j21526m4192K2096O6287Q8382
3791.8C3143N5239k2095m4191J1047O6287N5239o6287j87812r9431J43622J65717m4191
3790F6287r9430K2095Q8383L3143l3143p7335l3143Q8382P7335q8383q8382O6287R9430
3788.1A21526l3144p7334j1048K2096%k2096n5239%J32574Q8382r9430o6287R9430
3786.2I9430P7335q8383j32573o6287K2096J21525J43622k2096j54669q8382m4192
3784.6a32574k2095O6287J21525R9431M4191l3143j10479m4191N5239K2096j10478
3783d4191r9431N5240P7334K2096j1048r9430j87813m4191J32573J21526N5239L3144
3781.2A1048k2096l3143O6287N5239r9431o6286Q8382%j65717J1048J98860M4191r9430
3779.3a1048L3144J32573r9430j76765k2096Q8383%l3143M4191K2095j1047L3143N5239
3777.4E5239j1048M4191J54670K2095k09908r9430J76765R9430k76195k65148J21526
3775.8a87813J87813k2096%J10478m4191j54669N5239J54669m4191j76765l3143J10478
3774d4191O6287%l3144o6287M4192J43621O6287q8383l3143N5239r9430k32004K2095
3772.1a98861L09339J32574k43052j54669J65717J43621r9430J1048J54669j10478
3770.7A10478l20386l3144K76195J32574q8382k2096m4191j65717n5239J76765J10478
3769.1G7335%k2096m4191l3144Q8383R9430j32574j32573J21526J76765q8383j43621
3767.3c3143k2096J1048%N5239%j10478%J54669P7335r9431k2095J10478M4191j10478
3765.2E5239j21526m4191k2096n5239K2096J43621O6287j21526TJ10479J21525m4191
3763.5a1048o6287P7335Q8382o6286j10478p7335%N5239P7335M4191Tl3143j32574
3761.6a10478k2096K20956J65718j43622j43621N5239L3143j43621l3144J43622Q8382
3760A10478k2096K2096J1048j21526n5239O6287To6287n5239M4191L3143o6286p7335
3758.1a10478Q8382R9431o6287n5239J21526J10478j43622j76765K2096J10478M4191
3756.5D4191L3144o6287j76765L3143K20956j1047j98861N5239J98861o6287j76765
3754.8a10478P7335J10478m4192j1047j1048j54670r9430J54670J21525m4191L3144
3753.2B2096J54669m4191j21526N5239K2095j32573l3144J32574P7335q8383q8382
3751.6d4191m4191M4191J32573Q8383l3143%Tj43622j21526N5239J1048p7335J32574
3749.7@K20956j43621k76196J21526K54100j21526k09908R9430J54669m4191n5239
3748.1@J1048k2096l3143N5239j1048n5239P7335J10478j32574q8382J54669R9430
3746.3A65717j65717o6287K43052R9430k09908j43622K2096m4191m4192Q8383L3143
3744.7b2096p7334J1048J10478n5239j98861N5239K87243J54669j43621j98861K2096
3743.1e5239J87813P7334k09908j54669J65717J87813j87813k54100O6287J65717n5239
3741.5f6287q8382Q8382J10478M4191k2095j10478j32574N5239J43622k2096j10478
3739.9a10478R9430J54670j1048j21526q8383r9430l3143J21526J21525J1048%L3144
3738.1G7335J1047L3144M4191o6287j43621q8383n5239l3143J54669K87243M4191k54099
3736.4A1048j43622Q8383Q8382N5239J43622J43621j1048j21525j54670r9430o6287
3734.8f6287n5239o6287O6287J54669P7335p7335p7334p7335TM4192J98860J21526
3733A65717p7335q8382%n5239p7335L3144O6287J1047k2095m4191n5240j1047O6287
3731.1h8382N5239L3143K2096L3143%l3143k2096K2096M4191o6287j32574k2095J32573
3729.2b2096L3144q8383M4192J43621j1048j76765j10478J10478J65717Q8383m4191
3727.6A32574p7335L3143O6287j10478TP7335O6287j21526k2096K43052J10478k09908
3725.8G7335j10478R9430%j21526K2096R9430k2096o6287k2095%M4191Q8382L3144
3723.9A21526j21526n5239M4191J1048q8382%N5239n5239q8383M4191J21526K2096
3722.2A1048p7335Tm4191l3143K2095Q8383O6287j1048K2096J10478P7334j21526j65717
3720.3a32574K2096J54669M4191q8382o6287N5239R9430Q8383j1048j54669j32574
3718.7a21526J1048J32574J10478k2096j10478q8382R9430K20956K2096j87813j32574
3717f6287k2095%L3143R9430l3143k20956p7335K20956J21526j54669m4192K09909
3715.3F6287J54669n5239o6287l3143o6287%O6287n5239j54670N5240K09908m4191
3713.5G7335k43052o6287J98861J32573J1048l3143p7335j43622o6286Q8382J54669
3711.9C3143Q8383q8383j21525L3143J43621k2095j65717j1048J54669M4191j43621
3710.3e5239j10478N5239J32574P7334m4191p7335o6286L3143N5239J1048k2096k2095
3708.5c3143%K2095J1048%R9430J21526k2095j21526k2096M4191o6287j21525K2095
3706.6f6287J54669k2095j76765L3143K32004J1048k20956k2096J98861L3143j87812
3705c3143n5239Q8382k2096n5239P7335M4191j65717r9430J43621J43622J1048K2095
3703.3I9430O6287k2095j10479m4191M4191R9431j1048j54669j10479J10479J43621
3701.7A10478j1048l3143K2095l3143m4191Q8382O6287j65717j10478J10478Tj32574
3699.9b2096r9430J76765J98861q8383k43052j10478P7335J10478M4191N5239M4192
3698.3A43622r9431j98860o6287J54669P7335j32574j65717O6287J98860Q8383J1048
3696.7G7335%k2096j10478TN5239J21526%q8383l3143k2096%J54670J43621j65717
3694.6@k98291K2096K20956N5239%M4191m4191j54669K2095J87813N5239q8382o6287
3692.7d4191%J10478K43052N5239k43052j54669Q8382%j32574K2096J32574l3144j10478
3690.8f6287J1048L3143k2095L3143P7335K2095l3143n5239o6287O6287J54669m4191
3689.1A10478j54669O6287J43621j43621j87813L3143L3144j32574K2096J76765k2096
3687.4e5239j21526J10478J54669o6286r9431L3144L3143L3144J32573J1048j65717
3685.8@q8382Q8382J1048j1048Q8382O6287j43621r9430Q8382L3143p7334m4191Q8382
3683.9@J32574M4191p7335j21526%R9431n5239j76765K2095K43052J21526q8382q8383
3682E5239m4191l3144P7335J98861n5239l09339j21526K54100J65717j87813j54669
3680.4a54669J21526J54669%m4191L3143%r9430q8383K2096O6287j1048r9430l3144
3678.5a32574J54670J54669k2096j10478m4191K2096N5239K2095q8382m4191O6286
3676.9C3143O6287j32573k09909K2096J76765O6287j1048Tm4191n5239k2096j1048
3675.1a32574K2096J21526Tp7335j54669k2096O6287L3143k2095k2096j1048P7335
3673.4@J21526m4191j54670m4191N5239j1048j1047Q8382J32574L3143o6287r9430
3671.6@J1048J10478n5239k09909j1047J87812M4192o6287J21526J1048k87244j43621
3669.9b87243K43052J10478j87813l3143J65717j1048n5239J10478M4191j54669p7335
3668.3a32574R9431L3143%K2096j10478j32574J21526J87812k2095m4191P7334l3143
3666.5F6287j10478L3143O6287r9430l3144J43622L3143j65717q8382K2095%R9431
3664.7c3143J65717k2096j87813q8382P7335J32573P7335j21526k32004K2096K54099
3663.1D4191L3144j87813O6287K65147J1048k20956n5239O6287%q8383m4191N5239
3661.4e5239N5239L3143M4192R9430K2096j43622q8382P7334j1048j76765j1047J87812
3659.6C3143%j98860L3143K20956K2096j10478K2096Q8382p7335q8382M4191Tj1047
3657.7B2096M4191Q8382J1048r9430o6287K2096K2095n5239o6287M4192P7334M4191
3655.9H8382K2096l3143r9431r9430M4191P7335j1048p7334m4192K2096Q8382P7335
3654.2E5239l3143p7335k2096L3144K2095L3144Q8382M4192%k2096m4191J1047J76765
3652.3B65147N5239k76195k65147O6287J98860%n5239J1048Tj1048N5239R9430p7334
3650.4G7335k20957r9430J54670K43051L3144j87813r9430Q8382O6287n5239j1048
3648.8a1048L3144K2095J1048To6287l3143Q8382M4191j32573q8383Q8383J1047q8382
3646.9a10478j1048K2096l3144K2096R9430%m4191N5239K2096o6287j1048Q8382O6287
3645I9430P7335N5239j21526j65717M4191Q8383o6287k2096Q8383j1048p7335N5239
3643.2D4191P7335r9430l3144R9430J1048q8382J1048J1047j10478%J43622j1048j54669
3641.3i9430J1048J32573J1048n5239J1048N5239K2095L3144J1048j1048p7335j32573
3639.5h8382o6287J21526R9430m4191K2095P7335j21526j65717Q8382P7335j76765
3637.9a76765k2096K98291J10478k43051r9431J54670M4191p7335n5239j10478m4191
3636.3b20956K20956J87813j32574TP7335O6287m4191l3144j21526j32573R9430K09908
3634.6D4191%n5239P7335L3143j10478%R9430j1047J1047O6287j43621k54100L3144
3632.6b09908K09908M4191J1048N5239q8382q8383R9430R9431j32574q8382Q8382j1048
3630.9a1048p7334Q8382J21526N5239%j21526k09908K2095K09909n5239j98861P7335
3629.1i9430J21526r9431J1048K87243J1048k98291m4191K09908l3143j43622K2096
3627.5e5239N5239k2096K2096N5239k2096m4191%o6287m4191P7335M4191k2096%Tj1047
3625.3c3143N5239P7334r9430j10478J10478J21526k2096K2096N5239j43622j21525
3623.7h8382Q8382L3143j54669j1048J76765L3144j10478L3143R9430l3143k2096L3144
3622G7335l3144m4191J1048q8383k20956l3143J98860J32574J1048%M4191T%o6287
3619.9C3143l3143M4191%o6287R9431K09908j21526l31434k2096K54100O6287j76765
3618.1d4191r9431L3144P7335N5239L3143J1048Q8382J54670j1048j87813j76765o6287
3616.4a32574L3144N5239K2095J1048M4191%l3143P7335J43621q8382j65717P7334
3614.6D4191Q8383k76196j98860L42482L09339j98861j76765J32574K2095k43051k2096
3613a76765J98861L3143j32574k2095L3143%P7335N5239j76765j65717J54669J87813
3611.3F6287j54669k09909J87813K98291q8383l09338j1048K54099J21526q8382j1048
3609.6E5239J1048j32574TL3144%r9430J43621L75626R9430l42482k20956J98860K54100
3607.7B43052m4191k09909j10478O6287J21526M4191r9430j21526k2096Q8383M4191
3606.1@k2096j1047L3143j1048o6287J1048J10478R9431J1047k2095L3143L3144%p7335
3604.1A21526m4191N5239M4191q8383j10478J1048K2096j10478p7335J32574M4191
3602.5@j76765j32574J43622J21526q8383l3143J76765J43621r9430q8382M4191j1048
3600.7@j32574l3143J21526J1048j32574L3143J76765j1048j21525Q8382J76765j10478
3599F6287k20956K2095J76765K2096o6287k2096l3143k2096N5239L3144j1048K2096
3597.2B2096Q8382n5239j98861j54669O6287K20956J65717o6287j87812j32574l3143
3595.6b65147J1047R9431J43621K2096l3144K2096J1048j1048O6287Tj32574j10478
3593.8a10478J43621J43622j10478r9430P7334J32574P7335n5239k98291j87813K87243
3592.2@K20956l20386k43052L75625K65148l20387k09908K09908J1048k20956J10478
3590.6a21526K65148k2096o6287P7335n5239j65717j1048L3143k2095J10478J65717
3589A87813j65717j87813J65717J76765j21526j10478N5239l3143j10479K2096L3144
3587.4h8382p7335m4191N5239O6287N5239k2096r9430N5239K43052N5239k09909k2095
3585.6c3143J54669m4191j32574J32574J54669j32574r9430N5239n5239j43622O6287
3584g7335J76765K2096TP7334q8382j98861%J43622N5239n5239k2096Tn5239j1047
3582c3143Q8382O6287j21526j87813K2096J10478p7335r9430J76765K09908o6287q8382
3580.2@N5239n5239j65717M4191J76765J1048n5239J10478K2096j65718n5239J10478
3578.4C3143l3143j10478K2096O6286k2095K2095L3144l3144l3143N5239M4191O6287
3576.7A10478O6287o6287j21526J1048N5239j10478m4191J54669J1048j54669N5239
3575.1c3143K20956m4191j54670L3144P7334j87812j65718Q8383J21526j1048TJ1048
3573.3e5239%n5239q8383l3143R9430L3144j43622o6287J65717J65718O6286J21526
3571.6B09908L3144j98861j21526J54670Q8382j65717m4191J98860R9431j21526o6287
3569.9F6287%l3144%M4192k2096n5239M4191Q8383k2096r9430l3144L3144J1048m4192
3567.9b2096m4191M4191J1048r9430n5239P7335P7334K2096J10478R9430q8382j10478
3566.1B2096K2095M4191J1048M4192%j43622r9430R9430J32574j1048o6287p7335j32573
3564.2a54669j1048J76765J32574l3144r9430o6287TL3144J43621N5239r9430n5239
3562.5d4191L3143J1048m4191L3143R9430N5240k2096m4191m4192l3143Tj1048M4191
3560.6@Q8382M4192q8383j76765j1048K32004J65718j87813j76765J10478J21526j32574
3558.8a1048r9430J76765P7335j98861q8383J43622O6287o6287%P7335j1048o6287
3557@m4191TM4191J43621N5239q8382o6287j1048p7334J1047J21526O6287m4191k2096
3555D4191p7334j98861l3143J98860Q8383q8383L3144J10478p7335j76765N5239J43622
3553.2B2096k2096p7335O6287Q8383m4192o6286k2096r9430j54670l3143J65717J76765
3551.5@%j10478%Q8382%j10478K2096J76765Q8382p7334m4192N5239l3143j76765r9430
3549.3b20956J98860K20957m4192j54669Q8382J76765j65717l42482%K98291P7335
3547.7A32574j54670j1047O6286o6286m4192J43622L3143j10478P7335J98860j65717
3546.1I9430k76195J32574K54099j10478j43621J21526M4191k32004m4191J43621n5239
3544.4f6287j21526J87813J65717j32574p7334J10478N5239o6287J1048p7335k09908
3542.8b20956J1048K65147P7335j65717q8383M4191M4192L3143J1048o6287%J10478
3541.1E5239j1048r9430K2096m4192j76765M4192K98290L3144k98291q8382K65147
3539.5@K43052O6287p7335k20956j21526J21526P7334p7334O6287J54669j43622k32004
3537.7a43622O6287J65717O6287J54670M4191l53530k87243K32004K54100j65718j21525
3536.1h8382J21525L3144j43622k2095N5239o6287m4191M4191k2096L3144J76765J54669
3534.3B32004l3143j10479j10478q8382J10478J21526m4191%J98860m4191l97721j54669
3532.6c20386K76195J32573m4191J32574J21526k09909j76764P7334L3144p7335M4191
3531a1048J21526m4191o6287N5239%j10478k2096J10478P7335m4191T%O6286M4192
3528.9A32574J1048J1047l3143j10478r9430L3143R9430M4191o6286j54670j43621
3527.3b76195R9430K65147P7335j43621j1048N5239j65717TJ76765J65717j87813k09908
3525.5c20386J43621K65147J10479l3144m4191l3144J1048k2095j10478r9431O6287
3523.9f6287R9430J1048o6287%J32574Tj32574k54100n5239J65718M4191r9430p7335
3522a65717%J1048J54669K09908p7334k32004o6287Q8382k2095j10478L3143J76765
3520.3@K20956%k87243k54099J54669K87243L3143p7334N5239%j43622J1048J98861
3518.4A98861K2095k20956j32574M4192R9430J1048j10478j32574R9430J76765k2096
3516.8C3143j32573K2095J10478j1047r9431k2095R9430J54669M4192o6287J1048O6286
3515B09908q8382j32574R9430K09909j21526l20387q8382J10478K2096K2095O6287
3513.4a1048J1048k2096M4192M4191l3144L3144P7335m4192j43621p7335J1048K2096
3511.6h8382O6286O6287TK2096r9431k09908o6287J87813J65717m4191q8383m4191
3509.9f6287n5239%P7335%n5239P7334J43622O6287j1048Tj10478j21526K2096K2095
3507.8b2096r9430J1048J87813N5239j65717n5239J21525K2096j43621q8383J10478
3506.2f6287J65717R9431q8383j98860j10479J10479J54669M4191j10478j43622k2095
3504.6a65717O6287P7334K2096%p7335n5239Q8383R9430k2096k2095J21526K2095j65717
3502.7a1048r9430J10478N5239p7335L3144J87813K2095k09908j87813k2096J76765
3501.1b2096K54100P7335j98861k20956K2096Q8382m4191p7335K2096L3143k2095Q8382
3499.3@R9430r9430k09908%J87812M4192p7335K2096O6286l3143p7335j1047J1047
3497.4g7335K2096N5239k2096j10478J32574K65147p7334l31435m4191K09909L3143
3495.8E5239o6287P7335L3143j21526l3143M4191j65717j10478K65147K32004j87812
3494.2B2096k32004N5239O6287o6287J1047O6287o6287n5239R9431J32573L3144J1048
3492.4G7335M4191j1048r9430Tl3144J10478J32574J10478P7335j1048k09909j87812
3490.7i9430O6287J54669J1048k2096j1048j54669k20956J1048K20956J21526K2095
3489.1I9430j1048n5239l3143K2096o6287j65717Q8382K87243J1048k98291j21526
3487.5b43052J76765R9430n5239J1048J65717J32574n5239j32574l3143M4191p7335
3485.8C3143j32573j1048N5239j1048O6287J98861P7334j54669r9430N5239TM4191
3484.1A76765Q8382k2095j10478m4192j1047n5239K2095R9431q8383k76195q8383K43052
3482.3f6287K98291J21526j43622k43051p7335J43621M4192j10478%R9430o6287j32574
3480.6a32574P7335Q8382p7334m4191J43621P7335j32574j21526p7335l3143J76765
3479e5239L31434M4191m19816l20387K43052L42482m4191k20956K2095N5239j32573
3477.3a54669l3144K65148R9430k54100j54669J87813O6287j10478j1048R9430%l3143
3475.6c3143J1047n5239o6287J54670K09908m4191j98861r9430M4191J21526N5239
3474I9430j32573j10479K09909K32004j10478j65717J32573Q8383j76765o6287O6287
3472.4F6287j21526j87813J21526K20956k2095j43622o6287J1048J21526J65717n5239
3470.8A10478j76765P7335K20956j65717l64578n5239K32004J21526J1048O6287j1048
3469.1F6287p7335J1048J32574%j21526j1048L3143j10478k20956K2096K98291J54669
3467.4A76765j54669q8383J10478N5239r9430j1048N5239m4191j32574L3144J32573
3465.8C3143J10479n5240j65717o6287J87813K20956j21525k54100n5239R9430J1048
3464.2e5239o6287m4191N5239J32574P7334j32573j32574J21526J10478r9430p7335
3462.5a10478J43621J43622o6287j10478k2096J1048k2095k2096M4191J54670R9430
3460.9B43052j43622j54669K2096O6286L3144J21526N5239j87813j32574J65717N5240
3459.3A43622k43052r9431K09909L3143k09908j1048J76765J1048q8383m4191k2096
3457.7a43622M4192J65717P7335j32574p7335J1048l3143l3144Q8383K2095o6287k2095
3456i9430K2095j1047Q8382J98861Q8382q8382r9431n5239L3144R9430n5239j98861
3454.2g7335l3143J10478j32574j98860K43052L53529r9430k87243K2096Q8382p7334
3452.6h8382P7334K09909k2096k09908%J87812N5239j21526j10478l3143K2096J1047
3450.8b2096l3143Tp7335r9430P7334K20956M4192j98861o6287J65717K2096j32574
3449.1a32574j1048J21526O6287K2096N5239TJ1048p7335j43621J1047J87813k2095
3447.3A43622k20957K2096J87813j21526j76765J98860J65718k65148j21526L53530
3445.8A65717J43622l31435j65717J98861O6287j32574J1048J54669P7335l3144o6287
3444.2H8382n5239k2095m4191r9431J1048Q8383%p7335%M4191L3144P7334M4191j43621
3442.2e5239j10478P7335M4191l3144R9431P7334j76765j65717J32574J21526k2096
3440.6a1048K2096O6287r9431j10478M4192J1047k2095R9430M4191q8382K2095J43622
3438.8A21526n5239j98861j1048P7335m4191N5239J76765j1048j43621m4192J1048
3437.2f6287j1048P7335N5239m4191J1048J21526r9431j65717J21526K20956j21526
3435.6I9430j87812O6286K2096j54669m4192J54670Q8382K2096N5239k2096q8382J1048
3433.8B2096L3143n5239o6287%m4191k2096J21526J43622N5239L3143K2096n5239o6287
3431.9A21526l3144j54669k09908O6287K32004J21526K2095Q8383j1048j98861j32573
3430.3h8382O6286O6287k2095k2096%n5239j10478m4191M4191J21526P7334m4191j65717
3428.4a76765p7335J32574J43622l3144j21526Q8383J76765J1048r9431J1048k2096
3426.8C3143j43621k2096J54670R9430n5239k2096j1048p7334m4191O6286N5239O6287
3425I9430J32574N5239j32574j32573k2096TK2096L3143p7334j65717O6286J43622
3423.3@q8382j10479R9431Q8382k2095P7334J65717o6286j54670j1048K2096j1048
3421.5a1048J10478Q8383j76765j21526J98860J54670j87813q8382J76765Q8382k32004
3419.9@k54100l3143J76765J54669J1048o6287O6287J21526r9430j87813L3143J54670
3418.2G7335P7334J1048Tr9430q8383K2096%j10478%J76765N5239j32574%J76765M4191
3416B20956j21526o6287K2096J1048K2095M4192l3144r9430j1048P7335l3144j32573
3414.2i9430q8383M4191M4192M4191N5239M4191j1048J1048L3144m4192j43621j21526
3412.4b32004J1048J21526P7334%K2096J10478N5239j10478r9430M4191R9430J1048
3410.7A10478l3143q8383j65717o6287J32574J43621K2096o6287q8382%J32573M4192
3408.9G7335k54100j87813K32004J76765j98860j43622K43052J54669r9430M4191J98861
3407.3B43052j43622l42482q8382R9430J1048O6287J65717J21526K2095m4191j65717
3405.7e5239j32574J54670J76765o6287j21526M4191P7335K2095L3144o6287j54669
3404.1h8382l3144P7335n5239k2096J98861J54669j76765k09908j1048J54669K20956
3402.5B09908J65717j32573k98291p7335J43622J43621O6287m4191k54100j43621K65147
3400.9D4191L31434j10478k76195r9430%O6287K20956J32574k09909j98860J1048o6287
3399.1a54669j87813N5239K76195J21526k2096%n5239j32573l3144J43622P7334j43621
3397.4e5239j98861j1047J21525Q8383M4191Tl3143r9430M4191J87813K2095j54669
3395.6@%J10478r9430q8383J54670R9430j65717l3144J21526q8382k65148P7335L75626
3393.7A98861J10478k32004j98861m4191O6287R9430L3143j1047Q8382N5239q8382
3392.1G7335p7335R9430N5239j10478q8382j1048k2096l3143%J1048M4191J10478L3143
3390.2H8382j54669r9430J43621J54670l3144j21526o6286j1048%TJ10478K43052Q8382
3388.3C42482k09908k09909M4192M4191j21526o6287J43622P7334j21526j43621O6287
3386.7a54669J32573K2096n5239K2096J65717J10478r9430m4192J10478o6286k54100
3385a10478n5239J65717%j43622P7335J87813K2096j21526n5239m4192J1048R9430
3383.3C3143J21526K2096k2096j1047p7335j32574q8382M4191J10478K2096j21526
3381.7i9430j1048K87243J98860k20956k87243J1048R9430q8382n5239R9430J10478
3380.1D4191N5239J1048o6287l3143P7334o6286k76196l3143L53530J21526l31435
3378.5a43622k20956K98291L64578N5239k09908k65148j65717Q8382K09909O6287p7335
3376.8@l3143L3143j1048J1048%n5239p7335J32574K43052K2095k65147j98861N5239
3374.9a43622P7335k2095J10478J87812q8382k43052K2096K54099N5239j54669m4191
3373.3A1048L3143o6287o6286R9430J10478n5239j43622j43621m4191O6286J43622
3371.7e5239J10478O6287n5239r9430M4191J32574j10479k65147l3143K09908P7335
3370.1B2096l3144L3144j1048j32574l3143J10478M4191J1048J76765P7334j65717
3368.5I9430j10478N5239j1048j21525n5240O6287TM4191%j10478r9430Q8383Q8382
3366.6@j1048m4191%K2096O6286O6287o6287k2095K09908J98861j87813l86673j32574
3364.7b87243J65717J21526M4191Q8383M4191j76765k20956Q8382K32004j1048j76764
3363.1h8382N5239J98860j1048j43621K2095Q8383k2096%N5239q8382p7335J21526
3361.3A10478O6287k20956j98861N5239P7335L3143J10478J1048k32004p7334L09338
3359.7D4191K09909k43052j87813K09908K43052j10478j65717O6287P7335j76765j43622
3358.1a76765J65717R9430j98860r9430K98290J32574l53530j87812L20386J54669
3356.6A54669j98860J1048K54099p7334l09339L3143J76765j21526j32573J76765R9430
3355F6287j65717j1048J98860k2095k09909%J21526j32573j54670J98861K87243l3143
3353.3A43622j65718K2096J32574%k2096O6287r9430k43052%K20956n5239l09339J1048
3351.3b98291L75626J43621k20956o6287J98861J10478o6287q8383o6286m4192P7335
3349.7E5239Q8383q8383r9430Q8382J32574j1048TP7335k2096j32573q8383r9430j10478
3347.8b20956%J21526L3143l3143R9430Q8382q8382TP7334K2096r9430%J54669Q8382
3345.8A54669j1047K2095l3143j32574n5239N5239p7335j10478P7335Q8382l3143K2096
3344c3143R9430m4191j43622k2096J1048o6287Q8383K20956j1048j54669Q8382K09909
3342.3B43052q8383j65717L3144R9430j1048To6287k09908p7335J98861N5239j76765
3340.5a76765K2096K76195M4191k76195j21526J76765J21526k2096p7334r9431j1048
3338.9a43622J54670J76765o6287k20956q8383O6287J1048j1048J10478Q8383j54670
3337.3g7335k09908P7335K09908M4191k2095M4191j10478k20956K2095J43622k2096
3335.7a21526K2096K32004Q8382k43052j43621J10478L3143M4192J98860l3143l20387
3334.1a32574J1048L31434n5239l42482R9431L64577l3143k43052%P7335n5239Q8382
3332.3A10478J98861%j43622o6287j10478j65717O6287J87813l3144q8382P7334P7335
3330.5A10478j43621j21526J21526J10478j21526j32574J98861L31434k2096l31434
3329.1@j87813J21526O6287p7335K2096J54669K2096j54669o6287J32573J76765J1048
3327.3B20956j54669p7335P7335N5239j10478m4191Q8382%j65717l3144J21526K2096
3325.6@%J10478K2096j43622n5239R9430%j65717r9430O6287J65717J43622j1048j21526
3323.5A1048J1048J43621m4191j43622N5239J98861m4191j21526P7335R9430j98861
3321.9D4191k76195%K09908P7335l3143L3143R9430m4191j43621o6287N5239%TQ8382
3319.8D4191J21526K2096l3144l3143j10478j21526m4191%K2095J32574J10478p7335
3318.1C3143q8382P7335O6286j76764j87813O6287J65717O6287k2096j1048J1048P7335
3316.3G7335K2095o6287l3143j1048j32574o6286J87812J98861q8383j76764M4191
3314.7d4191J43621M4192m4192k2095l3144n5239TJ1048J10478R9430n5239TP7335
3312.8A21526J1048j87813q8383J65718J65717m4191j32574j54670j76764J1047J76765
3311.2a32574L3144j43622L3144K20956J10478n5239o6287%P7335P7334o6287j32573
3309.4d4191M4191J98861L3143j65717p7335J1048m4191r9431R9431K43052N5239k54100
3307.7@k09908J32573J87813n5239o6287J21526Q8383j98861j87813J21526J54669
3306.1H8382k2095o6287J1048M4191j1048m4191q8382p7335J1048R9430Q8382J1048
3304.3D4191j10478j32574M4192J54669j1048j21526K2096J10478%p7335J1048O6287
3302.6@%j1048k2095%M4191N5239l3144%O6287n5239k20956r9430J76765K09908N5239
3300.4A65717n5239%J32574L3143k54099l20387%K98291J10478j21526j43621%Q8382
3298.5f6287R9430M4192n5239K2095J43622j1048k32004j65717Q8382J32574k2096
3296.8b2096r9430l3143J10478R9430l3143j21526k2096P7335L3143j1048K2096j1048
3295.1a1048l3143M4191J10478l3143j21526p7335k2096J1048P7335TL3143TN5240
3293.2A43622l3144p7335%M4192o6287j43622n5239O6287R9430M4192j1048o6287q8383
3291.3a43622%O6287Q8383N5239k2096l3143l3144J1048J43622J54669j21526l53530
3289.5a87813j54669J65717J21526j21526l3143J87812R9431j21526p7335J54669J21526
3287.9A54669j54669j32574J65717J65718j43622j21526J65717J43622k09909k32004
3286.4a98861L3144J43621N5239l3143q8382p7335J32574J76765p7335j21526J10478
3284.8E5239J54669j21526j21525L3143n5239q8383J43622J98861j21526j54670J10478
3283.2C3143J98861n5239j76765l3143J10478R9430j10478j43622R9431K43051k2095
3281.6B43052k09909j1047J32573m4191j54669m4191L3143TK2096k2096r9430m4191
3279.8a65717k2096j1048J10479J32573p7334r9431J65717J32574j65717m4191K76195
3278.2B32004%l86673j10478K87243J43621q8382n5239o6287p7335J54669J98861q8382
3276.5A43622j32574K2095j10478j43621K09908K76195j65717k32004J54670J87812
3275B09908k09908k32004J43622K54099M4191j54669j43621k2096J10478J32574l3144
3273.4I9430j65717j43621N5239K54099J76765j87813k32004R9431K09908m4191j76765
3271.8e5239J1048M4191j21526j87813J1048J87813J65717K2096p7335q8382p7335
3270.2a65717o6287Q8382K20957R9430j21526p7335M4192K2095o6287p7334l3144M4192
3268.4h8382J10478N5239j10478j21526%L3143L3144L3143m4191n5239J54669J76765
3266.7A76765j43622k32004J21526K09909n5239q8383J43622P7334j65717l3143J32574
3265A43622p7335k20956M4191K20956%j54669O6287K43051J1048j54669m4191K2095
3263.3I9430r9430n5239P7335K2095p7334O6286J76765q8382j76765M4191Q8383j21526
3261.5d4191l3144J98861J1048k43052j1048J98861l3144j87813J1048J65717O6287
3259.9I9430l3143o6287p7335J1048N5239o6287n5239J98861J65717k43052l20386
3258.3c31434L3143J32574j1048M4191K32004J32574j65717TP7334J21526q8382j32574
3256.6a21526J21526K09908j21526j87812J10478J65717j87813TJ76765J32574j43621
3254.9c3143q8383Q8383j1048M4191J54669o6287k76195K2096K32004o6287j87813
3253.3a87813J21526J10478j10478J1048J54669j10478k20956Q8382J32574j32574
3251.9a43622N5240L09338J1048l20386r9431J54670J1047o6286O6286%j10478Q8383
3250.1d4191K54099j1047k65148j1048K65148Q8382k54099j65718R9431J21526J1047
3248.5H8382l3143j1048J1048Q8383R9430o6287j76765j21526K2096M4191Tl3143j54670
3246.6a98861r9430J65717J87813L3143N5240O6286j65717k20956N5239Q8383p7335
3245a10478P7335K32004o6287l20387M4191L20387j1048k20956J1048J43621%p7334
3243.2B2096k2096K2096P7334J1048k09908j98861N5239Q8383k2096J21526J98861
3241.6A43622o6287j21526J54669J32574j65717j43622M4191K2096L3143K09909O6287
3240C09339k43052j10478J87813P7334j98860j43622N5239Q8383N5239m4192j65717
3238.4a32574r9430J65717Tk2095o6287J1048j1048o6287j1048L3144l3144j1048M4192
3236.5c3143j1048j43622o6287J65718J87812%r9430j1048Tp7334M4191R9430k2095
3234.6B2096o6287J1048j1048j21526J32574L31434J1048l75626j43621K32004R9430
3233A21526j21526l3143N5239K2095L3144l3144j43621j1048J98860O6287j76765q8382
3231.2a10478R9430%n5239R9430J76765j1047j43622j32574j1047J65717J54669j43622
3229.4H8382k32004J1048J32574j1048TP7335n5239j54669R9430K87243J1048k87243
3227.7d4191j87813O6287P7335O6286Q8383%j43622q8382P7335k2096j43622Q8383
3225.9a65717L09339Q8382j43622L3144J10478j65717r9430K20956J21526l20387k65147
3224.3b76195Q8382N5239n5239J32574N5239k65147j10478L42482K65147n5239r9430
3222.7G7335n5239j10478K2095J43622j21526k09909K09909L31434q8382k32004%Tr9431
3220.8a32574R9431J32573r9430k2096K20957%l53530j54670K20957J65717M4191Tj32574
3218.9C3143k54099q8383J21526J65717K43052K87243p7334l75626j32574J54670L3143
3217.3A10478j43621m4192P7335L3143J1048m4191j10478J1048J43621j1048j76765
3215.7a43622N5240K65147L3143j98860J1048J65717r9431k20956N5239K32004J1048
3214.1A65717j76765j10478R9430J54670j1048k09908o6287K54099J98861j87813j43621
3212.5c3143J32573k2095l09339n5239K87243J1048k20956N5239K32004%r9431l3143
3210.7e5239q8383j10478R9431J21526l3144O6287J43622n5240k2095K98291R9430
3209.1D64008l75626k43051J21526J1047j10478J10478J21526j10478%J76765j21526
3207.5D4191k54099J10478K20956n5239K2095K76196K2095k87243r9430Q8382q8382
3205.9@n5239J43621N5240j54670j21526j1048m4191%J43622J10478%l3144L3144N5239
3203.8A21526m4191j87813j10478J54669P7335j76765p7335K20956N5239k20956k2095
3202.2b09908K76195P7335k32004j10479P7335N5239M4191P7335M4191l3143o6287
3200.6@q8382M4191J76765R9430p7335l3143K2096j10479q8382k2096q8382o6287K32004
3198.7@K32004j65717k32004J10478J54669r9430k2096J43622%j65717l3144P7335
3196.9@L3143P7335J10478j32574j98860M4191J54669o6286j43622M4191J10478k2095
3195.2A1048j1048J65717J10478j98860k20957R9431J76765o6287j43622N5239O6287
3193.6D4191q8382j21526N5239J65717J76765J1048k65148k20956J54670J54669k32004
3191.9a65717k43052J76765J87813p7335M4191J98861j1048j32574N5239J1048k32004
3190.3a87813p7334J76765%p7335J98860J87813j76765j10478K54100K20956j21526
3188.7B87243j43621o6287r9431j10478j1048l3143n5239L3143M4192L3143J10478
3187.1a1048J43622L3143n5239q8382r9431l3143J10478%j21526O6287K20956j1048
3185.3A54669k20956O6287K76195n5239l31434j32574J54670J43621%q8382r9431M4192
3183.6h8382J65717O6287q8383o6287k2095o6287n5239K2095k2095l3144J65717K43052
3181.8B20956o6287l20386j21526K20956J54669p7334p7335M4191Q8383N5239k2096
3180.2I9430j10478m4191J43621O6287k65147k76195J54669K98291N5239r9430k2096
3178.6@j10478j76765K2096K32004J10478p7335k2096P7335N5239k2096l3143J1048
3176.8F6287J1048n5239k2096O6287N5239l3144q8382m4191j1048%K2096%J1047J10478
3174.8H8382Q8383j32574j32573J54669K20956j10478j87813J32574K32004j32574
3173.3B20956k98291j1047K32004J43621o6287q8382m4192q8382j21526M4191J87813
3171.7A10478P7335j54670r9430O6287k2096j76765K2096L42482K32004j87813k76195
3170.1f6287j1048J43622M4191n5239J1048N5239o6287j43621o6287O6287Q8382O6287
3168.4F6287k2096r9430%J21526n5239k20956l3144J43622j43622k54099J98860M19817
3166.6A21526L3143k09908J1048M4191r9430J1048J43621q8382k43052J21526L09338
3165A54669%k43051j1048K76195J76765j21526j98861j1047R9430o6287j43621J1047
3163.2g7335O6287q8382r9431J65718J98860o6287k54099r9431J65718J65717n5239
3161.6B2096j87813l3144J10479J1047m4191Q8383P7334l3143%O6287j21526j54670
3159.9a98861J10479R9430j87813j21526J98861J76765o6287Tj1048l3143M4191J32574
3158.1G7335Q8382%Tj32574j76765M4192J65717K2095l3143M4191m4191j10478J1048
3156.2d4191K2095j32573%J98860j1048k32004m4191J98861J43621l3143j65717j54670
3154.4b54100K20957M41912K2096l53530p7335P7335k32004j65717L20386K65147j65717
3152.8I9430j10478K2096p7335N5239K32004r9430l20387J10479K65147j76765j10478
3151.2a10478L31434j1048n19247%N74486Q8383l53530K2096J43621k32004j76765
3149.6b43052K20956J43622p7335l3143j1048n5239O6287M4191j65717q8383J98861
3148@P7335j54670n5239N5239%R9431J43621j43621k32004J21526J98860n5239L3143
3146.1H8382K76196%l42482j43622J21526j1048n5239J10478N5239j87812j32574Q8382
3144.3a32574J32574P7335%p7335j1048J54670Q8382j87813r9430O6287o6287k32004
3142.6b87243J32574M52960J10478l53530j76765J43622J43621%n5239j32574j65717
3141a87813L3144J54669L3143J1048J54670L3143k43052j76765R9431Q8382o6287TM4192
3139h8382K2095%j1048o6287l3143Q8383Q8382J1048L3143N5239%l3143n5239q8383
3137g7335j1047Q8382n5239j98861%J98861N5239n5239M4191R9430%n5239Tr9430N5239
3134.8f6287J76765k2096j76764R9430K43052l3144j76765l3143m4191n5239J98860
3133.2A10478K09908j54669j65717L3143j21525k54100J76765L86673j1048j65717
3131.7D4191J21526O6287k32004r9430J43621j1048j54669%J43622R9430J1048l3144
3130I9430K2096J87813O6286k65147j98860N5239l3144j65717P7335J54669o6287TJ54670
3128.1B2096J1047j87812N5239K32004J1048j43622n5239j10478j1048K20956R9431
3126.4A43622k09909j10478J32574M4191L3143K43052O6287k98291j65717R9430K2096
3124.8@l3143J21525J1048j65717j1048R9431o6287K2095K32004l3143l09339l3143
3123.1a65717J87813m4192r9430J65717P7335k20956j43622O6287J10478J76765J32574
3121.5B43052j87813j98861J43622J54669j98860j43622J87813J21526j10478M4191
3120E5239K09908%k43051j87813j1048J76765K43052j1048j98861l3143Q8382L3144
3118.2A21526%P7335l3144j65717r9430Q8382O6287k2096l3143O6287R9430l3143r9431
3116.3C3143R9431J54669j65717l09339%J87813L3143M4192J43621r9430k98291L3143
3114.6a43622K65148n5239k32004J10478J76765j21526j65717L3143Q8383O6287J21526
3113A43622m4192j76765M4192J87812o6287j43621J65717K32004k09908l64578l3143
3111.4b65147J21525q8382p7335K32004K09909j10478j54670J21526J87813k2096n5239
3109.7I9430N5239m4191j21526O6287K43052K2095j43621l3143M4191l3144r9430p7335
3108b2096p7334k2096J1048m4191R9430L42482J76765k98291k87243P7335Q8382j54669
3106.2a10478j32574R9430J32574j1048n5239K2096P7335k2096j54669k2096J76765
3104.6@%j98861M4192K54099l3143j32574K20956J98861k87243k76195J32573Q8383
3102.9A1048q8383J10478K20957o6287r9431J21526k2095k43052r9430R9430j1048
3101.2f6287k2095J10478O6286q8382j21526j43621n5239J43621J43622n5239N5239
3099.6c3143K43051P7335j65717j10478q8383j21526J10479K09908l3144j21525J10478
3098G7335N5239j65717j1048P7334k54099k65148K54100L42482n5239p7335R9431%
3096.3G7335o6287P7334M4192n5239J10478Tk32004TK2095n5239TK54100J54669k65147
3094.2a10478j10478L20386j1048m30864j1048L31434l3143j10478K43052Q8382l42482
3092.6a76765q8382L09338N5239k20956k2096J10479o6287j1048J32574%j76765l3144
3090.8a87813J54670J54669N5239l3143o6287k2096Tl3143K2096Q8382l3143j10478
3089.1c3143k2096K2096%O6286Q8383j21526j65717M4191R9430q8382o6287J65717
3087.3a1048J43622k2096l3143j1048m4191n5239j1048L3143P7335Q8382k2095j21526
3085.6A1048p7335m4191j1048R9430J76765P7335r9430j43622j10478%J32574Tk2096
3083.7A21526n5239J1048o6287j21526L3143J54670j1048j10478M4191R9430q8382
3082.1A1048o6287J21526N5239j43622o6286J54669R9430q8382j1048P7335o6287j21526
3080.3d4191O6287J32573r9430j76765N5239K43052P7335k09909k43052n5239J32574
3078.7a21526J21526K2096j1048k2096j43621j21526J65717K20956q8382k20957L3144
3077.1a65717J43621o6286m4192J76765N5239j98860q8383J54670O6286K2096J98861
3075.5B54100J10478k09909k09908M4191P7335l3144m4191j1048l3143T%K2095K2096
3073.6d4191J1048k2096J1048J10478T%K2096O6286l3143r9430M4191Q8382r9430j65717
3071.5@%M4191j43621j98861Q8383L20386J98861k09909l97721j10478K76195K32004
3069.7I9430q8382r9430J54669J43621j65717k32004J1048J10478J1048K2096J10478
3068.1G7335Q8382J1048N5239j1048j76765j21526J21526R9431k09909k87243K2096
3066.5c31434K43052J54669%p7335p7334j1048N5239K2095J1048L3144N5239m4192
3064.8C3143o6286J1047O6287l3143j65717j21526P7334J76765Q8383R9430N5239j54669
3063F6287k20956N5239K32004l3144k32004L3144J76765r9431k32004R9431K43051
3061.4H8382M4192j21526n5239T%J43621O6287k09908j65717J21525J21526o6286m4192
3059.5a32574J10478O6287m4191%N5239%m4191j1048l3143q8383n5239M4191M4192
3057.6h8382N5239Q8382P7335q8383q8382Q8382J10478j54669j65717Q8382J21526
3056D4191m4191k2096L3144m4191p7335R9430J54670L3143l3143p7335j21526N5239
3054.2@K32004K2096j87813K2095O6287k76195k20956K87243K20956k20956r9430K09908
3052.5E5239n5239l09339J21526L53530l3143j76765J54669J76765j43621j54670L3144
3050.8B2096j1048j10478k2096R9430L3144j1048K2096Q8382K2096j32574TR9431J98860
3048.9A65717K2096n5239Q8382L3144k65148k54099Q8382J76765o6287j10478R9430
3047.3g7335J32574n5239j32574N5239J43622q8383k76195N5239L53530J54669k43051
3045.7B2096j76765Q8382J10478l3143p7335j1048P7335O6287o6287r9430J1048K2095
3044f6287j32574o6286J54669R9430k2095J10478J65717j32574k43052M4192J76764
3042.4H8382l3143j21526%L3144%O6286J21526K2096p7335j21526o6286Q8382J21526
3040.4A21526m4191p7335P7335J10478l3144j10478r9430j21526o6287M4191J21526
3038.8g7335J54670J21526j10479k20956%J54670%n5239J32573P7335j76765k2096
3037.1b2096K76196J54669j65717j98861r9430j10478k2096J76765J87813P7335m4192
3035.5B09908j76765j65717N5239K43052R9430r9430q8382K2095O6287m4191j21526
3033.9@n5239J10478Tn5239l3143J10478L3143r9430o6287n5239j54669m4192J87813
3031.9a1048J54670r9431j54669j1048J10478N5239o6287j21526O6287J87813M4191
3030.3A54669j21526q8382p7335p7334N5239J32573o6286j32574J10478J43621p7334
3028.7d4191r9431O6287N5239j1047Q8382J32574n5239j87813j65717m4191J65717
3027.1i9430K20956J1048j76765o6287J10478Q8382P7335j1048j87812j76765O6286
3025.5a43622J10479%k2096m4191q8383Q8383J87812l3143j54669J10478K43052o6287
3023.7A87813j76765%l3144o6286J10478N5239k20957o6286K98290J32574k09908m4191
3022c3143O6286p7334l3144J43622l3144k32004J1048K20956K2096j43621r9431l3143
3020.2b20956O6287J54669K2096q8383R9430K65148m4191k54100k2096J10478j1047
3018.6G7335r9431o6286M4191J10478L3143p7334L3143J21526r9430k09909L3144J21526
3016.9B2096r9431p7334K20956J87813q8383j10478p7335j76765J1048J76765r9430
3015.2a10478k32004K43052M41912j65717m86104L3144L75625K2096k43052r9430O6287
3013.6a54669K2095%Tj1048R9431K32004J76765j10478k76196j32573O6287P7334Q8383
3011.7G7335K09908L3143l75625l20386J87812K54100n5239j1048J87813m4191k54100
3010.1a10478M4191J10478j98860r9431L53530J76765k98291j10478L31435J65717
3008.7C64578j87813o6287O6287m4191n5239K2095j32573k20957M4192K09908%j54669
3006.9a54669m4192M4192K2095Q8383J65717J32574%j10478q8383o6287TL3144J32573
3005H8382P7335j10478q8382Q8382Q8383j32574r9430O6286K2096o6287N5239J32574
3003.2A21526j21526l31434n5239L64577K76196n5239j10479L3144r9430j87813N5239
3001.6a10478K32004j1048j65717N5239J21526o6287p7335M4192J1047l3143P7335
3000G7335%k09909l3143K65147J21526q8382O6287J10478j65717j65718J21526R9431
2998.3A98861j32574n5239Q8382q8382j43622J10478K76196R9430k20956k65148o6287
2996.6a98861J54670N5239n5239N5239J21526j32574j54669J32573J10478k20956j32573
2995b65147K32004Q8382j65717%J43621j21525k76196N5239K54100Q8382k2095p7335
2993.3f6287r9430Q8382K87243J32574k09908k43052p7335L3144Q8382P7335M4191
2991.7E5239L3143O6287k2095j54670r9430J21526J43622p7335j65717M4191K09908
2990A54669N5239j65717n5239O6287o6287j32574J54670K09908k09908k65148J54670
2988.4i9430J87812j21525n5239K43051Q8383k32004r9430Q8382m4191r9431P7335
2986.8f6287R9430o6286r9431%K2096%O6287M4191m4191o6287Q8382J65718K2095k43052
2984.8g7335k43051M4191J87813O6286k2095j1048TK2096N5239m4191j76765m4192
2983b54100J65718R9430L3143Q8383R9430n5239o6287K2096%m4192j1047K2095k2095
2981.1G7335o6287q8383n5239J32574J87813n5239j98861j1048J43622K2095o6286
2979.5B2096k2096r9430j21526Q8382K32004R9431o6287l3144K2096l3144o6286%P7334
2977.6I9430o6287j65717J1048J98861j1048k98291p7335K09909M4191j21526J21526
2976e5239J87813j10478j54670J21526O6287j43621o6287Q8382M4191J1048M4191m4191
2974.2a1048r9430M4191N5239r9430L3143K43052Q8383j98861q8382J21525Q8383m4191
2972.5A32574m4192%j1047l3144l3143O6287J10478p7335j87813Q8383L20386m4191
2970.7B87243l42482p7335J87813n5239k54100p7334J43621R9431J1047l3143j1048
2969.1a21526P7335P7334k2095n5239%M4191J1048j1048p7335j32573p7335M4191J32574
2967.2a10478J43621L3144j10478K2095K09909J1048k20957K2096J87813j87813m19817
2965.6d19817J32574M64008Q8382k20956p7334m4192n5239J54670J54669j98861j76765
2964a98861K20957J76765k09909j65717J76765Tn5239r9430m4192%O6287N5239o6287
2962.1C3143l3143P7335R9430m4191j32574r9430L3143R9430O6287j1048J1048j1048
2960.3H8382q8382K2096J54669%j98861n5239J32574L3143j10478n5239M4192k2096
2958.5e5239o6287k2096P7335J76765J21526j21526j76765j1048J10478J1048m4191
2956.9@j1048K2096O6287Tn5240j10478K2096J10478j1048r9430k2096K2096%j10478
2954.9a10478q8383O6287J10478J1048%J32574K2096k76196j76765K87243K98291j10478
2953.1A65717j65717N5239K2096j76765j10478Q8382Q8383O6286O6287%n5239Tj32574
2951.2a43622p7334J65717J32574r9431p7334J65717Q8382j54669p7335M4192k2096
2949.6e5239L3143J43622m4191k43052J1048K43051k2095j76765R9430J87813j10478
2948F6287r9430J87812J65717j43621j76765j1048Tl3143Q8382J10479m4192p7334
2946.2B2096M4191k2096j21526J1048J98861R9430j54669n5239J10478%j32574%R9430
2944.3I9430p7334j10478P7334J10478q8382k43052j21526J65717K43052O6287j10478
2942.7A1048J1048J10478q8383j54669R9430J43622j54670j87812J21526J10478r9431
2941.1g7335L3144K20956K2096j65718K2096Q8383j54670j65717J43622J87812m4191
2939.5A10478j10478k2096L3144K2095J1048N5239Tr9430j76765%J65717L3144q8383
2937.6a1048K2096j1048k09908l3144K87243R9431k54100q8383K54100J21526q8383
2936H8382j1047k2096j76765p7335J65718P7334m4191%L3143l3143P7335J43621p7334
2934.1A43622k54100r9430J21526N5239o6287%M4191j1048O6287J98861J1047l20386
2932.3a10478k43052K09908K65148j10478j98861O6287J21526l3143k2096L3143o6286
2930.7h8382j1048J98860J21526j54669j21526J1048K2095J10478K20957j10478m52961
2929.1b54100j54669L20387J10478k32004o6287K32004Q8382q8382j32574n5239k2096
2927.5b54100M4192J10478J21526M4191j43622r9430J87813J98860j54669j65717J76765
2925.9F6287J54669j65717j21526J10478J1048j54669%J32573l3143j32574j1048L3144
2924.1a10478l3144o6286L3143J87813K09908%j76765m4191M4191m4191k2096J98861
2922.4A76765J10478j87813j54669O6287M4191m4191M4191J1048r9430%J43621l3143
2920.6G7335k20957n5239J98861J65717n5239j21526m4191L3143K2096k2096l3143
2919e5239%J1048M4191J21526M4191q8382j21526p7335L3144J32573J10478j32573
2917.2B2096j54670R9431J21525j76764k20957J43622K09908k2095q8383J1048P7335
2915.6B2096J10478N5239j43622j87813N5240J98860J1048j65717j10478Q8382R9430
2914C3143k2095j54670%K32004J21526r9430M4191J76765j21526k76195l3143O6287
2912.2c3143p7335P7335K54099M4191j43621L3143O6287j32574l3143J54669r9430
2910.6A10478k65147L3143J65717m4191j10478k2096p7334p7335J21526Q8382p7334
2909a54669O6287J54669n5239q8383J32574P7335j76765p7335J32574L3143j21526
2907.4g7335m4191K2096o6287k2096O6287M4191K2096N5239J1048L3143Q8383M4191
2905.7A76765l3143N5239Tj54670j98860K2095P7335p7335r9430J10478K20956J43622
2903.9B98291n5239k09909j65717L3144J10478M4191l3143j1048L3143%q8382j10478
2902.1a54669N5239J10478o6287j65717O6287J21526q8383j32574J10478J76765L3144
2900.5F6287%N5239P7335Q8382n5239k54100j65717J54670Q8382j65717k2096K20956
2898.8H8382p7334l86673%L86673J10478k65148m4191K87243J76765j21526k09908
2897.2e5239j43622n5239M4192J54669K09908R9431p7335j21526l3143k2096n5239
2895.5e5239L3143Q8383L3143k2095m4192j10478j32573L3143J65717J10478J1048
2893.9A10478q8382n5239P7334J21526p7335j43621M4191J21526o6287p7334R9430
2892.3F6287J43621J1048Tk2096j65717q8382N5239j1048j87813m4191J76765J32574
2890.6G7335j1048l3144J1048N5239l3143j43622r9430J21526J32574%m4192%n5239
2888.7b2096j1047R9430K2095j10478J1048R9430r9430j43621P7334P7335m4191L3143
2886.9a1048P7335j10478j32574J43622J43621r9430p7335L3144k2096n5239M4191
2885.3f6287L3144J1047Q8383O6287j32574q8382M4191Tj1048k2095q8383n5239K20956
2883.4D4191K20956j76765j98860J54669J32574k09908j21526J98860R9431j76765
2881.9c3143q8383J43622J43621q8382j98861j1048K09909P7334k09908n5239K43052
2880.3A32574M4191k87243r9430J54669L3143k2095P7334o6286j98861Q8382K32004
2878.7H8382j1047o6287J10478k2096j98860J1048J43621p7335j54669L3143M4192
2877.1i9430n5239N5239R9430l3143k2096N5239k2096k2095J43621M4192j65718l3143
2875.3e5239J43621j1047o6287J65717R9430k20956j98861O6287P7335%O6287M4191
2873.6A10478j43621j54670K2096O6287TJ54669J21526q8383j54669m4191L3143j1048
2871.8b2096K2096J43622M4191j98861j54669J76765K54099k2095j87813j21526p7335
2870.2a43622L3144J98860J21526j43621j10478Q8382P7335m4191P7334R9431j76765
2868.6G7335k54100n5239R9430J43622J54669%j76765j10478O6287Q8382J32574P7335
2866.8B43052k43052k76195K32004L64577j87812l97721P7334K32004q8382j54670
2865.4a98861J43622J65717O6287M4191j10478k43052k2095K09908J32574N5239J1048
2863.8B54100j87813j98861Q8383J21526j43622q8382K09908J54669m4191k2095n5240
2862.1H8382j76764n5240J65718O6286j21525j10479n5239l3143N5239k2096r9430
2860.5b98291J21526L09339L3143j65717K2096O6286j10478l3143N5239j54669j87813
2858.9c42482K65147K65148j65717j54670K32004J65717j54669j32574%m4191TJ1048
2857.2i9430M4191O6287P7334o6286n5239Q8382%k20956n5239K65147J21526j54669
2855.4A1048j21526p7335o6287J43622K32004l3144j32573P7334Q8383r9430k2096
2853.8@%j21526p7335J65718P7334j43621l3144J32574%m4191M4191L3143Q8383K09908
2851.7C31434o6287m41912k09908K87243K32004l3144O6287Tk09908j21526J98860
2850.1I9430J87813p7335o6286p7335j98861n5239K65148J98860j65717k20956k2096
2848.5a32574J21526J10478K2096j21526j10478N5239Q8382m4191j10478P7335J54669
2846.9A10478M4191n5239j1048J1048m4191TL3143j1048o6286%L3143l3143l3144J21526
2844.9E5239%k09908o6287K54099J10479j43622m4191J10478m4191q8383O6287M4191
2843.1D4191m4191l3143o6287j43622O6287K43052L3143j32573O6286R9431j76765
2841.5d4191j10478K32004J43621j32574J1048J76765r9430k32004J1048J54669n5239
2839.9E5239k09908r9431J32574K09908m4191k87243o6287K87243J10478k09908j10478
2838.3b32004R9430J1048K2096K43052J76764k32004k65147Q8383K09908N5239o6287
2836.6A10478j10478j65717j21526J54669L20387J65717j32574j98860l3144K2096
2835.2A1048j1048m4191M4191J10478R9430l3143k09908k65148n5239J76765TJ32574
2833.4A32574M4191j76765k09908J10478J76765j76765k76195R9430K20956k2096m4191
2831.8a21526R9430L3144L3143J54670j1048k54100p7335J98861J1048j76765N5239
2830.2e5239K20956O6287j10478j21526r9430N5239J87813k2096j98861%J43622p7335
2828.4a1048k09908M4191R9430p7334m4192J21526P7335K2096Q8382%j54669p7335
2826.7a21526J21526O6287n5239k2096N5239K2096k2096J1048Tj10478j54670K2096
2824.9a76765J76765Q8382n5239m4191J1048%l3143L3143N5239m4191j1048J1048l3144
2823b2096m4191J21526J10478p7335p7334J10478Q8382j1047O6286O6287k54099l86674
2821.3c09339k2095K98291P7334j10478O6287K20956o6287k76195m4191J98860J32574
2819.7A65717K2096N5239k2096k20956k32004n5239K2096M4191J43621J87813R9430
2818B09908k2095p7335n5239Tq8382j21526M4191K20956J1048k43052%K87243j1048
2816.1I9430k98291M4192L42482Q8382j76765n5239l3143q8383M4192J10478q8383
2814.5a1048p7334J65717J32573j21526r9430o6287j21526Q8383L42482O6287k98291
2812.9@p7335J76765o6287k43051R9430K54100q8383k65147%J76765M4191j1048Q8382
2811H8382J10479m4192r9430P7335J76765o6287k87243j32574N5239K2096M4191K09908
2809.3A54669J65717j32573j98861o6287l3143j1048R9430J43622N5239m4191p7335
2807.6E5239o6287Tn5239k2095N5239k2096j98860n5239L20386K32004j76765j43622
2805.9a43622J32574J1048j43622J43622K54100j32574k32004J10478J65717q8382
2804.4G7335p7335J1048TN5239%k98291k09909L31435L20386j98860j43622K87243
2802.7A65717J43622k98291k20956O6286Q8383J10478J65717n5239j65717L3143J1048
2801D4191j76765%J98861k2096j76765O6287R9430j76765j54669J54669J21526j10478
2799.3a32574q8382M4191P7335R9430N5239r9430o6287J98860J87813q8382j87813
2797.7@o6287J1048%J1048%l3144o6287J1048J54670J54669j10478k09909M4192J65717
2795.6F6287m4191p7335J10478M4191j98860q8383J65717M4192j10478k2096L3143
2794g7335m4191R9430J65718l3144j65717J1048M4191p7335K2096J43621p7334j65717
2792.3a54669O6287J21525p7334l3144J65717K2096j43621P7334K20956j21525k54100
2790.6a10478R9430K32004m4191j32574N5239l3143k09909%K20957Q8382o6287O6287
2788.9A65717k2095k98291j43622K87243J87813j32574%J43622j98861k87243K76195
2787.3b2096L97721k32003m19817P7334K32004j43621j98861J65717J98861k2096r9430
2785.7f6287q8382r9431J1048J43622P7334%M4192L3143j21526q8382J54669J87813
2783.9A87813n5239k20956n5240J43622N5239p7335P7335J87813j43622l97721n5239
2782.3c53530L53530J21526j87813q8382J54669J21526n5239j10478o6287Q8382J54670
2780.7A32574J1048j43622j1048J65717J21526q8382j54670r9430j1048R9431P7334
2779.1I9430%J1048Tp7335j1048J65718J43621p7335j65717j21526j10478L3144J54669
2777.2E5239M4191j21526l3143R9430J1048n5239O6287J21526r9431k54099j43622
2775.6c09339Q8383K09908J32574K2096l3144J1048k2096o6287J1048Q8383j1048o6287
2773.8E5239L3143N5240r9431j76765j1048J32574L3144j21526j10478Q8382J65717
2772.2D4191R9431p7335j87813j43621J21525K20957J1047j43621M4191J76765n5239
2770.6A10478j54669L3143N5239j98860j98861J76765K76195K2096j21526j1048N5239
2769D4191L3144j1048o6287p7335L3144Q8382K2096n5239l3144j1047j1048m4191j1048
2767.1i9430P7334Q8383M4191n5239p7335r9430j1048J32574P7335j10478p7335J65717
2765.3E5239J32574j21526r9430M4191%m4191J21525J54670r9430j65718j1047N5239
2763.5B2096P7334M4192q8383j21526M4191J10478m4191TJ10478M4191j87812j21526
2761.8a54669J21526K2095j65717r9430R9430J76765N5239p7335p7334R9430P7335
2760.2G7335p7335o6287Q8383Q8382J1048%r9430j65718j1047J54669%l3143J54669
2758.3A21526K2096k54100r9430J87812%j87812R9430K43052P7334j1047j1048j76765
2756.5A1048o6287K32004R9430k76195q8382K20956k2096k65147k2096J76765N5239
2754.9E5239N5239J21526o6287k09908r9431M4192N5239P7334J1048j21526M4192K20956
2753.1A87813K2095k32004j10478R9431P7334%m4191TP7334Q8383j87813k09908K09908
2751.2f6287K54100j65717k76196M4192J43621k2095j1048O6287M4191K2095j10478
2749.6g7335j98860J43621M64008M4191m75055k20956K32004J10478k2096J21526j1048
2748A10478k76195j1048L31434R9431k20957k2095J32574p7335j54669P7334J54670
2746.4A43622n5240k87243j98860J65717K65147L3144p7335J10478L3144k09909n5239
2744.8a32574J98861%j10478J43621J10478k98290j54670L53530J87813k98291j87813
2743.2a87813R9431M4191L3143J21526l3143j21526O6287J21526q8383K2096J65717
2741.6B43052j43622l31434J1048K65147M4191n5239J10479L3143j65717j10478j1048
2739.9a10478j1048N5239P7335j1048m4191N5239K2095p7334m4191L3143M4191Q8383
2738.2G7335J43621j1048j43621l3144L3144n5239p7335J1048M4191%J1048Tj1048
2736.3@J1048O6287l3144j10478N5239K76195J32574k87243l64578J1048K20956%r9430
2734.4a21526J21526J65717j21526j65717M4191P7335o6287p7335N5240J21525Q8383
2732.8A21526j1048q8382%L3143j21526n5239L09339J98860l97721m41912J65717L42482
2731E5239l3143k09909j10478m4191Q8382J98861K2096j32574O6287J98860M4192r9431
2729.3D4191p7334l3144P7335P7334j65717k43051J76764L09339q8382k09909J54670
2727.6B2096J65717j54670o6286J10478j1048m4191J32573%k32004K2096K65147o6286
2725.9A43622l20387%K54100J21526p7335j32574TQ8383J98861o6287k65148L3144
2724.1a54669L31434J21526k54100k65147j1048K32004J76765j21526j54669N5239
2722.7d4191M4191p7335j1047J10478k2096m4191J43621Q8383j98861j65717%o6287
2720.9b43052j1048K32004Q8383j76765n5239J76765M4191j43621n5240K2096TJ10478
2719.1A1048J1048j98861m4191K87243J21526k32004o6287K20956O6287j10478%K2095
2717.4H8382j21525r9431N5239P7335%o6287n5239O6287J43621k2095j54669K2095
2715.6f6287J76765N5239r9430o6287Tk2095J21525J32574j21526j43621R9430J65717
2713.9A65717p7335j76764%J54669P7335m4192j1048L3144q8383j32573N5239K20956
2712.1A76765j1048k43052j10478R9431L3143k2096J10478J32574k2095r9431n5239
2710.5a1048p7334M4191J87813R9430j10478m4192N5240l3144r9430j1048k2096p7334
2708.7i9430O6287J76765O6286r9430p7335j1047k2096%m4191j54670j32573J32573
2707a98861K65148Q8382p7334l3144j1048j32573j10478J76765K54099l3143j87813
2705.4@K2096K09908L3143j87812j65717q8383m4191%O6287M4191TP7335R9430p7335
2703.3C3143k43051j21526K54099K76196q8383j98860Q8382K09908m4191j21526J1048
2701.7E5239%m4191R9430j1048k98291q8382L53530J76765k43052q8382J98860m4191
2700F6287k20956l3144O6287o6287J10478K65148L3143k43052j87812k2096O6287J54669
2698.2a1048J10478L3144k2096j10478j21526M4191J10478j10478r9430K43052P7335
2696.6A43622l53530p7335L86673l3143m75056J21526N85534M4191l31434J1048M4191
2695F6287j76765J10478L75625k2095k76195%J1047j76764N5239J87812j43621k09909
2693.2a98861K09909K09908k32004k65147J43621K09909M4191m4191k2096K2096%j21526
2691.5d4191j76765L3143J21526M4191J21526J54670j54670k65147M4191J76765m4191
2689.8A1048o6287N5239k2096j21526O6287J32574k2096o6286j21526j43622P7335
2688.2b20956J98860n5239j43621J76765J54669j76765k2095K54099k2095j98861K09908
2686.6A54669J87813l97721k98291K87243J65717k32004j1048K20957o6287q8383K09909
2685A32574Q8382k43052k2095K54099L3144j98861m4191L3143k2095J1048j1048q8383
2683.2g7335k2095R9430%j32574r9430o6287K2096J43621J43622K2095l3143Tk2096
2681.3e5239J21526J76765p7335k54099j1048J54669J1048p7335J1048%n5239N5239
2679.6@O6287l3144R9431J87812j54669l53530p7334J98860P7335j1048%m4191k2096
2677.7f6287P7335K2095j32573j1048J43621P7335l3143K2095n5239j98860j21526
2676.1b76195Q8382J10478J1048j1048L3144Q8382L3144j43622j43621J43621K54100
2674.5A87813K2095j98860j10478k2096M4191Q8383P7334k2095o6287n5239J1048O6287
2672.7B2096N5239j21526j65717P7334J76765L3144k2096P7335n5239j43622O6287
2671.1@K76195K2096k98291j32574J65717J76765q8382j54669O6286K32004k2095k32004
2669.3A1048j1048J76765L3143p7334K2095n5239k09908p7335J87813TK2095j10478
2667.6I9430j76765o6287J43622O6287r9430K2095J43622j43622k43052K43052L86673
2666C75625j65717l86673L3143J98861m4191r9430O6286O6287n5239j32574m4191J54670
2664.2c3143K54099K2096k32004q8383O6287%J1048J98861J32573j21526j54669n5239
2662.4@l3143%J10478J21526k2096j76765j87813k2095K43051J54670j65717q8383
2660.7f6287J98861R9430k43052k20956L3143P7335J1048M4191O6287K2096%j32574
2658.9a10478j76765Q8382K65148L3143j21526K2096J32574M4191L3143k2095j54670
2657.3C3143l3143K09908R9431j87813j76765l3143O6286J21526O6287j76765k32004
2655.7b43052J1048K2096o6287J32573K54100q8382k87243M4191K20956J1048%J21526
2653.9A32574m4192j87812k2096J10478M4191N5239j1047k20957j21525J76765P7334
2652.3a1048k32004m4191K76195Q8383j54670m4191Q8383L3143Q8382J54670o6287
2650.7A76765j76765O6287J43621j32573k20957l3143N5239k2096J1048M4192%Q8382
2649@K09908R9431j21526j32574m4191o6287m4191N5239M4191l3143M4191J76765K2095
2647.1B09908j54669%J43622m4192j43621K2095N5239q8382k2096R9431k2096j43621
2645.3h8382K2095J43622L3143m4191K2095p7334j65717l3144J21526O6287j1048n5239
2643.5f6287l3143O6287N5239q8383j10478J54669J32574j10478j1048K09909J1047
2641.9B09908k20956J1048J10478k20956k54100J98861K54099k2095j1048R9430m4191
2640.3A10478r9430K2095o6286k09909j1048J65718L3143k2096N5239j1047m4192J32574
2638.6E5239P7335j43622j1048J87813r9430l42482l3144K32004O6287k2095R9430
2637F6287m4191k09909o6287J21526K2096M4191K32004J98861j21526j87813%P7335
2635.2A32574j1048j10478n5239K2095K2096%J1048Tk2096%M4191m4191j43622k2095
2633.1a65717P7335m4192o6287J43622J32574j32574j65717O6287J87812J21526O6287
2631.5B20956l3143j32574o6287O6287J10478%j10478l3143J21526M4191k20956j65718
2629.8a98861J98861J10478k76195j76765L09339J98860k32004j21526K20956J43622
2628.3A76765p7335j1048n5239k09908m4191J43621m4191j21526K43052K98291j54669
2626.7A43622k65148P7335J43621j21526j65717J1048TO6287L42482L20386j54669
2625.1D08769l75626n5239J32574%r9430m4191o6287m4192J43622J54669r9430j54669
2623.3i9430M4191j1048j21526R9431K54099%j21526J21526L3144l42483k32003K54099
2621.6a21526K20956r9430j32574n5239j10478K2096K09908P7335p7335N5239J54670
2620A43622%j21526r9431r9430O6287K76195J54669j10478p7334%j32574m4191J76765
2618.1A32574P7334j87812n5239P7334m4191r9430O6287L3143l3143P7334Q8383r9431
2616.3C3143m4191J32574K2096j43622j1048R9430p7334j32574%N5239j1048k2095
2614.5i9430m4192l3143M4191R9431K2095m4191l3143Q8382K20956L3144l75626l09339
2612.8d30865K87243L42483j87813k54100K43052K65147q8382q8383M4192q8383n5239
2611.2a1048J10478J1048j10478N5239J21526j98861j65717J87813J43622j43622n5239
2609.6e5239K2096j65718j32573J87812J76765r9430j65717M4191J65717N5239j32573
2607.9i9430j54670J54670K76195p7335k98291k2095J54669n5239l3143J76765J10478
2606.3A32574q8383J1048O6287j21526j10478N5239J1048o6287P7335J43621J1048
2604.7A21526q8383k2095P7334R9431l3144j76765%K20957M4191k32004q8383L3144
2603d4191r9431J1048K87243P7335k98291q8382K20956K2095j10478P7335j1048l09338
2601.2b65147j10478K87243J76764q8382n5239j1048%Q8383J21526o6287j21526k2096
2599.4f6287J1048%J1048o6287r9430Q8382K20956J10478k2095r9431j54669%K43052
2597.5A76765J10478k09908r9431N5239r9430q8382K43051J65718k54100j43622K09909
2595.9F6287M4191j87813N5239K09909n5239j54670J1048%r9430P7335J98860j1048
2594.2A54669j76765p7334J54669K32004M4191j87812j54670l3143m4191n5240Q8383
2592.6e5239P7335p7335o6287N5239%l3143J32573J32574j32574j10478P7335N5239
2590.8E5239m4191J10478J43621p7334j65717p7335o6287J1048J21526j1048j87813
2589.2a87813j1048J54670l3144p7334J54669J76765j10478j32574O6287N5239n5239
2587.6@l3143P7334J32574K2096j43622j65717%J21526Q8382L3144k2096j32574j43621
2585.7a65717M4191J43622M4191r9430j32574L3143K76196K54099j54669l64578l3143
2584.1a54669J98860K2096q8383M4192K2095j32573n5240R9431M4191j1048l3143L3143
2582.3a1048J43622R9430j87813k54099R9430K65147k2095j65717K2095O6287N5239
2580.7A10478J87813J76765j98861l31434j10478M4191J1048K2096L3143N5239J65717
2579.1A65717J21526j65717j76765J10478J32574q8383o6287Q8383l3144j76764n5240
2577.5a43622Q8383R9430%j87813k09908J21526K09908j10478j21526K65148K32004
2575.9B43052j54670p7334K65147J21526j65717p7335p7334k32004k2096L42482J32574
2574.2B98291l20387k98290P7334K43052R9430n5239q8382J1048L3143r9430j54670
2572.6b54100L3144J76765R9430N5239m4191j54669r9431M4191M4192K2095O6287m4191
2570.9e5239j10478J43621J87813j87813l20386J43621K87243p7334j21526J54669
2569.4D4191R9431j54670K2096K98291O6286k65147k09908j1048P7335N5239O6286
2567.8H8382J10479R9430o6287k32004k09908r9431N5239J21526%j21526P7335K98291
2566A21526L3143l20386j10478K43052J32573m4191M4191q8382k32004M4191K32004
2564.4E5239j21526k98291J54670L31434o6287j98861P7335J10478k2095K2095N5239
2562.8I9430J1048P7335R9430j76765k65147m4192P7335J1048L3143R9431J1047n5239
2561.1b2096j1047N5239R9430j1048j98860k09909M4191J54670O6287L3143J1048j10478
2559.3i9430m4192K54100J43622k76196k76195J54669K20957j1048j21526p7335k2095
2557.7a54669K2095K2096N5239J76765J43621j10478q8382R9430p7335k32004J21526
2556.1b2096L42482n5239k54099J10478O6287k87243m4192L64578M4191k98290Q8382
2554.5E5239K76195j98860l31435N5239J43622o6287K2096J10478o6287n5239J32574
2552.9G7335L3143k32004j65717J10478J21526%L3143L3144o6287j21526%J21526J1048
2550.9d4191p7335M4191J21526n5239r9430J21526R9430j65717r9430J32573L3144
2549.3A1048j1048J32574%l75626j43621L86673J98861k98291k09909J32574TN5239
2547.6A1048R9430j1048o6287P7335%j76765J1048J54669r9430j10478K54100J76764
2545.8C20386l20386k65147R9430J21526N5239J87813M4191j98861n5239P7335n5239
2544.2A1048l3144P7335r9430k32004P7334J65718j32574p7335K32004Q8383p7335
2542.6@J32574J32573k87243k76195J87813K20956p7335j10478%M4192P7334P7335
2540.8A21526j21526j65717L3143J54670J54669J32574k2096j98861p7334Q8382%q8382
2539.1A1048K2095L3144o6287l3143L3143K2096P7334O6287q8382p7335J43622M4191
2537.3A87813k43052j32574J43622J21526M4191Tj32574k09908J21526K43052j21526
2535.7F6287j98861J87813K32004r9430j10478j1048j54669j10479K54100K43052r9430
2534.1A98861j32574J1048p7335j32574Q8383Q8382j43621j98861L3144J87812J10478
2532.5C3143k2095n5239L3143K2096p7335%J98861P7334k09908r9430J21526Q8382
2530.7A10478p7335m4191To6287L3144R9430N5239O6287M4191j43622j32573J21526
2529B2096J43621j21526n5239J10478j1048j43621j1048O6287j1048J1048K2096j21526
2527.2i9430o6287J98860J98861m4191p7335j10478k32004k2096L09339J76765j76765
2525.6E5239o6287J21526k2096k32004j10478J65718J98860k2096k09908%L31434J54670
2523.8C64578k76196j54669R9430m4191j87813P7335J32574q8383l3143J32574%m4192
2522.1b2096J43622K2096l09339q8383L09339J10478k54099j32574J54669K43052J21526
2520.5B98291k09909l86673l3143K87243j1048k54100P7335K32004%J1048J65717q8383
2518.7H8382k54099O6287K43052L3143k2096m4191k09908j32574J87813M4191j87813
2517.1a87813J87813L64578j76765m41913P7335L86673Q8383r9430k2096q8383j21525
2515.5c3143m4192l3143K2096J43621%j87813K2096K32004n5239j98861J21526J87813
2513.7A76765j10478j32574L3144r9431j65717J32574K43052J1047j1047J21526j1048
2512.1A87813j87813m4191J43621J21526l3143j10478p7335K2096Q8382l3143j43622
2510.5f6287j10478%P7335M4191J1048M4191N5239r9430j54670J32574K09909q8383
2508.8E5239j54669J54669J32574k54100j32574K09909N5239j87813P7335K09908q8382
2507.1G7335j76765R9430O6287j32574l3143J32573M4192k2096L3143K2096TO6287
2505.4A98861o6287j65717K2095J10478r9430j87813J10478J98861K2096j21526j32574
2503.8a10478j10478M4191J54669N5239j1047j1048p7335j76765K2096K20956J21526
2502.2A21526m4191r9431j10478M4192J87812K2096j65717j1048J76765j1048j43621
2500.5c3143M4191Q8382j10478n5239J65717P7335j65717j76765k2096J32574R9430
2498.9D4191j21526j76765K09909L64577p7334l75626q8382J76765M4191n5239p7335
2497.3a32574j21526N5239K65148%k76195%K98290M4192r9431J10479M4191k43052
2495.6e5239q8383J76765l3143j87813J65717K76196r9431j98860Q8382Q8383j54670
2494b2096j65717P7335Tn5239k2096J21526J32574m4192r9430J1048Tj10478m4192
2492.1a32574J54670J10478j10478r9431M4192L3143k2096L3144Q8382K2096q8383
2490.4C3143q8382%O6287j1048j21526N5239J54669q8382k20956N5239J65717q8382
2488.7h8382j32574J65717J43621q8382j32574L3144J21526Tn5240l31434k09908K76195
2486.9a76765L20387q8383j54669J54669J87813q8383j54669%P7335L3143j21526j98860
2485.2b09908M4191J98860K2096q8382M4191R9430p7335q8382L3143N5239K2096%m4191
2483.3A1048l3144L3144n5239j43622R9431J65717j54670j32573L31434J98860l53529
2481.6c3143k09909L09339J21526k09909M4192J98860j54669j21526J43621p7334k98291
2480b87243Q8382L09339r9430k65148N5239J76765%K2096N5239q8382m4192J65717
2478.3H8382J10479j21526r9431N5239Q8383k2096j10478m4191J10478Q8383r9431
2476.7D4191o6287Q8383O6287q8383o6287o6286p7335R9430K43052M4191k20956q8382
2474.9h8382N5239j1048q8383j1048M4192J21526J10478n5239p7335J54669J65717
2473.3C20386j43621k54100j10478%P7335J65717O6287j21526m4191Q8382M4191n5239
2471.5C3143k2095l3144J1048R9430j1047j43622Q8383K32004j10478k20957J54670
2469.9G7335J76765j98861q8382J54669j1048q8382J98860J10478l20386j65717J65717
2468.3A1048J1048j43622P7335R9430j10478M4191K09909r9431k76195%Q8383l3144
2466.6a21526Q8383J32573o6287o6286J10478j1048j76765L3143J32574l3143k2096
2464.9@P7335r9431j43621J32574J10478r9431p7334N5239q8383p7334J43621O6287
2463.2@k2096J21526Tj32574q8382P7335q8383j10478K09908J65718k76196j76765
2461.4a98861J87813K2096j87813O6287K20956j1048n5239R9431m4192j21526J32574
2459.8A10478K54100k2096j87813j32573p7335%N5239%J1048J43621k2095k87243j21526
2457.9b76195K32004R9430j10478M4191J98861K2095j21526%J1048j10478p7334J32573
2456.2D4191J76765m4191j76765j21526l3143o6287l3144J10478O6287n5239J10478
2454.5b2096J54670j76765k87243J98860K98291j65717j87813K87243J32574l42482
2453.1a10478j21526L20386K2096l09339l3143K32004O6287j1048J1048o6287q8382
2451.5h8382M4191n5239j10478J10478J98860j1048j10478r9430q8382J43621L42482
2449.9B76195J1048l20386K2095K87243j54669l31434J10478J98860j87812j10479
2448.4a98861L09339J65717j76765r9430l3143j98861o6287K76195J98861r9430j43622
2446.8f6287q8382p7335L3143K54100K65147j1047k65148k09908j1048M4191m4191
2445.2a76765L3143J76765K2096j76765p7335P7335Q8383Q8382O6287r9430q8383J98861
2443.4A32574J87812j65717j76765L3144M4191n5239%p7335j43621J98860L64578m4191
2441.7B98291l31434%J54669n5239k2096J43622n5239j43622J10478R9431j98861n5239
2439.9e5239K20956r9430m52960j43622K98291J98861%O6286J43622%r9430o6287L3143
2438D4191N5239n5239p7334j1048N5239P7334R9431J1048j54670o6287R9431J1047
2436.2H8382j54669o6287O6287%M4191J54670j1048j98861o6287M4192l3144J1048
2434.5a21526J10478%m4191N5239%k2096J43622J10478k87243k54100J65717N5240
2432.7h8382k20957R9431L31434m4191k20957J43622J54669j87812j21526J54669J10478
2431.1A10478k2096j1047j21526j43622J87813J98861r9431j1048K54100l3143k98291
2429.5A1048Q8382K43052k76195m52960%K65147J21526M4191K2096l3144N5239L3144
2427.7A21526k09908k32004J65717K54099m4191q8382J10478Tj21526TN5239O6287
2426F6287j43622j87812P7334K20956J1048j10478P7335J76765m4191j21526J1047
2424.4C3143l3143m4191P7334M4192j32574j1048K09909%j43622R9430J87813j32574
2422.6A54669j21526P7335j1048q8382O6287%k32004o6287K20956P7335n5239N5239
2420.8G7335K2095o6287N5239Q8383j21526m4191J21526l3144j10478J10478K2096
2419.2A21526k54100m4191K20956k2095k2096L42482O6287m64008j65717K87243k2096
2417.6D4191k09908K20956J87813k76195j43622K54100M4191k09908%L3143p7335J10478
2415.9b2096J32574j21526n5239K20956k2095k32004N5239J21526j87813l3144K54100
2414.3A10478k2096j98860J54669N5239m19816r9431M75056J87813k98291q8383J10479
2412.6c3143k2096J21526K43052k43052m52960J21526L86673o6287k32004O6287J65717
2411E5239M4191J1048l3143p7335%Q8382p7334j21526k2096%l3143R9430J87813N5239
2409A76765j21526TN5239J43622m4192j76764%J21525n5239j65717Q8383J21526p7335
2407.1e5239o6287J21526L3143l3143Q8382O6287r9430J1048J10478l3143l3144Q8383
2405.3A98861j32574k32004J76765L42482j21526k54100J10478J32574j98860r9431
2403.9g7335Q8383k2096j32574k2095l3144J1048K20956J21526k54099k20956J21525
2402.2a98861J76765K2096M4191L3144k2096%n5239j21526M4191Q8383j87813k09908
2400.5c86673J32573J32574p7335N5239J43622j43622j32573K76195K98291l3144m4191
2398.9B20956J1048j98861p7334J54669p7335k76195J43622K76195k32004l42482K09908
2397.3a87813L09339q8383j43621O6287J32573J10479q8383k65147m4192J98861l3143
2395.6c3143k20957J87813L31434j10478k09908J21526Q8382j10478J10478J21526
2394.2B76195k76195k09908J87812J32574n5239M4191n5239l09338k2096L42482N5239
2392.6A10478k65147l3144R9431q8383m4191J43621M4192%Q8382k2096q8382J54669
2390.8I9430J87813j65717k32004%N5239TJ43622m4192k98291n5239K54100P7335p7335
2388.9@L3143m4191j54669N5239R9430j98860q8383K87243J32574j76765j1048J98861
2387.1A32574j1048r9430P7334K2096j21526P7335K54099Q8383r9431j10478q8382
2385.5A21526L3143J32574%j43621j21526q8383j43621N5239K20956R9430m4191J1048
2383.8A32574l3144j21526j1047P7334n5239m4191P7335%r9431J1048N5239r9430j1048
2381.9a21526J54669Q8383m4191L3143L3144p7335o6287%o6287L3144N5239j43622
2380.1a21526j98860J43621L09339J32573K2096%j65717j87813l3143M4191TJ54670
2378.4A43622J32573j43621j76765k2096%Q8383K09908o6287k87243N5239K65148j43622
2376.6E5239l09339J32574K76195j1047r9431n5239j54669L3143L64578J54669j65717
2375B20956l3143J1048j76765J1047J76765k09908l20386K43051L09339j54669k2096
2373.4E5239L75626l3144m08769J1048K87243n5239j21526N5239q8382j65717Q8382
2371.8@J10478k2096J65718J21525l53529k87243K65147K76195q8382j10478p7335
2370.2@k32004n5239K87243J32574j10478M4191Tj21526J1048J65717r9430j10478
2368.4d4191J76765N5239k09909l3143J10478j32574q8382J10478j65717k65148L09339
2366.8a76765M52960j21526k09908J65717L3144k98291o6287K20956L3143m4191J1048
2365.2@j43622r9430K98291K43052k65148k43051J54669J65717j21526k43052j21525
2363.6c75625J76764L97722J98860k32004k43052J1048L3144l3144J1048k2096o6287
2361.9a43622Q8383P7335j43622j43621J65717J87812K2096TL3143q8382p7335K2096
2360.2B2096k2096q8382J1047J1048o6287L3144J54669J65717O6287r9430k54100q8382
2358.4a54669J65717N5239j21526Q8382K32004m4191j87813%O6287j1048J1048o6287
2356.7C3143j21525L3143O6287j10478K2095K98291K2096l75626o6287L09339L3144
2355.1A43622k20957k2095Q8382l3143k2096%N5239K09909O6286l53529j98861K98291
2353.3A1048%l97721K09908O29725j65717n63438J65717K98291l20387j76765L64578
2351.7E5239M4191k98291P7335K20956j65717j98860J10478Q8382O6287J54669n5239
2350.1I9430k09908L3143R9431r9431M4192K54099l3143j54670R9431o6287l09339
2348.5b43052J10478K98291k54099l09339L86673L09339l42482k09909K65148O6287
2347G7335j10478J10478O6287j65718N5239J65718j98861k54100J21526J32574%R9430
2345.2I9430j1048k20956N5239L20387k2096k54099N5239P7334k09908o6287K65147
2343.6H8382J65718n5239l3144j10478r9430Q8382P7335j43622r9430Q8383M4191L3143
2341.9D4191O6287j43621k54100O6287J87813l3144J1048J21526r9430j21526J98860
2340.3D4191Q8383k65148n5239K09909p7335j76765K32004K20956j76765k2095K32004
2338.7B54100q8383k87243l3143L3143j1048J32574J10478n5239J10478J43622l09339
2337@k32004K98291J54669l75625J1047M97152n5239m41913R9431L31434j65717k54100
2335.3a32574L3144k2096%K43052J10478k20956l3144J43622p7335j21526N5239J1048
2333.5a1048j10478M4191O6287o6287M4192L3143j43622K2096L53530N5239l64578
2331.9g7335n5239K76196%j43622%n5239j32574J87813Tj98861j43621K32004J98860
2330B76195p7334j32574j65717j10478K09908J76765j65717m4191K43051j1047k43052
2328.4d4191K2095J1048l53530q8382M08769Q8382k32004J43622K65147j87813j43621
2326.8a10478K65147J54670k09909q8382N5239q8383o6286R9430%q8383J1048M4191
2325b2096K2096L3143l3143o6287P7335P7334k09908j76765K09909K32004p7335j21526
2323.3e5239n5239k2096P7335Q8382j21525j21526J54669R9430o6287P7335J32574
2321.7A87813j87813j54669K76195J54669k87243k20956R9430Q8383R9430J76765k2096
2320B09908j76765n5239Tp7334J54669J43622k32004j87813J54669%k20956J76765
2318.3a65717L42482p7335j10478J65717l3143k20956J65717L20386p7334r9431M4192
2316.7B54100l09339l86673K32004L20386j87813j43621K65147J54670j65718r9430
2315.2f6287o6287k2095K09908J10478j76765L3144L31434n5239k87243J43621R9431
2313.6B54100m30865k32004L75626J76765j54670M4191J76765j1047K2095j1048k65147
2312e5239r9430K09908n5239k98291J65717K43052j87813l3143L75625j1047l42482
2310.4h8382N5239J54669k20956n5239K54099q8382k32004J98860J43622k87243n5239
2308.8b20956K87243%j76765M4191j1048j10478K54100L20386j87812k20957J65718
2307.2A43622R9430j32574j1048k2095j65717Q8382J98861j21526TJ87813%k43052
2305.4i9430J10478K54099j65717j21526K32004L3144j76765K43052L42482j32574
2303.9E19247j32574K09909O6287j76765n5239p7335j21526J32574Q8382k32004Q8383
2302.3C09339N08199k2096m64008Q8383L09338k98290l42483J98861P7335k09909O6287
2300.7B20956J10478k32004p7334J98860j21526k09908J54669J54670j43622M4191
2299.2I9430J43622k32004j32574K54100O6287k43052J10478K98291j32574k32004
2297.8@K2096k2096n5239J76765L3143k65147L3143L20387J1048j32574J10478n5239
2296A76765k87243K2096J98860j10478p7335K20957P7334q8382J21526P7334k32004
2294.4I9430j10478Q8383k2096l3143J10478p7335j32574K43052J54669l20386n5239
2292.8e5239M41912O6287l75625l3144J43622j87813q8382J76764n5239j21525K32004
2291.2A43622J54669k32004q8383O6287r9430K2096L31434l3144l64577L3143K76195
2289.6B09908q8382r9430J76765l3144k32004O6287J10478j43621l3144J21526k2096
2288C3143P7335K65147j32573l20387K09909M30864m4191j54669K2095k76195k65147
2286.3a54669K76195J54669m19817q8382M64008L3143l42482P7335J87813k09909r9430
2284.7a21526K09908L3144l3144K32004j1047l31435L3144L42482j1048j65717J43621
2283.1C20386J76765O6287L31435Q61729J281546J049542l09339j657172j303641j10478
2281.7G07060M4191l53530k2096L20387K2096p7335L3143l09338m64008%K09908k2096
2279.9H8382J1048J43622k2096n5239L3144j65718j10478K76196Q8382k98291N5239
2278.3D4191L53530k54099l97722K54100J43622l64578P7334N85534k2095l64578J32574
2276.7A87813J10478k98291O6287K76195l09339k54099M30864K09909m30865j54669
2275.2a65717L09339M4191j21526%r9430L3143L75625k2095n30295n5239K87243j54669
2273.5i9430j54670M19817J21526m08769J1048K87243j76765j21526L53530L3143l53529
2271.8h8382P7334J43622k20956R9430L97721k65147l97722L86674K87243m86104j87813
2270.2b54100L31435j76765m30865K87243L64578j32574J1048K65147j32573j65717
2268.8c3143J54669m4191k65148Q8383R9430j98861J43622L86673k32004m30864K54099
2267.2g7335L20387j98861o6287J87813j21526k09908P7335l3144o6287L53530K09908
2265.5C75625l53529j21526K65147r9430k32004K32004J54669k54099O6286K54100
2264.1B87243k20956o6287M52960J1048m52960J65717L75625l53529k65148L42482
2262.6B76195O6287k65147K32004Tl97721j21526L75625j10478l42482K65147K65148
2261D75056k76195%L20386j98861l20386J21526l3144l09338J87813L31434k54100
2259.4D4191j87813L42483R9430k32004J10478J87813j65717m4192J43622j87813j98860
2257.8h8382J32573%j76765J43622J10478k65148L3144L31434j87813k20956M75056
2256.2B87243K87243m64008j87813K43052j21526j10478L53530O6287l53530J10478
2254.7A10478J65717m64008j10478N96582L3143m86103J87812M08769k65147p7335
2253.2I9430L64578j98861l64577M30864L20387n52391k20956L86673q8382l09339
2251.8a32574K54100J87813k76196O6287K98291k20956j98861K87243M4192k43052
2250.3F6287J10478Q8382k54099J43621L53530l75625m64008L20386K54100k98291
2248.8e5239k2096K76196o6287%K76195k65147m52961K87243L64578k87243o6287L09339
2247.1B98291j65717k20956L64577J10478m08769J76765M08769m64008l75625N30295
2245.6B54100J32573n63438J32574N52390l09338m41913K76195J10479k87244J43622
2244.2@K54100k09909%K32004k76195k54100M52961J54669m41912Q8382M64008k20956
2242.4B43052l09339J76765l3143j43622L97721J21526o07629K2095O96012j10478
2240.9D52960n19247L20387K76195n30295j43622M75056q8382l09339J76765k2096
2239.5H8382k98290L53530M41912l64578j76765M52960j43621m97152L31435L86673
2238E74486n19247k87243L64578l3144j98860K76195k2096m41912L20386O29726l53530
2236.4C09339m19817L75625J43622l53530K09908L09339m41912j32574N19247j65717
2234.9C53530o18677J87812L97721k20956k2095L20386j87813k65147K43052N5239
2233.5B43052j87813L31434J87813n63438j10478N85534k2096m41912K76195L20386
2232F18677k87243L3144K54099l64577k09909N19247%n63438K32004N41343k87243
2230.4D86104k09909L09339l20387l86673O84964N08199n85533p7335O73916k09908
2228.9H72777n30295N41343M19817n74487j65717L75626k20956j54670N19247n5239
2227.4A027446n63438K09908K65148n63439k2095O29725l09339n41342O18677L53530
2226A104781p84395j10478O29725k98290l97721O18677N5239q39634J54670O96012
2224.5H28586m41913l64577O96012O6286o96012K09909L75625n41342m4192P18108
2223.1H06490k32004n30295N74486K20956q06490J76765R16969m52961o96012O84965
2221.6F62869M19816p95442j65717N08199k54100k20956N96582N5239m75056K54100
2220.1E85534K09908m64008J32574N52390m86103m75056O51821J54669p40203K20956
2218.7C42482P40203l64577l64578M75056j43622n19247N52391M08769p95443p7334
2217.2B54100R28016j54670o07629O40773M97151n74486J10478O18677m41912l97721
2215.7H72777O29725n5239o62869N74486P07060o29725j32573R28015j43621o73916
2214.3A414120N85533K76196r83255k2096Q50681n41342p18108Q50681L97722p95443
2212.8A314689J98861O84964p62299n96582P62299j1047q28586M52960O62869o73917
2211.3A204211j76765Q28586j76765n30295O73916K98291o96012K98291P18108n52391
2209.9A889175o6287J215260j1048r94303M86103N85535r39064j10479J126877l20387
2208.4B861382p62298J005351N85533q39633M97151J193163q94872q50681J303641
2207.1D098737N63439r28016N41342J027447p18108m4192J590885J76765n19247J281546
2205.6G070598P07059j016398Q83825K143275m30864o18678K099083J171069m86104
2204.3A1522865K264801L535299J392024L789398R434829J1677532J6317617K5619873
2203.1H5554238K5078526J0826845k242705j0285508k0195390k4702905j5787320m551694
2202D3694087J98857M706368J0561704J4074912J8880703K2681152J3898145l270147
2200.8A25425781j3445185j8284131k4968042k4172608j1710678k308992k065940j557742
2199.6B6912463P7334k585188n015704l723112l734160m562744j833937L42483j082686
2198.3D794749j005351Q39634j54669j182116N30295M19817j568789n19247R61159
2197C115482p29155j027447J171068N52391j160020L86673J137925r83256p73346J093733
2195.5B784048j76765j314689N30294N63439j171068K20956J557741o84964j060590
2194.2A248402J325737M08769j690314K76195J469359r61160r05920J314689M4191
2192.9B529948j292593Q72777J016398j259450K2095K032797O6287p84394J082685
2191.6D286550p7335j922318N30294J568789j182115m19817K397375J1047k430518
2190.2B761952K65148P51251j977558k87243K132227r28016j955462J745554J016398
2188.9C524251k253753L09339K286896j458311j458310K585187O40773k552044Q83825
2187.6B507853K198514j900224q94872K817191j98860k353184J778698J469358k795095
2186.3B629379N5239L203864j447263k408422K916621J325738l214913N74486K750905
2185F385634k441566j535646L789399J87813l336439K264801K662522l568442m86104
2183.6C921972M573793j425167l601586L789399K121179m297598J701363N490761l391678
2182.3H882438l049195O264108R94303o010008L634729O131534n369236j347832R202825
2181A9333666r72207o529256Q639388O871737q827200K872432J5378549m397028o264107
2179.7B6105974K1487986J2517168q959771K9398218O3270806N0212295J25602539
2178.7C19635215K70781816J86255000j59121601l44581153j76157324J7786973L049189
2177.6A17648115m6411841K596236L7032256K331084k4382510k7873623l3773154j9212140
2176.5G954423P225267J701362j2936984J76765Q473669o142581o297252P081646J060590
2175.1H296905p777658K242705N369236n424475k938717N722765p84394n093040L524251
2173.8C137578L093386n192470q17538M794749k010701l656825L656825J380976m595888
2172.5b09908N52390L767303k518900k220610L469012K2095l734159J579837K585187
2171.2C292247k905574q50681L469012p95442l115482J811840J502502k750904M4191
2169.9b98291K728809j392024j778697K397374M64008k684617Q39633K198514j856032
2168.6F18677j027446K386327l31434k297945J447263J491455k253754m97151K198514
2167.2A734506p73347j734506J712411R61159j922319J76765J624028j281546r83255
2165.9d86104J911271J65718j789746J005351J734506j115829l86673J535645o84964
2164.6A889175j480406J358881R05920j469359M52960J977558r61159j723458O62868
2163.3A612980j87813j822888L09339J193163j016399l97721J579837j43621j392024
2162b65147P18107P07060j325737q8383J336785o84964j104781J115829M64008j204211
2160.5c31434L97721J171068r83255p07060J215259j54669j414120P84394J270498
2159.2A248402r50111n96582Q61729l86673q39634R16969M86103j071637K54099J104781
2157.7A027446p73346p73347J016398P7335j237355M41913J038494p51251m19817R50112
2156.2E96582k76196r72207P29156N96581r39063J21525J137925o62869j060589Q28585
2154.8I9430N41343q28586K09909Q17537p29155n41343Q28586o6287p29155P73346
2153.3C75625P18108j016398l09339R28016l42482q28586P95442O29726p29156K54100
2151.8D75056J148972k54100o29725M30865j87813q17538N52391P84394o51821k20956
2150.4F29725P95442l53530r72207L20387J65717r94303l3143Q61729l09339m97151
2148.9c86673O29725j1048p07060O29725P84395r94303o51821R28016Q8383q39634
2147.5e30295L64578N08199p18107m4192R05921l09339p40203O07629L31434p62298
2146c86673K32004Q06490o51821o62869P95443L09338o84964K98291N63438o40773
2144.5b2096j76765Q72777l53530j148972L86674Q39633l75625j43622N19247k98291
2143.1I9430l86673O07629O6287r16968L3144N96581l86673j87813Q06490q8382q72777
2141.4f29725L42482P29155m30864k76195M75055k09908m19817N41343K54099o62868
2140b87243Q8382O29726m30865m08769O18677P7335p18108J87813N08199m75055j10478
2138.4c20386Q17537%o40773K76196L09338o18677j10478N96582j54670k98291N30295
2136.8C86673N5239p40203Q8383N30294m41912l75625N41342M4191m86103L31434L53530
2135.1B87243n41343j21525O07629j10478l75626M52961J32573o96012O6287O40773
2133.7C42482k98291l97721N08199J87813m52960J76765K87243n63438j54670O07630
2132.2B43052j65717n52391M30865L75625m97151N5239N96582k87243l53530O18677
2130.8D64008P7335q72777J1048O84964k87243m30865M75056J21526m86104K54100
2129.3A1048M86103m41912k98291L64578j32574m52960L20386K32004l75625J32574
2127.8a54669N08199k87243k98291M64008j1048o29725J65717N19247l42482k87243
2126.4c53530M41912%m19816K87243K43052m52961L3144N85534j98861m41912L97721
2124.7A21526J98860n41342M4191N63438j87812l75626K43052J1048l42482K65147
2123.3@L53530l64578j10478M52960j98860n52391K87243L86674k87243l3144L75626
2121.7C09339k09909l64577K65147R9430l75625P7334L64578j32574p7334K54099k20956
2120.1a1048l86673L75625K54100m97151k2096O51821%m86104Q8383J54669k32004
2118.4a10478Q8382K32004l75625k98291L86673J10478l09338J65717K98291j98861
2117a1048J1048L97721k43052n63438J87813L64578j76765j10479J32574j98860n5239
2115.4b65147M75055P7335m75056p7334K43051r9430R9430L86674k09909m75055K98290
2113.8b2096M64008k98290l31435K09909P7334j54669O6287P7334r9430K2096K2095
2112.1C3143j32573J87812L42483l53530m41913L86674L75625l97721k09908L64577
2110.7A54669j1047l09339J21526J76765j43622K2096P7334k76195r9430L42482l3143
2109.1B2096l53530J98860M19817q8382j65718M4192j54670j10478K32004m4191l75625
2107.5c75625J32573L64578j98861k76195K43052J65717k2096K09909n5239n30295
2106c42482l3143M41912q8383k87243L20387J21526m52960M4191M64008k20956l53530
2104.4c86673M30864K65148m75056j10478M08769K2095p7334K65147q8382m41913K2096
2102.8a65717J54669k54099N5239M30864j98860m52961K65148L42482k65147m4192
2101.3a32574M19817l3143l31435K20957M30864L3144k2096M4191j10478J1048J21526
2099.7F51821k43052k76195K09908J65717j43621J43621L20387j10478n5239L53529
2098.2A016398m4191m30864L3143Q8383m75056j76765M64008K2095m64008L3144K09908
2096.6B76195k32004J1048L75626j21526l97721%M4191j21526K54099K54100l42482
2095@j10478M52960o6287m86103J98860L20387m19817j87813N41343L3143n19247J10478
2093.2a32574L20387k87243j10478M75055O6287l31434N5239M4191l42482M4191M08769
2091.6B09908j32573l20387J98861K09908j65717m4191K2095k09908K2096K43051j32573
2090i9430k09909K98291P7335l86673J1047L31435j87813j98861M97152K76195l97721
2088.4A1048q8383K76196j32574j98861J54670m4192k54099K54099K43052l42482j76765
2086.8b98291L97721M4192k98291J87812L53530k09908k32004J76765P7335j43622
2085.3E5239j1048N5239j1048L3144n5239j21526J54669J65717l53529j98861L97721
2083.7A10478Q8383m52961O6287M97152j76765m97152R9431K65147q8382L3143J43621
2082.1H8382j21525l3144K98291j1048k87243L3144J21525j87812j1048K65147k2095
2080.5A32574j98861K2096m4191j10479K43052J98861l09339j1048N30295K2096n41343
2078.9f6287q8382J87812j76765k2095M08769K2095l64577J1048R9430k20956K2095
2077.3a87813K20956j76765j65717M30865K65147l20386k2096L20387j43622k76195
2075.8e5239J76765J43621j76765M4192R9430k65147j21526K54099Q8383J1048L20386
2074.2E19247M4191l64577J76764N74487j1048K43052J723458J535645p51251j944414
2072.7A745554r83255%o6287k32004p7335J10478J21526j32573l31435j43621P7334
2071.1H8382m4191TJ65717O6287j87813q8382L3143o6287N5239J98861n5239k20956
2069.4i9430K2095N5239j54669L3143K20957q8383k54099Q8382J21526j65717j1048
2067.8b32004K09908j1047r9431J43622Q8382j32573j1048R9430r9430p7335J43622
2066.1B2096M4191r9430P7334J32574j21526r9430L3143n5239o6287P7335M4191o6287
2064.4g7335J32574K09908j21525k20957O6287K09909P7334q8382j54670p7334N5239
2062.8A1048l3144k54099k2096K98291M4191k43052%J98861l3143j10479R9431P7334
2061C3143q8382j10478j1048%L3143K2096M4191J76765J10478k20956j54669K98291
2059.3A32574K43051k32003k54100m4191l3144J10478K87243n5239l31434R9430L31435
2057.6B54100j21526k43052J43621O6287k43052M4192L42482N5239j65717j1048l3144
2056H8382o6286J76765R9430k54100j54669J10478j1048j54669K2095%r9430J43622
2054.3i9430J87812j10478TJ54670K2095j98860L3143J32574k2096P7335J65717j76765
2052.5E5239j98861K20957J21526k87243n5240L20387K2096k43052k2096K2096r9431
2050.9a43622P7335O6287k54100j10478K54100N5239j76765J54669K32004j10478m4191
2049.3@J87813p7335j98860J43621J21526k54100j21526J87813%j43621M4191k2096
2047.5a32574j10478J76765K09909q8383k2096J21526j87812k43052K20956J21526
2046.1F6287k98291l3143L64577k2095k32004J98860J87813l09339j32573L64577J43622
2044.5B98291k65148j10478O6287L3144M4191n5239q8383J54670J98860k65147k54100
2042.8b43052K43052J76765k09908j1048K20956j43622j43621K65147M4192l75626
2041.4a76765L3143M30865n5239l42482K2096O6286j21526J43622K76195j54669j65717
2039.8d4191J65717j1048k43052J10478K20957k09909k32004J76765O6287k09908o6287
2038.2b76195J32573R9431J43621J21526j21526q8382Q8382j10478k54099J10478K65147
2036.5A10478r9430TJ98860O6287k65147j54670N5239k2095Q8382L42482J87813j87813
2034.8B20956k20956o6287Tj1048J32574J43622j1048j54669r9431J98861K43052j10478
2033A98861k09909J43622K54099j43621k54100k2095M4191j1048k2096m4191n5239
2031.4a21526J21526J10478j43621o6287J65717J1048j65717Q8382J32574k43052k09908
2029.8c20386K65147K43052p7335n5239N5239q8382q8383N5239K2096M4191L3143j98860
2028a10478k32004K09908K32004k20956j54669L31434N5239m52960q8383L86674M4191
2026.4@k09908R9430J98860q8382p7335Q8383N5239m4191p7335r9430M4191J76765
2024.7F6287l3144j32573R9430Tj54669j1048K32004q8382j98861K43052K32004l20387
2022.9C3143j98860K54099K2096k87243J21526K43052j98861j76765K43052R9430k65147
2021.3a10478p7335J32574K2096L3143N5239j21526j10478J54669N5239j76765m4191
2019.7a87813Q8383o6287P7335L53529J21526j98860l3144J10478j32573j76765K2095
2018.1b2096L3144l3144J1048l3143l3144J10478L3144j98861p7334J87812K2096j54669
2016.3a54669N5239J43621j1048L3144N5239j87813j76765J54670J10478j32574K2096
2014.7h8382K20956l3144j54669R9430J54670p7335j10478o6287j54669K2095K32004
2013.1D4191N5239j65717o6287L3144n5239k2096N5239K2096P7334N5239j21525j21526
2011.3b09908J87812J43622j21526m4191J76765%j54670j1047l3144j54669P7334J87813
2009.6D4191j10478j32574J87813Q8383j54670O6287J98861j65717j87813J76765R9430
2008A10478k43052p7334J65717L3143J1048J10478r9430j65717J76765K65147j43621
2006.4A43622j76765R9430N5239j21526j1048J1048q8382l3144P7335l3144k2095J65717
2004.6F6287P7335k20957j43621J32574J21525j1047j1048J1048L3143M4191q8382
2003A1048j32574j1048M4192o6287l3144J43622J10478n5239j43622j10478K2096J32574
2001.2h8382J1047p7334M4191Q8382j10478l3143K32004O6287k32004l3144J76765
1999.6D4191j10478j87813J32574O6287j54669J43621K32004j87813j76765L20387
1998.2A21526J10478m08769q8382L86673P7335j98861K2096L3143j32574J32574K87243
1996.5C42482j32574k76195K2096J1048j43622J65717K43052k20956l09339J32574
1995.1a65717K54099k2095p7335m4191o6287%O6287%M4191R9430p7334j76765M4191
1993.2a21526J21526%J43622K09908j54669k43052J65717J98860k43051j65717J98860
1991.6A10478O6287k32004q8383N5240%L3143P7335l3144m4191K2096j21526o6287
1989.8b20956K76195K43052k32004k20956J21526L3143j32574P7335K09908j1047j54670
1988.2a1048q8382K2095J32574J10478j98860k87243R9430K54099%k2095R9430r9430
1986.4A1048j87813J10478J43622j54670p7334J87812O6287r9430N5239J32574r9431
1984.8H8382r9430L3144K2095M4191J54670k2096k20956j21526%q8382J1047J98861
1983.1@M4191j10478N5239J32574m4191r9431%K2096m4191Tk2096R9430J87813j1048
1981A65717j76765O6287K54100j1048j54669O6286M4192j32574L3143J98861P7335
1979.4D30865R9430K09908l3143k87243l3144J21526j43621j54670J43622J43621k2095
1977.8D75056K2095%j87812j1048K54099O6287j65717o6287Tj76764M4191J76765j32574
1975.9B32004k76195M4191K09908m4191j43621L3143J43622J1047j87812j98861N5239
1974.3a21526K32004P7335p7335P7335K2095k43051j21526J87812P7335j21526N5239
1972.7D4191J32574j21526j10478N5239j1048TJ32574l3143k32004L3143J43622j65718
1970.9a43622n5239L20387M4191l86673M4191L75626j32574l86673O6286K20957m4192
1969.3g7335L3144N5239k76195j65718L86674K65147j76765l3143J98860n5239r9430
1967.7E5239J76765R9430j43621o6287j21526k32004J32574L53530j65718m08768J65717
1966.1a54669L97721j54670l31434R9430J87813%J1048k2096j87812r9431J54670P7334
1964.3b2096r9430J1048J21526N5239%j1048TM4191N5240r9431j32573j1048K2095
1962.4g7335m4191j1048L3144L3143N5239L3144j10478q8383J32574M4191j98861l3143
1960.7b32004K98291J43621k20956j54669J87813K43051m4191j98860q8383N5239J1048
1959@j1048L3144M4191n5239%J65717l3143k54100j1048K65148M4191j76765Q8382
1957.1I9430J76765j65717k65147K2095J32574o6287j21526l3143N5239J10478J21526
1955.5F6287R9430P7335o6287j76765%J87813o6287k76195J32573L97721o6286l42482
1953.8c3143L3143K32004j87813l09338J1047K43052J21526o6287j98860o6287K54099
1952.2C3143J54670j98861j10478K09908L3144j98861O6287K09909q8383j87813M4192
1950.5c3143K2095p7334J21525J65718j65718j98860P7335P7334j10478J1048J21526
1948.9A1048j1048j32574J1048J43622J43621l3143k09909j32573J32573J43622n5239
1947.3A1048l3144P7335K2096p7335k2096J1048l3143k2096l3143p7335Q8383K43051
1945.6A54669O6287j76765r9430N5239Q8382O6287j1047j32574q8383N5239TK2096
1943.8E5239K2096o6287j43622K2096P7335j32574r9430K65147J87813j98861k20956
1942.2b32004P7335O6287l3144O6287P7335M4191Q8382k2095j87813M4191K20956j21526
1940.4H8382k65147K20956L64578j76765k32004K20956J21526k65147n5239J87812
1939B09908j32573k32004Q8382Q8383j32574m4191J21526K2095l3143J1048o6287%
1937.2i9430K43052N5239k98291j32574K32004P7335j32574j1048N5239o6287L3144
1935.6d4191J32573j1047q8383J1048k2096m4191Q8383L3143j65717J1048K54099j1047
1933.8A43622k54100J1048J54669o6287j10478Q8383n5239j76765P7334J76765o6287
1932.2g7335K2096K65147L3144l20387j43621J98860J21526n5239j1048L3144j1048
1930.6E5239L3143K2096r9430j21526M4191J54669K2096j21526p7334N5239Tn5239
1928.9c3143q8383K2096J32573J54670O6287q8383j32574l3143L3143j10478k20956
1927.2b98291k2095J54669O6287l3144Q8383J54669L3144r9431n5239Tp7335m4191
1925.5a87813Q8383Q8382m4191l3143J21525J21526j10478q8382J43621K20956m4191
1923.9B76195k20956r9430M4191Q8382J1048m4191N5239J65717%j43621j1048K2096
1922.1A43622j98861j32574K09909J32573j76765n5239J87813n5239k76195P7334K98291
1920.5A54669P7335p7335L3144p7335j65717N5239K20956P7335K2095K2096o6287M4191
1918.7C20386K32004K2096k54100m4191J87813m4191j21526K20956J76765j87813j21526
1917.1C86673K20957J32573j65717TJ1048O6287j1048p7335L3144K98290J65718l42483
1915.4E52390l97721N5239J32574j43621m4192J98861K2095j76764K2095L3144k09909
1913.8D4191r9430J65717J21526m4191j1048k2096j98860r9431K76196L75625K2096
1912.2E30295l64578l31434Q8382L09339N5239k09908k2096K09908P7335m4191k2096
1910.5B76195j21526j98860j1048J43621P7335M4191J32574R9430j1047m4192o6287
1908.9C20386%K32004J54670k54100k98291P7335J65717m4191k2096R9431p7335j54669
1907.2A98861L3143R9430L3144J54669J98861k2096r9430J32573J54670l3144q8382
1905.6G62299n5239j1048J65717K09908j21525k20957J98861L75626k2096k32004O6287
1904A115829J98860j1047j1048J21526%j65718N5240L09338K32004N5239Q8383J32573
1902.2B121179R9431Q8382O6287r9430j87813r9430j32574l42482k65148M4192Q8382
1900.6A380976n5239J1048K2095k20956k43051J43621K54100n5239j76765L3143Q8383
1899A182116R9430K32004J43621j32573p7335J54669J21526M4192J10478K2095q8382
1897.4A811841K09908M64008J87813n5239J21526J65717%J65717M52960L20386P7335
1895.7C921972K32004M64008M08769K76196L20386M19817M30864M08769N08199P84395
1894.3H175379R94302J104782J557740K286897K905574M087689O783355J0285510J3632996
1893E1814224J7013628J9145849J6748487R092343n52392r015010j4616250j5544273
1891.8G4086606j1754868o142583r05918M319693R412734J2981172J4583115J3621944
1890.6A10201895Q418427m75049r368544j5555313j8350415j6958384j2174687p479368
1889.4C8258562n015706l546345k474709k784048l756255l789399l214912k971861
1888.3A0705327k496805j403072o18677m97151m75056m64008m86104l42482j32574
1887C789398j54669k09908k43052l53530k54100P7335Tk09909j76765%j21525j10478
1885.2B110132J10478n5239m41913k32004J65717K2096j98861l3143M4191j10478j21526
1883.6A259450j32573k20957J1048K76195O6287j98860l3144N5239j65717m4191K98291
1882A171068R9430k98291k20956l3143k2096P7335J87812m4191j65717%P7335%R9430
1880.1I28016Q8382j65717j87812R9430J21526%Q8382J43622o6287j54669o6287T%
1878.2G62299J76765J21526q8383o6287L3144J1048l3144n5239j43621l3144K54100
1876.6I39064J10478k76195j21526K65147J65717j54669j65717o6287TN5239J1048
1874.9F96012k65147k43052Q8382R9430m4191J1048Tj10478P7334K43052j21526l31434
1873.2A10478J10478K76195j32573j54670J98861L3143k98290l3144K32004m4191j65717
1871.6A32574R9430P7335j76765o6287K32004J76765o6287j98861j32573N5239J43621
1870B76195n5239j10478J65717Tk54099l09339J10478K32004o6287j10478P7335O6287
1868.2A87813k2096J1048L3143l3143k2096%K2096J10478J65717p7335k32003k2096
1866.4A21526J87813L3143j32574M4192J98860L3144j10479N5240J21525n5239j10478
1864.8C86673J43622K09908r9430k54100m4191J10478J1048m4191L3143L3144J1047
1863.2D97151K2096j21526k32004l3143J98860J87813N5239k2096j65717k43051o6287
1861.6G7335J21526Q8382J1048o6287j21526k2096J32574j10478l42482n5239L31434
1860D4191J65717j32573%J21526p7335j10478J32574J87812j1048j43621j65717o6287
1858.2e5239O6287R9430K2096P7334J43622l3144j43621l3143k2096n5239O6287N5239
1856.5A87813k32004TJ76765K32004%M4191J10478q8382q8383J32574k2096k54099
1854.7c3143%K65147k2096k09908J1048O6287p7335N5239K09908l3143j54669J1047
1853H8382n5239j98860L3143K65148R9430p7335k2095k2096q8382K2095N5239n5239
1851.2D4191l3143N5239J1048J1047N5240n5240j10478O6287J43622o6287j65717k2096
1849.4f6287L3144%K2095%J1048R9430M4192j65718j54669O6287K2096m4192J10478
1847.5b2096J10478p7334j1048J54669M4192j54670k2095K2095j10478k2095J76764
1845.9H8382M4192j21526K2095J21526k2095m4192%k2095k2096O6287%o6287J1048
1844E5239M4191n5239j1048K2096j21526r9430J32574J1047j76765J10479L31434k2096
1842.3B20956k98291j1047J76764k2095m4191J43621L3144j32574j1048P7335m4192
1840.7H8382o6286J1047j1047k2096P7335L3143p7335o6286k2096L3143Q8383O6287
1838.9A32574o6287j1048R9430k2095r9431L3144K2095j65717p7334J87812R9431j87813
1837.1e5239p7335J98861J98860j1047j76765k09909m4191J65717J21526%N5239M4191
1835.4B09908q8382n5239Q8382m4191j98860N5239K20956k2096j87813K2096J10478
1833.8A10478n5239j43621j1048J32573J43622n5239j76765n5239J10478%m4191J21526
1832G7335J32573j43621j87813J1048P7335M4191J10478L3143j10478o6287K2096o6287
1830.3f6287m4191J10478Q8382l3143N5239J21526r9430j98861m4191k2096m4191J21526
1828.5e5239J54669o6287o6286J32573M4192r9431P7335J32574j54670j32573J65717
1826.9A32574J65717j32574j54669J1048m4192o6286P7334N5239J1048R9430L3144
1825.3A87813j98861j32574J21526m4191l09338m4192K98291R9430%L20387K43052
1823.7E41343n41343q17538o6287N41343K98291J1048J32573J10478k32004k43051
1822.2b65147O6286J65718M4191P7334M4192r9431m4191J32574P7335r9431n5239N5239
1820.4I9430m4191o6287j1048n5239p7334O6287O6286q8382j1048J98861J54669q8382
1818.7A43622n5240%q8382j10478j1048J1048%Q8382O6287k2095j1048n5239j54670
1816.8a98861%K65148J87813r9431n5239O6287p7335j54669M4191J21526l3143n5239
1815A1048Q8382J10478J1048q8382j10478l3144Q8383J32573J1048m4191K2096O6286
1813.3B65147l3143j43622q8382J76765K20956o6287j54669J65717K98291j1048j98860
1811.6D30865n5240%J1048P7335r9430l31435j1047L75625J76765n5239J98861K09908
1809.9I28016l20386m30865k2096O6287n5239R9430R9431j54670m4191K32004J1048
1808.3D08769k20956J1048J54669k2096M4191J21526k65147l42482J98860L42483k09909
1806.7B20956k87243J87813K54099r9430j76765p7334k2096J54669K09909m4192m4191
1805.1B76195K87243K20956k32004j87812J43621J10478q8382m4191l3144j21526p7334
1803.4B54100M4191L3143R9431K32004J10478j21526m4191J1047j21526j54669%k2096
1801.7C20386q8382L3143O6287r9430j54669L3143N5239j43621j21526M4191Tj43621
1799.9a54669p7335K43052K76195p7335k09908L3143N5239j98860j21526J98861J10478
1798.3G7335p7335J21526K43052p7335j87813J21526J10478k76195j98861J54670K20956
1796.7B32004k2096j32573j43622%K20956K2096m08769j65717L97721J10478m41912
1795.1c31434k2096N96582J65717m75056j76765K09909o6287j98861K54100L09338
1793.6B65147j87812l31435N5239K54100J32574p7335j76765j65717L3143J87813N5239
1792D4191j21526q8382R9430J10478m4191j76765%K54100K20956j32574k20956J1048
1790.3d4191J32573j1047m4192J76765J32574k09908k76196L3144J87813N5239n5239
1788.6G7335j1048k2096o6287j1047P7334J1048q8382l3144O6287N5239j21526j87813
1786.9b54100N5239L09339J54669k09908j76765R9430J21526o6287k2095Q8382j1048
1785.3H8382q8382L3143M4192j98861j76765J54669J98861q8382k09909R9430K09909
1783.7F6287o6287j21526J54669J98861k20956l31434J32573L20387j1048j43622P7335
1782.1E5239N5239j87813r9430J21526J1048k2096J43622R9430j76765j21526J10478
1780.4a1048Q8383j1048m4191r9431o6287K32004K54100j54669l09339m4191O6287
1778.8i9430%R9430J10478q8382j32574k2096n5239TJ87813J65717p7335m4191Q8383
1776.9G7335p7335j32574J76765K20956j65717j87812L3143j1048p7335J21526Tr9430
1775.2@m4191J65717J1048j76765j1048J10478j1048l3143O6287K2095q8382j21526
1773.4a10478j10478O6287J76765k2096j76765O6287K43052o6287j98861J10478J65718
1771.8A43622j21526k2096K43052j1048k98291j43621M4191r9430p7335Q8382R9431
1770.2a54669R9430J65717j1048k43052o6286J87812J1048j21526O6287Tj76765j32574
1768.4c09339J65717J54670%TO6287m4192q8382O6287K09908K2096k43052j54669K54099
1766.5I9430L09339j10478l31434n5239J21525j1047j1048J87813J32573q8382j21526
1764.9A21526k2096K2096L3143l3143j21526p7335R9431J54669N5239r9430k54100
1763.3a21526k43052N5239J87813n5239q8382K09908J76765j54669j54670J21526P7335
1761.7A1048n5239L3143R9430L3144N5239Tk32004l09339J21526L86674M4191k09909
1759.9C3143l3143J10478l3143p7335K2096M4191o6287m4191O6287J43621M4191q8382
1758.2A21526r9430K2095L3144j21526j65717L3143J76765N5239j1048P7335M4191
1756.6A65717j65717k09908L3143J21526K2096O6286K43052j1048l42482j65717K43052
1754.9@K09908m4191o6287%q8382k2096J21526Q8383l3144J1048L3143j21526j21525
1753c3143o6287TJ1048J87812J10479j21526k2096J98861M4191k20956p7335O6287
1751.3A1048l3144o6286Q8382J32574l3144n5239L3144%j43622j87813j1047J98860
1749.5f6287J76765K2096J1048J32573N5239j32573r9431M4192L3143k2096k2095q8383
1747.8D4191q8382N5239J21526q8383j87813%R9431n5239r9431P7335J54669O6287
1746I9430o6287o6286Q8382K20956L3144k09909j43621K2095K2096k2096K2096%j10478
1744.1a10478r9430P7334J32574M4191o6287r9430p7335k2095J1048P7334R9431J1047
1742.3b2096l3143N5239Tn5239p7335L3144L3143n5239M4191J10478n5239j54669J1048
1740.4a10478J98860R9431q8383j76765p7334J21526J54669%n5239%p7335j43621K2095
1738.5a32574M4192j43622%K87243M4191l75625j32574L31434J32574j87813n5239
1736.9a87813J21526m4191p7335J21526J10478m4191p7335j1047J21525K09909k2096
1735.3B20956k87243j21526J87813M4191k32004r9430J76765J10478j1048J1048K2096
1733.7B2096L3143j1048j76765k20956N5239K87243J10478n5239l3143%l3144k2095
1731.9d4191m4191l3144J10478J43622q8383j76765j1048J21526R9431J76765N5239
1730.3C09339j98861o6287J43622q8383k54099Q8382K32004j10478j76765J32574J21526
1728.7A32574j32574j1048K2096j43622l3143K09908l3143l31434J1047K98291j1048
1727.1b2096j54669P7335M4191j10478Q8382J98861p7335j43621Q8382J1048j32574
1725.5a32574J1048J21526n5239o6287J43622R9430j21526r9430M4191O6287TQ8382
1723.7A65717l3143j43622r9430%R9430J10478o6287j98860o6287J10478M4191J1048
1722f6287J21526N5239j87813j10478J54670M4191j43622j1048K20957J43621j32574
1720.4H8382j65717o6287%K2096P7335J21526%r9431O6287K20956p7334l42482k2096
1718.5a76765L53530J54669k09908n5239J43621J1048j54669p7335%R9430J87813P7335
1716.7C53530j21526Tj10478j98861j1047L31434J54669k76195j87813K32004J43622
1715.1A87813j87813o6287J76765O6287j98861j54669N5239Tl3143m4192K2096J10478
1713.3a1048J10478L3144r9431q8382N5239J43622O6286m4191p7335n5239k2095O6287
1711.6G7335J10478n5239j76765l3144Q8383j1048o6287J10478Tp7334j10478k2096
1709.8e5239k2096N5239J54670J1048j76765p7335P7335q8383j76765O6287K32004
1708.2@J54669R9431M4191j10478j32574J1048M4191%L3144k2096q8383J43622L53530
1706.3E30295J1048l64578r9430K32004M4191j21526R9430J65717j65717k43052N5240
1704.7A43622K65147J10478r9430j32574M4191J43622n5239k32004k2096J98861L3143
1703.1C97721j54669N5239L31434J87813j98861l53530j98860J21526K76195Q8382
1701.6E52390j98860j54669R9430J98860N5239j32573q8383J10478J65718%j32574
1700D75056o6287P7335M4191l3144k2095N5239Q8382N5239j1047L3143J32574P7334
1698.2I05920j43621k09909M4192J87812J1048j54669k2096J32574N5239n5239L3143
1696.6G84394J21526k2095p7335J32574J43621j32573j43622J76765K65147K2096TK43051
1694.9A535645K09909J10478K43052L64577J98861J32574K76195L64578M08768N19248
1693.4D363885N30294M64008O40774R61159J148972J392024J867080K364231K872430
1692.1A6604857L557395M209215M363885M043498L270151J900223J65717j325737k419470
1690.8C4369734l225960l513203l225962k784047k308992j712410j270498j259451
1689.6A5069211j403071j336785j082685q39634o62869o18677n19247j65717J32574
1688.3H573100J32574J43621L42482M86104N52390R94303J723458K342135K949766
1687A8239933L789398M584841M971514M861035M098738K507852M30864j590884l192815
1685.6C8700476m176072m419123m043499l380630k684618k143275j745553j447263
1684.5A4660443j259451j336784j447263j325738j038493p62300n74486m86103m86104
1683.2E943721l64577j43622n5239m4191J21526K54100R9429K2096L09339N52391M30864
1681.5G125837K76195M52960P40203Q17538Q72777J204212J977557K949766L833589
1680.2B0250634M595889N313997N568096M772651L159675J259449p40201k795097m231311
1678.9C7153782m562744m131883l623679l082339k297945j601933j436214j491455
1677.7A4925590j347832j160020j104781r16968m97152k98291l75625j98861J98861
1676.4I224921L42482L31434N52391P29155P07060J082685J911271K518900K872430
1675.1B0272729L513204M142929M109785L601585K861382J480407m41911j966511k883479
1673.8C4690120l678919m054546l546347k684617k198516k010700j767649j557742
1672.6A3191084j414120j314689j281546j303641j115829p95442o51821o84964n63438
1671.3D065594l09339j43621k09909k76195k09908j10479j87812j98861j1048Q8383
1669.8B496805r9430k20957j65717j43621j32574l3143q8383j87813%K32004l3143
1668.2A624028l75626j32573J98860J1048j65717M4191N5239k09908j43622Q8383n5239
1666.6I39064j87813J65717K43052j65717k54100J87813K54100p7335j21526J10478
1665.1A093733Q8383%J65717J98860r9430k20956r9430q8383j65717o6287M4191l3143
1663.4H17538p7335K2096%j10478p7335O6287N5239%j1048k2095o6287J1048N5239
1661.5F62869o6287r9431P7335Tp7335L3144K20956j1048k76195K2095K76195o6286
1659.7G73347k98291N5239K09908j43621j98861J21526J32574j21526%K20956Q8382
1658.1H39633j98860j98861n5239N5239Tp7334j76765l3144J87813J21526o6287TJ1048
1656.2C97721K2096j1048k2096k2095k2096m4191TR9430J32574j87813k98291P7335
1654.4G7335L20386J1048k43052j1048J76765Q8383%n5239j65717j10479J54670J76765
1652.7D19817K2095m4191l3143j10478J1047J87813M4191k32004j65717K2096L3143
1651.1A54669N5239L3144j10478j43622O6287J87813K2095k2095R9430%j98860r9431
1649.3D4191Q8383K2095j10478n5239J21526J76765K2096j32574l3143J21525M4192
1647.7C09339j21526l3144P7335k2096l3143J10478P7335j10478p7335Q8382J1048
1646.1B76195j32573n5240M4192%n5239J1047L3144l3144n5239O6287J76765M4191
1644.3C20386j98860j21526J43622J10478j21526m4192J54670M4191j43621o6287N5239
1642.7A32574J1048j1048l3144q8382k2096J10478O6287p7335m4191J1048p7335p7334
1641i9430Q8382R9430j1047j1048k2096l3143O6287L3143k20956TJ54669K65147N5240
1639.1A43622%R9430o6287j32574J32574J65717j10478j32574P7335m4191k20956p7335
1637.3a65717J65717J10478j1048M4192Q8382J1048o6287j10478l3144J21526R9431
1635.7B54100k2096l3143K2095%m4191J1048M4191%o6287j10478%K09908J21526j76765
1633.6B09908j65717R9431Q8382q8382m4192M4192o6287TL3143l3143k2096K09909
1631.9A98861J87812j10478o6287J43622n5239k43052K2096J32573j21526m4191J65717
1630.3B09908j32573l09339J87813L97721j10478k87243J10478J21526k32004j10478
1628.8a54669J54669k2096k09908R9430K76196M4191j10478m4192j1047p7335r9430
1627.2a54669n5239Q8382J98861Q8382p7335n5239j1047k2096%P7335K2095J1048R9430
1625.3B09908j1047j43622N5239K09908%k43051j10478P7334J10478J1048r9430p7335
1623.5a1048O6287N5239k20956j98861K32004L09339o6287j76765J1048O6287J1048
1621.9G7335%n5239k2096J98861K20956j87813k76195L3143Q8383%J98860K76195j21525
1620D30865k87243R9430K20956q8383j32573K2095n5239q8382J21526P7334j65717
1618.4A54669j32573J1047r9430j65717R9430J87813M4191o6287n5239m4191O6287
1616.8@P7335p7335j54669O6287J43621L3143M4192J21526o6287j87813K2096J65717
1615A87813m4191p7335J65717R9430k54099j43622K65148J65717l09339k09908K09908
1613.4E5239K09908j65717j76765N5239M4192k2096J10478J21526j43622k09908%J21526
1611.7@J1048K2095J32574J43622N5239o6287j21526M4191J65717J1048j65717l3143
1609.9A98861Q8382q8382j54670P7335J98860M4192l3144l3143k2096J54670K20956
1608.3F51821j21526l64578l3143K09908o6287k20956l3143k2096j87813K2096K09908
1606.7D4191N5239o6287Q8383Q8382o6286N5239J21525j32573j98861L3144L3143j54669
1604.9i9430%K76195J76765q8383o6286L3143k2096j10478j21526k2095J98860J98861
1603.2C53530p7335j65717M4191N5239o6286K2095J21526r9430j76765J21526K43051
1601.5C75625m4191k54099j54670J1048J21526J87813L3143j32573l3144J76765R9430
1599.9C86673q8382o6287O6287j1048j76765j10478N5239Tq8382m4192J10478M4192
1598.2A32574j21526m4191O6286m4191j43621M4191J43621k2095q8383M4192j1048
1596.6d4191j32574L3143J65718%j65718l3143Q8383l3144r9430O6287J98860P7335
1594.8A21526j54669j54670O6287R9430j21526j76764L3143J65717Q8383%p7335j32574
1593.1b43052N5239K32004J1048k32004q8382Q8382n5239l3143J87812J10478j10478
1591.4g7335o6287L3144l3144K2096J32574j10478k98291J21526L97721%k54100J32574
1589.7@L09339p7335k65147k2096P7335k2096j1048%l3143L3143J10478J1048j10478
1587.8@m4191M4191k2096j54669o6287J21526M4191k09908j10478K43052J54669k20956
1586b20956j43622K20956P7335k32004J1048K65147j32573l75626Q8383L75625L3144
1584.4c3143j32574O6287M4191j21526N5239J43622j76765l31435%K87243J65718p7335
1582.6a10478j10478%P7334j1047p7335N5239J54669r9430k65147k2096J87813l3144
1580.9b54100j87812M4191J87813J1047q8382M4191J76765Q8383m4192j54669j32574
1579.3c09339L3144J54669J21526m4191k43052Tj1048J98861K20956P7335l3144k2095
1577.5i9430L3143N5239j1048p7334k2096%p7335r9430l3143j1048J1048J21526J76765
1575.6c3143J1047l3143N5239%k09908j10478J54669J43621J1048N5239M4191k20956
1573.9a32574k87243N5239K98291R9430r9430q8382j1048Tm4191l3144l3143K2096
1572.1b65147J76765J65717p7335k98291j98860J54669L09339Q8382j54669j32574
1570.6b32004P7335J21526m4192q8382M4191O6287j21526TJ21526J32574j65717j87813
1568.9c97721R9430J10478j43621n5239J76765%k09909O6287L09339l3144l53530%
1567.1d30865L97722J21525k98290j76765J98860J54670r9431p7334J54669J10478
1565.7E5239o6287r9430M4191Q8383M4191J1048m4192j32573m4192J87813J54670o6287
1563.9A32574j32574%TK2096R9430J10478k2096j21526p7334K2095J43622J21526j21526
1562A76765k87243r9430J98860J76765J1048n5239%j1048o6287n5239l3143P7334K20957
1560.1B54100R9430j87813k65147J1048J65717J1047j54669p7335M4192L3143K2096
1558.5d4191M4191k2096q8382O6287J54669o6287j98860J1047K09909M4191j10478
1556.9@M4191J21526j1048%J54670K2095k20956j32574P7335R9430J1048P7335J43621
1555C86673M4192L3143J54669J21526j1048j1047J54669J87813L3143o6287j1048J10479
1553.2A126877J54669N5239j10478p7335J65717L20387J87812N5240J10478Q8382m4191
1551.6B032797M4191L20387L31434N5239K2095K32005K65147J21526J98860M75056
1550.1D098737N63439M19816L64578O18677J093733J557741J867080K231658K927668
1548.8A5743127L712065M054547L656824K773000J668218P29157K32002J76766%p84395
1547.3C1961311j889175k695664k993957l016053k761952k176418j734506j679267
1546.2A3014319j568789j093733q72777j115828j093733o07630m86104p51251n96582
1544.8D827892o6286m4191l97722l53530j1047P7334o6287j32573j87813k09908n5239
1543.2C380630L3143l3143%K20956J76765r9431m4191L64578M52960J43622%K43051
1541.5D838940M52961M41912N63438Q72777J060590J071637J303642J800792K154323
1540.2A4561012K165371J999653J612980J171069J082684J568789K154323K540996
1539B8856877L005005L391678L082338K010701J005349P73350J347832K132226K220611
1537.7D7825967J336782K98291%M4194o84965k308995l524248l281201k143274j690315
1536.2C5872236k552043l723113m109785l689968l082338k540996k088036j701363
1535A2384594j237354q94873r39064j115829q72777m30864m08769o62869n74486k65147
1533.6D982562j76765j98861j21526n5238o6287j10479j32573j54670p7334j1048j21526
1532C756255j87813J1048J65717P7335K2095J98861K65148Q8382N5239K76195M08769
1530.3E137231L86673M08769M97152O18677Q39634J071637J270498J624028K242705
1529A4097004K784048L093386L491109L800447L248054K032798J193164R50110O96013
1527.7C5386133K32004l64577j414122k839287l667871l546347l192818k872429k286897
1526.4A5433789j635076j403071j403072j292594j248402j115829p29155m86104p18107
1525.1E402379p51251k98291p7335k76195k20956P7334m4191l09339j65717M4192j10479
1523.5C270151k65147j43622m4191j65717k32004j76765k2095Q8382m4191k65148k43051
1521.8A756602%N5239k2096%o6287k20956j65717N5239J1048j32574j1048R9430p7334
1519.9A281546j87813p7335k2095q8383p7334n5239o6287J1048J54669O6287j76765
1518.3G62299j87813M4191J65717K2096j43621l3144R9430n5239j87812j1048J87813
1516.7F62869j1048j76765K2095J76765j1047j32574j1048M4191m4191n5239k2096
1515.1D41912O6287J54670L3143j87813j54669P7335M4191r9431L3144J43621q8382
1513.5D64008j32574J76765J87813j21526j43621Q8382J10478K2096M4191q8382k87244
1511.9C20386j98860K2096L3143O6287K09908J21526r9430m4191R9430j1048p7335
1510.3D41912N5239P7335l3143k2096J1048m4191l3144J1048q8383j10478K2096k2096
1508.5B65147j65717l3143J65717N5239o6287L3144J1047j43621k2096J32574j1048
1506.9B20956j54669%R9430k2095J1047P7335j21526j76765J32574K32004n5239j10478
1505.1A32574J43621R9430j87812j43622Q8383L3143j32574%J87813L3144j43622m4191
1503.4F6287Q8382m4191j65717l3143J76764R9431j32574TP7335J76765N5239m4191
1501.6A87813J1048L3143k2096p7334k2096O6287P7335%r9431q8382M4191J32574K2095
1499.7B65147j65717j21526L3144P7334m4191p7334J1047M4192M4191TP7335J43621
1498C31434J87813Q8383n5240M4192K98291L31434J10478M4191J32574J43621k2095
1496.4A635076k09909k65147j32574J32574J98860P7335K2096J21526J54669O6287
1494.9A800793p7335l42482m86103k43052J10478K2095k43051j43622N5239o6287j98860
1493.3A87813k2096J21526J1048j54669j43622l3143L3143%p7335j10478K2096Q8382
1491.5g7335L3144J1048K2095m4191l3143N5239L3143p7335l3143R9430%j65717p7335
1489.6b54100J21526J10478n5239j43621m4191P7334M4191n5239J1048J87813K09908
1488B09908l3143k20956j98861o6287N5239Q8383L3143p7334m4192Q8383J32574%j54670
1486.1a87813j10478M4191J32574Q8383j1048n5239o6287%O6287J1048p7335n5239
1484.3b20956M4191N5239M4191J1048p7335n5239J10479J21525q8382j98861K2096
1482.7b32004J21526j1048l3143Q8382O6287%J1048q8383k32004n5239K20956R9431
1481d4191j76765j10478J21526Q8382l3143L3143R9430m4191j98860j21526J43621
1479.4b43052K32004o6287k76195o6287J76765R9430j1047Q8382O6287j21526o6287
1477.7a87813J87813J32574j87813k76195o6287P7335O6286O6287TK2096k2096l3143
1476a54669O6287J87812O6287j54669j32574K2096L3143m4191l3144%J1048J10478
1474.2b2096J10478l3143q8382J1047M4192k2096%J1048n5239p7335L3144l3144j32574
1472.3b54100k2095R9430k2096k2095K09908J98861k2096j10478n5239p7335j43621
1470.7b20956p7335J1048L3143P7335J10478O6287%n5239k2096J43622J10478j87813
1469a1048k09908J54669J87813j54669j21526J87812P7335k43052k2095K76195L3143
1467.3A54669j87812L3143J98861N5239O6286K09909N5239j32574%Q8383l3144p7334
1465.6D30865l3144n5239j1048J21526L3144n5239P7334J43622k2096p7335j1047j10478
1463.8D30865j98861j1048P7335n5239L3143K20956N5239r9430J32574J87813k09909
1462.2E63438k76195Q8382J10479k09909r9430K43052J76765o6287p7335k2095k2096
1460.6D08769J87813L86673K09908l3143J1048P7334n5239j43621k2096Q8383M4191
1459A160020o6287TQ8383J54669l3143k32004o6287J43621N5239j10478j1048R9431
1457.2A115829j21526l31434k20957O6287J10478n5239j43621m4192J1048p7334p7335
1455.6B32004R9430R9431p7335o6287M4191j32573k54100%K32004J1048k20956r9431
1453.9a32574j1048p7334j1048Q8382o6286q8383J43622J43621j54669j65717Q8382
1452.3b43052Q8383n5239P7334J32574n5239q8383J21526J10478j10478k32004r9430
1450.6c53530R9430J87813J1048k87243j98861J87813K20956r9430j43621J32573J98861
1449d4191p7335k09908q8383J21526J32574k2096o6287N5239M4192j54670j43621L3143
1447.3d19817K2096j10478%J32574N5239m4192j1047m4192l3143J98860K54100%j65717
1445.4a65717r9430j21526j32574J10478K54100L3143j32574J1048J43622L3143j21526
1443.8a87813k09908j65717N5239J54669%r9430M4191R9430J1048%M4191k2095J1048
1441.9b65147J21525L3144q8383%M4192q8383r9430M4191j1048r9430j1048M4192k2096
1439.9c97721L3143Q8383r9430o6287K09908J43622k20957j21526K09909K2095k87243
1438.3d86104l3143L31434R9431k09909j43621%j1048M4191J10478K2096n5239m4191
1436.6c75625p7335TP7335K09908J21526m4191j32574j54669r9430%P7334J21526O6287
1434.7b87243m4191r9431J1048O6287%m4191l3144m4191N5239K09909M4191k87243
1432.9d52960j65717K65147J87813k76195l09339J10478K09908p7334j65717Q8382
1431.4e85534K20956P7335j32574j65717j1048O6287%j1048J76765J87813l3143j87813
1429.7c97721r9430%l3144J1048P7335L3143k2096Q8383O6287j21526j32574J21526
1427.9d08769J43622j54670j65717J54669J87813p7334j21526K2095m4191q8382J21525
1426.3d30865J32574j65717k20956M4191J32574J1048j1048m4191r9431R9431K32004
1424.7c20386o6287k98291%J98860l3143r9430J54669P7335j43622j1048J21526q8382
1423e08199j54670R9431R9430o6287Q8383L20386J32574p7335o6287Tj87812q8383
1421.2d75056J87813K54100K2095j98860j32574J32574J54669j43622j65717J43622
1419.7b20956J21526k20956j54670J43622N5239j43622N5239J76765r9430j87813j1048
1418.1d86104M4192K2095J43622Q8382j10478k2095K09908Q8382q8382l3144k2095
1416.5a65717j10478N5239J76765o6287j76765M4191Q8383q8383K2096J87813j1048
1414.9d4191k09909j1047J32573L3144%K2095J1048K2096K2095j21526j54669P7335
1413.1b20956J10478m4191K2095R9431j21526j54670J98861J87813j54670j10478K32004
1411.5D4191J32574j10478P7335K54099M4191m4191J65717Q8383p7335J32574L20386
1409.9A027446Q8383l3144L64578O96012N74486M64008O51821R61159J093733R61160
1408.4F849642O40772L42483J21526j76766m97151o07629n19247To07630n41343l09338
1406.8D176072j87813k20956k87243l53530l31434j98861j21526j76765j54669J1048
1405.4B154323O6287q8383j54669j1048O6287Q8382J98861K43052O6287L3143K54100
1403.8B916622L53529L42483N30294O96012O29726P84394J160020J038494M86104L75625
1402.3I313303M75056q8383q28585q17538n96582q61729r39064n52390l86673m64009
1400.8D253406k32003o6287l75626n41342j43622M4191j98860k43052n5239r9431j54669
1399.2B187466R9431K98290K09909J10478Q8382K2096Q8383L75625M97151L09339J65717
1397.6D452267L09339N19247N52390M97152N41342P62299R61159J071638J303642J734505
1396.1A2704980K132228K485757L016051L734160M761607O032102P015361P136885
1395D9019131O540303N435522L535298Q50679j635074l259106m120830m297598l855688
1393.6D8212637l314341k806143k065940j425168j303640j292595q83824m52961k09907
1392.3C4458118L97719J436216K286897L038145M209218N546001O418775O805449O628687
1391G1225225N501811L535298J281543p84395k253750k872431k684619j878125n85533
1389.7G0485024Q61729K165371L281196M021402L866733K839287J425166m19814k916621
1388.4H5609473n269805o440874o573447o363535n744864m684267l634732k905571
1387.2D3992378k408423k121182j988606j734504j193164o51821j76765L97722J182114
1385.9C5297749J922319K629380L557393M739512N656479N766953N170376L999307
1384.7F8739468J955464q39634l347485m883135n789053o164673n689624m651128l888828
1383.4C5441372l424822k949765k618330k596236k529948k220610j900222j690315
1382.2A5511124j568789j524597j358881r61159o73917o73916n96582l75626m41912
1380.9G335745o18677m30864q8383j54669l53530k09909%n5239j76765j87812j76765
1379.3D883132r9431P7335O6287o6287%K43052K98291K43051M08769P73347R94303
1377.7G821849J005351R39063P73346M52961K2096l31435n30295o29724o62869o29725
1376.2H230618n19247l42482k54100l64578m64007l09339j87813l75625m97152j32574
1374.7D783701Q8383l20387n52390q8383K65148%k20956J1047N5240j54670n5239J98861
1373D010355J10478q8383O6287K87243K98291K87243M97152P18107Q17538P95442P84395
1371.4H584148Q28585Q06491M30864n5239m08769p07060r28016q61729o40773n74486
1369.9F474016n96581n30295n19248n30294l31435j43621l09339l86673j87813j65717
1368.4B773000l42482j98861K2096j76765l42482j1048J65717j54669k65147j1048
1367A458311N5239q8383k2095K2095q8382k2096J65717M4192j87813j10478K2095K2096
1365.2A270498j1048Tl3143O6287J43621o6287k65147j1048K09909q8383k43052K2096
1363.5I83255R9430j32573p7335J32574%j21526J76765K87243j10478k65148P7335
1361.9A049542J65717j43622j54669N5239p7334k76196O6287L97721L3144l86674r9430
1360.2F29725L31434J43622k20956j54670N5239k2095q8383L3144L3143j32573n5240
1358.6E52390J43622J10478l3143%K2095n5239m4191M4191K2096m4191j1048K2095
1356.9G29155%J1048K2096o6287m4191J65717J87813o6287k54100j32574L3144J1048
1355.1E96582q8383m4191L3143j1047j10479m4191P7335%j21526%J32574j1048j43622
1353.2B65147%R9431n5239TJ10478O6287j65718j54669J1048Q8382J76765K76196J21525
1351.3G84394j76764j98861k2096%J1048O6287k2096j32573K2095J43622q8383k87243
1349.5I9430%K54100J54669L3144O6287q8383k09908K2095K20956n5239l09338m4191
1347.8A43622J87812o6287k20956L3144K43051R9431p7335j21526o6287L3144R9430
1346.2B87243O6287l3144o6286r9431n5239J43622J32573j76764k20957J10478J98861
1344.6B87243j87813k54099J43621J98861o6287TK09908J76765l3143p7335p7334j43622
1342.8A10478m4191J10478Tk2096n5239j1047L3143Tp7334j21526L3143J98861N5239
1340.9C53530j54669j10479j1047K2095L3144J1048p7335n5239P7334N5240p7335o6287
1339.1@L3143L3144O6287P7334n5239j43621j1048Q8382K2096k2096N5240P7334L3144
1337.2B54100J1047j21525j43622P7335K09908l3143k32004n5239O6286m4191j10478
1335.6a21526P7335J54669%j43621o6287R9430J10478o6287q8382J1048K2095k2095
1333.9c3143O6286J21526q8382j65717R9430K09908j1047q8383%j10478k54100%K32004
1332b2096J1048j43621N5239J76765N5239m4192n5239o6286j1048M4191o6287j21526
1330.2a87813J54670K87243%k54100n5239J10478M4191m4191K2096M4191l3144q8382
1328.5@m4191k2096k2095L3143J43621J54670j21526k76195j21526O6287N5239Q8382
1326.7f6287J32574n5239j87813L3143J43622q8382j65718J43622J98860o6286q8383
1325.1f6287N5239j1048j43621q8383%J1048J21526K09908M4192j43622r9430M4191
1323.3f6287Q8383L3143m4191k2096J43622J65717r9430j65718R9431J43621o6287
1321.7B09908m4191J54669L3144j87813r9430O6287L3143M4191Q8383n5239k20956
1320.1B2096o6287R9430M4191l3143%n5239q8383P7335K87243O6287k54100j43621
1318.3d4191J65717K54099M4192j32574j43621k2096J10478J43621M4192j21526j87813
1316.7A10478o6287P7335J21526N5239%Tj1048k2096%N5239K2096p7335p7334n5239
1314.7A32574p7335o6287K2096M4191m4191j1048N5239J1048j43622k2095K09908J43622
1312.9B54100j65718k32004j21525K2095J32574J54669J10478N5239O6287%n5239m4191
1311.2A76765k2096m4191K2096J10478m4191k09909l3143J65717O6287r9431j1047
1309.6G7335O6287o6287j54670j32573J1047J54670J43621n5239j32573M4191P7334
1307.9C3143m4191j1048O6287k2095l3144J76765J32574k43052k20956J65717J32574
1306.3A32574j65717q8383J32574m4191k76196j1047K32004Q8382p7335J1048To6287
1304.6a21526%J43622J65717K2095q8382j32574p7334L3143R9430L3144q8383j87813
1302.8a98861r9430N5239J21526O6287j1048T%M4192R9430M4191k2096k2095J1048
1300.9G7335m4192m4191P7335J54669J1048j65717j32574o6287n5239k2095J1047J1048
1299.1a87813M4191J10479P7334j1048m4191o6287p7334P7334K65148J65717j87813
1297.5A65717k09908R9430J76765j21526TJ21526N5239j87813j32573P7334J1048p7335
1295.8a43622J21526J98861L3143j10478n5239l3143k2096K2096L3143O6287K09908
1294.2C20386J10479k76196k43051J54669Tk32004j87813J98861J32574j32574o6287
1292.6f6287L3144m4192J1048J32574r9430k98291J1048L20386J54669j10478Tp7335
1290.8a43622j1047J65717J21526j87813k43052O6287J43622k2096TK2096m4191L3143
1289a21526J76765%k43052k2095L31434J65717j98861j98860q8383j10478j1047J87812
1287.3a32574J76765%n5239%L3144K2095q8382k09909l3143K20956J10478r9430%J32574
1285.2G7335p7335k65147K2095K65148P7334r9430o6287r9430j54669J1047J65717
1283.6a43622P7335O6287J21526r9430l53530p7335L64578K09908j21526r9430N5239
1282@M4191k2095o6287j32574p7335L3144j1048k2096K32004K43052j32574l20386
1280.2b32004j1048K09909O6286o6286q8383q8382K2095J87813P7335r9431o6286l3144
1278.5a21526j54669j76765J21526L31434J87813p7335j65717l3143Q8382J1048r9430
1276.9h8382L3143J54669%j98860p7335M4191m4191n5239K2096j1048k2096P7335Tk2096
1274.8a10478N5239R9430m4191r9430J10478J76765o6287j54669%N5239L3143l3143
1273.1B2096j43622j87813M4192K09908J54669J21526J1048k32004k09908J10478J65717
1271.5F6287q8383r9430J98861J32573k09908T%O6286R9431J32573k2095j65717N5239
1269.6d4191K43052N5239k54100k20956l3144Q8383J10478O6287L3143j1048n5239
1267.9b2096n5239P7335O6287k2096m4191j1048q8382j21526L3143J10478K2096TL3143
1266@o6287m4191J54669O6287j87813m4191J98861K2095j76765j1047j1048k43052
1264.3c42482k2096L86674J98860k32004j54669J65717J54669%l3143p7335j1048J10479
1262.5A43622m4192j87812L3143K65147M4192k32004j54670m4191%R9430P7335j21526
1260.8a21526j76765J1048O6287L3143J10478O6287j43621q8383R9430M4192j1048
1259.2a10478K09908K65148l3144k09908j10478n5239j1048N5239n5239j32574R9431
1257.5h8382J98860n5239j32574R9431J54669j10478j43622l3143J1048R9430J65717
1255.9A65717n5239k65147o6287J65717P7335J1047K2096r9430j65717J32573K54100
1254.3A76765q8383k32004J32574K43052j32574k65147j1048L3143j43621%K65147
1252.7b2096J32574j43621j43622J1048M4191J21526J87813M4191j87813j10478j1048
1251.1g7335j10478j65717O6287J87813O6287L3143R9430l3143j87813l3143J32573
1249.5b2096%r9430R9430K20957N5239j87813j76765j1048O6287k2096l3143R9430
1247.7a1048Q8383q8383j43621L3143Q8383l3144j1048O6287l3143L3143K09909J1047
1246B09908l97721k65147K65147K87243k2095o6287M4191n5239j54669K2095J32574
1244.4@%j32574j10478m4191J1048P7334J43622Q8382r9430j98860M4191J87813o6287
1242.4i9430j65717J32573J76765j32573j76765Q8382N5239l3143J54669R9430k43052
1240.8a43622j43621K54100N5239k54100O6287M08769R9430j87813K2096P7335o6287
1239.2A87813%j1048j76765o6287J54669%j54669P7335J10478j87813j21526J87813
1237.5@P7335j21526J1048j1048k65148m4191L20387O6286k76195o6287K32004J21526
1235.7D4191J1048N5239l3143p7335%K2096l3144k2095%J1047O6287K2096j54669j54670
1233.7b43052O6287N5239j1048J10478L3144j76765M4191M19817J76765k87243j76765
1232A1048O6287o6287n5239J21526M4191j65717m4191R9430N5239j1048j10478k65147
1230.3c20386o6287J87812n5239k09908K09908K98291l09338m19817L31434N08199
1228.8A54669j21526k98290O6286J65718J1047K2096%q8382o6287m4192q8382M4191
1227.1b43052J43622%j1048J87813Q8382j65717o6287R9430o6286j32574J43621R9431
1225.3G7335j76765q8383J54670N5239J1047J21526k2095j65717%K2095k20956q8382
1223.5c20386K76195J21526j98861o6287J10478p7334j10478J21525J10479l3144J1048
1221.9e5239K2096j21526%J76765K2095k20956q8382J32573N5239p7334l3144Q8383
1220.2i9430J10478L3143j21526j54669J1048Tj32574o6287J65717K09909L3143j21526
1218.4a21526j65717r9430L3143O6287M4191K2096l3144p7334K2095J43622M4191o6287
1216.7a87813K2096L3143o6287q8382%K2096R9430J65717j1048k09908k2096J54670
1214.9h8382k2096j21526N5239J1048j32574L3144K20956K2095j54669l3143L3143
1213.3a76765o6287J1048J10478%J1048J65717P7335j65717j87813J1048R9430J54669
1211.5D4191O6287j98860k65148M4191J10478j21525n5239K54099J76765j10478j43622
1209.9a98861J1048%n5239l3143O6287P7334%p7334k2096N5239J1048m4191N5239P7334
1207.9g7335r9430q8382P7334N5239j10478l3143J10478J1048r9431J1048L3144p7335
1206.1b87243J1048R9430n5239j98861l3143J21526Q8382P7335Tp7335j87813K2096
1204.4c42482K43052N5239k09909r9430J10478%r9430M4191N5239j43621m4192K54100
1202.6a76765J21526j54669j1048J76765j21526k54100Q8383J32573j87812r9431K32004
1201b54100J32574j21526j1048J10478N5240J32573J54670j76765l09339l3143O6286
1199.4b54100q8382M4191J54669j21525j98861J10478J54669r9430k2095J54669m4191
1197.8b09908k09909o6287L3144L3143J21526N5239j10478J1048J98860J1048j21526
1196.1b54100R9431Q8382j87813j43621K2096m4192%J98861P7334q8382Q8382R9431
1194.4d4191k43052q8382L97721J98860l09338j21526K32004N5239o6287J76765J87812
1192.8C75625K2096K87243O18678N85533N52391O51821M52960K2095m19817p95442
1191.3B353183q39633l53530l3143k09909j65717J32574l3144m75056l97721l3143
1189.8e5239J1048k2096M4191K2096k2096l3143j54669k32004J1047J76765k2095l3144
1188.1c09339J54670M4191j87813m4191J32574j1048TJ21526k2096r9430R9430J1048
1186.3a21526l31434j54670L31435K43052j76765k09909j1048Q8383Q8382m4191j87813
1184.7d86104%K32004K2096j87813K2096J21526q8383l3143J87813O6286j10478n5239
1183c09339r9430j32574J32574J43622j65718j1047L64577P7335l53530m4191K54099
1181.4a43622p7334j87813O6287o6287j21526L86673M19817l53530n63438J32574L53530
1179.7a54669m4192j65717n5239k2095J43621K09909j65718k98290J32573K54100r9430
1178.1b65147j10478J65717K2095j32573K2095K2096j21526K2096J10478j21526j87813
1176.5e74486J21526J43621p7334p7335P7335Q8382J1048l3143n5239%L3143p7335
1174.8d19817j1048J65718L3143j98861%J98861r9430j98861J32574Tj98861q8382
1173e52390J76765j1048j32574O6287K2095j98860N5239K87243m4191k20956P7334
1171.4d75056J76765m4191J1048J43621k2095j21526K2095R9431K2095j1048l3143
1169.8b32004m4191O6287O6286K2096J21526Tk54100l86673M4191L20387N5239r9431
1168a98861k2095m4191q8383%j1048p7334N5239O6287j10479r9430L3144J1047O6287
1166.1d19817J65717p7334k87243J10478L86673k2096k32003J21525J21526k09908
1164.6c42482j21526M4191j21526j1047L20386M4191l42482l3143K32004j21526j32574
1163e85534L09339K20956j21526k2096K2096k32004o6287K65148%k32004L3143%l75625
1161.1g84394j43622L75626J54669k20956j1048J76765l3144j10478m4191r9430L3143
1159.5g07060K98291J54669j54669r9430L3143%K2096L3143j10478k2095J65717%j32574
1157.6e19247Q8382J10479j76765r9431J54670j1048j21526R9430M4191j76765N5240
1156e52390J87812j98860j76765L31434J76765l64578j10478K87243q8382l31434J21525
1154.4g18108K87243l3143p7335P7335m4191p7335L3144j21526j54670J87813K54100
1152.8c86673j1048TN5239j32574n5239K43052J1048l53530j32574R9431n5239TJ43621
1150.9f40773J32574J21526K43051p7334l42482N5239K98291j21526j76765K32004
1149.4b76195K2095l64577j1048J76765k65148k09908L09339R9430k43052J43622K87243
1147.8c31434j87813n5239M19817O6287l31435P7335J87813k87243p7335M41912J65717
1146.2H8382r9430K87243N08199L20387M41912M08769j87812m19817m4191l3144k09908
1144.6A060590M4191J87813k2096P7335J32573l97721o18677j43622o6286l97722k20956
1143c64578J10478j1047k2096J43621j32573k76195J76765K32003k98290j87813L20386
1141.4c09339J54670j65717n5239o6287p7335K98291K20956m08769k09908M08769J1047
1139.7a98861n19247K2096L42482j98860j32574L53530J1048l31435J32574J65717
1138.3c53530k76195O6287L64577l53529m64008M86103M64008m19817j54669M86104
1136.8a54669j1048l97721J21526K20956j43622J1048J87813r9430k2096K09908j65717
1135.2b43052k76195K54100K87243k2096J87813J43621l75625j21526M41912q8382
1133.7A87813m97152K43052M64008j43621K32004Q50681J43621k43051O51820P62299
1132.3B651474m4191J54669M75056k54100l64577L64577Q8383k98291N85534O51821
1130.8D010355p07060p95442M4191n85534j126877J1048K98291o40773k32004N41343
1129.3H17538m08769p07060O07630M52960p84395k2095R28016j65717n52391O40773
1127.9H06490K76195o51820M08768J049542k76195m08769O51821k2096o62868N41342
1126.4A712410O07630o96012%J137924j32573p51251P51251N85533o73916L42482J171068
1124.8D054546k87243m08769R83255K32004o51821R39064J137925o29726J32574J524598
1123.3G026407l3144l09338K032796J182116j137925R50112K695665l3143j54669L148625
1121.9A5367502K010702k54100K894526M264453J016399K894527P479367M584839K209563
1120.5D2467778P832896R180732N800098J3323657K4360415K5686162L7098535P0827520
1119.4B36577793J04887910J40351367J86011914J69583907J8781250j68015078k17619727
1118.4D70559336j31767227n5658847m2998086l4259258q606230J148964r368535k2625918
1117.2A66424199l3784199l5010508k0836172r213872j1202480j1047808l491108k552044
1116C9286008o341440l237009K32004k949766l734160J1050o51821l214914r28015
1114.7A8471937O07630j844984j568790Q17538n96582k065940L3144K65147j889176
1113.4A2229924q06489J016398p62299j646123M64008L97721j347833l42482P73347
1112.1I976172p40203r39064O18677j1048r83255N19247R50112r39064j005351L09339
1110.6G755562l75625r39064M41912N85534p62299m08769M41913l53530n63439M52961
1109.1F275156J1048q61730K2096M30865o18678m19817O40773o6286p62299K76195
1107.7D927323M52960o73916m30865M75056n5239m08769L53530J65717n19247J43622
1106.2D430172O18677j87813k20956N63438K43052o6287O51821K98291q83825j87813
1104.7E258757R28016M4191n19246P18107P29155q39633r05920j10478o84965j005350
1103.3C612634Q8382K76195n96581l20387M08769L3143k87243J10479K2095k76195
1101.8C071291J10478Q8382n41342k65148M52961J32573l09338N5239J76765j43622
1100.3B828239N5239K20957k20957k09908K20956n5239l42482J54669K43052l09339
1098.9B585187j32573L75625o6287m30864J21526L09338j65717j32574R9431j76765
1097.4B386327k20956J32573r9430l42482J65717L42482j98860k20957K09909L3143
1095.9B187466j87813J21526L3144k43052J76765L64578k98291l53530L53530K43052
1094.5B397375m19817j54670K65148p7335j43621K87243J10478k65148P7335K65147
1093B342135j32573n5239K87243L3143n5239N52391O51820k2095j87813M4191j10478
1091.4C347486j54669J87813J10478j87813j1048P7335l75626m86103j21526r9430
1089.9B286897j98861j1048P7335q8383k2095K2095j43621j1048K43052l3144l09338
1088.3A811841j43622p7334j87813J43621L64578j10478k54100K09909R9430l97721
1086.9A458311o6287L64578k2096k98291N5239R9431p7335K65147L53530k54099m52961
1085.2A425167%L3144j43622J10478J87813o6287J10478K87243j54669k09908L31434
1083.6A911271J21526n85534k65147M08769Q8382l09339O6287J10478k87243q8382
1082.2A171068K65147J1048j21526K43052R9430l20386p7335K54100j1048j65717J54669
1080.6A502502J43622j10479k2095P7335n5240l3143M4191j32573r9431J54670K2095
1078.9A491454k09908O6287L09338p7334k76195J32573L20387J1048k43052k09909
1077.5A314689m4191J98861K32004k2096p7335L3144p7335j54669R9430J76765j32574
1075.9A546693j87813j1047o6287p7335J65717J43622j43622q8382J10478l3144j76764
1074.3A182116K2095J21526O6287M4191l3143j65717%J65717o6287j21526J98861J54669
1072.5A568789j98861o6286K20956L3143j87813p7334n5239j43622J10478K98291O6287
1070.9A568789p7335%j43621j76765J43621K54100o6287k32004k20956k76195o6287
1069.3G07060K98291J76765j10479O6287J10478k65147j87813L20387J54669k32004
1067.8A038494J10478M19817o6287l42482K2096J10478j21526%J54669p7335j32573
1066.2A115829R9430K2096n5239J65717J54669j76765r9430J76765M4191j87813k2095
1064.6A237355M4191o6287%J21526n5239j21526Q8382O6287j21526r9430M4191L3144
1062.8A171068L3143M4191o6286j32574j1048R9430M4192l3144p7335J1048J98861
1061.2A281546P7334k76195j65717J87813R9430j10478J21526J43621k65147TJ65717
1059.6I94303Q8382k09908J21526L64577n5238k98291J1047P7335j32574M4192J54669
1058A160020j43622j98860J10478J65717k2096L3144R9430K2096J1048J1047r9430
1056.4A148972k2095J10478r9431j43621K65147K65148k65148k32004K32004O6287
1054.9A325737l64578n5239L31435L3143k65147q8383k2095k2096J32574P7334k09908
1053.3H72777p7335L20387K09908j65717Tk2096M4191J21526Q8383r9430p7335L3143
1051.5A082685j10478j32574J54670J65717j43622o6286J65717l3144j65717J87813
1050.1A104781K54099j76764k43052O6287O6286j32573j1048Q8382m4191o6287N5239
1048.5I61159K2096J1048P7334o6286k09909R9431L64577R9430j65717l3143R9430
1046.9A259450L3144j1048m4191j54670l3143K09908J32574j32574m4191K98291L31434
1045.2A844984J21526TL20386N19247P07060Q50681M52961m41913r72207o40773j98860
1043.6B684618k98291l31435N5240J21525k87243TP7335k2096l86673j76765J87813
1042A336785k2096l09338q8383J76765J21526l3143j65718k65147n5239K20956J65717
1040.4A082685j1048L3144j1048j65717l3143J98860J1048k09908L3143J76765j43622
1038.8I61159l09338J1048K32004L3143k32004j43622Q8383J54669M4191M4192P7334
1037.2I61159j43621l64578p7335L31435J76765j54670K2096J76765j54669l09339
1035.7D64008O6287K32004l3144r9430J10478R9430o6286n5239%n5239j1048P7334
1034G29155J1048o6287L3144R9430L3143o6286q8383m4191N5239Q8382J1048o6287
1032.2G29155m4191M4191M4192m4192q8382K2096Q8382l3143n5239J43621J21526j76765
1030.4G51251k76195m4191J21525J43622J54669o6287l75625j32574L31435J54669
1029G62299k65148j87812L3143K2096J65717L42482K2096k65148P7335K54099k32004
1027.4G29155l20386J76765K32004j87813j98860K2095K2096N5239J54669m4191k20956
1025.8D19817J1048J10478j21526L3143L09339L3143k20956Q8383J10478m19817l42482
1024.1A1048M08769M64008j54670l53530j43621o6287%J21526J1048p7335J87813K32004
1022.4F40773j43622j98860J98860K20957j65718j54669J87813J21526k43052j87813
1020.9B76195J87813K54100q8383k54100p7334O6287M4191J32574K32004l3144l09338
1019.3D30865j10479J87813M4191j65717K2096J54669q8382j87813J10478K65148N5239
1017.7G18108o6287j1048q8383j76765K2096J98861m4192k76195k2095K87243O6287
1016.1F07630l09339r9430K54099R9430j65717N5239K32004j10478k87243%J43622
1014.5D19817l3144J1048J54669k2095k32004l3144J98861J54669J1048j10478j54669
1012.9C64578J1047J10479j10479k32003P7334K32004p7335k20956O6287J76765j1048
1011.3C86673k2095R9430P7335k2096l3143n5239p7335%J1048o6287%J43621P7335
1009.3E19247q8382j21526l3144M4191J10479L3143j43622j10478M4192N5239n5239
1007.7B54100m4192J1048m4191o6287k2096J1048O6287R9430%n5239O6287J65717j1047
1005.8D30865j54670n5239M4191k2095r9430j1048M4191r9430q8383K20956L86674
1004.2E96582q8383m86103q8383L09339J1048l20387N5239L97721J32574q8382K2095
1002.6D52960j21526l20386M4191L09339j1048j54669J65717J32573k54099k09909
1001.1C3143J21526O6287p7334j1048Tn5239J32574J98860p7335k43051l3144N5239
999.4I9430K2096M4191j1048p7334R9430J76765q8383j87812N5239Tj87813j1048K20956
997.5B09908k2095k76195J1047K32004N5239j1047J54669O6287j65717k09909j43621
995.9i9430r9431J21526K20957%q8383R9430R9431k20957j98860J76765L09338m4191
994.1B76195k54099J1047J98861l3143k54100m4191K20956J54669k2095k2096n5239
992.5A76765j54669n5239J10478J43621P7335L3143l3143j1048J10478J1048k09908
990.9A98861k2096K76195%l86673j43622J76765J1048j10478J21526J54669o6287l3143
989.1A76765K2096j87813j76765O6287Q8382p7334M4191Tr9430K2095L20387J10478
987.4C53530k43052n5239J10478j98860l09339J10478L20386Q8383r9430p7335%O6287
985.6F6287O6287j10478k2096K32004Q8382k98290j21526K54099P7335k65147p7335
984a10478K20956N5239j65717n5239J21526TK2095o6286o6287L3143R9430L3144p7335
982.1A65717q8382%Q8382M4191j43621j54669J1047L3144n5239Q8382J98861%j54670
980.2C3143K2096J21526o6287m4191J32574%j98861%R9430j98860k20956J65717J76765
978.3B2096q8383L3144L42482N5239l64578r9430J32573j87812l64578J43622M41912
976.7F6287J21526j21526L3143K2096j87813j43621N5239M4191P7335J98860M4191
975.1B09908j65717%R9431k32004l31435K09909M75055N5239k54099k2096J10478l3143
973.3A21526q8383q8382q8383M4192R9430n5239j10478J32574Q8382q8382J1047J32574
971.5A10478j10478j76765J32574J65717j10478m4191J32573n5239k09908K2095J10479
969.9c3143o6287M4191J65717r9430j87813J32574J43621j54669q8383J21526k2095
968.3d4191n5239K43052J87812j54669p7335J10478q8382j65717J32573J65718k32004
966.7B2096k54100J1048J32574J43621J32574j10478k54100P7335K98291J1047j98860
965.1A1048j1048N5239j21526o6287R9431%r9431J1048P7335K2095M4192P7334m4191
963.2E5239m4191O6287%j65717o6287J54669J10478j10478n5239P7335J1047j10478
961.4g7335N5239K54100M4191k54099p7335J65717O6287j10478L3143Q8383j21526
959.8F6287j43622O6287L3144j43622j43621J10478K32004J54669l3143j87813q8383
958.2g7335O6287k2095j54670k2095J54669M4191m4191j1048k2095l3144N5239O6287
956.5@k2096L3144P7334j43621j43622J76765J43622j76765j10478J87813Q8382j54669
954.7d4191k2096Q8383j1048%L3143j65717j43621K76195L09338j87812k32004J10478
952.9A1048J21526j32574p7335M4192n5239l3144J76765J65717o6287j10478j1048
951.3C3143K2096N5239P7335%m4191n5240m4191k2095k2096r9430p7335P7335N5239
949.4d4191r9431N5240K54099%k87243q8382J76765K2095q8382R9430J65717m4191
947.7A21526p7335m4191j54669j21526J76765J98860o6287j10478P7335J65717k2095
946.1A43622j43622m4191J1048J1047K2096P7335P7334n5239m4191O6287%j21526Q8382
944.1H8382K43052p7334k54100R9430J76765k98291l09338L31434L64578k87243l53530
942.5b76195J76765K65147n5239p7335J10479M4191q8383p7334o6287r9431N5240J65717
940.8G7335P7334q8382j32574n5239N5239O6287l3143j32574%J32574Q8382K2096J1047
938.9H8382K2096J1048To6287j21526k2096J76765J21526r9430j10478M4191j1048
937.1D4191j87813j10478J10478O6287o6287J10479K65147j1048k54099m4192J43622
935.5F6287o6287j87813O6287J21526p7335r9430Q8383O6286m4191j1048k2095m4192
933.7a43622Q8383R9430j76765k87243N5239K87243Q8383j21526n5239R9430N5239
932.1a1048j54669j98861O6287K76195Q8383r9430L3143J10478o6287m4191J43622
930.5A43622%k09909j1048J87813r9430j87813J54669J87813j65717j54669J87812
928.9C3143J32574j32574n5239Q8383L3143%j1048j43621j65717P7334J32574p7334
927.2h8382j21526L3143N5239j1048Q8383J43621N5239m4191r9430j65717j76765%
925.4c31434J65717J32574j1048o6287N5239J21526%j54669l3144J65717J10478r9430
923.6E5239n5239Q8382P7335m4191p7335J1048N5239J1048TK2095j21526k20956%K43052
921.6E5239O6287k09908m4192J65717j1047j32574M4191Tj87812o6287K76195J54669
919.8A54669j76765p7334J65717Q8382j43621j54670j1047J65717J98860q8382k43052
918.2a21526%J65717k2095p7335O6287%j10478J1048M4191j65717m4192K87243J32574
916.3A65717j87813m4191J21526j21526k32004O6287J76765K2096K2095K2096p7335
914.7f6287K2096J87813K2095j98860l3144P7335r9430j10479J10479J10478k2096
913.1@J1048O6287k2096m4191%k2096J1048N5239r9430j10478J98860J98861k43052
911.2@l09339J43622K98291j1048j43622m4191k2095M4191J43621N5239j21526j10478
909.4g7335n5239o6287O6287K32004R9431j87813j76765N5239J54669%j76765p7334
907.7b09908K09908J54669j32573r9431J65717J43622q8382l3144O6287j32574k09908
906.1a65717%J32574L3143k2096q8382j87813m4191J87813J21526j10479p7334M4191
904.3a76765M4191R9431J54669k2096j65717p7335k2095o6287k2096O6287%M4191J76765
902.4C3143O6287q8382J1048L3143j65717o6287K65147J43622j54669k2096K32004
900.8B87243J1048k09909r9430%J1048J21526N5239j54669k2096K32004P7335j76765
899A32574m4192O6287j43621j43622J32574J65717o6287k2095R9430r9430k32004K2095
897.3a32574K20956N5240k09909j98860O6286K09909O6287q8383m4191K2096l3144
895.7f6287P7335K76195l3143m19817j65717L31434K09908r9430%M4191j87812j21526
893.9a54669K32004L3143l53530q8382M19816K32004k32004j21525J32573L3144j54670
892.3b2096o6286Q8382N5239%Tj1048q8382o6287P7335J43621j1048j21526%J76765
890.2A54669J21526m4191j1048P7335J1048r9431m4191N5239To6287j65717n5239R9430
888.3H8382R9431l3144q8382p7335p7334N5239J65717%k20956l3144K54100M4191k65147
886.4h8382j1048L09338O6287k65147n5239J87813M4191j87813j54669%R9430O6287
884.7A1048m4191l3144R9430K2096k43052j76765J76765K20956l3143j43622%R9431
882.9d4191Q8382O6287M4191j1047l3144r9430j10478k2096O6287J1048L3143J10478
881.1I9430K2096j65717p7335J21526Q8382j10478j32573m4192J10479J76764m4191
879.5D4191k98291m4191L20387Q8382l20386n5239K76195k2096l31434P7335L20386
877.9E5239k2096k43051n5239m4192j65717N5239K20956L3144%J65717%k32004P7335
876a54669L42482J1048k54100%J54669o6287j10478O6287m4191j87813J1048J43622
874.3h8382r9431j32573J65717J98860q8382j76765P7334J43622m4191j10478k2096
872.7a76765K2096J1047j1047p7335o6287P7335J54669K2096j21526p7335O6287Q8383
870.9h8382P7334N5239TL3144j1048q8383m4191N5239l3143k65148j87812K09908K43052
869A1048j10478j98861J21526K54100Q8382p7335j54669j76765Q8383L20386K2096
867.4A87813l97721j98861K20956O6287j10478K20956L42482j32573l31435J21526
865.9a1048K98291r9430k54100j1048M4192n5239N5239J32573n5239r9430P7335O6286
864.2H8382j65717j32573J32573J10478k2095%Tj32574j10478P7335J10478Q8382J32574
862.2A76765j1048k54099j54670J54670J10478k2096P7335R9430j10478n5239K65147
860.6B76195P7335l97721k65148K43052J65717j54669j43622J1048m4191%J43622k2096
858.9a10478j65717L3143J76765K2096l3144P7335k2096j54669L3143J43622p7335
857.3g7335j10478J54670K09908k2096r9430o6287j10478m4191J65717K20956j1048
855.7B09908j98860j43622K2096Q8382n5239q8382J65717J98861j76765k76196J87813
854f6287L42482o6287k65147%O6287n5239M4191J98861%j87813j1048J32574J32573
852.1B65147M4192j76765k87243J1047L09339%l20386L3143M08769Q8382k98290o6287
850.4A1048J98860k2095k09909K2096K09908J1048k20956m4191J54669N5239j21526
848.8D4191l3143J32574%j32574J1048R9430n5239l3144K20957J76765r9431j21526
847B09908N5239%r9430m4191K2096k2096K2096O6286M4192J1047P7335J10478Q8383
845.1E41343N5239q8383k09908J1048K32004J21526n5239J1047P7335j1048P7335K87243
843.3A049542J76765j21526j10478J10478J87813K20956L53530L42482J21526O6287
841.9B397375K20956TN5239M4191K32004L09339J21526l3144j1048K2096r9430k54100
840.1C225960l09338j87813n5239p7335j98860j65718O6287J43622K2095P7335K32004
838.5B773000O6287j76765m4191K32004K20956TM19817M75056L20386L97721N85534
836.9E490761N41343O18677J060590J425167J557742J933365K496806K828239L159673
835.6B1112363L579490L502156K662522J624028N96582o73916j878127k474710k662522
834.3B5387866k673572k386325j944414j712411j646123j480407j325737j160020q50681
832.9A0208176p07060q72777q50682n41342l75625l42483j10478%j98860k09908J10477
831.3F109438J65718J1048J65717L86673K20956J10478L97721O51821O40773Q50681
829.9I711024J182116J281545J336786J734506J988606J800792J491454J226308O62869
828.6B2416006q8384n08198m41914j98860K2095L20388Q17536J414122J889174K176419
827.1B7818384K540996K916621K717761J944414J259451P84394p7333j314690k054893
825.8C6535105j966511j513550r39063k2094Q50681R61157K54102p40205j690315k618330
824.3B9110977l314344l446916k960812k264801j690315j369928j215259j137925j060589
823A0650088r39064p40203n52390m64008m64009m30864k87243r9430O6287N5238r9429
821.4F694973j43622J32574L86673K54099J10479L64577O84964N85534M41913O96012
819.9A0208176J082685J137924J215259J745554K485757L016051L424822L977212M363884
818.6C2657324M098738L281199K275849Q94873j082685k861384l502156l325391l314343
817.3B9122024l347485k894527k275847k121180k110132j789745j491454j491455j403071
816A0197128j093733q72777p40204n96581n52391n52390l53530j32573j98861l20387
814.5D783701k43052j43621j21526m4191%j32574j54669O6287K20956K54099L42482
812.9D827892L86674K43052J98860L53530K87243O6287R9430J87813q8382l86674l09338
811.3E866387k32004n52391p40203m41912j43622k32004l64578k43051p7335j76765
809.8B662522l86673l53530p7335%j43621j32574K2096J1047j21526n5239N5239l3143
808A447263q8383%m4191j54669j1048J43622n5239k20957k2095J21526n5239r9431
806.3I61159O6287J21526K2096k2096n5239q8382K2095J32574M4191o6287j1047j1048
804.5A115829r9431J1048O6287j32574j87812R9430K54100K2095j43621o6287m4191
802.9H94873r9431M4191R9431r9431j65717O6287K09909J1047j54669j1048R9431l3144
801.2H61729k09908j21526J65717K20956l3143j43622N5239J76765j1048r9430K2096
799.5H83825O6287j1048M4191Q8382n5239j87812j21526j1048p7335q8382N5239J54669
797.8G40203L3144j21526j10478%K2095L3144J10478M4191j43621j21526J32573R9431
796G18108k09909j65717K54100K65147j98860l75626l3143J87812L3144q8383m4191
794.4C42482%m4191K2095J65718K32004R9430j76765k54100l3143R9430j1048n5239
792.7C86673J43622J32574j32574q8383K54100J98861k65148l09339J65718L31434
791.2H17538L3143n5239J43622N5239k87243k98291M4191K09909J65717O6287q8383
789.6H06490k54100j43621J10478P7335j21526r9431O6287L3144p7335o6287O6287
788C97721J32574O6287j10478j10479J10479J32573k43052l42482R9431L31434J1048
786.4D75056j43622J54670K43051j21525l31435r9430J21526Q8382q8382r9430J10478
784.7C09339J54669j10478k20956R9430K54100q8383k54099J1047Q8383q8383M4192
783.1A98861K43051%k76195m4191J76765N5239k2096L3144r9431j43621J43621J76765
781.4D41912j98860k20956J43621J43622j54670m4191J54669q8382k54100O6287K20956
779.8B09908q8382j76765J54669K65148J1047m4191M4191j65717l64577k2096L53530
778.2A76765J65717k20956j10478J87813Q8382j32574j1047J76764J1048k09908m4191
776.5G7335J87812Q8383r9430k2096J21526l3144k76195j54669K09908K87243j1048
774.9C75625j98860J1048J21526o6287j43622N5239J21526m4191j54669p7335%J1048
773.2A1048P7334Q8383M4191TN5239l3143r9430K2095P7335j1048q8382J1048O6286
771.3B65147m4191r9430R9430K65148O6286k32004j43621J32574J10478n5239O6287
769.7D30865J87812j32573l42482M4191K98291n5239k87243P7334K76195J1048r9430
768D08769Q8382K2096j98861j21525J10478TM4191J10478O6287j10478p7335P7335
766.3E30295R9430O6287M4191k2095q8383L3144J21525k2095j10478K2095P7335m4191
764.5G07060J1048J65717j1048k65147j32574J43621R9431o6287Q8382K20956L3144
762.9I94303j65717j87813p7335R9431K20956%l20387k20956J54669K43052O6287n5239
761.2G51251j32574j43621J10478K98291L3143k54099j76765K2095M4191R9431J87812
759.5H39633J1048j32573j1048N5239p7335m4191J43621Q8383m4191n5239%O6286J87813
757.6A027446P7335k32004j98861J21526O6287j10478J54669L20387j43622l42482
756.2G40203J65717L42482j21525k65148O6287J10478q8382m4192k2095k09909j54669
754.6E19247J32574J32573%J43622J76765j43622k87243m4191J54669R9431J1048m4192
752.8H50681J1048J32574O6287j76765j54670J54670J76765q8383j32574L3144k2096
751.2H50681j10478M4191K09909R9430o6287q8382l3144k2095K2095L3144N5239Q8382
749.4A082685M4192k2096TO6287P7335m4191j54670j21526J1048J32574O6287r9431
747.7A016398q8382R9430J54670K2095J1048J54669J87813M4191m4191k2096j1047
746.1A524598L3143J54669J43622o6287j43621M4191J54669K2096q8383k2095j1048
744.5A745554m4191%Q8382Q8383O6286J10478J43622R9430P7335TJ1047M4192J98860
742.5B706713K87243J98861J65717K65147L75626M08769L86673M08769O18677Q28586
741.1F650781Q94873J027446J480406K088036K474709K784048L214913L623682L723110
739.8B7962004L358536K607282J701363P29155m75056j867080k817190k905574k485757
738.4B5807683k286897k297944k099085j679266j425167j469359j469360j171066p95444
737.1A1114095o62867o62869n74486m30865k54099j1048K09908L20387N96582R94303
735.7A0639041J248402J447263K043844K784048L225962L645776M065593L833589K861384
734.3C5794902J889175R83255l75625j889175k761953l093387l203864k971861k607282
733B1764185k474710k176418j546693j347834j612979j458311j016399j060590j226306
731.7G843945q06491m08769n85533n52391j10478n5239l75626k76195J54669J43622
730.2D971514j76765TJ1048L3144n5240%J87813K32004O6287l3143Q8382J87813J76765
728.3E512857L53530N74486N30295M41912O84964R16968J049542J436215J999653K386327
726.9A5886749K861383L689969M242358M153977M076641L899878K905573J314688p7334
725.6D2953882j281548k496802l303296l491108l446917l159672k574141k021748j679266
724.2A9499384j546694j635076j679267j259451p62298p95442q83824m64009j43622
722.9A0329701j54669J98861P40202O29726M41913J060589J800792J977559K297944
721.6A9322618L060243L480061L446914L535301L325390K441565J358882L97720q39634
720.3C9529060k099082k872432l225959l336438l093386k728809k474711k065940j635075
719A5997228j657172j811841j480406j005351r72207r83255p18107n63439o40772n30295
717.5E634383k98291j76765r9430j21526j98861r9430J10478m4191l64578j76765K20956
715.9D385980J54669j54669Tk2096k2095o6287j32574k20956p7335R9430l3143j98861
714.1C557394P7335M75056TL42482M97151Q50682J016398Q72777M41912j87812q94873
712.5G523558j237354r28017l53529k09909l86673k76196j1047j10478k98291j87813
711C524251r9430k20956j87813o6287j43622j65717O6287K2096k87243j76765K65147
709.4B529948J98861j32574p7335Q8383o6287j87813m4191R9430J43622J43621O6287
707.8B761952l3143j1048%L3144J32573K09909N5238%J87813K32004J32574J21526
706.1C822542R9430K2096K32004N63438N19247L64578M08769K54100j65718j43621
704.6E976865J98860J43622j32574K2096J98860Q8383J10478L09338L31435L09339
703.1G556702M52960M19816K32005L64577N85534M97151M64009P29155R05921R50111
701.7A3157941J071637J148972J193164J734505K529948L060244L701016M883132O186773
700.4C8667332P247360Q086997P987569O418774M010357J712412l09341j822886k894526
699F9104048m120835n523906o010005n468667m805796m187122l491106l093386k927671
697.7B9475554k397373j878127j944417j811841r72205m30865m75056j10478M30864
696.4A9886056M4192q94873j314689j303641j137925o29725k09909l20386l75626N5239
694.9A3798713K54101l3145j54669K2096J76765L20387M97151N85533P07061R72207
693.5A7146200J104780J204212J568790J911269K143277K806142L800447M518552N137234
692.1D1340903N976866O319345N546001M032447K209565N41343J32573J469355L424825
690.8G0993223M849985N568096N523911M761601M198164M308653M640078M441221K795088
689.5A12080020j115821o242011r810459j0694278j0075605q915581p335747n766954
688.3E2123564m617983l977212l866733l999309l601585k938718k772998k574141j712409
687B2062476j049544j171067j137925o40772m97151o18678l53529j87814m86103m75055
685.6A5444838q8383j32574l20386l3143K65146K32004L97721P84395J071638J414119
684.1A9035375J911271K242705K695666L612634M076641L402725K088037N19245j403071
682.8C8181228k949766l402724l181768k795097k187466j646123j425169j071637o73916
681.5A8847562r50111j380976j049543l86672j76765l3143L20385N85535J016398J756601
680A8549271K209562K463662L336438M264456L999306K839287J303641p62300k828238
678.7C5375085l756254l701018l303294k552043j723460j469358j358880r39064q39634
677.3A5732080j071637r16969r16968j458310j414120n19247k76195p29156n41342
676G888136n5239j98861k09908K09908R9430j54669K54100L75625k98291m75055n5239
674.4G379937k98291n41343J10478M19817j76765l31434K2095k54099n85534j65717
673E579144m4192l31434m4191K65147k20956l86673J43621N5239m19816M4191N52390
671.3E192470j1047m30865k2096K20956P7335J87813J76765q8382n5240K2096k20956
669.7E048849J1048M75055Q8383k98291K65148M19816l86673l86674M19817K43052
668.3E899530l53530O6287L86674j54670j76765L20387L3143k43052K87243M52960
666.8F518207Q8383L53530P73346N63439Q06490J502502J082685J32574J10477N5240
665.3A1986873o62869o84963q8383k09908k20957O07630P84395J21526K32003N96582
663.9A2461929J43622J65716Q50681M41913k54099M41912P73347k76195l53531O73916
662.4A5069211L31435m97151L86672J314690P73347N19247P62299J65716J10479J425167
660.9B0361112J789745J005351J480406K331089J590883Q83826J237354R83254N08201
659.6C2171221J248401J579838P40203J038494K209560J911272J568789K960811M021406
658.3D9449995M153975N579145P567749Q595196J0362846J2693926J2638701J1478672
657.1A22520205J1644385J0307607O275157L701015K839287q8379l347490l999307
656A49852480n457617r026054j0528565j0296562j1666485j1843252q893486p379937
654.8G4760522p711367n512856k883482l391674k916622j43623n41342l248057k905571
653.5D5505928j966514l203862k496807j98860j171067k143276N19248J182117r72210
652.1C5054697P51253L358532N74488j336785J524597J237354j568789J392026M474360
650.8D5461733J347832J557745O816499N479712K099082P634038J1401338P203173
649.7H9001152J1522862K3642314K6437402L4259258O8054512J09218633J44858867
648.6E06995000J82410391J67672578K6746797j64137344k28203555j42505664n3946465
647.6B95031738l7893984l4204004p755566N700664o717071k3012578l4181924l6214716
646.4A20752559k2968399q904531q871397j0208173l413775j104780m949419k640425
645.3E7691660J933364l09336j756601J833935J204209k971860k043843j54668k706714
643.9E2720146l457963j038496k165372m408076k286894q50681l060245k938718o62868
642.6C1850833j458311k452612l31436K54102j469361o40771J082685M4190l75625
641.3B6503694J480408J491452M30864J767652K629377R05921O29724J988606J016399
640C8844097m19817O62868R72207p95441q61729K54099q06489j833938o51819k98291
638.5C5065747j369929q39634K65147l20386n08198O18676P29156J98859R39065J325738
637.1C6104241L75625J43620L20389p51253j524597j027446j403072k220610j281545
635.7B8735352m08770j347832j557742k76194l09338j126877m08770J32573q61728
634.4B2570674q39634L09338Q8384n30295K65146N08201p95442j237356o40773q83824
633A8814419j060590k43051k2096m41912l3145K65148k76195j1047Q39632L75627k20956
631.3A7985834O73916J160019L42483M86102J458311J270498Q50681J469361J546691
630B7243896P84395J060591J690315J126875P62300J392024J325737N96582N41343
628.7C6524058L53530o51821r83255n85534r39065j358880q50681p29155j126878o07629
627.2B9044690K76196J87813K65146J027447J016398N96582J115828J336785L64577
625.9C5231462P7337O73916O6286j038493q28587m86103j060591r28015l86672j546695
624.5B9773845l413772l557395k706714k253752j734506j204211j126878q83824l97721
623.1A2495072p18108j160019o18678k09908o18678m08769K54100r9430n08199K76195
621.7H683578O62869k09909n41343l3143j54669m64008k2096J87813k20956j10479
620.2G777657J87814l20387p07060k98291j43621l42482o6287Q8382m08769m97151
618.7E269805%L3144k32004r9431p7335l31434o6287K54100j32574l53530O6287P7335
617D408076l20386j43622J65717r9430j32574K76195J54670l42483j65717K76196J87812
615.4D264454o6287j21525j54670l3143J87813R9430M4191L09339L09338O6287L09339
613.8E214566N08199k09908p73347k54100J21526k98290l20387J43621L3144l31434
612.3C833590j65717M4191l3144K2096J1048k54100j21526K54100L3143l09338Q8382
610.7C402725L86673l3143k76195k2096M4191k2095J32574J21526n5240J10478J76765
609.1C966163j76765j76764J98860K2096l53530r9430O6287k87244k09908K65147J10479
607.5C325391l09339j10478J32574o6287m4192J21526j43621k98291P7335J65717r9430
605.9B750905j1048J87812j21526l20386n5239J10478Q8383J76764O6287j65717N5239
604.2B761952K87243q8382l64578j1048J98861J1048N5239J65717J1048L3143J32574
602.6C192817j87813k54099L09338L64578k87243k76196K98291J21526l75625j54669
601.2B750905J43621j1048Q8383K76195j32574l64577J10477K32005j87813j21526
599.7B784048K43052%k65148J1048N5239k43052m4191L64578J87813k32005k09908
598.1B651474Q8383L09338K54100j10478k20956K20956L64577j32573k43052J76765
596.6C358534K09908p7334N5239J87813n5240p7334J98860Q8383o6287J32574O6287
595D021403l31435j76765K65148J54669j65717j54669j65717j54670K43052L53530
593.5C888829j98861l75625K09908M08769l3143k54100n5239R9430J65717R9431r9431
591.9C855685L3144L20386K2096l42482R9430N30295J10478j76765J87813K87243k2096
590.3D905227J43622M30864K09909R9430M41912N41343L53530M19817M86103K87243
588.9H319000L86674P07059O84965N52390O84964O73917L86673M41912O73917M86103
587.4A3997574K20956K98291L75625K65148K43052K98291K20956J54669J98861J65716
585.9A6439139O6288j1048o6287J1047P7336j65717k76196J65718M41912J32574n5240
584.3A6759526J98861K09909O6287L09338M52960K65148N52390J215259TQ61728Q61731
582.7B2968396M52959m30864l09339P18108Q50681L64578O51821J071636N85535K09909
581.2B7133420M30865K98291j1050K43052M19817L3144K2095L42483m4192n63438k09909
579.6B8094578J76765k20955n52390l31435k43052m30865l75625k32004l09338l42483
578.2B5233196l64578m41911m19817l86675n52390o84964o73916p62299o96012k54100
576.7A9996534j32573n74486o62869j98861m4190k32005j87812j10479k20956j32573
575.2A7499730J1048k43052l42482k2096o6286l42483p7334J98860k32004m30865L3143
573.6A5986179O6288m08769k98292L3144k98290n85535k32003j87814n52390l86673
572.2A3135845%j54669m30865m08769m64008n19247l42481l97723o84963m75056j76765
570.5I081299m52960n74486j21526j10478o84964o62869j65717j87813l64577j21526
569.1E634383k2096k43052j98860o6287k87243l09339J1048P7335j65717j76766r9430
567.5D153976q8382L3143O6287j65717j76765Q8382L3144j32574J10478J98861k43052
565.9C877781l20387J32574R9430k65147q8382J98860j1048j32573J10478Tj65717
564.2C546347q8383J87813J54669%m4191r9430l3144J32574J65717O6287J1048j21526
562.5C877781j54669P7334J21526j21526l3143L64577J10479l97722j76764K65147
561C933020N5239j21526J32574%l53530k2096M30865J10478j76765J10478J76765m4191
559.3D231311J43622L20386r9430l53530m4192M4192j10479P7335J54670k98291l64578
557.6C701016J54669K54100j32574j54669J10478K2096j98861j32574k2095k2096K2096
556C601586O6287L3143O6287J32574J21526%q8383TK2096Q8383P7334J32574J54669
554.1D319693q8382k20956J54669L53530j21526l75625J54669N30295J87812j21525
552.7D772654m4192K2096R9430K76195J87813p7335%K20957R9430J1048K32003K43053
550.9F043152k2096%K65148K87243J98860J98861J43621J43622L53529M86104M08769
549.3H506813L97721N08199N96582Q39634J193163J237355J248402J668219K198514
548A8394602K353184K496804K761953K662522K076987J303643L86672n74485r94304
546.7C0867578q17536n63440l09339K2097k2097n63437r28015q61731r16968j126875
545.2B4780237q61731j10476M41911N63438P07060J016399J093733N85533j10477n96582
543.7B7509045r61159j259451j160019p18108n41343o84964o40773n08199p07060r83255
542.3A9344714r83255q94873q72776r28017j038493j060590o62868k76197m19815o07631
540.8A1600199l75625k54099m41913l42482M4191N5239p7334J10478K32004J21526
539.3A0672184K43052M97150M41913M86104Q83824J005351Q39633J248403J988605
538A8306219K220610K176418K419470K585188K342137J933366J303640K98291o07629
536.7C2977710j137925j524597j690315j403071j016399p40203m52961k87241l20389
535.4B4404609k2094O51821R28015Q94873J182114J358882P95442O6287l31433q83826
533.9B9044690j491455j358880q28586o62869n19245p7337J87815Q8382k2095j1050
532.4B4349370l3142P7334K2097m97153q72776o51821n63438j038493j358882j126877
531A8306219r83254j160021j259449j204212j082685q17538n52390n96582p29155o62869
529.5I258064m97152l86672l53531l09338k32004r9430j54670l20386k54100L3144
528.1F683925J21525L3144k2096L3144J21526K54099K20956K09909M19816L97721o6286
526.4H407383j43622L97722L86673m08769o51821j10478m4191m41913l75625j10478
525F904881k76196k76195M4192N5239j87813j76765j54670k65147J1048M19817J87813
523.4F286204j54670P7335K09908j76765k20956J98860K43052q8382j65717j32574
521.9F076295k20956q8383P7335p7335k09908o6287m4191j76765q8382j1048j32574
520.3E037801q8383J54670J54669m4191T%k2096Q8382J54670J1048N5239K98291J76764
518.4E932673j32574N5240L86673K87243K32004M52960M41913J87813K76195N85534
516.9H705674O18677P07060R39064Q61728N85535O73916P95442M75056M4191r9430
515.5A4306913k87244o07629o96012m41912k76195l97722n41342m75056k43051j10479
514A0230271j98860k43052k09909k32003j65718J10478J76765q8382k98291k54099
512.5H827200j98861k54099k87244l09339k43051k2096O6287r9430j65717m4191o6288
510.9G203171r9430O6287R9431j43622j21526J54669M4191k32003m4192K09909K2095
509.3G158980j32573M4191P7335l3144J1048P7334O6288K98290M86104K09908j1047
507.7H252714K87243M52960J21526Q8382N52390O29725K76195L20387P18108Q28585
506.2A2528215O62869Q06490J248403J513549J414120J480407K043845K662522K850334
504.9B7210754K971861L457964L756254L391678L005005K960810K629380J844985J447261
503.6E2675952J723462J867080J314688L86674n30297j215259j679268k220610k839287
502.3D9483135l093384k817192k364229k010703j646123j160020o62868m75056o62869
500.9C4590691q50681q17539r16968j380977j811840j955462k021748k010703j657170
499.6B1167603j259451j137924j071638q39634o96012o73916n41342l75625l20387
498.3A4251674k54100k65147l53531k32003R9430J21526j10478j21526m4191r9430
496.8A2992224%K54099J32573j54669J21526M75056K32005o6288J87814N08198L86673
495.2A5069211K09909K65148L97721N63438O18677N19247O73917J115828J215258R94305
493.8B1642659J281545J999653K253753K220610K618330L270152L546347L579490L822544
492.5D6235083M109785M120830L822544L513203L402725L369580L060244K441568J833935
491.1G5909497J237354O62871M41909P73349J248399J403076J281543J314688J778701
489.8H6051387K253750J878125O84970l86679j160020k143271l049199l248052l170723
488.5G7710288l292246l071289k485757k286899k375279k010703j668218k010698k286899
487.2E6222300j955459j690318j833935j822891j502500j182114q28589m41909j87813
485.9D4776772J10474M86108M86104L09336M19819L97720q8384k87241q8384l09341
484.4D6212983p40200n41343k87246o40771q28584m41914m41909q61734p95439o29727
482.9D0004116r50110j049543n08198k09910k65147L3143M86106O07629Q39631J148972
481.5D0136689Q17540K43051Q8384j21528o84964p40202r9431L53530M64009Q72776
480D1329854J469360J955459K563096L181767L535298L844639M176069L966167L214912
478.7F9236621K331084J392026O40772O29726R50113P18105K32007J43618M4195k87246
477.2G6031021q8379O18676J060591J380972K220610L148628L656826M319688N590195
475.9I7938828P103740Q882442J1412383J5058164K0173300K7685811L8346953N1924688
474.7B78526309O5999629P6307226P9798320P6528164O6938672N0157071K7520078
473.7G21775469N269765j0362812j9477266k8448125m3196953o2806758p9721015q7078828
472.5C95953477q4206407p4174980n9381973m2677695k8569629j9643008j4417388
471.5G2882397j0694282q131186o606587n325044m065596l303293k971863k607283
470.3B9177263k154321j701362j358882j325738j436215j347832j016398p73347p51251
469A7311917o96012n63438n74486o96012n85535k76195k20956m75056n74486k76195
467.5A2373546r9430j98861k65148j54669j76765k32003j21526K2096J1047n5239m4191
465.9A1058857%O6287R9430TJ54669J98861Q8383L3143J54669J43622j10478j54670
464.2A1832203J32575Q8381j98860q8382J32573j21526l64578l3143J65718j32575
462.7A1412386k20955J43621K43052Q8383J10477J65718J43622M08768P40204O40773
461.2A3876049L42481L86674M41911J98862N5239J76765R9430k20956n19247q61729
459.8A3975479j148973j049542p73346p29155p18108n08199m08769n30295m86104k65147
458.3G357841k09908k65148j21526k2095k20957l31434j65717l3143o6287p7335l3144
456.7E811147l3143k2095l3144j98861l31434j54669M4191L3143l3143Q8383J32574
455.1E302949J1047j1047O6286n5239j65717Q8382L64578K09908o6286%J76765K09908
453.3F131534K09908J98861P7335J32573M08769M19817Q8383j1048J76765TQ8382J98861
451.6H296905J87812j54669k98291n5239Q8383p7335k09909j76764j21526r9430j32574
450G247363k54100k43052j10478l3143K2095J87813K43052J10478J21526L09339L42482
448.4G943375K76195L97721N08199M41913L86673L64578J65717j1048M4192J10477
446.9A0627992N5239J10479J32573o6287j43621Q8382J32575j10479m4192L31434L86674
445.3A1500769J76765K54099N85535N74486K54099J43622M52960Q17538Q06491N96580
443.8A6162944O07630Q83825R61159Q39634R05920J204210J458313J535645J657170
442.5B6216450J922320K231657K474710K773000L358533M087690M684273N159326N888481
441.2E8796440O882784Q064902R832554J2539258J6118759K0825117K7199707L4888975
440A95148496M2589317M8776074N1758965M9925078M2578242L0050039J3389961n325039
438.8D68891133k2659063l5805976m3583594m5969941m3694082l8567891l2546856
437.8B06063730k6801972k2161914j9212139j7554971j6240273j4881406j3323653
436.8G5887402j1390293r412734p910229o573448n070945l921972l402725k960813
435.6B5244243k353183j999654j789745j491453j347833j369929j171067q61729q28586
434.3A2031064q28586n96581m30865n08199m75056k65147p7335P7335J54669j1048
432.8I070251k32004j87812j10478j87813k54100l31434m64008Tl53530l64578m08768
431.2E711718k43052j87813k98291k43052j21526k76195l42482%J43621j43621j76765
429.6C822542J43621J21527k54100l31435j21525O6287J76764M4192j87813j10478
428.1C369582J76765k2096l31434n5239L64577J87813r9430P7335J54669m4191l3144
426.5C745207J87813TL3143K2096J65717K76195J43622k32004k43052J87813K65147
424.9D739510j87813k54099J54669J32574j98861j54669n5239l31435l53529l3144
423.4C457964q8382l64578k65147l3144p7334m4192K2096k20956l31435O6287K65148
421.8B386327q8383k43052K2096P7335j1048P7335L3143j43621L3143J32574k09909
420.2B065940l31434J65717L09339j10478j98861J21526N5239k09908o6287K43052
418.8B043845K09908j1048r9430q8383m4191r9430j65717J1048K09908K2096k20956
417.1A767650k2096J76765m4191j21526J43621J21526j76765j10478J87813R9430q8382
415.5A933367%P7334j1048j1047O6286J1048k2095%n5239o6287N5239P7334j1047J21526
413.5B165371K09908j1048j65717Q8383K54099P7335k2096J65717K09909N5239q8383
411.9B938717m4191O6287N5239j21526j76765J1048M4191j32574j76765p7334j65717
410.3B220610j98861K2096L3143k65147j76765K87243K09908l09339k87243J76765
408.8A712410J98861j32574q8382J54669Q8383j43622j43621%M4191l3144q8382l3144
407A535645L3144P7335J32573J54670K2095j43621j10478O6287J10478J1047J1048
405.4A900223O6287P7335P7334J21526J65717M4192k09909l09338o6287J32573m4191
403.8A955462k65147r9430J54669M4191j65717p7335R9431Q8382o6287j21526J1048
402.2A557741R9430o6286j98861%K09908K2096j43622N5239J32574j65717j76765J54669
400.4A480406J76765m4191L3144J32573q8382r9430J87812R9431j54670J10478M64008
398.8B297944K09909%K65147L86673J10478J65718M97151K65147k98290l31435K2096
397.2C590538%l09339l64577j65717q8383k43052l31434j76765P7335O6286q8382j10478
395.5A856032q8382j76765j43622R9430J32574j32574j76765J54670K43052j10479
394A657171k09908J32574K54099j21526k43051P7334J54670j76765j98861K20956K65148
392.4A811841j65717j87813J76765Tk09909k43052L3144J32574l3144j32574n5238
390.8A303642J10478J43621n5239j87813L3144K54099J10478j43621j43622m4191n5239
389.2A325737q8382p7335%J10478J98861R9430o6287Tl3143k2096Q8383K09908J43621
387.3A822888m4191q8382L3143P7335k2096j10478j1048J43622O6287j32574q8382
385.6A646124K2095k2095j1048K32004L86673J98861N5239L3143j43621k54100j10478
384B032797N5239%p7335n5239k2095Q8382P7335j32574j21526K43052J98861k32005
382.3B054892j10478L86674L75625J10478K87244K09908n41343p73347p7334J65717
380.8B088036j76765j1048L97721Q8383l31435p7334K43052N5239j32574m4191k2096
379.2B076988k2096R9431J32574O6286J10478R9431N5239J98860K43052L3144j1048
377.6C082339K65147K54100l3144n5239R9431J21526L20386O62869N52390K32004K98290
376E800099L53531R9430J65717N30295L09339k09909j10478J21526l09339p84394o18677
374.4E347140l31435l75625m19817l31434k54100j43621j54670l64577l75626j10478
372.9B485757l3143j98861j21526Q8383L3143q8382r9431j76765k43051O6286L31435
371.3B043845P7334j65717k2095J43621L3144p7335l3144J1048M4191J10479O6286
369.7B231657r9430j87813j10478N5239J87813P7335j54670j32573J1048j1048j10478
368.1A756602p7335j1048m4191l3143P7334O6287%l3143l3144%P7335J54669J21526
366.2B021749m4191j65717j21526P7335M4191j21526m4191J54669P7335j21526N5239
364.5A811841K20956N5239m4191R9430j1048j76765J1048J98861j1048n5239J87813
362.9B286897Q8382r9430J65717L64577L3144p7335K54100K76195J1048J43622K98290
361.3C745207n5239k20956J10478K09908p7334j10478n5239j54669r9431R9431o6287
359.7C325391l31435j76765j1048j43621j76765k2096m4191q8382M4191L3143p7334
358.1B331088M4191J10478j54669j87813J65717J98861n5239k2096J54669L3144p7335
356.5B540996l3143j10478j98861M4191J98861j1048j10478M4191%r9430j1048R9430
354.7B353183N5239TK2096r9430j1048K20956J43622j10478n5240J10479j1048p7335
353B596235P7335J54669Q8383N5239K2095M4192J76764J65718j21526k43052%J43621
351.2C159673P7335N5239T%J21526K76195J21526m4191J32574K43051J21526J10479
349.5D430172K32004J87812J54670K65147K32004J21526K65147M08769J54670l3144
348F418777K20956L20387Q8382n5239L3144Q8382TM4192j65717l20387k20956j43621
346.2F396682k54100k32004j21526j32574p7334J43621J32574k09909k32003J87812
344.8E601239M19817J98860o6286j1048K32004L75625K65148J32574K09908L09339
343.3G667180K43051J32574J98861L09338K32004N5239K2096K54100M41912K98291
341.8I854646J43621L86673O07630L42482J87813N19247O40773K98291K65147O07630
340.4A3853953O07629M41913O84963R28017P51251P95442J071638R50111P62300J193161
338.9B2040378J679268J568789J480405J833938K132227K342136K850335L314343L491106
337.6D2732925L966162M838940N534956O164678P192124Q396333R688931J1854297
336.4A00369346J5245976J9543574K4968047L1883975L9683730M6754336N1118204
335.4C29567188N0786796M4169141L0966992J2760235p125860k5056406l8634219m6444961
334.2C50988906m7627109m3053320l6104239k9685468k4437754k0460537j8317266
333.2A31303213j7289824j6052461j4660449j3577754j1997920r512168p346790o131535
332C4734312n093040l988259l314344k850334k198513j745554j690315j524598j115828
330.7A1213527p95444o51820o73916q17538p62299m19817k76195m30864l64578p7335
329.2E943721j43622m52959m08769j32574j43621l20387l20386j76766j21525j32574
327.8C590538j65717k43052k65147j21526J1047j10478k87243j98860O6287M4191k09908
326.2B110132j43622J32574P7334j76765r9430Q8383K2095j10478o6287%O6287J21526
324.4B021749n5239l20386j76765J54669J21526r9430q8383j1048n5239J10478K54100
322.8A856032%k43052p7335Q8383K2096Q8382J98861L3143o6287K32004L42482%j76765
320.9B297944N5239J65717O6287M4192J1047j76765j98860n5239p7335k98291l75625
319.3A458311k09909k2095N5239Tj1048j10478j21526L3144J65717K2095j76765o6287
317.5A071637P7335q8382k54100o6287M4191j54669r9430J43621K2096k54100p7334
315.9C64578J76765J1047j32573%n5239j87813P7335K65147n5239l31434j1048K43052
314.1C64578%k76196j10478J87813Tj65717l09339j1048K54100%k09908M4191J32573
312.2H8382r9430o6287K76196K32004r9431j43621r9431j54669J1048K54100L3143
310.6B32004k43052%K09909j1048j21526J32574J76764J1048n5239m4191K2096J54669
308.9D64008R9430r9430R9430M19817K20956j87813k2095K54099O6287n5239P7335
307.3A336785n5239l09339j43621Q8382n5239j10478Q8382n5239l53529j98861L3143
305.6B65147j54669j98860J10478J65717j10478n5239J76765%k98291j98861J32574
304a65717J43621q8382j54669K2095J21526%j32574J1048J54670P7334j1048K2096
302.3@%r9430K2095J54670M4191j98861j98860O6287K09908Q8382j21525n5239J32573
300.4D4191%k54099n5239L53529J21526l64577j98861K54100R9430k76195r9430K54099
298.6a21526J98861k2096j32574j65717r9430M4191R9430K2096L3143N5240k2096q8383
296.9a98861r9430o6287O6287K20956R9431j32574j65717%j1048n5239Q8382J43622
295.1a10478m4191j54670M4192J98860K2096j76765l3144K54100J87813j87813k20956
293.5b20956Q8382K20956K2096q8382J1047K2096l3143k2096%TJ1048j10478j76765
291.6b76195O6287K32004m4192k54099N5239K32004o6287k32004L3143P7335j43621
290c20386l3144K54100J43621m4191%L3143o6286j10479j1047K2095m4191j21526r9430
288.1c97721J10478K65147K2096k32004p7335J87813N5239j32574K2096J43622l3144
286.5f6287j32574k2095O6287L3143J1048p7335r9430%N5239m4191r9430L3143P7335
284.6b65147n5239m4192J54670J87812r9430k87243j1048K65148P7334j76765O6287
282.9a87813K98291o6287l53530k2095K65147k2095j21526K20956J76765k32004j65717
281.3b09908K20956J32574j54670j10478O6287K2096j1048m4191k09909j10478K54100
279.7a54669K54099r9430q8382K54099K54100j32574k43052n5239M4191L3144l3144
278.1C3143o6286%J21525Q8383q8383q8382N5239j1048j87813r9430J98861J32573
276.3H8382k09908j65717K20956J65717k20956m4191L86673R9430m41912p7335N52391
274.7C53530K43052l75626j76765K20956J1048j87813N5240R9430j76765l3144K87243
273.1C20386J76765r9430o6287Q8383J76765K54099K20956O6287P7335K43052J87813
271.5A646124R9430K87243L31434%k20956n5239%k43052l31434j32574n5239k20956
269.8A104781j98861L3144J32573o6286k32004j87813j32574j54669q8383J10478J10479
268.1D30865n5240j10478j1047j1048q8383l3143K2096m4192m4191O6287Q8382j1047
266.4A98861p7335j1048O6287M4191k2095K2095J21526K2096j32574p7335O6287J1048
264.6B32004n5239R9430J65717o6287j21525J21525J21526j43621j21526Q8382m4191
263B76195j98860M4191K98291O6287k54100j98861J1048N5239l3143o6287L3143J54670
261.3A87813J21526q8383j87813l3143Q8382N5240l3144o6287TJ1048J65717J32574
259.5B87243j43621k43052n5239J10478N5239M4191P7335J1048j21526l3144J21526
257.9A10478P7335K2095J54670J43621k09908l20387K2096K76195Q8383o6287P7334
256.3C75625P7335j32574j65717J1048J21526L3143o6286p7335j1048N5239J1048l3143
254.5A98861K2095P7335m4191j43622j10478l3143J1047O6287J32574N5239p7335j32573
252.8B2096p7335P7335J76765M4191q8383k2095L3143l3143J1048J32573J1048j76765
251A10478o6287J43622P7334o6286j54670j32573L3143K20956J1048k76195o6287K87243
249.2A21526O6287k09909O6287L53530K2096k43052q8383N5240L3143M4191J1048j10478
247.5A21526j1048Q8383o6287p7335J98861R9430l42482k32004K20956K43052k2096
245.9B20956%J1048k09908j76765P7334J10478K2096J43622J65717p7335j87813q8382
244.1A1048%O6287R9430r9430l09339l3143L31434J65717k32004j43622J43622J76765
242.4A76765j1048j54669j54670l3143J43622P7334n5239j1048J54670N5239k09909
240.7b2096j87812J21526K20956o6287k54100m4191K20956J65717k2095n5239q8383
239.1a1048j65717K2096K54099R9431j87813j10478N5239J1048J1047J43622K2096
237.5A43622j98861n5239J54669j1048k32004k2095J54669%n5239J32574Q8382r9430
235.8@%J65717o6287k65147K2095K65148%k43052l3143K09908M4191j32573l3144N5239
233.7a1048p7334j32574J1048J10478R9430Q8382K2096j10478m4191J10478J1048k43052
232a65717j76765J65717J76765l3143p7335L3143k2095j10478J1047J10479R9430J10478
230.2A21526N5239j32574k09908%J65717%j98861n5239J65718O6286q8382K2096J32573
228.3D4191%j54669p7335J10478P7335l3143j98861j32574J87813L86673Q8383k87243
226.5A1048j10478J76765m4192l42482o6286L31434J87813j43622j65717%J10478O6287
224.8A1048m4191j21526N5239J98860J1048r9430R9430J21526j76765j43621Q8382
223.2@%k20956m4191J98860L3144o6287J43621J65717q8382j21526j1048J1048K2096
221.3B2096Q8382l3143j43622j1048P7335j10478j54669R9430J98860Q8383K2096p7335
219.5F6287j87813q8382J65717P7334j21525m4192J21526J1048l3143M4191j1048j54669
217.7a54669%K09908Q8383r9431k2095%j54670m4191K32004J43622k09909j76765K20956
215.8C3143K87243l3143k20956o6287J1048k2096p7334n5240p7334l3144J54670K54099
214.1A54669P7335k09908j76765R9430K65147P7335k09908k09909j1048J32574P7335
212.5F6287K2095%Ul3143j32574j76765L3144K32004J10478r9430j1048R9430j1048
210.4I9430o6287Q8383O6287j87813j54669M4191J1048p7335J65717K98291m4191k65148
208.7b2096j1047J76765N5239o6287p7335j32574p7334K09908J65717k20956k43052
207b43052K32004K76195j21525k20957J1048O6287%M4191R9431o6287j65717j1048
205.3i9430R9430k2096j54669J1048J54669%j76765m4191J87813M4191p7335P7335
203.5@J54669j21526k43051M4191J98860%j10478K2096M4191n5239J1048R9430J1048
201.6E5239o6287%J1048n5239j10478k2096R9431J10478k2096j43622p7334Q8382J21526
199.7a1048P7335Tj1048j32574r9430%l3144l3143Q8382J32574M4191J1048j1048o6287
197.7C3143m4191L3144M4191l3144k2095l3144p7334P7334J76765l3143j87813k2095
195.9h8382J10478K2095L3144J10478j1048j21526k2096p7334k65148p7334L09338
194.3g7335K54100p7335j54669n5239J10478J76765M4191j98860p7335J54669N5239
192.7A54669j54669l3143M4191j43622q8382K43052K09908r9430m4192Q8383n5239
191.1A21526j21526%j10478j43622J43622J87813j43622j65717J54669J10478j21525
189.5h8382j1048J76765Q8382m4191n5239q8383m4191J43622N5239k09909j10478J87813
187.7@J32574p7335m4191L3143m4191T%l3144L3144J54669K2096j43622n5239P7335
185.7A1048k2096j10478M4191J54670N5239r9431j32573k2096J21526N5239m4191J32574
183.9A43622J54669k20956l53530R9430L09339m4192j87812Q8382J76765j1048r9430
182.3E5239k2096M4192L3143j10478j98861M4192J87812q8382j65717K43052K65147
180.7B87243k76195j98861K98291J43622k87243m4192K43052r9430k76195Q8382J43622
179.1B2096j32574n5239J65717k2096q8382J10478Q8382j21525%J21525o6286q8383
177.3f6287R9430L3144j32574K2096J76765k2096j21526K2096P7334k2095J1048l3144
175.5D4191j87813j54669N5239Q8383M4191J10478P7335p7335j10478j1048N5239M4191
173.8b2096K2096j1048M4191J43622M4191j21526r9430m4191o6287j1048J10478J1048
172@j43622m4191J21526R9430K2096j1048n5239m4191P7335N5239j10478n5239Q8382
170.1@%j10478J1048J21526N5239J1047N5240L3143m4191p7335Tl3143O6287N5239
168.1F6287n5239%P7334o6286j98861k2096K09909J43621j32573j87813k2096J43622
166.3d4191O6287k2096L3143Q8383n5239r9430R9430J87813j10478k09909M4191J65718
164.6A43622o6287j98861q8382J21526K32004J10478j65718j65717M4192K2095j65717
162.9a76765J1048K09908j1048k32004%J54670l3144k2095R9430l3143j65718J43622
161.2e5239K32004j21526k09908O6287K2095j65717O6287L09339P7334j43621l3144
159.6D4191l3143j65717k2096J76765N5239q8382M4191J65717M4191q8382n5239K2095
157.8I9430N5239j1047j54670j43621N5239J43621J1048o6287J1048R9430R9431N5239
156.1B54100m4192j54669p7335K2096L3143L3144J10478J1048k09909j65717K20956
154.4C3143K98291o6287k32004k2095N5239l3144K2096O6287j10478j76765N5239J32574
152.7B2096q8383q8382J54669J87813p7335k20956j21526O6287K20956J21526j65717
151.1A1048j65717R9430J54669p7334q8383K2096l3144q8382Q8382J65717k2095j43622
149.3g7335q8382J1048Q8382R9430l3143j32574q8382m4191o6287P7334K54100J10478
147.6A10478j10478m4191K2095%L3144R9430p7335j21525Q8382J43622q8383q8382
145.8c3143J32573Q8383j65717j10478J21525J87813k2095j98861j43622O6287P7335
144.2@o6287l3143J32573M4192j54670%J21526p7334j21526K09908J87813j87813j32574
142.3g7335J43622P7335j32574k2096J1048j54669m4192J98861N5239j32574K2096
140.7e5239J87813%j54670o6286J1047M4192O6286N5239k2095l3144m4191k2095O6286
138.8C3143M4192j21526q8383J65717J32574p7335l3143Q8383n5240j21525P7334J21526
137A65717j32574j10478R9431J21526j32574TJ21526J98861%j98861p7335R9431k2096
135.1@j54669O6287K43051%k20956n5239Q8383K2095J1048O6287o6287p7335K2096
133.2e5239l3143o6287J98860J87813k43052k20956L20386K32004l31434k32004K43052
131.6@Q8382j87812%J21526j10478r9431J65717N5239r9430O6287Q8382j87812j98861
129.7b98291J65717J98861o6287r9430R9430J65717P7335n5239j43622q8382J1048
128.1c3143O6286J21526O6287j32574j76764K2095J32574j1048n5239P7335O6287j54670
126.3a1048j87813N5239K20957J32573j10478k09908o6287J32574M4191o6287K2096
124.7d4191Q8382m4191p7335N5239P7335l3143m4192k2095L3143N5239M4191k2095
122.9F6287j1048%n5239k2096R9431l3144j54669N5239J43621j76764k09909K98291
121.2@K65147k76195k65147K43052J21525j76764P7334L09339n5239k65148K2096R9430
119.4I9430q8382l3144L3144n5239%J54669L3144j54670J1048J21526%n5239K2095
117.5H8382l3143q8382J1047l3143q8383P7335J54669p7334j21526R9430O6287j32574
115.8g7335p7334R9430K2096%J10478K2095j32573m4192J21526O6287m4191o6287j43622
113.9a43622m4191J87813P7335k09909n5239K32004L3144k43052k2096J98861j1048
112.3@j65717O6287J76765M4191k2096p7334j98861q8382K20956J43621r9430l3143
110.5c3143J54669O6287j10478j1048M4191j10478p7335J54670J76765o6287j54670
108.9C3143o6286j1048Q8382J76765%j76765K2096K54099l3143l20386o6287K20956
107.1A21526k2096k32004l3143R9430j1048R9431L31434Q8382l42482j87812J10478
105.5B2096O6286j43621r9430K2095k2095%J32573J54670K2095j10478TM4191J43622
103.6A21526%j87813j21526Q8383R9430l3143l3144O6287L3143o6286r9431k2095J1047
101.7a43622o6286m4192J10478J21526k2095k2096J21526M4191k09908j54669J65717
100.1i9430K20956R9430J1048n5239j76765j43622K2096N5239j1048J1048L3144M4191
98.3A1048P7334J1048j10478TK2096N5239M4191J10478K2096j21526k2096J65717O6287
96.4B20956j76765p7334P7334K2096p7335n5239l3143k2096N5239O6287j1048K2096
94.7A1048J10478l3144j65717o6287R9431J1048r9431l3143O6287R9430TK2096j43622
92.8b2096j76765M4192J76765Q8382p7335q8382J1048J21526J65717K2095j10478Tm4191
90.9@j10478j43622%J32574K2096o6287%K2095n5239K2096J76765J21526o6287K2096
88.8G7335J32573m4191j54669P7334R9431j87813j76765J65717J54670j76765k20957
87.2b54100J10478J76765%q8382%M4191%r9430n5239J65717K20956k2095j87813p7335
85.1f6287%q8382l3144J10478N5239l3143N5239J43622j1048r9431J1048Q8383L3143
83.2A65717%O6287j1048j98860j76765L3143J21526p7335j98860J1048K09908O6287
81.5A1048j1048M4191J1048k2096P7335O6287j10478q8383J10478J21526q8382j21526
79.7@r9430p7335J10478K32004k2095j98861M4191K09909m4192j21526J32574L3144
78A98861l09339k20956K09908K43052k2096j21526k2095R9430N5239j98860j87813
76.4b76195K32004K87243k43052l86673J87812M08769o6286k20957N5239O6287o6287
74.7b2096N5239J21526j65717j87813J76765K20957j21526k09909L3144J32573J1048
73.1D4191o6287J1048N5239%m4191K2096P7334L3144K2095j1047j54670j65717J87813
71.2A1048L20386r9430k87243M4191J10478j76765r9430K43052R9430k09908m4191
69.6h8382J32573q8382j32574J76765J54669q8382o6287P7335p7335TJ10478R9431
67.9A32574j21526p7335M4191%m4191%J1048L3143J21526L3144j76765p7335J87813
66F6287J43621n5239k2095M4191o6287q8382M4191L3143r9430p7335K2096j1048TP7335
63.9@R9430m4191q8382l3144J1048k2096J1048P7335Q8382m4191n5239K2096N5239
62G7335k2096o6287k2095%p7335j32574%K09909J87812j1047q8383M4191N5239j32573
59.9B2096j10478N5239Tl3144%L3144r9431j32573Q8382J43622l3144j32574N5240
58h8382J87812P7335j21526j32574O6287J43622o6287j87813M4191J76765p7334k09909
56.3a87813K2096J65717j1048j43621L3143J10478j1048j21526k2095R9430O6287l3143
54.5c3143n5239Q8382N5239o6287TQ8383O6287m4192j1047m4192j32573O6287K09908
52.6A21526o6287k87243J1048K43052N5239l3144N5239q8382j98861j1048P7335m4191
50.9a65717Q8382K65148l3144k87243j1048J98861m4191j21526P7335O6286l3143M4191
49.1D4191M4191n5239P7335R9430j76765j54669R9430j1047k76196M4192L64577J21526
47.3B20956j76765m4191j1048n5239P7335J21526r9431p7334N5239n5239j32574J43622
45.6c3143R9430j87813l3143K43051k2095k20956R9430J65717j10478M4191K54100
44B98291j54669l31435J21526K20956k09908r9430L09338R9431k54100N5239K20956
42.4B76195j98860k54100R9430R9431p7335N5239J21526o6287%K43052P7334k54099
40.6A21526j76765J1048l3144r9430k2096O6287M4192J1047j1047O6286J21526K2096
38.8A21526j76765j32574O6287J10478J1048m4191p7335L3144J43621J1048j76765
37.2a10478k2096J98861P7335r9431M4191Q8383j65717j76765Q8382J43622%TQ8382
35.3A54669K2096j10478j32574To6286R9430J87813J21526l3144m4191K2095O6287
33.6A54669j1047j32574j65717q8383N5239J43622Q8382q8382j54670P7335J98861
32G7335K2095j32573p7335o6287p7335J10478K20957L3143j21526K2096J65717K2096
30.2A98861m4192j1047n5240q8382%J1048p7335k2095R9430J1048j76765p7335J32574
28.3i9430R9430m4191k2096J32574O6287j32574o6287J32574N5239j98861r9430K09908
26.5C3143J32574j65717r9430K09908J43622j76765j54670R9431J98860%k20956j87813
24.8a87813J1048J10478M4191K2096Q8382L3144r9430j10478q8383L3143J98861J54669
23B09908j65717j43621K20956J98860k54099k54100J43622R9430j32574J1048J98861
21.4A32574j1048j65717M4191J54669%J1048J21526O6287m4191r9431j43621o6287
19.7@O6287J1048j32574K2096J65717l3144j76765K2096R9430l3143K2095K32004L3144
17.8B98291k98291j65717J32574J10478k2096J1048M4191k2096n5239k2095m4191r9431
16a32574o6287O6287J76765J10478r9430j65717k2096J21526O6287o6287j43621l3144
14.2a87813J43622R9430o6287j32574k2095M4191N5239O6287J1048j1048%M4191k2095
12.3B2096j1048K2095n5239j10478Q8383J32573r9430j43621J43621J21526j76765
10.7f6287j32574J76765J21526p7334j1048P7334q8382j65717%P7335K2095O6287J43622
8.8A43622L3143o6287j1048O6287k2095j10479o6286j1048%K2095J10478J32574q8382
6.9A32574j76765N5239J76765j10478k20957O6287J54670o6287k2096J54670%k43052
5.2i9430k2096J87813m4191k32004l3144J87813R9430k2095k2096Tl3143TP7334J76765
3.1A65717N5239k20956k09908J43621J76765r9430j10478Q8382J1048j54669L3143
1.5a21526K76195Q8383k09909j65717%O6287N5239k2095o6287N5239R9430M4191N5239
-0.4A54669R9431p7335k20956J1048J65717j43622k76195J32574K65147j32574k98290
-2c20386R9430L20386J21526k2095l3144o6287m4191L3143n5239j54669j1048J76765
-3.8D4191K2096k09909j43621J10478J65717J1048n5239l3143K2095M4191Q8383R9430
-5.5A65717j1048j43621r9430K2095N5239%J1048N5239To6287TJ1048Tl3143k2096
-7.7e5239N5239O6287j1048p7335n5239O6287J10478K2096j43622p7334J65717K09908
-9.5B76195p7334j98861k2096M4192n5239r9431K2096P7335N5239O6286%p7334n5239
-11.4d4191l3144l3143J1048P7334O6287Ul3143j21526J1047J32574m4191j65717J1048
-13.5c3143J54669%n5239J1048m4192j32573K2095J21526m4191j10478P7335Q8382
-15.2E5239o6287j10478M4191J21526Q8383j1048r9430k2096Q8382J1048j32573r9431
-17a32574N5239k2095j32574m4191Q8382J43622J54669J43622k2096j98861j76765
-18.6a43622l3143N5239TQ8383J54669Q8382j32573j87813L3143J10478p7334j54670
-20.3a43622O6287J76765N5239J1048o6287k65147k54100J76765L64578%k43052n5239
-22.1a76765J32574N5239%L3143m4191n5239K2096L3143%J1048P7334%r9430m4191
-24.2e5239Q8382J10479l3144j21526j1048P7335J1048j32574o6287O6287K2096l3144
-25.9g7335N5239To6286j10479%L3144k2096m4191M4191R9431k2096j87813p7334J98860
-28a21526J65717p7334q8383J21526Q8382o6286L3143J21526r9430k09909%J10478
-29.7b2096K2096J1048M4191o6287j10478Q8383J32573j1048l3143O6287j1048q8382
-31.5B2096%O6286k2095r9430p7335N5239J21526O6287r9431n5239J10478L3144j65717
-33.4d4191p7335J65717J21526q8382q8383J1048K2096J1047k2095q8383m4191J21526
-35.1@J10478p7335j54669o6287M4191J43622J65717l3143j87813l3143J65717O6287
-36.9A43622o6287J1047M4192j10478j54670m4191j1048L3144J54669P7335r9431l3143
-38.7e5239J65717J1048k20956p7335J43622K2095k2095K09908J32574k76196k32004
-40.3a98861K32004K87243j87812k98291j1048J10478L3144M4191Q8382o6287r9430
-41.9f6287O6287J43622k2096j21526k2096N5239L3144j1048J1048O6287K2095q8382
-43.6F6287p7335L3144N5239n5239k2096R9430Q8383r9431n5239O6287m4191k20956
-45.4a65717j10478J87813J65717l3144j10478m4191%L3143P7335M4191q8382m4191
-47.2h8382J10478Q8382r9430n5239J10478R9430p7335m4191P7335l3144q8382N5239
-48.9E5239J10478j43621k20957N5239J98861%j65717n5239R9430P7335l3144j10478
-50.7a32574%J43622Q8382j32573j43622R9430J10478p7334j65717K2095J43622P7334
-52.4C3143l3143j21526r9430J21526J98860j1048k20956p7334K20956J65717p7335
-54I9430q8382K2095l3143p7335M4192N5239j21526j32574J65717K20956m4191j54669
-55.8d4191K2095Q8383N5239TJ1048r9431p7334K2095k2095p7335j1048%q8382o6287
-57.8b32004P7335P7334J1048N5239%j43621l3144J65717O6287o6287%R9431k2096
-59.8E5239o6287l3143p7335r9430J10478K43052R9430j21526j10478l3143L3143O6287
-61.5F6287O6287%n5239Tk2096K2096k2096n5239O6287J21526q8383j54669R9430J87813
-63.6A76765j21526j98861Q8383J76765n5239p7335M4191%q8382%Tj10478k2096J21526
-65.6f6287J1048m4191M4191l3143r9431R9431K32004L3143q8383J1048n5239j98860
-67.4a54669K2095K43052L3144j21526P7334J54670j32574j76765N5239J10478m4191
-69F6287l3144L3144%TO6287k2096j32574p7334P7334L3144l3144k2095P7334P7335
-71A10478n5239j43621q8383M4191J21526O6287n5239j21526j1048J76765J43622o6287
-72.8A21526r9430K2095L3144m4192l3143j1048l3143%K2095o6286r9431K2096J10478
-74.7e5239j1048k2095Q8382P7335p7335n5239O6287L3143n5239J1048J76765M4191
-76.5B20956j98860j98861j1048R9431K2095J1048N5239P7335%n5239p7335o6287j1048
-78.4a32574L3144K2095J1048M4191M4192%K2095N5239%r9430%P7335J1047j43621
-80.4e5239q8383Q8383J32574M4191l3144%K2096n5239o6287j1048L3144K2095j1047
-82.3B2096%m4192r9430N5239J76765O6287j32574l3143P7334n5239k09908k2096K32004
-84.2C3143K43052M4191m4191q8382j54670j54669M4191J43622%j32574j1048J21526
-86D4191l3143j54670k2095P7335o6287n5239J43621Q8383j54670j65717R9430J65718
-87.7c3143L3143m4191l3144k2095R9430J54669%j65717r9430P7335M4191p7335j10478
-89.6a76765Q8383K32004J10478q8383m4191J1048j10478r9431J76765K20956j65717
-91.3A54669l09338%J54669m4191q8383Q8383P7334k2095P7334J54670k2096j76765
-93D4191j32573m4192N5239R9431K2095p7334l3144N5239j1048j1047J43621R9430
-94.8B09908j87812k20957J43622K87243J1048k32004p7335R9430L3144r9430n5239
-96.4h8382O6286O6287%m4191n5239N5239J98861P7334j32573j43622%L3143j1047
-98.3B2096J1047J1048p7334p7335M4191O6287k2096j1047M4191TJ1048o6287j65717
-100.2a65717m4191K09908J54669j65717j98860J10478J98860p7334j87813M4191J76765
-101.8E5239l3143j76765J1047K09909O6287j54670q8382O6287%o6287M4191N5239
-103.6a1048q8382m4192Q8383k2096j21526P7335J98861k2096j65717M4191K20956
-105.2A54669J32574o6287k20956j10478J76765J54669k43052k65147J98861K65147
-106.6A76765j32574j87813J32574Tm4191j1048%j21526m4191R9430%j21526R9430
-108.5b2096J32574j32574j43621J76765J98860r9430j87813o6287L3144M4191J1048
-110.2e5239%R9430J21526j21526j87813K2096P7335q8383P7335K98291J1048l09339
-111.9e5239j32574J54670P7334j1048O6287j1048p7334R9430J32574r9430j21526
-113.5B2096%l3144j21526N5239R9431l3144o6287P7335J1048p7335%K2096o6287TL3143
-115.7a43622N5240J43621J87813o6287k87243n5239K20956P7335j32574j1048J65717
-117.3A54669J54670K2095q8382j98861j54669k2096L3144L3143O6287J1048r9430
-118.9h8382m4192J32574N5239n5239M4191R9431m4192j10478n5239UJ76765K43052
-120.8B43052q8383k87243n5239J87813J32574K2095J1048n5239j54669r9431l3143
-122.5a76765%J10478Tr9430k32004P7335K09908m4191j10478K09908K32004j65717
-124.2A21526k54100%J21526%l3143n5239%J65717Tj54669k54100J1048J21526n5239
-126.3i9430k2096J54669J54670N5239K2095j21525j76765L3143J43622l3144j10478
-127.9@L3143m4191k09908%K43052Q8382j32574o6286J21525J32574l3143j98861j43621
-129.8b09908J65717K09908o6287j21526R9431K2095k20956r9430Q8382l3143J1048
-131.4a54669K76195J21526k76195j10479K43052P7335j21526J1048Tj98861k2096
-133a43622K20957%j87813Q8382K54100J1048q8383n5239j43621j21526J43621J10478
-134.8H8382j10478k2095K32004R9430j65717j21526%m4191k2096R9430J1048j54669
-136.5a10478l3144J87813Q8383j76765j10478J87812J32574j87813j87812P7334L3144
-138.1i9430o6287K09908L42482j21526l75625m4191J54669j1048J1048J43622o6287
-139.7G7335j98861J10478K43052n5239j54669O6286M4192j32574j10478J1048O6287
-141.4c3143J65717J10478j54670j32573M4191n5239j76765R9430J87813p7335j21526
-143a43622J32574M4191j43621L3143J65717l3143o6287M4191l3143j10478J21526
-144.6A1048J32574j54670p7334J87812N5239j65717k2095N5239p7335K2096K20956
-146.2A87813L3143j98860n5239L3143%P7335L3143j43621o6287J10478j1048r9430
-148i9430J65717J54669k20956j32574K43052O6287k43052%K65148%k43052j43622
-149.7a87813l3143Q8382K32004N5239k32004r9430K20956R9431j43622n5239%m4191
-151.5i9430O6287J21525n5239p7334P7334O6287p7334l3144m4191j32574L3144K20956
-153.2F6287P7335j32574j1048J10478j1048p7334k2096n5239l3143N5239J1047l3143
-155e5239J21526Tr9431l3143J76765K2096j87813n5239O6287o6287TJ1048j32574
-156.9a76765j43621K20956K76195r9430k09909P7335J21526o6287TO6287P7335Q8382
-158.6A65717N5239j21526j98860%J10478j1048j32574n5239N5239J21526J32574O6287
-160.4A87813o6287j10478m4191J1047K2096k2096m4191J1048M4191K2096P7334P7335
-162.2A65717j10478j87813j1048J10479p7335q8383J65718J43621q8382m4192J10478
-163.8H8382K2096j32574l3143P7335J1047l3143J1048%j1048%n5239j32574l3143
-165.7b20956J43621J32574K2096m4192n5239k2095%j1048N5239J32574K2095j54669
-167.4@p7335J21526P7335r9430l3144O6287L3143l3143m4191o6287l3143J43621J43622
-169.3A98861j21526k09909L3144J87812L3144j76765r9430J43621J87813J1048j43622
-171D4191m4191R9430M4192j32574TL3144J10478K2095o6287o6286n5240p7334O6287
-172.9a54669K32004J21526j76765j21526J43621J43622q8383o6287N5239q8382j43622
-174.5a43622O6287R9431k2096K2096J32573m4191j65717M4191J21526q8382r9431
-176.1g7335J32574J87813m4191q8383q8382j76765j65717R9430K09908K2096n5239
-177.7d4191N5239J21526n5239j21526O6287J87812p7334k76196l3143K09908N5239
-179.3H8382o6286Q8382N5239j43621o6287O6287o6287j43622J54670J65717j87813
-180.9e5239j32574K09909R9430k20956%K43052K2095j32574L3144%k09909n5239J98861
-182.8@K2096j32574M4191J76765K2096j65717j43622J1048J32574N5239l3144k2095
-184.6c3143Q8382K2096r9431m4191%m4191L3143J21526m4191j54669M4191J32574
-186.3B2096p7335r9430J32573O6287j32573l3144J98861J54669m4191p7335r9430
-188A1048j10478K2095J32574%q8382%L3143j1048K2096J76765Q8382j54669j98861
-189.9g7335m4191P7335j1048r9430M4191J87813R9430j32574r9430J21526J98860
-191.5B65147j1047j54670j10478n5239TJ1048J10478L3143r9430m4191J65717J43622
-193.2A98861j32574k43052p7335P7335J10478Q8383j1048j32574o6287J32574P7335
-194.8B2096k2096K2096O6286r9430j32574L3144O6287p7335j1048Q8383K2095p7334
-196.6i9430j1048K2096K2095O6287J1048k2096O6287J65717n5239k32004%J21526
-198.4E5239j10478k20956O6287K43051P7335o6287K2096N5239l3144q8382m4191%
-200.1d4191J1048o6287TJ10478J87813%q8383N5239J10478j32573k09909j1048J10479
-202c3143m4192p7334Q8382J65717L3144n5239%l3144r9430m4191J10478P7334k2095
-203.9F6287%L3143r9430j65717K2095J76765N5239r9430m4191Q8382R9431n5239j54670
-205.8g7335j32573N5239J21526K2095k2095L3143J1048r9430j1048J43621P7335j10478
-207.6A1048j1048J21526L3143j54669n5239O6287k2096j43621P7334K20957j1048
-209.2A32574k43052j10478J10478P7335K2095Q8383R9430n5239j21526j10478m4191
-210.8a54669P7334J32574j1048p7334R9430J76765p7335k20956m4191M4191m4191
-212.4i9430k2096J10478P7335k2096m4191TL3143J54670P7334j32574r9430M4191
-214.2C3143M4192o6287j1048M4191l3143j1048L3143k2095j1048R9430N5239j54669
-215.9@j65717L3143J43622J43621Q8383r9430j54670k2095N5239q8383j10478J32574
-217.7d4191J87813J1047j10478n5239k2095L3143%j21526o6287J43622J43621n5239
-219.5D4191j32573o6287J1047Q8383N5239n5239l3143J43621R9430j21526p7334M4191
-221.2@o6287j21526J43622J87813j21526r9431J65717O6287k20956p7335J98861J10478
-223A65717r9430n5239J1048j1048l3144p7334j1048J21526Q8382j54669j21526J98861
-224.7B2096K20956j43622k43052j1047J54669J10478N5239p7335j43621o6287K2096
-226.3i9430J1048k2096%j1048M4191Q8383J1048m4192N5239P7335j10478q8382J65717
-228.2G7335J87812m4191q8382J1048K2095l3143o6287j21526j1048J65717K2096k76195
-230a54669j43622K32004J87813n5239K2095J32574k2095j98861j21526J1048L3143
-231.6g7335j1047m4192%J21526R9430J1048n5239m4191p7335M4192J98860O6287k32004
-233.5@j43622J65718J54669r9430q8383P7335Tr9431p7334L3143O6287M4191j1048
-235.4I9430m4191To6287n5239%K2096M4191TL3143l3143k2096J1048Tk2096p7334
-237.6i9430m4192M4192R9430Q8382j1047o6287m4191q8383%J43622J10478j43622
-239.4a1048q8382J76765J10478j98861j54669R9430P7335%J1048n5239j43622O6287
-241.1a10478K43052M4191j54669K2095J43622N5239o6287j10478j65717o6287J10478
-242.7e5239N5239q8382n5240J1048n5239K2096J43621L3144j10478%J21526L3143
-244.5E5239j10478o6287J10478J54670K2095j76765j21526J21526J54670K2095%n5239
-246.3A10478j76765q8382J76765O6286j54669L3144J87812r9430j98861J54670K43052
-247.9B54100q8383j10478J43622n5239k87244m4191K20956Q8383n5239l3144m4191
-249.5a1048m4191J10478Q8383p7335l3144P7335n5239j10478L3143Q8383n5239r9430
-251.2h8382j1048Q8382R9430K2096p7335m4191J1048m4191o6287J43621J87813q8382
-253A32574j76765L3143O6287l3143j1048N5239o6287p7335P7335K2096j21526m4192
-254.8a43622J32574L3144q8383q8382j1048K2095M4192j1048k2096J10478To6286
-256.5B2096p7335N5239M4191p7334J1047R9431o6287j54670N5240K20956j1048k32004
-258.3a10478r9430J65717J32573o6286r9431M4192Q8382L3143M4192J10478l3144
-259.9B09908j54669m4191P7334o6286j10478Q8382J76765n5239k09908r9431O6287
-261.5a21526J21526O6287n5239o6287P7335R9430j10478TJ21526J32573j54669k32004
-263.3b32004K2096J98860M4191j10478o6287O6287K2096o6287J1048J10478P7335
-264.9G7335J1047K2096k2096n5239M4192M4191j32574j54669N5239Q8382m4191N5239
-266.6a1048Q8383j10478j65718J32574J65717r9430m4191K32004J32573j76764j43622
-268.2@%m4191l3144j1047q8383J1048K09908J10478j87812j54670M4191%k2095J54669
-270.3a1048R9430q8382m4191L3143j21526o6287J76765P7335j32574%J21526q8382
-272d4191j54670J65718J87812j32573m4192K32004Q8383k76195j54670P7335%q8383
-273.8a43622R9431J98860%j76765o6286Q8382N5239m4191K2095J1048j54669k20956
-275.6c31434N5239K09908M4191p7334P7334J32574K2096l3144M4192Q8382L3143q8382
-277.3A76765j87813n5239J54669P7335j65717j10478Q8382L3144n5239L3143M4191
-278.9C3143k2095M4191J21526r9430k09909M4192J87812p7334j98861N5239J65717
-280.5D4191m4191j54669R9430J87813p7335k54100o6286J87812J32574o6287q8382
-282.2i9430J1048M4191L3143P7335L3143m4191j1048%q8382p7335R9430J10478k2095
-284.1F6287r9430n5239J1047P7335O6287m4191r9431m4191%J1048N5239J1048j54670
-286a98861q8382J65717J76765%K2096M4191j21526j65717P7335J54669n5239j21526
-287.7a10478J1048O6287M4191J1048n5239TQ8382P7335p7335o6287K2096%TR9430
-289.8E5239L3143j32573n5239R9430%j10478K2096Q8382%P7335P7334n5239l3143
-291.7F6287R9430j1048j43621M4191J54669r9430j65717N5239J21526r9430p7335
-293.3e5239P7335O6286n5239p7334l3144O6287J21526J1048j21526j1048P7335l3144
-295.1C3143r9430%Tk2095R9430J21526j10478j43622M4191M4192m4192R9431J54669
-297A76765j43622k09908P7335K20956Q8382j1047j1048m4191l3144J1048l3144o6286
-298.7B2096j1048%k2096J1048N5239n5239l3143N5239%j43622%J98861N5239j21526
-300.8A1048l3144J10478Q8383k2096p7334p7335j1048%q8382p7335R9430J54670j1048
-302.7F6287j32574m4191Q8382M4192J1047l3143n5239l3143Q8382J32574J1048m4192
-304.4I9430J1048l3143j87813j43622J43622J87813j1048q8383N5239P7335p7335
-306C3143p7334%TL3143J10478O6287l3143L3143L3144j98861j87813J32574K09908
-307.9A54669o6287j43621L3143O6287m4191%N5239j1048n5239j1048K2096L3143M4192
-309.8G7335k2096n5239%O6287o6287j32574J1048J10478K2096l3144l3143n5239l3144
-311.8a43622O6287J76765J54670n5239j76765n5239L3143j1048TR9431M4191j65717
-313.5d4191j10478P7334%j43621M4191J76765%m4191P7334P7335q8382n5239j1048
-315.4d4191n5239%J10478J1048j10478K2095O6287n5239o6287J10478P7335m4191
-317.2B2096k2096K2096%J1047l3143j54669o6287J87813P7334j43621m4192J21526
-318.9b2096j1047j10479R9431J65717l3144r9430L3144P7334%q8382q8383L3144J21526
-320.8G7335k2096j76765j1048J65717M4192q8383k2095L3143%N5239P7335p7335m4191
-322.7A1048R9430m4191j87813K2096K09908%j43621L3143J10478l3143p7335l3143
-324.5c3143l3144%O6287k2096q8382K2096Q8382j1048TJ10478J21526L3144o6287
-326.4A76765j76765j21526Q8383J21525r9430j54669N5239M4191j54669n5239J98860
-328g7335J43622l3144l3143K2096l3144p7334M4191J54669Tj1047j21526q8383n5239
-329.9a1048m4191O6287J98860K2096k20956j10478J10478O6287j21526n5239J32573
-331.5C3143M4192j21526j32574J1048M4191l3143K2095J32574R9430n5239q8382M4191
-333.3@J1048q8383m4191O6287n5239j32574R9430K98291J54670n5239m4192o6286
-335.1A43622r9431m4191O6287TN5239J1048p7335TJ1048k2096p7334j1048L3143j10478
-337.1a32574j21526Q8383J21526J1048J1047M4192k2096p7335R9431J65717M4191
-338.7B32004m4191j10478TL3143J43622l3144j98860m4192J43622M4191n5239J1048
-340.5A1048j1048l3143P7334J65717l3143j43622l3143%k2096k2095%m4191J1047
-342.4g7335P7335N5239%O6287N5239o6287r9430l3144m4191%J65717J87813q8382
-344.3A98861k43052q8383Q8383M4191j1048%o6287j10478M4191J87813N5239j21526
-346b2096p7334R9430P7335J1047J1048n5239j32573l3144J21526P7335p7335l3143
-347.8c3143O6286J1048o6287%N5239K2096p7335j43621m4191J65717K20956n5239
-349.6A21526k98291j76765Q8383Q8382m4191K2095K09909K54099j1047k54100j43622
-351.2a43622J10479Q8382o6287j1048J32574K2096j21526j1048M4191r9430j65717
-352.8b20956L3143R9431K2095k2095m4192j1048J21526J65718l3144j65717%Q8382
-354.5C3143q8382j54669R9430K32004M4191j65717j87813k2095J87812K09909j1048
-356.1A76765j87813j32574L3144R9430TP7335p7335j76764q8383J32574J32573%k2095
-358.1F6287Q8382O6287o6287r9430k2096%l3143K2096P7334%m4191L3143J1048q8382
-360.1A1048n5239L3143J1048K2096Q8382%j76765j10478J65717J43622o6287j10478
-361.9d4191%J1048k2096L3143O6287L3144%L3143L3144p7335j43622m4191N5239j1048
-363.9g7335o6287P7335J10478p7334r9431J54670J65717j32574j65717N5239Tk2096
-365.7b2096j1047o6287j32574J10478L20387Q8382k43052r9430k2096j21526%K43052
-367.4D4191N5239j87812o6287N5239p7335M4191K54100l3144l20386k2096K65148
-369A1048L3143n5239J65717P7335k65147j98861Q8382L3144m4191J43621J43622p7335
-370.8E5239n5239P7335%p7335J1048L3143p7334k2096R9430k2095j21526L3143J65717
-372.7I9430O6287m4191j1048l3143p7335K2096R9430M4191m4191n5239o6287j1048
-374.5a1048J1048j1048r9430%J87813J32573j65717k32004k2095R9430%J1048J43621
-376.4D4191J43622j1048j10478r9430l3144O6287J10478j1048p7334J1047K2096l3143
-378.1B2096%M4191k2096l3143R9430M4191j54669r9430R9430Tl3143J1048N5239p7335
-380.2E5239r9430K2095%j10478k2095R9430%p7335N5239J76765N5239j10478p7334
-382.1c3143O6286J21526n5239j10478J1048J21526l3144j21525j1048P7334J1048
-383.7D4191m4191%K2096M4191Tl3143q8383m4191k2096m4191L3144J32573%j65717
-385.7a21526k2096K20957R9430j32574q8382K2095%p7334K2095Q8383J1048p7335
-387.5e5239j1048R9430N5239q8382p7335M4192L3143j1048O6287R9430l3143o6287
-389.3E5239L3143j1047r9431k2095%j32574n5239K54100K09908j21526j10478J21526
-391A21526J1048j76765k2096J10478l3143j32574K2096N5239o6287j21526l3143R9430
-392.8a65717K43052J65717j65717k43052P7335J65717p7335j21526R9430O6287p7334
-394.4c3143j1048Q8382l3143j21526K2096Q8382%k2096N5239k2095j10478k2096J10478
-396.3a1048N5239j1048m4191j43621n5239J65717J54669j21526j98860Q8382K32004
-397.9A10478l3143j87813l3144J21526O6287K2096%k2096M4191N5240o6287j10478
-399.7c3143O6286J32574j32574k54099j1048K32004Q8382q8382TM4191T%k2096L3144
-401.7A1048J54669Q8383p7335q8383m4191p7334j10479M4192J43621O6287m4191o6287
-403.5@r9430l3144J10478Q8383o6287r9430O6287Q8382j1048l3143J1048%K2095Q8383
-405.5A32574L3143q8382q8383%M4191%j1047N5239P7334m4191j32574%J76765M4192
-407.6A98861k20957j65717J21526R9430j32573j10478J32573R9431m4192%J10478
-409.2H8382%q8382%N5239l3143%J54669P7335j32574j10478L3143j1048o6286M4191
-411.2A1048P7334j21525j76765O6286J43622J1048l3144L3144O6287K2095J1048m4191
-413F6287j54669j32574N5239J54669R9430l3143j43621j32574K2095J54670J21526
-414.6G7335M4191p7335q8382M4191P7335j10478j87813O6287J65717%m4191R9430
-416.4F6287Q8382p7334m4192l3143j10478%J87813O6287j43622j1048P7335o6287
-418.1@j1048J76765k2095k98291J1047L20387%k65147J1047J21526q8382j1048K32004
-420A76765J1048k98291l3144K32004j1047j87813N5239K09908m4191j98860j1048
-421.6i9430J87812P7335j65717j76765N5239J43622k2096r9430J1048P7334M4191
-423.3C3143M4192j1048p7335J1048J43622J1047j76765n5239J65717N5240j54670
-424.9a1048l3143J76765J54669l3143j21526j32574j43622j21525L3143K09908J32574
-426.5A10478j21526j43621J54669J65717j32574j43621J43621J10479j87813j10478
-427.9a54669J76765N5239j98861p7335J65718R9430J1048O6287%j65718j21526J1048
-429.7a32574%J1048J21526O6287q8383n5239J43622R9430j10478j21526j1048J1048
-431.5f6287j1048N5239M4192k2096%Q8382k2095k09909j10478J76765K20957j1048
-433.2A32574j32574k2096J10478N5240q8383j32574o6287K2096O6287Q8382N5239
-434.8H8382n5239o6286K2095K2096l3144m4191L3144%n5239%L3143K2096N5239O6286
-436.9H8382q8382j54669N5239J54669l3143j10478L3143Q8382L3144J1048j1048q8383
-438.6b2096m4191O6287%j32574j1048J10479K2095%P7335%j32574k2095J32573J1048
-440.7E5239j32574k2095R9430M4191K2096R9430%j43621l3144J65717J10478k09908
-442.4E5239k76195L3143K54100O6287j87813p7335J43622J10478o6287q8382p7335
-444.1a10478j1048J21526J32574m4192j10478J1048L3144k2096l3143j1048%N5239
-445.8A1048P7334o6286q8383R9430J43622j10478j43622P7335R9430r9430j10478
-447.4a10478O6287N5239j1048T%K2096N5239q8383k20956j1048K20957Q8382n5239
-449.3@L3143Q8383r9430j76765n5239N5239Q8382J32574K2095q8382%Q8382%p7334
-451.4A1048k2096m4191k2096J32574J10478j54669j10478J76765J21526k09909j87813
-453a98861M4192K2095K2096K32004J21526k65148k43051K20956K87243%m4191K2095
-454.8B20956j10478j87813j1047P7334p7334r9431L3144P7334P7335O6287N5239J1048
-456.5A32574J1048q8383j98861m4191K54100J21526k43052j54669K09908P7335k43052
-458.1a65717n5239L09338K09909j76765j65717J1048L3143M4191P7335k2096j32573
-459.7c3143l3144N5239o6287q8382J21526J87813K2095j32574o6286P7334J32574
-461.3A76765n5239k09908r9431J76765K20956N5239m4191n5239j10478p7335J1048
-463a1048K2096J1048K2095j1048o6286j1048P7334l3143j98861m4191J87813J21526
-464.7F6287j1048J1048K2095q8382j43622j1047J65717J87813K2095q8382m4192k2095
-466.5F6287n5239k2096L3144J1047m4191l3143J1048k2096%N5239L3143k2095O6287
-468.4G7335M4191p7335o6287O6287J1048j43621o6287R9430N5239%M4191L3144o6287
-470.3A1048m4191M4191L3143m4191k2096k2095l3144L3144R9430N5239n5239j32574
-472g7335p7334P7334R9431l3144j43621L3143J21526%j21526K2096J10478K2095n5239
-473.9b2096%R9431R9430l3143p7335k2096l3143p7335k2095J54669J21526m4191l3144
-475.8A10478L3144j43622k54100j1047J98860Q8383%L3143m4191j21526K2096J65717
-477.6G7335L3143p7335O6287J10478p7334j32574O6287J65717m4191k09909m4191
-479.2f6287J54669M4192j21526k2096N5239n5239j10478J21526J76765p7335r9430
-480.8@L3143l3143j54669K2095J32574j1048m4191R9430J1048j87813J1048K09908
-482.6H8382%j65717O6287J10478p7334m4192J43622O6287j10478p7335j1048n5239
-484.3f6287L3144Q8382m4191TQ8382L3143j87812n5239K20956P7335j76765q8383
-486.1a21526R9430n5239j76765J1048J21526M4191N5239J10478l3143k09908n5239
-487.7b09908K09908J54669l3143j21526r9430m4192Q8383J87813R9430q8382j32574
-489.3A1048o6287j1048L3144L3143n5239m4191R9430J32574l3144j10478k2095L3143
-491.1@K2096P7334M4192o6287m4192R9431Q8382m4191j10478o6287l3143M4191O6287
-493G7335o6287j43622k2095J43621J21526P7335l3144j32573o6287L3143j1048m4191
-494.7f6287P7335J54669k2095j54670p7334K2095M4191N5239M4192n5239m4192J1048
-496.5a1048m4191n5239M4191J1048o6287P7335K09908K2096j32574K2096M4191j76765
-498.3e5239j43622J98861K43052n5239j76765m4191L3143TJ1048m4191TM4191L3143
-500.2C3143l3143%L3143r9430j32574R9431J87812%j65717j10478N5239J32574J10478
-502.1A10478m4191o6287%l3143j21526O6287K54099J1048k87243j43622K09909J98860
-503.8A54669m4191q8382k2096Tn5239j1047M4191K2095J1048L3144P7334K2096j1048
-505.7A10478k2096p7334j43622r9430N5239J32574Q8382Q8383L3143o6287Tj1047
-507.5B2096l3144o6287L3144N5239j1048%P7335k2096j21526L3144J54669k2096j32573
-509.4c3143J1047M4192n5239m4192O6287L3144l3144%j1048j10478l3143R9430Q8383
-511.3B2096L3143N5239%j21526TJ1048O6287P7335J10478K2095j43621j21526O6287
-513.2d4191J43621M4192q8383q8382o6287K2095P7335%m4191%P7334L3144o6287%
-515.3@L3143q8382j32574J32574J98861p7335j54669R9430J65717j54669j21526J87812
-517H8382J76765j65717j43621O6287j1048j76765J1048J54669n5239j65717J10478
-518.6a10478K43052K2095j32573k2096J1048j1048%L3143%l3143k2096%K2096Q8382
-520.7H8382%j10478p7334J10478Tj10478j21526P7335R9430l3144m4191J1048%m4191
-522.7d4191M4191Tj32573j21526J32573J76765l3143j65717o6287P7335R9430J10478
-524.5A21526M4191p7335j10478k2095M4191%l3143L3143P7335k2096r9430K2095J10478
-526.4H8382j1047j10478K2095P7335o6287r9430O6287Q8382k2096k2095M4191o6287
-528.2a1048j65717j1048J43622Q8382N5239O6287%p7335p7334r9430o6287O6287J21525
-530.1C3143K2096J1048N5239l3144r9430m4191Tr9431O6287J76765J1048q8382O6286
-532C3143P7335j98860k20957J21526K09909%k2096P7335M4191p7335p7334j1048L3143
-533.9a1048K2096J1048k2096%J1048j1048%M4191N5239j1048n5239l3143O6287J10478
-535.9A76765j10478k65148l3143K43052R9430q8382N5239R9430j65717j87813P7335
-537.5i9430J32573m4191n5239L3144j1048TQ8382%j10478J1048J21526J1048o6287
-539.4@J1048K2095o6286k2096M4191J1048K2096J21526L3143j43622j21525K2095
-541.2f6287O6287j1048k2095K2095J1048m4191o6287N5239J32574%r9431k2095P7334
-543.1C3143%n5239m4191L3144O6286Q8383k2096j10478l3143M4191K2096J1047O6287
-545I9430n5239j76765o6287N5239K2096L3144J10478O6286m4191%k2095r9431j1047
-546.9h8382J32573L3144p7335N5239Q8383j10479r9430J10478Tj32573j32574M4191
-548.7f6287Q8383L3143k2096l3143TJ1047j1047%N5239K2095r9430p7335O6287J21526
-550.7E5239J21526O6287j76765k43052Q8383K54099n5239k20956J1048J10478m4191
-552.3c3143p7335N5239K2096J1047O6287J1048n5239L3143L3144j21526m4191J54669
-554.1E5239J1048j76765%J54669n5239j21526J43622J98860m4191j43621o6287n5239
-555.8i9430M4191J32574L3143r9430m4191m4192p7334M4191J43621J1048r9430%Q8382
-557.7C3143O6287%p7334j21526l3144R9431M4191j1048K2096L3143m4191j1048J1048
-559.7A1048%L3143O6287p7335j43621J1048R9430K2096J1047N5239l3143p7335K2096
-561.6@k2096j21526O6287K65148L3143j98860l3144P7335n5239j21526L3143N5239
-563.3b2096l3143m4191K2095N5239Tj1047q8383%Q8383L3143m4191j1048k2096l3143
-565.4e5239R9430J32574q8383j65717j1047Q8382N5239K2096n5239q8383N5239R9430
-567.1H8382q8382j10478J65717P7335k76196r9430K98291J43622j98861l3143J21525
-568.7H8382o6286q8383J21526Q8383j43622p7335%n5239M4192K09908N5239k20956
-570.5d4191n5239J76765M4191j76765j10478P7335R9430N5239J1048m4192q8382l3143
-572.3h8382P7334Q8383o6287j76765m4191J98860J54670l3144q8382m4192m4191K2096
-574d4191J21526P7334n5239q8382n5239l3144K2096O6287TK2095%p7334q8383J1048
-576.1e5239M4191o6287q8382P7335J54669O6287
-576.9A32574
##PAGE=N=2
##DATA TABLE=(X++(I..I)),  XYDATA
4223.8@U2768
-576.9@
##END NTUPLES=NMR SPECTRUM
##END=$$ End of the data block
##END=$$ End of the link block
