# Supplementary material for: Studies toward bivalent κ opioids derived from salvinorin A: heteromethylation of the furan ring reduces affinity
Source: Beilstein J Org Chem. 2013 Dec 20;9:2916–24. doi: 10.3762/bjoc.9.328 (PMC3896271; doi:10.3762/bjoc.9.328)
Supplement: File 2 — 1H and 13C NMR spectra of all new compounds in jcamp-dx format. [file Beilstein_J_Org_Chem-09-2916-s002.zip › 4-13C-NMR.jdx]

##TITLE=7tm55F pooled 22 may 08 $$ Begin of the link block
##JCAMP-DX=5.00 $$ ACD/NMR Processor Academia Edition ${product.year} v 12.01
##ORIGIN= 
##OWNER= 
##DATA TYPE=LINK
##BLOCKS=3
##TITLE=7tm55F pooled 22 may 08 $$ Begin of the structure block
##JCAMP-CS=3.7 $$ ACD/NMR Processor Academia Edition ${product.year} v 12.01
##ORIGIN= 
##OWNER= 
##BLOCK_ID=1
##ATOMLIST=
$$        AN        AS        NH
          1         C 
          2         C 
          3         O 
          4         C         1
          5         C         1
          6         C         2
          7         O         1
          8         C         1
          9         C         2
          10        C         1
          11        C 
          12        C 
          13        C 
          14        C         2
          15        C         2
          16        C 
          17        C 
          18        C 
          19        O 
          20        C         1
          21        C         2
          22        O 
          23        H 
          24        H 
          25        O 
          26        O 
          27        C 
          28        C         3
          29        C         3
          30        O 
          31        O 
          32        C         3
          33        C 
          34        C         3
          35        O 
##BONDLIST=
$$        AN1       AN2       BT
          1         2         D
          1         5         S
          1         20        S
          2         3         S
          2         6         S
          3         4         S
          4         5         D
          6         7         S
          8         9         S
          8         13        S
          8         26        S
          9         10        S
          10        11        S
          10        27        S
          11        12        S
          11        14        S
          11        28        S
          12        13        S
          12        17        S
          12        23        S
          13        25        D
          14        15        S
          15        16        S
          16        17        S
          16        18        S
          16        24        S
          17        21        S
          17        29        S
          18        19        S
          18        22        D
          19        20        S
          20        21        S
          26        33        S
          27        30        D
          27        31        S
          31        32        S
          33        34        S
          33        35        D
##XY_RASTER=
$$        AN        X         Y         Z
          1         1429      360
          2         1495      310
          3         1469      232
          4         1385      233
          5         1360      312
          6         1574      335
          7         1635      279
          8         1145      611
          9         1146      694
          10        1219      735
          11        1290      693
          12        1289      609
          13        1217      569
          14        1362      733
          15        1433      691
          16        1432      608
          17        1360      567
          18        1503      565
          19        1502      483
          20        1430      443
          21        1359      485
          22        1575      606
          23        1288      526
          24        1431      516
          25        1215      486
          26        1073      571
          27        1220      823
          28        1291      776
          29        1361      650
          30        1148      866
          31        1295      864
          32        1369      819
          33        1004      613
          34        931       573
          35        1006      696
##STEREOCENTER=
$$        AN        SD
          8         P
          10        M
          11        P
          12        M
          16        M
          17        M
          20        P
##$MOLFILE=  $$ Empty String
  ACD/Labs08221316242D
  $$ Empty String
 35 38  0  0  1  0  0  0  0  0 36 V2000
 1428.7439 -360.0906    0.0000 C   0  0  0  0  0  0  0  0  0  0  0  0
 1495.3136 -310.4454    0.0000 C   0  0  0  0  0  0  0  0  0  0  0  0
 1468.5997 -231.7546    0.0000 O   0  0  0  0  0  0  0  0  0  0  0  0
 1385.2346 -232.8399    0.0000 C   0  0  0  0  0  0  0  0  0  0  0  0
 1360.3046 -312.2184    0.0000 C   0  0  0  0  0  0  0  0  0  0  0  0
 1574.3159 -335.0208    0.0000 C   0  0  0  0  0  0  0  0  0  0  0  0
 1635.1152 -278.8745    0.0000 O   0  0  0  0  0  0  0  0  0  0  0  0
 1145.2401 -611.3466    0.0000 C   0  0  0  0  0  0  0  0  0  0  0  0
 1146.3254 -694.4324    0.0000 C   0  0  0  0  0  0  0  0  0  0  0  0
 1218.7192 -735.0296    0.0000 C   0  0  0  0  0  0  0  0  0  0  0  0
 1289.7053 -692.5518    0.0000 C   0  0  0  0  0  0  0  0  0  0  0  0
 1288.6093 -609.4661    0.0000 C   0  0  0  0  0  0  0  0  0  0  0  0
 1216.5486 -569.1589    0.0000 C   0  0  0  0  0  0  0  0  0  0  0  0
 1362.0669 -733.1491    0.0000 C   0  0  0  0  0  0  0  0  0  0  0  0
 1433.0852 -690.6713    0.0000 C   0  0  0  0  0  0  0  0  0  0  0  0
 1431.9999 -607.5748    0.0000 C   0  0  0  0  0  0  0  0  0  0  0  0
 1359.8962 -567.2677    0.0000 C   0  0  0  0  0  0  0  0  0  0  0  0
 1502.6959 -565.3979    0.0000 C   0  0  0  0  0  0  0  0  0  0  0  0
 1501.6106 -483.1933    0.0000 O   0  0  0  0  0  0  0  0  0  0  0  0
 1429.8401 -443.1548    0.0000 C   0  0  0  0  0  0  0  0  0  0  0  0
 1358.8217 -485.0631    0.0000 C   0  0  0  0  0  0  0  0  0  0  0  0
 1575.3584 -605.9844    0.0000 O   0  0  0  0  0  0  0  0  0  0  0  0
 1287.5239 -526.4018    0.0000 H   0  0  0  0  0  0  0  0  0  0  0  0
 1430.7964 -516.4513    0.0000 H   0  0  0  0  0  0  0  0  0  0  0  0
 1215.4633 -486.0947    0.0000 O   0  0  0  0  0  0  0  0  0  0  0  0
 1072.8678 -570.7385    0.0000 O   0  0  0  0  0  0  0  0  0  0  0  0
 1219.6648 -823.1874    0.0000 C   0  0  0  0  0  0  0  0  0  0  0  0
 1290.7906 -775.6268    0.0000 C   0  0  0  0  0  0  0  0  0  0  0  0
 1360.9816 -650.3427    0.0000 C   0  0  0  0  0  0  0  0  0  0  0  0
 1147.5934 -866.2454    0.0000 O   0  0  0  0  0  0  0  0  0  0  0  0
 1294.9063 -864.3756    0.0000 O   0  0  0  0  0  0  0  0  0  0  0  0
 1368.8152 -819.0395    0.0000 C   0  0  0  0  0  0  0  0  0  0  0  0
 1003.5472 -613.0766    0.0000 C   0  0  0  0  0  0  0  0  0  0  0  0
  930.8848 -573.4680    0.0000 C   0  0  0  0  0  0  0  0  0  0  0  0
 1005.5782 -695.7971    0.0000 O   0  0  0  0  0  0  0  0  0  0  0  0
  1  2  2  0  0  0  0
  1  5  1  0  0  0  0
 20  1  1  1  0  0  0
  2  3  1  0  0  0  0
  2  6  1  0  0  0  0
  3  4  1  0  0  0  0
  4  5  2  0  0  0  0
  6  7  1  0  0  0  0
  8  9  1  0  0  0  0
  8 13  1  0  0  0  0
  8 26  1  6  0  0  0
  9 10  1  0  0  0  0
 10 11  1  0  0  0  0
 10 27  1  6  0  0  0
 11 12  1  0  0  0  0
 11 14  1  0  0  0  0
 11 28  1  6  0  0  0
 12 13  1  0  0  0  0
 12 17  1  0  0  0  0
 12 23  1  1  0  0  0
 13 25  2  0  0  0  0
 14 15  1  0  0  0  0
 15 16  1  0  0  0  0
 16 17  1  0  0  0  0
 16 18  1  0  0  0  0
 16 24  1  1  0  0  0
 17 21  1  0  0  0  0
 17 29  1  6  0  0  0
 18 19  1  0  0  0  0
 18 22  2  0  0  0  0
 19 20  1  0  0  0  0
 20 21  1  0  0  0  0
 26 33  1  0  0  0  0
 27 30  2  0  0  0  0
 27 31  1  0  0  0  0
 31 32  1  0  0  0  0
 33 34  1  0  0  0  0
 33 35  2  0  0  0  0
M  ZZC   1 15
M  ZZC   2 16
M  ZZC   3 17
M  ZZC   4 18
M  ZZC   5 19
M  ZZC   6 30
M  ZZC   7 31
M  ZZC   8 9
M  ZZC   9 8
M  ZZC  10 7
M  ZZC  11 6
M  ZZC  12 5
M  ZZC  13 10
M  ZZC  14 14
M  ZZC  15 13
M  ZZC  16 12
M  ZZC  17 4
M  ZZC  18 11
M  ZZC  19 1
M  ZZC  20 2
M  ZZC  21 3
M  ZZC  22 29
M  ZZC  23 5a
M  ZZC  24 12a
M  ZZC  25 28
M  ZZC  26 25
M  ZZC  27 22
M  ZZC  28 21
M  ZZC  29 20
M  ZZC  30 32
M  ZZC  31 23
M  ZZC  32 24
M  ZZC  33 26
M  ZZC  34 33
M  ZZC  35 27
M  END
$$$$

##END=$$ End of the structure block
##TITLE=7tm55F pooled 22 may 08 $$ Begin of the peaks block
##JCAMP-DX=5.00 $$ ACD/NMR Processor Academia Edition ${product.year} v 12.01
##ORIGIN= 
##OWNER= 
##BLOCK_ID=2
##DATA TYPE=NMR SPECTRUM
##DATA CLASS=PEAK TABLE
##.OBSERVE FREQUENCY=75.45102
##.OBSERVE NUCLEUS=^13C
##NPOINTS=25
##FIRSTX=15.09226990
##LASTX=202.04183960
##MAXX=29806.17578125
##MINX=7600.20214844
##MAXY=0.00000000
##MINY=0.00000000
##XFACTOR=1.0000000000
##YFACTOR=29806.175781250000000
##FIRSTY=12290.57617188
##XUNITS=PPM
##YUNITS=ARBITRARY UNITS
##PEAK TABLE=(XY..XY)
15.09227, 0.4123
16.37509, 0.4168
18.05753, 0.2902
20.54249, 0.3799
30.68332, 0.284
35.45433, 0.5144
38.04239, 0.3479
42.04657, 0.5077
43.50507, 0.2832
51.25096, 0.4128
51.94831, 0.3748
53.43735, 0.3959
55.69991, 0.3782
63.74651, 0.3825
71.81464, 0.3341
75.01601, 0.3215
77.00042, 1
109.11066, 0.3714
121.34822, 0.308
142.15671, 0.4074
150.86238, 0.255
170.00499, 0.2953
171.2289, 0.2997
171.54218, 0.3499
202.04184, 0.3192
##END=$$ End of the peaks block
##TITLE=7tm55F pooled 22 may 08 $$ Begin of the data block
##JCAMP-DX=5.00 $$ ACD/NMR Processor Academia Edition ${product.year} v 12.01
##BLOCK_ID=3
##DATA TYPE=NMR SPECTRUM
##DATA CLASS=NTUPLES
##ORIGIN=mercury
##OWNER="
##.OBSERVE FREQUENCY=75.45102
##.ACQUISITION TIME=6.94682
##.ZERO FILL=0
##.SHIFT REFERENCE=INTERNAL,  ,131072, -15.3705
##.OBSERVE NUCLEUS=^13C
##.ACQUISITION MODE=SIMULTANEOUS
##SPECTROMETER/DATA SYSTEM=??
##.SOLVENT NAME=5
##.PHASE0=0.00000000
##.PHASE1=0.00000000
##NTUPLES=NMR SPECTRUM
##VAR_NAME=       FREQUENCY,     SPECTRUM/REAL, SPECTRUM/IMAG
##SYMBOL=         X,             R,             I,             N
##VAR_TYPE=       INDEPENDENT,   DEPENDENT,     DEPENDENT,     PAGE
##VAR_FORM=       AFFN,          ASDF,          ASDF,          AFFN
##VAR_DIM=        131072,        131072,        131072,        2
##UNITS=          HZ,            ARBITRARY UNITS,ARBITRARY UNITS
##FIRST=          17708.20703125,-1.45305099e+2,32.29484177,   1
##LAST=           -1.15971875e+3,152.75665283,  -1.61474209e+1,2
##MIN=            -1.15971875e+3,-7.62665527e+2,-1.67763320e+4,1
##MAX=            17708.20703125,29806.17578125,15873.75390625,2
##FACTOR=         1.0000000000,  0.0001000000,  0.0001000000,  1
##PAGE=N=1
##DATA TABLE=(X++(R..R)),  XYDATA
17708.2a453051P8241K60804L72577M17287L72577K90610K19821J71385J08048N2161
17706.8H90460M8435J00595J45305J22951O3338k2355j34127k49627k79433j63934
17705.3E21608j4903K9806q9418k34724k86884k27273j37853j08047j52757k27272
17703.9i27717k90610k79433j56483P4516K86884L39045J71386j22951m17286n96124
17702.4a918773n43962k19821K27272M95528M21012J22951j00596j45305o3338K9806
17701a695226J26676J93740TJ34128O7064N2161J22950K94336N06705O37107N47689
17699.4A181070K71981n9612l24142m99254n66317m88076l35320j90014j19225p8241
17698a207150n5887r3144j52757j37853l7258O7064P8241N2161Q5693J63934J90014
17696.4a046942J30402O3338J08048K30997L35320L42771L09239K79433K19820R3145
17695A065571k9806l7258R3144K23546J97466j1177l16691n58865n92398m02383j67660
17693.4e36511q1967j56483k34723k08643p0790J26676L31594M06109K49627n9613
17691.9b34724l12964l98658l39045j97466L7257K94336M65722M91802M21012K98062
17690.5E25334J45305%p8241j15499j75111k38450j67660M4710K45901K90610J45305
17688.9F22204q1967k71981l65126l53948k23547M0984L27868M50818K86885n5887
17687.5C76303l09239l20416j97466n9613N5887J63934J82563N5886j56482k71982
17686d80625k30997q9419J4903L7258P451J4904N2160N2161l3532j75111k75707Tj86289
17684.2a568550p0790m8435k04917m02384m28463j97466J34128L76303M99253N21608
17682.7a389713M21012K23547L3532n5887q5693r6870o3338M0984J41579J71385J37854
17681.1e21608J30402J71385K38450L24142L80029L39045J63934n9612k30998k64530
17679.7F70639j37854J04322L50223M65721L83755J93740M4709L726K9806p452j78837
17678.1A922498l94931m91802l87481j90014k2355O3338R3145R6870J08047J60208
17676.7I57523K12369J56483n5887l42771n14156m28464j52757J19225J86289M0983
17675.2A78837j60208k23546j08048R6870K38450K79433J93740M4709j15499k60804
17673.8A63934l83755m65721m35915l01788j19225P0790L09239N51414O63188N77494
17672.4F29655L80029K53353K23546K45901K79433K75707J86289K9806o7064L726J45305
17670.8B585686J86288R3145m4710j56482k57078l46497m17287m65721m95528m54544
17669.3B27272l12965p8241K08643N25334P56332P52606N02979J78837l7258j26676
17667.9B596863k16095l16690l94932m06109l65126k68256j56482j00596p8241K6080
17666.5C20416K53353M13561L50222J49031j4903q5693j41579j93740j63934n5887
17665H30847%o3338k27272l61400l57674j93740M8435K04917K38450K86884M13561
17663.4H19670N21608M61996K53352K2355j37854k23546k42175k12369j78837j71386
17662I12814j90014k19821l24142m95528o25929n70043l35320q5693J8629l7258j45305
17660.4b097610j45305J1178K30998L91206M35915M17286L65126K57078R6870j4903
17659e2161p451Q9418J78837J75112J60208J97466K64529K64530J97466J30402J19225
17657.4A717581R3144P452j15499j90015j75111j11773n5887l7257l7258n2161m4709
17655.8I98507l3532n2161j26676j71386j11773J1178Q5692N5887K2355R3144K16095
17654.2I87330K42175Q5692j00595j26677J1178J71385K30998K38449K83159L35320
17652.8B358414L09239J67660n9613l01787m95528n55140m32190j86288N2161J60208
17651.3A017136J04321o3338k30998l20416l16691k86884k57078k12369j34128n5887
17649.9g56332n9612j49031k42175k30998p4515J30402K42175J63934m4710k42175
17648.5a263037l16690k16095j1177K01191L24143L53948L50222L16691J78837r6870
17647a78837l61400m35915k83159m8435Q1967Q5693M4709L7258J08047K23547L83754
17645.4c42771N21608N92398N10430L01788N2161j56483l24142n06705o70639p60057
17644g82412p19074o03575m65721k75708%K90610M69448M61996L53948K60804K19820
17642.4g89864K23547K57078L09239L42771L24142K90610K75708L01787L09239K68256
17641B112513J90014J15499M8435k2355j19224k27272k83159Tk68255l01788l68851
17639.4E92398l50223j97466k6080K9806m4709j11773o7064P4515K08643K75708K42175
17637.8F25930J30402%q5693p0790J4903J04322J41579J19225N9612j8628r6871j86288
17636.1G37703k86885l83754m21012l94932l35320k71981j78837m4709N5886M0984
17634.6a482857m0984l7257J00595K79433L76303L65126L09239K49627K19820J97466
17633.2E36511J56483P8241%m8435m0984j4903J4903L7258L726j04322k34723k90611
17631.5I3144j93740%J75111K49627K12369J45305J15499J11773N5887k9806q5693
17629.9H49476p8241o7064q9419p8241P8241L24143N06705M99253L16691R3144o3338
17628.3B291350j37854j86288k38450k57078j97466p0790P0790J78837K23546J97466
17626.9A874063J19225J8629o3338q5693j1177J04321J86289J75111J11773N5887J4903
17625.3B499993n2161j22950j15499J1177J56483J78837M4709j52757l16690l94932
17623.9A736210m09835l83755l01787j97466j04322p0789o7064j04322j90014l01788
17622.4c94932l09239j37853Q1967K01191J78837J41580J37853J30402Q5693p452j15499
17620.8g452k42175l20416l12965k23546p4516J34128L61400M76899M17286K38450
17619.4D47093P4515P452N5886K12369M35916N99849O29655N47689M47092L39046J93740
17617.8C990302L725j63934l16690m88076o74365p93589p52606n55140l05514j15498
17616.4a71385M4709J90014K75707K08643J1178j63934k38450k53352l01788l61399
17614.9g60057l42772j67659J15499L94932N55140N25333L50223J00596j26676k42176
17613.5D02383k04917n2161R6870J78837J67660J11773j8629k04917l68852l61399
17612b53352j90015L3532J34128L3532j49031k04918l3531K49626M28464M06109K30998
17610.5F85542j8629k86884m61996m32190k23546n2161m4709q1967l726J67660K12369
17608.9e40237J4903l31594n77494n70043l76303j30402N5886J97466K90610L05514
17607.4a661694K30998J11773P451p8241j30402j34128o7064O3339K30997L80029M35915
17605.9f11027L01788j4903l72577o07301o14753m13560j49031N2161J52756K49627
17604.4b026820M17287O07300O85542O03575M28464K60804J90015K04917K08643P8241
17603A657968j71385l53948l20417j45305p0789j67660l09239l20417j56482Q9418
17601.5b68256L01788M17286L72578J60208j26676l50223l94932l09239k30998k12369
17600.1f40833k19820j86289j15499k2354N9612Q1967M4709%J4903J04322K23546L24142
17598.4c31594L61400L01788J30402n2161j30402j37854j60208k12369j78837L726
17596.9d06109K53352L98658L35319P8242j93741k57078j11773N2161Tn5887j11773
17595.3C3532p0790k2354l726J4903J8629m0984j11773r6870j4903L3532L726l3532
17593.6b90610p452K6081P451l7258l725J37853K79433L16691K27272J45305K01192
17592A002233M09835O55735P74961O33381K16095l12965p22800q30847o40833k94335
17590.6H90460P451R3144n2160k57079k98061j34128O3338J49031J63934J97466K71981
17589A095377L39045M06109M58270M32190K83158J04322%l3532p4515j34128j49031
17587.4B727265j04322n5886l3532k9806Tk6081p451P0789J67660K08643J30402j1177
17585.7C006698j08047j63935k23546l27868l83754l09239j41580o7064j60208l42771
17584.3G78686m58270m54544l83754k75707j41580l726Q1967N2161o7064k04917l05513
17582.7a382261l09239j78838N5887K98062M21012L87480K60804J45305J04322R3144
17581.2a04322J4903j45305l12964l83755k90610p8241J52756L20417L61400K53352
17579.8b12369J8629k42175m43367n14157m24738j78837J37854L57674L76303K57078
17578.4h68105K04918L01787M02383K98062P452j93740q1967K68255N29060M95528
17576.9A363633K83158J34128TJ97466K27272K38449K49627K19820Q9419r6870k30998
17575.3B809232k38450j52756l3532N9612J22951K01192K98061M02384M54544M24738
17573.9D347976L16690J37854p0790k60804m02383n06705n51414m95528l91206l80029
17572.5A743661m95527n96124n29060l46496j75112n2160Q1967K42175L80028M73173
17571G26525M73174L61399J97466J45305K42176L50222L16691J82563R6870P8241N9612
17569.4C230244K2355k2355j30402l42771n43962n70044m17286k64530k19820k23547
17568E17882j52756J1177J82563K34723J26677o3338k01192Tj15499k9806l726o7064
17566.3B38449k12369l57674m02383l05513j22951M8435Q9419j8629j75111k49627
17564.8a467954k23546k16095k57078k27272m4710J82563L42771M54544N62592N73769
17563.4c20416L98657J26676m4709l7258Q1967K27273L42771L72577K94336J82562
17562A624436J52757K04918K75707L16690K79433J37854p4516k49626l53949m13560
17560.5A900144m24738l12965k9806K90610N02979N51414M88076L05514M0983k45901
17559.1C066310m50818n17882m43367k71982r6870k6080p8241j56483j71385j04322
17557.6G48880L7258K23546L68852L35319J08047j41579k19820r3145M4710N2160q1967
17556.1A382261k19820k83159k60804j71385m8435L3532J4903n9613o3338K6081P8241
17554.5D28464j4903k01192k98062k42175q5693M8435Q5693P452j30402k38450k68255
17552.9i09088k42176j52756K6080K60804M43367M80625L72577J97466P451j30402
17551.4C53948j75111j82563k27272k68255k30998j56483j45305k19820k49627j67660
17550a669146l3532P4516J71385K53353K53352K01192K12369L01787L16691K08643
17548.6B90610J11773J37854J86288Q9419j04322k12369j56482m8435%k9806r6870
17547A67660j15499m4709J08047K12369K04917J37854J34128J78837TP8241p4515k19821
17545.3I46346l65126n14156n58866l83754j4904L20417L91206K42175Q5693N9612
17543.8B08643J26676J49031J08048P4515J08048K27272L94931N10431N06705L68852
17542.4B783152J67659j4903j60208l05513m28464m47093l46496j97466j60208k79433
17540.9F11027m24738m39641k71982K6081L05513M39641L80029J90014K2355m0984
17539.5G97315l3532%O3338J30402J04322n2161k42175l05513k16095j00596n5886
17537.9H9419q9419j67660k90610m47093n70043n88672m28463j08048K79433N70043
17536.5a751113O40833N02979L20417K30997K27272J67660j4903k04917k16095m4709
17535a41579J41579J45305k6080k01192k27272q5693J00596K19821K19820J22951p4516
17533.4A93740l50222n70043n66318l31593l7258J71385K94336L80029M24738M13561
17532B2355L94931L46497K19821L7258p0790m4709J4903k2355j00596j08047k6081
17530.4F63187Q1967J19225L726k68256n21608Tk38449P8241J75111Q5693j8629p4515
17528.7d35915r6870q5693P451J34128K16095K08643J49031J08047J08048J67660K64529
17527.1G45154L39046L68851L53948K90611J34127j22950l72577m99254m73173l94932
17525.7C68851l68851m21012Tk90611o7064J52757L09239M32190N14156N17882M47093
17524.1A173618L12965J15499j52757m24738n51414m88076l35320k68255l31594m80624
17522.7a430696n36512l91206p0789K27272L31593K42176J11773M0983K9806K2355
17521.2a423245K9806R6870K64530M91802O59462P15348O44558N43963M69447M17287
17519.8B909828L27868J75111l726j78837l20416m13561m24738l31594j52756k2355
17518.3A564824m0983j71386k90610l16691k86884k75707k68256k71981k53353j86288
17516.9g97315p0790L7258K2354j26676k64530k42175q1967N2161N5887l3532p0790
17515.3a520115N2161K45901L68851L42771K45901J63934J26676J30402K08644L61399
17513.9G26525M95528M58270K12369j45305m47093n62591m61996k38449J1177K23546
17512.4B71981L72578M21012L50222K01192%j93740l09239k12369O3338L24142L61400
17510.8A650517K23546J26676J71386K53352K64530K01192J49031J34128J49031J41579
17509.4C464968O7064o7064j67660j30402k2355%j26676k86884l46497k94336k16095
17507.8A874063j67659j34128n5887N5887J49031J93740J86288J56483J37853J67660
17506.4B563331K49627L24142L20416K30998J19225L3532q1967k27272l68852m28464
17504.9B734716l98657l27868k16095n9612J04322K30997K86885K57078J00596j45305
17503.5B567057l65126m73173m61996l98657l12965k42175k34724k68255k53353j60208
17502.1f03575p8241p4516j00596r3144o7064o3338p451J75111M13561N58865N51415
17500.5F11027M28463K57079Q1967k2355l726J34128L01788M13560M06109K64530M8435
17498.9B921005j15499j60208q9418L725L3532n5886k12369k86885j56482J26676L53948
17497.3B362139L42771J63934l3531j49032k01191k34724k68255k86885k68255j86289
17495.9A240682m0983J00595J71386J41579N2161k9806m8435k9806J1177M8435J08047
17494.3A725032J90015K23546J49031j4903j52757j90014j82563k01192k45901k23546
17492.9A076748j30402n9612p4516j11773o3338R6870K94336M35915M61996L65126
17491.4B291350K04917P8241K2355J4903TM0984J00596J00595j8629k01191l01788
17489.8B347236k79433j71385n2161M0984P0789M8435J8629N2161J67660K60804K45901
17488.3B749620J41579J1177r6870j60208j56482q1967M4709J49031J63934P8241p8241
17486.7B764523k60804m47093n73769n43962l31594p452K45901K98062J63934L3532
17485.2A341278P8241K57078L46497J60208k27272n88672q01041q56927q01041o14753
17483.8a706404l57674j22950O3338K86884N21609O40832N70043L72578J97465P8242
17482.3E43963l726k2355N9613K19820L80029M43367L46497Q5692k60804n77494p15349
17480.8D99253n62591j37854L31594N66317M43367J75111L726p4515k12369l98658
17479.3F33381m73173l76303k53352k19821k01192j08047N5887J97466K79433K57078
17477.9b08643J22950p4515k01192j97466j37853j15499j04322k6080Q5692J71386
17476.4f85542K16095K79433L42771L50222K38450N2160j15498j75112p0789J15498
17475E47688K16095J26677q5693k30998k23546j49031j26677j41579j15499L3532K64530
17473.4A15499M65721M99254L65126J78836P8242Q1967Q9418K6081j37854l46497n58865
17471.8H56928o92994o81816n40237l65126k57078k01192j00596O7064K45901L53949
17470.4a315197L87480L72577L61400TL83754L83755L01787J41580j1178n2161L726
17468.8A318923M0984l7258j75111k30998j56483L726J49031K16095J86288M0984j86289
17467.2A169892l98657m99254m95527m84351m58270l76303k12369j4903J97466M06109
17465.8a166167N55140N84947M61995K86885J67660J34127J30402J08048J1177j37854
17464.4A136360k60804k34723n9613J22951J90014J22951K2354l7257q5693j67660
17462.9G48880k79433l35319k68256j37853o3338p0790l7258J52757L98657N32786
17461.5F40833M91802L61400K42175J45305R6870J30402K27272K68256J75111j1177
17460B768249j75112k38449k49627k45901k57078k04918m8435J41580K23546J34128
17458.6A847983n5887j75111j90014j67660j71386k27272l05513l65126l35319k19821
17457.2c65126j00595q9419j71385k30998j71386m8435K9806K2355m4709j04322Tj1177
17455.4a389713J26676K19821K38449K71982L76303M58270M17286K38449K9807j26677
17454H60653j97466j30402P4516L20416M35916L72577K08643L7258j15499k19821k27272
17452.4A419519j37854p451J15499K04917K64530K98062K86884J71386l7258k64530
17451B313704m06109m84350n58866o14752n51415l42771r6870N5887Q1967L726j75112
17449.4g74961l87480m91802l91206j45305J19225L46497M99253N29060L98657J75112
17447.9a22950p452r6870j26676j60209k23546k42175j60208K9806K30998L61400L87480
17446.4a30402L76303L68851L35320K12369k6081k75707m06109l87480l20416k94336
17444.9e47688k45901q9419J37854K79433K53352J52757O3338J4903m0984q9418r3144
17443.3b04917k9807M8435Q1967J4903j34127k45901j93740L7257L05514M39641M06109
17441.8E25334K75707J71385J26677J26676J22950J11774P0789L7258P8241K01192
17440.3A847983K90610K57078J78837J93741K38449J34128j22951l20416k83159j08047
17438.9B306253J4903L7258l726q5693k19821l31593l09239j34128Q9419K49626K68256
17437.3A881515J93740P0790p4516k53352m43367n66317n84947n51414n14156m58270
17435.8a300294l61400k60804j60208l7258J04321J45305K2355j60208k49627k12369
17434.4b470187o7064J52757M06109N84946O03575N32786M61995M17287K86884J8629
17433I27717k86884m47093l94932k04917%J52757K68255L80029M09835L05513Q1967
17431.4A192247j30402j90014j00596l726k9806j71386k79433k38449q9418M4709J63934
17429.8A67660K60804K86884K27272J04322L726m8435n5887p451M4709%j93740m13561
17428.1C76303m69447l35320j00596P8242J00595k6080j71385j78837l7258J15499
17426.6f48284J34127l3531k75708m69447n25334m28463k68256j08047J4903J26676
17425.2b481364J90014J97466K01192K38449K64530J86289L3532n2161L726J45305
17423.8a073022K57078K98062K86884K30998J11773n9612j78837j34128O3338K64530
17422.3F7064L09239J60208r3144l24142m17287l20416q5693J67660K94336K42175
17420.9@Q9419p0790j45305j04322K9806J97466L50223M13560L46497K16095J86289
17419.3A508938L01787M24738M09835K53353L3532k42176n58865p89864p93590n47688
17417.9@j93740J56482L68852L91206K60804J67660J90014K38449K16095J86289K60804
17416.3B242915L24142K27272L3532m8435J8629N9612l726n5886L725R3145M4709j67660
17414.5B771974l76303m02383k34724n2160k9807j60208k83158k45901k9807K60804
17413.1A218327M54545M17286J90014m4709j19225j08047j45305k57078l16691k75707
17411.7A013410j71386l7257J34128K64529K19821m4709l61400n21608m61996k71981
17410.2b38449q1967M4709Q9418Q5693TJ08047J67660J82563J11773p0790k83158m06109
17408.5b04917l27868m8435K94336N14156N40237M47093L39045K19820K6081k04918
17407.1A594630l31593l12965k53353k42175k38449j82563r3144%J19224K98062M24738
17405.5G82412M21012L20417K30998J93740J71385J19225N5887j8629j19225k45901
17404A911321l76303m58270m43367l31593j60209L3532K30998L68852L94931K68256
17402.6A438148N5887j45306k86884l27868k68256j11773N9613J78837K68255L16691
17401.2A177344L01787J78837L726j08047r3144p452N2161K2355j34128m02384o81816
17399.6C09239q42024q30848o55735l68852m4709K12369K68255J11774j08048k08643
17398.1b157222j52757q5692r6870j19225j00596m8435j1177Q9418K79433M80625N14156
17396.6a408342L72577J37854j11773l61400n55140o14752m91802k30998R3144L31594
17395.1b839038L42771J30402j11773j78837n2161J60208L53948M80625N43963N70043
17393.7e99849N84946N10431K38449j45305l72577l09239j19225j8629p0790k23546
17392.2e25334m13561n43962m73173j90015J26677K79433K49626J22951J4903k2355
17390.8a374810k2354m8436j41579j78837K9806M39641Q08493R38894Q68105O96720
17389.4B015643M73173K16094k6080j75111j78837p8242N5887J15499O3338n2161j26676
17387.8B302527j30402p4515L3532J71385K57078K38450J78837J26676Q9418p451k01192
17386.2B984343m28463n96124n84946l68852p4515J08047J34128J00596P8241M8435
17384.7A400890k2354j41580l20416n14157o33381n81220l61400j15499N9612J41580
17383.3a087925J26676O7064K2354L7258J8629r6870k04918j45305M8435J41580K6080
17381.7a046942j45305j30402P4515K34724J71386p4516k98062l31593j71386L3532
17380.3a684049J41579R6870k2354p4516j4903R6870J41580Q9418K6081L7257J15499
17378.7a050668J86289K12369K57078L39045L83755K64530J8629j71386j93740j37854
17377.3A08047j67659k83159l20416k16095m4709R6870J93740K42175J97466N2161
17375.8a41579q9419j52757j52756j49031j22951n2160M4709J49031K83158L76303
17374.4g452L24143R6870j75112l61399m61996m69447m17287l12965k19820j52757
17372.9b157222m0983J34127K98062L80029L61400K94336K16094J41580M8435q1967
17371.5d06109j97466k12369j37854r6870j45305j78837o3338J78837L87480M35916
17370.1d35915K86884%k42175k83159j37853K6080R3144J49031K49627L35319L05514
17368.5C46497J86288P0790j4903o7064m4709O3338J52757J34127K9807j15499k60804
17366.9D80625l57675l24142j82563l725J37853K38450K60804J78837P451j19224j45306
17365.3A71385q5692p452N2161P452r6871j26676K2355K45901L46497K75707J82563
17363.7I87330J63934J63933J26677N2161o3339j86288k94336l61400m50818n66318
17362.3d28464n70043l46497P452K60804L05513J97466K9806j19224k16095k86885
17360.9a166167l91206n51414o37107n17882k42175J4903J71385K53353L31594L91205
17359.4b343511L72578K60804J00596m4710j30402j56482j11773j4903R3144J67660
17358a806999K49626L94932O11027P67509P41428N02980J90014r3144k64530l09239
17356.5I83604k83159k53352k45901j86289j4903K27272M13561M65721M21013L76302
17355.1A903869L61400L57674L01788J82563K6080j11773k30998l31594l76303l46496
17353.7A736210k34724q9418O3338K23546L46497L46496J90015k9806j67660j82563
17352.2B201931j52757j78836k71982l57674l61400k98062k49626k42175k01192o3338
17350.8a75111J45305K45901J56482j4903r3144p452J26677K12369K64529L16691TJ75111
17349A669146o7064k90610l46497j93740M4709K12369K08643J11773M4710K9806L726
17347.5A426971p8242j34127j19225p8241q1967j04322p8241K9806J41579K01192K04918
17345.9A330101K12369K71981L53948L94932L65126L16690K94336K64530J60208k2354
17344.4C941867k19821l46497l68851l24142l12965l68852m24737l65126k45901j78837
17343G86138k42175l50223m39641m80624m09835j93741P0790J86289Q9418k2354M4709
17341.4i61249K45901L53948K57078M8435j22950j78837j41579k2355J26676K30998
17340a63934K08643J00596L3532J15499L09239M02383K42176r3145l57674m28464l57674
17338.4A1177k68255k01192j34128r3144j22951j71385j30402J8629J75111K45901
17337f70639K01192Q1967q9419k27272k53352j67660p0790k9806L726J22950K64530
17335.4h34573L24142K75707J78837O3339p0790k53353m09834m99254n40237n47688
17333.9b313704n06705l87481j60208J63934M99254O92993O55736M43367J97466K9806
17332.5f85542n2161r3144p8241J1177J26676K16095K34724K16094J67660N5887j67660
17330.9d8435m35915n70043m28464q9419K12369L16691K57078J86289J49031Q5692
17329.5c65126k6080j26676j52757j19225r6870q1967m8435L726M0984L7257k9806
17327.9i64975j45305k23546j97466r3144l726N2160J19225K04918K23546J45305M8435
17326.3h34573N9612J41580J93740J45305J1177j37853k45901k86885l12964l46497
17324.9a613259l16691j45305J34128M21012N92398O07301M80624L31594K98062M47092
17323.4A236956O89268Q75556Q86734O70639K60804j26676k83159k57078k71981m09835
17322C271228m95528l91206k19821j00595K2354J97466L09239K49627Q1967m4709r3145
17320.4B786877q1967K2355J60208J82563J8629k12369l80029m43367m21012k79433
17319A352455o7064J19225K08643K16095J26676r6870l35319m28464l68852l20416
17317.5D06109l01787j78837Q1967L24142L72577K94336K38449K16095J63934R3144
17316.1A710129N5887O3338L3532j04322k98061m06110l61399k27273j60208j93740
17314.6A11773k34723k57079l05513m17287m84350l57674q9418J22950J56482R3145
17313.2a661694P0789J08048R6870k2355j75111k34724j41579K6080J63934J90015
17311.8a579727J26676N9612P4516J71385K83159L53948L39046K16094J1178j75112
17310.3a19225k34723j63934q1967o3338p4516n2161m4709j00596k19820l27868l61400
17308.7a844257k79433q9419J04322K42175L53949N32785P41429Q45750P78686N84946
17307.3A970933M06110L35319L76303M32189L80029J71386r6870l09239m17287m54544
17305.9B794329m43367m17286l98658m24738m95528o03575o74364o18478l61400k2355
17304.4a665420K23546L12965L09239K83159K42175J93740J49031J26676J34128K04918
17303E14157L35319M43367M17286L01788K16095K45901L42771M28463M24738L16691
17301.5C986576J26676p4515k23547l05513l16691l01787l42771m50818n40237n17883
17300.1A039490l87480k60804j52757n2160L3532R3144J75111L01788L72577K57078
17298.7A419519L726j82563Tl7257J37853K68256K94336J60208p4516k71981l27868
17297.1A207150k90610k57078k86885l12965k38449l7258J90015K68255J93740P0790
17295.6E06705K6080P4516J63934K53352L24142L27868K49627J22950j4903j45305
17294.2A888966k23546j75111j4903J67659L01788L98658M76898M73173L16691N2161
17292.8C662434k27272m54544n77495n40237l09239M8435L39045M09835K60804K9806
17291.3B641572j30402j45305l7258J11774J56482J4903k16095l80028m02384l35319
17289.9A277940k68256k04917j22951n2161J8629J08048K01191K01192P0790j37854
17288.4A091651l53948n47689n99849l72577J04321N14157O07301M91802M02383L65126
17287A702678K34723%k30997l87481n06705n66317m65722k34723k2355M0984m0984
17285.4d76899j78837k75707k90610k64530k90610l46497k94336n2161K68256M88076
17284a713855N92398O18478N77494M61996L09239K01192J11773k6080k01192l31594
17282.5E99849l42771k57078j75111j08048k6080P4515J41580J19224P4516J11773
17281.1B12369K90610N02979O33382O25929M39641P0790l83755p07896p74961o92993
17279.7B16095o11027n51414m02383j78838J4904J11773J45305K16095L46496M58270
17278.2b34724M61996L72577K68256K23546K12369J78837J67660J52757P4515j08047
17276.8A769742l09239m35916m91802Tm21012k86884j34128J4903J56483K42175K08643
17275.2a78837J41579J60208K45901K34724Q5693m0984n5886k9806J4903J86288M61996
17273.6A225779O40833N29059K16095p0790j71385j37854j15499k57078n51414p63783
17272.2E43963o81817l65125p0790M8435K9806l3532j08047j71386j52756n2161M8435
17270.6i64975P0790L7257L3532P8242J56482K53353L68851M76899M95527L31594j4903
17269A322649l83754o22204o48285n40237l91206k71981j78837p8241K6080Q9419Q1967
17267.4a594630N2160N9613Q9418P8242K2354k6080m4710k9806L3532Q1967J1178k08644
17265.7a475406m06109m09835k42175q1967j1177M4709J34128K12369TJ15499k6081
17264.1a933676j37853j45305j08048r6870j34128j49030j34128j30402p0790J82563
17262.7b857667N92398Q45750P45154L91206O3338j19224k01192k42175Tk08644j41579
17261.1a374810p0790K6081J49031L31593N66318P30251O89268M24738N9612k49627
17259.7A281665m39641n02979m54544l12965j00596J30402L42771M73173N32786M88076
17258.2A438148L35319P8242k08644m24738n14156m99254m47092m54544n36512o18478
17256.8a851709n81220l83755j52756l3532k6080%Q1966J82563K83159M24738O18478
17255.2a438148P30251O48285M06109J37853o3338j56482j19225K9806K08644L01787
17253.8F85542K86884K34724J82563J08047P452j15499k12369k23546r6870J37853
17252.3I94781K90610K12369k6080k12369Tr6870K9806J41579K19821K16095J45305
17250.7A702678R6870P4515L7258k6080m8435m0984p4515j63934j78837m0984J63934
17249.1A501486L09239TJ90015p452j82563k60804k64530l16690m69447o29656o74365
17247.6d95528o03575m76899l24142j49030%Q5692J30402J71386K38449K94336K79433
17246h49476J97466J00596M8435TP8241Q9419R6870J15499J30402J00595j8628j86289
17244.3d8435l39045m28464m58270m28464l53948k75707j75111k6081J49031K94336
17242.8b090158L76303M35915M80625M21012K53353J15498J56483L16690L83755L50223
17241.4A199699L39045M21012M58270L01788m0984m09835o11027n58865l65126k30998
17239.9E02979j86288j45306j08047j56482k90611l01787j45305j1177o7064j97466
17238.5a106554k64530k79433k83159j71385N9612K08643J45306J8628P452M0984l726
17236.9a628162m0984R6870L87481O29655O25930L42771j30402n17883o11026m13561
17235.5a259311j49031M8435K27272L83755M54544L87480K49627J4903l46497o92993
17234f81816p52606m28464M8435L39045K86885L726k49627k68256l7257K30997L65126
17232.4a143812L42771K16095L3532j45305k23547j86288j15499q1967o3338l3532
17231a400890%L7257P0790TK6080l726J8629L3532j4903p4515p8241p0790j08048j19224
17229a613259L726K19820L87480M65722N14156N17883L80028O7064k49626m09835l76303
17227.4i3144k64530j90014j67660j37854q9418n5887p8241q1967K2355J90014K98062
17225.8f48284K98061K49627K19821K34723K34724J78837M4709r6870j22950m0984
17224.4E51414J8629m8435j67660k38449k23546j52757k2355J08048J41579O3338J8629
17222.8D8435P8241J45305J22951J04321K12369M02384N25334N32785M65721L09240
17221.4B947086p452m13561p04171p78686o81816n47689m39641l61400l20416l31594
17219.9a639340l24142k42175j19225n5886o7064n2161R6870L39045N32786N96123
17218.5i35169N40237M35915K79433K6081k90610n14157n02979k53353L3532J67660
17217a013410J30402R3144J60209K98061L61400L12965K08643J30402J22951J60208
17215.6I64975J56482N2161j08047k01192j56482n2161%P451p451m0984r6870j11773
17213.9D06109p8241j00596k34724l76303l72577k60804j82563j52756p4516N2161
17212.4a374810O3338r6870l05513l80029k75707k9806K83159N55140O55735N25334
17211c80029K38450l7258j90014k19821j71385n2161J52756L53949L94932K42175K6080
17209.4C57674p8241q5693j19225j41579m0983J37853K19821J52756R6870J15499J08048
17207.8G22800%r6870j04322j26676k86885m95527n55140m28464k38449o7064R6870
17206.2a579727K75707M24738M58270L12965P451l16690m54545l20416j4903K38449
17204.8i68701L09239K42176J56482J11773M4709p4515j63934r6870J30402L80029
17203.4G0790N47688O07301N66317M50819L20416K27272J67660N5886q5692j60208
17201.9B768249j67660k23546m02384n77495o22203n62592m91802m39641l35319j49031
17200.5a203424N2160K01192K71981K53353J52757j8629j97466l16691l12965k34723
17199a352455j82563k38449l05514k49626l7258K08643L53948L94932L72577K94336
17197.6g41429J26677p0790k16095k01192p4515Q5693J71385J90015J86288J30402
17196.2d13561l7257k90611m69447m17286k34724j52757k75707m35915l94932j45305
17194.7c267502J52757L01787K90610K12369J93741K27272K08643N2161k04918m02383
17193.3b235463m06109k64530j11773k2355L726J4903M8435J49031K98062L94931L16691
17191.7a814451O3338j97466k68255j00596J34128K12369P0789j56482k71981j93741
17190.3b522348p451J19225J41579J22950J63934K60804L16691K64530J22950k6080
17188.8a043216j22951j71385k04918k38449k23546j15499N9612K16095K98062L80028
17187.4a166167M80625N40237M17286J86289j4903j22951k27272m09835n77494n81221
17185.9a475406m02383j97466j11773j19225p4515R3144L24142M76899N17882M88076
17184.5d80625M09835J97466j63934n66317p93589p63784n73768l27869l7257K75707
17183.1b824135M88076M50818J67660j34128k27272o7064J86289L42771L31594K38449
17181.6a046942J56482J56483J86289J37853k9806k27272k94336k08643q5693m8435
17180.2a304020n2161j4903N5887P0789P452j1178Q5693K49627L53948L68852L65125
17178.6A75111L83755L53948K04918m4710k60804l57674l53948k98062k86884l20417
17177.2h04767l65125l20417j34127J19224K90610K94336J71386M8435L7258J71385
17175.7d91802L94932N92398O63187N58866L05513l726k45901l46496l57674l20417
17174.3G48880k12369k9806J15499M0983k08643l91206l57674k16095j08047p4516
17172.8f92994p0789n9613m8435k9806j4903Tj8629j4903p4515k16095l53948l53949
17171.1a963482j86288J1177R6870L3532r3144j34128k2355J63934K53353J97466Q1967
17169.5a561098l7258j67660l24142m06109l80029l05513k45901j90015r6870N2161
17168.1c662434K19821L42771L61400K75707J78837J49031J90014K49627L09239L05513
17166.7a080474J63934q5693k57078k19820k6081J52757K79433L61400L72577L20416
17165.2a8629K27272J34128j4903j75111k12369o7064J41579K57078K83159K79433
17163.8H34573K57078J75111K9807j11774j82562j56483n5886j4903q5693j97466k45901
17162.2B45901k86884m43367o92994q30847p04171l42771P0790L83754N10431M95528
17160.8a594630M32189L76303K90610J26677k6081q5693m8435k9806p4515j19225j15499
17159.2h68105r6870j04322j49030j78837j97466k42176k86884k42175q1967P8241
17157.7b369591J37854J60208L09239O11026Q56928TN96123J90014j52756l01788k53352
17156.2F40833j75112j78837j86288n5887J97466L42771K60804P4516j1178M4710J49031
17154.6A102829J93740J08047j11773l80029n43963n02979k79433M8435L46497N51414
17153.1E32785O40833O14753M65721K12369m8435j82563j45305J1177J90015K83158
17151.7B574508K08644n9613m06109o59462p22799o59462n43963m21012k98062j82562
17150.3a169892p8242M0984J45305J52757O7064l3532q5693r3144q9419n2161M0984
17148.7a154989J71385K34724J86288M8435r6870j37853m0984J34128K42175J75112
17147.2b38449l7258k71981l83755l16691j45305L726Q9419J71385K68256L12965K30997
17145.6c16691N5887j15499k38449l27868l68852l20416j78837j1177J11773J60208
17144.2a549921J22950N2161O7064K04917L72578L94932K42175l726k64530m95528
17142.8h56928n96123m58270j11773K45901M58270M88076M06109L12965K60804K04917
17141.3C53948M0984k23547m32189m39641k75707q1967J00596K94336M54544N14156
17139.9C05513M88076M54545M21012L31593J56483m0984k12369l20416l05513j04322
17138.4A173618J93740L57674K68256J4903j75111j97466j26676q9419j19225j82562
17137A117732k57079l20416k86885j11773J19225K42175J56483m8435k01192j90014
17135.6B19821J1177L01787M99254M76899K53352j8629j67659j60209l7257R3144J41579
17134A613259Q5693L726m8435r3145j63934k27272k19820j63934j11773n5887J1177
17132.4F29655Q1967J11774Q5692M4710j4903j08048k34723l57675l80028k30998N2161
17130.8c20416L20416M13561K75707K6080k08643l91206m88076n06705m58270l94932
17129.4a732484l31594k38449q5693J00596K42175K53353Q5692j86288l50223k60804
17127.9b503719J1178K27272K64530K01191J30402P8241K9807K2354P8241J60209K23546
17126.4a076748L20416M95528O63187O74365N06705L16691K04917J75111J67660J52757
17124.9B600589J04321l725j78837l53949m69447n10431m43367k60804r6870r3144
17123.5B94336k49627l61400k90610j00596P452n9612k23547l27868k98061j82563
17122a792096j00596j22951j71385j08048Q9419L39045N17883N66317M99253L91206
17120.6A08047L46497L91206M28464L39045J49031%j4903P452n5887k12369l61400
17119A125183l68851k45901p4516K9806P452q1967j19225J1178L16690O25930P33977
17117.4A959756N81220K75708L725j78837k94336l46497l31593l09239l50223m58270
17116E51414n29059m88076l83755k83159k16094j34128J1177J78837K57078K04918
17114.5h30847J04322K9806k9806j04322j49031n9612J71385M24738N25334M24738
17113.1E06705J45305j78837l98658m35915l42771j67660N9613K75707L65126K64529
17111.7I3144Q1967m4709o7064l3532j8629m8435j86288l80029n25334m95527l01788
17110.1a926224m4709J86288M06109O03575P11623O18478L39045J1178k08644k34723
17108.6D61996j41580k2354M4709J8629r3144k23547k86884k98062l35319m21013m35915
17107.1a732484k75707k9806R3144L726j37854j30402N9613K83158L83755K94336R6870
17105.5a091651p8241j71386j90014j78837q5693J15499L42771M65721M58270M61996
17104D8435N58866O48284N99849M28464K64530J49031j1178k27272l76303l31593j15499
17102.5A635614J04321J45306m8435m06110p56331r20266q45750o29656m24738l16690
17101b462735k90610k68256j93740m4709J30402K60804L24142L39045L50223L27867
17099.6a527567K45902J82562J97466K57078K27273Q1967q5693j78837k08644k12369
17098.1a020862j90014j22950l3532R3144K79433M99253O14753N92397M65722L01787
17096.7A479131J19225n5886j22951q5693n5886j08048j49030j00596k6081q1967k75707
17095.1E36511m47092m80625l39045p4516J86289K98062K45901J56482J41579J15499
17093.7C39045P452j26676j45306m8435K9807l726n2161J1177K45901N14157O33381
17092.1A404616N29060K49626p0789l12965l80029k04917J30402L87480M21012K57078
17090.7B410574M0984j78837m06109n66318n62591m06109k27272j67660k49627l61400
17089.2f74365l83754k64530j19225k6080O7064K71981N51414P04171O59462M91802
17087.8A277940L09239J26676j8629%J86289L91206M69447M50818M09835L12965J37854
17086.2D053640P451L7258J41579J19225q5693l24142m21012l72577k79433k23546
17084.8B652750j93741j63933j11774p0789l7258K2355J60208L27868M06109L09239
17083.3C301034R6870m8435o3338q9419k60804n25334o52010n66317m24738m06109
17081.9C61400m65722m54544l01787j15499P451M4710Q5692J93740L80029N43963N92398
17080.3H71831N10430L65126K45901J22950j8628j34128j63934j56483j60208j49031
17078.8A333826n5886N5886P452k64530n43963n70043l42771r6870J1178N9612J63934
17077.3b42175K49627K23546J04321N2161Q1967R6870P4516J00596K34723L65126L50222
17075.7A691500K01192M4709j8628j1178k2354j00596j90015j97466j00595%j8629
17074.1A277940j49031l09239m32190m99253m65722k94336m0983J75111L39045M99254
17072.7A00596O63187P00445N51415K90610P8241j1177M8435J75111K53352J56483
17071.2C006698j04322l53948m69447m32190l27868j97466n5886K9806J8629p4516
17069.8A039490j67659k34724k94336l65126l94931l16691j82563j04322j26676j71385
17068.3a318923j78837j60208j49031q5693J19225M35915P30251Q56928Q23395O52010
17066.9A725032M13561J56483p4516k57078l50223k98062j45305m8435q5692j49031
17065.5H86734j30402o7064q1967j63934j90015j22950p452J22951K68256L05513J60208
17063.9I79878p0790j60208l7258J04322Q5693j8629n2161p451j8629j15499j86289
17062.3E02979j41579n2161j4903j1177M0983J37854J75111J30402Q1967J19225J97466
17060.7A166167K38449K27272J60208J8629j60208k60804k49627k04917k45901l27868
17059.3C61400l65126l53948l46497l35319l01788k68255k38450j75111m8435N5886
17057.8b015643P8242P0789J00596J52757J67659J86289K71981L91206M58270M88077
17056.4C50223N81220P22800P71234N99850K30998j82563m91802o03575n40237m13561
17055A024587l16690k30998l3532K90610O18478P45155O03575K79433n2161k57079
17053.5B671378l09239k60804k19820k42175k45901j56483%J41580K42175L12965L53948
17051.9B287624L20416J93740J4904j90015l61400m43367m02383k98062k19820j82563
17050.5G19074j52757q9418J8629J19224J37854L7258q5693n2161J41579L39046L83754
17048.9A516389K94336J86289R6870P451m8435L726J41579K27272J67660l725j60209
17047.3B429203k38449k60804k94336l12965k64530j49031n5886m0984r6870j86288
17045.9E29060k90611l50222l24142k19821j11773k9806Q1967K30998L65125M28464
17044.4C09239M21012L57674K86885K64530K75707K42175J04322m4710j00596q1967
17043B034271p4515p8241n5887n2161j41579k53352l01788k83159k98061k94336j63934
17041.4C7258N5886J56483M8435j22951j67659n2161J00596J71385J26676K2355o7064
17039.8C09239j08047j00596k6081J37854L12965L94932L68851L35319L57675L91206
17038.4B373317L87480L16690J71386q5693l91206n84946n81220m99254n02979n99849
17037C726o18478m50819j63934J00596K64530L50222L83755L39045K12369K2355j86289
17035.4B57078l50222l91206k38450K6081K38449L16691L12964L09240K53352J11773
17033.9H45750j08047l50223n17882n21608k90610O3338L01787L01788J45305m0983
17032.5a71385j45306j15499N5887K49627K75707J41579L3532J11773K68256L01787
17031.1A005958J71386j4903j19225j37853j22951j22950j67660k30998k86884l24143
17029.6c50223l16690k27272j8629K42175M24738M35915L24143J67659M4709k6080
17028.2G00445o3338r6870j86289k98061l42771k19821L7258K53352K60804J22951
17026.7A67660K6080Q1967K16095K60804J71385J4904j00596j37854j15499j19225
17025.3D65721j97465k68256k49627r3144J37854L42771M54544L98657J93740m4709
17023.9A140086j60208j22950m4710l725J4903Q5692K19821L31594L46496K34724M8435
17022.3B090158j26676k53353l20416l61400l83754l83755l12965j04321K57078O33381
17020.8G33977Q38299P71235N10430K30998P8241N5887K6080j45305l76303m65721
17019.4B257818l12965j22951j22950k71981l76303l53949k86884k16095j22950m8435
17018B2355o7064j82563k75707k98062k71981j97466J1177L16691N66317O25930N29059
17016.4G78686L53949J37853q1967k38449k64530k23546j75112j34127n5887M0984
17014.9A37854J04321O3338m0983j37854j37853p8242j1177l726q5692j82563j90015
17013.4e62592m8435J75112L12965K49626P0790k6081R3145L94932P15348Q34573O44558
17011.8B853941K30998j52756l01788k23546j08048p8241j15499j49031j45305j19225
17010.3A691500j41579k49627m35915n81220n58866l98658k04917n5887P452j1178
17008.9i38895q9418r6870P4515M13561P45154Q86734P82412N17883K30997N2161J8629
17007.3B596863K2355m4710k16094l65126l68852j97465L3532J78837J82562J22951
17005.9A944853R6870J30402J45305Q9419k2355j86289l61399m88077n17882m80624
17004.4C50223m28464l72577k53353j41579j52757k23546j78837K2354J93741J71385
17003a013410N2161N5886K30998M39641N29060M91802L80029K64529J60209l726k94336
17001.4A292843o07301p04171n02979j63934N5887R6870J22950K71981M76899N58866
17000H97911M02383P8242k16095l53948l46497k57079j15498M8435J82562K19821J82563
16998.4G22800J52756J49031J15499J1178j26677k19820k08643p0790J60208L76303
16996.9A061845M65722M17286L16691K12369N5886j56482l42771m28464m17287l94931
16995.5G89864l87481l16690j26676Q5692K04918J82563J56482K23546K94336K30998
16994.1A337552O3338j8629O7064J67660R3144j67659m54545n77494m73173j97466
16992.6a60208P8241K57078L39046L68851L24142J63934q9419l42770m58270m13561
16991.2F7064k79433j67660j00596l725J86288L83755M17286J97466j37853l65126
16989.7A97466m06109l68852l42771l16690k27272r6870%p452j04322j75111j86288
16988.2b034271j63934j60209j41579p4515K6080J04322J60208K16095K60804K53352
16986.7a553647J78837P0790l726K6081J60208L24142L76303L05513K30998K45901
16985.3C61400K90610K60804J37854J8629n5887j19225k08643k71981k42176j00595
16983.8G0790J19224L09239L80029K79433Q5693n5887k6080R6870J71385J04322l3532
16982.3A501486j26676j60208j82563j75111j15499k9807k6080r6870j49031j08047
16980.8C31594k2355K9806l3532k04917m06109m54544k68256%J15499N2161l7258p4515
16979.1i72426j37854k64530l42771k75707q9418J08047K49627L20416L27868K90610
16977.7g86138K04918L7257j71385k98062k49627q1967J04322K71981M54544N99850
16976.2H5693O25929N36512M09834K57079L7258j67660k53353j75111m8435J8629Tn5887
16974.5A289117j93740l31594l61400k79433j97465k04918k34724j82562J1177L05513
16973c80029N73769O48284M76899J75112m8435j34128j45305j34128j11773o3338l3532
16971.5H23396k9807m8435j08047k01192k68255j90015J1178K23546L27868L24142
16970H64379K83159K60804K71981K98062K90610J86289M4709k2355M4710J78837K83158
16968.4B984343K79433J63934j8629j97466l05513l39045k94336j97466r3144m4710
16967A937401m8435m0983j1177P451L3532J04322J71385J00596q1967j63934L726K57078
16965.3B268995L27868J86289K2354o7064j56482l01788m35915m43367l68851k98062
16963.8G33977k64530k57078k23546j52757m0983J04321K12369K79433K71981K12369
16962.4H75556J04322l726l7257K6080J00596N2161j04322k34724k12369j08047n2161
16960.8D06109p4515j04322j15499j37853k04918k38449j97466j37854j15499j04321
16959.4a024587o3338L725P8242K19820M50819O74364P71235O85542N06705L12965
16957.9B615492J11773m0984q1966P451R3144N5887j04322l16690m61996m43367k04917
16956.3A229505J30402L31593K79433P0790r6870j41579j22951j00596j04321j56483
16954.9A318923k57078l20416k42176n5886J08047J67660J37854N9612j8629p451K01191
16953.3A091651N21608P33977O78091L98657Q5693j08047j22951j4903J00596J34128
16951.9C498500J15499J34128J67659J08048q9419l01787l72578k83158j45305o3338
16950.4B768249l7258n5887j26676k53352l65126l12965m8435K75707L98658K34723
16949B477638m0983j63934j00596p452L726TN2161Q1967P451j19224j71386j15499
16947.3A907595j1177M4709%j49031k94336l05513j41579M0983R3144J1178q5693j04322
16945.6A005958o3338p451j8629j37854k86884l09239j49031L7258J34127J49031J75112
16944E29060K16094K16095J30402k9806k64530m65721m80625k98062q9418K2354P8242
16942.4d35915J78837K68255K53353J34128K2354k6080l7258k6080m0984j11773k30998
16940.8e2161l24142k86884j49031P451J00596R3144J8629l3532K6081J75111L09239
16939.2a15499L12965J78837n9612l16691n02979n29060m13561k68255j63934j08047
16937.8a985836k9807J08048K42175K98062K30998J30402P8241Q9418R3145J4903j45305
16936.2h75556l24143m17286l46497j11773J78837M17287N47688N58866M73173L35319
16934.8D35915K16095J45305M4709j78837m76898o78091o92993n43963l57674j93740
16933.3b280172%K53352M65722N43962M99254M24738L42771K38449J04322L3532N5886
16931.7F81816J19225J90014K57079K49626R3145j30402k30998j22951M0984N9612
16930.3A207150n9612j71386j37853K6080K04918K34723P4516j49031k94336l76303
16928.9E58866m99254o03575n36511k49627L3532J49031J41580J08047M4709o3338
16927.4i16540j04322K2355K49627M13561M50818M65721M69448L98657K08643l3532
16926A624436k12368k79433k27272j00596%P451m4709n9612L725O3339O3338J4903
16924.2H53202l7258j26676k45901l05513k27273p4515O7064J52757K12369K34723
16922.8E02979K01192J45305J49031K19820K75708K34723N5887k23547m80624n81221
16921.4D99253m73173k27272j4903N9613m4710k45901l42771j82562J90014N17882
16919.9b64530O07301M80625K71981P0790j37854l31594m02383k94336j08047j4903
16918.5a22950l7258p8241n5887l726J8629J1177K9807J34127K98062M65722N29059
16916.9A188521M43367K42175J1178j82563l12965l53948l35320l12965l39045l42771
16915.5b94336k68256j52756j82563l83754o03576o48284m91802k12369J00596L83755
16914b753345N29059N02979L94932L39045L98658M73173M39641K68256K2354j56482
16912.6D58270k16095j63934p4515k2355o3338j86289l42771m54544n14156n58866
16911.1b138593n92398n55140m17286j82563R6870L09239L42771J78837%j4903J45305
16909.6b827861L46497N14156O81817Q12218P97315O33381M28464K94336J93740P4516
16908.1A948579l3532j04322j67660k57078l42771l46497k86884k57078l42771n25334
16906.7g15348o66913n81221k45901J63934L83755L42771J56482K6081L725N2161J04322
16905.1i76152J15499Q5692N2161N9613P0789J4903j22950k38450k57078j93740j08047
16903.5a497760j4903J15499K57078L35319L61400L87480M54545N25333M88077L16690
16902.1A728758P0790j15499j60208j34128j56482k57079l68851m47093m76899m35915
16900.6g52606l09239j75111j30402j41580k9806K60804O11027Q79282R94781R16540
16899.2B123690N96124J49030j97466k83158k16095k27272l61400m80624m54545k79433
16897.8C68851r3144l726L726%K2355J8629p0790j97466k23546j26677K6081J00596
16896a75111O3338%K6080J34128K04917J19225m0983j04322l3532K2355m8435j67660
16894.3@j93740j04322P452N9612O7064O3338M8435l726m4709%J00596J34128%k08643
16892.3g4515k94336j56483N9613K04917K30998J60208J4903j52757k30997j34128
16890.8c72577P4515K71982M06109M80624M17287J82563p4516j56482j4903J82562
16889.4A397164K86885L46497M17286M65722L91206K42175J26676Q9418K2355j08047
16888C677337k23546k64530k90610l76303m73174m76898l94932l01788k42175j49031
16886.5D84350k2354Q9418R6870J1178j15499k53353l16690k57079j8629K79433M69448
16884.9D47093M47092K71982J11773P0789R3145N9612l3532q9418m4710K2355m0984
16883.4A315197k53352m69447m76899k68256n5886J1177p0790j41579j15499n2161
16881.9e77495p451K2354M8435P8242J11773J52757J49030N9613m4710p0789l3532
16880.3a11773l7258q9418q5693L7258J71385J97466J22950K9807L725J08048L53948
16878.8G00445O52010P63783N25334N2161l76303n73769Tm88076l50222j75112J1178
16877.2A67660J41579J93740J56483L3532j19225k08643j63934l7258N2161O7064Q1967
16875.6C65126J71385K90610L83755L80029K83158J22951k6081r3144m4709Q1967K12369
16874B127416K86884K57078J41580P451p8241q9418p4516j37853k86885l72577k34724
16872.4A546195J22951M76899O14752N32785L57674K16095J52757J90014K53353K38449
16871D701924Q1967j37853k86885l31593l01788k38450j75111j67660k42175l42771
16869.5B559605m02383l98658m13560m58270n02979m39642k30997N5886K27272J75111
16868.1A71385J8629n9612J8629J45305J78837Q9419m8435j37854j41579n2161P4515
16866.5B57078J67660K08643K01192J67660J26676O3338r3144l27868n10431m61996
16865.1b01192k16094L7257J37854R6870K6080L3532J34128L09239M50819M69447L24142
16863.5A602082P4515k08643m39641n40237n25334m61995l91207l16690k34724j71385
16862.1a613259j15499l7258M4709M8435J8629R6870K83159L91206L39045K75707L57675
16860.5H9419N40236O37107O11027N43963M76899L98657L01788J56482o3338l31594
16859C360646n40237o33381o70639o66913n62592l01787k6080R6870M4709j00596k23546
16857.5b23546k71982k27272j11773l726J8629k2354j1178J08048K94336M21012TL05513
16855.7F96719R6870j45305l24142l80029l46496l05514l05513k83159j56482O3338
16854.3a389713K53353L01787K27272J15499P0790J26676K12369K34724J93740TL20416
16852.7H60653N06705N32786K75707j49031m73173n36511l83755j63934L3532J90015
16851.3F92994K60804K38449J49031N5886j8628j08048k01191k64530k94336l16691
16849.8A93740l20416l01788k64530k42175j90014j1177K83158N66318O96719O55736
16848.4A065571N02979L01788J04321m4709j26676j56483k04917k86885l80028m32190
16846.9C42771m13561l31593k12369p4516P8241K38450L76303M32189M13561L65126
16845.5A214602L16690K27272Q1967q5692k27272l65126m69447m69448l35319k23546
16844.1c35319k64530l87481l91206j97466L7258J56483J63934J11773p452j56482
16842.6a270488k12369p8241J19224J93740P0790j22950k60804k71982j82563j8628
16841.2b034271K04917M69447O78091O96719M69447J04322k12369l87480m58270m24738
16839.7h94185l12965j67660n9612l7258q9418k30998m02384m80624l16691O7064M80625
16838.2b444106P22799P22800N73769M13561L24142K71981J82563J19225J86288L98658
16836.7A471680O22204P00445N66317K75707p8241l76303m99253m54544l76303l87481
16835.3A464228m76898n17883l98657j52757Q1967K12369K16095J22950l3532k27272
16833.8B90610l42771l20416k27272Tl35320m02383l09239j04322J19225L31593N21609
16832.3a005958O48284O52010N70043M43367K34724o3339l53948m95528m84350l91206
16830.8b45901k64530l3532K38450L94932L35319K12369K30998M24738N84946N73769
16829.4B451558M21012K30998N2161j15499k57078l46497l42771k30998m0984J49031
16827.9A970933K45901K27272J41580M4709m8435j37854j67659j22951k6080M0983
16826.5B168399J1178j04322k16095k38449j41580J1178J45305J93740J67660Q9418
16825.1B086432K6081K2354M8435TL7258L3532J8629l3532q9419q5692n5887j30402
16823.3A926224l12965m58270m43367k98061j71386j37853j56483k12369k60804k45901
16821.9g71235j52756L725J37854J90014J97466K23547K94335L72578L76303K79433
16820.5A151264J11773m8435j56483j97466j90014j93740k57078l39046l68851l05513
16819g93589k57079k90610l80029m47092m65722m43366l16691o7064K04917L46497
16817.6b909828L57674L27868L01788K34723J45305J26677K08643L27868M32189N62592
16816.1A15499P45154Q86734TP41428N02979K12370k9807j60208k16094l05514l98657
16814.6B980618l46497j30402Q9418J82563K19821K64529K23547J4903k01192k45901
16813.1C051407j56482j34128k64530l94932m09835l01787j60208n9613k9806m4709
16811.7A095377l7258K2355N5886%j19224k01192j45305K9806K64530M21012L91206
16810.1A777193J82563r3144k98062l24142j52757J34128L91206M65721L98658K75707
16808.7B757071J30402p8241k90610l87480l12965j60209k2354P0790J37853J67660
16807.2B011917J78837K16095K49626K42176K34723K94336M17287M39641L01787R6870
16805.8D683295o3338j71385k49627k90610k98062l68851n21608o74365p33977p19074
16804.3E92398o40833m47093j37853J60208L20416L87481M84350O14752O78091O25929
16802.9B637846M84351K94336N2161k08644m32189o18478p97315r27718r38894q27121
16801.5a281665o18479l35319j1177K94335M50819M13561K75707J11773l3532j71386
16800i05363k83158l20417k60804j67659q1967l726J34128L24142M58270TL20416J67660
16798.3a60208J08047J63934K71982L46496L83755M28464M84350M61996L16690J30402
16796.8B935908k2354j60209l39045m99253m91802l35320j56482n5887J1178M4709
16795.4I31443j1177j41580k19820j71386p4515p452J4903J1178l3532j19225j78837
16793.8@j71385j34128j08048r6870p8241%J45305K86885K90610J37853m0983j26676
16792.1A04322j15499l3532J34128L68851N25334N21608M02383K45901M8435j78837
16790.7B023094l09239k71981j49031o3338l726O7064J08047R3145N9612Q1967J41579
16789.1A777193K04918K90610L57674L35319J67660o7064k53352l80029m95528o18478
16787.6A318923p45154q01041p52606n77495l39045j41579j4903P0789J30402J63934
16786.2a687775J75112J41579L3532j04322j49031K6081L50222O48285P67509O96719
16784.8H97911M95528K38449P452j56483k49626k75708k38449k16095k42175k79433
16783.3a8629k45901j26676k9806L726L3531J04322J49031Q9419j4904m8435K6081
16781.7g8241J22950J90015K45901L27868L94931L61400K23547P0789K2355Q5693J45305
16780.1B112513R3144p8241l12965m88076n17882l31594M8435M58270O44558M35916
16778.7B064078l7258m21012m61996k71981j00596k2355P8241K60804L98658M17286
16777.3A903869L61400K83159J63934j1177j93741k68255k04918p451J86289J97465
16775.8B410574l725k53353l24142k60804k38449k90611l27868l35319m02383n14157
16774.4e40237n25334l80029j93740n5886J8629K2354%O3338K45901L98658L31594
16772.8f14752O3338j97466l16691k83158p4516K42175N10431N88672N17882M09835
16771.4H45750L09239K38450K90610M58270N58866M32189J67660k9806j11773j56483
16769.9C002972j63934n5886J63934L87480N02979M32189J97467o7064j82563j15499
16768.5D102075n5887j26676k86884l80029m13561m58270n25334n25333l80029j45305
16767H04767N2161Q9418l3532j75111k34724j93740j08047L725R3145K6080k08643
16765.5A15499m28464Tj97466L3532J11774P0789L3532P8241K12369L24143K86884
16763.9B12369J08047p0789j04322n9612n5887j15499j90014k38450k68255k19821
16762.4a002233n9612J30402J82563K6080j60208j90014j1178K01192K49627J11773
16761e21608k6080p452J26676J82563Q9419l7258o7064l7258o7064j41579j56482k9807
16759.3f92994J63934K64530K34724J11773j4903j08047j60209j75111j97466k38449
16757.8h12218k45901j49031p452L3532p0789j41580J1178L57674O78090Q19670P45154
16756.3A218327M91802J00596k86884n02979n06705l68852k04917p8242J1178N2161
16754.8g4515R6870K01191L09239L01788J52757k9807j49030j63934n9613J45305L65126
16753.2A095377M84350M21012K49627M0984j63934l57674m91802n02979l87481k23546
16751.8A63934j19225j22950j45305n2161J08047J90015J75111J56482K08644K30997
16750.4G93589J63934R3145J15499J45305N9612q5693j86288k42175l24143l94931
16748.9A37854l53949k64530j93740j37853P451K23547L61399L68852L39045L16691
16747.5H04767L24142L39045L31594K53352J08048j4903p8242j82562m09835o25930
16746H49476o55736m80624k86885j63934r6870l7258l725K2354O3338J11773Q9419
16744.4e88672J1177n2160m0984L726M4709Q1967J00596Q5693P451j00596j93740k53352
16742.7h94185k94336k49627q1967J67660L46497L35319J49031j11773k98062l35319
16741.3a266762k19821m4709O3338N5886K6081O7064J60208K38449K64530K83159L24142
16739.7d8435L16691K16094j1177k94336n06705n58866m35915k34724m0983Q5693J30402
16738.1a382261Q5692l725n5887m8435J1177P4516Q9418L726j49031k01192n9612J75111
16736.4a460503L05514L20416L46497L76303K64530L725j56482L726M02383O74365
16734.9A080474O18478L27868J4903k12369l80029n02979n36511m65722l31593j60208
16733.5e47688K2354J67660J71385K9807q9419k2355J97466M21013N73768O44559N92398
16731.9B160948L39045p0790m28464n84946n73769m84350l53948j71386P452J49031
16730.5a1177K34723K57079K30997K23547K64530K79432K04918J00596N2161L7257
16729A874063p8241k94336m65721m95528m65722m58270m69447l98657k53353q1967
16727.6a587179L3532R3144O7064n5886k60804m73173n73769m80625k16095R6871L24142
16726c032778L87480L24142K45901K42175L27868M06109TL20417K01192J00595J8629
16724.4e2161m8435j04321j34128j22951q5692p452J11773K45901L53948L94932L53949
16722.9I05363K68255J49031p452k19820m28464n55140n47688m09835j63934J22950
16721.4h86734L20417L20416J11773j67660l31593k86885r3144J04322J82563J04321
16720f22204m4709j30402l3532J93740L50223K83158P0790m8435K2354J67660K04918
16718.4D13561J26676M4709K9806M8435J08048K04917K75707K34724R3144l3532r6870
16716.8A449325j49031k49626l80029n32785o85542p86138p00445l98658L7258M28463
16715.4a967208O33382O40832N14157L91206L61400L27868K01192k2355j75111j26677
16713.9G78686P0790K49627L12965K34723K6081l01788o22204p52606o44558m09835
16712.5a058119k04918n5886J08047K86885M09834M76899N32786N77494N17883L72577
16711.1A963482K53352K16095J78837N9612r3144j82563k16094k60804l27868l42771
16709.6A248134k27272m4710N2161k2355j71385k08643q1967R3144J41579J4903j49030
16708F44559k04918q1967J41579L01788K53352l725l12965m43367l01788P452K79433
16706.4B79433L20416J45305j15499l01787l16691j34127J26676L39045TJ60208k9806
16704.9H12218j04321p0790p452M4710O3338j4903j97466l46497l20416j63934l7258
16703.3c42771p452k6080Tn5887j45305k27272j75111O3338M09835O59461O63188M06109
16701.6A195973R3144j11773j90014k64530l98658n21608n43963l91206j04321J93740
16700.1a043216L91206M35915L72577K68256J11773p0790k30997k71982j78837K9806
16698.7a86289K42176L16690J82563n2161j45305L726K49627L35319J82563q5693k79433
16697.1G63783l39045k98062k01191r6870%O7063R6870Q1967N9613J8629j8629o7064
16695.4F7064j30402j93740k01192j00596P4516J97466J71385N5887p452M4709J45305
16693.8A22950J97466J37854O3338TJ52757J93740O3338j82563k94336j37853J67659
16692.2E47688L61400L91206L80029L87480L50223J82563n5887k38449l01788k34723
16690.8A769742j00596P451K6081j8629m4709l7258o7064j97466l80029n02979m80624
16689.2b6080l16691p4515J26676K04917J75112J45305J52756K04918K53352L05514
16687.7A151264L83754M50818M39641L20417J41579m8435j60208j37854P452J22950
16686.3B671378P8242j15499l20417m09835l72577k45901l7257K19820M09835M21012
16684.9B298801K27272o3338k75707k64530p0789P4515n2161l98657o74365o44559
16683.4A56482m02383j82563m8435P0790J75111K23546J86289J52757J45305J08047
16682E84946l726j34127j71386q9418M8435J75111K71981L50223L76303L09239J34128
16680.4A851709p0790j97466k38449k30998k19821j71385o3338P0789J45305J34128
16679A009684O7064L3532J11773K45901K98062K08643K9806j04321j45305j75112k30998
16677.4A348729k98061k79433j60208j8629N9612P452j26677k16094j82563p0790L726
16675.8F7064p452q1967k16094l91206n32786n21608l57674k04917j63934j75112o3338
16674.2b649024J56483L20416L46497L27868L53948L87480L35320J75111M0984J8628
16672.8a86289J04322K04917K71982K90610L05513K83159J52757o7064k01192j41579
16671.3A017136l726Tj93740m28464n21608m24738k01191L7257J75112J97465J67660
16669.7a82563J34128R6870L7258L726Q9418K34724L05513K16095L3532j41580k71981
16668.2E55140l39045l65126m09835n32785o37107n47689k12369J67660L31594K71981
16666.7a717581J97466J90014J67660O3338l3532J4903J63934K60804K19821Q9418
16665.3c83755p8241j97466k27272j60208j26676j93740k34724o7064K90610N92398
16663.8g86138O29656M21012J19225j37854k30998j11773Q9418J90015J22950L726
16662.4C09239k9806L726j4903j08048j97466j93740q1967O7064J37854M4709j71386
16660.8b34724l80028m28464l05513j37854m0984l3531p8242j63934k98061m43367
16659.4b544702m84350k83159J19225N06705O25929M28464J00596o3338l726J04321
16657.9a494035M4710j78837l39046k86884j15499j8629m8435p0789M0983K49627M21012
16656.4a795822M84350M13561K49627O3338q9419j56482j26676k6081J19225K23546
16654.9f40833J93740K9807j52757k34724k49626k64530k42175n5887K71981N29060
16653.5h15944N17882K98062O7064j4903L7258J67659L05514L91206M21012M50818
16652A825628M76899M09835J60208j93740m69447n70043n21608m06110l05513k68255
16650.6A37854l09239l53949k71981n2161J71385K49627J97466J26676R3145O3338
16649.2E2161j4903j37854k64530l12965k68255j45305K2354J78837K75708K75707
16647.7c39045J63934J4903l7258M0984Q5692m8435k94336m21012l53948k04918q1967
16646.1a475406%P4516J11773R6870N9612j4903j26676k16095j52756N9612K68256
16644.5a315197K75707N9612k60804n17882o03575n06705l27868j56483J1177K16095
16643.1c125923M73173P00445Q19670P78687O03575M21012K98062J67659n5886l05513
16641.7G74961l98658k98062j71385j82563k53353k57078j56482%J49031K38449TJ67660
16639.9a49031Q9419%j19225k19821k01191n9613Q1967J56483J56482J15499M4709
16638.4a04322K9807J22950K68256L20416K86884K71982K79433J86288m8435k75707
16636.9A337552l16690j67660M4709J90014K08644J15499j4904q9418o3338L3532J11773
16635.3A389713Q5693m0984j75111k16095j52756p0790o7064j52757k38449k75707
16633.9H5693k64530k60804k16095j04321N9612J97466K49627K57078K68255K60804
16632.5E32785K19821K23546L16691M09835L87480K49627Q9418m0983j71386l27868
16631A888966m69447n36511n06705l50223p0789K49626M95528N77495N17882M06109
16629.6B201931L35320L16690K86885J93740L7257r6869j75112k64529m21013n92398
16628.1A821902o33381m76899k49626j30402j93740l24143l87480l27868k16095r6870
16626.7a214602L7258J97466L01787K34724J1177k08643k42175p4515J63934L05513
16625.3d88076L39045TL35320K90610K27272J82563J37854N9612k2355o3338j15499
16623.7A222053k71981m73173n70043m80625k53352M4709L57674N99849O44559M88076
16622.2A307746K68256Q1966l3532m4709Q9419K90610L94932L16690J26677n5887j78837
16620.7B563331k23546j86289j41579j63934k53353l46496l94932m06109l50223j93740
16619.2i6870%J26676J71386J67659J71386J86288K16095K23547J04321k04917n70043
16617.6D95528p52606o74365m47093k23546o7064N5887J67659K71982M28464N99849
16616.2a45305O40833M54544J19225j30402k01192j97466k42175k98062k60804j56482
16614.7d17286j00596j34128j71386j56482o3338M4709J37854J63934J34127J00596
16613.3d61996J19225J90014K53353K79433K86884K94336K64530J49031p452q1967
16611.9A285391L726J49031J41579m0983k19821j86288j4903J15499J15498J04322
16610.4A453051J49031K04917K04918J11773m8435k30998l53948l24142j75112l3532
16609I57523J8629P452%l726n2161j60208k94336m06109m61996m28464k49626P0789
16607.3a002233M39641O78091O55736L61400P451j71385j08048M4710P0789j04321
16605.8H71831l31594m50818l65126j63934L7258J08047N2161l3532m0984L726K2355
16604.2b90610L726L725l725r3145k23546Tm0984J26676J04322o7064k30998l42771
16602.5a277940m43367n02979m65721l42771k57079k19820j67660j1177K04917L83755
16601.1c099842M43367L76303K57078J67660J63934J93740K16095K38449L05513M28464
16599.6c09239N21608M91802K83159n5887l91206o37107p89864q53201p86138n51414
16598.2c077487k08644J45305M17287N84946O03575M80625K94336J60208J26676J97466
16596.8b75707L05513M13561M43367L76303K68255K12369K30998K75707L05514K68255
16595.3B824135J37854q9419k94336l76303l12965j71385J4903K30998L68851K86885
16593.9B619218j4903l80029o11027o55736o03575n29059m61996l53948j93740J1177
16592.4a173618K19820M09835N55140O40833N77495L76303J08047r6870k08643k45901
16591A162441k49627k16095j49031n2160P4515K01192K68255K12369N2161j26676k53353
16589.4I23991l27867l91207m54544m73173l72577k23546j90015l05513l80029j71385
16588b365865K64530O40832P56332O92994O07301N62591M73173K60804q1967m61996
16586.5A348729p00445o52010l94932j08047P8241K23547L76302M43367L05514J4903
16585.1I35169k71982m54544n43962o07301n99850m58269j71386J56482L83755M65721
16583.7a166167M47093L91206L01788K04917J41579J19225J30402J63934K53353M32189
16582.2A419519O52010P89864O96719L24142j78837n73769p00445o33381n40237n36511
16580.8G19074n73769m99253k27272J82562M73173M84351K75707J00596R3144J82563
16579.3A210876K23546J78837J11773R6870J22951J41579Q9419%n5887j8629J8629
16577.8B119964q5693l05513n25334o22204n77494m24738k38450j04321n9613l3532
16576.3h56928L3532J00596TP0790P8241TL7258J8629J08047K42175L05514K49626
16574.6E66317J60208Q5693L7258O3338J90015L27867L57675K71981J78837J30402
16573.1B369591Q9418L7258j1177r6870k45901l53948l16691j34128N5887J37853J19225
16571.6A650517M0983p0789j86289k53352k64530j93740k6081J82563K94336J93740
16570.1A367358n5886l12965m84350n55140m73174k08643J37854L72577M32190M09834
16568.7F29655M06110M06109L24142J49031p8241k71982l87480m24738m02383l68852
16567.2a8629l50222k68256n5887K16095L98658L80029J82562p8241k94336m21012
16565.8c09239m43367l65126k71981k19820j67660k6081K27272M80625N84946N10431
16564.4@L27868J15499l726K9806J45305J86289P0790j19225k27272k23546j97466
16562.8A04322k71982m17286m99254m02383j60208R3144K68256M17286O03575P48880
16561.3D84350P30252N21608K34723K6081p0790q9418p8242j04321j78837k86885l57674
16559.8H30847l68851l57674k98062j63934N5886K01192J34128p8241k30998j82563
16558.3d58270q9418j45306l05513l39045j45305J37853L57674N14157O33381O78091
16556.9H38299N96123M54544L35320K12369M8435j08047j78838j49031q1966m4710
16555.4A922498m8435q1967j08047q9419q5692j60209k75707l24142l05513l20417
16554A22950l61399l42771k30998j45305j71386k12369j82563j04321r3145j30402
16552.6a851709j49030j22951j11773j19225p0789O3338L01787N66317P60058P52606
16551.1A8629N25334J97466q5693k42175k94336k75707k27273j67659j30402o3338
16549.7g45154P4515K34724K90610J90014L7258m0984l725R6870J78837J86288J22951
16548.1F22204P4515Q9419J45305TQ9419L3532%r3145k57078l76303l46497k04917
16546.4g8241j00596m8435K6080J37854J93740J26676L726m4709M8435J90014K49627
16544.8G04171K27272K12369K79433L42771L01787J56483J8629q1967k08643l80029
16543.3A572276n06705n29060m76899m47092m39641l91206k75708j82562k04918l39045
16541.9b220560m35915l87481j71385J22950L72577N02980M80624L42771K01192J52757
16540.5a039490K23546L27868L57674K98062J86288p451k49627m09835l01787P4515
16539e40237M50818N66318M28464K12369R6870TJ45305J78837J26676l726j26676j45305
16537.3A486583o7064k2355n2160j19225j71386k12369k60804l35319m35915n47689
16535.9g37703n70043m91802l72577k45901l3532K57078N21608O33382O55735O52011
16534.4B68256N84946L57674J4903k49627l53948l12965j82563l726J11774J22950
16533C57674R3144J15499R3145j04322m32190o40832n55140k30998P0789J90015J56482
16531.4h86734N9613m0984j30402j60208o7064J22950L09240M32189M99254N17882
16530F55736M17286J93740l7257j75112k08643j78837r6870K6081J60208K71981L39045
16528.4A367358L16691J75111l7258k42175l65125m09835l42771j60208P4515K45901
16526.9F22204K90610K12369M8435j37853k68256k83159k16094j71386j63934j78837
16525.5b45901j41579n5887K6081M4709J1177J8629J00596J52756O3339j04322j75111
16523.9c05513j34128j04322j63934k27272k16095j49030m8435J15498L46497N66318
16522.5c20416O59461N73769L61400J34128p452o3338j19225k08643k79433k71981
16521D58270k12369j75111j78837j75112p8241J15499L05513L53949K01191m4709k30998
16519.5C39045k64530j75111k9806J41579K79433L09239J97466m8435l35319n14157
16518a00596m95528k64529O7064L91206N99849O33381M58270J56483j15499k71982
16516.6A058119k98062k08643n5886J19224K30998K34724J04321j00595k71982k83158
16515.1E29060j00596K08643M99253O18479M99253K16095p8242k45900l09239l39046
16513.7A497760l35319l01788k90610l61400m35915m50819l94931l53949k60804m0983
16512.3a728758K94336N81220O81817N99849M84350M17287L76303J78837k12369n62592
16510.8A110280n92398k98061N2160K12369J37854q9419l53948m80625m02383k19820
16509.4i23991j45306j97465k64530k90610k94336k16095J1177L01788M50818M13561
16507.9a154989L31593K57079J30402p0790k08643j67660K2355K01191K42176J19224
16506.5b98062r3144k60804l01788k16094K9806L94932P45154Q19670N47688P8242
16505.1A445600l24143n47688o03575n40237l91206k23546q9419J8629Q9418J00596
16503.6a065571L726j37854k23546j86288n5887Q5693J60208TJ49031J60208J41579
16502h08493P0790L726L7258J49031K19820J49031j8629j63934k12369j60208r3144
16500.5h27121k2355L7258P8241M8435k2355o7064o3338r6870j97466l05513l72577
16498.9a810725l80029l12965r6870K12369M21012L61400J26677q9419j97466k64530
16497.4b030546k86884j86289L3532K38450L35319L20416K16095N5887o7064m4709
16496a415793R3144K12369K23546J34128n2161l05513n17882n73769m76899l35319
16494.5c014149k23547j19224%J34127L42771O40833Q83008Q27121M95528J15499r6870
16493a4903j97466k38449j71386K6080K12369K68256K42175K83159L42771K86884Q9419
16491.4A128909j19225k04917j34128L7258K04917K53353J71385M8435l3532p8241
16489.9A274214j37854k27272k98061k83159j90014q5693p452Q1967K34724M47093
16488.5H08493N73768M88077K08643j08048l16690l57674k45901p4516L726o3338j67660
16486.9G48880j49031K2355J78837J67660J8629j52757k64530Tj08047J56482L53949
16485.3G07897L05513O7064j45305j78837r6870o7064j34128k08643k04918j34128
16483.9h9419j00595j08048r3144k2355K6081L725p4515j08047q9419m8435L726P0790
16482.2f29655J15498Q5693L3532P452P451o3338k01192l24142l46496k42176j4903
16480.6a572276K42175M09835L98658L09239K57078K86885K75707K08643P8241q1967
16479.1H12218k27272k83158k16095j00596l726O7064J22950R3145j1178n5886L7258
16477.6B34724J97466L12964L91206M58270M24738K08644q1967k68256k98062l16690
16476.1A263037l94932m69447m24738k57079o3338K6081k6081j60208k45901k27272
16474.7i79878q9419Q5693J82563J45305O3338J15499L31594N40237N47688L05514
16473.2A248134m4710l16690l50223j19225K04918L80029K98061J00596j8629l725
16471.8A378536O7064M8435j15499l35320m39641l53948k01192j19225p8241L3532
16470.4a15499J75111K04918P4515o7064j00596o7063l7258p0790j90014l65126n06705
16468.8a065571m76899k42175R6870L61400M32190L16690J11774l3532n9613j8629
16467.3e77495%l3532j08047j86289k98061m32190n43963m80624j93740J60208L09239
16465.8b384494J75111n9612j63934j08047K6080K08643M09835N66317N73769M65722
16464.3b90610L72577L87480M84351N47688N21608M17287K98061J90015N2161j45305
16462.9B835313l27869l87480l27868k38449j75111j08048m8435l3532r6870k01191
16461.4H90460k75708k98061k53353j78837Tl20416n40237o33382m58269j41580P8241
16459.9b309979J11774R3144J45305K30998K27272J30402K9806P452K9806L7258K6080
16458.3a240682Q1967K49627M47092N25334L98658J45305p8241j82563j93740j49031
16456.8C726k6081J08048J86288J56483Q1967K9806p452o7064j30402j90014k71981
16455.3a26676l65126l94932k94336j11773Q9419K34723K90610K68256J78837Q1967
16453.8a49031m4709k01192l80029n10430n17883l83754j30402J34128L31593M35916
16452.4a415793M65721M50819L80028K94336K27272J90015J78837J82563K04917K38449
16450.9A397164K53353K68256K68255K08643Q1967m8435p8241j4903M8435O3338O7064
16449.3B514896R3144J19225O3338j26676l61400m95528m47092k71982n5886J90014
16447.9A222053M76899O74365O37107L87480J34128M0983O7064Q9419M4709o7064j86289
16446.3C520854k45900j97467p0789N5887J04321O7064j8629j11773j93740k86885
16444.9B622943l91206m32189l35320j34127K6080P4515L7258n2161j60208k42175
16443.4A013410k49627j90014j11773l726J08047J49031L7258j60208k90610k86885
16442A4903j82563p4515l3532p8241j49031j34128o7064p8241j90014k75708k08643
16440.4a456777q5693j8628J1177O7064R6870N5886j1177k2355j1177p4515j75111
16438.8a624436j75112l7258J11774J45305N9612l726M0984J41579J78837J82563K30998
16437.3g48880L20416L16691J75111P0790J04321J86289J93740J30402P0790m4709
16435.8G74961k57079m13560l42771q9419R3144R6870%n5886k9806N5886J71386K79433
16434.1B83159L27868K38449K2355k60804m61996m65722k98061p8242O7064J19225
16432.6e06705J08047N5887K2355O3338J49031J86288J30402L7258l7258r6870j45305
16431.1c3532j78837j56482j34128j49031k01192k49627k23546p4515J52756L46497
16429.6i01637L76303K60804J00596k9806j78837l83755n21608m28464j00595K49626
16428.2a557373L98658L39045K60804L05514M09834M35916L09239J63934J08047Q9419
16426.7A263037j1178j90014l42771l80029l50222l39046l53948l68851l42771k68256
16425.3a684049j78837o3338J08047L57674N96124O59462M54544J26676r6870TL7258
16423.7B19821J67659K08644J15498j37853m50819o66913o85542n40237l80028k90611
16422.3b440381k45900j49032M0984K83159M35915M02383K42176P0789p4515j63934
16420.8a598356j56483l3532J49031K49627K79433TK75707K08643J04322L7258P4515
16419.3a30402J82563K86884K98062J78837p451j52757k08643k38450k79433k90610
16417.8c61400k08643q5693p451K2354M0984P0789J08048J34128P4515j04322l24142
16416.2f40833m17286k83159k9806K04917L39046L53948K60804J37854Q5692J41580
16414.8A52757K01191J78837Q5693P452J8629J63934L80028N51414N77495M69447K57079
16413.2C043956o7064m61996q15944j002233j043216r61249p07897k60804K23547N70043
16411.8a482857P07896O81817N66317M35915L46497L16691K90610K38449J60209M0983
16410.3B302527j52757l65125m65722m06109k94336k19820j37854P452J93740L35319
16408.9G97315M06109M02384L09239J26676r3144k83159m02383l98658k49627k6080
16407.5E88672J34128J49031J34127K30998M09835M76899K86884k9806k38449k57078
16406A885241k34724k38449j75112K6081K04917J49031r3144k45901j26676J11773
16404.6A263037K16094J04322j04322k49626k83159k98062l20416l16691k30998j15498
16403.1c35319m8436m8435l7257J1177M0984l726r6870j71386j78837j30402n5886
16401.6a054393N5886J82563K86884K86885J97466N2161q5693k19821k86884j93740
16400.1g78686O3338L39045M32190L57674K64530K94335L80029L87480K71982Q9418
16398.7B101335m8435p4515k2355L7258O7064N2161L725n5886j08047j34128j49031
16397.1A669146j56483j26676m0983J8629m4710j90014k83159k38449p8241J26676
16395.7F55736L20416M35916M06109K34723P452j60208j97466q1967P0789J30402L726
16394.1A825628k49626n14157p04171p67509o63187m32190j93740o7064n2161p8241
16392.6a896418j04321j37854j67660j22950M4709L01788N29059O03575N66317N06705
16391.2A22950M54545L20416M0984l09240n66317o07301m28463j26677J41580K75707
16389.8f81816K71981J93740P0790q1967j71386j22950l726K6081m8435q9419m4709
16388.2f81816l726m4709p0790K6080K16095L31594K64530J04321m0983j04322j26676
16386.6a30402j67660k08643j56482N2160L24143M69447L76303P4515k45901m32189
16385.1d4709m73173m02384k34723l726J97466K45901J41579L3532K9806J19225K08643
16383.6a82563K38450K12369J49030J08048R6870K9806j67660l42771k75707j1177
16382.1a45305K12369J78837j8629j56482j26677j4903M8435j4903j49031k38449k01192
16380.5f25930p0789P0789J90015K90610TJ41579l7257p4516Q1967K57079K94336J34127
16378.8I42620j45305m54544o74365p04171n02979j60208K19821M95527N81221M58270
16377.4E5887K27272m4710k86884m69447n10431l42771l7258K49627L98658M54544
16375.9c05513N06705N32785M32190K12369N2160J11774L16690M61996M39641L05513
16374.5C066310J37854r3144l98658o40833o55736m24738j00595J22950J75111P8241
16373.1A266762j15498l39046m80624m06109j30402J90014L42771K64530P0789j00595
16371.6E62592j75112j45305k2354K04917M50818N84947M80624J78837j45305l31594
16370.2A643065l50222l01788k04917o7064N2161L7258j11774k57078k90610k30998
16368.7h1967j45305j8629J56482L35320M80624N77495O25930O07301N29059M54544
16367.3C520854L87481L05513J90014J08048N9612j4903j37853k16095k01192k08643
16365.9C792836l42771n73769p33977p37703o18478m24738j93740%Q1967N5886k2354
16364.3B83159j30402k94336m61996m91802l27868n5886J82562K79433K64530J97466
16362.8e55140J45305J04322Q5692J04322K16095M09835N55140N32785L72577K27272
16361.4B198205J86289J82563J11773k9806j71386k49626k90611l87480n21608n73769
16360D54544m17286q1967K23546M09835M73173N06705N02979M17287K64529J11774
16358.5B865119J4903j8629L7258J63934K98061L24143K08643j4904k27272k98061
16357.1C353195k34724j08047j8629M0983P0790N5887m4710j56482k08643k27272k68256
16355.5B254092l20416l05514k64529k79433l05514k38449o3338P8241J04322P4515
16354.1G33977M4709N2161J04322K19820L31594TJ78837p8241l31594n02979n40237
16352.5E43963m02384j49031Q9419K19821K27272K23546K64530K90610K27272Q5693
16351A620711m0984j19224j97466l09239l94932l24142q5693K19820L94932L50223
16349.6A114006Q9418k16094m06110m09835k86884j22950M0983J49031J15499o3338
16348.1C726k90610m50819m84350m54544m32190m47093m50818l53948j00596J82563
16346.7c278679L39045K98062J52756N5887N2161N9612k2355k01191l42771l24142
16345.3c211615j75112m0983K6080J00596K57078M47093N66317N88672N14157L65125
16343.8e62592K01192J37854K23546L94932N32785O29656O92993O92994O07301M58270
16342.4D008931L50222L16691L12965K60803J19225n9612k27272l65126m58270m73173
16341C785384l35319k6081L46497N99850O22203M43367J90015m8436k27271l01788
16339.5E048421k64530j52757r3144j63934l01787l80029l42771k94336k98062l01787
16338.1B455284k04918j4903J34128J63934O3338j63934m54544p04171q08493p63783
16336.6b98062o59461n21608l65126j90014l726K27272M99253O81817N92397K38450
16335.2B01192j41580l24142k57078p4516N9613P0790j4904j08047j37853j22951j56482
16333.6a005958k30998k68256j78837j8629J37854K90610M84350O29656N70043L09239
16332.2G19074J4903j04322j8628J22950J93740J82563Q5693o3338j71386j41579N2161
16330.6H71831K42175K94336K19820J30402P0790%q1967j22951q9418m8435j1177L3532
16328.9A508938M8435p8242l61399o37107p45155o40833m24738k16094n5887J04322
16327.4a497760K49626K98062J60208p0789j97466j11773N5886J11773N5887K2355
16326i23991R6870K27272L20416L65126L50222K75707J90015K01192L05513L50222
16324.5A758564K19821l3532k19821k16094m0984J56482K71982K86884K53353K16095
16323.1B652750J45305J4903j41580k19820j78837q9419q1967j45305j30402P0790
16321.7A896418L98658O37107O29655L91206M4709k60804l94931l39046j93740j08047
16320.2B701185j34128k08643k71982k94336k68255j75112m4709J1177n9612j60208
16318.8A095377j60208j4903J97466L57674L72577K45901N9612o7064j49031k68255
16317.3A669146m43367n70043n17882k79433l7258N2161m0984j78837j90014n2161
16315.9e88672J08047J78837J37854K9806o7064p0789K9806J49031J41579%j15499
16314.3f7064o7064O3338P0790j00596k71981k30998%K45901L53948L12965J86289
16312.7D95528K2354j04321j19225j1177J08047J41579J11774P8241L725k34723n99849
16311.2a08047q83008r12814p26526m32190p0789L57674P41429R53797R64975Q79282
16309.7G63783P60058N99849L61400P0790k71982n88672q01041q27121o96719m61996
16308.3a091651j75111O7063J37854%j90014k90611k98061k79433k30998p0790J82563
16306.7b239189L94932M65721M13561L35320K68255J56483l726j67660k01192o7064
16305.3f44559J22951K57078L05513L50223L91206L42771J63934q5693k79433m09834
16303.8E14157n62592p52606q83008q64379p11622n21609l39045j19224J78837N21608
16302.4c539483Q19669R83604R50072P30251M17287J75111O3338J4903n5886j22951
16300.9D35915j11773l726J22951K04917K01192J22950j8628j71386l20416l87481
16299.5G4515k94336l725L65125N58866M73173K16095l726j52756l12965n14157o55736
16297.9b49627o59461n21608l46497j82563k2355J22951J97466J71385Q5693M4709
16296.5a359907Q9419J52756J71386J30402Q5693O7064K9806m8435j45305k01192j56482
16294.9a184795n2161M8435P4515L726j37854k45901k27272n5886J45305K34724J97465
16293.3a199699J37854J41579J97466K45901L05514L61399L72578K64529Q5693k6080
16291.9H86734j4903M4709K2355p0790j00596J8629J78837K34724J60208N9612%p451
16290.1A412068J8628P0790P4516j8629j08048o7064J37854L83754N17883M84350L24142
16288.6C230244J22951%m0984p4515j41580j75111j26676p8241j08048k19820l98658
16287A989562o29655p97315p30252m65721j97466r6870p4516j4903M8435Q5693J56483
16285.4g26525K83158L80029L57674K53352P8242j41580l35319l98658l61400l05513
16283.9i16540k64530j90014j00596m8435K9806K08644L87480M06109L20416L53949
16282.5A86289N25333O11027N17882L91206L42771K90611J60208K2354k2354k2355
16281.1C002972j00596k71981m54544n99849p00446p56331p19074n47689k83158k2355
16279.6a453051J71386K90610L68851L83755L35319L24142L80029M35915L76303J45305
16278.2A758564j26676k98062k45901j1177K38449L09239K01192N5887k6081p0789
16276.7A784645j49031k64530l50222l46497k42175n2161J34128K23546K16095J67659
16275.3A121457R6870%j60208l39045m32190l24142m4709K57078L68852K71981R3144
16273.7I09088j8628n5887m0984M4710J93740L27868L72577L31594K71981K16095J56482
16272.1B708636P4516n2161k34724m32189n88672o52010o18479n14156l87480k42176
16270.7i38895q9418L3532J00596J22950J63934K79433M39641N81221O03575M99253
16269.3A795822L20416J60209M8435p0790k19821l39045l12965j82562l7258R6870
16267.8A259311K34724L39045L42771K64530J86288Q1967p0790j56482n5887J63935
16266.4B589412L31593L98658M13561L35319R3144k16095l91206l57674j97465k6081
16264.9B973166Q5693M8435j49031l94932n21608n02979l76303j82563J1177J15499
16263.5A106554P8241p451n5887o3338l3532N2161J49031J90014J30402J4903j30402
16261.9A430696k75707k98061j15499J22950K19821J49031R6870J11773J00596l7258
16260.5A505212k04918k90610k86884k79433l50223m47092m13561j49031J52757K08643
16259e55140k9806l16691m43367m24738l46496j97466%J00595L7258l3532M0984K04917
16257.3a963482K60804J67660N9612N9613J26676J11773m0983j90015j52756J11773
16255.9a449325M47092O92994P67509O74365M09835O3338k42175m61996o40833o85542
16254.4d24738m88076p8241K83158L87481L20416K45901K23546K12369K23547K75707
16253A181070K94336K19820O7064p4515j67660k19821k68255l31594l83754l35320
16251.6a8629j63934M4709J04322m8435k98062m54544m50818l72577k90611j82563
16250.1b131142P452K42175L65126K45901o7064l83755n17882l91206m4709L80028
16248.7b295076O78091P11622M91802J71386q5693j97466k12369k04917j49031M8435
16247.2a043216L83754O89268P56332N14156Q9419l35320n88672n62591k98062L7258
16245.8c57674K71981L57674L50223K08643q5693m39641o96719p60058o59461m61996
16244.4b272721k04917P0789L53949O33381Q04767P41428M35916M4709k68256m35915
16242.9i6870m99254m17286k16095j4903Q5693J56482K45901K57079J19224m4709p8241
16241.3e02979j8629j1177m4710l3532j1177j19225l31593m88076n40237n70043n96124
16239.8c267502n21608l35320j22950M8435K08643L72577M80625N14157M99253M58270
16238.3a665420L65126K27272J04321M8435P0790J22951J45305Q5692%p451P4515J60208
16236.6b68256J75112J82563K30997K45901J15499j45305l80029m76898m76899m54544
16235.1a251859l87481j82562J63934M69447N32785L09239j8629k64529l68852l46497
16233.7a345004k60804j45305m0983O7064J78837K53352K12369Q1967n5886j45306
16232.3a199699j90014j75111j08048l3532J8629M4710Q1967Q5692Q1967J30402K49627
16230.7a013410L01788K04917J1177j30402j82563j67659j04322j1177N9612J37854
16229.2h94185K71981L87480K83159j8629k94336l46497k64529j97466j41580m0983
16227.8a255585P8241J63934J93740K01192J71385J30402J22951J26676O7064k2355
16226.4b2355j4903J26677K60804K45901J04321l7258j19224j60208k08644k64530
16224.9h9419k57078j08047J00596K12369J67659J22951K04917L68852M24738K83158
16223.5A430696J1178k68256m50818m95528m24738l01787j56483j4903Q9419R6870
16222d84350K9806j4903J4903P8241N2161p8241j67660l7258K90610N73769O74365
16220.5I31443O70639P04171P11622N40237K19821k2355q5693m8435m0983j08048k60804
16218.9C211615n29059q27122r87329r27717p45155n43962l16691j1177L27868N84946
16217.4g63783P04171O96719O03575L68851K2355k64530l31593k42176j75111j67660
16216D50818j08047K6080R3145J4903p0790To3338j82562l65126m43367l46497j71385
16214.3a236956m0984n2161j82562k98062k79433j37854J8629J08048K16094M13561
16212.8a471680O25930O96719N36511K34724m8435k01192k12369j34128L726J19225
16211.4A49031Q9418j49030m39642n55140m13560j56483P0790K16095K83158K38450
16210f66913J19225j4904j08047j60208j26676j4903R6870R3144P0790J49030L05514
16208.4b57078L65125K79433R6870q5692k30998k90610k42176j82562k08644k71981
16206.9a028313k30998p0790P8242J30402J11773P4515J1178r3145j45305p0790J26677
16205.3a106554L16690L76303L09239K04918J49031J41579J97466K75707K86885J45305
16203.9A296569j00596k45901j52757P8241K42176K34723J15499l726p4515j30402
16202.5A259311j78837j86289q5692J00595K86885L91206L98657L12965J37854p0790
16201B365865j93740j67660m0983Q9418J86289J97466P8241j75111m43367n96124n73769
16199.4G26525m24737k45901j37854Tj49030j00596k6081n2160j45306j63934%K57079
16197.7e99849M21012M32189L31594J93740P0790%J1177Q1967J37854J00596k2355
16196.1A158715j41579j67660j08047l7258J1177O7064J08048R6870J1177q1967j08047
16194.6H08493q1968o3338j00595j41580j60208j90014k57079k94336j49030J63934
16193.1d65721M69447N43962L65126J08048m4710k9806N9612J30402J19225j1177k01192
16191.5A043216l46497l35319j82563k9806J8629m8435j19225j75111k38450l12964
16190.1g26525l27868k12369l726K04917L16691K83159J49030K6081j4903k2355r3144
16188.5d21012k23547l16690k86885j34127J08047L65126N17882M80625L27867J63934
16187.1E81220N5887L726p452k2354j37854l39045m28464k94336m8435O3338l726p4515
16185.3f52010l7258J08048K71981L61400K64530m8435m02384o18478o11027m58269
16183.9a821902k12369P0789L24142M88076O03576O92993P11623N81220L20416O3338
16182.5A821902j11773j90014j82563o3338J41579L53949M17286K94336N2161j63934
16181B369591k83159l16690l31594l24142k64530j26676P4515K30998K27272M8435
16179.6A304020k01191m09835n32786n62591n06705l76303k86885k90610l39045l57674
16178.1b559605l53949l65125l39046j82562N9612L09239M76899N55140N14156L76303
16176.7a508938K27273J63933J82563K27272K34724J45305j1177j49031j67660p4515
16175.3g30251J1177L726p8241j93741k94335k86885j30402J37854L94931N29060N10431
16173.7a26676M13560L20417K75707K49627K23546TK60804K53353J45305J8629L3532
16172.1B291350J49031K23546K08643J93740K08644J30402p0790k42175k71982j97466
16170.7B622943r6870L7258J90014K19821O7064j26676k04918k16095l09239m88076
16169.2A695226n96123m95528k38449M8435K71981L61400L24142K60804K90610M09835
16167.8B332333M99254M35915K68255O7064j37853l72577n81221o29655m73173k16095
16166.3A192247m4709k2355r3144j90015k75707l01787k01192N2161L42771M69447
16164.9I27717L57674J04322j63934l87480n43963n29060l12964l726J93740J78837
16163.5a78837P4515j8628q5693j30402q1967P4515K01192J93740J19225J15499J90014
16161.9D73173K04918Q9418m8435j15499j67660l20416n25334n66317l35320k2354
16160.4a333826J41579J75111K57079M32189M69447K45901r3144k68256j60208J04322
16159b9806M13561O59461O92994M50818O7064j97466k90610l50223m65721m99254k83158
16157.4A67660R6870L61400L72577K71981J90015J34127L3532n5886k6081J04322K08643
16155.8A859160K01192J34128J1177k01192m58270o33381n99849l87480j22951J56483
16154.4d0983M35915O63187P60058P00445N14156K53353L726j22951o3338P8241J30402
16152.8C312211%k27272m06109m84350n14157n47688n81221n43962m32190l05513j97466
16151.2i27717j08048k6080N9612J63934L16691N21608O89268P04171N43962K53353
16149.8B190754p8241l65126n14156m65722k68256k9806J67660L01788L46496K90611
16148.3A576002J71385M0984p8242j78837k71981l27868l65126m02383m47093m43366
16146.9g26525l01788n2161J97466L53948M02384L76303L09239K30998J86288K27272
16145.5A203424L27868M35916N02979N21608M76899L31593J19225j15499l01787m06110
16144C096116m17286l72577l31594l61400m09835l53948j52757Q1967J41580o7064
16142.6H53202l98658n70043m43367j52756J4903o3338k23547k60804j45305O3338
16141.1a326375K64530L72577L01788R6870o7064q9419p8241j37853j90015q9418J15499
16139.6h27121K79433L27867L24143L09239K64530K27272K38449K45901J00596k16095
16138.1A274214n10431n96123m88076l31594k49627k34723k53353k42175j67660j8629
16136.7a818177J26677K01191J71386P4515j8629m8435L7258J90014K98062K23546
16135.2e62592k2354k94336m88076n55140m91802l35320j22950O3338J90014K57079
16133.8b362139K30997J37854M8435K2355K9806%l3532%Q9418J37854J49031J97466
16132.1a352455L24142M43367M61996L87480K49627J15498N9613J15499J93740J97466
16130.6A195973J08047J4903p8241k04917l68852n10431n81220n66317m47093k12369
16129.2a650517Q1967L46497M61996L83754J75111k6080j15499j37854j37853q5693
16127.8g04171K6080J00596p451k27272l65126k83159l7257K79433N40236O55736N96124
16126.2E73769N02979M95528M91802L46496N5887j90014k86885l12965l31593l20417
16124.7A024587k42175j37853l3532P4515J52757J26676j1177j49031j60208k9807
16123.3F14752J90015L68851M13561K57078l7258l50222n36511n21608l05514J8629
16121.9A11773L01788M32189L87481K64529J60208J41580J82563K34723K38450J41579
16120.4B596863j4903j22951j41579j26676j37854r6870Q1967L61400N43963N55140
16119C498500M58270L09239M4709l42771o85542p82412o40833m24738k79433k27272
16117.5I27717k16095k08643j75111j41579p8242K9807J97465L31594TJ82563j8629
16116A162441j37854j41579j22951j86288l31594m28464l80028k30998j22951j11773
16114.5a032039j30402q5693L726K6081m8435j71386k23546j41580L7258K12369L05513
16112.9a248134L31594L16691K49626J56483J04321J52757K38450K75707K30998J26676
16111.5I35169m4709k12369k68256j63934k6080L725j11773k57078l83755m47092m54544
16109.9a430696l68852k08643m8435M8435P8241J08048J86288K86885K90610J71385
16108.5h86734O7064R6870K12369K49627J04322j45306l31593l24142j15499J93740
16107h79282N06705P48880Q34573O48284K27272j93740l65125k38450%K16095L46497
16105.4A851709L65125K45901P8241m4709j37853l01788n32785o74365o59462n32785
16104c42771l57674j34128Q9419J97466J78837J52756J90015J97465J08048j8629l3532
16102.4B27272M4709N9613n9613k01191k19821j45305j00596j86288l46497m61996
16101a389713m69447l68852j75111J08047L94932N96124O22204M84350K42175L3532
16099.5G8241n9612k2355M4709P4516N2161P4515J45305J63934M4710j56483l12965
16098A26676l83754m17287m06109k94336q5693J34128K60804K64530J60208j4903j75111
16096.4h30847k01192j08047%O7064J60208L24142M80625N02979L57674J04322j30403
16094.8G26525k34723j82563p4515k2355m0984l7257J8629Q9418J56483K19820K45901
16093.2H64379J93740J04322O3338L7258j08048l39045m80625m09834k08644K2355
16091.8b60804K27272L87480M58270L98658K83159K04917J45305O7064l7258j34128
16090.3A739935j82562j49031m0984P8242J19224M8435j15499l24142n02979n51414
16088.9A19225m02384j30402P8242J19224N9613Q1967K30997L98658M28464K79433
16087.5A263037J8628k27272l39045k57078k2355J86289K45901J82563J26676J67660
16086A345004K34723K71982K27272R6870q1967k23546k12370j00595n5887k04917m69448
16084.4H27121o52010o81816o52010n81220m28464j52757J86289M47092N40237N10431
16083f37107L94932K12369j4903k12369l05514k42175n9612J45305K98062L35319K49627
16081.4A63934L3532k49627m88076n40237l98657j26677J60208L53949L83754K38450
16080d69447%j67660j93740j19225k2354N9612J08047J37854J67660K27272K60804
16078.4a1177J86288M4710m8436m4709l7257j34128k83159l16691j63934P0790K04918
16076.8e32785J56482k9806k19821l05513k57078j26676K6080J45305K30998L24142
16075.4e88672M88076O92994Q08492P26526M80624J78837j22950l68851m43367k64530
16073.9A587179O7064L12965L31593K08643P8242p452o7064j22950j97466k71981l27868
16072.3A590905l35320l12965k75707k16095j08047j1177n9613k64529m47093m43367
16070.9h83008k45901m8435M8435R3144J26677R6870j8629j78837l16691m02383l87480
16069.3b116238j93741J78837N58866P15348N88672K64530q5693k86884k27272Q1967
16067.9e21608M09835N29059M43367L05514K23546J52757O7063J4903P452l726p4515
16066.3A553647j30402j00596m0984k9806j4903P4516K38449L20417K49626J00596
16064.9B220560l726n9612j71386l91206n99849o52010m91802k60804j34128j56482
16063.4g00445j56483M4710L83754N73769M35915M4710l05514m43366m35916m02383
16062i61249l83755l09239j78837n9612j8629TL7258J90014L87481N51414O48284O74365
16060.2E58866O37107N10431L46496K53353L01787M35916N25334M69447K98061P8242
16058.8D415040q5693j04322K6081J52756R6870j49030l50223l42771j52757N5887
16057.4C561838J97466K45901J49031j15499m24738n77495n32785m43367Tm91802n06705
16055.8F18478m91802Tm99253m50818l42771k34724j49031k6080J30402K64529L01788
16054.2a371084K57078K12369K01192TJ75111J15499L3532j4903L725Q5693J11773
16052.6A1177l725k19821l76303l50223j56482R6870L05513L83755L16691K23546K04917
16051D35915K64530L27868L39045K75707J11774j45306l09239k57078q1967m8435k27272
16049.4F85542m32190m61995l16691j08047Q9418K38450L05513K71981J93740J08048
16048E73769L7258J4903K6080N2161N9612j8629k19820n25334p56332p48880m91802
16046.4a997014j86288j1178M4710Q5692J45305K23547L20416L87480L80029K79433
16045c27868J90014J41580J22950R6870Q5693N5887n2161j75111j63934J1177K12369
16043.4A97466K86884K19821Q9418p8241k53352l94932m02383k60805K6081L20416
16042b49627M21012K30998j45305m28463m69448l39045j75111m0984P8241J82563K49627
16040.4f85542K53352J49031m4709k68256l98657l53948j41580J26676L31594L76303
16038.9f55736K83159J45305K9806m0983j30402k23547k49626j52757J8629J04321
16037.5h71831J8629j45305k38449k38450k19820k01192o3338K19821M69447M65721
16036.1h04767J86289j41579l20417l24142k23546p8242R3145K49626L65126M13561
16034.6e84946M24738M47092M95528M76899L20416P0790j41579k64530l42771l94932
16033.2E06705l20416o7064J93740K12369l3532l65126n51414n70043n06705m21012
16031.7a922498l16691k01192j22950j15499j49031j75111j49031o7064Q9419K79433
16030.3b850215L91206L39045J22950j45305l46497m39641m17286l24142k27272j67660
16028.9d064817p8241J37853M32190O44558P26526P67509Q27121P82412N02980P8241
16027.4G56332k12369k53353j41579l7258J4903P4516J56482K04918J67659Q1967K6081
16025.8H38299O7064J90014L01787L20417K19820L3532k08643m47093n88672n17882
16024.4B08643k60804K2355K08643L35320M61995N96124O14752M50818J71386j22951
16023B686281l68851n06705m88076l05513m0984J56483J93740Q9418o7064j78837k19820
16021.4I50072k27272j75112j8628K04917L39045K90611J71385Q9418J4904j67660
16019.9A471680l91206m95528m35915l05513j67660K9806K64530M32189N21608N84947
16018.5A508938O44558N99849M28464J97466J1178p4516q5693p8241j37854k71981
16017.1B742168l65125l05514j15499O3338J34128J00596k6080j71386k57078k12369
16015.6A587179o3338Q5692J67660J41580K6080q1967j08047p0790q5693j63934k01191
16014A233231j30402m8436q5692k71982m88076n88672m99253j90015K23547N55140
16012.6b90610O74365N99849M09835K04917J8629j63934l53948n06705n32786l35319
16011.2b75707J8629L61400M91802L50222P8241j37853k42175k75708k98061k71982
16009.7b01192j63934J1178J93740L16690L65126L05513J90015Q5693J8628p8241j97466
16008.1H45750k45901j15499J19225L12965L31594K16094P0790J4903L3532K6080o3338
16006.6A546195j67659j67660j00596j19225k38449k75707j30402O7064J71385J93740
16005.1G78686K38450K94336TK60804K34723J67660l7258k94336m54544m61995m58270
16003.5E62592m99254m80624l16691m4709J90014L42771M54544N40237N29060L83754
16002.1A661694J78837P0790R6870J45305Q5693m0984j04321r6870j26676k01192j90015
16000.5A479131l3531J22950J56482J19225R3144L7258r3144j97466j75111p0790l3532
15998.9A404616o3338p8241l726J34128K53352K42175L7258k68256m69447m65721l57674
15997.3C65126k83159k19821j49030o3339M0984K34724M95527O25930M84350J78837
15995.9A710129j4903L726P4515L3532j49031l12964l27868k08643l7258J11773K23546
15994.3A106554K68256K12369P0789o7063j78837k90611m17286m95528m47092l20417
15992.9e58866k08643j75111k42175l53949m47092m13561k34724%J37854J08047m4709
15991.3b432929j67660j22950J00596L39045M43367L98657L31594L68851M43367M39641
15989.9A41579L27868K04918J63934J52756O3338j19224l05514l76303l27867k19821
15988.4b94336q5693P452L726j41580l50222m58270l42771m0984K68256M21012M02383
15986.8f11027K64530O7064j41579k34724r3144K19820M39641M02384J71385o7064
15985.4D17286j86288j37854N9613L09239M80624N47689N96123O74365P00445N88672
15984D049914L83755J19224k34723o14753q60653q90459q15945p07896m84351r3144
15982.5a49031K98062M47093L50222K27272K34724K98062K90610J97466Q1967n9613
15981.1B216834k34723l68852l42771j56482Q1967K38449K30998P8241j34128k79432
15979.6A330101k45901p8242P8242J37853J56483J34127l3532l76302o89268p41429
15978.2c27868n55140l39045k42175k30998j71386k6080J67660L12964L61400L20417
15976.8g30251K57078K04917J37854L3532q1967j97466l01788m21012n47688o40833
15975.3b287624o03575l83755q9418J30402K45901L76303N21608N43963L57674R6870
15973.9a091651p4516j41579j63934j00596Q9419L31593M65722M39641L53948L46497
15972.4D54544L94932L83755K34723M8435m8435q9418k08644l98657m47093k94336
15971B9806j34128j52756k04918j15499R6870K75708L42771K90610O7064k38450l94932
15969.4a37854l05513j04321k9807p4515j19225j45305j93740k38449j78838K6081
15968a501486L16691N58865O14753M50818J93740k2354j52757k12369k34724k53352
15966.5b42175l05513l65126l53948k79433k27272k08644q1967J82563M28464N10431
15965.1i42620N10430N06705M84351L46497J11773j52757l87480n06705m43367k12369
15963.7f85542J4903J22951J22950M0983q1966j52757j00596P452K2354k2354K6080
15962.1f85542K04917L65126L83755L09239K30998K01191K01192J60208J1177k01191
15960.6A181070l42771l53949l35319l68852l72577k08643Q5693L68851N62592P07896
15959.2I23991P63784O70639M35915J90014L726r3144j52757k30998l68851m76899
15957.8A665420m43367k30998K9807K23546L42771M28464M17286K68256Q9418K9806
15956.3B820409J00596J52757J08047j1177j30402k16095j90014k2355J26676L3532
15954.9B771974k79433n40236n47689l91206l09239l42771l87480l53949k16095%K57079
15953.3c39045M61995N47689M69447K68256L726k57079m47092m80625l53948j22951
15951.8b49627J11773K71982L05513K27272O7064j26676k98062m06109m58270m95528
15950.4a050668m80624l31594n9612K04917K68256R3144k04917m69448o03575n70043
15949c204164l98657j45306J04322L39045N47689P52606Q97911Q75556O33381K94336
15947.5F96719R3145J15499J86288R6870j34128k53352j22950J52756L80029M47092
15946.1A657968L46497J26677j52757m09835n51414n55140m43367k86885j22950M8435
15944.7c42771K42175L87480L87481K19820j4903j71385k12369j75112q9418Q5693
15943.2C16691L16690M91802TK98062p452k98062m99253n58866m99253l72577k75708
15941.6e96124k01191j15499M8435K53352L98658L91206K68256Q1967q9419k19820
15940.2B19821k83159k75707k16095j71385j90015k34724k38449j67660p4515K6080
15938.7a605808J45305K49627K60804J49031K2355J1177Q9418J00596j4903j37853
15937.3g30251q9419J30402L65126M54544TM61996N10431M80624L24142J11774n9613
15935.7B414300j71385k94336m39641n25334m47093k01192J00596K98062L09239J86289
15934.3A229505N5886m4709j34128k75707m47092n62592n36511l61400j45305k6081
15932.8a248134P452K6080Q1967J41580K16094L42771M32190L65126J97466R3144J04321
15931.3G60057Q1967o7063k08644j75111j1177J34128K08643K42175K68256K60804
15929.8A494035J67659n5886l65126n81220n55140l27868o3338J37853K23546J49031
15928.4B23546q5692k60804k01192N2161L01787M58270M88076L65126J37853p451O3338
15926.8A535018K01192K12369P4515p8241j82563k75707l16691k38449j04322k6080
15925.4H01041p452P8242K90610M95527M88077J82562k53352m84350l65126q5693K6081
15923.8A166167j11774l05513m13561m47092m28464k90610J8629L80028O44559P19074
15922.3I31443N88672K98062p452j56482p8241O3338Q5692n5886j97466k30998k04917
15920.8A035765k49627l72577m32190l35319j41580L726N2161TL7257J8629j1177%
15919c42771P4515K08644L46496M32190M43367M17286L53949K08643m4709l09239m73174
15917.4A315197n29059n21608m61996l24142j11773J00596K38449K98062L05513K60804
15916E70043J93740J00596l3532k01192l39045l57674k30998l726K38450L87480M32190
15914.4G56332M58270N21608TL20416j1177k30998k16095r3144m0984o3338n2160J1177
15912.7A881515L3532n5887k23546m09835n40237n92398n66317n02979m50819m24738
15911.3a851709l80028k60804j08048J1177Q5693J63934K68256L05513K04918P451
15909.8a553647j60208k38450j86288l7258P4516p452k71981m58270l57674p8242J11774
15908.2c163180J26676P4515J8629o3338j34128n9612J78837M13561N10430M84351
15906.8a613259M54544M06109K75707J1178k98062n14157n32785l09239P0790M54544
15905.4a594630O59461N92398L20416K2355k04917l83755n51414o25930n17882k79433
15903.9b563331k9806J78837L57674M21012L05513J19225Q5693K23546L68852L83754
15902.5a49031L57674M06109M73173M76899M02384K98061J52757l3532k30998m02383
15901A751113n21608n55140n06705m43367m24738l72577k04918%P4516j8629j11773
15899.5a333826o7064O7064J45305Q5692q5692k53353k71981j00596J86289M32189
15898a195973N81221O89267P93590P89863N88672K01192j86288l80029l53948l01788
15896.6A225779m21012o55736p82412o85542m69448l20416k71981k53353j63934j4903
15895.1b812958J67660L42771M65721N14157N25334N29059N51415N96123O18478N62592
15893.7B060352L83754R3145k34724n21608p15348q01041p86138o66913m17287j00596
15892.3a706404J41580J75111P4516L7257J49031L20416M17287L91206K34724l3532
15890.8B01192l12965m43367l27868j00596P8241J82563K98062M17286M32190K83159
15889.4G07897K9806j82563k49627j52756L7257J97466K53353K04917Q5693m0983j30403
15887.8G60057j52756j26676j11774j60208k08643j60208k2355O3338k6080k49627
15886.4c94932m09835m17286l50223l01787k27272k9807K83159N62592O74364N70044
15884.9d0983K75707p8242l50222l91206j56483K27272N17883N58866L98657K16095
15883.5A177344J04321j1177k16095m35915m95528l42771j56482j11773k53353m24738
15882a166167m65721l46497k04917j15499o3338M0983J93740K71982K08643M8435r6870
15880.4a695226j78837k12369k30998k42175k16095j45305n5887j4903m0983r3145
15879c125923j00596m4709K6081O7064P0789M8435j4903j08047j75111j30402O3338
15877.4c423984K98061M43367M21012K71982P8241q5693j45305n5886J49031L16690
15876a732484L61400L05513K19821Q9418q1967k34723k57079j19224J04321K57079
15874.5a087925K30997K6081k08643k79433j49031P8241K45901L35319L98658N10431
15873.1A00596O40833O85542N81220L87480K38450J93740J52757K2354j56482k53353
15871.7B593137k45901k12369k04917k12369k01192j71385j45305j34128j82563k79433
15870.2F03575l57674l35320k57078k08643k16095j63934K2355K49627L31593J93740
15868.8a37854p451p8241M4709K49627M80624P15348R20266R68701P74960M43367J41580
15867.2D515636l7258j52757k68255l94932m99254n17882m13561k34723j22951j75111
15865.8A698952l35319m91802n47689m91802l76303k57078j56482l3532J19224K27272
15864.3f44559K08644J22950Q9419J04321J08048R3144J71385K90611L16690J60209
15862.9A020862m0984j37854j19224q5693p4515n5887K9806J52757K23546J56483j8629
15861.3A050668j63934Tk2355J30402J82563R3144p4515j78837j22951N2161J78837
15859.7I61249J63934N5887n2161j63934k86884l35320k53352j08048p0790j45305
15858.3b34724k45901k86884k83159k08643j1177K90610N55140O55736N73769L91206
15856.8A195973J75111m0983k12369k60804j52757P4515K98062L91206L20417J93740
15855.4A982111J30402J41579J08047j8628j22951o3338J15499K34723K08644Q1967
15854B798055n5887j78837k79433l09239k94336k98062l05513k01192K2355K57078
15852.5A154989L72578L61399K57079P4515j11773j82563j37853j04322j63934k30998
15851.1A289117j93740q5693k9806l7258k6080p452l7257j45306k98061m35916n25333
15849.5e32785n47689m84350l61400k04918o3338k2354q9419j75111j26676L7258J71385
15847.9b399397J75111J22951J30402J78837K08643K01192K30997L39046M80624N73769
15846.5B42175N66318L98657R6870k27272m06109Tk94336j97466j22951o3338j8629
15844.9d32190K9807J26676K53352K98062K12369N5887k9806k2355M8435J34128K34723
15843.3I09088L35320M06109M24738L50222J71386o3338k30998k60804j45305P0790
15841.9A967208K98061L87481K08643j41579m24738n06705m61996m39641m47093m13561
15840.4B6080k75707q1967Q5693R3144j04321l50223m47092l42771j37854K2355R3144
15838.8a419519Q9418P4516J37853K71982L39045K45901Q9419L7257J15499K16095
15837.4A97466K60804K42175J90015J52756J41579J00596j1177j15499q9418M4709
15836A114006J26676J00596K2355q1968k34723l83755m02383k75707j41579o3339l725
15834.4b23546L725q9418k12369j97466j4903J75111K38450K01191R3145p0790j97466
15832.8b94336j30402J34128L94932M73173L76303K42175J34128L3532m0984l7258
15831.4A285391K6081L7257m0983j60208k12369j37854J1178J90014L01787K45901
15829.9A546195J8629k53352l61400k98062j86289j11773l7257Q9418K12369L16691
15828.5I35169M02383M21012K79433K2355k04918l16690l65126l57674k38449j8629
15827E58866J56482J93740J30402M0984p8241k08644l05513l24142k68256j60208p451
15825.5b71981O3338o3338l57674n92398o52010n51414l80029j30402J71385L98658
15824b365865M43367L72577L53948M69448N66317M76899K12369n5887j90014k27272
15822.6E5887l01788m43367n73769o81816p86138q86734q90459p48880n06705k08643
15821.1e972412J78837O29655J002233J073022Q30847M76899K53352K08644K27272
15819.8a091651K34723K08644J22950P452o7064j1178J04322J49031P0790l7258r6870
15818.3d06109p4516L726J11773J67660O7064j52757l68851m21012k68256j1177J71385
15816.7a181070J97466J60208J75112K49626K30998J30402J11773K53353L61400K49627
15815.2I38895k2355k94336m88076n99849n81221l80029p0789K04917L61400M09835
15813.8e21608L46497J78837k6081k30997l31594k68256o3338J37854K01191J86289
15812.4c91206K53352M39642O18478O48284M91802K23546m0983j45305m8436J52757
15810.9B201931K86885K86884J97466Q5693J1177P451L726j08047l24142m99254n47688
15809.3A602082n17882m54545l16690j19225K2355M8435P8241J71386K49626K19821
15807.9I83604J49031J15499N2160j37853l68852m65721l65126j71385j8629L3532
15806.5a93740k6081j60208k86884l24142k57079j67659j34128k12369l42771m06109
15805b511170k68256L7258L16691L72577K04917%k6080J22950L01788M13560M65722
15803.4e70043M65721L53949J15499j67660l35320l68851l24142k60804j75111q1967
15802a348729j8629p452L726M8435Q9418O3339m8435j82563k30998j30402J15499L50222
15800.3a296569M39641M02384L65125M24738N25334N14157L87480K53353J78837J19224
15798.8B313704j8628k34724m02384m61995m43367m50818m61996m24738k94336j63934
15797.4a043216j49031k08643k49627k23546j45305n9613K2355R3144J49031K16095
15795.9a598356L05513L91206M24738L80029K42175p451l65126p11623q86733q23396
15794.5b649024n62591k34724K9806J08048j1178j90014k45901j30402P4515K42175
15793.1c569290L31594L53948L65126L80029L94932L72577L12965K23546Q9419j15499
15791.6h60653l16691l65126j49030K08643M65721N06705L80029K12369O3338j04322
15790.2D0983k79432m06110m02383k68255o3339J30402K53353K64530J86288K6081
15788.8e17882j41580k19820j34128P4515K49627K79433J97466Q5693J4903k2355j8629
15787.2a52757K6081J15499K23546L20416L35320K34724P0789l3532j8629%r3144k71981
15785.4G56332m13561m69447m91802n02979m99254m69447m06109k60804o3338P4515
15784b745894M8435p0790r3144L3532J75111K12369K04918K71981L87480M54545M13560
15782.4g07897L16691K23546J30402Q1967J56483L42771N10430N29060L42771P452
15781A933676l91206p11623q15944o66913m17287k42175k08643l09239m76899n84946
15779.5b891199m76899j26676K86884N17883N70043N58866N17882L61400J00596j15499
15778.1f96719j63934n2161J04321K08644K19820K01192K49627L83754N06705M76899
15776.7A438148K60804j26676n43963p74961o96719m24738k27272j82563j26676N5887
15775.2a348729K64529L39046K98061K79433L39045M17287M54544M32190L31593J52757
15773.8A959756n5887j97465k53353k30998j75111j22951n9612L726N9612Q5693P0790
15772.2A084200K9806l7258r3144o7064L3532J41579J67660J49031J63934J82563R6870
15770.6A851709j08048l24142m28464m21012l16691j37853Q1967K23546J86289J1177
15769.2F18478k12369l94932n10430n40237m06110p0789L57674O40833O33381M21012
15767.7E36511J82563K2355p4516j04321%K34723M28464M39641L24142K42175K42176
15766.2B473913K38449J71386J08047J37853K19821K34724J30402L3532J4902k9805
15764.7C733224k68256o48284q83008p41429l35319N2160K57079K98061K23547O3338
15763.3A751113q9419j41579j08047j34128l05514m84350m88076l09239j00596L7258
15761.8c72577Q9418J00596M8435o3338j93740k68256k86884k75707k49627j78837
15760.4a650517n9612J04321K45901L61400M54544M88076L98658K12369N2161M8435
15759F55736J63934K42175J90014O3338n9612j93740l68851n36512n62591l94932p4515
15757.4h75556K16094L50223L57674L53948L98658M69447M76899L98658K79432J60209
15755.9B585686O3338k6081r3144j08047m4709J00595K53353L09239K34724Q9418l3532
15754.3C330840o7064m8435p0790j93740l80029n14156m95528l24142j04321J8629
15752.9A151264k9807j49031j90014j26676p8241j34128k23546k42176k42175k94336
15751.5e58866l72577l53948k19821p8241J8629J04321J22951J8629j93740l53949
15750a866612l91206l24142k01192p451K49627N17882P45154Q53202P93589N92398
15748.6I61249L53948J63934J4904o3339k6080Q1967J00596k2355j52756k01192k45901
15747I64975l27868l39045j82563P451K2355j45305l35319m17287l76303k30998l726
15745.4a363633J82563K60804L09239M65722P26525Q90460P48880L12965j78837m58270
15744A896418m17287k12369n2160%N5886J37854J67660O7063r3144j97466k34723k57079
15742.3H60653k94336l12965k75707j93740j19224r3145j45305k16095k08643r6870
15740.8a095377j4903r3144k60804TJ1177L65126N14156L98658J93740Q9418J34128
15739.2a8629K75707M21013M76898M21013L09239J86288P8241l3532r3144q1967j8629
15737.6A922498M8435R3145J15499J19224J26676J19225R6870M0984k9806q1968j00595
15736.1B470187p8242p451N5887l726j78837l16691l12965k86884l53948m61996m32190
15734.5I3144k49626r3145p8241j60208k75707l39046k90610j19224N9612R6870L3532
15732.9a322649L3532J30402J41579l3532k98061m13561l27868j60208k9806K9806
15731.5b250366M4709L7258K2354L3532R3145J97466K90610L16690K34724R6870J1177
15729.9h71831N9613K01191K94336K60804J19225k6080j11773q9419M0984J90014K60804
15728.3C27868J93740N9612o7063j52757j71386p8241O7064J49031J04322k9807j56482
15726.7B45901k19821j97465n9613J34128K12369N9612k42175n17882n99849m76899
15725.3a661694k27272P4515L50223N17882M99253L31594J45305J00596K01192L16690
15723.8F48284L46497K83159J82563P8241j4903j22951k57078m39641n62592n25334
15722.4c83755l01787P451K86885M47093M91801M35916L31593J75112j08048m95527
15721H86734p19074n43963o3338L31594L72577J86288J4903l7257k9806l7258p452
15719.4C53948N2161J04322Q1967k2355j45305k34724l16690m35916n51414n36511
15717.9a650517k98062P4516L42771L83754L12965L27868M35915M88076M17287L01787
15716.5A136360K68256K60804J90014M0984j00596k27272l91206n77495o66913n62591
15715f29655k75708K2355J52757Q5692k6080K6080K71982N21608N96123N10431L80029
15713.5A635614K75707J82563J11773Q1967Q5693R3144J00596J04321K9807j90015
15712B511170m47092n21608l57675j41579n9612j08048j56482j63934j67660j90014
15710.6A97466j71386n9612J22951K98061L50223K42175L3532j26676j22951k2354
15709.1G41429K9806j4903m4710K9807J37853J34128P452j08048j11773m4709J4903
15707.6G71235P4515J71386K75707K38449l725l53949o18478o89268o14752m76899
15706.1a225779l80029l53948l68851l31594k19821j49030k16095l20417l12964j71386
15704.7d049914k2355J15499L53949P11622J020861J117732J002233P78686M65722
15703.4A494035J15498j63933l20417m02383m65722m95527m50819l12965j34127M8435
15701.9a087925K04917K94336L46497L94932M50818M80625M95527M76899L91206J63934
15700.5B611766j37853l76303m47093l53948j78837l726Q9418L7258j45305l35320
15699.1G60057l94931k90611j30402n5886r6870j49031j41579j00596r3145q1967L3532
15697.5g41429K12369K75708J45305o3338j56483j04322o7063j63934l31594l80029
15696a374810k53352l3532J26676K08643K79433M21012O07301P41429P67509O63187
15694.6B153496N02979L57674K45901J34128M8435J4903p451j37854l83754o07301
15693.2B321156o63188n81220m95528m54544m24738l80029k94335j45306Q9419L20416
15691.7g07897M21013L50222K08643J00596M0984L725J1178Q1967J82563J82562k2354
15690.1H53202l39045n92398o74365n92398m28463k12369L3531K34724L65126M39641
15688.7i12814M95528M69447L46497J78837M8435k9806j00596r3145P0790L24142M99254
15687.1A296569N10430M61996M88076N84947O07300L98658J1177l76303n66317n02979
15685.7B913554k90611q1967j1177r6870k04917j86289n2161J8629p8241k23546k71982
15684.1A434422k16095j63934j45305p8241K6081P4515J1177r6870j19225M0984L50223
15682.5A117732O07300O03575K98062n9612k19821k01191j56483j63934j26676m0984
15681.1A657968L726o3338j97466k90610l16691k49626p4516J15499J93740R3145o7064
15679.5H04767j41580r3144p451M8435P0789M4709p451k6080K2354Q5693TM4709O3338
15677.6I94781J63934K27272J37854r6870l39046m84350n17882m80625m32189l76303
15676.2a203424k94336j78837k6081J63934L98658O25929P60058P67509O74365N88672
15674.7B276447N17882L87480J49031r3144k27272k83159l76303n55140p19074p22800
15673.3C53948n32785k86884j15499m8435j8629P0789K57079M76898N81221M50818
15671.9A188521J82563P452M4709J71385K30998K38450K45901K19820J04322k6081
15670.4B608040j00596j93740m13560o29656o33381m54544l12965l57674m65722m99253
15669a453051l87480j19225K64530N84946O29655M35916K68255K38450K30998J11773
15667.5H04767k6081p4515n2161m0983n2161n9613n5886n5887P452J75111M21012N73769
15665.8A564824N10431K30998j26676m02384n14156m88076m09835l53949l50222l39046
15664.4f78091k38449p0790O3339P0789K2355K9806J26676K64530L80029M47092M76899
15662.8H94185M35916K94335N9613k08643l87481l91206k23546J4903K23546L31594
15661.4A043216L09239J71386K9806m8435j11773j97466k64530k08643m8435L7257
15659.9G11622o7063l09240m80624m84350l12965q5693Q5693J60208J30402L726j45305
15658.3g93589j97466q5693Q9418K19821L01788M13560N58866O37107N77495L98657
15656.9B119964J08048k75707n99850o37107l39045Q5693L80028M84351M99253N06705
15655.5B332333M61996K98062k2355l72577n58866m95528l42771k98061l61400l87481
15654B53352k90610j67659r6871n2160P451N5887R6870J97466M02383O07301O48284
15652.4A661694N02979L35320K45901J71385m0983l76303o89268q79282r57523r72427
15651i98507q27121m54544Q1967N51414P67509P19074N21608L27868K04917J78837
15649.5A073022J78837R6870j34127m76899p67509q75557p41428l83755Q5693N29060
15648.1a415793P82412Q01041O70639M88076L05513J49031N5887J1177r3144l20417
15646.7A434422n73769o66913n77495m24738k53352j04322m0983j37854l20416l42771
15645.2b008191j34128J67660L35319L24143K04917L726k34724l94932l61400j90014
15643.8b287624p0790j08047k49627m02383n17882n40237l87480j4904M17287O96719
15642.4c464968P37703O25930M88076L91206K94336J67660l726j67660k75707l12965
15640.9a520115l24142k79433q9419K23547M91802N58865M39642L24142K94336L20416
15639.5D39641L42771L65126L94932L65125K16095J8629j45305k60804l42771l94932
15638I98507l83755l68851m24738n58866o25930n06705k57078p0789p4516k08643l46497
15636.5b827861l53948k19821J1177K34724L39045K94336K01192J71386K42175L53948
15635a553647M09835L80029L09239K94336L94932N92397P56332Q01041O59462L09239
15633.6C353195j71386n84946p74961p22799o03575n32786n32785n29060m69447l20416
15632.1a888966n9613K53353N21608O40833N84946M02383J30402j37853l39046m21012
15630.7c12965m02383k57078l3532K01191L20417K49626J8629k42175l68851k64530
15629.3a091651J1177K71981L53949K75707J49031P0789L7258k6080j41580k83158
15627.8c72577l76303l87480l68852l46497k86884j34128O7064J82563J93740J78837
15626.4a650517K12369K30998J52757L725p0789%K08643M80624P07897Q01041O96719
15624.8A773467M69448J97466m0984k01192k64529k49627Tl31593m13561l83755j86288
15623.2A19225P0789J93741M0983k90610n43963n14156k01192J63934M21012N40237
15621.8@N70043N06705L83755K45901J41579P8241M8435L3532j1177q5693j67660k19820
15620A523841k42176k30997j78837p0790L726P451K6081R6870J45305J1177k75707
15618.5H15944n58866p11622p45155o48284m65721k42176n5886Q1967J86288K27273
15617b116238K04917J78837K19821K68255K08643M4710j22951k08643k12369j82563
15615.6a717581j04321K6080K27272M69447O63188O96719N62592L53948K42175K38449
15614.1A657968K42176J67659M0984p8241j75112k94336m02383m13561l01787j49031
15612.7B94336l3532N5887J97466L80028M91802M47093K57078j1177k60804l83755
15611.3A434422l57674k49627j82562j56483j15499o7064p8241j49031j86288j41580
15609.8b49627k9806Q5693J93740K75707K79433J63934l726j30402j97466k49626l09239
15608.2a71385l68852l87480l16691j08047K42175N92398P19074O03575L61400J67659
15606.8A333826L726j86288l61400l80029k30998n2161%p0789j34128j26676q1967
15605.2b86884j00596k08644k71981j90014L726J34127J26677N2160j1177o3338j30402
15603.6i46346j75111j52757n9612M0983Q9419J04321J19225J37854J15499%j56483
15602h83008k16095j37853J4903J93740L87480N51414N36512L09239K6080j37853j78838
15600.5D65721j97465k38450k57078k45901j63934l3532R3144J15499L7258p452P4516
15598.9c57674K27272K90610K45901R6870j08047l09239m02384l46496j93741m8435
15597.4i05363M0984P4515N9613m8435k75707n43963o66913m84351o3338L76303O66913
15595.9a769742P74961P56332O14752M17286K16095N5887j04322k71981l50223k71981
15594.4F7064q1967Q5693K04917K86885L09239K16094M4710j19225j82563j67660j67659
15592.8D95528j90015k12369j86288j41580j08047q1967n2161k9806k6080j4903L7257
15591.2e10431J22951K16095K79432L01788K12369M8435o3338k9806J30402K98061
15589.8A005958M02384M21012L09239O3338k34723m06110l20416j4903L24142M88076
15588.4B037997M13561K08643L7258m0984q5693j15498n9613O7064J63934J30402J1178
15586.8B768249q5693j08048r6870j26676k23546l50223m58270n06705m69447l80029
15585.3c7258l46497m02383m91802m47092j82563J75111M39641M99254L87480J78837
15583.9b27272j4903j19225j37853j41580j67660j78837j26676p4515j26676k83159
15582.5a598356l83755k71981L3532L20416L65126J75111k6080o3338K6080Q9419J08047
15580.9a225779J00596P8241J4903n2161m8435k9806r3144k64530m47093n25333m35916
15579.3b928457j93740O7064J82563R6870n9613j45305j26676o7064L726P8241J52757
15577.7b939634J90014J90015J78837J90014K60804L42771L65126K64530J22950N9612
15576.3g74961N2161%j30402k64530l39045l57674l42771l05513k68256k53352k53353
15574.7c237696k12369j11773L7258J93740K68255K27272J63935K16094L98658N51414
15573.3a505212N17882L46497K08643K27273L72577N21608N40237M13560K38450J26676
15571.8B008191Q5693J8629j19225k79433l94932m58270m76898m54545l57674j71385
15570.4e99849M4709J71385J41580K9806k9806p452L726l7258l7257N5886J34128R3144
15568.6c7258k2354p4516q5693j45305k42175k86884k49627j86289j41579n5887Q5693
15567.1a441874K04918K23546J63934TK90610M61996N51414M39641J93740n2160k23547
15565.5I76152l57674m54544m69447l76303k30998j30402p4516k6080N2161J56482
15564i35169K86885L91206L94932K79432R3145p4516k08643l39045m50819m73173l80028
15562.5a415793j97466N2161L01787M73173N21608M99254N17882N96123O33382N51414
15561B533525L31594P0789j41579k64530k86884k01192n2161Q1967J37854J22950O3338
15559.4B395671n2160k12369l42771l91207m47092n55140o40833n36511k30998J19225
15558h94185L53948M32190L39045J19225r6871j63933n5887J15499K53352L09239K19821
15556.4I31443%k01192k23546j34128r3144j19225j04321J8628J60209J97466Q9418
15554.8E21608q5693j71385m4709J71385K30998Q1967m8435L726Q5692k9806l31593
15553.2C83755o14753p37703o92993m76899j41579J75111L76303M95527N43963M50819
15551.8b38449J52756j93740l94932m13560l42771k34724r6870K2355O7063O7064J00596
15550.2a505212K08643L65126N32785N88672M17287%m35916n58865l20417J1178J11773
15548.6e84946k2355j45305r3144L7257J34128K04918L31593M84351N51414M99253
15547.2A397164L57675J78837L3532L725P8241J26677R6870O3338Q9418N5887j11773
15545.6B369591k75707k60804j08048P452%j1177K6080L7258m8435j75112k45901k42175
15543.9A073022k08643k30998l20416l91206Tk75707j00596O7064J78837K53352L53949
15542.3G452N43962P22800P56332O52010N47688M69447K75708r6871n02979p15348
15540.9B660201p22800o40832n25334l68852j93740p8241m8435n2161k9806K9806J37854
15539.3A67660K23546K49627K12369J67660J22950M4709k6080j8629L7258j4903k12369
15537.7I53798m35916m99253l72577j30402J26676L12965L46497K45900M8436k01192
15536.3C94932m50819o37107o55735n32786l46497j34127J22950L35320L76302K38450
15534.8a289117R6870J00596J67660J26676n5887k53352l05514k19820o7064M4709
15533.4a654243O3338l725m4710K9807J49030J49031j4903k16095k94336k16094n2161
15531.8b105061J30402K86884L39046K12369j1178j75111j52757p451J52756K86885
15530.4a043216L94932M35915L01788K9806k45901l98658l91206l16691j86288L726
15528.9a415793J82562K08644R3144L7258K19820N25334O40833M61996J52756L726
15527.5A110280N5887J37853Q5693j08048l27867m73173m99254m58270l83754l12965
15526a173618k53353j97465j34128o3338M0983J67660K49626K42176J41579K9806J8629
15524.5i31443J34128L09239M35915M17287K42175l7258k68255l20417k04917l3532
15523b57078J1177j49031l68851m39641k83159k9806J49031K16094K12369J67660Q1967
15521.4f89268j1177n9612o7064q9419j30402j78837k16095k16094j67660j11773j34128
15519.8b071529k16095j97466J8629K79433L61400K53352J22951R6870J19224J34128
15518.4a099103J41580J49030R6871K2354j4903j1177n5887j60208j56482L3532K90610
15516.8g63783M21012L65126K42175J45305J22950J49031J67660J15499K6080p451
15515.4I83604M4709Q1967%j56482k53353k01192%K86885N43963O18478M39641J34128
15513.7B522348o3339m4709O7064Q5693j1177j37854k45901l72577n06705n81221n25333
15512.1A86289l39046j26676M4709J15499J11773J08048J71385K45901K42175J11774
15510.6H71831r3145k64529l01788j97466j4903J37854K34723K75707K86885K49626
15509.2A184795Q9419k04917m58270m09835l3532L76303N14156L94932L16691M24738
15507.8B194480N55140M88076K12369q5693k45901k49627j90014k16095l68851n55140
15506.3A538744o29656n73769m47092k98062j15499J4903j4903j15499j34128m0983
15504.9h15944P0790J67659L46497N51414O07301L91206P8241j15499j56482j22950
15503.4A002233p8242m8435n5886j30402k38450l01787k57078j56483m0983K9806R3144
15501.9a82563J56483J52756N2161j04322j22950J1177J67660J90014Q1967l3532o3338
15500.3C05513n2161q5692j90015k90610k53352m4710J67660K23546J30402N2161P0790
15498.7C3532J71385K90611L83754L76303K23546j1177j67660j60208p0789k2355o3338
15497.1I83604j30402j49031j08047q5693q1967n2161L726l726j15499k16095j52756
15495.5a08047J1177J19225J11773M8435l7258j60208l12965m13561m39641l83754
15494.1a564824k12369P8241L50223M21012K71981N2161j19225k12369k38449j67660
15492.6a341278j8629J37854K23546K34724K49626L20417M09835M50818L87480K57079
15491.2A311472J63934J34127J15499M0984j19225k94336l76303l05513j93740j37854
15489.8C39045r6870M0984K23546L01788K57078K30998K79433K86884J71385J4903
15488.3B049174j19224k53353l16690j93740J00595L16691L01788J30402n2161k27272
15486.9A736210m09835n43963n51414n02979n06705n51415n73768n06705l50223j22951
15485.4b883748J34128L42771M35916L83754K16095J8629j11773j67660k16095k75707
15484b123690l39045l98658m54544m58270l20416j4903L20416N43963N88672N10430
15482.6b146045L87481L01787K86885K86884K38449J63934J30402J45306J30402K6080
15481.1d8435j19225k04917j63934M0983L57674O66914Q01041O85542M13560J19225
15479.7B548428j63934m69447p63783r20266q56928o52010m06109j86289p0789j45305
15478.2b086432l61400m76899l20416p452K01192K08643J52757K08643L57674M54544
15476.8a669146L94932K38449J49031J90015K68255K34724J15499N2161O3338P4515
15475.4A11773P4516J60208K79433K60804P451l09239m99253m99254l50222r3145J34128
15473.8g22800J04322j86289m28464l12964O3338L80028M32190L12965J34128p4516
15472.3b98062k98062m50818m06109j78837M0983R6870p451p8241P451K12369M02384
15470.8i57523N14156N47689N25333M17287K42175O7064p0790j22950p0790M4709J08048
15469.2A244408P0789K9807J15499K68255L24142J86289k2355j26676q1967J1177P4516
15467.6B093884N9612o3338k71981m39641m28464k71981j45306j08047k2355K08644
15466.2F11027M39641M61995K68256J1177j86288l16691l80029l35319j67660M8435
15464.7D54544J93740K27272J86289J49031J41579Q1967j00596l50222n40237n96124
15463.3a52757n58865m47093k86885j45305j11773j52756j30402N9612L46497N81220
15461.8i98507O59462O25929N73769N02980L57674J08047j26676j97466p8241J34127
15460.4A561098L20417M54544N14156M43367K12369n5886k01192k04917j71386k08643
15459B663927k94336l42771l39045l35320l42771l68851m21012n17883n99849n43963
15457.5a441874l27868p0789P0789N5887m4709j67660k49627k42175j22950N5886J97466
15455.9b287624K01192L7258j75112k01191P4515M61996O40832M84351J75111p4515
15454.5f63187j97466k23547j45305P452J97466L68851N10431N84946N43963L80029
15453.1A363633J78837K2354%J11773K64530K86885J08047j22950k83159l98658n32785
15451.5I98507n88672m47093j67659M4709Q9418O3338Q9419J78837J82563l726l27868
15449.9A11773n66317n73769l80029j97466j30402j34128p8241Q9419L35319N62592
15448.4i61249O44558N43963L65126K08643O7064j19225l42771m91802n21608m47092
15447a054393l20417j75111p8241q1967j67660k42175j60208J15499M50818O33381
15445.6a080474N17882J90015j04322k16095j22950O7064K57078L35320K27272k9807
15444.1D0983k90610m13560l35320j22950J04321K23547K08643J08047M8435P0790
15442.7c57674J37853J60209R6870l3532j71386k49626k12369n9613J52757L68851
15441.3a67660N02979M91802L20417Q5693m8436j4903N9613j1178k68255n47689p07896
15439.7c05513p15349n77494l42771q9419N5887Q5693J34127K83159M65722N43962
15438.2d61996M65722L09239J52756M8436p452n9612j49031k12369j75112o3338M4710
15436.6a08047Q9418J11773J04322l726j82563k79433k23546q1967l3532r6870j45305
15435.1h49476p0790J04322K60804L46497M06109N06705N58866M69447K49627J8628
15433.6B000739j60208k57078l09239l35319l42771k79433j04322R6870J97466J71386
15432.2F78091J71385K71981L57674K90611J30402J4903j11773l57674o52011q15944
15430.7b2355q01041o96719n96123m32190j71386J45306L80028M73173M02384K27272
15429.3a091651P0789M8436J90014M02383N47689N62591M61996L24142J75111p451
15427.9A684049k53353n29059p74961r35169r83603q90460o78090l94932n9612K79433
15426.4c535757N10430N29060L76303K08643J22950Q9419N5887K2354l7257j26677
15425a784645j93740j97466j71385j30402l726K57078N10431N55140L83754J97466
15423.5e77495Q9419k2355j78837k12369o3338J00596P0790j08048j93740p0790J30402
15422a035765K60804L09240L31593K71982O3338k38450m47092m13561k16095l3532
15420.5a147538K9806j1177j08047k34724l20416k53353j8629K42176L61399L20417
15419.1a140086K23546J75111J49031J00596N9612R3145J75111TP0790o3338j37854
15417.5a19225j41579n9612J22950L80029O37107P56332O81816M95527L46497L50223
15416.1C450065M58270N14156M06109K01192K2355j45305m06110p30251r27717q60653
15414.6A982111o29656l72577j78837n9612n2161j30402j67660n9612J22950K19821
15413.2F74365J34128p0790k57078l12965k23547p0789J8629J4903k9806k9807K9807
15411.6a22950J22950K42175L39045L27868J60209q5693k60804k49627p8241J63934
15410.2E58866L61400M39641L65125J78837j1177j11773j26676r6870m0984M8435J30402
15408.6A695226J04322l3532k08643l35320m47092n99850p26525p45155o25929m58270
15407.1b380768l39046l01787l35319l76304l46496k27272p8241J04321L94932P86138
15405.7c099842J091651J102828Q42025M88076J86289q1967k86885l61400l27868k60804
15404.3g07897k27272k08643j86289j37853o7064L3532R3144R3145J08047K04917L20417
15402.7f81816L16690J67660j8629j26676j56482j22951j4903J60208L27868L87480
15401.2B38449K45901j8629k23546k34723r6871K6081R6870J56482J41580j8629k45901
15399.6F7064l57674k83159j34128o3338m0983l726P4515J11774P4515l7258j71385
15398.1g63783k42175k19821j26676j1178Q5693J34128R3144L7258N9612J67660K30998
15396.5e55140J82563J19225J56482K60804K90610J63934n9612k79433l61400k49627
15395c31594m8435J1178j63934m17287m91802l12965J8629L16691M32189K83159o3338
15393.5g67509m24738o14752o29656n92397n43963l91206j08048J63934K27272R3145
15392c587918k6081k2354j4903p4516o7064J56483N06705P22799O92994N40237M06109
15390.4g67509L31594K75707K19820K12369L01788M61996N58865M80625K30998m4709
15389B261544k53353l87480m28464l05513q9419L7258j4903j52757k64530l72577n17882
15387.4d88076o37107o07301m09835j71385%O7064J11773K19820L76303M84351M54544
15385.8e99849L39045K16095J00596K2354K9806J90015M21012N55140N10431L50222
15384.4B134867K01192J45305J63934K12369K53353L16690L80029L57674K27272N9612
15383D452297o3338j71385l76303o22204o92994m73173p4515K30998K83158J90015
15381.5B682556J78837L83754O74365P74961N84946K34723j4902p0790P451M8435k9806
15379.9E454530j86288k94336l16691l31594l87480m02384k79432r3145J1178j8629
15378.5C155729j08048k12368l50223m65722m50818l01788j26676m8435p0789j49031
15377H71831k23547k45901j86288q5693j4903L726L3532J26676K57078L12965K34724
15375.5A084200O7064j11774k16094k23547j45305m0983L725k2354k6081J15499L46497
15373.9H30847N02979M69448L09239J63934R3144N2161m8435k23547l87480m17286
15372.4A345004k86885j11773j8629k6080q5693j60208j93740j45305K2354K04918
15371E43963K98061L16691TL05513K49627J67659Q5693J1178l7258L726J52756K75707
15369.3B690007J75112j34128m50819n99849Tn58866n43963n29059m99254m84350m61996
15367.7a997014m02383l01788j60208l726J75112L24142M28464M91801N51415N88672
15366.3c05513N10430K75708k2355k16095k12369n2161J60209L91206N51414N32785
15364.8A613259L16691K6080k12369l46497m47092m99254m47092k53353P452K49627
15363.4G452L76303L20416J34128l726N9612K27272K19821p0790m39641o11026n58866
15361.8c39045m58270m02384l01787j45305j4903J1177k6080l3532m4710j15499k19820
15360.2b090158k53353j71385k6080J08047J90014J78837O7064r3144j52757j8629
15358.8b261544J82563K64530J82563N2161l3532j00596j56483j45305j4903K27272
15357.3a803274N17883P45154P97315O37107L68852J37853m8435k57078m43367m61996
15355.9A90014k75707J4903L01788N77495P45154P07897M35915M8435k71981m43367
15354.4B030546m43367l31594k01192j26676j22950j75112l24142n17882o59462o37107
15353a508938m73173j97466J49031N06705P93590R79878J106554J073022P48880J90015
15351.6C368098l72577p48881r31443r61249q27121n70043l05513j11774M0984J75111
15350.1a244408K04918R6870p4516k01191k45901j97466q5693K6080R6871J56482K12369
15348.5a255585J86288P8242l726N9612J56483J37853K9806n5886j22951k34723l12965
15347a337552k04918K2355J75111J78837J63934J49031K2355k60804n21608n29060
15345.5b142319k23546K68255P26526R83604J024587R42620Q27122O33381K94336j49031
15344.1C185535n40237p33977p19074n70043l57674j82563j67660l80028o59462p52606
15342.6a877789n17882j19225K16095L65125M02384M24738M43367L98657K53353J8629
15341.2G452j49031j60209l725J56482J90014J41580J08047Q5693K6080q5692j82563
15339.6A34128k34724k64530k45901j56482o3338k9806m4710L726J34128K86884M35916
15338d4709N92397P04171O29656L46497L7257j08047l7258J34128L31594M54544L87480
15336.5C427710R6870k86884m95528m32189k23547p4515n2161j15499k12369k68255
15335A363633k08644n9612N5887M0983k9806j4903P4515J30402J45305J90015K30998
15333.4A918773J04321j93740m65721n32786m09835k27272m8435P4516N5886r3144
15332A82563j90015j37853j8629k2355j56482l01788l46496k75707j11774Q5693K83159
15330.4a009684M80624O66914P60057N92398K38449m0983j8629K30998M13560L39046
15329B652750N5886k45901l76303l50222l50223m76899n99849n06705k42175l7258
15327.5d76899k9806j56482l05514m21012m76899l76303j45305Q9419K27272K71981
15326.1a799548K34724J11773k6080m4710Q5693K12369J78837p451j75112k01191q5693
15324.5a516389O7064J71385K23547L27868M91801O18479O03575M17286J86289J1177
15323.1A602082n9612m4710P452K2355k9807j15499j26676m8435N2161Q1967L7258
15321.5A378536K9806J34128K86884L65126L27868K57078J34128j41580n62591r09089
15320A300294r42620o78090l24143P452K71981M43367M88076M28464L24142K01192
15318.6A520115K9806j45305k42175k16095j22950p452P4516J04321Q9419P4515J08047
15317A266762J49031J45305J04322O7064M0983L7258J8629j8629p4515j04322p4515
15315.4A557373J8629R6870J22950R6870L7258l7258n5886J8628J56483K27272J71385
15313.9B410574M8435m4709p0789q1967j30402k57079l98657m54544l39046j37853
15312.4E43963j4903o7064k23547l39045l72577l39045k90611k53352k23546j71386
15311a751113q9418J4903R3144J00596M0983p0789j30402n9613J37854L53948M91802
15309.4h68105N43963N14156L91206J41580r6870j71386l3532J71386K64530J37853
15308I94781j22950l42771m06110l91206m02383l87480k45901n2161J4903n2161n5886
15306.4a449325J00596K45900K01192O3338l725L7257R6870J52757K30998K83159K42175
15304.8B01192J41579J1177j52756l50223m69447l68852m8435K86885M58270M17286
15303.3A26676K79433J63934J26676J56483K01191K27272K30998J78837O3339j30403
15301.9A624436l80028o29656p52606o89267n06705l27868k16095q5693N9613J49030
15300.5a754839J60209J82562K68256K98062J60208r3144l12965m21012m28464l50223
15299b291350j90014L3532K75707M35915M21013J97465j45305m06109m65721l12965
15297.6b447832k9806K49626M13561M06109L05513K42176K79433L31593K98062J71386
15296.1B19821J8628q5692j56483k68255m32190n81220o07301m43367j37854K01192
15294.7b272721M02383M13561K94336J97466J71386J52756Q5693J8629l726p451p452
15293.1e55140L726N5886Q9419J00596J26676K01192K90610K64530R3144j22951k34723
15291.5C12965j93740o7064K9806L3532k6080p4516p0790l3532M0984J67660L65125
15290D84350N55140O25930N02979K16095o3338j86289j00596J00596K45901K01192
15288.5B581960j1178k64529l91206l53949k38449j37854n5886M8435J22950J00596
15287.1A400890P452n9613m0983J1177K9806K9807M8435Q5692N2161m8435j34128j34127
15285.4A248134j00596j41580k27272k16094k9807J82563K53353K04917J19225J4903
15283.9A307746j60208l57674m24738l05514m0983K12369L53948L27868J93740L3532
15282.5A140086q5693j52756j41580o7063%k6081q9418j11774j45305k90610m99253
15280.9d69447n92398m58270k23546j8629J30402K30998K16095R3144J1177J11773
15279.4i68701L31594M84350M73173L94932L39045L20417K68255R3145k49627o63187
15278H23396r91056j095377r53797o63188l42771o7064J11774K08643K60804K90610
15276.6b418026K75707J90014N5887p8241j52757j82563j93740j78837j41579o7064
15275.1b891199K2355J30402K49626L65126M39641M47093L94932L24142K83158L16691
15273.7H1967M35915N62592O07301N17882L16691P4515j60208l57674m88076n66318
15272.3A024587n55140m35915k34724p0789m4710j30402j56482m4709J37853K42175
15270.8b68256K60804K64530K71982K38449J82563J78837K42175K60804J67660L726
15269.4A803274q5693n9613M4710J34128J60208J41579J04322R6870Q1967L3532l7258
15267.8B418026n2161j1177N5886P4516K9806q1967k08643k71981j78838K9807J78837
15266.2A982111J60208L726j45306k12368j86289j30402j15499j63934j78837l3532
15264.8I79878K34724M95527O48285P60057Q42025Q19669N99850K49626j00596m09834
15263.3E119211o66914q45750q97911q38298p00446m88076k34723m0984J8629k9806
15261.9C94932j49031l09239m84350n70044n58865n36512n51414n29059l53949r3144
15260.4c740675J08047J97466K57079L50222M69447N81221O96719Q12218R05363R61249
15259A598356R46346Q49476O63188L94931L3532l61399o40833o55736m06109r6870
15257.6B324882J04321J93740K60805K98061K30998N9612j41579k53353k42174j04322
15256.1B730991J15499L05513L35319J90015p452q9418j08048k42175n47688q12218
15254.7A870338p71235m24738p452K49627L12965K53352J71386J00596O3338K6080
15253.3A844257l3532p8241o7064L726P8241J30402J93740K98062M58270O44558P30252
15251.7D202671O22204L39045L7257j49030k49627l91206n70043o40833m91802k04917
15250.2B503719N5886J67660J86289K30997L72578N84946Q15944R94781J065571R98506
15248.8G976877P97316N32785K83159R6870m8435j30402p0790J86289N40237P60058
15247.3A0923964P48879O22205N77494O11026O70640P97314J117732J579728K011916
15246.1A9660898K347237K708635L178084L815190M709377N875540P198193Q587906
15244.9E8081060J0044677J1009659J0040952N953789m58272o583437j0227246j1199673
15243.7F6661509j0614722r314429p649011o035749m925472m266008l688514l058859
15242.6A7108745k567057k228012j862886j415793j058120q49475o85542n43963n40237
15241.3E357660o70639p82412p26526n43962l24142j86289k16095m02383n88672o18478
15239.9B98062m76899l09239k19821j93740j49031o7064j1177%k9806m8435r6870k23547
15238.1a527567l68851m21012l12965j22950M4709J15499N5886j19224l05514l16690
15236.7c278679j08048J97466M09835N17882O03576P04170P41429O22204L91206J37854
15235.3I38895n5887j41579q1967Q9418K57078K71982J37853m8435k08643l39045l80029
15233.7D39641k27272O3338K45901J22951j56483l16691k34723p8241j4903m0984o7064
15232.1b64530K6081K57078N25334O33381N02979K42175K2355j08047j78838k23546
15230.6A434422k12369j15499K2355J41579J37854j8629k30998l39045k98062j67660
15229.2C53948j4903J52757K94336K60804j4903m58270q19670q68105n25334J8629
15227.8a620711M69447O52011N99849M58270K57078K6080r6870j1177K42175M43367
15226.3A419519M58270K86884J4904k60804m47093m69447l46497k04918j52756j90015
15224.9A08047k34723k19821r6870M8435O3338j34127m43367o78091o89268m73173
15223.5b749620j52756Q9418J97466K23547K86884M02383M91802M88076M17287L31593
15222B6080K53353J56482R6870J26677K38449L31594L09239J56482j8629j11773q1967
15220.4A482857%O3338P4516K2354p8241k08643k94336k90610k60804k38450j86288
15218.8H5693o3338Q1967J78837K08643K42175K60804K01192N5886n9612j08047j56483
15217.3I27717k71981l68852l09239r6870J04322Tj19225l94932n02979m24738l12965
15215.7a665420k98062l42771l12965j52756L3532J15499O3338p452M0984K45901M50818
15214.1a829354N02979L65126J86288J08048J37853J90015K12369K45901L31593M35916
15212.7H86734M54544L57674J90014N2161j8629m4709q5693j67660l05513m80624n92398
15211.1B45901n21608k79433j8629P4516p452p8241L3532K34723K98062P0790k60804
15209.5b08643m65722m17286k38450o7063P8241J71385J56483N5886%J00596K94336
15207.9e40237M43367M65721L80029K08643M4710%Q1967J82562J52757%j67660k64529
15206.2I87330k98062l05513l01788k75707k08643j00596N9612K45901L80029L35319
15204.7E17882O3338k90610m99253n06705m17287l61400l31593k57078j19225N5886
15203.3b146045K19821L20416L12965K68256K53352K45901J97466J49031J67660K12369
15201.9B01192J52756k2354j93740k04918n5886J67659L35320L35319J60208q1967
15200.4G93589l05513m61996m95527l61400j08048Q1967J08048P8241J34128K42175
15199b94336K79433K01192J19224O3338K9807K2354L3532O7064P4516J4903j22951
15197.4D88076l01787l91206k98062p8241Q9418J19225Q9418J15499J90015L05513
15196C27868M61996O70639Q30847P86137M91803J19224j04321p8242%j19224m54544
15194.4B932183p89864r31443r05363p63783n14156j56483J45305K68256K71981K71982
15192.9a71385K68255J71386J8628q1967j08047j52757k30997k12369o7064K9806m4709
15191.4e81220j86289j97466o7064N2161M8435k2355q5692j37854j67660j15499M8435
15189.8a412068K64530M47093N40237N43963M91801L76303K01192k6080k57079l72577
15188.3G97315l05513j15499L7258P0789J4903j00595k71982m61995n99850n55140
15186.9a490309l31593l3532J86288K23546N5887k34723n10431n88672l94932j8629
15185.4c137100K94336L50223J75111k6081j08047q1967o3338o7064l3532L7258Q1967
15183.9b578234L3532j04322k38449k75707j45305J30402M02383N25334N17882N02979
15182.4a229505N10431M28464K01191m4709j37853j11774j04321k01192l42771m39641
15181a471680m24738k75707l3532K04918L31593L35320K30997M4710j60208k75708
15179.5a494035k64529k12369k01192j63934p452K30998M43367N36511M88076K68256
15178.1c76303l7258k75707l35319k71982k08643j78837j37853j15499j49031k23547
15176.7b309979k23546p8241J86289M95527P37703Q38299P71234N92398L57674J37854
15175.2A505212k9806j26677j86288k38450l35319m73173o11027o55736m99253k19821
15173.8a870338p451L3532L7258J41579L12965M17286M02384L35319K68256K30998
15172.3C01788K04917J93740K04918K12369J75111P8241n9612j45305j26677q1967
15170.9I57523j30402k60804l39045k71981j22951o3338k16095n02979p22800p22799
15169.5b395671n96124n10431m80624l76303j49031O7064J78837K57078M35915O63188
15168b906102P78686P11623N21608L05513J30402J8629m0984o7063o3339L726J15499
15166.4d91802J86289J63934N9612m8435j56482k64530l53949l61399k86885j93740
15165a747387j63934j93740k34724j86288j4903K08643L68851L76303K49627R3144
15163.6a244408%m4709j04322j75111j60208j1177J49030J90015J34128R3144J04321
15162a069297Q5693k9806j75111k60804k38450j22950N9612J93740J52757l7258j75111
15160.4a616985j04322J11774K53352K57078K45901K98062L16691J45305k01192n29060
15159h23396o03575l46496J00595M28464M50819K16094n9612k45901l68851m73173
15157.5a725032m99254l76303j82563m8435j1177J4903N2161Q5693J15499J86288L31594
15155.9b056626M69447M80625L65125K53353K83159M32189N62592N96123O03575O48284
15154.5B637846O29656M17287M0983l42771n99849p30252p78686p30251n43963k64530
15153.1b64530l7258J4904r6871k34723k60804j75111r3145p8241p0790J1178J19224
15151.5a166167J11774m8436k27272k45901l3531L09239O48284Q34573Q30847O66913
15150A680323M54544K68256O7064j82563m47093o14752o25930n17882l57674k04918
15148.6d80625o7063Q1967K68255M39641N02979L80029J75111L3532N2161J97466L72577
15147A956030M80625M43367K30998j08048m88076p97315q60653n99850j15499L20417
15145.6D61996N14156N36511N06705M28464K38449p0789l68852n70043o44558o14753
15144.1D17286m88076l09239j37853m0984j4903%R6870K42175L12965K71982J97465
15142.6E47688J52757J00596j1177j11773j22951j15499j93740k90610k86885j82563
15141.1e14157j30402j93740k68255k38450r6870P0790J04322p8242l87480n43963
15139.7b276447l76303p451K90610M09835M13561M09835M35915M54544L98658K04917
15138.2C57674r6870l01787k79433j19225k9806q9419k04917k64530k42175j41580
15136.8a412068j4903M0984l3532j75111k53353j75111J8629K57078M91802O29655
15135.4f25930N47689K64530j8629r6870%O3338l7258j63934j52757L7258K27272K90610
15133.6C35319K38450J60208R6870L7258j4903n2161j41579l16691m47093l53948k2355
15132d80625L05514M13560L20417J49031k6081j56482j49031%J52757J56482L7258
15130.5G22800p4516j52756k38450k83158j67660P4515K45901K49627J71385J22951
15129F70639J30402J78837L09239M95528N84946M43367J37853j45305k90610l05513
15127.6B209383k79433k60804l09239m58270o14753n92397l01788J04322L09239J67660
15126.1b6080j41580l24142k98062j90014j45305j37854m0983J97466M95527O85542
15124.7G4515O55736M32190J78837K2355k2355TK6081J63934L42771M54544M09835
15123.1B716088K64530R3144n2161j63934k19821j60208K9806K42176L35319K38450
15121.7C323389l726k75707m76899n10431l39045k9806J90014J56482m8435j41579
15120.2A844257P452K42175L09239J67659n9612k57078m32190n62591n29060k49626
15118.8D80625J26676L53948L24142J26677q5693k23546k79433k57079j93740j19225
15117.4B53352k2354P4515J34128J41579J56483K34723L05514L01787K45901J60208
15115.9A985836J1178k86885o18478q04767p67509n96123l53948n5887K30998L87480
15114.5h68105L87480L05514K30998J78837J22950P8241L7258l3532j49031k75707
15113A4903l53948l50223j97466N2161K49627K75707J63934K6080j04321k64530m17287
15111.5i05363m69447l83754k30998j15499l7258K9806O7064M8435K9806J00596K60804
15109.9a605808M21013M80624M50819L50222J78837n2161k12369j08047K27272N73769
15108.4G04171O81816N25334K42175k9806k83159m91802o07300n32786k98062p0789
15107a60208l726j37854l31593m24738l94932l24142k75707k23547j19224N9612K30998
15105.4b105061L05513K27272P0790k9806N5886L12965O37107Q60653Q56928N40237
15104A732484P0790k75707l05514j26676J1177k2354j56483k45901k38449j15499R6870
15102.4D24738L46497N02979M65721K64530M8435n5886m8435L726K9806K6080P452
15100.8B015643l7258q1967n2161K6081N2160q1967l01787m32190l80029j97465K6080
15099.2E55140K12369L12965K53352N5887j45305k75707l35320m13560m99254n40237
15097.8h19670m80624l35320j60208m8435m0984j30402k57078l57674l98657m17287
15096.3c446339m76899n77494n92398l87480K9806M47092O52010O40833N17883L83754
15094.9b809232K60804J75111J49031J19225J8629j19225j41579K2354K30998L12965
15093.5a780919K60804J82563J56482J52757J78837K45901L16691K83158J90015J82562
15092C68851K94336L83755L12965J63934Q1967O3338K2354l3532Tl7257j52757l68851
15090.3A065571n62592o37107o29655n36511l42771j19225L7258J11773J67659K34724
15088.9a210876K49627J78837L726k53353n58866p86138q23395o40833l20416P0789
15087.4d090898M17287O25930O55736N81220M91802M24738L42771K08643K6080j56482
15086d73173k86884l46497Tl35320l12964k79433k64530k71981k71982j71385O7064
15084.4c293582L53948N47689N17882L53948K60804L31594M02383K53353n9613k68255
15083e99849k16095J8629L20416O03575P82412P33977M61996J15499j52757k94336
15081.5A773467l01787k04918o7063J4903j8629j49031l12965m39641m32190l27867
15080.1d65721k16095j52757p4515R6870L42771N43962O29656N25334K68255J4903
15078.6A512663j00595n9613J8629N2161K2355p0790k08643k75707j45306Q9419K04917
15077.1A039490Q9419j45305k79433j97466N5887K90610L31593J82563L3532J4903
15075.6A415793M0984P451o7064j08047o7064M0984J90014K94336K42175L7258j30402
15074A896418j19225K9806J22951P8241m0983j45306j26676k2354M8435n2161k75707
15072.4A393439m95528o22204o59462n99849l91206j26676j4903j15499k79433l24142
15071b235463k04918k9806J11773K08644K86884L68851M09835L42771J22951j15499
15069.6g33977j60208M0983L31594M76899M02383K04918M8435K9806J30402K60804
15068.1A032039K94336J97466j4903k42176l94931l87481k23546k2355J08048J86288
15066.7E32785L05514M39641M50818K57078j1177j67660j34127L7257J78837J56483
15065.2B045449q5693l80029n40237m95527l80029l12965l01787k75707k16095j22951
15063.8a065571K9806K27272L91207M58269L91207J90014o7064j97466j11773R3144
15062.4C39045K60804L20417L20416K71981J86289J45305K23546L35320K75707P451
15060.9B686281l24142n14156m91802k71981K6080K86884M24738M28464K83159J4903
15059.5B548428k94336m95528n36511m69447l83755k86884k23546k19821j97466o3338
15058.1f22204J82563M06109N14157N14156L76303R3144k19820l80029l31594k01191
15056.6C31594j34128Tj26676j15499j41579j93741j60208L3532K64530K90610J4903
15055g0790l27868m61995l68852k75707l12965l76303l24142j63934J4903J52757J97466
15053.4b317430Q5693j19225k34724j45305L3532J04322j8629j86289k19820p4516
15052c092391J37854K94336L76303M09835L94932L35319K27272R6870k9806q9419j1177
15050.4i50072J82563L09239K49627R6870J1177k9806j34128k98062m43366n32786
15049a538744n88672o07300n32786l91206k19820K9806M13560Q01041R46346P41429
15047.5i46346L39045p451j93741k45900j97466r3145K2355O7064L726j41580k71981
15046a665420l05513k23547n5886J26676K98062M50818N55140N21608K98062j8629
15044.5a8629k53352l09239k64530j82563m4709J30402K53352K45901K16095K71981
15043.1D4709M09835M91802M95528M02383J90014j49030m73173o29656o29655n55140
15041.6d02383m13561p4516L83755P19074P60057N66318L61400K16094M4710k23547
15040.2A937401m76898n70043n36512n66317p67509r53798q83008n14156n2161K68256
15038.8c114745L98657L94932L50223L27868L80028N06705O25930O52010N29060K49626
15037.3A300294j11773m65721o81817o33381l50222%K08643K16095J19224J4903k2354
15035.7d06109J08047M54544Q34573Q79283M58269j75111o25929p37703o07301l65126
15034.3a82563p0789K53352N32785O66914O48284N25334L61399J93741%j86289k83159
15032.7B459009k42175j90014k57078m32190n62591n51415m09835j97466Q1967L68852
15031.3F7064N66317N62592L65125Q9419j08047j41580o7064p451n2161j30402j45305
15029.7I98507j08047q5693n5887L3532J78837K64530J97466K6080j37853k12369Tj56483
15028G30251p451K42175M88076N47688L50223j4903l53948n43963n70043m69447l57675
15026.4D0983l27867l83755l50223p0789L42771O03575N36511K94336J08047P4516
15024.9H68105J19225J41579P4515m4709j45305j56482r6871k9806K9806J11774J45305
15023.4A017136L3532j71386l31594m13560m58270m80625l50222j08048M8435N2161
15021.9a162441O3338J34128J00596j26676l42771l46497k49627k53352l24142k57079
15020.5b764523j1177K68256M35915M61996L46496J60208K2355P452L7257L7258N9612
15018.9i38895J52757K19821J56482j4903j78837k83159k83158j90015q1967o3338
15017.5a505212j22950j63934j08048k6080N5886J63934L31594N06705O44559O74364
15016D50818N70044L27867J00596L726p451j15499l27868m99254n17882m54544m32190
15014.4i01637m58270m39641l53948k04918j1177K27272M54544N32786L80028J11774
15013f63187l726J19225L20416L57674K49627J37853R6870Q1967N2161L7258L726j22951
15011.3F66913l12965l94931l01788j00596J15499L01788M35915M43367K64530p452
15009.8A110280k53352l94932l91206k49627k9806J71385K71982K75707J52756p0789
15008.4E92398k75707k83159m0984K75708M58269M69448M28463L98658K98062R3144
15006.9B414300j30402k75707l46497l76303l42771k38449j19225o7064r3144j52757
15005.5B71981k04917k12369j45305L7258K38449L31594K53352L3532k12369l35319
15004.1E5887k45901k2355J97466L20416L72578L94931L61400K83159K71981L39045
15002.6B328607L50223J52757j82563m17287m21012l01787k16095j97466j75111r6870
15001.2H23396L7257K42176M84350O85542P26526N84946L09239p452k75707m43367
14999.8C166906n21608n40237n10431m09835k86884k38449k64530k98062k60804k19821
14998.3c83755k04917j86289p4515J30402L39045M61996M69447L31594J04322p8242
14996.9I09088j22950q5693j19225k38449l35319l20417k19820j22951q9418q1967
14995.4h27121j4903J71385M06109N77495N88672M17286J49031j15499l01787l98658
14994F52010m02383l31594k08643p4516J1178P4515J93740L61400M21012K49627m4709
14992.4I01637k04918j41579L7258J56482J78837J26676j8628k38450m80624o33382
14991c16691o59461n92398m91802l61400k01191j8629J49031K60804K94336K71981
14989.5a665420K04917J52757TJ90014K16095K23546K16095J78837R3144J1178M0983
14987.9A4903K49627N17882O66913O11027L87480J19225j08048k86884m28464n36511
14986.5A207150n55140m54544k60804m4709J60208L27868L76303K79433J08047m8435
14985.1A095377k04917l80029m61996l12965K6081L01787L61400K60804J86289J78837
14983.6A050668J19224m4709k53352l76303l31594j60208J8629O3338k6081j37853
14982.2g8241j71386j04321k2355N2161J41579K38450K75707J90014P0790J1177L7258
14980.6F40833M8435%j19225k71981l98658m47092m06110l20416j63934J41579N32786
14979g63783P52606O07301K27272j11774k94336m09834m80625m73173l80029k94336
14977.6a620711k08643k6080K45901M54544N06705M73173M47092M76899N43963N92398
14976.1A885241N58865L76303J08048j45305l27868m09835l65126k19820j30402j90015
14974.7A140086k90610k57078j04322L726o7064k53353m39641n66317n96123n32786
14973.3a963482l80029j82562M8435K94336N66317Q12218R27717P97316M09835l3532
14971.8A296569k94336l16691k01192j00595p8242j26676k01192k27272j34128J4904
14970.4c68851J04321P8241m0983j82563k90610l46497l83754l72578k71981j00596
14968.9b175851m4709j56483k64529j22951K08643M54545M91802M54544M13560L05514
14967.5d35915J19224P452Q1967K64530M06109M35915L87480K86885J37853m0983k34724
14965.9A415793m17286n21608m84351l20416j11773P8241J75111J45306L3531n9612
14964.5f7064j22950k19821l31594l72577l39045l05513k57079q9418J56482L20417
14963a628162L46497L57674M17286M39641L72577K64530J34128n2161k42175k86885
14961.6A22950j90014r6870p0790m0983M8435J52757K34723L16691L42771K30998M0983
14960A091651j00596k12369l65125m88076m39642k16094j4903R6870K19820L83755
14958.6d4709M76899M32189L05513K34724K57078L16691L01787J41580j45305l91206
14957.1A885241m76899m50819m61995m99254m91802l87480j97466O7064L91206O96719
14955.7G4515Q60654Q45750O78090M54545K49626J34128O7064m8435k34724m13560
14954.3B667653m95528m76899m06109l24142k98062l46497m28463m28464k75707m8435
14952.8h60653J30402J82563Q1967j15499l05514m17286m50819m39641l50222j49031
14951.4b693733P8241K04918J56482%j56482k23547j78837p4515%P451L7258J67660
14949.7b675104L68851N51414O63188O70639N62591M02384L24142L76303L87480J75111
14948.2A806999j49031l57674l87480l76303l87480k71981K2354L42771M28464K30998
14946.8I01637o7064k53353k34723j00596J1177K9806L726k6080p8241j93741l39045
14945.2c46497m47092m99254m99253l83755j30402J60208L35320L50222L24143L35319
14943.8h01041L20416J82563j00596m32189p07897q12218p15348m76899j86289R3145
14942.3c636353L42771M91802N06704M50819M28464M43367L65125J41580r3145j71385
14940.9g30251j04322p451j8629j49031l50223m95527m91802l61400k64530l12965
14939.4c286131l87480l12965r6870N9612%j78837l16690k94336j34128R3144K94336
14937.9d560345M39641N29060N47688M39641K30998K9806m8434j8629M0983J00596
14936.4b268995J52757J45305N2160l3532K2355K04918L50222L16691J60208J1177
14935h86734n2161q1967k01191l83755m61995k86885L7258K30998J82563K6080m0984
14933.4a918773k6080n5886j41580j90014j60208p0790K9806P8241K9807p4516j00596
14931.8b600589J4903J52757J93740J30402M4709q5692l01788m99253m76899k12369
14930.4c640079Q9418K30998K83159L91206N84946P26526P07896N02980J56482k30998
14928.9a97466n36511o55736o22204m84350k38449J26676N10430P48881P93589O89268
14927.5A34128N02979K38449k2354j93740k90611l68851l83755j86288K34724O40832
14926C05513Q15944O92994L72577J8629k45901l20416k27272q9419j1177K6080P8241
14924.5A415793J22951P4515p4515k68256m73173o37107o48284l94932L7258L24142
14923e21608K57078m8435k98062l35319k38449q1967J22950L20416M09835L31594J41579
14921.4E9612q5692k94336l91206l31594k27272j97466k19821j56482P451J63934K53353
14919.9a419519L20416M06109M43367L61400J60208j41579m69447o96720p00445n66317
14918.4b302527m61996m32189l46497j45305O3338J45305R3144M0984M0983P4516J37853
14916.8c092391K27272L35320L98657L91207L57674L94931M95528N51414M32190J00596
14915.4E92398k86885n25334n06704k68256J1177J82563K19821J49030J1178j26676
14914e47688k04918j90014j34128n9612N9612J60208J45305j1177j97466k86884k94336
14912.4a561098l16691l42771l50222l80029m54545m84350m13561k83158j71386l7257
14910.9d795068K01191M80625O85542Q08492Q94186R53797R09089P33977M69447J82563
14909.5A523841l7258j82563k64530l35319l46497k42175m0984R3145J04321N2161
14908.1C24142K2355L7258Q9418J93740L12965L50223K42175R3144L3532Q1967J41579
14906.5A922498J26676L7258o3338j19225j56482k04917k60805k64529j52757L3532
14905H97911J82563K23546J82563J49031J19225K2354k30998n40237o63187n02979
14903.6a60208k19821m0983l726J4903M0984m8435k94336n29060n32785k86885N5887
14902b004465L24142M32189L87481K45901J26676Q5693J26676J71385K04918K83159
14900.6C83755L91206M88076M80624L65126J67660l3532j67660j90014p4516J26676
14899.1A937401K79433TJ30402n2161j90014l05513m95528o81816p30252o03575m47092
14897.5h79282m02383m28464l76303k01192%J60208L01788M39641N17882M32190K04917
14896b30998j1177r3144n5887l7258j04321j78837j56483m8435M8435J15499K42175
14894.4e10431M69448O89267P67509O25930L68851J08048q5693j71385j41580j8629
14892.9B101335J49031K94336L50223K64530M4709k08643l80029m02383l31594k79433
14891.5A602082k83159k68255k04918j75111k27272k90610k71982j97466j37853j11773
14890.1e66317q5693k9806N2161J56482K04917J15499p0789j52757n5887M0984q9419
14888.5d80625l80028n43963m32190j86288p452M0984K2354J1178M4709J00596J04321
14886.9a706404J1178o3338M8435L50222O11027O33381M61996L20416L42771M17287
14885.5A426971L46496Q9419k16095m13560n06706n25333m95528m32189l72578l27868
14884a426971k45901j19224k2355j8629n2161%J45306K79432K83159J45305k2354j08048
14882.3a162441n9612L7258Q5692R3145J00595J26677J71385K42175L65126M95528
14880.8D95528N43962M43367J90015j82563n84946q53202To25930l57674k30998k27272
14879.3b242915k30998j37853k9806l7258j56483k57078k64529k75708l68851m47093
14877.8d448572l24142m0983K04917L35320M09835M80624N10431M39641K90610J11773
14876.4b030546m8435q1967N2161K08643J82563n9612l35320m58269m13561k86885
14874.9c271228j52756o3338J8628J34128K94336M39641N17883N55139N77495M91802
14873.5d58270K71981K9807n9613K6081J22950J08047m0983k49627l98657l76303k12369
14871.9a236956m0984k9806j52757k75707k79433j75111k6080R3144J52757J60208
14870.5a810725K08643L05513L87481L94931L39046K64530J19224j45305m09835m73173
14869h19670k53352N5886K42175K79433K49627J60208K2355o3338j1178O7064L726
14867.5f7064j71385k42176j45305m8435j63934m69447p30251o78091k83159K53353
14866b745894O03575TM13561K86884L27868M13561M09835K90610O3338k27272m65721
14864.4b6080n66318n32785m76899m06109k75707p4516Q1967Tj8629j08047q9418K6080
14862.7b384494J93740L94932O11027Q15944Q94185P71235N06705K53352J08047j1177
14861.3B153496j67660l12964l57675l16690l05513l61400m47093n06705n25334m88076
14859.8a635614l68851j78837K2354K01192L53948N06705N70043M32190M8435l61400
14858.4d09835m58270j56482K86884M76899L31594M0983j67660k42175k08643j11773
14857f18478o7064j34128k49627k71981j71385p0790p4515j49031j86289j60208j49031
14855.4b302527j60208j56483o7063J34127L76303N14157M61995K83159J41579J22951
14853.9f52010K08643L39045M50819M39641K08643j60208m54544n77495o03575n92398
14852.5a393439m99253k98062j08047j8629K2354J08048K19820K68256K53352K42176
14851a203424K57078K27272J22950l7257k08643k79433j82563K9806J71385J37854
14849.6i64975j1177j93740m39641p33978q86733o92994k30998K34724N36511O70639
14848.2b712362O63188N36511L31593J22951j11773l94932o52010p33977o03575l83755
14846.7c938141j71385O3338L16690N29060N96123N17883L16690M4710j78837j93741
14845.3b097610M4710L65125N25334M58270L12965K16095J56482K9806j45305k79433
14843.9d13561k68255j63934j1178J97466M54545O22203N55140K75708M0983K6080
14842.4A315197K16095M02384M24738K71981L7258j63934l05514m54544o29655p74961
14841C39045p60057n55140k16095J30402L91206N17882M84351L50222J71386k2355
14839.5H30847k16095l80028m35916l53948j63934N2161K45901L87480M61996M84350
14838.1I12814M13561K34723k2354k64530m13561n21608o07301o14752m06109k6080
14836.7a315197L20416M43367L53948K04918J22950J11773J37854J82563K23546K71981
14835.2A058119K98062K60804J30402r6870l27868m69447m54544l20417j63934r3144
14833.8a78837q1967n5887K6081J34128J78837J15499m0984j30402l3532K01192L68851
14832.2E02979K83159k6081l65125n58866n73769m06109r3144K94336O18478P71235
14830.8D47093P22799M99254J78837j41579l53949l72577k08643L7258K01191K38450
14829.3A248134J78837M8435j49031l35320l57674j71385M4709Q9419k9807j45305
14827.9D21012j11773N2161K38449K90611J22950j93740m21012l98658k45901j26676
14826.4c72577p8241k2355N9612J26677J34127J00596N2161M0983J11774K27272K98062
14824.8F78091K86884K01192J8628k57078m88076m61996j78837J37854K68255K60804
14823.4D65721K27273K12369K19820K75707L31594K86884R6870j41579l12965l72577
14822A289117l42771k53352j86289j82563j93740j08047N9612J97466J86288O3339
14820.5E29060p4516j60208j26676K2354K34724L80029L94932L01787J63934K9806
14819.1A695226n2161m4709L7258R6870Q5693M0983O7064J78837K71982K57078J71385
14817.5B805506J22951J22950N5887j52757m06109n29060m35915k16095p451N5886
14816.1A415793n9612l16691n47688n36511k42175J63934M17286M35915K98062J19225
14814.6A147538m0984j41579j60208j45305k12369l24143l24142j30402J60209L83754
14813.2B12369M73173L98658J71385j37853l68852m32189l80029l24142k45901j37854
14811.7g71235m8435k6080j4903L7257N2161k6080j41580j78837j00595L725N9613
14810.2a154989R3144J26676J45305J26677O3338k9806j41580k60804l42771k86884
14808.7a661694n9613K53353M84350N21608M09835K42175R3145N2160J49031K83159
14807.3G67509K71981J19225J1177M4710R6870K6080j22950j63934m8435J30402K64529
14805.7A397164K75708J30402j45306l94931n02980m47092k98062p0790K49627O07301
14804.3H01041Q12218P45155M69447J71386l3533j49030k16095k60804l09239l94932
14802.8A635614m76899m54544k75707m4709R6870J63934K38449L20416K64530K9806
14801.4A497760k75707m35915l53948j04322J63934L27868L72577L46497K68255J75112
14799.9A982111Q5692P452j08047k90611m09835l39045p8241K04917L83755M43367
14798.5A881515L76303J49031j41580k90610k08643k6081O3339J4903j04322k45901
14797.1A467954l80029m47092l94932k68256j75111j15499k6080Q9418J93740K30998
14795.6A75111K01192N9612k12369m91802o03575m58270j97466l7257K9806J52757
14794.2a382261M13560O55736O59462L98657K9807k19821k49627j52756n5887l726
14792.7I3144N5887J08047N5887j00596j93740q5693J86289M88076O92993P07897M73173
14791.2B481364J11773j15499p8241M0984j1178k19820l94932m39641m73173n51414
14789.7C50223n96124m88076k64530o3338L3532O7064R3144J26676J49031K19821L53948
14788.1a8629M47093L72577J15499j08047j52757j08048j60208k94336l76303l35319
14786.7f18478k68256k34723k30998j90015j30402q1967m8435L726J04322K04917J86289
14785.1a304020k2355l12965m47092l16691m4709J22950Q1967m8435p0789J22950M28464
14783.5a810725O55736O92993N88672M65722L83754L39045K79433J22951j37854l91206
14782.1A188521m99253m76899m69447n40237n36511l53949j30402k9806n9612p8241
14780.7a985836l3532J4903j4903q1967j04322j4903K08643N21608P74961Q15944O55736
14779.1G56332M02383K04918Q9418K9806j1177l7258n5886r3145j75111k57078k27272
14777.5F25930l7258J86289K42175M4709k27272l46497k71981j37854r3144j37854
14776a52757k19820l05514l87480m06109l01787j56483r3144j41579j71386q1967N9612
14774.5b358414J08048P4515J08048K64529M09835M65722M91802N66317O29655M95528
14773A255585J78837j08047j67660k2355J37854J63934O7064o7064j67660k64530m13560
14771.4E92398n43963n40237l76303j41579L7258J30402J34127M4710j37854l24142
14770a125183l57674j60208J67659M32190M80624L35320J34128k2355j26676j90015
14768.6d32190k16094k57079l68851n02979n17883l76302k30998j75111j11774R3145
14767.1c096116L53948N14156N47689N21608M65721L31594J63934M0984m8435j52757
14765.7c57674k38450k42175j75111j30402j26676j41580j78837k16094j75112k9806
14764.2b011917J30402J97466J82563J67660K08643K71981K90610J90015k6081k16094
14762.8f14752k12369k9807J60209K68255L80029N47688O85542O89268O14753N51414
14761.4C040230M73173L01787Q1967m0983l7258j8629j41579l83754n88673n88671
14759.9B097610m02384k08643j63934k53352l42772l94931m88076o81817q42024p89864
14758.5b470187m80624m8436L46497N88672O48285N55140M17286L46497L72577L80029
14757F55736K23546m4709k04918j26676R3145K90610M06109M91802N58866N43962M54545
14755.5C342018L50222K83159K19820J30402L3532p8241k42175m84351o78090o92994
14754B183302m95527k04918j1177L726j45305l42771m35916l80029k23546r6870K6081
14752.4a22950J90014L72577M06109K38450k2355j78837j63934m8435P8241J41580
14751H90460J00595m4709k08643k75707j71386M8435K49627K94336J60208m4709j37854
14749.4H60653l3532J82563K98062J78837p8241k68256k71981j97466j93740l12965
14748A63934m58270n62592n51414m02383j26676J41579K75707K38450J49030J30402
14746.5a002233K19821L87480N32786N32785L35319M0984k01192l61400m50818m84350
14745.1d50818m58270m02384l50222k60804q5693J00596J75111J52757J49031K38449
14743.7a192247K94336K04917k6080k38449l01788k38449j49031j08048n9612M8435
14742.2a766016J97466L09239L57674L83755M24738M80624M80625L39045L3532l31594
14740.8I09088n10430l61400k6081K04918J86288J1178k23547m54544o55736o85542
14739.3a605808m76898j37854J37854K75707L39045L87480M13561L83754L24142L16691
14737.9C57674L65126M32189M50819L72577J90014l7257k04918k45901j93740j86289
14736.5A300294l05513m91802o29655o18478m32190j41579J26676K86884L50223L53948
14735b01192K90611R6870k23547m76899m17286m8435L87480O40833TM58270K12369
14733.4A359907J1177n2161J8629J34128J49031K6080j60208k68256k23546r3144j1177
14731.9H90460m4710j56482k42175k71982k71981k27272q5693J41579L35320M13561
14730.4D80625L57674K42175J71385J49031J15499J8629j34128k34723k53353k83159
14729F29655l83754m76899l98657r6870K86884N55140O14752M91802K90610J19225
14727.5A631888M8435P0790J19225J45305J37853J56483K38449L20416K86885P0790
14726.1C226519k19821l76303l53948k71982k98061m50819o52010p78686p86138o81816
14724.7a643065n10431l20417j26676N2161K08643L01788L05513J82563l726q5693
14723.2a639340N5887K90610L83755K60804Q9418K2355K6080K6081K6080O3338J11773
14721.6b83159J52757K16095K53352J19225j93740m47093m21012j49031R3144J19225
14720.2e40237j4903j52757k38449k98062l39045l24142k42175j37854k2355J11774
14718.8b198205K64529L61400L01788J15499k6081J8629K38450M91801N96124M73173
14717.3F37107J49031k23546m76899n58866n77495n62591m84351k94335m8436J60209
14715.9b280172L01787M35915O07301P60058P97315P07897N29059L20417J60208R3144
14714.4B432929J26676K04918K19820J22951o3338k94336n25334p15348p63784o03575
14713A41579k94336m0983k2355k08643l94932m09835k38449j8629J15499J00596l7258
14711.4a307746j71385j45305Q5692L68852N06705M91802M32189L83755L24142L16690
14710A285391M58270O70639P11623M91802K27272J15499J00595L3532o7063j19225
14708.5C908335j93740m17287p07896p82413n36511j56482J15499K30998K79432K94336
14707.1B034271K23547N9612j00596j78837j97466k57078l98658n47688n88672m65721
14705.7d17286k34724L7258K38449L31594L57674M06109M80625M95527L53948P4516
14704.2B123690j78837k86885k34723j08048P452P4515O7064m0983j97466l35319l98658
14702.6D91802m13561m02383l57674k19821p451K19820L94932M50818L31594N5887
14701.2E43963k27272l65126l83755l46496k98062k30998k01192k98061m35916m47092
14699.8b690007k42176N2161K57079K98061K57079K23546K04917J60209N9612j4903
14698.3a434422M0983K45901M50819N36511N17882N06705M69447K83159n5887l72577
14696.9A188521n02979m35915k94336k12369k30998l42771m35915l91206k16095l3532
14695.4a907595N9612M8435l3532j63934l31593m54545m50818l05513p8242J90015
14694c427710M28463N36512M58270K64530J08047K9806p8241k34724k98062j56482
14692.6b369591J19225L01787L05514J97465J00596M8435J4904l7258j41580l01787
14691.1a762290m35915m17287k19821N2161K45901K86885J86288L3532k6080R6870
14689.7a959756L53948N47689N55140M02383K23546J37854J45305K04918K57078K42175
14688.2A110280J45305N2161J8629M0983N9613K6080o7064k27272l87480m50819l80028
14686.7e9612k53353j22950L7257K64530M32190L61400K6080l57674n88672o40833
14685.2i01637n70043l68851m8435K86884M80625M99253M21012L35320K71981K57078
14683.8F63187L16691L80029L20416J11773j15499k01191j34128P451J75112L76303
14682.3A900144N40237N32785K83159q1967l80029m95528m43367k71981n2161R3144
14680.9A624436M8436j82563l76303l39045j08048N5887l726j63934j97466p0790O7064
14679.3C53948J04322Q1967P4515J11773J63935K08643K04917J67660J56482J60209
14677.9A788371J34127K9807j00596k01192l31594n14156o25930n29060l16690j67660
14676.4h34573j15499r3144l7258L7258J08047J97466K30998J52757P451k9806R6870
14674.9b79433K98062M47092M91802M80625M28464L50222K08643M8436n5887k9806
14673.4B388220Q1967J41579M8435j49031l31593m17287m24738m17286m73173n88672
14672a41579o96720p30251p04171o40833n02979k68256L3533K71981L46497K94336
14670.5b738442K38449L01788M47092N32786M35915J52757j67660l87480m32190l16691
14669.1a933676j34127K9806J26676K08643L39045N43963O92994O22204K53352k83159
14667.7D65721o70638p15349m65721j60208M0983J11773J11774J08047K19820M84351
14666.2d69447P63783Q38299O37107L39045J08047m8435k16094m35916o63187p89864
14664.8F3338p33977n17882k53353n9612P0790J97465K94336K90611J71385K6081r6870
14663.2e47688k16095k90610k04918R6870M32190N29059L16691J1177r3144O3338L20416
14661.6D17286M69448N06705M99253TM50819L39045J75111k6080j97466k83159k34723
14660B615492j49031j56482k86885m06109l94932k64530j15499P452J04322J52756
14658.6A106554J08048l3532k27272m02384n02979m65721k79433J8628K71982L76303
14657.1b9806L72577L98658M65721N32785N66318O11026O33382N73769L83754J22950
14655.7D631134j34127l12965l31594j56482J34127L46497L68852K45901Q9418n2161
14654.3D828600k08643l46497m13560m02384l53948k64530j26676N9612K27273L35319
14652.8C334566L42771K64530J52756N2161l7258j41579k49627l16690l57674m28464
14651.4B615492n21608m76899k01192J49031L35320L27868K53352J45305j22950m91802
14649.9B011917p07897n92398k68255J4903J41579J78837J45305K6081j37854k57078
14648.5E55140k49627j60208j30402k57078m88076o25930n29060k83158j00596l3532
14647.1b302527K6080J37854K04917J45305K2355l726J08048K53352K57078J08048
14645.6a043216j00596k16095k23546j86289j60208j71385k34724k94336k75707j00596
14644.2c006698J71385L87481M32189L31594K16095J97466K86884M02384M39641L76303
14642.8B34724K42175K6080k49627m54544m76899l50222k42175j82563q9419O7064
14641.3a475406K19821L46497N40237P78686R05362P60058L57674j93740p33977j035765
14639.9D69447r61249o11027k45900o3339k2354P451M0984N2161K6080k6080q5693
14638.3a419519j22951j34127p8242N5887K57078L65126K75707O3338n5886j4904O3339
14636.7g45154J19224K60804N29060P41429O92993M43367J97466M4709j26676l72577
14635.3A784645n58866n29060l01787n9613L7258J4903%K9806P4516Q5693R6870J00596
14633.5G74961Q9418J19225K45901M24738N02979L87480J34128j67660m65721p00445
14632.1A345004p97316p26525n36511k75707J1177K08643J93740N5887L3532K45901
14630.7b42175N21608O11027M47092J97466M4709l3532j60208l72577n40237m73173
14629.2@j63934K19821N10430O37107O52010O29656N62591L94932J19225j75111l65126
14627.6C021601m50819m88076m69447l20416m4709K23546L80029M61995M88076L80029
14626.2C181809J30402j08047j63934j15499j41579k38450k98062k86884k94336l50223
14624.8A315197l68851l01787k16095j75112j49030r6870m0984k2355P452N9612P0790
14623.2H1967k2355j52756k23547j75111q1967J8629J75111L87481N66317TL72577
14621.6A512663J26677p4516k19820l50223m17286l72578k45900j63934j30402m4710
14620.1c80029J45305L01788K60804M4709j67660k86884l53948l87481l61399k71982
14618.7a456777j75111q1967O3338K49627L76303L53948J93740P452q9419p451J90014
14617.1c76303L12965K19820K6081p8241m0984M4709J19225J97466K60804K30998J49031
14615.5A065571J37853J97466K45901J75111%k19820m02383m76899m65722m61995n02980
14614g07897n02979m02383l01788k86884l27868l01788j75111l3532P0790J52756K30998
14612.4b585686K90610K53353J00596q9419k12369k60804l39045m88076n96124n70043
14610.9d497007m39641k53352J8629L87480O52010O18478M24738L50223M58270N77494
14609.5a702678N92398N32785M17287K08643k9806j60208j71386j82563k53352l16691
14608.1a065571k86884k12369j11773L7257K08644K98061K34724J22950J00596J60208
14606.6e14157K16095K23547J93740J37853L7258r3144j82563k42175l24142m39642
14605.2i87330n02979l98657j04322K94336O89268R50072R98507Q30847N25334K04917
14603.7B499993p4516k98061m61996n55140o14752o44559n99849l83755P452M47092
14602.3f78091P00446O66913M13561J71385P4515N5887n2161k68255m99254o48284
14600.9f3338p19074o63188m65721j75111Q9418K68256L61400L76303K83158J34128
14599.4e73769P4516J56482L01788L57674K86884R6870j30402k64530k08643j8629
14598G8241J71386K75707L35319L65126L27868K38449K23547L42771M80624M61996
14596.5C301034K71981K2355j93740l24143l72577l57674l35319k90610j52757Q1967
14595.1A650517K98062L57674K90610K12369J90015K12368K98062M32190M95527L39046
14593.7D776440J4903k79433l80029l27868k83159k94335l20417l20416l05514l12964
14592.2A967208l01788k30998j19225n2160p0790j30402j67660k19820l16691m02383
14590.8d4709l98658k71981j00596M0983J71386L01787M32190N51414O40833O74365
14589.3A997014N96123L76303O7064k12369l42771k86884j71386j75111l42771n06705
14587.9I98507m69447k49627o3338k9806p0790m0984Q5693J78837J49031M4709k2354
14586.3E10431M4709K04917L31594L24142J78837M0984J4903N9612O3338L3532Q5693
14584.7A892692K45901L80029L27868J30402m0984p4515%J08047K04918K19820Q5693
14583.2C479871j71386m28463n36511m54545k38449l726J41580J90014TJ41580p452
14581.6B302527k53353m35915m21012k42175l726J86289K98061K83159J60208K2355
14580.1A896418k9806j1178N2161J75111L24143L50222J82563l7258j26676j19225
14578.7B656475j34127k19821k45901j52757J8629J71386K27272J52757l726q1967
14577.3B388220p452J04322J37853J11773J22951J45305O7064j00596k53352l35320
14575.8B380768l91206m02383l01788q1967J34128K19821J90014J26676J04322J22950
14574.4B101335J15499N2161L726P4515K60804M24738M69448L61399R3145k79433n84946
14572.8C092391o44559m91802l46497l27868l57674l31593k71982k23546j37853L725
14571.3c7258J63934K64530K86885K34723J22951m4710k30998m24738n92397o63188
14569.9i20266n17882j75111K08643M65721N17883L80029J45305m8435j63934k64530
14568.5c72577l53948l46497j60209R3145K16095J26676o3338j71386j08047J04321
14567a035765L57674N10431N25334M61996L35319J11773j71385l76303m06109l20417
14565.6g452k42175j90014j56483j63933k12369k34724j63934n2161Q5693K53352M35916
14564f48284N10430L83755J93740J22951J93740K64530K08643J00596N5886J19225
14562.6A505212J93740J52757p4516m54544q04767q97911o59461k12369K01191M24738
14561.1f25930M39641L12965J34128l3532n5887J15499L98658O22204O70639N25334
14559.7B503719K90610Q1967k6081m8435k6080l3532p4515j34128j78837j52757m0983
14558.1B160948J37853L16691L80029K30998p0790l80029n40237Tm58270l42771k19820
14556.5F74365j15499k9806J00595L12965N40237O52010O07301M61996K45901m4709
14555.1C405356l50223n10431m88076l72577k94336k68256k08643j15499n5886j04322
14553.6F37107k57078l94932m43367l72577k34724l7258J90015L61400L50222J30402
14552.2g0790j56482l31594l20416j15499J56482L53949L42771J67659k2354j45305
14550.8a41579k16095k64530k90610l16691l65125m06109l98658l09239j71386j4903
14549.3b894925J19225J52757J22950J60208L20417M88076M99253L50223J75111M0984
14547.9d65721m4710o3338K9806J97466L16691L24142K83159J78837l3532l27868n32786
14546.3a37854m91801k49627%J30402J45305Q1967%k9806O7064K12369K45901J56482
14544.6A30402J22950K60805M47092M50819K38449m0984k83158m28464m35915k64530
14543.1A97466n5887p451j90015m50818o07301o18478m76899k04917P8241K49627K53352
14541.6a833080J78837J60208K12370K68255K68256J86288P4516K6080L3532l726j49031
14540e77495l35319l98658k86884j11773j8629l7258k9806J41579M24738O07301N55140
14538.4f7064L39045J86289J63934K34724K64529J86289J8629j56483k27272j97466
14536.9G45154j22950j4903J67660L46496L27868P4516j60208p8242L05514P07896
14535.5B298801Q83008P74961M80624J22951j45305k34724k38449k90611m28463m91802
14534.1B730991l91206k64530k53353l01787k30998j4903J52757J04321j34128l91206
14532.6A005958n77494o59462o33381m54544j67660J04322K79432L50223L76303L72577
14531.2c726L39045K30998M0984j34128k34724l09239m47092n84947n29059j97466
14529.7a829354K57078N77495O44558M95528K53353O7063N9613J97466K90610J75111
14528.3A188521q1967k60804k16095J1178K12369K53352J56483M8435K6080P0790J00596
14526.7A508938J8629j90015m69447o85542p48880o92994n92398n21608m76898m17287
14525.3c267502k98062n9612K94336O48284Q75557R64975R27717P63783M35915J1178
14523.8A296569l72578o44558p41429o52010l61400L726K53353K94336J37853q1967
14522.4h68105k30998k04917m0984J45305K57079K83158K42176J75111J52756K19821
14521A30402L27868L76303L39045K45901J22951k6081j63934k08643j56482l3532J41579
14519.4A095377K98062K83158O7064j78837k34723r6870M4709K6080j63934m06109
14517.9G33977m95528l09239Q1967M21013N17882M39641L76303L42771J82563j45305
14516.5B146045n21609p37702o74365l91206q1967J26676K12369K64530TJ52756l3532
14514.9G26525j56482j49031j04321j15499j75112j78837q9418M0983Q1967j1177j63934
14513.3b94336k34724j67659l7258O3338J11773J37854J63934K23546L31594M69447
14511.9G67509N51414N02979L27868J04322r6870k19821k30997j34128K2354J34128
14510.5A728758Q9419j45305m32190n32785l46497j4903K30998K68255J63934K6081
14509A035765j04322k64530m61996n92397n29060k68255%J08047O3338P452%Tm8435
14507.1a054393j00596q9419L726J00596Q5693o7064k42176k71981j45305M4709J93740
14505.6a542470K23547P8241k86885o85542q34572o22204k49627M0984J90014K90610
14504.1c397904L80029L76303K71981J30402L3532K2355P8241J52756K27273K57078
14502.7a467954K34723J63934R6871Q1966Q9419N9612k2354q1967m0984O3338J52757
14501.1f70639J90014J52757P0790J8629P0789K19821L31594L09239J93740J30402
14499.7A017136J63934J82563N5886j97466m24738m54544k90610j41580k34723n43963
14498.2h68105p82412p19074l98658p4515O7064L726j11774j45304n9613P4516J37853
14496.6b876296J34128J49031K49626L76303M47093M09835K79433Q1967j19225k53352
14495.2a121457k53353j63934j00596j15499j78837k08643j86288j93741k64529l39046
14493.8c125923k94335j00596J11773K42175K71981K68256K34724J86288J63934K38449
14492.3a803274L53949M21012L83754K90611J71385P0790K6080K6081k2355j67660
14490.9b49627l31593l91206l80029l83755l98657l01788p8241J52757K68255L16691
14489.4a777193L72577M76899N58866N62591M88076L98658L16690J75112o7064l42771
14488A162441m91802m50818k98062j41580%J30402J97466K12369K01192J86289J45305
14486.4H53202O7064J8629J8628K2355j1177m4710n5886n5887o7064o3338n5886j26677
14484.7D99253l27868n66317p04171o59461n06705l24143j45304K9806K08643L68851
14483.3b127416N06705O22204P07897P33977O66913M76899J90014j04321l35320m84350
14481.8H53202n99850o44558n58866k90610L3532J93740J45305O3338J11773K79433
14480.4d13561M09835TL39045K57079J93740R6870n5887j97466k16094q9419N9612
14478.8G93589Q9419k9806j93740l20417l98657m35916m21012l91206l53948k71982
14477.3a933676j67659r6870j19225j45305q9419K9806J11774J34127J75112J90014
14475.9a911321J08047q1967k34723k19821p8241O7064J56482K04918K12369J60208
14474.5a616985P0790J8628M4710J11773R6870o3338k68256l83754l20417j30402Q1967
14472.9b358414K45901L72578N02979O48284P26526N88671J97466k01191l16691q5693
14471.4C20416K34724L50223J78837r6870k86885l01787j86289l3532P8241J41580
14470C98658J97466K42175K16094N9613j22951k08643j26676K9806K08643L98658N99849
14468.4A892692P04171N92398K68255j11773l87480m88076m50819l20416j22950M4709
14467A620711P8241p8241l12965m50818l87481j41579J78837M21012M73173L39045
14465.5A739935J56483P0790Q9418P4516o7064l53949o70639q08492o25930k12369
14464.1f07301J56483K83158K42175K34724K60804J45305j52756m21013m17286j71386
14462.7d47093J00596J86289J00596%m8435j08048k04917k27272j8629L53948N81221
14461.1B68256M61995N9613l24143m65721l27868n5887J86289K79433K75707L01788
14459.6F59462M17286N21608M84350K86885M8435j15499j67660j60208j41579j00596
14458.2A732484M4709L12965N88672O96719N92398L72577J22951j34128m02383o33382
14456.8C293582p19074o25929m58270m02384m91801n47689m21012j78837J1177P0790
14455.3d69447J26676K12369K01192J1177k49627l46497j90014Q5693K86884L05514
14453.9b6080J15499j78838m80624o66913p07897o48284n36511l72578j37853J30402
14452.4c509677L09239K86884J15499o3338j37854j45304j82563k38450k38449j67660
14451c971673j34128j82562k27273j15498K01191N77495Q15944Q30847O52010L80029
14449.6a173618J26676q1967k34724l46496l65126k60804n5886J63933L16691L72577
14448.1a538744L57674K71982J41579q1967m35915p78687q45750m65721J56482N96124
14446.7b622943O37107M35915K71981K45901K86885L09239L05513K71981J93740M0984
14445.2C76303j41579k98062l72577l39046k34723j30402k6081J26677L12965M61995
14443.8b64530M28464K08643r6870l24142m21012m24738m06109l12965q1967K23546
14442.4a471680L98658L39045J49031J4903m4709j63934l91206n55140m43367r3145
14440.9b261544K68256M61996M95527M21013K94336J56482N5887J1177k9806p4516
14439.5b01192o7064k9806n2161j34127j34128J8629K12369K79433K38449K27272TJ26676
14437.8G11622r6870k90610l39045k75707j90015j11773n9612k2355l726M4710J34128
14436.2d99253J71385P4516j26677k98062k86884j08047P0789J26677O3338J8629N9612
14434.6g33977J00596P0789%L726Q1967J15499M4709m8435p451J30402K34723J82563
14432.9A75111J8629j26676j63934j26676j30402k45901m21013n02979l80028j00596
14431.4b004465J90014L80029M76899N47688N99849N62592L20416q1967m61995o55736
14430a26676o85542o33382n29059l42771q5693J26676J82563J41579J26677J90014
14428.5a635614K71981K68256J71386R6870J37853K49627L42771L57674L31594K68255
14427.1H60653J26677n2161j67660j52757p0789l726N2161J37853K01192J67660K6080
14425.5A125183j67660l57674m99253n17882l87481j52756L7257R6870P0790P4515
14424.1f78091J45306J97466J49030L726j15499To7064r3144k08643l01788k23546
14422.5a307746L726K08643K38449R3145q1967j82563k49627l57674n02979n58866
14421.1b697459m95527l87481l01787k08644n2160J37853K86885L57674L50222K68256
14419.6b742168J67660J26676J56482K16095K57078K83159L20416L42771K90611J52756
14418.2d28464n5886k68256m47093n36511n25334m13560k57079j08047K2355J71385
14416.7b846490L39046M65721M99253M50819L87480L24142J93740k9806k45901l09239
14415.3g71235j41579J75111M17287M39641K45901l3532k34724k83159k16094j49031
14413.9e51414j52757k04917j82563k9806J63934K68255K90610K83159K38449Q9419
14412.4B12369j63934l31594k94336q9418P8241O7064j08047l31594m65722m58270
14411a885241l35319j82563q5693j04321k12369l16691l05513j82563j8629J22951
14409.5c505951K12369K90610L46497L91206M24738M13560L12965J45305j8629j45305
14408.1a132635k75707l98657l94932k42175j08048j78837l42771l61400j37853J45305
14406.7c427710K75707K19820P8242m0984q1967q5693j30401k19821k30998n9612J82563
14405.1c520854L20416L31594L31593L87481M02383K94336J56482J11774J93740K98061
14403.6f92994K90611J49031o7064k30998l01788k45901m8435K68256N62591O85542
14402.2C68851O55736O14753N88672M58269J11774l57674p74961j013410Tp97315m61996
14400.6a620711j56482Q5693L42771N92397O78091N25334K57078J8629j60208l27868
14399.2B34724m54545m80624m09835k83159j30402K9806J45306J60208R3144L7258
14397.7a058119N5886J08048J56482K16095L42771M24738L50223J04321j22950k27272
14396.3C50223k79433l31594k71981L7257M61996P37703P60057N99850L50222L7258
14394.9B451558k71981m80625n51414n40237n29060n17882m58270k98062r3144M4709
14393.4a244408K9806j4903M0984J90014K98062K94336K45901J60208K6080j63934
14392a37854l61399n02980n29059m17287j93740O3338K98062M95528N73769L80028
14390.5c31594o7064m76898o03575m21013j04321J56482K38450J08047j37854k83158
14389.1a922498k34724k6080K45901M95527N81221L87480M4709k01191k19821j30402
14387.7i79878q5693q9418j11773r6871K9807K86884N73769P22800P07896O18479N58865
14386.1B134867N25334M35915K42176m0984l39045n66318p41428q71831q97911p60057
14384.6h79282n21608l20417j71385%J19225N2160j86288l80029m02383k90611j00595
14383.1c081213J63934M35915N88672O03575N70043N14157L53948J11773j04322k30997
14381.6g4515l39046m91802o11026o14753m88076l12965j34127P4515L35320N96123
14380.2b060352P67509P00445L76303k2354k16095q9419K04918L76303K90610K2355
14378.7C50223k12369k86885j49031J41580M13560M65722K30998j45305m24738m43367
14377.3e9612k53353M0984K68255L39045K94336K08644J19224j1177j41579k30998
14375.9E73769k86885l57674l80028k12369L3532R6870r6870k98062l09239k01192
14374.4a438148j97466k98062l61400l12964k16095j41579o7064R6870L61400O59461
14373a915047Q27122Q01041O25929M06109J93741L3531k9806j1177N5887J19224J78837
14371.4A285391J97466J49031N5887N5886J93740L61400L94932K68256M8435j86289
14370B824135m06109n58866n81220m65722l12965k38449k53352k57079j82563m4709
14368.5d76899M0984j4903j26677j45305P452K98062N77494P00445N73769K23546k12368
14366.9A445600n70044o92993n92398m32189m17287n73769o92993o29656m24738k60804
14365.5c841271k12369j93740j00596P8242K75707L87480L42771J86289J8628m0983
14364.1c099842M0983K19821L72577M17287L42770J93741L3532q5693m8435J60208
14362.6a453051M09835M91802L46497Q1967j90015m17286n14157l65125q9419P8241
14361.2a620711M8435P452J15499K94336L80028K98062J15499r3144k30998j75111
14359.7h60653L725Q1967m8435k57078l09239j63934K2355J22950J15499L7258p0790
14358.2a326375j30402j00596J1178J52756K79433L87481M39641M21012L16690R6870
14356.7E47688j78837l91206l94931j90015M8435J75111K23547L16690M61996M95528
14355.3A114006L39045R3144o7064n9612O3338K27272L80029M54544M17287K98061
14353.8C260050J41580m0984k19820k57078p4516K27272M02383L31594J22951k6081
14352.4C867351p4515j00596j37854j52756j75111k94336n06706o44558n58866k90610
14351I31443k9806J30402J86288K08644K27272K60804K57078J52757o7064l24142n14157
14349.4A419519o07301o11026m61996j75111J26676K38449J04322j49031l91206n10431
14347.9a017136m80624l05514o7064J30403K49626K86885K83158L39046M91801O40833
14346.5E51414O25930L61400J8629k01192k49627k08643j90014k12369k45901k49627
14345.1@k42175k71982l31593l31594k04917P451J97466K79433K38449P8242j37854
14343.5g19074k68256k16094j8629J49031J19224j37853m76899o37107n17882k42175
14342b965714J1177J78837K60804K19820L726k57078l76303k79433o3338J60208L31594
14340.5b775700L87480L24142K16095J63934J67660J86288K04918K01192J19224n9612
14339h64379k53353l61399l98658l76303k71981q5693J11773K57078L65126M80625
14337.6a397164N32785M43367K45901M8435n9613p4515Tj00596j41580j26676k9806
14336g33977J19225K98061M54545M88076K75707q9419l27868k98061j11774N9613J71385
14334.4C05513K64530L12965K98062K90610L98658N88671P37703P26526N02979J11773
14333D537990l35319p04171q86734q64379o48284l35320j00596l7257p4516r3144n9612
14331.4C98658%P0789J75112K60804K57078J86288J19225P0790k2355j56482k19821
14329.8A140086j37853M8435K57078L80029L83754K23547k9807k49626l27868k53353
14328.4A434422j30402o3338p4515j56483k68255l68852m13560m09835l80029l12965
14326.9a143812j71385P451J11773Q1967L726k6080M0983J63934K94336L68851K86885
14325.3A8629Q5693j37854k64530Tj63933J4903K30997L61400K98062J04322m4710
14323.8B38449%K16095M39641N06705M17287K90610K27272K23546K34724K34723J97467
14322.2C226519P8241j19225k90610l42771k98062k68256l12964l76303m06109l50223
14320.7E40237k42175j49031j11773j00596o7064j4903k6080q9419j11773k9806P8241
14319.1c24142R6870K2355m8435k9807N2161R6870O7064j1177j00596j75111j93740
14317.6e47688r3145Q5693K30998K49627J90014J00596n9613k64529l39046j67659
14316.1f14752J37853L09239K53353J15499%o3338j00596j15499j11773q5693l7258
14314.5c12965K2355O7064T%j37854k86884l27868j90015j8629j4903j71385k68256
14312.8a572276j67659J8628J60209K98061N06705P04171O85542L72577j30402n92397
14311.4B83159q01041o78091k90610J56482M58270M88076K30998j34127l68852l65126
14309.9a020862k38449j78837Tr3144J26676L20416L20417J45305k2355n9612P451
14308.3h71831P8242N9612j4903j1177J78837M99253P26526O92993L87480m4709m58270
14306.8A222053p74960r42621r23991p37703m80624k75708j49031n2160L7258Q9418
14305.3b988069Q9418P8242J37853L27868O25930Q79282R01637O18478J82563j78837
14303.9F74365l83755m76899n81220o63187o89268o25930m54544j82563J08047K60805
14302.4c014149J93740K9806n5887L7258K34724M06109M69447M28464L61400L39045
14301e70043L72577L61400K34724j1178k57078l72577l12965j08047J11773K23546
14299.6c27868J45305p4515l61400o18478p63783p15349m39641k2354L61399N77495
14298.1b239189N58866L68851J34128K2355J04321K57079L12964K23547Q9418J8629
14296.7a49031J4903M8435Q9419R6870M4709p451M4709K08643L53948L83755K79433
14295.1A408342Q9418j37853l42771m73173n14157n06705m35915k23546Q9418L39045
14293.7g07897L83755K60804J08047k9806j52757k27272j86288r6870p4516r3144m4709
14292.1h60653Q5692J49031K6081j78837k83159k01192%K01192L57674M54544M99254
14290.5B49627M47092K04918j49031l87480l39046j00595N5886J4903j90014m80625
14289.1f74365p56331q27122n17882M0984M50818N02979L39045J90015P4515j8629
14287.6a195973p451J34127K60804K27273J75111K68255M32190M69447L68852K98061
14286.2A430696L27868L20417K34723K04918L16691M32189L50223J00595j49030k64530
14284.7C304760k79433k83159l01787l16691l09239k83159k86884k94336k60804j67660
14283.3E21608k9806J08047K42175L20417K94336J67659N5887R6870K71981M54545
14281.9B503719N14156M54544L31594J56483q1968l80028o44559p82412p52606o44558
14280.4F74365n32786m13560k08644Q1967L20417M28464M84350N40237N14156L01788
14279B190754l3532k60804k64530j90014k49627m84350o96720o40832l16691P4515
14277.5h71831K57079J82562L3532p451Q1967J45305N2161j52757l09239k86884r6870
14276i72426J19224K42175K57079K30998J97465J34128n2161l20416n73769o48284
14274.5a385987m84351j82562J11773K98062L94931M58270M35916K45901n2161l24142
14273.1d84350m54545m61995m21012l31594k01192o7064N5887J67660K75707L50222
14271.6a572276L53949K75707J78837R6870N9612O3338Q5693J08047J49031K01192
14270.2@K23546J75112N9612n5887j08047j19225q9418j8629M8435Tl726P452J19224
14268.3B86884J93741J30402j8629j11773j22951j15499j04321n2161J1177L726j22951
14266.7b2355l20416m58270m50818l09239j22951J1177Q5693J52757K45901L72577
14265.3h15944N02979N47689L61400r6871o59461j039491j043216p04171k19820J56482
14263.9c010424K42175O7064j71385k94336l01788k19820k9806K83158N47689O07301
14262.4b280172N06705M28463M32190M06109K86884J49031N9613L3532P0789J71386
14261B64530K53352K16095L3532j67660k71981k79433k71981k83159k49627j15499
14259.5h71831M8435Q1967p0789k71982k90610r3144J75111L46497L76303K75707J04322
14258a90014o3338j08048J4903K23547L42771K64529J1178k34724k94336k08643j34128
14256.4c76303j90014l16691m02383m50819m88076m84350l65126j15499J86289M88076
14254.9b514896P26525Q23396P33977N32786L72577K94336K12369P0789j15499k64529
14253.5H71831l20417k79433j45305J1178Q9418O3338K2355Q9418K53353L94932M54544
14251.9A505212M84350N06705M02384M4709m54544q12219q27121n84946l12965j90014
14250.5b38449k01192k42175j78837%J63934J45305l7258j90014j52757P452Q5692
14248.9h38299J4903q5692r6870m4710j4903j8629m4709j19225k45901l57674l68851
14247.3b220560l12965k60804j52757Q1967L12965L16691J11773n2161j4903O7064
14245.9b123690J8629o3338K9806K86884M69448M09835J60208q1967j82563j30402
14244.4a207150j8629N9612O3338%j37853l53948n29060n10431k98062o7064M8436
14242.9b950811R3144J52757K23546K71981L35320M58270N62591N51414M28464K68256
14241.4C94932J52756R3145Q5692Q5693N5887J4903TO3338J00596Q1967J8629j1177
14239.7A151264j4904%L3532J04322J67660J00596j22951l65126m35915k75707m4709
14238.1B98062N5886%r3144j56482k01192k60804k90610k60804j86289j37854j00595
14236.5a333826o3338j4904M4710J30402J93740J82563N9612n2161k6080J37853K90611
14234.9d50818L09239K04917P0790m8435j37854k08643k49627k90610l35319l57675
14233.5a494035k64529p452L46497O14752O66913M95528K57078J08048Q1967Q9418
14232.1H94185%j49031k53352k38450k01191k68256m13560m06110j41579K38449M58270
14230.5d80625L61400M0984k86885m69447m95528m47092l76303k34724j4903K16095
14229b187028L65126L72577K71981J08047m4709r6870L726J71385K53353K08643J15499
14227.4d58270L7258m8435j63934k30998j63934P451J56483J82563P4515j8629L3532
14225.9e92398K27272L61400K34724j08048m35915n43963m32189k38450j22950j86289
14224.4a836806l50222m47093l20416l3532K53353M24737M69448M13560L05514J90014
14223i31443R3144j8629j97465l76303m32190l98658l87480m58270m61996k38449J71386
14221.4c636353N10430N51415L05513j4903k04918k53352k12369j19225J4903R3145
14220b965714J8628j22950j15499J04322L35319L16691J8629l12965l91206j34128
14218.5c248873K98062O55735P86138O96720M84350K30998l726j63934k12369k01192
14217.1f78091k23546k79433k64530q9418J82563L80029M09834L53949L61400M50818
14215.6F03575N10431M69447L68852K64529J34128n9612k53353l83754m35916m61995
14214.2G56332m84351m61995l50223j45305P8241K04918J11773j37854l20416k49627
14212.8i98507M0984L05513L24142J49031l7258p4515L3532J97466L16690L57674L12965
14211.2I27717J93740N9613n9613j82562k90611l16690j93740K6080J86289J78837
14209.7E29060N9612m4709r3145j37853k19821k94336k83158k04918j37853j04322
14208.3i31443o3338l726J1177l3532o7063J8628J86289L24142L98658N29059P86138
14206.7A154989J009684R87330O70639K38449j11773l27868m76899n96123o37107n84946
14205.3A326375m91802m32190l42771j52756R6870K38449J60208p451q5693q1967j52757
14203.7G4515l20416m47093l65125j82563q1967j15499j26676p452J49031K04918J60208
14202.1a058119J34128J67659J90015J93740K86884M84351N99849M65721J63934n2160
14200.7A576002q5693m8435l3532j1178Q5693J67660R6870j60208m84350o89268o66913
14199.1b53352m69448k23546l3532N9612O7064P452r3145j71385k16095k79433l87480
14197.5a993288m39641l05513L726L27867M95528M76899L68851K79433K30998K16095
14196.1c39045J78837J08047J4903m8435m4709j1177L725L726J04322L20416M99254
14194.5G89864M39641J86288m8435j11773p4515q1967j52757k23546k38450k12369
14193B71981j82562j63934j93741k42175k08643j4903K42175L27868J63934o3338j15499
14191.5a78837L726P0789j4903j19224p0790J15499K83159L53948K90610J04322j67660
14189.9F70639l68851l27868p8242J82563K98062K90610L27868M39641N06705M24738
14188.4B365865K16095j4903k23546m13561n17882m32190k08643m4710j8628j1178
14187F96719Q1967J82563J63934P4516K9806L3532j8629j63934l31594m65721n29060
14185.4b45901m50818j93741J37854K98062K04917P452p0790L3532J37854P4515j37853
14183.8b04917k94336k90611k12369j90014k16095j71385n5887L7258R6870J75111
14182.4a326375K98062L50222K30998k6080k45901k53352m4710J90015K71981K27272
14181c27868K16095K98062L57674L01787J60208L726j71385l42771m32190l91206k71981
14179.4e99849j26676M8434K08644K68255J63934n9612k86885m09834l83755k53352
14177.9a430696q9419J8629M4709O3338J34128L01788M73173M76898K45901o7064k49626
14176.3g8241k60804k27272k12369j49031k6081Q1967Tp451j45305k57079k49626j19225
14174.6a568550j4903q9419k45901k01191J37853O07301R57524J058119Q79282M65721
14173.2A985836%l61400n84946p60057q56928p56331m21013k6080K53352M06110N32785
14171.6e88672O66913P19074O07301L72577J78837J30402J86289J82563N9612j19225
14170.2B395671k04917j41580j1177M0984l3532j26676j34128r6870q1967n9613M8435
14168.6A594630J78837J45306p0790k94336l65126l05513k30998j63934j19225j30402
14167.1B38449k19820l05513l31594k86885j93740j4903K04918L87480M21012K71981
14165.7A71385J8629j90014k01192m0983J30402J49031R3144J04322J60208J56482
14164.3E51414R3145P8241J90014L42771M28464M09835K79433O7064j37854k30998
14162.8B071529k34723k68256m21012o40833p56332o74364l91206m8436J82563K19821
14161.4i61249J52756J52757K90610M43367M50819K53352k6080k34724k94336j71385
14159.9E5887Q5692L27868L53949J30402j56483k86884k08643q9419o3338j34128k34724
14158.4b19821k60804j52756L7257J86289K16095J67660R6870K6080n9612j11773j41580
14156.8b16095j63934j71385j00596M8435J49031J26676Q1967J00596J08047l3532
14155.3g0790k79433l87480k30998O7064K75707L16691K38449J08048m4710k34723
14153.9b42175l98658m80624m50819l31593j78837o7064P451J34128L53948N47689
14152.4a106554M95527J78837j86288l42771k68256j15499M4710K27272M17286N17882
14151a37854M91802M02384L35319L05513K71982K01192O7063q9418k16095l12965m43367
14149.4H75556o11026o74365m99253j52757J41579K08644J04321n2161j82562k57079
14148a099103k49626j37854N5887K38449L53948L76303L42771K49627J04322n9613
14146.5A75111j30402l7257J75111L46497M02383L42771K53353J75111J04321P4516
14145.1A881515J34128K60804L57674L01787Q5693j41579k60804k57079j90014r6870
14143.7B075255j8629k2355j30402k60804k83158j93740q5693%J04321K01192TO7064
14141.9A654243n2161m8435K9806N5887L3532M0983J08047J67660J82563J86289J93740
14140.4B552154J78837P4515j22950l72577n62592o07301n10431l50222j86289n5886
14138.9C7258J4903p452p4515p4516P8242K34723K71982J63934M8435l3532j26677
14137.3E32785k34723k45901j04322N2161J22950J19225J22951J41579J49031J71385
14135.9H27121K60804L42771K79433M8435j90014k38449j15499L725k9806j82563l01787
14134.3G04171l01788k12369j63934k45901m17286n47688n17883l50222j75112j08047
14132.9b336059j19225n5886J82563N17882P86138R12814R31443Q75556P00445M02384
14131.4B798055R6870r3145j93740l16690m76899n40237m24738k19821j00595j30402
14130C98658k30998k90610k90611k34723j56483q1967n2161m4709J8629J71386L39045
14128.4d54544L80029K71981Q5693j19225k79433l72577l42771k12369k6081J34128
14127i35169K23547K53352K83159L57674M58270M80624L91206K27272J1178k57078
14125.5A494035n29060o78091o48284n36511m24738k98062j26676j1177j26677l76303
14124.1b261544m61995j86289K57078M95528L98658J90014Q1967P0790J1177m0984
14122.7a445600N9613K94336M47092M02384K90610K98062L50222K86885J00596r6870
14121.2I87330k64530m95528p78686r61249q90460o03575k79433m0983N9612L7258
14119.8c230244n2161j11773q1967M4709K12369L61400M73173N32785N02980L42771
14118.3a005958N5886k12369l24142k64530j37853k9807N5887J30402J71386J75111
14116.9a385987J97466L05513M69447O03575O52010N47689K83159q1967l65126m17286
14115.5H08493k08644J22951L94932M58270K94336L3531j30402j52756j60208k94336
14114A166167n29060o78090o33382m28464j41579J49031L83755M43366K86885J8629
14112.6C7258j78837k49627k23546j67660j00596J1177J67660L24142M06109L46497
14111.1C72577J67660J4903L7258K12369L80028M54545M35915L76303K83158J86289
14109.7B921005J49031J75111K01192J41579J4903j63934l50222m99253n32786m73173
14108.3A583453m28464l98657k64530M8435M13561O07300N21608K38450j00596m09835
14106.8A810725o11026p19074p71235q27122q27121p41428n88673m13560k04918R6870
14105.4c796562M06109N73769N14157K86884M8435j30402k16094k12369j08048J08048
14103.9b526073L39045M65721L98658K12369P451j49030l20417n21608p04171p89863
14102.5c587918p04171m58270j26677J63934L42771M54545N70043P00445P86138P67509
14101.1a091651O66913N14157L68851K45901J93740K01192K04917J45305K2355o3338
14099.6A408342m4709K9806M8435l3532j19225j45305j15499l7258P8242K01191K45901
14098A516389J78837J04322O7064J1177p8241r3144N9612K60804L50223K75707Q9418
14096.5B742168j30402l31594m13560l76303k86885j90014m0984J08048J30402j4903
14095A195973j93740k71982k57078j60208L726J37853J19225k2355q5693P452J00596
14093.4E73769Q9418N5887N9612J8629j00596j90014j56482n9613P452J8629J1177
14091.8C27868l3532j26676k45901l80029m43367l76303j67660L7258J30402J15499
14090.4a162441J08048J63933K60805L53948L50222K34724L3532j41579k45901l24142
14089c68851l46497k16095P4515L46497M54544L98658K34724k9807l31593n84946p22800
14087.4a091651p30251n92398l42771j30402j15499k38450k68255n5887K98062N88672
14085.9b678830O89268O11026M73173L94932M28464M84350M69448L27868N9612k83159
14084.5I76152n62591n81221l80028j93741k12369l12964k94336j19225P4515J90015
14083.1a415793K49626K45901J78837J15499Q1967N2161m4709j49031j82563j63934
14081.6a032039j63934k19820k68256k57078j63934j1177J49030K49627K30998J52757
14080.2a333826P0789j1177j22950k27272k53353j82563j04321j00596j04322M0984
14078.7b328607L76302P04171P52606M54545P0789j45305k01192k45901l01787k27272
14077.3a091651K6080L05514M61995M99254N32785N21608L94932J63934r3144l39046
14075.9A382261n32785n96124n02979l31593k12369j71386j41579p8241l7258m8435
14074.4a270488j15499k12369k68256j67659J08047M06109N10431L76303J49031P451
14073d76899l3532k9806l7258k2354K9806O3338K2355j00596k42175l20417l01787
14071.4a449325j90015l7257Q1967J63934L31593O59462J013410J106554P71235K34723
14070B686281j67659k83159k38449j49031m4709P8241J52756J22951J8629q1967j67660
14068.4A926224k86884m28464m80625m06109k86884k86885m24738n47688n14157l01787
14066.9b037997p452K45901L50223K79433J08047q9419k60804m02383m28464k68255
14065.5b511170L726K16094L09239L42771M13561N06705N47689M61995K45901j4903
14064.1E21608j63934j08047N9612J60208J56483J30402K01191L61400N32786N32785
14062.6B384494K75707j41579m65722n25333m02384k79433k30998k34723k23547j67659
14061.2a1177q9419k9806n2161q5693k6080J11773J75111P4516o7064j04322K2355
14059.6h1967J90014L01788K94336J93740j1177k71982n32785o89268o70639n06705
14058.2a784645k60804k2354J52756J82563J8629k23546l27868k19821j4903J22950
14056.7b377043J60209J49031J37853J34128J19225Q5692Q1967J97466L87481N21608
14055.3d02383M73173K60804k6081l35319n70043n81221l42771o3338K2355q1967j90015
14053.7a836806j93740q1967J04322L09239L91206K57078K9806q9418k9806J34128
14052.3a005958L50222O14753Q42024Q79282O14753J41579l39045o74365q27121p86138
14050.8a90014n99850k86884N5886K86885K86884Q1967j60208k42175r6870J75111
14049.4f89268M09835M50818K83159L726k19821k49626j37854P452R3144J34128J86288
14047.8B71981K60804L31594L61400L01788J34127q5692k34724k04918m8435N2161
14046.4A140086m0983k57079m17286l87480j86289M4709K16095L39045L91206L61400
14044.9A203424K34724N2161j04322j67660j37853l3532P0790J15499J19224J11773
14043.5A464228O3339q5693l39045n47689o14752n55140m17287k01192J11774M17286
14042g04171N17882L61400N9613k27272l50223k75707p8241R3144J37854Q1966P452
14040.5c76303m8435r6870j00596j4903J63934L57674M69447M58270L12965Q1967j22950
14038.9A084200k04918j45305j4903J00596J41579J11773O3338K2355M0984J78837
14037.4A378536M28463O81817P56331O22204L80029J34128q9419k68255l65126l50223
14036C308485k53352j11773J8629Q1967%j90015l57674l94932l46496k64530j60208
14034.4A330101m4710j4903j45305l65126m65721l57674j75111o7064q5693j60208
14033e51414k45901l39045l65126k34724L7258K68256L46496L42771L94932M65722
14031.5A19225M13560J93740n2160j63934j34128m4709J4903P0789J56483K34724K19820
14029.9A028313R3144p4515j67660j97466k45901l65125m61996m54544l35320k01191
14028.5a382261j67660k16095k75707k57078j45305p452Q5693J00596N2160k2354p0790
14026.9b306253p0790m0983j8629M0984J86288L91206N36512N25333L87481J90014
14025.5a78837k9806k57078m24739m32189k42175O3338L01787L16691J19225j19225
14024h83008k60804Tj60208l726J30402J22951k6081j60208j30402L3532J45305J04322
14022.3a348729%l3532L725K2355m4709j45305k12369k04918j56482j08048n5886L7258
14020.6b246640J97466L68851M50818L80029K08643O7064P0790K23546M43367O14752
14019.2G78686N92398L57674M4709j26676q1967K2355K6080n5886j04322j22950k16095
14017.6A114006l72577m73173l94932j71386J34128M24738O11027O52010N99849N62591
14016.1B686281N40238L72577j4903m91802q15944q94186q19669o70639m47093j22951
14014.7f78091K08644L87480L42771J86289N9612p452q5692k27272l87481m69447m21012
14013.1a091651l20417k45900j82563q5693j1177p8242k68255l46497j71385J45305
14011.7b656475K94336J34127k01191m69448n10430l42771j19225J8629K2355j8629
14010.2c848722j4903M8435J52756K64530L09239J90014m0983j78837o7064K12369
14008.8b973166M54544N06705L50223%l94932n88672m21012%L80029N29059M91802
14007.2a665420L68851K27272N9613j22951k71981l35319l16691k53353j52756K6080
14005.8b436655L12965N62592N81220L16691o3338l31594m24738m39641m32190l39045
14004.3b693733j11773J67660L57674L76303L20416K53352J67660L7258l7258O3338
14002.9a099103K90610M76899N55140N84947N77494M84351K94335Q1967o7063j34128
14001.4B045449j08048j4903N9613L7257j1177N2161K49627L80028K98062M8435j37853
13999.9B898651j34128L7257K42176L68851L50222J75112j30402m95528q15944r72426
13998.4A523841r57524q04766n66318k27272J34128L50223L46496K16095J19225L3532
13997A67660j19225l35319m95528m91802l53948j63934P451J82563L65126M99253M76899
13995.4b60804K64530P451r3144J4903K01192L12965L42771L57674L76303L50222K64530
13993.8B138593J75111J00596L726j19225k30998k57078j67660j8629J30403K71981
13992.4B026820L87480M32190L31593R3145k08643n06705p52606q75557q27121o78091
13990.9e77495n29059l83755k38449j26676j37854j97466j45305N9612K90611M13560
13989.5a572276M43367M13561L42771L05513L83755N51414O40833N92397M69447L27869
13988.1B898651J30401j34127l65126m99253n62592o14752o29656n58865m17287k64530
13986.6a017136j63934j15499j11773j30402j63934k30998l05513k83159p4515K71981
13985.2b324882N36511N51415K98061j8628k19821k71981k49627j90014q9419K2355
13983.7a956030O7064M4709O3338K01192L76303M76899M43366L16691J22950j41579
13982.3A4903l91206m76899l09239L3532L53948N36512N96123O33381O18478M76899
13980.9B086432K60804J56483K08643K23546J4903k79433l98657l12965k01192j78837
13979.4A579727k16094k94336m35916n51414m80625k79433r6870j4903J00596K79433
13978d09835L98658L65125K71982K23546J78837P8241J8629O7064J19225j4903l53949
13976.4I42620p00445q90459q79283o78090k98062J19225L83755M21012L39045K34724
13975a005958O7063k16094m69447m73174k01191J00596J86288N9612j08047j37853
13973.5b198205L725K16095L68852M21012L94932L16690J93740P8242J11773L39045
13972.1B45901O25930P30251N36511J52757k45901m76899m84350l31594j90014k01192
13970.6C61400l20417m21012m06109k79433q9418N5886P4516m8435j75112j37853J19225
13969.1a266762M58269O55736N36512J78837j93741l53948k98062j78837r3144l7258
13967.6e92398k2354j19225l31594n29059n62592l94932j15499J93740M95528P67509
13966.2a210876R20266R27717Q27121O66914M39640R3145k49627m21012l68852k64529
13964.7A359907k75707l94932m95528m84350l68852j45305J30402L76303N51414O70639
13963.3I23991P00445N81221L35319J15499p451j22951l39045n92398p07896n84946
13961.9C01788k94336k9807p451k34724m73173m65721j97466J15499K83158L12965
13960.4f89268K60804J67660R6870J19225K16094K60805J60208m4710k68255m35915
13959a56482m50819k57078L726J00596l3532k34724l12965k42175j82563k38449l80029
13957.4b384494m32190k75707K6081K57078L01788K27272J90014K75707M50818N96124
13956g67509N84946L65126N9612r6870k6080J26676J75111J11773O7064J41580K60804
13954.4A002233K86884J41579j04321k83159k98062j90014m8435P4515J37854J08047
13952.9H27121J1178q5693j56482k30998k68256j49031J56483N29059P11623O22204
13951.5A967208L65125J00596k9806J1177J49031K45901K19820J00596n5886j71386
13950.1B902376k16095k27272l16690n21608o78091n70043j90014J93740L50222K08644
13948.6I35169j41580n25333p60058p19074m54544j67660J8629J19225J86288J97466
13947.2a311472R6870k9806j4903K30998N51414O70639M99254K45901J52756K71982
13945.7A363633M21012M32189K64530j8629k71981k94336j1177L35319M02383J26677
13944.3B749620k45901m61996m58270l20416j11773O7063J08048%j52757k60804l31594
13942.7E81220l98657m09835l24142j08048J60209L46496L50223K08643J8629j52757
13941.3B71981l09239m65721n84946o78091p63783p74961n96123j82563K75707N43963
13939.8c263776N62591M39641L05514K45901K42175K79433L09239L42771L53948L35320
13938.4A52757L01787K83159L05513TK45901J75112J34127J19225N9612m0983j49031
13936.8A892692k30998k83158l42771m32190n25334Tl83754j75111q9419j71385k68256
13935.2a535018k42175j30402j15499k16095k86884j34128K38449O81817R64974R57524
13933.8A82563P37703M54544L09239L35319M50819N43962N29060M24738K60804Q5693
13932.3D314444m4710j00595j45305k34724l91206n58866o59461o59462n55140m06109
13930.9E58866k94336k45901j52757N9613L09239M02383K86884J34128J08048J97466
13929.5A363633L01787L53948L35320K90610K42175J86289Q5693p0790k01192k08643
13928B678830j37854n2160p452k2355j45305l50222m95528m28464j63934J11774K60804
13926.4A248134K01191m8435l80028o40833p41429p04171n66317l94932k27272r6870
13925b350962J4903J34128K23546K30998J63934P4515m8435j86288j86289Q9419M88076
13923.4a352455O78090N70043L72578K98061K75707J82563K6081j22951k12369k23546
13922D91802j08047J30402M17286O40833P41428O66914L61400j00596n55141q30847
13920.5A855434q71830p19074m65722k16094l726K12369M58270O44558O33382M13560
13919.1A941127J22951j04322j90014j30402N2160K75708M09835L98657K49627J1177
13917.7C036504k04917k34724m0983J56482O7064l12965o66913p60058o81816o29655
13916.2b71981o07301m65722k38449p4515p452Q9418K30998K71982J67659L7258n9612
13914.6i27717k01192l76303m21012k16095Q9419K98061L94932M91802N92398N88672
13913.2C12965M47092K45901O7064n5886j26676j11774m4709k2355j34127l27868m47093
13911.6a97466l98658k04917j8629P8241J04322J08047P8242L7257O7064J93740L39046
13910A86289M02383L98658M02383L94932K64529K6081j75111k12369j26677k6080J4903
13908.5A549921l3532j56482l20417m17286l68852k27272r6870m0983%P8241J60208
13906.9A26676J75112L3531k27272m43366m47093k01192J49031L83755M02383K64530
13905.4B16095J26676J8629r3144k45901l83755m47093m32189l83754l20417k34724
13904b179577j78837k08643k64530j75111J00596L87480M09835J19225k71982m80624
13902.5b742168m09835j52757J15499K90610L80029M32190M91802N62591N88672N36511
13901.1I3144M65722M24738M35915L98658K83158J34128M0984l3532j26677j63933
13899.7A952305n5887O3338l3532l80029o55735n70044j90014K12369M91802O44558
13898.2A479131O52011M76898K04918Q1967K08643M43367N43963M35915J86289q5693
13896.8D627409l31594n55140p04171p19074n77495l72577k79433l83754n17882m54545
13895.4b68256j56482J30402J60208p451j08048p451J52756J45305j1177j82563k45901
13893.8c98658j86288q9419L7258J75111K83159L09239K27272M8435j41579k57078
13892.3G452k94336l12965l05514k57078j56482k2355J04322K30998L24142L01787
13890.9c80029J41580q1967k01192j56483m0983K9806TK2355P8241J71386K57078L31594
13889.2B01192M09835M06109K45901l3532k64530l09239k12369p4516l725k6081j34128
13887.6B04917k42175Tl3532L01788N73769O22203L98658M4709k79433n17882o92993
13886A37854p60058o70639m21012j67660k2354L7257R6870K19821L72577M84350N06705
13884.4a86289M39641L83755L65126L05513J52757k6081j04321j08048j63934l24142
13883G33977m91802o29655p33977p41429n58866j93740K01192M88076O48284O89268
13881.5e88672O11027M54544L01787K16095J82563J45305N5887p4516j90014k49627
13880.1H64379k38449j67660q5693m4709q5693j71385j78837m0984J52757K71981K64530
13878.5E40237K23546K04918K23546K98062M32189N62592N29059K42176k49627p86138
13877.1B220560j147538j158715q56927m43367j19225R3144K57079L61400L05513R6870
13875.6c91206q5693p8241R3144K34724K60804K34724K30997J67660p8241m02383n77495
13874c91206m88076k38450P452K12369L53948L53949K42175K12369L61400N66317O29655
13872.5A821902N06705K64530p8241m99253q45751q94185o44558l27868j34128n2161
13871h83008J00596L76303O18478O48284M21012J19225p0789j34128j82563k86885
13869.6G26525m21012n14156n21608m35916k79433j04321%m4709k04918l50222l57674
13868b507444k45901j15499l3532J1177L3532L7258P8241K12369L76303M28464L61399
13866.4a363633L27868L80029L94932K60804O7064m8435%J93740M39641N92398N66317
13864.8A810725M13561K57078J15499k6081q1966K9806J78837J60208l3532k38449
13863.4B585686m02384n99849q34573r27717q19670n70043l05513m4710J49031K16095
13862a553647K23546K79433M50819O78090Q83008R72427Q79282O59461M50819K86884
13860.5D210122L3532l42771o44558p07897n70043l53949p4515K34724M24738M09835
13859.1B619218K94336J90014M0983k04917m13561m58270m06109m28463m99254m80625
13857.6B53352l76302k98062k38450p0789K12369M06109K86884j19224n73769q19670
13856.2a337552p41429m58270j56482O7064K12369K53352J45305p4515k60804l42771
13854.8b693733l76303m21012l91206j86289J41579M13561M80625L72577K04917L3532
13853.3b421752j41579k45901j90015J04322M99254P52606O96719L87480K9806k08643
13851.9g37703k86884k19821p4515M8435J08047J41579K38450L57674L46497J60208
13850.4H1967m0984j08047q1967p8241r6870j8629J82563L61400M35915L68851J75112
13848.9A181070j11773l31594l09239n5887J75111J49031j49031n02979o96719n88672
13847.4a240682k08643K38449N40237O11027N02979K86884p451k60804l98658m28464
13846c65126m28463l80029k16095N5887L05513M39641M06109K04918q5693l42771m24738
13844.4h30847m28464m39641m13561k12369J11773L35320L76303L16691K64529K16095
13843g04171J82563K19820L01788TJ97465J30402K08644L16690K90611J45305k2355
13841.4A568550j78837l57674n21608n43963l80029p4515K42175M69447N29060L72577
13839.9A125183P4516j49031Tl7258n5886k83159n21608n81221m91802l87480k71981
13838.3a728758m0984K79433N17883N47688L87480R3145k71982n66317n88672l61400
13836.9a732484j26676o7064j11773n9613J00596K49627L27868L72577L98658L53948
13835.5b94336K12369Q1967O3338J67660K64530K71981J86289Q5692p451j08048k23546
13833.9G00445l27868l91206m47092m99254m99253m09835l01788k49626k30998j56483
13832.4b812958j8629P8242O7064K6080P0789K23547M06109N06705M73173L42771K23546
13830.9d13561J63934J04322l726j00596j15499p8241Tj26676j49031j41580j37853
13829.3a076748j52757j11773l3532K2355N2161R6870J00595k9806k68255m13561l83754
13827.7b198205k53353j15499N2161K30998L39045L24142K75707K79433K90610K86885
13826.3d88076K79433K94336K68255J78837J19225J41579J37854p452k12369k71981
13824.8D39641j26676R6870K34724K42175J60208O3338L726l7258p4515j26677j97465
13823.2F78091l24143m95527o22204n43963k86884n2161m0984k19820l80029l16691
13821.8b604315l3531L57674P19074R50071R46346O92994K64530j37854l42771l53948
13820.4D58270k86885k19820k27272k83159l65125m02384l53948k45901j60208j49031
13818.9b235463k04918k79433l09238k38450j04321L725J8629p451J4902J19225K53353
13817.3b969440L42771L98657M32190M13561L12964J75112J26676K08643L27868L76303
13815.9A45305L76303L98658M50818M61996L91206L01787K23547J19224k9806j37853
13814.5B701185j34128p4516q5692k42176m69447o37107o78090o37107o07301n99849
13813a464228n58866l83755q9418J90014L12965K98062K71981L57674N36511O74365
13811.6A45305O78091N14156K30998o7064k86884l53949k23546O3338L72577N62592
13810.1A635614N58866M35915L24142K64530K08643Q1967q5693k42175l94932n99849
13808.7B187028p97315q60653o78091l83754j75112j71385k90610l57675k53352P452
13807.3a773467L24142M76899L42771k6081l80029m80624k90610N5886L68852M95527
13805.8h86734M13561K42175J75111K49627L61400L76303L12965K45901J26676n9612
13804.4A557373j97466j52757P452J15499J11773R6870J34128K12369L09239M06109
13802.9B600589M24738K90610M8435j78837l12965l72577l35320j82562%N5886p8241
13801.4A959756l24142n40237o14752m91802k23547J08048L68851M91802M35915K75708
13799.9A445600J41579J04321J00596K6081q1967j19225p0790q5692j86289k53352
13798.5A020862j75112J4903J75112J93740K2354k53352m35915l61400o7064K34723
13797C68851L94932M02384K71981N2161r3145K2355L80029O70639O25929K57079k04918
13795.4C148277n06705n73769m61995k75707j19225p452Q9419J90014K30998J22951
13794A836806j22951l68851m80625m50818l76303l24142k71982k08643j78837j90014
13792.6a136360j78837q1967N5886J22951Q9418J4903o7064j08047p4516M0984J67660
13791a154989K23546J93740J60208J49031J04322l7258k38449l35320k16095N2161
13789.5a099103L24142M84351M84350K79433j19225n66317q42024q23396n81220k98062
13788.1b757071o7064R6870J63934J41579M8435m4709n9612Q5693L42771N58865N58866
13786.5i31443L27868P451k30997l35320l61400Tl65125m09835m73173n14157m58270
13784.9d105801k79432l7258J67659K86885L65126M69447N62592N70043M73172L68852
13783.5a158715K98062K19820N2161j49031k83159k90610k30998j63934q9418K9806
13782.1a766016K16095L98657M88077M39641K79433R6870p8242k12369l24142m02383
13780.6h64379m24738l24142q5693J56482K45901J82563J34128K04917L76303N43963
13779.2A45305O07301N06705J97466k45901o59462r12814r50072p26525k71982K75708
13777.7b034271O96719Q53202P78686N66317K68256o7064l05513l72577l35320l61400
13776.3c12965n06705o18478n51414k68256J26676M80625O44559N70043L53948J56482
13774.9G4515Q9419P8241M0984l7258q9419j11773j71385k98062l76303k98062j11773
13773.3a210876L7258O3338p452q5692j26677q9418%O3338TK2355N2161K01191M17287
13771.4e99849N70043N77494M50819K23546k6080k12369k86885k64529k08644j71385
13770E2161j82563k53353k79432j60209R3145K83158K38450K6080j11773L726K71981
13768.4a8629M47093L87480J34128j04322k12369k60804l80029n84946o55736m54544
13766.9a702678j08047J49031K34723K57079K83158K53353J19224o3338k04917l24142
13765.5a106554m73173o14753o03575l50222N9612M32190O25929O78091O78090O07301
13764.1f7064L76303O3338j56482j41580k2354K6080m4709j45305k16095k23546j49031
13762.5g00445l726J52757L05513M24738M76899L68851J49031L726M4709J86289K42175
13760.9A650517J60208l726j41579k12369j93740j08047L725J19225K16095K68255
13759.5A758564K79433K75707L01788K64530J15499o7064j26677j34127k79433n70043
13758A818177p45155o18478l65125k71982l68851m35916l50222k19821j75111j97466
13756.6a929950j93740j41579j00596q1967r6870j90014l65126m88076l83755l3532
13755.1d005205L94932P04171Q04767P00445M88076L05513K23546J60209L3532k2355
13753.7b12369J52757M61995N88672M28464K01192J15499O3338j11773l53949m76898
13752.3H56928n21609n92397o81817n73768k23547J90015L91206K90610P451k53352
13750.8a110280l50223k53352n5887J37854J97466Q5693j52757l46497l68851k30998
13749.4b447832o3338L7257J8629j22950l24142m50819l98657j52757J71385M61996
13747.9c271228O33382O66913N96123M28464J78837n5887j30402j8628J37853J90014
13746.5f44559J60209J71385K19821K12369J34127J8629j49031l80028n55140n25334
13745.1a337552l24142j75112k16094l98658n43963n43962m06109k27272n9613R3144
13743.6d139333K79433M91802O85542Q08493P67509M80624J4903m17286o14752n70044
13742.2b213109m21012k23546M0983L39046N55140O66913O74365N43962K27272j63934
13740.7B6080m65721n58866m21012j71386L3532Q5693L7258M0983O7064k9806k90610
13739.2a646791m84351m09834j11774J71386L20416L76303M09835M65722N17882N02979
13737.7A11773M06109K27272K9807r6870p0790J49031M13560M95528L24142J00596
13736.3B090158K9806J04322K04917K68256K68255J45306m8435j56483o7064J04322
13734.8B943360J75111J30402N9612m0983k42175m91802o44559o40832n58866n25334
13733.4A63934n21608m95528m02383l16691l09239l16690k42176j00595P0789K68256
13732b201931N14156O55736M80625P4515k19820j90015J1178J11773J15499J90014
13730.5d58270L87480N73769O18478N10431L20417J34127k2354j67660l12965l87480
13729.1A195973l57674k75707k42176k75707k68255j60209J4904J08047j8629l35319
13727.6f14752o33382p00445n62591l91206k68256n5887L09240P00445R27717R23991
13726.2c65126P15349L72577j4903l09239m39641m69448m58270l83754k38450o7063
13724.8a657968O7063J82563L16691M17286M13561K79433Q5693m8435l7258J11773
13723.3A30402K60804K83159J93740Q9418L3532J4903p451n5887j86288m13561o14752
13721.7b71981o40833m39641j71386K9806J49031K45901L24142L24143K12369J8628
13720.3b19821j78837l01787l09239k30998j67660j45305j19225k6080P8241L7258
13718.9a583453j75111m54545o18478o03575m50818k27272M0983L57674O44559Q04767
13717.4b265269P48880M88076R6870l01788n66317n92397l80029l7258L05513N55140
13716a948579O33382M69447J19225k42176m58270m88076l72577j34128J56483M09835
13714.5a855434N84946P19074Q04766P37703M69448J37853o7064j11773n2161N5887
13713.1A423245J78837K53352K71982K90610L05513K04918m4709k98062l94932m17287
13711.7A773467m99253o14752n99850m09835j26676J82563M21012N10431L68851J34128
13710.2A140086m0983j30402k16095l27868l91206l80029l68851l80029l72577k68256
13708.8a736210o3338J75112L91205M99254M35915K38450M8435J1177J04322J71385
13707.3B75707J00596l7258j34128j78837k12369k23546j34128N9613K98061M76899
13705.9B90610N43963M76899L61400L24142M06109M91802M28464J90014r3145k98061
13704.5C122197l91206l80029l12965k42175k45901l57674n55140p11622p26526n73769
13703a374810l31594j11773K9806L7258j15499l61400n17882m17286p0790L57674O63187
13701.4b213109P30252N77494L53949J93740Q1967l7258j08047K6080L53949O22203
13700E81220O48285M47092J49031j86288m84351n81220l83755m0983J41579p451l68852
13698.4h5693o81816p11622m28464k9806K57078L87480M80625N70043N58866M17286
13697G33977L09239M02384O33381P26525N66317K30998q9418l09239l87480l12965
13695.5B503719j52757p0790j49030k64530k42176p0789Q5693J26676Q9418P0790P4515
13694B000739N9613p452j41579l12965m54544m88076m09835k79433j60208o3338m0984
13692.4b98062j30402k60804l12965k42175j52756j71386k79433l57674l20416j78837
13690.9b704910p452J19225J49031J11773Q1967P0789O7064L7258K2355P4515J82563
13689.4a795822K68255K60805J49030J8629o7064q9418q5693n5886M8435K45900M28464
13687.8f74365M54544K94336R6870k2354o3338p4516n2160M0983J78837K68256K12369
13686.2F59462M0983j45305k12369j41579%N5886n9612k64530l65126k23546N2161
13684.6f03575K42175K68256K57078L09239L05513R6870k42175m35915l53948k01192
13683.2c57674j67660k16095j60208L7258K42175L68852M32189M69447M54545M21012
13681.7A523841M28464M50818L61400J49031q1967k57079l94931n66318p19074p52606
13680.3A41579n99849l24142j4903K04917K98062K90610K38450J90014J82563J93740
13678.8H01041J49031l726j63934k45901k34723j67660L726K90610N14156M61996J37854
13677.3A542470j90015l53948l72577l24142k79433k64530k83159k45901p8241J86289
13675.8f63187M21012N62591O22204N40237K98062j1177k08644k68255k27272j37854
13674.4I27717P452J26676J00596q1967k86885l50222k19821K2355K16095K30998R3144
13672.8G86138p0790j75111k64530l57674m06109k75707J4903L24142M61996M02383
13671.4D39641K60804K27272L09239L61400K86885J67659J00596P0790l726j49031
13669.9B071529l01787m17287m99253n88672o85542o70639l83755J63934P52606J140086
13668.5E81220J263037J125183P07897L7258o25930r87330r91055p97315m95528j04321
13667b86884K60804M43366M39642L91206L65125L05514J60208J4903o3338m4710M4710
13665.5B030546J49031J52756J1178j49031j93741j00595O7064K83158N32786P22799
13664C505951P22800M73173N9613l31594m99254l53948j1177K94336L61399J82563
13662.6D403862r3144k94336l46497k71981j97466k08643l09239m17287m61995m13561
13661.1A389713l35320l46496m80625o14752o14753m61995k79433j49031q5693j19225
13659.7b097610k19820k30998k6080L05513N17882N02979L65126K68256K49626L01788
13658.3f3338L72577L91206L16691K42175K60804L80029M80624N06705M47093L16690
13656.8C651256J67660N9612J4904j4904k6080J8629Q1967M0983j34127k75707k60804
13655.2C323389k01192k71982m54544n92397n70043m21013j97466K9807J75111J41579
13653.8I61249l3532j90014k01192j00596n9612j49031l01787m43367o03575q23396
13652.4a944853r94781r57523p11623l83754n5887K94336O29655Q45751R57523J054394
13650.9a266762J128908J013410O03575L726m95527o81817n17882j93740%p8241k83159
13649.3g67509l68851k42176k6080J34128J93740J63934Q9418M0984L3532M0983M0984
13647.8f66913N2161R6870J67659K60804L24143K90610P4515k38449m61996n21608
13646.3f22204m58270l68851k60804j04322J15499L65126N73769O40832N73769M88076
13644.9I42620M84351N29059M95528K98062j8629l24142n06705n25334n02979n62592
13643.4C09239p30251q49476p52606m61996j37853J4903p4516k60804l35319j82563
13642c461242J04322L31593M39641M47093L80029K16094k9806k64530l87480l46496
13640.6b570782j97467%K08644M28463O14753O33381M09835P0790j52757j45305P451
13639f92994K19821M73173P07897P63783N40237J41579k27272m17286m17287l01787
13637.5G89864j90015j41579j45305j22951r6870j30402k23546Tp0790J19225J75111
13636b60804J30402Q9419M4709q5693l05513l91206j93740J52756M13561M73173M06109
13634.4D73173K98062K53352L01788L46497K12369j56483n73769p89863p19074m91802
13632.9h45750k83159j97466k23546k01192L3532M24738P04171O55736L01787j52756
13631.5B16095m95528n62591l27868L7257K64530K45901N2161j56482k34724j08048
13630a069297J60209L50222K79433L7258j82563k98062l53948l72577l12965j86289
13628.6a948579l3532J34128K98062M13561M80624N58866N96123M54545J00595k42175
13627.2H12218l68851k71982o3338J37854J78837k6080l35320m73173l65126k08643
13625.7i83604q1967R3145L24142L57674P8241l42771n81220n21608k27273J19225
13624.3a766016L09239K30998P452j41580j34128p4515%R6870J30402K6081j37854
13622.7a453051j97466j63934j75111k60804l12965k64530j60208k9806J19224K57079
13621.3b641572K94336J93740K9806r3144o7064P8241J67660Q5692m0983l726K12369
13619.7a784645L83755L57674J78837j1177j15499j26677p4515q1967j82563k64530
13618.2a721307j78837R3145L98657O22204O85542N36511K75707J08048K01192M24738
13616.8A445600M95527K90610q5692m24738n88672n21608k75708L726J49031TQ9418
13615.2G26525J08048K27272L57674L87480K49627K2355k08643l65126l91206k86885
13613.8H27121j78837k38449m43367n58866l91206m4709K60804M21012M80625N10431
13612.3F44559N14156M99253M21013J86288j78837n21608p41428q90460j005958r79878
13610.9b052900p11623k98062M8436K53352L24142L12965K57078K16095J86289M4709
13609.5a419519k71981o44559q01041o22204j56482L76303P86138R50071Q86734O96719
13608b19821M58270K34724P8241K9806M0984j1177j26677j86288j37854j00596j52756
13606.4i3144k34724k45901k19820k53353l01787k01192R3144M58270P48880Q60654
13605F11027Q08492N73769K38449q9418l35320n02979n66317m88076k79433p4516J4903
13603.4h9419l7257j37854k42175l39045l83755l27868j93740j04321p4516l726J60209
13601.8a773467L12964K98062J52757L3532j1178q9418k16095k57078j15499P8241
13600.4a587179J34128N9612l3532j19224k53353m28464n51414n40237l83754j30402
13599c833819J56482L53948L87481K68255J11773J4904K9806J63934L72577N32785
13597.5a441874N25334L68852J93740J34127J93741K75707L20416L12965K83159K16094
13596.1A382261Q5693q1967k01192k27272k16094k08644k04917j11773M0983J30402
13594.6C87480P8241o7063j82563k34724k86884l31594l05513k04918r3144n5887q1967
13593.1a378536p8241k2354O3338Q5692l725j82563l42771l83755k64529k6081L16691
13591.5b216834P04171J043216J177344J046942O59461J04322m73173q53202q60653
13590.2C31594n73769k98062k01192j78837p0789R3144J26676l3532k45901l01787
13588.7a352455j63934Q1967K71981K83159J00596j60209l46496l27868j15499J30402
13587.3a598356K45901J63934%j04322j22950j04322p4515p8242j60208k83158k86885
13585.7b403123p0790J75112J37853k34723o03576o44558l65126l3531J56482K27272
13584.3c658708K75707L24142L50223L46497L05513K34724J52756J60208K86885M84350
13582.8g37703N96124N36511L57674J56482k2354j75112k64529k64530k08643j52757
13581.4a78837n5887J08048K53352K38450L3532k08644k68255j22951J11773K45901
13580A56482K04918J4903j56482j93741j19224p0790j04322j45305q9418M0983Q9419
13578.4c72577J8629k9807J00596K94336L50223K04917P4516J15499J97466J49031
13576.9A102829j1178j75111l42771n40237o18478m47093j37853l3532k27272m69448
13575.5a900144n21608m06109k94336k19821j00595P4515K04918K38449J86289J56482
13574.1b581960J56483J15498k9806k34723l57675l27867j78837j8629J19224K34724
13572.6c103568L35319M47093N36511M99254K94336J04321J56483M02383N73769N06705
13571.2G52606L16691J63934N5886m0983o7064p452N9613K6080j15499l20416n40237
13569.6B83159o44559n02979j37854J93740K71982J19225q1967j97466k30998k01192
13568.1a128909j11773K2355J49030K01192J56483O3338m0984j45305k23546k27272
13566.7a285391j71386j56482k53353l72577l68851k23547r6870p8241j08047j15499
13565.3c230244r6870k6081J15499K71982L05513J78837J8629n2161M8435K94336O11027
13563.7a561098P97315P00445L68851K6081j82563k19821r6870J56483M28463N58866
13562.2I76152N25334M13561K57078%l16691n66317o48284n62592l98657k23547p0789
13560.7f14752M0983O7064n5887l05513n21608n55140l98658k04917n2161R3145K38449
13559.1b268995K79433J90014Q1967P8241J60209K34723L09239M02384M73173M35915
13557.6C76303L42771K75707K49627J56482j04321m95528q01041p82412l76303J45305
13556.2a013410L46497K9806n06705q12218o74365l24142m8435N2161N9612L3532J1177
13554.6b846490Q5693L27868O22204P15348N32785K38450j1177k30998m91802p19074
13553.2a777193p89864o29655k49627L09239Q49476J084200Q45750L27868j71386m73173
13551.7f74365n43962l68852J4903M21012O03576N21608L09239J22950j8629n9612
13550.3C27868l726R3144J56483K27272L35319M06110L46496K23547J56482J37854
13548.9B406849Q1967l726P451J00596J63934J22951K2354j30402l68851o29656p11622
13547.3A061845n25334k34723r6871j78837k83158k01192J04322L91206M32189K64530
13545.8G33977J26676J60209K49626K75707K64530K79433K49627P4515k04917m24738
13544.4A784645m61996k90610L726K30997J86289j22950m32190m76899k68255n9613
13543I3144k9806j75111l39045l53949j15499K71982N58865N96124M47093K53352Q1967
13541.4A289117k9806l726J82563L46497K71981k2355k64529k79433j37854k2354J1177
13539.8A341278M8435R6870J08047O7064P0790J60208K53353J86288r3144m43367o78090
13538.2A117732o92994n02979k42175j4903O7063J1178j19225k12369j75111%K53352
13536.6e10431M69448N51414N06705L76303J97466q9419m91802q49476r42620p30251
13535.2a512663m09835j71386r3144j60208l31594n17882n47689l57674p4515Q5692
13533.7d090898Q1967j1177j00596j22950P451L53949P78686J050668J032038P63784
13532.3b57078L83754P4516m0984O3338K23547K42175N5886k38449n25334p00445o78090
13530.7a397164m43367r3145K38450M65721N62592N17882L91206K71982J60208k6081
13529.3F48284k79433m47092m43367l80029m35915n58866n96123n29060m50818l83755
13527.8c856174k64530j04321K6080J08047K16095L87481N43962O52010P30252P97315
13526.4g63783Q04766P52606O40833M61996J90014j22950l50223m13560l65126l05513
13525E29060k64530j93740j37854j63934k79433l83754l83755k94336j60208N5887
13523.5a676597L61400O48284P22800N02979J08047k34723l68852l20416k71982l27868
13522.1h56928m43366m17287j67660J15499K01192J08047M4710J00596J52756J04322
13520.6a058119j1178j08047j86289k49626k45901j49031o3338q9419j97466k34723
13519.2b593137j37854N5887K83159M58269N06705M21013K79433J60208L7257r6870
13517.8f25930j63934p4515J15499K27272J63934P451j19224j56483j71385k49627
13516.3a046942m17286o22204p37703o63187l91206m0984K42175M09835M69447M65722
13514.9b332333M17286L91206M28464M80625M28463K49627J26676J52757K27272J71386
13513.4G41429k9807j78837j41579k2355K6081K2354J56483M54544P00445O33381K57079
13511.9B619218j49031l50223l35319k42175j45306k6080Q5693J26676Q5693L3532
13510.4A702678p452q5693k04917k83159k75707k16095j45305p0789P451N2161K2355
13508.8D95528o7064j82563k45901k34724j78837j86288k90611l83754l09239q1967
13507.4a665420J41579K57079K94336L16690L61400L80029L76303L42771K98062K01191
13506A304020p451k79433m73173m61996k38449P8241L46497M35915K60804o7064l39045
13504.4E58866m47093m69447n10431m91802l16690l3532J45305J37853M4710%O7064
13502.8a315197K01191L09239L05514K04917Q5693P451l3532m0983J4903O7064L3532
13501.2a60208o7064j34128j22950j00596j08048j15499o7063J8628J45306K98061
13499.8d13561M24738M35916L16690J45305k9806j52757j60208o3338L726k2355q5692
13498.2C98658q1967k2355K9806P8241J30402R6870p4515k94336m13561m06109k64530
13496.6h23396j1177K42175K79433M4709k75707m47092m39641l27868j49031M0983
13495.2a866612J30402Q5693P4515K27273M73173N96123N10431K64530m8435l09239
13493.7A37854m50819m91802n17882n25334l94932j19224J37853K53353L05513L87480
13492.3a277940M24738K98062N5887j63934l20417m69447n58866m17286J1177M91802
13490.8a926224P15348N66317K19821q1967k34724k75707l09239l50222l91206l87481
13489.4b455284k75707p451L05513M69447L39046J4903k68256l76303l16690j75112
13488b745894n2161n2160j63934k68256j86289J00596M06109N10431L83755J56482
13486.5a911321m0984j63933k38450k68255k16095m8435K19820N14157P04171O96719
13485.1g52606N10431K23546n9612k68256l24142k34724n9612R6870K16095L35319
13483.6c16691M28464TL01787J63934J45306K01191J82563O3338k9806P452J08047
13482.1A684049J52757J15499P4515P8241P4516n9613m35915r61249j345004j311472
13480.6a933676q71830l53949l725K12369M76898Q23396J073022J039491P15348K42175
13479.2A419519j97466n10431p26525r53798j154989j136360p52606j37854L53948
13477.9c796562M80625L24142J34128J4903r3144k19821k94336k79433k38449j90014
13476.5d157961n2161K23546N55140Q01041R23991R35169P97315M80625Q9419j60209
13475D35915j52756k9807j1177j86288l91206l94932j41580J56483K75707K12369J37853
13473.4h9419J49031J90015J63934P4515l726j8629J00596L27868N29060N47688M13561
13471.8B384494K68256K01191J71386J08047J4903q9418j75111k01192j26676m0984
13470.4B514896k2355j04321k23547l39045m09835l80028k60804j56483j30402j19225
13469C68851j8628J90014M13561N32785M54544J52757k53353n25334n32785l72577
13467.5D09835k60804k49627k86884k68256j45305M8435K38449K98062K12369J11773
13466.1A08047J34128K34724K53352J11773j04321k16095j37853N9612J60208L7258
13464.6F40833k23547l83754l31594j90014j71386k83158l76303l20417j45305M8435
13463.2a736210K04918L12965L50222K68256R3144r3144k30998l31594m06109l76303
13461.8a944853j56482J97466N06705O18478N58865M73173M32190L87480K71982R6870
13460.3A441874p4516j63934j30402P452J78837K71981K42175J34128j1177j49031
13458.9A747387k27272j34128J26676L76303M24738K42176k2355j93740k60804k71982
13457.4A806999l01787l53948m28464n32786o89267q97911j009685q68105m54544M0984
13456c688514L46496L80029K83159K34724K60804K57078J37853j4903j00595n5887
13454.6a959756N2161J37853J00596j04321l72578m65721k75707N5886K86885L50222
13453.1b194480L91206M24738L24143M8435k53353m24738m47093l91206k34723N9612
13451.7b697459M09835O85542P74961O81816M95528L27868K08643R3144k9806n5887
13450.3H94185N9613K08643J97466J8629k04918l80029m91801m80625k86884j1178
13448.8d76899J08048l726j11773k6081J78837L05514L20416L16691K71981J22950
13447.4A005958j22950l61400n36511o40833n88672l20416J8629J86288J52757J37853
13445.9a069297K86885M54544M21012K23547K9806m4709j8629M4709J08047J19225
13444.5E55140P0790M0983J08048K45901L87480N25334O55736P41428P04171N14156
13443.1D549167K12370q1968k08643j26676p452o7064k90610m88076n14156m21012
13441.6B555880l05514k04917j26676p4516k9806J8629L3532j1178k2354J08047L27868
13440B268995M58270L72577J00596k45901n92398q45750r05362p67509n21609k94335
13438.6i72426j45306q9418q1967q9419n9612J4903J52757L05513M02383L80029K83159
13437A00596J90014J30402Q1967%j45305l20416l98658l20416j67660n9612J1177J30402
13435.3g67509K30998J71385k9806j34128p451J86288K86885L35319M24738M69448
13433.8A166167L20416K9806k01192k71981k34723j34128p452J30402K49627L42771
13432.4A389713L50222K08644n9613l20416m65721m84351m28464l46496k98062l12965
13431g67509l53948l12965j78837l3532M4709P0790J22950K01192K45901K38449J86289
13429.4e36511J45305Q1967k6080j82563l39046m76898n51415m95527l01788q1967
13427.9b764523M0984M4709O3338J78837L35320L94931L20417K01192J60208K68255
13426.5g56332M17287M06109J26676k79433n77494o55736o14753n25333l53949j22950
13425.1b935908N5886J08048J19224J56483J90014J86289K27272M02383O18478P11623
13423.6a60208O48284N70043N21608L87481M0983l83755o11026n02979k19821j4903
13422.2B75707P452p0790j04322k2354Q9418J30402P452k60804n96124r31443j199698
13420.6b675104j307746j140086p04172k01191J56483L05513L53948M21012N17883
13419.3d273460N66317N43963M80624M47093M32189L53949J82563j8629j08048l3532
13417.9a426971R6870J34128N9613j1178M4709K12369L12965J86289r3144k64530j00596
13416.3h49476L39045P56332Q75556O89268M09835K12369N9612j15498k49627k08643
13414.8A918773L7257L12965M21012K83159J8629k19821l65125m21013m35915m32189
13413.4A117732m58270n32786o07301n40237k38449J86289N51414P52606Q12218P22800
13412A766016M65721J15499j49031k27272j56482l7258J00596K27272K94336K42175
13410.5B641572Q9419p8241k08644k86884l39045l61400l98658m54544n32785n81221
13409.1e10431m95527k42176O3339K30997K27273J60208J04321j1177j97466l20416
13407.6i91055k79433j56483r3144q5693j4903J49031L05513L61400L35320K68255
13406.2b01192J82563Q5693N5886J30402K71982L91206TK68256J34127N2161L3532
13404.6A795822N9612J52757L57674O22204Q15944TO18478L05513m8435m13560p30251
13403D351702r23992r53797q49477o63187m09835j41579O3338J93740K90610L76303
13401.6A333826L53949J78837m0984j78837k90610n58866r31443j173618j110280q45750
13400.2c263776m95528j11773K30998L83754L20417K04917J63934J75112J56482J00596
13398.7b134867K9806j04322k45901k71981j00596J60208L68852M47092M09835L20417
13397.3a121457K94336L91206M88076M24738J75111p0790j90014k23546k94336m09835
13395.8e36511m61996l27868L3532N14157Q27121P97315M91802J93740K2355p0790
13394.4A482857j60208k19820k30998k38450k49626j63934M8435K64529L27868K01192
13393A061845j4903k12369l12965k86884j37854P0790K75707M17286M28464L39045
13391.5A628162K68256L01787L27868J15499l61400q79282j125183r76152n70043j41580
13390.1a412068J34128K49627L20416M28464N25334N14156L91207K27272O7064r3145
13388.6A352455k04917k23547j67659j49031k08643k79433k83159k19821j04321L726
13387.2d84350N2160J1178r6870j90015k34723k16095j26676M0983K42175M06109M76899
13385.6a19225L68852O3338l50223o33381o07301l50222p0790R3144J26677M8435p0790
13384a501486j37854j08047n2161l3532l726J30402L09240L94931K75708J4903k42176
13382.5i53798l42771k38449p452J63934K12369J93741J90014J56482K2355j49031
13381g52606k19820j26677p451M0983M8435R3145J26676J8629k04918l57674k64530
13379.4a605808J1178L12965N25333N92398N21608M02383L27868L20417K71981J00596
13378A780919q5693j37853n5887n2161k42175m91802n77494m17287j82563j1177P0790
13376.4d02383J49031J90014J11773k6080j15499Tp8241m8435p452J1177n5886j75112
13374.7e62592k08643r3144J11773K90610M13561M50818L76303K12369N5887p0790
13373.2I76152j60208j93740j41579p0790r3144j75112j82562j41580j60208k79433
13371.8f22204m06109m43367l68851k12369m4710P0790Q9419Q5692J11774J52756J56483
13370.2a430696J26676TJ34128J26676J15499J22950J49031K23547L65125N51415O78090
13368.6A289117P04171O29655M58270J93741o7064k16095k38450k34723k83159m13561
13367.2A821902o18478q23395q94186p56331m39641j04322J67660L53948M39641M35916
13365.8d17286L61399K12369j4903k27272l12965k23546n5887J34128L31594M84350
13364.3B71981N32786M76898L87481K45901J8629k19821l46497l61400m13560n40237
13362.9E2161o48285o59461o11027n51414m24738k01192J04322L98658O11026O78091
13361.4a251859O14752M58270K34724k2355k12369k60804j90014j37854j30402p8241
13360i76152J8629p452j86289l46496k90611n5886J52757K16094J71386J08047O3338
13358.4a132635L726r6870k12369k79433k42175r3144J26676L76303N73769O14752
13357c61400M32190J19224j71385k75707j60208R6870L12964L39046J67659r3144k64530
13355.4A41579k57078j34128k2354l3532j00596j11773J4903J90014L16691L57674
13353.9C61400L42771L39045L50223L12965J34127j41579l61400m39641m06109l24142
13352.5A67660j41580J37854L42771K68256m8436l61399m54545l57674j93740q1967
13351.1g22800p4515j45305k57079l76303m76898m69448k79432O3338L83754N40237
13349.6a814451N40237M50818L24143J60208j1178j37853j37854k6080Q5693R3144
13348.2d73173K6080k2354n2161j19225k42175k90610j82563L726J30402J22950j1177
13346.6a110280k45901m91802o63187o92994n51414k30998K04917N92398Q01041Q27122
13345.2a561098P07896M54544J19225j26676j37854j4903O7064Q1967J52757K79433
13343.7B2355L31593J86289p8241k90611l46496l20417l09239l27868k75707n2161
13342.3a460503K49627M61996M69447L05513P8242j11774j78837j08047p452p451j15499
13340.7d24738k16095k23546j41579l3532L3532M8435Q9418J93740K98062L24142K86885
13339.1B34724K86884L31594L39045K60804J49031N2161l7258j22950j82563k01192
13337.7A110280j75111j37854j19224j60209k12369j78837p0789m0984j11773j93740
13336.2b90610j93740j78837k19821Tj60208j11773j00596%K75707N70044O55735N29060
13334.5E55140L42771K34724K34723K75707K57079R3144j08047j30402P0789L50223
13333.1B175851N10430M84351L09239M0983k57078n17882p37703q94185q75557n92397
13331.6c53948j78837J30402K23546J78837J26676J08048J19224J67660K23546K45901
13330.2I91055J97466J19225N9612N2161Q1967N5887j15499l91206o03575o11027m73173
13328.6f37107k94336j30402P452N5886n2161k23546k30998O3338N10431P93589P15349
13327E77495L91206K6080k75707n14157o55735n84947l24142p8241l7258j71385k90610
13325.4a937401k71982j60208l7258M8435P4516K6080n5886p4516L726J37854K75707
13323.9a970933M06109N32785N88672M99254L09239J11773m0984j67659k49627k19821
13322.4b01192m4709K16095M17286M84351L83754J52757q1967j82563q5693N9613N9612
13320.8A177344j60208m76899o89268o81816m17287J4903M13561N99849N70044M39641
13319.4G89864K64529J1178l20417n73769n96123m58270l24142k53353j37853R3144
13318a505212L42771N29060O63187P93590Q42024P15348M54545J97465M4709k9806
13316.5C047681j00595k01192k98062l68851l61400k90610k04918j37853q9419k9806
13315.1I64975L3532N5886J1178r3145k27272l27868l39045k53352j26677M8436K53352
13313.5@M28464M99253M21012K53353Q9418P452N9612J56483J19224j37853m69447
13311.9A426971n88672m17287j60208k6080k9807o3338r6870j56482k23546j86289
13310.5e21608%K57078M21012L91206J75112n9613j93740k27272k42175k34724j86288
13308.9d21012j15499j41580k94335m73174n81220n43962k90611J90015O81816Q97911
13307.5a091651P52606N21608M65721N10431M65721K79433J22951P8241TJ1178j41580
13305.9B052900l16690m35916m54544m17286l94932l65126l24142l09239l91206m99253
13304.4a855434m65722k42175k2355N2161O3338J71386L35319M21012L87481K79433
13303h75556J52756K9806l7257j4903L7257M4710J1177p8241l01788o22204q19670
13301.4b473913o81816l27868n9612L726K2354J60209L53948M80624N02980M28463
13300a590905K38450%j30402r6870l3532o7064j04322J4903L09239N96124O92994N29059
13298.2C57674J97466j45305m02383o03576p89863q90460p89863n36511l24143k12369
13296.8d139333j00595N9612K04917L09239M06110M80624M65722M06109M32189N36511
13295.4i38895M91802J97466k12369m80624n14157l42771l3532L01788M99253M58270
13293.9e73769K19821k9807j49030n5887J52757L31593L46497K45901J30402R3144
13292.5G11622J22951J19225l726k49627m61996n06705m21012l61400l87480m17286
13291a855434l53949k16094m4710J15499J56483L725k23546k83159q9418J63934K42175
13289.5b384494J52757R6870K04917L98658M88076L80029J30402q9419j93740j75111
13288i91055n5887J45305L12965K79433N2161j71386k08643q9418M0983J30402J86289
13286.4c68851K04917J56482N2161n2161j00595m0984J30402K45901J82563l7258k01192
13284.9A71385j86288j26676j71386k71981k19821N5887L46497M06109K19820L726
13283.4B27272k9806O3338J00596K9806m4709j1178O3339P4515J4903m4709n2161o3338
13281.7C27868j30402k64530m06109m17287k34723N2161K42175J71385j19224m21013
13280.2a199699m73173k42175N5887J97466J71385J63934K86885L94931L27868R3145
13278.8b23546j19225k12369j63934j8629J71386L42771M32189M91802N02979L94932
13277.4A598356J37854j75112l87480m09835k83158n9613J71386K68255J63934n5886
13275.9I68701k01192j86289r6870j8629%m0983j19225j37853l7258J22950K04918
13274.3D58270J56482O3339J1177j1177m0984p8241j26676j49031j15499%J63934L01787
13272.6F33381L46497K75707R6870j00596k16094j93741r6870L726J30402L16691N06705
13271A702678O03575N92398N14156M02383K90611K30997K64530K71982J26676k01192
13269.6D798794n73769q34572r12815q68105p52605o25930m95528l98657l24143k27272
13268.2a214602p8241O7064R6870N2161J00596L01787N14157O07301O74364Q04767
13266.7A926224Q79282P22800L53948m4709l76303o29655p86138p93590p26525o25930
13265.3a00596m54544j56482J75111L68851M09835TM17287L83754K94336J52757%j19225
13263.5A780919j67660j63934j78837k49626l42771m73174n99849o11026l50223Q5693
13262.1a270488L91206L65125J37854k2355K2355J22951Q5692j26676l20416k71982
13260.7h86734J8629K79433L20416K45901K68256M09835M32189K16095j34128m06109
13259.2G63783m88076l94932k86884k64530l05513k68256q9418J34127K16095J34128
13257.8h49476K2355k2355j4903l7258q9418j19225n9612O7063J82563K08644J11773
13256.2e99849l7258j41579j60209j56482j75111k23547k53352k34724j93740j34128
13254.8b309979l3532J34128L72577N81221O29655M73173K34724Q5693K9806j04322
13253.3I3144l80028o07301n40237k12369J08047K71982K79432J52757j41579m95528
13251.9a471680o52010m73173r6870J97466K83158J93741K9806r6870q1967N2161J67659
13250.3a948579J30402L726j22950k23547k86884k68256j15499J22951L09239L91206
13248.9b008191M47093N02979N10431M06109K45901J56482J45305J63934J82563K42175
13247.4I94781L01788K57078L3532k45901l87480l27868k19821k01192k83158l83755
13246d61996m58270m95527m76899l80029k57078j82563j45305m4709J00596J75111
13244.5b626669J08047p451k9807R6871K90610M39641M88076M54544M02383L39046
13243.1d4709J93740q1967l91206n51414n02980l61399k83159k42175r6870J75111
13241.7b187028M17286M39641K23547o3338k34724k75707k68256k79433k86884Tl16691
13240.1c118471l87480m43367m09835k71981j08048K6080J30402K57079L91206M50818
13238.6c483597L76303K27272J86289K98062M61995N02980L39045L7258k57079l57674
13237.2a669146j78837J63934M21012M47093L01787J11774m8435j45306j75111j71385
13235.8i42620j71386j34128L7258K94336M65722M17286K16095L3532j15499l24142
13234.3b23546o55736j020862j222053j117731p22800j93741K83159O37107Q27122
13233c409081Q01041M84350j8629m47093n88671m80625k75707q9419J08048L09239
13231.6c606547M28464L83754K04917J8630r6871j71385k16095k04917j00596P4515
13230.1c286131K83159M65721N77495N81220N10431M54544M50819M58270M21012L76303
13228.7A292843L61400L83754L83755K94336J00596j52757l24142l09239k01192j78837
13227.3A650517l50223o29655q23396q71830q12219p00445n43962l61400k19821j34128
13225.8c796562l7257J82563M47092N81221N55140N29059O48284P71235O44559K42175
13224.4G67509k12369m76899m99253m02384k64529q1967J37853L24142L68852K34723
13223a04322L3532p8241m0983Q1967K34723L68852M02383K64530M0983r6870o7064
13221.4A039490M0984J00596Q1967M4709M8435R6870J82563K16095J49030k2354k08643
13219.8A769742l27868Tj93740k6081K9806q9418k27272k57078j75112r3144l3532
13218.2D8435N2161J63934K60804L57674M80625N66317N06705K86884J4903j52756
13216.8B585686j71386j00596q5692j82563l35320m35915m95528n99849p67509r05363
13215.3a494035q86733o96719m35916k08643o3338L7257J60209L35319N14157N88672
13213.9b149770M95527K60804j1177j86289k27272j86288j30402k9806J30402K79432
13212.4a754839L16691K79433L01787M09835N06705N25334M58270L80029K90610K04918
13211A918773J60208J78837K34723K53353J71385k2354k86885m95527n51415m76898
13209.6A084200m17287m73173n32785m13561j30402J15499J71385J00596M0984N2161
13208.1d02383Q5692J11774J15498Q9419P8241J49031L05513L91206K49627j11773
13206.7A061845m91802p04171o66913l65126Q1967M73173O44559O11027M88076L50222
13205.2A482857J93740K2355j26676k19821k42175j75111l7258N9612l3532l39045
13203.8E84946p15348r83604j084199j084200r79878p11623l16690%R6870N5887M4709
13202.2e093130N9612P452k9806J30401M39642O63187O96719P22800Q30847Q60654
13200.8g11622O44558K60804n2161k16094k98062l83755n02979o11027n96123l57674
13199.3b824135J4903K98062L53948K60804J75111J52757J49031P4515j08047l35320
13197.9a788371m88076n02979m47093l91206l20416j93740m4709Q9418K27272L65126
13196.5c494774M02383L09239J82563J78837L20417M32189L87481J67659p0789k12369
13195a397164k42176k19820j52757l726J60209J90014R6870M4709J37854K30998J71385
13193.4i83604L3532J1177J04322K08643L24142M80625N70043M06109Q5693q1967j1177
13191.9A147538R6870P4515j8629m8435j4903K9806R3145J78837TN2161n2161L3532
13190.1A751113K49626L27868J45306j56483l39045l53949l05513k79433k42175j52756
13188.7F44559m4710k2354j22951k49627k90610k45901j90014j75111k04918k08643
13187.3a110280j37854M8435K83159M09835L05513L3532j97466k60804k42175l16690
13185.8a184795m95528o07301n10431k38449L3532J78837TJ45305J52757J93740K42175
13184.2a911321K98062L72577M65721N43963N99849N99850M73173J97466j04322k34724
13182.8A300294j45305N2161K30998L16691L05513K08643M4709j41579k86884l65126
13181.3A520115l50223k71981k16095j82563q5692R3144K49627K57078J56482N9613
13179.9A229505j4903j30402k75707l53949l27868k79433k83158l05514k98061k60804
13178.5a300294k38450k34723k42176k12369j04321J00596L46496N10431M99254L50222
13177e25334J75111K9807q1967j30402o3339P0790J45305L7258k16095m54544n14157
13175.4a527567l39045K6081L94931N81221N32785L94932L16691K75707J86288M0984
13174H83008j15499k75707m21012m54545l53948k01192j26676j00596L726K19821M39641
13172.4e02979N58866N66317M65721K71982L3532j75112l20416m28464m80624m28464
13171d39641k08643P8241K42175J60208r6870l91206n70043o07301m80624k60804l7258
13169.4b611766J22950K75707M58270N32786L24142q9419l61399k49627J11773L83754
13168a102829M24738K75708L7257k53352n17882o59462o48284n29060l31594r3144
13166.5c397904J04322J71385J00596%q1967j15499j11773k6080J75111M24738N73769
13164.9b183302N29059L27868J34128K9806o3338k42175m17287l94931j30402K16094
13163.5b194480M91802O18478N84947L76303Q5692j26676TP0789L53949O14752P45155
13161.9A494035O78090M17287N5886k27272l05513j67660P0790K49626L35320L57674
13160.5B958263L68851L76303L98658M35915L91206J97466p0790k38449k30998j45305
13159D441120r6870j19225k12369l39045l76303k34723l7258J4903r3144j82563j63934
13157.5B600589j78837l27868m95528n17882l72577j60209L3532J75112K23546J97466
13156A177344J41579O3338o7064k27272l16690l27868l12965k98062k53352j34128
13154.6e55140j1177J08047K53353L91206M09835K45900l725j63934k08644k04917
13153.1B60804j56482l3532J67659L42771M32190M39641L87480K12369n2161k71981
13151.7A728758l05513k34724k68255m09835m54544k98062j37854j67659k86885k23546
13150.3a058119P8241L50223L42771J30402m8435k2355J08047J37854L726k08644l76303
13148.7e62592m80624n40237m99253k90611%J82563J90015J37853J41579J37854P4515
13147.1a508938m4709j30402j37853l7258J63934L42771L83754K64530J11773M0984
13145.6e51414Q9418K71982N29059O59462N17882J97466n5887j41579k08643l87480
13144.2I20266n70043o07301m58270j67660J75111M47093N17882M32190L09239K08643
13142.8A207150O7064j41579l24142m09835m28464l68852j49030J67659L42771J71386
13141.3A34128j97466m58270Tl31594k83158l16691l20416j86289Q9419L83754N73769
13139.7a371084N81220M88076L91207L31593J86289j08048m58270o52010n73768k90611
13138.3a475406P452K23546L65126M61996M73173L72577J63934n9613j86288j75112
13136.9A71385q9418q1967k45901m43367m28464j49030J97465L72578L50222K79433
13135.4f7064K45901K30998K12369J93740J67660O3338j34128l50222n32786o25930
13134e96124o29655m99253k34724P8241L05513L83755K94336Q5693j30402k08644m4709
13132.4a195973L05513O03576O63187N25334M09835M06109M21012K83159K9806j86289
13131B265269k75707Tk60804k64530k12369n9612J45305K75707K23546Q5693%l726
13129.2A643065J1178P451J8629M0984%n2161l726J56482K75708K12369l726k53353
13127.5B052900m43367m84350l72577k16095j56482j63934n2161K30998M73173M88076
13126.1A356181L01787J04322l3532j71385l72578n70043o14752m32190j08047J78837
13124.6c61400K83159J90014j1177k01192k75707j75111k2355K6081q5693k42175l31594
13123a207150l31594k34723l7258J75111K60804J93740R6870O3338L3532m8435n2160
13121.5a087925J49030N10431P89864Q45750P19074N43963L80028J56483j71385n36512
13120B298801p41428o25930k08643K34723L98658J82563k12369m84351n17882l98657
13118.6g4515k45901p8242P8242J08047L726l7258J37854L91206M32189J75112j45306
13117G45154l09239k75707j45305j4903M4709L7258M8435J71386L50222M54544L72577
13115.4A479131J11774k04918m50818n40237n21608n25334n47689m58269j90015J26676
13114a721307L35320M17286M73173N47689N99849N62592M32189K45901P0790l7258
13112.5A926224j22950k53353m21012m95528m02383j82563P4515L12965M65722M43367
13111.1A345004K83158J30402J08048J41579K9806k83158o22204p48880n77495k53353
13109.7d47093P8242L12964M28464M02384K53352J08047Q9419J52757J19224p8241
13108.2A419519l16690m28464l87481k64529r6870Q5692K57079K86884J56482n2160
13106.8F59462k19821l09239l57674m21012m54545m35915l50222k60804k27273k30997
13105.3b608040k01192j08047K6080J49031K64530L57674L76303L01787K19821K53352
13103.9i68701L50223L42771J45305r3144j63934n2161J45305L50223N36511N70043
13102.5A162441L39045o7064l91206n21608n58866o48284p22800p07896o22204n17883
13101c256325l65125j56483L3532J37854K38449M35915O66914P52606N96123L01788
13099.6f14752Q5692M8435J30402J60209P451k49627l31593j04322K57078M43367L39045
13098A71385J34128j8629j56482l35319m35916k94336J8629K27272J71386l726j00596
13096.4f22204j00596j41579k71981l98658m39641l91206k83159j19225L7258J26676
13095b604315J11774N2160K6081N9612J56483K90610M43367N43962M69448J60208k45901
13093.4e36511n02979m17287m0983L80028O52011O81816N14156K34724K9806k2355
13092I72426K9807O3338N2161O3338R3144Q5693J4903p8241j86289k86884l27868k45901
13090.2B49627r3145J8629J4903o7064k04917l16691k68255k2355K12369K01192n5887
13088.6c31594l39045m58270m35915l05514q1967J49031K60804J93741O7064j1178
13087.2a292843o7064j63934k94336l05513p0790L50223P04171P52606N17882K16095
13085.8C46497k2355k27272l91206m09835k12369M4709J93740K57079L31593M02384
13084.3C12965L24142M0984k98062m84351m24738j90014L3532N5887r6870j93741m8435
13082.7i68701K83159N88672O89268N66317K90610k2354k45901k53353j8629L42771
13081.3A251859O52010P52606N84947K57078n5887k16094k53353k71981l27868m17287
13079.9A956030m61995m47093l50223j90014n2161j1177p0790j52756j97466j82563
13078.4a60208j37854j4903J67660L61400N02979N40237M47093K79432J11774K6080
13077B123690m8435k04917m28464n96124o52010o29655n36511l09239j8629J56482
13075.5a143812J26676p451j26677k01191k30998j97466j19225r6870j52756k38450
13074.1b388220l39045m39641m58270k79433M8435L20417L87480L24142L42771N06705
13072.7a974659P33977Q56927Q12219P11622O18478M99254K19820j82562m95528n32786
13071.2A266762l53948j56482k9807l725m0984q9418o7064K2354J19225J60208K12369
13069.6A039490L16691M35915N06705TM32190K38449n5887l72577o18478p41428p15349
13068.1I72426n58865l27868j15499K2354P8242N2160k6080p4515n9613p8241j75111
13066.5b90610k68256j93740M4709K60804L35320L31594L50222L35320K38449J26676
13065A270488J45305K75707L80029L83755L80029M13560L53948J08048k23547m02383
13063.6C084939m17286l65126k68256k6080L01788M80624L76303J08048j26677k86884
13062.2B861393m21012n02980m84350m28464m35915m61996l68851j04322J63934K49627
13060.7F7064J63934J04321J78838K53352J37854j08048k68255j97466m8435l3532
13059.3B49627k08644m58269o29656n81220l46497p0790M0984k9806j37854j30402
13057.8b302527J8629J93740K71981J67660p0790l01787l83755k68255j1177L01787
13056.4b384494N62592O52010N70043M54544M21012M43367M13561K83158P8242k08644
13055A285391n51414p78686p37703m06109J4903L61400N88672P15348P41429O37107
13053.5A870338M65721K83159R6870q1967j75112j37853p4516j15498k38450l01787
13052.1A590905k53353k12369k19820j52757K6080J75112J19224r3144k45901Tj41579
13050.5C46497n5887p451M0983J41579K60804K90611J75111K9806J4903J34128J97466
13048.9A568550P4515j60208l24142l65126l50222l80029m28464m47092l61400j86289
13047.5a359907p451J15499J37853K6081j45306k01191l726L57674O18478O07301M17287
13045.9E62592J93740M0983j8629L726N2161M0983%j1177Tq9419k34723l01788k45901
13044a8629k01192k79432l94932m28464l27868j60208O3338L76303P48880J058119
13042.6D35915J106555P82412K23546k64530m91802m76899l35319j26676J22950L27868
13041.1A304020L65126J93740j34128m84350p07897o70639m17286j11773Q9418J78837
13039.7c94932K08643K08644J60208L7258q1967q9419K9806J67660TK6080j11773j45305
13038A82563j19225p4515L7257L05514N36511M50818K2355m28464n77495m13560j49031
13036.4b27272N2161K12369M13560N70044M95527J37854k98062m80625k60804J93741
13035H08493N55140O25929L91206K2355l20417n51414o66913o55736m80624j93740
13033.5d65721L3531P0790j4903l7258M8435J04322M8435p452N5887J63934J52757
13031.9A52757M8435p452N5887J45305J49031O3338p8241k12369k42176n9612K60804
13030.3B75707N02979M47093J04322l09239n77495o33381n62592m35915k30998Q1967
13028.9a337552M28464N51414K90610j93740n73769o55736m84350k38450j1177J45305
13027.5b078981J97466J30402J8629p8241j04322k9806J52757L61400M54544L20416
13026f55736M4709j30402p4515J30402K94336L27868K68255K30998K04918J86288J82563
13024.4A009684J86289J00596j45305n21609q56927r87330q30847m61995l3532K53352
13023b287624L12965J86288L3532k2354L726k9807k12369m35915m76899k79433J1178
13021.4c196712K16094L09240L98657N36511O59462O92993O33382M95527K86885N5886
13020A087925q5692j08048j11773j82563l35319m76899n43963n17882m17286k90611
13018.5a982111j75111q9418j8629N5886J00596P8241K6081J8629R3144K23546L42771
13017a326375M13561M24738L42771J97466J15499J60208K45901K30998R3144q1967
13015.5H15944k01192l05513m24738n02979m13561j75111N2161J15499%j56483k08643
13013.9a404616j37854L726J19225J26676K9806r6870j63934r6870J08048L76303O18478
13012.3e17882P63783Q04767P48880N92397L65126J19225o3338j45305j90015k68255
13010.9B209383l94932n55140p37703q68105q38298n55140j04322L35319O03575N99850
13009.5c05513M02383J67660N5886N2161M4709j4903o7064q5692j15499j49031j22951
13007.9a37854l3531j4904j49030l31594m02384l68851l42771l61400l87480m06109
13006.4b935908m58270n14157m69447k79433l726K23547L57674L98657L83755K98061
13005b999247J67660L7258l726P0790K23546L72577M65722M76899M61996M65721M61996
13003.4B01192L80028J93741l726j00596r3144l7258K6080J1178j82563m95528o92993
13001.8g93589n10431n2161L24142L50223J34128p0790j37854j26676j04322p0789
13000.4a058119%P4515J11773J22951J93740L39045M99254O03575N92397M95528L20417
12998.8B295076R6869j19224k60804k86885k57078k30998k04917j34128L726J60208
12997.4A061845K27272J75111Q5693N9612J19225J97466K34724K45901K94336L57674
12995.9C058859L50222J75112j45306m13560m69447l05514q9418K2354K2355j1177
12994.5B194480q5693k42175n06705p67509q42025o59461l24143o3338N5887J71385
12993.1a069297L83755N84946N43963K34724j49031l57675l05513q1967K01192M24738
12991.6D09835N55140N66317M84351L53948J97466p452k90610n88672p48880o59462
12990.2B71981l91206j00596J71386M50818P00446P67509O03575L42771J45305Q1967
12988.7C043956Q9418K9806j30402l42771m69447m73173m39641m21012l50223j60208
12987.3C76303N9612J26677J4903j63934k60804k23547p8241J26676K68256K83159
12985.9E29060K08643J63934J75111TJ52757J34128J00596L725j22950j15499N5887
12984.3A460503K12369J71385n5886l01788m32190m28463l24142r3145K23547M88076
12982.8I20266N43962L16691o7064l68851m39641l46497k38450j45305l726J52757
12981.4C24142J75111P452j78837j97466%K90610M73173M39641J78837j60208m02383
12979.8I50072n10431n36511n32785m80625l83755l27867l46497l98658l91206k19820
12978.4c178083J52756O03575Q83008Q38299N88672L57674K45901J75111Q5693k6081
12976.9G26525n9612Q1967L61400N43963L94931k2354l83755n47688o63187q15945
12975.5c83755q64379o11026j60208K08643L91206M80624N66318O07301N55140L76303
12974.1A166167J45305m4710j19224q5693M0984K86884O33381R27717R68701P26526
12972.6D646038L27868n2161l24142m21013l39045j45305%m0984k57078m95527n47689
12971B350962l42771J1177K83159L42771K68256K30997L12965M09835L24143J1177
12969.6D202671l01788l91206k42175k2355J30402J86289J08047j08047l76303n51414
12968.2B634121n88672n06705l35320r6870R6870Tp8241k86884l98658l09239J1177
12966.6B38449M35916P26525P67509O44559M39641J04321l27868o40832o03575k90610
12965.1A494035Q9418L80029N29059M84351K42175p0790l01787l80029l42771k34724
12963.7A888966j49031j78837k94336l61399k75708n5886K12369M80624O63188O78090
12962.3B608040N40237L50223J86289P0789j4903p4515p0790j1177M4709K9806r6870
12960.7C561838k75707l72577l20417j41579L7258P0789q1967k83158l94932l87480
12959.2A412068l20417k04917k2355J56483K23546J75111J37854J26676L726k57079
12957.8A430696n17882o29655o11027n17882l24142J1177L94932P11622Q53202P97315
12956.4A598356N43963J63934j97466m17287m17286j97466J60208M99254O74364O81817
12954.9C092391N88672M91801M69448N21608N29060M02383J93740O3338J11773L01788
12953.5F766002M95528N14156K64530j63934n29060p00445p74961q56927q86734p41428
12952C386727m65722k30998j08047%J52756L12965L87481L68851K90610K45901K34724
12950.5D575248K16095J82563K08643L05513L50222K42176N2161j08048k30998l76303
12949E417272m43366k64530J49031N47688O70639M76899J41579q1967k6080K60804
12947.6F847969O03575Q01041P82412O40832N70044O89267Q83008R35169P93590O07301
12946.1A4154208N40237O11026Q34573J244408J672871J888966J825630J736208J851709
12944.8B6359836K205657K675105L178084L722046M437392N506694O915030Q491035
12943.7F3490879J0111743J1467925J1270459P663916K83164q293574j4247349j5782373
12942.5F5964790j4064785j1277913q602807o348716m720554l837544l442614l148277
12941.4A0521580k786877k365866j818176j166167n88672k16095p451J26676J75111
12940.1A874063J90015K53352L24142K34724l3532l35320n17882n40237m58270l05513
12938.6F85542o7064L12965Q08492J236957J382261J181070Q08492M28464J22950j08047
12937.2F792082k30997k90611l46497m32189n06705n84946o89268p41429o18478k98062
12935.8B052900M4710J97466P4515j75111l80029n14157o89267q83008r50072p19074
12934.3a941127k98062P8241K75707L16691K57078J41580J1177j30402k98062m13560
12932.9b000739l12965J8628L83755N51414N36511M84351M69447M32190L27868J45305
12931.4A035765m4710j90014k79433l20416l01788j97466m4709K9806n9612k42175
12930f14752m17287n58866o07300m84351j97466N2161R3145j4904o3338M4709K90611
12928.4b477638N88672Q19669Q79283P71234O44559N70043M76899K86884L7258j49031
12927B447832k12369j22950R3144L01787L65126K30998J4903j45305j75111r6870J8629
12925.4B719814R3144J15499J37853J82563J67660N9612q9418j41580J1178L80028
12924C636353Q42025J147538J125183Q38299N14156L05513J78837Q9419R3144K08643
12922.5H979110L87481N62591P45154R83605J259310J542469J751114J821902J799548
12921.2A9832284J888966K298801K995520L815191M649763N551399O572265P689991
12920.1E5294180Q785371R411299Q714580N916523J210879l915781p641563r154223
12918.9F8621265r116963q751836q714580q710857q137085o766002m985082l438888
12917.8I999972k485090k030546j702677j304021q83008o11026n32786n66317o52010
12916.5g67509p15348p04171n62592l57674k27272k42175l20416k94337j08047J37854
12915d161687K83159K94335K23547J63934J86288K71982L50222L27868K45901J90015
12913.6a624436K04917K16095J26676j8629j49031k49627l76303m91801m73174k57078
12912.2c092391O3339L27867M58270M47093L53948K57079J97465J71386J52757J08047
12910.7e55140P452j52757k71981k19821%K27272L05513K53353J52757N5886l726J1178
12909a90014R3144J41579J08048L7257K6081R6870K01192K71981K60804J15499j26676
12907.4A035765l80029n14157m80624l01788m8435J60208K53353K23546J49031J19225
12906B16095J45305K38449L83755N10431N02979K90610n2161l46497m50818l65126
12904.5A073022k04917l3532R6870J34128N9612k6080K2354K01192L01787J71386j26676
12902.9A669146m47093p15348q71831q68105p00445m80624l05514j52756K2355J67659
12901.5b682556K64530L24142L57674K90610J22951k2355m8435k2354j04322k83159
12900.1a803274m39641m69447l94932k90610k42175k75707k98062j71385J15499M13560
12898.6c856174N81220O11027N84946N14157L83754K34724K16095M09835P52606J024587
12897.2A456777R98507O74364K42175j15498l27868m02384l61400k45900j82563j97466
12895.7A538744k16095j63934q9418j00596k01192l39045m73173n70043n21608l12965
12894.3a449325q5693L7258M4709TP4516J41579K27272K86884K34724N9612j19224
12892.7e02979j78837q1967Q1967K49626L46497L05514J52756J1178k6081j1177l7258
12891.1C09239j45305k75707l65126l65125k86885k12369k30998k71981k49627j71385
12889.7b265269j56483k23546k34724q1967J71386L83754N21608O11027O66913O52010
12888.3D4709N70043M17287K04917n5886l20417m95527n21608m50819m02383m28464
12886.8a438148l94932j26676L35320P07896P56332N43963K90610J71385J97466K57078
12885.4A300294J93741k2355k12369j71386Q1967K86885K23546q1967m84350q45750
12883.9B68256j061845j020862p37703l87480j37853K2354J78837L42771M88076O03575
12882.5a441874O92994O78090M73173J49031j26676k16095j78837j08047n9613K6081
12881.1a11773J45305K30998J97466P4515l3532q5693j49030k23547k53352k12369
12879.6d21012j26676n2161L3532J15499Q9418j19225l31593k86885M0984L50222L80029
12878c27868J97466J8629q9419j78837k23546j08047J34127L05514K16094j26676n55140
12876.5g37703q27121p45155k94336K64530N29060L39045o7064l50222l87481k98061
12875b574508j90015q9418%M4709N5887J56482L61400N62591N99850N32785M84350
12873.4e5887M69448L72577J52757p0790j37854o7064L726k6080r3145j11773k9806
12871.9D06109J08048J93740J86288J11773%j49030l53949n73769p45154q12218p78687
12870.3b406849o14752l27868k6080J49030J19225o7064k64529k45902Q1968O03574
12868.8b999247R46347Q90459N17882J15499j78837l83754n55140o81816p67509p86138
12867.4c882254o48285k98061J34127M43367N66317O14753O59462O14752L94932J19225
12866a281665k2355P8241L27868N70043O55736N81220L98658J97466M4709p8241j82563
12864.4A289117k16095j41579L726J11773J37853J26677R6870K9806q5693j63934j75111
12862.8A013410j78837k49627l46497l76303l24142j86288K2354J90015J97466K6080
12861.3b12369j49031j41579p452Q9419J00596P4515L7258p0790k34724l27867k79433
12859.8a121457j30402K2354J00596J04322P8241J00596J97466L46496N36512Q01041
12858.3A035765J058119J143812R61249N96123K68256R6870R3145J30401Q9419r6870
12856.9E376289l91206o48285p82412q34572q23396p26526n25333l53949l72577n70043
12855.4f52010o33381l65126J19225M84350N10431K71981%j45305j08047L725M4710
12853.9d69447o3338k12369k45901j11774Q9419K57078L24142K34724P452k27272k57079
12852.3f74365m0983L12965O29655Q04767P97315N96123K83159m0983l05514m91801
12850.8A870338n70044m58270j34127K38449M13561K49626p4515k60804k04917j26677
12849.4I42620k42175m88076o29655n58866l27868m4709K23546L91206M58270N14156
12848B38449O29656O78090N14157K16095l726k6081M4710P8241N2161J8629k2355r3144
12846.2B324882k19821l76303m99253n14157m17286k71982j41579m0983J4903L3532
12844.8a08047O7064J63933K79433L31594L57674M39641N55140N88672M50819J86288
12843.4C312211p0789k42175l01788k75707k27272j97466j93740k16095k34724j86288
12841.9A166167n2161J19225K45900L24143M28463O22204Q83008J095377J114006Q64379
12840.5F810711M58270J04322j37854m21012q12218j084200r83604n77495j71385K6080
12839C211615N5887J4903q5693k90610m91802n43962l91207j34127N2160N5887p4515
12837.4A378536k27272k71982j82563l725J30402J41579M8435n5887j08047j15499
12836G33977r6870k9806N2161J04321J34128J60208J82563J67660J30402J00596N5886
12834.4A695226j4903m8435J8629J45305K45901K57078K16095J60208J30402J19225
12833B924731N2161q1967j26676M8435K90610L09239O3338j75111j86289K9806L94932
12831.4C543209Q27122J173617J277940J136361R12814O85542M84350M06109N29060
12830.1A0976124P30252Q75555R68701J080474J166167J203424J304020J501487J669145
12828.8B1475349J807000K134868K719812L379275M090898N037244O240666P481353
12827.7E4366465Q766738R895654R470909N506689j941123r694458j4008906j3949287
12826.5D8412681j1490281q785371o564810m783891l505951k730992k179575j669146
12825.4F702664j300295j102828r35169p33977n84946m80625l57674k57078l16691
12824.1F33381m99253o52010p19074p37703o44559l24142J75111O63188R57523R53798
12822.6a93740O55736K45901n2161j67660j93740j86289j04321K6080L3532j34128
12821.2g0790l35319l72577k16095K9806K90610M99254N92397N32786L35319R6870
12819.7A382261q9418j97466k71981l94932n21608n29060l87480k38450j90014j97466
12818.3a635614j56482r3145j04321j37854q5693O7064K23547K42175J34128m4710
12816.9a590905k45901m17286m99253m02384j78837L3532J15499P0790K2354N2161
12815.4c040230J97466M50819P00445P74960O22204L94932K71981J86289j1178k38449
12814C09239k98062j52756j8629p8241k64530m32190n25334o11026p30251q38299q42025
12812.4d482104o37107k27272K23547M95527M95528L12965J15499J8628J00596L20417
12811c263776N43962O22204N51415M47092M24738M61996M50818L05514N5886j63934
12809.5D35915k34723j71386j22950j90015l31593m61996n51414n77495n17882l61400
12808.1c084939j52757K2355J11773R3144l7257k34724l91206Tj71386J86289N32785
12806.5c517129P30252P82412P19074N58866K90610m8435l61400n88672p33977Tn06705
12804.9c409081q9419L05514M58270M02383K90610J93740L7258k12369m39641m28464
12803.5b891199q5693M43367Q64379R50072P07897K79433j75112n66317p82412p00445
12802a956030l76303m4710Q9419J1177j15498j41580q9418p0790j60208k94336l91206
12800.5c539483m17287m06109l76303k57078k2355J93740K38450J37853N2161J00596
12799d295815K49627L91206M91802N81220O37107N99849N10431M50818M50819L83754
12797.6D50818J41580j93740m09835m58270m13561l83754l98658m32190m73172m99254
12796.1c070036m73173m39641m28464l53948p4516L72577P74961R50072R05362P22800
12794.7a114006M95528L12965K08643J34128L725j93740l57674m54544n29060n29059
12793.3b023094l42771K9806M32190P33977Q90459Q53202N88672J63934k08643l94932
12791.8G22800m61996m84350m99254n36511n70043n14157k79432P451R6870m0983k04918
12790.2b764523k64529l16691m99254p19073p52607n25333k01192j1177j4903l7258
12788.8f106540J04321M09836O66912P45155O78090N70043M35916K49627N5886j08047
12787.4b298801k01192j75111j4903J30402N2161k08644l20416p8241L65125P26526
12785.9b023094Q90459Q64379O40833K53353j67660m58270n96124n88671m43367k23547
12784.5a851709o7064p0789j97466l42771m32190m06109k12369J04322L87480N25334
12783b563331N06705L35319M4710j97466k04918j4903J56483K04917TK45902K60803
12781.5a020862K42176K79433L83754M32190L46496K04918J04321l725j45305k19821
12780F03575j37854K6081R6870P8241J8629n2161j37853j26677N9613L35319N25334
12778.4A289117N47689M32189K08643m0983j60208k6081K23547L39045K04917m8435
12777B969440k45901k86884j82563%J49031J26676m8435k86884m76899n70043n17883
12775.4F29655l35319j41579o3338p0790q9419j93740m54544p22800p11622l80029
12774b533525k6080O3338j22951l87480n66317n81221l98657j00596J71385L61400
12772.5d120704N17883O81816Q15944R20266J009684J020861Q53202N25334J93740
12771.2B418026l3532j97466l24142l76303l35319l12965l76303m50819m32189l31594
12769.8g52606k34724j37853J1177K16095L27868K08643j08047l83755m28463k34724
12768.4a516389L7258K53352L76303M17286L57675J63934q9419l01788l39045j90014
12766.9h30847l726Q9419P8241Q1967J56482K16095J41579j15499m47092o81816o59462
12765.3a974659m13561j37853j4903J8628Q1967K01192K90610K98062K42175Q9419
12763.9a318923j34128k79433k08643K6080K34724L94932N99849Q27121R12814P33978
12762.4A788371L46496r6870m84350o78091o14752l31594P452L12965N21608N58866
12761A330101M47092K94336J86289J00596P451m0983%P0789N5887r6870l42771n47689
12759.3A464228n77494m13561k19821j63933k30998k83159Tk98061k79433j26677J00596
12757.7a311472J63934o7064m43366o81817o33381l27868Q1967L50223L27868P0789
12756.3b470187k23546m06109m09835k79433j19225l7257l3532l726J04322K12368
12754.8c666160K16095J22951L725m8434J8628J75112K98061K57079O7063r3144q9418
12753.2b738442N9612K42175L39045L16691K60804L09239N14157P60057R09088Q75557
12751.8A847983O78090L61400M8435q1967p451J22950J56483J11773R6870J30402J19225
12750.2C584193M8435l3532j04322k19820m21013o78090q49476p93590m80624o3338
12748.8a1177J86288J67660r3144m06109n88672n32786k79433J4903K57079L91206
12747.3h94185L83754J90015j63934n06705o48285n47688l09239n5887R6870J30402
12745.9b324882P4516K6080K2355Q5693K04917L24142L35320K19820Q5693L3532K9806
12744.3h83008L3532R6870K75707M76899N10431L27868K2354k42175l94932m06109
12742.9a82563k94336j22950J4903Q5693J26676J97466K68255L35320L50222L39046
12741.4A117732L24142L05513K19821O7063q1966j75112k45901l50222m32190l68851
12740C80029j71386l3532j22950l91206n77495n17882l39045k83159m17287n62591
12738.6c036504n40237l72577k04918j11773j00596j56482k64530k90610j34128J60208
12737.1e052147M09835M54544L05514J08047L3532J63934L76303N10431N14156M88076
12735.7a687775M88076M13561K27272P8241Q5693J30402p451l31594n77495n36511
12734.2a717581k42175J22950L83755M47093L05513Q5693q5693j41579j04322K2355
12732.8i23991K27272M32189M73173L01788K2354j82562k23547r6870R6870K30998
12731.4C57674K08643O7064m4709k2355R6870J93741J93740J04321m4709k16095l72577
12729.8E21608m50818l91206k30998j26677k23546n02979p30251o66913l12965J08047
12728.3c006698L91206M61996L68851K23547J56482K38449M13561N10431M43367K90610
12726.9D91802J86289K34723L94932N21608M69447K53353K6080j26676k64530m61996
12725.5A725032o14752n66317l35320j11773q9418k64530m76899n21608l31594n2161
12724a639340Q5693j4903k45901m28464n02979n10431n02979n06705n32785m91802
12722.6e290596k90610N5886L42771M06109K27273k6081k23546l24142k90611j00595
12721.1e514142K01192M73172N92398N32785L80029K34724J71385K30998L76303N32785
12719.7a788371N84947N14156L83755K68255J78837Q5693j8629p4515n5887K6081J08047
12718.1B12369J60208J86289K23546K86885L20416K38449P452k71981m58270m69448
12716.7D35915l50222k64530l53948n70044p45154p37703n84946m13561k60804p0789
12715.2c915786J41579K57078J93740P8242J00596L24142N47688N81221M24738K23546
12713.8a043216J22950J75112L76303O44558P63783N55140J11774k71982m21012l80029
12712.4F33381k34723k2355J86289K23546N2161j49031k01192j08047J8629J11773
12710.9E10431J19224l725j93740l09240k64529j82563j41579j08048l726J22951J45305
12709.3c09239P4515P452N9612K16095L94932M54544L27868J00596n5887m8435N2161
12707.7A274214J04322K2354j22950k04918j37853J8629R6870M8435m4710p4515n2161
12706.2I27717m8435Tj8629J1178k2355j15499k08643k71982l61399n25334o63188
12704.6a345004o52010m61995k04918l3532L3532O3338J15499J26676L7258j04321
12703.1b425477k04918k38449k30998Tj86289l725L39045P07896R09089Q71830O85542
12701.6g452N10431M47093M50818M54544L83755J97466k9806j82563To7064N9612J41580
12699.8B175851J56482J11773L3532p0789j90015l31593m47093m91802m65721l91206
12698.4H9419k23547O7064M02383O25930O70639O29656N88671N21608L76304J49030
12697C897157j04321l65126n66317o22204m76899k04917N9612K34724L24142L72577
12695.5B548428L46497K45901N9612j82563m39641o40833o85542n47688l09239j04322
12694.1B90610J8629N9612L726j45305k57078k16095p8241m4709j82563l05514k83158
12692.5a140086k19821k49626k90611j63934P8242K49626K71982K30997J93741J49030
12691h90460J30403K57078N32785P41429O63187K86885j34128l50223k68255l7258
12689.6I31443J37854J52756P0790J8629K2354J1178k6081p4515j08048j22950j30402
12688H83008j15499q5693n9612J8629J90014L42771L39045J52757n9612j71386k30998
12686.4A203424l01787l31594k45901q1967L726m0984j60208k94336m39641m91802
12685a181070l42771m4709K01192K01191L7258r3144j11773j37854k16095k34723r6870
12683.4b019368J71385M02383N21609N29059M50819L27868K04917J41579J19225J45305
12682I94781K23546L09240L16690J63934j00596l72577n81220o85542o07301m21012
12680.5g60057k79433l35320n17882o55736o63187n36512k68255O3338K98062L35319
12679.1c319663K94336L35320M39641M50818L50223K57078TK60804J63934L726r6870
12677.5f03575r3144k9806J4903%p4516j60208j67660l7258J90015L87480M39641L35320
12675.8B01192J63934k6081j82563k57078k30998j71385j86289k34723k27273j34127
12674.4a285391k6081J8629K9806N9613Q5692Q1967M0984j4903n9613n9612l3532%
12672.6a162441p451j4903K2354R6870J93740L01788L98658M43366L87481K49626Q9419
12671I98507m8435j34128j78837k01192j93740j04321O3338J56482P452l42771o25930
12669.5f03575o29656l61399j15499j26677m21012p67509r05362p78687m73173j26676
12668e309225K34724N77494Q12218Q19670O03575L05514J11773TK30998L16691L24142
12666.4h60653L27868L57674L50222K68256J97466K12369K38449J49031m8435k27272
12665I64975l01788k75707j82563n5886P451n5886k08643l31594k83159k6080L65125
12663.4c83755O48285O59461M47093K38449J30402L7258r6870j75111j15499J1177
12662A400890P0790J4903j08047k16095k34724j56482m8435k2355j00596k12369l31593
12660.4E5887m09835l91206j90015J22951L61400M13560K86885J1177l94932q23395
12658.9i57523j065571j009684p33977l94932p4516K04918L39045K16095j08048l91206
12657.5c975399m24738j90014J37854L72577M24738L31593K23547J93740K08643J63934
12656.1b533525L7258r6870j60208j26677j4903J37854K75707L42771L20416K27272
12654.6a590905N5887j67660l39045l57674k38449r6870j8629K2354Q5693J93740L20416
12653b131142M13561M17287L31593J56483n2161j93740j60208J1177J56482J60208
12651.6h90460N9613m0984j45305k53352l09239k45901j15499P451J34128K16095J11773
12650a471680j86288m47093m13561j75111J8629P4515P8241N9613N5886J49031L72577
12648.4a885241N02980L46496L7258j00596%J11773M0984j37854k86884k90610j63934
12646.9a825628P451N5887k2355n9612M0983J26677J1177k23546l05514j56482L726
12645.3b347236J8629P451J45305M02384N88672O18478N77494N29060M32189K53353
12643.8A225779Q1967k2355q1967j34127q9419J11773L24142L50223K08643J08047
12642.4B082706R6871N9612j11773l42771n14157n73769n21608l35319p8241J60208
12641g8241K79433K98061K49627K01192J90014K19821K34723J78837O7064q5692k60804
12639.4A494035m35916n47688n10431l61400j75111j4903J11773K34724L01787K75707
12637.9C72577J49031P452p8242j22950j71386j86288j37854q9418j82563l31594k60804
12636.3a032039J08048M95527N21608J86289k38450m76898n21608m35916k68255m0984
12634.9a702678J63934K60804K16095N5887j37854k98062l24142k19820p8242k9806
12633.5b093884j11773k53352l87481m50818m61996m61995n17883o33381p45154p45155
12632f862872n62591k01192L05513Q23396J184796J274213J158715R53798P22800M69447
12630.6g33977K53352J15499J4903j41579l31594m47092m02384k23546P452J86288
12629.1a702678K34724J60208N5887J4903P451m4709j37854k01191j49031N5886L42771
12627.6a363633N47689N51414M39641L68852L16690J56483j19225l42771m28464m32189
12626.1c05513m21012l20417j49031l726K9807J8628N9613J37853K16095L16691M21012
12624.5@M24738K49627o7064l68852m88076l68851l3532L24142M91802L94932J19225
12623F78091j52757k98062l31594l35319l12965k01192N2161L94932O52010P07897
12621.5H53202N47688K90610R3145K2354J1178j4903o7064j00596j71386l76303o55735
12619.9D32190q45751q42024o92994m80624k04918N5887J45305K6080j19224l7258
12618.5b563331L01787P00446R09088Q04767M35915j8629l27868l80029k34723j1178
12617.1c83755J82563K86885L20416K79433J75111j4903k45901l98657l65126k57078
12615.6d21012k42175l76303n10431Tl91206k49627j37853k2355J56483L53948M95528
12614a855434N21608M24738K64529J19225Q1967J67660L16690L76303K42176o7064
12612.6E92398l91206n62592m80624j60209J63934K23547j4903l01788l68851k42176
12611.2a542470j34127j19225p0790Q1967K53353L35319L72577M61996N58866N62591
12609.7G60057M28464K34724J00596Q5692K04918L57674M13561L27868J71385J1177
12608.3C096116j90014m32189n51415m43367k16094m8435K6080J11773J86289R6870
12606.8A635614j71386m91802p07896p74961o78090l53949J08048N21608P33977P41429
12605.4E62592O25929M65722L35319K16095L3532k49627n14156n96124m43367j37853
12604B98062J71385L09239J86289p4515j90015l7258J45306Q5692j49031k57078j71385
12602.4C16691r3145j67659k68256k34724j08047p452P4516K12369L12965K01191j97466
12600.8D0983o22203p48881m73173J4903M50819O63187O18478L91206J60209J19224
12599.4F14752K60804L31594J41579k04917m13561l65125j97466j00596p4516m4709
12597.9e2161N9613K23546L87480M80625M28464K12368j30402n17882q79282j069297
12596.5h56928r91055o52010k42175M8435J86289K75707L68851L91206K75707M0984
12595a154989k01192l68851m50819m24738k98062j04321R3144K86885N43962Q42025
12593.6a236956J024587Q94185M91802M8435j93740k16095j19224k2355N9612J30402
12592.2H60653J37854L726k45901m39641l83755p8241K64530M65721N29060N58866
12590.7A672872N66317M69447K49627j1177j90015k49627k34723k38450k98061l57674
12589.3A378536l46497k90610l01788l91206m43367l80029k34723n2161J82563M28464
12587.8d50818N47688N14157M28463M24738M06110K30997p0789l24142m17287l80029
12586.4I09088l53948m02383m47093m13561k53352r3144l3532m0984l726P8242J04321
12584.8i50072N9612N2161J63934L12965L09239P4516k57079m35915l27868l7258K23547
12583.2h12218L46497L98657L87480K79433Q5693q1967j52757k12369l24142m32189
12581.8e17882m24738k60804P451K42175L16691K19821J04321Q1967J22951Q1967o3339
12580.2h9419k53352m58270o25930o78090o03575n25334m80625l91206j90014%Q9419
12578.6d206396J49030K86885M06109L91206K86885J93740Q9418p0790j93740j90014
12577.2b857667j19225j08047j26676o7064J04321L27868N10431N81220M28464O7064
12575.7a259311l24142n32785n29060m06109l01788k79433l31593m02384m09835l31593
12574.3e108033k12369r3145%Q5693J90015L53948N51414P11623P52605O66914N32785
12572.7a568550M09835L42771K79433J34128j04322l01788l31593k38450j71385j90014
12571.3a739935k16095j60208k2355J30402K04917J37854P452n2161P451P4516M4709
12569.7a583453m4709p4516k2354P8241J97466L65125N58866P30251Q04767P07897
12568.3A717581M35915J15499j04322k08643k57078k68256k01191j15499j26676k27273
12566.8G60057k60804j34127P4515J86289J19224q1967k90610m13560m50819m69447
12565.4i61249m73173l91206j56483J11773K68256L01788L12964L46497L20417K04917
12563.9a15499O3338L726Q5693K64530L72577L12965P0789j97466l68851l91206k94336
12562.4a93740j19225J11773K98062L91206L68852K86884J97466J15499M8435J4903
12560.9A520115m8435k30998m88076o37107n32785k57079m4709j4903p8241j11773
12559.5i23991o7064M0983K12369L61400L68851K27273J11773J34127K04918J41579
12558H12218r3144l50223m50818l35319n2161K16095K71981Q9418j75111l68851m17287
12556.5h53202l91206l31594k86884k42175j78837o7064P4515J78837K34724K19821
12555a643065J19224o7064k79433m28463m73173l83755j11773L57674Q60654J188521
12553.6h60653J199698J009684P71235N88672M24738J82563j49031l94932l87480j26676
12552.1B257818J52756K64530K19821J63934J75111K38449L16691M02384M73172M65722
12550.7E130388K75707q5693m61995o74365o29656l98657r3144J63934K45900J00596
12549.3C573015j60208l09239k86884j78838q9418k9806l3532j75111l50223l31594
12547.8A628162p8241J52757R6870j93740m58270m95528l16691n2160J26676J30402
12546.4E40237O7064J30402L42771M88076M39641K75707J49031N9612j00596l42771
12544.9B049174n62591o37107n36511l09239n5887J30402K57078K86885J78837p4516
12543.5G26525m02383o66913p78686o81817m32189j86289j11773j97466k90610k64530
12542.1c286131j75111j04322m8435K9806J04322J75111K75708M80624P56332R68700
12540.6h23396R68701P15348L20417L725j56482k53352l46497l50223k01191j4904
12539.2a37854N9613M8435N9612J04322Q9418J4903k6080l7258q5692j67660k30998
12537.6c09239k30998k34724k45901k01191j8629K57078M80625N32785M09835J86289
12536.2F25930m4710k42175l31593k57079n5886J41579K49627K86884K45901K2355
12534.7F40833l68852p22799q19670o59462m32189k57079j45305o3338K2355J75111
12533.3b630395L98658N73769N99849N10431M13560L27868K04918O7063M4710K08643
12531.8G19074M58270O25930N70043L27868K6080k68256n66317q68105j013410q38298
12530.4h27121l98658M8435K83159K83158J82563Q5693K2355j1178l725P8241K45901
12528.8a1177L76303L50222J22951j49031k90610k45901q1967P4515J15499M0984o3339
12527.2B38449p0789L3532J34127J37854N2161n5887j49031k16094k27272k08644j78837
12525.6e10431j82563j60208n9612O7064Q5693o3339l12964n17883n96123n84947n25333
12524.1c360646m02383k34724m0984J49031L68852N81220O48284M84351J52756j49031
12522.6a803274k86884j93740N9612L05513L20417P8241j86289k30997k2355K34724
12521.2a725032L80028L31594J26676j22950k49627j90014n9613P452p452k6080m8435
12519.6a583453j19225j75111j30402j1177O7063N2161K9806P8242J90014L12965M21012
12518h68105M69447L98658K04917o3338l20416n77495q15944j002232j013410p45155
12516.6d333073k42175L01788O55735P22800N84946M02384K38449O7064r6870j34128
12515.1a833080j4903R6870p451k49627l35320j22950J19225R6870j78837m39641m88076
12513.6c356920l42771q1968K27273M58270M88076L01787P0790n2161k2355R3145J86288
12512b030546J52757k9806j97466j86289P452J71385J08048j71386m84350o66913o48285
12510.4c975399m35915n9612L80028P37703R31443R76152Q90460O33381K53353q5693
12509B45901k27272k53353l57674n66317o66913n55140l01788m4709J86289L80028
12507.5b160948M54544M17287L61400L39045K68256J37853M4709N5887J26676K30998
12506.1B75707L83755N47688O03575N40237M84351M80624M47092L09240J45305J1177
12504.6D228751j15499k60804l65126l98657l94932l61400k49627n9612J04322J49031
12503.2B276447O7064n5887j26676r3145k9806n9612k23546l87481m09835k86884j19225
12501.6E51414K2355J49031L12965N51414P71235P63783M02383j19224m84351n96123
12500.2B324882o66914p82412p89863n14157l3532M35916O66913N25334P0789l72577
12498.7H64379m65721k53353j00596j97466l35319k57078l726K64530M58270N14156
12497.3D88076L83755Q9418j78837k45901j52756m8436j1177l3532q9418j56483j78837
12495.7a34128k01191k53353l12965k86884j26676N9612J78837K45901K86884K45901
12494.3b98062J00596n5886p4516M0984J49030J41580J00596J26676K30998L39045
12492.8H01041L87480L68852K68255R6870l3532n9612j8629k6080j26677k42175k90610
12491.2A125183k27272q1967L3532p452k19820l98658l80028j90015L7258K12369L46497
12489.7B49627L57674J19224l24142p04171q49476p86137o18479l94931j26676J52756
12488.2b924731L83755N17882N14156L91206K57079K12369J63934o3338m61996p86138
12486.8a795822q30847o14753l35319j11773K6080P4516O3338M0983J4903p0789k34724
12485.2c774207l83754m09835l01788j45305K6080K19821M17286N40237N10431L05513
12483.8b995521m0983m06109n99849n29060k90610l7258J63934L68851O07301P89864
12482.3b969440Q04767O40832L72577J15499k9806q1967j08047j45305q9419J04322
12480.9a385987L65125N21609N10430L83755K01192J4903j26677j82562k08644k60804
12479.4a67660k98061k42176j22950m0984o3338j41579k86885n02979p45154q79282
12478c491048q23396o40832m50819l01788j75111K2355L61399P52607J035764J054394
12476.6b656475Q34573N06705K08643j1178j63933k64530l31594l24142k08643J1177
12475.1b399397K42175L72577L27868J45305m0983j04322k2354J11773K12369K90610
12473.7h64379L27868K53352M4710j67660j93740j4903K19820L50223L31593K45901
12472.2E32785J49031K6081j26677k57078k75707j63934j1177J11773J60208J71386
12470.8C16691J34127Q1967M0984l7258k60804n88672q27121q01041o33381m73173
12469.4c047681k94337J8629M02384O59461O85542N66318L39045P452l16691m21012
12467.9a400890k04918J45305L57674K98062Q9419o7064p8241m8435r6870k04918k42175
12466.3a453051j60208n9613j1177L3532J41579K71982L24142K71981J49031p451j15499
12464.8f14752j60209j67659k12369k42175j78838k9806J11773J93741K60804L24142
12463.3g15348L05513K19821J41579J26676J52757J75111K34724K71981J90015p452
12461.9A095377j49031j11773J1177M8435m0983j52757j78837j11773j4903P4515J56483
12460.3F25930K23546K68256K79432K38450J41579j4903k12369l61400l94932l05513
12458.9D88076k12369k01192k60804l42771l80028l42771k30998j1178K75708N25333
12457.4f92994N84947M02383J41579j8629m4709n2161p8241P452K30998L91206K94336
12455.8A166167L3532j60209k19820k68256l31593l27868k45901j19225K9806K34724
12454.4b08643M80624P07897Q49476Q71831P56331N51415L65125K60804J41580n2161
12453D724279k04918j86288q1967n9612j97467m09834o70639j002233j277940j263036
12451.5f29655q86734l68852k9806%j37853k49627k57078k12369j67660r6870L726
12449.9c032778O3338J4903k6081J26677M84350P93589Q30848O33381M32189L76303
12448.5F96719L80029L01788R3144j15499j63934n5887Q1967J49031J26677N2160p8241
12446.9A467954k23546k86885k12369j08047r3144j45305k08644k60804l35319l50223
12445.5g56332k57078r3144J4903L3532M8435J04321J93741K64529K75708J78837l726
12443.9C726j60208j67660j1177J63934K16094J30402J1178p452R3144J82563J49031
12442.3F03575J1177q9418j22951j82562l31594m61996m39641k86884j67660j56482
12440.9a624436k08644k38449k04918j37853j11773j67660j90015k6080L20416N99850
12439.4a989562N96123L53949Q5692o3338j30402j34127p0790N9612J86289K57078
12438h49476K45901J52757l726j26676j45305m4710J22951L20416M35915K94336j34127
12436.4B68256n81221p37703n47688l09239k30998k53352k19821p0790J26676K94336
12435b261544L50223K60804O7064j04322j71385j30402k2355J30402K57079K68255
12433.5a356181K30998L24142N70043P67509O85542L01788j86289o14752q83008r20266
12432.1a080474o25930j00595L65125M99254K86884n9612l27868m47093m61996m32189
12430.6b384494l83755l27867k64530j71386o7064K2355O7064J00596J45305K27272
12429.2c036504L53948M76899N02979L80029J56482o3338k34723l68852m47092l98658
12427.8b678830j78837J26676L91206N10431M76899L76303K94336K75707K60804K08643
12426.3F3338J08047n2160k64530m99254o29655o07301m47092k60805j04321k2355
12424.9b716088k9806p4515q1967j4903R3144K23546L72577M73173L98658J45305j37853
12423.3a348729l35320m43367m61996l39045k9806L31594N51414N88672N47688N58866
12421.9c80029O07301O25930N47688L80029J56482o3338k19820k75707Tk83159l31594
12420.3D88076l65126l57674l42771l24142k49627p4515J34128K49627K34723J45305
12418.8d61996L7258l7258m8435%J4903o3338j82563k16094j56483q5693q9418j49031
12417.1a438148k04917j63934%K12369L35319L46497L16690L46497M06109M28464L65126
12415.5I50072J97466j1178j86288k49627k71981l35320m17286m17287l27868k34723
12414.1a304020k19821k04917j49031p0790P452J04321K23547K83158K60804K04918
12412.6h64379J30402l3532k98062m95527l94932L725M35916O52010O55736N73769
12411.2C65126M65721K57078n9612l35319l98658k38449k6081Q5693M0983n5886j08048
12409.6g452j08047r3144r3145q1967m8435j4903J4903N9613N5886o3338k53352l31594
12407.9i64975k19820n9613k6080o3338J1177K38449M76899O22204O74365N99849L83755
12406.3A672872J26676p452p451P451m0983j11773j41580j71385k27272k68256k45901
12404.7E84946j19225P0790K79433M21012M69448M47092L65126K01192n2161l61400
12403.3B306253o66913q75557r53797r16540q12219o44558l61400L7258M06109N36511
12401.8a944853L83755Q9418j60208l01788k79433q9418J63934L09239K49627J30402
12400.4a449325J08047J90014K34724J45305%n5886N5886J97466K08643P0790J8629
12398.8b75707K12369N36511P15348O03575L27868J8629k68255n29060o55736o29655
12397.4E5887n47689n21608n17882m65722l46497j41579J37854L76303M17286K83159
12395.9a270488J75111J97466K42175J93740J08048J11773J63934J60208R3144J1178
12394.5A86289l7258j8629J11773L24142M80625M47093L09239K23546K49627K94335
12393.1B570782K34724L726l35319o52011q30847q45750p56332n92397l35320p0789
12391.6a609533N2160j8629j90014l09239l12965k34723j37854r6870Tn2161J04322
12390b902376K68255K90610J45306L725J8629J86289L65126M47092M02383K98062J90015
12388.5b86884J08047L3532j4903L726J08047K34724K68255Q5693k68256n55140n99849
12386.9h83008l87480j63934o3338J4903K16095M99253O66913N92398L42771N9612
12385.4H94185j22950j37854m4709L726j15499l31594m35915l35320j22950P0789K04918
12383.9d73173L39045M76899N47689M65721K12369j45305m88076o78091o70639n88672
12382.4a002233n43962n43963m95528l76303k53352j52757J4903L09239O18479P48880
12381a676597O44558M02384J22950j37854l35319m28464m24738l31593j63934R6870
12379.5b231737L80028N58866M99254K01191j56482l94932m84350m88076m09835j82563
12378.1b708636J82563N21608O48284N58866L35319O3338j82562l39046l80028l31594
12376.7a631888j86289N2161K79433L42771K38449J19225M4709q5692l42771n77495
12375.2a747387o25930n02979l20416j52757%J56483L09238M13561L98658K79433J49031
12373.6a643065J22950J60208J71386J75111K57078M06109N14157N21608M47093L20416
12372.2A453051J11773j45305l24142l65126l39045l35319l42771l16691k16095j08047
12370.8i27717q9419j93740l57674m54544m06109k49627p8241N5886J30403J45305
12369.3b425477J30401J22951J75111L01788M80624O22204O18478M21013J08047r3144
12367.9D61996p4516P0790J30402K2355j26677j41579%J52757K01191J41580N5886
12366.3H94185J4903K2355N9612Q1967O7064J4903n2160j34128k45901l53949m06109
12364.7c7258l76303k38449l3532J67660K53352K08643J11774O3338J8629p8242k04917
12363.1a45305k75707k01192p451J97465L16691K94336K45901K38449K57079J93740
12361.7A114006J4903j82563l12965l46497l16690k49627j67660p8241L7258J41579
12360.2c46497J45305J4903j08047Tl726P0790R3144J08047Q9419J1177m0983L7257
12358.5c7258J60208J63934J4904j11774j00595p452P0790O3338k2355j26676j60208
12356.9i3144q1967L3532M4709l7258p8241L726K01191L65126M13561L31594K23546
12355.4A326375J30402p452k75707n73769p26525p26526o74365o22203n32786l68851
12353.9c051407j86289J8629K75707N29060O29655N62592M80624N02980N40237M13560
12352.5G15348Q9419k75707m32190k75707P4515L50223M06109K94336J75111Q9419
12351A210876L726o7064p0790k9806r3144k94336m76899m54544k04918J41580M32189
12349.5I6870N88672O14752N25334L24142N2161k19820l94932m21012l20417k08643
12348F37107k04917l46497n62592p07896o22204l39046j8628Q9418o3338k83159l09239
12346.4b730991n2161K45901L68852L09239K60804K68255K38450J08047p451L725J22951
12344.8h64379K23546K30998J67660R6870N9612P8241J08048Q5693l726j37854k94336
12343.3b49627m73173n88672n06705k30997Q5692K38450J63934m8435k30998k64530
12341.8b105061r6870J45305K49627J04321j56482k64530j19225J67660L94932M54544
12340.4a225779L76303K34724P4515q5693k38449l16691k12369Q9419M54544O81816
12338.9a67660P19074O63188N84946M54544K12369j60208n66318q94185r94781q34573
12337.5i83604n02979k01192l3532K6081P0790J00595R3145N2160K9807O7064J63933
12335.9a117732K75708L76303L94931K68256L3532j90015k30997q1967J04321J22951
12334.5d4709L726o3339K9807J60208J93740J19225N9612J1177q5692k79433m95528
12332.9c91206o66913o92994n43963k57078M8435K27272K49627J49031N9612N5887
12331.5a762290J52757K23546J71385J8629j41579j93740j04322O3338J67660J30402
12330a274214N5887J30402L42771M80624L53949N5886j90014k83159k30998j11773
12328.6f70639l7258j04321k38450k30997j1178K42175L46497L16691K60804J86288
12327.1E9612M0984j22951j71385m4709J30402J86288M0984k16095m32190n14156n14157
12325.6a557373m88076m02383k27272p4516l3532n9612j4903Q5693J04321m8435l09239
12324c025327m91802m50818k08643N9612J71386J56482K08643M61996Q12218J035765
12322.5a270488R72426O37107K42175J8629P452L3532l3532j22951j30402q9418j00596
12320.9A63934j08047n2161K9806M8435l3532j90014m13561o18478o59462m99253k79433
12319.4b611766j37854k6080J15499J97466J67659Q5693P0790J08047J37854J90014
12317.9a702678L12965M35915M58270L42771J37854j11773l68852n62591o40833n55140
12316.5b254092l31594q1967P0790R3144J11774K30997M58270O66913O89268M21012
12315G4515k6080m06109n02979l50223j45305L726Q9418M4710j63934m13561n10431
12313.5b306253m35915k90610j00596J67660L94932L83754J08047k08643m06109n14157
12312c207890o33381p33977p07897m84350q5693L83755P48880Q86734P67509N21608
12310.6b544702L20416K90610M32190N99849O66913O33382N47688L91206J34128j34128
12309.1A337552k79433k98062k98061k68256j30402J15499K83159K79433J93740J82563
12307.7A117732K68255L42771L09239J90015J00595J37854K68255L98658M43367M35915
12306.3D012656L94932K57078j8628l61400o18478p07897p22800p56332p93589p19074
12304.8c3532n40237m13561m84350o25930n66317j97466K68256N43963N96123O03575
12303.4h49476O85542P41429O37107L80028J41580L7257k6080j82563l91206m69447
12301.9G04171l46497j86289j04321q9419j04321j78837l16691l68851k12369J8629
12300.5a184795J08047N2161J1177N5887Q1967j4904j67659k60804k86885l09239l65125
12298.9b280172m24738m13561l01787j19225O7064K12369K98061L09239K64530J75111
12297.5b213109Q5693L7258P0790J56482J97466J26676p451p0790p451O3338L725k01191
12295.8a758564l87481l05513N5887M47092N47689L68851K01192K30998L16690K42176
12294.3d0983J00595J30402L65126N58866N25334L05513N9612j45305l50222n51415
12292.9I57523o74364o78091o11026n36512m73173m09834l24143k01191m4710J15499
12291.4b880022K16095J82563M8435n5887m4709N2161J11773J26676J78837K75707
12290a788371L46497K90610J30402k9806j26676j19225j1177K01192M02383M69447
12288.6b34724L09239N9613j04322q1967L726%j22950k27273k12369j00595o7064j97466
12286.8i76152m06109n06705m09835k19821p8241m8435j04322j63934j93740j82563
12285.4c289857j67659k04918k83158k86885j37854J34128L61400M02384L16690K57078
12284b898651L12965L87481L72577K83158K23547J86288O7064j11773k04917j30402
12282.5a512663J1177N5886m4709k23546l94932m35915l05513j04322j4903j04322
12281.1c073762k34723k90611k64529j86289l7258J56483K79433K19820J4903k04917
12279.6c621450k86885j30402K04918N06705N62591M35916L35319L76303M69447N10431
12278.2f37107M80625L72577J63934j45305l87481m35915l20416j97466j52757Tj45305
12276.6a557373j78837l16690n17882n99850m58270j60208J15499K83158L50223L20416
12275.2b719814J63934l3532r6869j1178P8241P4516M8435J52756L91206O03576O33381
12273.6g15348M54544J67660p0790j71385j63934j56483j86288k23547k08643j30402
12272.1a404616J8629J97466K90610K01192m0984k79433l94932l46496j63934Q9418
12270.7a833080L12965L94932L16690J93741J78837K71981L72577L76303K75707J86289
12269.3A046942J67660J60208L7258j90015l87480m58270m06109l12965k01192p8241
12267.8f22204m0983j63934l72578m84350l98657j75112P4516L57674O37107Q01041
12266.4c87480P07896M35916J97466J30402J67659J37854P451q1967k2354J00596P4515
12264.8A467954j22950l16691l42771k30998j26676p0790m8435j00596k57078m17286
12263.4e66317m17287k98061k71982l80029m21012k53352j4903Q5692N2161M4709J37854
12261.8b302527K57078L01788K71981K30998K08643J75111N2161j56482l39045l65126
12260.3a665420k16095M8435L65126O52010P71235O18478L01787L7258j00596k19820
12258.9E92398m02384n25333m13561q5693J71386J30402j78837m80625n32785l20417
12257.5b045449j8629J67660J60208%j86288k60804j56483Q9419L31593M95528N66317
12255.9h56928N92398TN96123N73769N02979L31594Q9419r3145j19224J1177J52757
12254.3B373317J60208j1177k53353l98657l46497j71386k6080l726p0790j11773q5693
12252.7A054393j8628j4903j08048k34723k71982j78837m8435n5887k34723m47093
12251.3e58866n14156m13561k19821J8629L01788N29059N14157J97466k45901n29060
12249.8i20266m99253k30998N5887J78837J04321j8629%K01192M06109M73173M17287
12248.3A67660L65125L01788J15499k38450o07300p97316p82412o66913n25334l72577
12246.8c040230k08643r6870j00596j71386j86288k9806L05513P11622J002233R79878
12245.4h34573O03575L7258m28464o66913p26526o92993n25334j71386L05514O66913
12243.9b432929P41429N10430J37854j90015l65125l98658l42771k42175j22950k6081
12242.5b730991K6081N5886N5887K6080k9806n2161l726R6870K19821L87480N81221
12240.9a367358P26525P52606O52010M09835P452m73173q38299r38895q19669o40833
12239.5b529799m54544j78837K01191N55140P52606P19074N25334K79433P4515n9612
12238a15499j41579j34128P451K42176M35915N17882N14157M84350M43367L35320J67659
12236.4B757071j8629j82562l16691m24738m69447m06109k16095L7257K34724K79433
12235A274214J34128j26677l76302m61996l68852k04917j08047n9613O3338L05514
12233.6G0790N51414O22204N14156L20417J08047j15499k90610l31594k60804k79433
12232.1I09088m84350p45154q19670o22204l35320j45305j04321j60208l01788m76899
12230.7c286131n62591m47093j97466J4903J37854K42175M21012O74365R38894J136361
12229.3i27717J143812Q86734M50818J1177l01787m47093m28464k60804l7257M4709
12227.8A34128o7064k34724k68255j41580l7257j08048k94336l98657l27868j49031
12226.4a892692J1177Q1967O7064J8629M0983K01192M65722O89267P56332O81816M80625
12224.8A602082J86289j52757l91206m35915l05514j30402j4903k2355j15498j75112
12223.3D4709j04321M4709J04322p452k38449m39642m95527m13561k45901o7064M4710
12221.8a773467P8241J08047K23546M17287N88672O66913O52010N73769M17287J60208
12220.3B112513j04322k60804l01787l35320l65126k98061j04322Q9419J49030J00596
12218.9F81816J1178j19225k98062m13561m13560l01788j75111k6080Q9418M0984j82563
12217.3a106554l46497k68256r3144j04322l09239m17286k16095J75112M95527N96124
12215.9a594630N06705L27868J34127k2354j30402j49031p8241N9612J97466K45901
12214.4e02979K19820J78837K04918L09239M32189M80625L80029J41579j56482l39046
12213A348729k94336p4515J22951J78836J49031J34128J60208J97466J71386k2355
12211.5B071529m73173j002232j248134j020862n51414j90014q1967j08048j26676
12210.3b730991o3338J45305M73173P33977P67509N88672L24142N5887j22951j30402
12208.8D0983j1177N2161p452p451J67660L39045K45901q5693l42771l57674k19821
12207.2a86289j56482k27272l27868l46497k34723p8242L7258J19225K30998L20416
12205.8h49476K90610R6870j97466m99253p60058q83007p89864n62592l61400k75707
12204.3d791343k38449j41579J1177J97466L76303N17882N88672N92398N43962M39642
12202.9a903869K79433Q1966q5692j75112j34127L725J49031J90015J11773l726j52757
12201.3a639340l50222n17882m69448j86288Q9418J37854L3532k9807m8435j60208
12199.9c140826l98657n70043n32786l31594r6869Q5692J86289K34724K64529L05514
12198.4c994027K94336J97465J08048J49031K83158L91207L87480L20416K23546J45305
12197a494035J56483L27868N25334N32785L12965m4709l57674n70044n88672l57674
12195.6a557373O3338M65722O40833M84350J04322k86885m73173l94932j75111O7064
12194.1a061845K98062M35915L27868k6080l80029m50819k38449O3338K98062M24738
12192.7c09239M58270M50818M13561L12965N5886k98061n10431m21012j30402J00595
12191.2A22950J75112J34128O3338J4903L726p452m8435j34128k27272l12965l87480
12189.7f03575l83755k86884j75111j63934k42175l01788l05513k68256j52757Q5693
12188.2b798055L24142L83755K08643k9806j37853n9613J52757L87480N21608M54544
12186.8e92398K42175M4710n2161p4516r6870j71385k71981l46497l39045k53353j30402
12185.2b041723J8629J90014L53949M32189M06109K94336J11773q1967k08643k19820
12183.8g45154j71386j45305j30402o3338M8435J41579K64530M73173O85542P63783
12182.3A121457O96720O14752N32785L31594l7258m50818p19074p56332o33381m54544
12180.9B45901l53948l94932m69447m32190k04917J45305M80624O70639O14753L65125
12179.4F66913M4709j90014k71981k08644l3531J30402J75111J04321K6081m0984j41579
12177.9B60804k45901k27272p0790M8435J8629q9418j30402j19225j22951j56482j86289
12176.3a020862j82562j11773J11773M28463O25930N51414K94336J4903k57078n17882
12174.8f3338p15348p48881o33381m69447k94336n9612K19820M09835M24738L16691
12173.4a613259J90014J08048M8435M4709J15499K12369K75707K71981K04918N5886
12172h5693j37853k30998j08048J60209L01787J78837r6870l83754n84947o18478l61400
12170.4a967208J26677N73769P30251O14752M02384K08643P4515O7064J63934K53353
12168.9A248134K12369R6870J1177q1967k57078m61996n36511m02383j93741o3338
12167.5d28464o3338j30402j93740k30998k23546j41580L3532K19821L27868L16690
12166.1e14157K94336L76303N66318P33977P63783O33381M28464K23546Q9419M4709
12164.6C640079P8241J37854J52757L3531k45900n70043p48881o92993m58270k01192
12163.2A125183m4709p452n9612j34128j60208q5693L7258N9612r6870l57674n02979
12161.6b27272m35915k19821k2355N5887P452p8242j37853j49031Tj34128j00596q9418
12159.9a680323k04918m35915n77495m43367j30401R3144J26676TK83159N51414P41429
12158.3a549921P37703N84946L94932K57078J86289J49030J08048J4903j56483l98657
12156.8C27868n84946o33382n40236l98658k30998m0983J15499J97465K45901L16691
12155.4a225779L35319J90015p4516k94336l83754l53948k45901n2161J34128J41579
12154a829354m4709k53353l35319k68256j52757m0983M0983J26677K23546L27868M09835
12152.4a795822M50818M91802N40237N47689N02979M39641L80029K83158J26677n9613
12150.9A907595k68255m69448o03575n66317l98658k30997j78838j45305l725K42175
12149.5g15348M13560L42771M0984k86884m43367l80029k42175j60208j15499n9613
12148.1a605808P452N5886Q5693J00596M0984j22951l09239l46497j71385P4515J82563
12146.5b008191R3144m8435r6870k2354J04321K68256M35915N14157L98657J41579
12145b19821r6870k45901k94336k19820j4903K04917K45901O3338j86288l61400m39641
12143.5a564824m17287k57078L7258L31593M69448M02383K08643K9807m0984J1177
12142g89864J00596J26676K9807j56483l80029n43962n81221m91801l20417j08047
12140.6c114745J00596K71981L50223L42771K94335K83159L46497M76899N70043N29059
12139.1D50818L39046M0983l16690o48285q15944p00445l94932j19224K9806P4515
12137.7b060352L7258j04322k94336m32189m61996m13561k57078P452K38449L01788
12136.3c438887K90610L80028N51415O22204N73768N58866O22204O29656M24738Q1967
12134.8A296569k34724m17286m06110k08643L7258J90014K04918J56482J04322M4709
12133.4G67509P452K9806L7257q5692l39046o11026p60058p11622m76899j26676K23546
12131.8b045449M24738M35916L57674L50222M58270N40237M50818J93741m8435j22951
12130.4I94781o3338L726J1177n2161j78837k75707k53352j00596J8629k9807j67659
12128.8i3144k38450k04917j86289k19820j86289k2355J63934K19821J19225j1178
12127.3f59462m8435M0984K01192L72577N17882N84946N02979K71982K2354p4515J1177
12125.8A743661J30402J26676P452j41579k49627l20416l09239j86289n9612p0790
12124.3F70639k12369l35320l76302m24739n14156n51414m32190k64530k23546k71981
12122.9b935908k12369M0983L91206O25930O59462M73173J37853k23546m47093m24738
12121.4a915047k16095K2355J67660K30998K53352K57078K19821J26676%q9418l3532
12119.8i76152K01191M65722N10431L09239N2161p8242j41579k71981m35916m99253
12118.4h64379m13561k23546M8435L46497N25334M21012J45305m4709l7258J8629k9806
12116.8a08047j30402j71386j34128r6870j37853k75707m43367n25334m39641k45901
12115.4b708636m0984J19225K30998K83159K34723Q1967p8241j34128p4515N9612K27272
12113.8a799548L91206N21608N55140M76899L20416J56483j1177k01192m09835n43963
12112.4e43963n58866m73173l80028l53949l50222l09239j49031J30402M28464O03575
12110.9a956030O11026M95528L20416P0790k19821m21012l72577m8435L65126O33381
12109.5e21608O55736N02979L05513J41580l726j41579k49627k45901j52757n2161
12108B38449k2354p4516j63934k53352k75707j71386O3338K98062L83755L50222K75707
12106.5F48284J82563L726k53353m43366m50819l72577l35320l35319l01787j86289
12105a844257l3532R3144J63934J22951k2355j82563k57078k42175j56483l7257L3532
12103.4b362139J4903n5887r3144j08048j52756k04918j49031%J00596J08048J67660
12101.9b734716L76302N77495N81220L98658K23546J52757TJ26676P4515N2161Q5693
12100.3F7064J04321j8628k19821k90610j52757J8629K6081n9613o3338J1177N9613
12098.7e17882J34127L68852O63187P30252M47092p451l80029n43963m84350k60804
12097.2A49031l3532p452k04917m58270n32785l68852l3532L42771O11027O70639N40237
12095.7F74365L09239P8241j49031l68851n40237o11027n62591m09835k23547q5692
12094.2a888966n9613j78837l87480n99849o89268n99849l20417O3338M24738O25930
12092.8c610273N70043L31594J00596O3338J67659K12370O7063j78837l39045k86884
12091.3b902376k9807K90611M54544L61400J22950q9418j67660j52757n5886J82563
12089.9a985836M84350O11026L80029q1967m28464m84350l61400k42175j56482m0984
12088.5b306253J04322K23546K90610L42771L35320J49031j52757l24142j86289R3145
12087a430696J82562j4903k60804l42771k71981j60208m8435P0789J34128J11773M8435
12085.4a982111L726%O7064K23546L68852L50222J67660l726m4709%M4709R6870K01192
12083.6e06705L53948M84351N02979L12965n9613m17286n06705k79433Q5693L72577
12082.1C42771N02979M80625L65125K60805J90014J08047m8435k94336n88672q75556
12080.7D43367j054394j032038p41429l24142J4903J41579R3145k2355p0790L726J11773
12079.1b436655J15499L7258TJ90014L50222L68852K53352J56483J22950L3532j75111
12077.5i46346m24738n25334m24738k45901j49031j63934k01191j71386j00596k2354
12076.1c375549Q5692K83159N06705N96124M50818J63934n2161q1967L7258J86288
12074.6a199699K75708K57078J60208M0984l3532k9807M0984J52757K68255L16691
12073.2B49627K83158K16095J93740K12369J86289J41579J26676J26677M4709j00596
12071.8A680323j78837j26676n5887p0789j30402j19225l7258P4516K16094L80029
12070.3A631888M80625M17286K23546J4904j00596q1967J1177O3338m0983l31594o96719
12068.7A590905r68701j017136p93589l39046J82563N92398P74961P30251N58866L57674
12067.3A669146K53352K75707L94932M54544L01788q1967m88076o59462n47688m02384
12065.9A169892m21012n58866n88672m43366k38450j08047p8241q5693j22951j75111
12064.4a650517k04917j67660l7258J56483L27867L94932L16691R6870k01192m61995
12063a430696n84947n88672n77494n55140m06109j04322J37854J60208Q1967J30402
12061.5c736949L39045N32785N99850N73769M50818J90014j52756m02384m28463k53353
12060.1b287624K6080K64530L50223K49627L7257j60208k86884l20417k38449o7064
12058.7b432929J41579L20417M35915M24738K98062J90014K30998L68851M09835L05514
12057.2F92994J71385J00596N5887M8435J56482L61400N02979M47093K94336J37853
12055.8B969440n2161l65125p22800r27717r01637p41429n73768m24738l01788k49627
12054.3b291350k53352k16095k9806K68255M95528N62592M95527L72577J86289p0790
12052.9d80625l05513m09835l98657l39046k23546m8435Q9419R3144L726n2161m8435
12051.3b119964q5693k19820l98658n10431m84350k60804J00596M28463N55140N06705
12049.9b488816M21013L50222K38450N5886j04322j37853j1177K57078N62591O92994
12048.4a63934N14157J49030j37853k38450k38449k64530k83158k71982l16690m50819
12047a702678n36511l87480l3532K94336L76303J71385j75111m35915m65722k98061
12045.6c192986q1968M8435J19225K30998M24738N96124N77494L53949P4515o7064
12044.1i16540l726J71386L53948M35915L76303J34128j90014m02383l76303j26677
12042.7e43963J60208L31594L12965J78837K6080p4515j30402j67660j90014k34724
12041.3c31594l20416m76899o25930o59461n58866l94932k16095l725K01191L42771
12039.8c043956L83755M13561M58269M73174M17286L57674L98658M91802N10430M17287
12038.4A277940L09239K08643J4903k75707n06705n40237m58270l80029k60804O7064
12036.9e43963N17883P86137O78091L50223R3144K9806P0790J15499J22950J15499
12035.5B336059R3144J1178j75112m39641o96719q27121p82413n84946k94336k2354
12034.1a382261J37853J97466K01192K01191J82563J34128J8629j56482l42772m43366
12032.6a251859l94932k27272j1178K12369L80029L50223J00596k04918l39045k57078
12031.2a643065j41580j04321j63934k23547k08643j11773%p452j26676j93740j26676
12029.6c051407L726J00595J86289L05513L72578L35319K79433K94336L42771L27868
12028.2e02979K53352J78837J22951Q5693P0789N2161p452j34127k49627l50223m39641
12026.6i20266m91802m09834k08644l3532L726k9806l726O7064R3144O3338K9807K6080
12024.8a814451J4903l726P452N9612P8242Q5692K04918N06705Q08492Q12218M35916
12023.3A195973o3338l61400l57674j78837O7064K83158L39045J67660j37853l80029
12021.8E73769m47093l91206k86884j75111j00596j30402k49627l94932n32785o37107
12020.4b771974n99849l39046P8241M58270O44559O59461N29060K42175j63934m61995
12018.9a725032m73173k19821R6870L27868M43367M28464K68255K2355k08643l31594
12017.5a371084l87480l94932l53948k01192Q9418M73173P97316Q68104N77495R3144
12016.1A90014k83158l83755k45901k9806K04918M47092O44559P15348N84946L01788
12014.6B146045%j60209j78837k12369m21012p56332j039490j102828r05363n06705
12013.2c137100m8435K94336L94932K86884J63934J45305J86289J34128p4516l16690
12011.7a970933m06110k60803l3532Q5692J00596J60208L27868N36511O48285O33381
12010.3a78837M76899K38449l3532k53352l65126l68851k79433j19225J1177M0984
12008.9h30847l726k6080K2354P4516M4709m0983j08048j34128j56482j49031m0983
12007.3a348729J41579K19820O3339j93741l16690k79433k98062m43367m88076k94336
12005.8c237696L726J60208K01192K75707M02383M95528N51414O59462P93589Q12219
12004.4A117732O63187M09835J19225j67660l83755m47092m09835l91206m54544n17883
12003d61996m88076l09239m4709J86288K60804J82563N9613J4903N2161P8241Q9418
12001.4c80029J22951J93740K64530K86884K64530J90014P0790l3532o7064m0983p4516
11999.8G97315k19820l65126l61400k04917j1178J41580K53352L65126M09835L57674
11998.4A162441K01192K6080o7064o3338j8629n2161j49031j75111l3532J78837L01788
11996.8A311472L01787K45901J49031p452j45305j78837j41579j86289l16690l83755
11995.3F48284k75707o7064P0790O3338m0983j22951j30402q5693j1177R6870K64530
11993.7D09835M13561M02383J78837j19225l12965l76302m06110m39641m17286k45901
11992.3i12814M4709L12965L80029J82563o7064r6870J30402L61399L39046Q9418j60208
11990.7F03575k49627j90014o7064%n9612k19821l39045l05513j45305K6080J37853
11989.1h08493J52757P8241m0983j11773j00596r3144j22951j60208j41579j00596
11987.7a449325q5693j22950j30403n2160Q9418K04918K04917J41579J49031K79433
11986.3g71235M09835L61400J41579j00596k34723k90610l46497m39641n62592o81816
11984.8b514896p19074n99849l68852j00596J75112M91802Q30847J061845J054393
11983.5f89268P67509L53949J4903q9419%N5887n9613l05513n14156n70044m47092
11981.9a482857k34724n9612J4903N9612J90015L57674M09835L20416K68256L72577
11980.5B16095N02979M32190J34127j78837l31593l09240j49030R6870L46496M76899
11979.1A236956M21012J90015q9419l09239l83754l12965j78837o7064P452Q9418J49031
11977.5G52606J22950m0983k60804m06109l87481k34723n2161M8435M0984L7257J11773
11975.9b68256K12369K04918P4515n2161m0983Q5693K08643K30998J56482K2355j00596
11974.3G33977j60208j15499l7258l726o7063j82563l09239m06109l87481k53352j26676
11972.7a315197j82563m35916p15348p93589o25930l57674j26676Q5692L53949O25930
11971.3c487322P26525O11027M73173N14156O89268P89864O92993M28464J00596k19821
11969.8A318923m17286l76303j30402J08047J41580k9807k42175l39045k75707j11773
11968.4c53948O3338J52756J75112K34723L76303N25334N70043M47093J75111k01192
11967B164673n21608n88672l57674k2354J56482Q5693j37854m06109o48284p04171
11965.5i79878m43367L726L24142L83755L61399L72578L35319J41579k9806%J78837
11963.9F48284K90611K71981K38449K23547J49030m4709k98062n29059o78091p11622
11962.5d39641o37107m61996k34723K6080K94336N32785P07897P78686O33382K38449
11961.1A438148k27272m84351m21012j60208O3338J30402M0984j19225k57078l12965
11959.6c09239l39045l24142j22951K94336O78091O66913K79433r3145j60208k2355
11958.2E47688O7064M4710L7257R3145J60208K23546K94336L01788J37853j49031l94931
11956.6A363633m88077m76898m28464l50223j97466l3532Q5693J86289L09239M06109
11955.2C76303M28464L87480L01788J45305q5693k90610l80029l98658m21012m13561
11953.7c50223k94336o3338J49031K94336M24738N17883M43366J90015j15499l16691
11952.3H79282l68851l12965j78837j8629P0790J19224K01192L65126N14156M88076
11950.8A758564K04918k04918m80624m50819j75111J04322K01191J19225j8629j08047
11949.4I50072j34128j08047o7064p0790j78837m02383o37107p19074o03575m35916
11948b406849l80028m21013m09835k30997N5886K75707L35320K19820M0984l7258P8241
11946.4b880022L24142N17883M76899K19820j00596k49626j04322K27272M88076M69447
11944.9f11027K34724L7258L3532K01191L65126L83755J90014j15499l53948m09835
11943.5d4709k98062j04322N9613J00596%j78837l50223m61996m95527m06110j86288
11941.9b365865L7258P4515n9612r3145J45305N36512P89863P74961O07301M84350
11940.5I31443M69447N02979M65722K90610L7258j45305k01192k34724l98657o44559
11939A073022q01041p07896m47093j71385N2160K08644K49626R6870k27272n32785
11937.6a207150o25930n10431l20416j67660j8628J67659L39045M21013L98657L31594
11936.2a192247K53352J41580K9806%J00596K12369J08047k38449n73769n96124k60804
11934.6b015643J41580K94336J67659m8435j56482j19225J1178J90014M17286O44559
11933.1d73173P15348N55140K34724m8435j56483j37853j08048j00595j19225j86289
11931.7A75111k86884l61400k83159o3338J37854J90014J11773p451j15499k12369
11930.3g15348k27272j15499Q5693K27272K30997J26677j4903j22951j75111j37854
11928.8h38299k6080Q5693J41579J19225P451j63934k60804j34128J78837M47093M43367
11927.2@K30998L726j15499j67660j78837p8241J45305L46497L91206K49626M8435
11925.7H75556q1967j08047m8435J1177j1177q5693j04321k6081L3532l7258j86288
11924.1B30998k57078k42176k23546k34723j60209K6081J86288K04918J49031J52756
11922.6a67660J97466J71386%k12369l27868k60804p4516P0790M8435j11773k34724
11921i01637j45305J08047L50223M09835K94336J34128P451r3144j93740k94336l20417
11919.5f44559l16690l35320l72577k98062n5886K04917K83159J37854p8242k04917
11918a680323k27272k04918j52756r3145%J45305L65126N66318O18478N06705L09239
11916.4A52757R3144j60208l98658m99253m02384j78837L7258K01192L09239K64530
11915e81220J4903l39046n36511m58270j93740K9806Q5693L3532j4903P451N2161Q9419
11913.3a810725J52757K86884M09835M21012K94336J37854N5886J4903q9418k79433
11911.8d06109m84351n70043m17286r6870K08643L05513K45901K12369L16691M50818
11910.4b34724M50819K86884N9613j04322j45305p8241L7257J67660K86884L94932
11909A121457L83755J49031k90610o96720q23395o48285l27868p4515P451p4515k42175
11907.4a516389l42771k75707q9419Q5693J60208J78837K68256M54544O37107O85542
11905.9B45901N92398M28463K98062J82563J4903k30998m06109l87480j90015L726
11904.5E51414N5887k2355q1967j8629J34128J90015M0983k16095l42771k71981j26676
11902.9a08047m4710J8629J22951K12369K19820J63934J37854Q5693p8242k94336m17286
11901.3A8629m32190m39641m21012k53353P8242M17286N81221N43962L80029J86289
11899.9F59462M8435p452k2354l7258n2161q9419j60208k23546k30998j97466k16095
11898.3e29060k68255k34724o3338J22951J93740J82562K04918K45901K27272J11773
11896.9A93740n2161j67659j97466j71386j52756j34128j4903K30998M35915L94932
11895.4C65126J60208l7258k9806J04322K30997K75708K68255J82563M0983q5692j71386
11893.8A304020k83158m88077p22799q45751p48880n25334k79433p4515M8435P4516
11892.4b540976K9806J1177O7064J08047M0984j11773k08644j63934k6080J52757L01787
11890.8b339785L27868J71386p8242k49626k49627j78837j49031j41579q1967M8435
11889.4b921005J45305K01192K83158M80625P45154Q86734P67509M39641J11773p4515
11887.9A065571j71386l20416n10431n81220m54544j60209J26677L20416L91206L94932
11886.5A00596M39641N29060O44558O92994N99849L35320n2161m35916o37107o33381
11885.1A583453n88672o33381p04171o18478l53948m8436J71386L42771M39641L80029
11883.6b9806J86288O3339J04321J78837J19225P451j1177L3532J8629n2161q1967
11882E36511q1967j52756k23547j45305J08047M24738O29656O44558M43367P0790l42771
11880.5A911321o22204p04171o59461n58866m13561k49627q1967N9613J60208J93740
11879i64975J82563J67660J90014TJ49031R6870Q1967J37854K57078L72577L76303
11877.4A236956K27272N9613k6081k9806m4709TM4709J90014K34724J22950o7064k34723
11875.7A669146l20417l12964k01192m4709N5886N2161n9612k57079m84350o66913
11874.3e70043p52606p45154o52011m43366j41580J75112M32189O48285Q49475R61250
11872.8b38449Q56927N40237J78837m0983p0790l3532n9612j60209k57078k90610k53353
11871.2A71385k08643j90014k04918k60804l20416l16691k45901j71385j67660j86288
11869.8b101335j49031p0790p4515j97466k57078n2161L50222O63188P19074O18478
11868.4e51414N29059M58270L46497J97466N2161q5693k23546k64530j56482J1177
11866.9C12965O7064k2355j60208k79433l98658m84350m76899l61400k19820j19225
11865.5b142319j1177J67660L94931N58866N92398M99253L87481K71981J60208O3338
11864I42620j4903p8241j30402r6870O7064K42175TJ4903k45901l31593k45901j37854
11862.3B27272r6870Tm0984Q9419K19821K16094Q1967q9418k04918k68255k98062k45901
11860.6e06705q5693J04322K23546K90610L65126M17287M24738L76302K53353M8435
11859.2A911321j52757k12369j11773K6081J19224K27272L61400L87481K16094p4515
11857.7B697459l16691m43367n25333o29656p78686q97911q79282p15349n51414n29060
11856.3c569290o18478o44558m91802k08643J19224L91207N40236N81221N96123O03575
11854.8b701185N58866M24738K71981J82563J37854P0790L3531J04322K86885M47092
11853.4a82563M13561J26676l39045p41429q97911p48880m21012l3532L20416N51414
11852a952305N88672N06705M50819M99253N70043N10431L12965R6870m8435q1967q5693
11850.4A367358j04321j34128j49031j22950j8629J04321J34128%j63934j45305N9612
11848.8H27121K34724J97466K6080j37853k71982m35915n17882l87480p0790J49031
11847.3c87480J00596j41580k79433j49031J52757L46497K42175p451j15499L7257
11845.9b01192K64530L80029L91206M13561M24738K98061L3532j97466k42175j00596
11844.5A464228J30402L46497M65722M06109J97466p0790k90610m69447n96124n55140
11843A028313k42175K64530O78090P74961N70043K57078k6080k64530m84350n96124
11841.6A959756n25334k57078J08047M17287N47688M21012K6081m73173q23396q83008
11840.1E17882p19074n25333l83755l12965k75707j97466L726K60804L80029K04917
11838.7a046942q1967j97466q9418L3532P451j08047j45305j8629K42175N73769Q15944
11837.1a4903Q42024O66914M35915K75707J30402q1967l42771n25334n58866n25333
11835.7C01788m84351m13561j97465J15498L16691L05513J75112J45305K49627L72577
11834.2H86734M24738L80028K86885J63934l726k27272m50818n06705k98062P8241
11832.8G33977L46497L65126K04917J4903j11773j52757r6870J4903P4516K6080j08047
11831.2A311472k23547k60804k12369j52756j63934j90015q5692J67659M06110M73173
11829.8A069297L68851J97466k6081l20416n77495o81816n96123m35916k94336k12369
11828.3a508938j49030k2355J71385K75707J71386o7064j78837m4709K27272M54544
11826.9f70639N58866N06705L61400K34723K12369J78837J1178k45901l35320j34127
11825.5F78091K19820N21608O63187O03575L12966j19225n29060p97315r27717r57524
11824c31594q75556n99849j30402M21012Q49476J028313R68701P63783M28464j1178
11822.6B511170l94932n06705k90610L7258K34724K71981K68256K60803J82563%j90014
11821B384494l01788l31593l09239k19821q5693J4904m0984k53352n25334p04171Tm99254
11819.3a576002j90014Q9419K42175K79433K64529K12369J56483J49031J71385J22951
11817.8g8241k6081j45305q1967J34128K83159K68255J52757J8629j49031l39045m73173
11816.3d35915m65722l42771k16095j45305j08047q5693m8435j8629n2161j67659k79433
11814.7b365865k53353j8628L16690N88672O63187N10431K12369n5886j37854J8629
11813.2e21608L05513N32786N88672M35915J34128j49031k68256j90014l7258P0790
11811.8I01637J56482K57078K45901m0983n06705q23396p30251l46497M0984K27272
11810.4f18478K34723J41580K9806m0983l7258L726%r6871k90610n36511p63783q79282
11808.6b853941p41429l12965K30998N96124O33381N32785M88076M95528L72577J22951
11807.2d35915r3145j75111j60208p4516Q5693K60804L31594K75707K12369J30402
11805.7C57674P452r6870r6871m0983p8241j63934j00596K12369O07301Q75556R23992
11804.2B406849P97315N66317L09239R6870j08047l42771n73769p22800q04767q53201
11802.7G71235q01041n88672k57078P8241L65125N81221O70639N21608J49031k83159
11801.3A207150o07301p04171n88672l46496j26677J4903Q5693J00596L7258q9419
11799.8a017136j82563j49030L3532K86884M80625M99253K83159q1967m50819p15348
11798.4a013410q23396p82412n84946k45901Q9419K79433K38449N5887q5693TJ1177
11796.8b947086P4516O7064J1177j1177l726K6080P4516J41579J97466TJ52757J22950
11795.1a896418J49031J97466J93740J49031Q9418K6081j8629k6080J4903To3338r3145
11793.4a263037M0984K71981L98658L68851L12965TK49627N9612j86289k90610j63934
11791.8A11773J34128M17286N06705L72578J30402j52757n10431q94185j069297q34573
11790.3a788371k68255L09239O44558P19074O40833M99254K94336M8435j52757j93740
11788.9G52606q5693l7258k01191m24738m65722l35319k04918j30402j4903J37854
11787.5a009684K01191J71386J34128P8241q1967k68256k42175M4710L72577N32785
11786f7064M88076K94336j8629l61400o37107q19669r09089q79282o85542l42771L726
11784.4c934415K57078M21012N21609N81220N88672N84946O07301O92993Q01041P74961
11783A896418N17882J56482q5692j08047K9806K27272L98657M47093K68256q5693m21012
11781.4C241422n51415m76898k98062j52757j34128k53352m09835m61996l27868m0983
11780A34128K49627L65125K08643j37853m50819n51414m54544k57078n9613Q1967J45306
11778.4g26525J08047M8435J00596L01787N17883N47688L27868M8435n5887L726M0984
11776.8A263037p8242k30997k57079r6870J52757M02383N66318N62591L87480J60209
11775.4B831587%r6871k86884o18478r79878j158715j039490o92994l05513l7258Q5693
11773.8b298801J26676J41579J30402J19225J41579K23547L20416L53948K90611J49030
11772.3c01788n9612k49627k94336j00595K01191L94932M24738M17287M69447M99253
11770.9A400890L61400N9612k71981m80624n29060m35915k83159j08047R6870L01787
11769.5A11773M09835L24142J45305J4903%L3532N9613Q1967Q5692N9613P4515J45305
11767.7A546195J90015P4515j11773j60208j4903J52756J15499j08047l09239l50223
11766.3A024587k79433k68255m09835n88672o29656m65721k04917N9612K53352L39046
11764.9a169892K98061J78837M8435j26676l57674m91802l50222K9806M17286O29656
11763.4h94185O66913N92398M24738J90014k6080j52757k08643j71386l3532J60208
11762E47688K98062L09239K57079J97465J82563K49627L57674L91206K38449q5692
11760.5B943360m02384n51414n25334m58270n17882o85542q27121p89864o11026m06110
11759.1b831587k19820k9806J49030K38450K23546J82563J78837K12369J97466Q1967
11757.7a616985j30402k90610k53353%L20417N43962O22204N73769L83755J22950q1967
11756.1A93740j34128p8241n2161p8241q1967L726J41579K34724J93740L7258q5693
11754.5B94336n9612N5886J30402J00596K6080n9612j82563l24142m06109l65126k53352
11752.9a043216j67660j08047n5887P452Q9418J97466K98062K83159J15498j00595
11751.5d84350j86289j22950m8435j11774k79433m35915n06705m95527m17287k83158
11750c371823j26677M4709K60805N21608P04170P26526O40833N84946N51414M13561
11748.6I50072J30402j04322j11773M8435J75111J52757P0790K6080Q9419K04917K64530
11747A896418K19820J30402J00596J30402J19225K6080l7257J8629J19224J04322j19225
11745.4B708636m43367o48284n96123l46497p8241N5886Q5693J49031L27868N29059
11744A743661O52010O78091O37107N32785L20416M0984j71385k42175k57079l35319
11742.5C599096m88076o14753o59461o52011n62591k83159J22951M17286M02383K04918
11741.1A486583O3338M4709K6081n9613j26676j11773p0790n2160k9807K2355R3144
11739.5A285391J49031J78837J34128P452j11774q9418O7064J67660R6870j08048k98062
11737.9A479131m24738m91801m61996l01788r6870l726j19224l12965l91206l24142
11736.5a449325k86885l94932n17882m61996k75707k12369l31593m39642l24142k9806
11735.1d724279K71982M99253O37107O48284N06705L27868K83159M09835N66317N70043
11733.6c726L42771m8435l94932n29059m65722l98657m28464m47093l16690n5887J75112
11732b570782K90610K75707J67659M4710P451M0984M8435n9613j86288k08643j11774
11730.5b261544L726M4709l725j04322k04917k19821j22950N5886K16095K64530J56482
11728.9b175851q1967l27868m47092l87480k34724j04322j8629J19225L68851O40833
11727.4b649024P86138P11622M88077K30997J4904j30402j78837j49031j15499j75112
11726a166167l20416m73173n10431l68851p0790K75707N17883N92397N47689M69447
11724.6e06705L80029K68255J67660J19225J60208K42175K86885K08643K2354j34127
11723.1A214602j49031q1967r3144k12369k79433j60209J4903O3339k2355j34128j75111
11721.5a4903j82563j52757o7063M8435R6870K6080j45305l35319m58270m80625m13561
11719.9b078981l16690j63934Q9418M28464O89268P67509O85542N55140L68851Q1967
11718.5A106554k68255n25334n43963l72577j26676J00596K86884M09835L98657K23547
11717.1F89268k2355k16095l12964l68852m24738m80624n58866o55736p04171o33381
11715.6c688514m65722k68255p4516J15499K34724K42175K27272L27868N10431O07301
11714.2b231737N66317N29060O03575P56331Q97911R53798Q56928N55139J26677k42176
11712.8C371823l87480l35319k01192j00596r3144j71386k57078k49626j49031n5887
11711.3A371084k9806m4709m4710k2354%M8435J82563M09835N73768M76899Q9419m06109
11709.6B604315p67509q42025o55736k83158J15498L46497L01788J04321K9807J82562
11708.1A136360L83755M02383J60208j63933l53949k34723J52756N81221P15348M84350
11706.7C263776J60208O3338J93741K98061K34724J41579J30402J45305P8242m8435
11705.3D660941j56483k86884m50819n40236m24739j86288k2355k6080j26676k98062
11703.8B142319n40237p86138q90459q04767o14753m28463k16095J00596M84350Q15944
11702.4g37703R61249R35169Q15944P22800P37703Q30847Q34573M58270m13561j486583
11700.9C658708k146045k008191j322649o37107k64530j41579j00596n9612L3532J82563
11699.5b805506K86884J71386j49031m99254o44558n58866l20416p8242O7064R6870
11698.1d433669R3145R6870J19224J49031J82563J86289J49031TK94336N10430O70639
11696.5a833080P07897O96719O63188N92397M88076L72578K08643l3532k34724k68255
11695A359907k23547k94336m58269n32786m65721l87481l72577l12965j08047J78837
11693.6a616985M61996O78090P67509O92994N10431L16690J26676j30402m17286n99849
11692.2G89864o03575m69448k75707m4709J34128J60208L7258j30402k19821j78837
11690.7h01041p452J97466L16691K83159J90014J52757J90014K34724K23546J60208
11689.3A140086K9806j56482l35319m39642m73173n40237o63187p60057p04171m43367
11687.8c345743m0984L91206P33977Q97911Q45751O78090N29060M17286K71982N2160
11686.4A430696j63934k19820r3144R6870K12369K01191J37854R3144P8241N2161K9806
11684.8A855434R6871K60804M28463M69448L65125K08644J4902k08643m06109m88076
11683.4B596863m84350n17883o29655p04171o78090o07301n25334l46497k2355L09240
11681.9a609533M69447M95527M99254M80624L27868K2355k60804l80029l09239j11773
11680.5c76303J63934L80029L61400R3144k49627m65721n32786m84350l24142j4903
11679.1a449325L91206P22800P93589N36511Q1967k79433l83754l50223m24738o52010
11677.6a013410p78686o11027k38449Q5692K01192J11773m8435j04321J8628K68256
11676.2b108787M73173N10431L80029J56482q5693k49626k30998l7258J82563K83159
11674.7g26525K38449J60208J52757J71385J19225k6080j93741k90610l16690l53949
11673.3a065571m21012m47093l72577k34723j11774n5886k9806J8628J22951K60804
11671.9b336059L61400L83754L20417J82563L3532n5887l726J63934K94336K42175
11670.4d13561K6081j56483j26676J37854M47092N70043M43367J45305j22950k71981
11669F78091k79433j63934L725J41580K08643K64530L68851M09835K42175j41579n21608
11667.4A210876o96719o29656m28464j71385Q9418L12965M32190L83754J90015o3339
11666F29655k49626l05514k34723j19225j1177Q9418K30998L91206M50819L05513P451
11664.4A184795k79432m32190m61996m21012l16690j19225J11773K68256K83158J78837
11662.9c726L726j56482j86289k6080K04917K75707J26676r6870j93740j45305j8629
11661.4b16095J15499K19821K49626J30402p8241k16095j90014j4903J49031J93740
11659.9C42771M8435k01192l80028l91206k45901j15499r6870j97466l31594l91206
11658.5a959756k86884k9807J78837J34128j56482m65722n81220m73173k16095O3338
11657c792836K75707L53949L27867K86885L01788L57674L94931L83755L05513J52757
11655.6f52010m8435k08643k34724p8241K38449N62592P19074O81816N21608L35320
11654.2A836806J04321j86288m06110m47092l87480l46497l27868k45901q1967M8435
11652.7d39641N9612k2354j00596j11773k9807P4516Q9418L7258J8629R3144J93740
11651.1a37854K38450K16095J15499o3339k75707l98657m02384l24142k42175j22950
11649.7a397164L3531J71386J90014J22951L3532m0984j11773j52757j71385j41579
11648.3a464228j4903K23546M17286M02384K04917Q5693J71385L16691L12965J63934
11646.8H19670l726j34128k38449k98062k34724j00595K6080N2161m8435k34724l94932
11645.2g89864l68851j11773K60804N51414O59462N96123M13561J86288j4903j60208
11643.8A222053k68255l42771l20417j93740p4515p4516k23546m24738n47689n10430
11642.4a758564l61400j97466q5693K2355J90014L72577M54544M13561L16691K19820
11640.9d13561J26677M8435l726m4709j19225k60804m28464n21608m43367j56482K04917
11639.3b011917M06109K90611n5887m13561n81220m84350k04918J11773K94336K98062
11637.9b350962K08643J49031K08643L61400M99254M65721K12369j19225l24142l42771
11636.5a032039k60804j56482j8629J30402J63934M0983j30402j90014o7064J41579
11635a378536L05514L09239J52756l3532j11773k2354J19224J86289J56482J49031
11633.6a67660K42175M21013N47688N43963M13560J82563o7064k53352l20416l09239
11632.1A233231k71982k01192l725K68255M28464L46497J15499p8241j52757Tj26676
11630.6A404616m0983J15498K86885L98657L91207K57078P451l09239n96123p04171
11629.1A210876n62592k71981p4515q1967j97466k49627k12369r3144J11773L87480
11627.7c3532O14752P04171O74365N96124M43367J86288j00596l50223o25929r68701
11626.2A140086j199698j147538q34573m95528k60804j15499l7257m8436n9612O7064
11624.8b991795L27868N51414N88672M43367J45305j86288l83755l24142j08047N9612
11623.4a877789J11773J60208K64530L80029M73173M84350L50223J22950m8435j8629
11621.9D02383Q5693P4516p4516k04917k45901k53353k79433k53352j45305j1178Q1967
11620.3h23396J11774P8241%n2161j1177P8241J22950J11773R3145R3144J26676J49031
11618.6G8241J26676k6080k42175l80029l83754l68852m32189m95528m47092k94337
11617.2b865119j11773Q5693L35319N62592O63187O14753M69447K68256Q9418J8629
11615.7A30402J04322K68255L98658M54544L83754J49031j75111l50222k45901j1178
11614.3A106554R6870J4903j11773j90014k45901l24142m02384m47092m13561l01787
11612.8a218327j04322J04322K27272K01191J00596N2161J22950K75708M13560M80625
11611.4F55736M84350M50819L80028K64530J11773q5692l42771o66914r12814r09088
11610e70043n88672q1967L57674N47689M43366J19225k57078n10431n21608l65126
11608.5a426971j78837o7064n5886j41580k94335m21013l94932j97465J1177P0790
11607.1c096116k9807j45305j63934m4709J67660M24738O40833O74364M65722J56482
11605.7i50072P452R6870K64530L05513K42175K38449L42771L80029K34724L7258%
11604.1A199699J11773K16095J60208k2355k30998m02383n02979n10431l91206j97466
11602.6e70043%R3144P4516P451k6080j1178K9807K9806j1178o7063q9419p4515p452
11600.8f22204J26676L39046N36511N55140L72577J52757M8435K2354p0789k42176
11599.3A218327l72577l98657l61400l20417k71981j78837m4709P0789J30402TR6870
11597.7c01788Q1967N2161p8241l09239n06705n58866m80624k98062L726L42771M99253
11596.2a553647L42771%k86884m61996n66317n55140l61400m0984K45901M17287M95527
11594.6b324882M99254M24738L27868K34723J30402k2354j15499q1967j1178m0983
11593.1i79878j49031j67660p4515j4903o7064j30402q5693M0984J56482K38449K86885
11591.5i46346K57078J67660J04322J52756L12965N10431O18478N21608J52757l35320
11590.1A516389n92398m02383M8435M13561N06705M02383J63934j71385m65722n21608
11588.7H97911l12965p4515J8629P451J1177P4516J75111K94336M17287M80624M80625
11587.1B470187M28464K68255p0790m95527p33977o55736m24738k94336k64530j00596
11585.6A26676K79433P00445Q79282O78091J86288k86884m76899k94336P4516L42771
11584.2B209383L46497Q1966k79432n55140o37107o03575o07301p26526q49476q19670
11582.8b440381n55140q9418M61996R38894J184796J188521J046942Q86733P26526
11581.5C349469N40237L50222K01192Q5693n9612k34724l50223l42771k71981k38450
11580C029052k94336l68851l83754l50223l20416k98062k75707k68256k86884k71982
11578.6h9419j90014q9418r3145k34723l68852m09835l87480m13561m58269l72578
11577.1c107294j19225J56483L12965L61400M21012M61996L50222O7064j63934j04322
11575.7a363633J86289M06109L65126J34128j08048k94336l98657l80029j97466O7064
11574.3a583453K68256L27867K45901P8242j08048k42175k64530j34128J34128M50819
11572.8h27121O29655N02979J15499k98062n06705m73173l09239j11773J8629J1177
11571.4a248134j04321k12369k01192j19225j22950k38449l16691k42175q5693l7258
11570b928457j52756l01788l16690j71386j1177K9806l7258r3144n5887P0790K08643
11568.4c759304L27868L91206L94932K71981M0984k08643l57675l72577l46497l27867
11566.9c945592k86885j11773J90014N02980O96719P11622N81221L76303J75111M0983
11565.5a069297l725P451p451j15499k42175k68256j71386q5692j22951j90014j19225
11563.9b388220Q9419K68255L12965K42175J56483M8435r3145k83158m54544m95528
11562.5b596863l12965N9613M13560N51414M76899L80029L39045K71982P4515j93740
11561e36511l72577Tk45902q5692K9806J08047J52757J93740J86289J19224K9807k2355
11559.3h15944l726To3338j08047j4903K23546M09835L72577J45305o7064k12369l72577
11557.6e10431n25334n06705j93740K57079N73768O29656M88076K79433N5886j26676
11556.1D21012k19820k30998k38450j97465k9807L01788O18478P33977O29656M76898
11554.7B265269L72577K68256Q9419j26677k68255k75707j93740q9419n9612j52757
11553.3A829354l27868m47093l94931k49627j56483j52756j04322L3532J37854N2161
11551.8B19821j52757k12369%L53948N96124O11026M65722K23546r3144l87481n02979
11550.2A121457l80028j41580N5887J75111K04918J26676j08048m28463o29656n66317
11548.8e70043k53353J37854M17286N14157N25334N51414O07301O29655N84946N17883
11547.4C662434M54544L39045J71386K6080k9806r6870k64530m69447n29060l80028
11545.9B883748j45306j1177%m4709p0790l7258P0790K34724L57674L42771K53352
11544.3C833819K04918J67659K9807k04918m06109n32785o74365q19670q15944n77495
11542.9B04917l05513k16095j93740m4709J75111K16095p451k57079l01787j75112
11541.4i05363l7257Q5692K68256M80625N17882L01787k6080k34724k42175j75111
11540C3532j30402j22951q1967n2160o3338j19225j67660j82563j90014j97466j78837
11538.4a453051j30402p4515q1967j93741l53948m32190l39045j26676Q9419K53352
11537b842764L42771L16691K08643J45305K04918K53352J30402j34128l16690k94336
11535.5a985836j60209o3338n2161j56482l42771m69447l39046L7258M32190O33381
11534.1b466461O59462O37107N81220M43367K53352Q9419j1177q9419j49031j75111
11532.7b27272j30402p8241j8629Q1967K60804M32189N02980M09835K34723N2161q5693
11531.1A434422j60208j67660j22950m8435N9612K19821L76303M06109K68255P8242
11529.6B343511m0984p4515r3145j11773q9418p452J04322K16094L35320M32189M69448
11528.1C483597L87480J97466j4903j63934k30998k64530l12965l61399l53949k64530
11526.6B101335j49030q1967o3339n5886m0984n2161j19224k23547k98061k94336k30998
11525D91802j78837j82563j86289j11773N9613J90014J82563M8435j15499k12369k34724
11523.5b49627j90014j75111k64530m09835m02383r6871L61400O44559N99849L57674
11522A75111J67660J08047J26677J45305J22950N9613P451L726l726j22950l80029
11520.4D09835o74365r35169j087925j076748q15944l16691K68256P04171Q45750P00445
11519a978385M17287J41579m4709j15499o7064M0983J30402J08048%q9419r3144p0790
11517.3a620711j26676k45901l35319k60805%L76303P07897Q53202P60057N02980K57078
11515.7H68105J86288K60804L35320K57078M0984k08644m17286n62592o33381o14752
11514.2d88076n21608l76303j90015K9807K45901L91206L68851J63934j41579l83755
11512.8i01637m69447m43367l76303k34723L7257L01788L65125K08644O3338R6870
11511.4a352455K08643J93740M0984j26677j97466j86288j22951%J37854K23546K34724
11509.8i46346K16095K04917J52757%k19821l87480m02383l39046l31593l76303l68852
11508.2b798055k68255j30402J1177K30998N40237Q01041Q71830P56332N47689K83158
11506.8H45750k9806k83159l80028l68852m02383m80625m80624l16691p8241O3338
11505.3a911321L7258p4516j56482j49031q9419j8628N2160J30402K23547L35319M32190
11503.7a188521M47092L68852K79433K45901K60804K19820J34128N2161L7258P0789
11502.3I27717J11773J19225M8435r6870k57078l57674l50223k27272K9806L39045
11500.9B86884M88077L20416m4709l31594l68851k60804j26677m0983J8629l7258k75707
11499.3c72577o40833r61249j039490p93590l42771J15499M35915N92398N99849M69448
11497.8a937401K60804Q5692O3338J75112K90610L01788J78837l3532k57079l65125
11496.4a236956k90611r6869J00595J97466K08643J49031N5887k2355m0983K6080J26676
11494.8h23396J82563J34128j1177j63934k30998j26676J30402M58270P26525P71235
11493.4A046942N10431N9612l65126n99849o29655n32786m13560l72578m39641n29059
11491.9b265269m95528k86884L725K94336N70043Q23396R20266P71234M61996J67660
11490.5I64975J8629N5886K12369L68852L42771R6870j90014k60805o3338K16095L31594
11488.9B093884J78837j45305m35916n81220n58866m09835j45305J67660M43367N32785
11487.5A140086M28464K34724M4709j04322j67659j15499m4710j41579m32190p11622
11486A30402p41429m95527j41580J45305L24143M54544N70043O03575M28464N5886
11484.6A333826k90610l72577j93740J8629K9806j82563m13561n06705m28463l16691
11483.1a322649k57078j63934M8435L05513M13561K83158L7258j71385k86885l31594
11481.7a445600l09239k42175j30402N5887L24142N32785M65722J67660j22951k53352
11480.3i57523l20417m54544n73769n62591m73174m06109l50222j90014Q1967M06109
11478.8c800287O96719Q45750P60058N02979K57078J41579P0790l3532p8241N5887
11477.4e81220L20416M88076M35915K01192o3338j63934m4709K04917M13561N17882
11476A728758N43963N10431M09834K49627P8241p4515j60208q1967J56482L57674L27868
11474.4D046188J11773j26676l05513m65722n62591n14157l61400k34723j86289j60208
11472.9A240682j97466l27868m58270m35915k79433j45305j22950j30403j08047q9418
11471.5a054393j11774j49030j75112k08643k86884m09835n51415n88671m32190j30402
11470d098349R3144J08048L3532N2160K01192L83754N14157N81220N81221N06705L87480
11468.5f55736K94336K75707L42771M95528O07301N88672M47092K98062K01192Q5693
11467B980618q9419k60804l31594l09239k79433l09239l39045l72577m39641n21608
11465.6b71981n32786l91206j75111p8241j71386l76303m80624l72577n9613K83159
11464.1b626669M95527N06706L87480K86884K49627K38449J82563M0984j71386l72577
11462.7g82412m91802n02979m76899m43367l80028k27273k9806P8241M0984p0790j22950
11461.1c409081l7258J67660M24738O52010P89863Q01041P00446N58865M02384K27272
11459.7A277940O3338l7258p0789p0790l7258J15499L72577M91802K71982j15499l09239
11458.1A952305j97466p452K9806m0983o3338o3339p0789m8435N5886J30402N9613
11456.5A736210j19225k49627l05513l50223l98657l91206l35320k42175j30402m8435
11455.1h34573j8629o3338j04322p8241j4903J8629J1177%P452J1177l3532j37853
11453.4a236956k79433m02384m09834k38450R3144M76899P56332Q64379Q45750P71235
11451.9A240682O52010M91802L31594J97466N9612j26676l27868m39641m24738l91206
11450.5A263037m61996o07301o70639n36511k64530%J97466L94932N81220O14753L87480
11448.9H97911j4903l42771m54544l39045q9419J67660K79433K08643P4515J8629M0984
11447.3D47093P0789J34128K45901L31594K68255J04322m0984q5692p0790p8241j22951
11445.7A203424j75111Tn2161J52757K79433J97465q5692m65722p78686q64379o11027
11444.1a374810j67660J60209K12369J26676P0790L3531m8435j11773n2161J22951
11442.7a028313K79433L57674L91206M06109M02384L46496K19821J8629k12369l50223
11441.3H30847l35319k94336l68852n40237o29655n06705j93740J97466N06705N77494
11439.8g56332L72577K2355k45901l12965k12369l725K30997M32190N14156M61996
11438.4E02979K94336P0790j22951k53352l31594m09835n14156n55140n14157m43367
11436.9b276447m02383l50222k45902j30402r3144j30402q9418P4515K57078K98062
11435.5c088665J75111K6081k9806K2354J22951K60804M28464N62591N58866M13561
11434.1e47688K53352J22951m4710k79433m39641m02383k45901j67660k19820l01788
11432.6b272721l16691k23546L726L39045N77495N29059K12369j22950k68256j86288
11431.2a728758J1177K08643K98062K86885K90610M13560O11027P33977O48284L39046
11429.7B112513j00596m09835l46497K2355K90610J67660j78837l65126k38449l7258
11428.3I16540j4903j60208l01788l01787k04918j71385k68256m43367m95528l53948
11426.9a799548j15499J04322K71981M32190N25334M65721K64530O3338n9612q1967
11425.4G0790m4710P452Q5693J78837K38449J71386m8435l16691m76899m80624l87481
11423.8a002233k42175n5886J37853K38450K12369J49030J19225J08048K6080j15499
11422.4d24738k30998k60804j93740n2161Q5693J86288K42176K60804K12369P4515
11421a00596j00596k16094k57079k49626k12369o7064J90014M35915M91802L98658
11419.5C12965L12965L16690L31594K49627Q5692k9806j4903J08048K04917J56482
11418.1B034271m8435l12964m61996m28464k75707r6870K2355M8435N2160J34128L61400
11416.5A028313O33381P41429N99849K86885n2161l12965m09835k83159l7257Q5692
11415.1B280172l725q5693O7064L50222M17287J52756j90014l24142k16095q1967r6870
11413.5B268995k23546l42771l61400l31594l09239k71981j78837j37854k49627m69447
11412f07301n51414l91206j56483l7257j1178N5887K38449M21013N02979M32189K64530
11410.5A60208J08048M8435O3338O7064K9806l726L726j8629j49031l76303n99849
11408.9f66913o92994o18478l83754j4904M28464Q19670J020862R42620O70639L65126
11407.4A870338J56482J00596J82563L35319M06109K49627r3144m69448p04171p22799
11406A311472n21608j75112J67660K98062J56482j22950k90610k42176j8628J97465
11404.6G60057K57079J19224j52756l87480m50819l31594j63934l3532N2161J45305
11403.1a86289J93741J37853K2355k2355K2355O3338M0983J1178K2354M0984L7258
11401.5C83755M4709Q9418J56483K08643K19821J49030k6080k04917k45901j41580
11400.1F33381m4709p8241k42175m47093o59462q12218q53202p30251m35915l7258
11398.6c707143L65125O52011P48880P19074O70639O29655N40237L50223R6870j15499
11397.2I50072k01192j97466j90014j63934m0984J86289L76303M21012L72577L24143
11395.8A836806K30997J8629k12369k90610j97466p0790m4709p4515p0790j4903P0790
11394.2A181070R6870M8435k6081j08047k53352m76899o74365p07897n62591l61400
11392.7a844257j45305J08047L57674N17883N99849O92993P82413P60057O03575L72577
11391.3B805506J49031l3532j26676j45305k27272l98658n36511m84350l09239j82563
11389.9E10431j49031j00596N2161K01192J60208j08048m54544o78090p04171n77495
11388.4a847983l20416P8241N36511Q56928R27717Q49476P11622N81221M61996L98657
11387C233970L91206M43367N70043P52606Q75556Q19670O25930M28464K64529J78837
11385.5H584178K64530N32786P33977P30250P19075R57523J389713J732485J944852
11384.3A7589369K224286K701184L409082M366604N514143O784629Q144541R262266
11383.1E9996104R008916O140073Q56928m750361q457500r772700r638574q863609
11382C4519277p593125n961233m456024l375549k649023k119965j769742j564824j371084
11380.7C658708j140086q86734o25930l53948j56482o3338j8629J4903p452o7064p8241
11379.1B75707l3532l7258j22950j93740k01192j60208q5693K6081Q5692%j71385k04918
11377.3h23396l3532J82563K90610K98062K86885L01787K79433J93740L3532j22950
11375.9H86734j82563j15499j4903J8629%l726Tn5886j49031j78837n5887J86289M09835
11374G41429M28463J41580l12965p00445p93590o22204l05513L726J82563K34723K49627
11372.4g52606L72577N66318O40832M61996K04918J19224K23547K75707Q5692k98061
11371A900144o78091q45750p07897l98657j49031j30402j93740j41580J1178P8241
11369.6a255585K9806J4903J04322K23546K86884L61400M50819M76899L68851J82563
11368.1A244408L726j11774j22950n2161J1177l725n2161Tj8629l726l7257q9419j19224
11366.3E96124j08048m4709N2161J11773J22950J34128J60208J71386J60208J08047
11364.8A464228P452j60208l24142m09835m06110l24142j30402J82563M43367N02979
11363.4H45750L76303J90015j1178k34723m32190n06705m91802m69447m43367l98658
11361.9a576002l53948l12965k38449j41579j11773j71386j63934P451K86885N17882
11360.5b257818N96124M39641N2161m21013p11622p45154o29656m95527l57675k30998
11359.1d761537j63934j45304q5694M0984K12369L91206N84946P07897O92994N70043
11357.6a956030M32189L50223L20416L46497L53948J90015j41580m32189m61996k71981
11356.2a270488p0790p451k9807q1967j11773q5692k9807j8629r6870j56482o7064
11354.6b026820J37854K60804J52756j41579m73173o52010o11027l76303j08047L7258
11353.2c800287j1178j78837l46496m32190l87481k42174n2161J11773K01192J71385
11351.7d966454p452k64529l98658k86884l726K19820K71982K23546J90015J60208
11350.3d862132R3144L3532O7064J90014L39045M54544N25334N55140O22204P86138
11348.8a195973R98507J032039P45154K12369k64529m84351m91802m73173n29059o48285
11347.4a099103p22799o52011l98657k6081K86885L46497J41579r3144q9419J71386
11346b134867M88076O44558N81221L50222N5887j63934k01192q1967L3532j4903k49627
11344.4f92994n55140p67509Tn47688k01192J78837M80625O03575N10431L01787K01192
11342.8a255585K71981L98658M47092M21013M09835L91206L01787J26676p0789k42175
11341.4A199699l46497l31594k16095j04321n5887p0790p8241j00596j78837k98061
11339.9e81220l61400l12965k04918j34127q9419k6080P0789J00596P8241R6870J97466
11338.3a166167K64530K16095J30402J19225J41579J00596p452r6870j67659k68256
11336.9g33977l83755m65721n10431m73173k68256N5887L20417L91206L42771K79432
11335.5a445600J75112l3532k90610m28464l98658k57078j22950n5887p452J11774
11334b753345L31593N32786N70043M84350L94932L12965K04917J56483K57078L91206
11332.6H83008L50223R3144j78837l09239l31594l20416k30998o7064Q1967J04321
11331.1G4515K2355r3144j60208j67660j37854j37853j93740k30998j82563n9612K2354
11329.6a244408J4903j8629m4709n5886o7064k9807Q1967K27273K98061K75707K34724
11328c27868K16095J30402n9612k86885l80029l05513j63934n2161K6081R6870J60208
11326.4i46346J97466J86288J00596m8435j60208j26676M4709K57078M21013M84350
11324.9D09835M28464K42175J1177j52756k68256l91206m80625m35915k01192Q5693
11323.5g52606K45901K49627K01191K12369L57675N70043P63783P93589N84947J93739
11322.1C420258k57078o29655q83008r94781r61249q12219o11026m13561k60804j75111
11320.6b578234k01192l05513l91206l16691l7257L09239N40236N25334L42771J26677
11319.2a985836l7258j37854j75111j26676m0984k2354r6870j49031m8435J90014M21012
11317.6b209383N14157M02383J34128j00596r3144J86288N43963P63783Q12219P26525
11316.2A680323N73769L87480J97466%j97466l83754m88076m88077m21012l65125l42771
11314.6A52757l53949l35319j93740j1178M4710r3145k64529l01788k30998j78837
11313.1a766016j63934j34128j04321j11773j04322K2355K30997L68852L39045K16095
11311.7a207150J15499J00596J45305J90014J41579P452o7064N9612L80029O74365
11310.3E40237P56332N81220K79433J4903j67660l24142n02979o59462p15348o78090
11308.8h75556o14753n25334l39045k2355K71982M17286M32190M58270N17882M91802
11307.4B12369L31594J08047p8241k42175l61400l01788J8629M09835O07301N58866
11305.9A263037M17286K71982O7063j97466l68851l46497k34723j71386j52757p4515
11304.5D73173J04322K57078K60804J49031L3532m8435j45305k75707l76303l91207
11303.1D0983l12964j82563L7258L31593N62592O59461O29656N62591M13561J45305
11301.6B887473j41579k23546m4710K68256N02979N58866L91206N9612l39045o52010
11300.2C267502q15944q19670o66913l87480k2355L01788M80624M35915K49627P0790
11298.7B093884j8629p8241j75112k42175k01191j00596k2355K6080J22951K49627
11297.3A654243L05513K57078J26677p0790l20416n81221p82412q83008r16540q19670
11295.9b030546n62591j82563K08643M69447N36512M35915K79433K04917K45901K86885
11294.4a08047K04917J4903j71385k53353j82563%K01192L42771L57674K12369j4903
11292.8F03575j19225N5887L72577N55140M50819J90014m0984k08643l31593l83755
11291.4A143812l27868k04917j04322k2355N2161J11773J49031K16095L20416L76303
11290A710129K71982L7257k12369l98657n51414o92994p33977n51414j52757J71385
11288.5a102829J67660j11773l57674m21012m17287n21608o74364o52011l42771J11774
11287.1d321895N02979O52010N62591L50223J04322j45306l80028m84351l50222k6080
11285.6c535757K42175K90610J67659M4710%J1177N9612J34128K08643J97466P8242
11284.1b101335n5887q9418L725J34128K12369K45901L24142M61996N92398N73769
11282.6C01788L87480J63934O3338P8241M8435j19225k90610l05513j26676J37853
11281.2C39045L31594L65126K42175P0789P452J34128L53948M76899L83754Q9419k64530
11279.6B529799n40237o74365o89267o11027m32189j93741L7258J34128J04322L7257
11278.2b98062K6081Q1967J52756J86289K12369K49627K86884K49627P0789k16094
11276.7A002233m99254p15348q71831r57523q75556o07301k30998Q5693K45901K98061
11275.3c125923L27868L65126L80029L57674L39045L57674L72577L05514J67659k2354
11273.8a75111k64530n36511p07897o25930l05513J08048M61995O74365P22800O03575
11272.4d4709L87480J71386l3532k16095l05513k79433k12369j97466k64530l42771
11271a337552m06109l98658l39045k79433k98062l16690j67660J22951L46496L83755
11269.5b690007L50222M13561N43963N84946M88076L09239J67660J52756K98062M80625
11268.1A099103N47688M69447L12965J22951j22951l50222m65722n14156n96124o40833
11266.6a37854n02979k04917K9806M4709p4515j30402o7064N2161P0789o3338k23546
11265.1a207150k42175j30402p4516j11773o7064J86289N17882P11623P37702P26526
11263.6A046942O89268N58866L20416M8435k01192l46497l53948k19820o7064J1177
11262.2A486583j4903j37854l12964m43367l91206j22951K04918M28463M58270L24142
11260.7A479131Q9419j37854k45901k30997j78837j75112k04917k12369j97466k34724
11259.3b49627l20416l57674k42175n9613L3532k2354p4516K2355K34723L94932M24738
11257.7b16095L57674K45901K6081k79433n55140o55736n92398n29059n55140n43963
11256.3c297308l57674k9807K38450L05513K90611L68851N25334N81220M61996K94336
11254.8f18478K12369K27272K04917K2355k79433n17882m47093m4709M43367P30251
11253.4f7064P30251N58866L65126K75707L61400N29059N47689K79433j19225l68851
11252C092391m50819n21608o44558o78091n55140m17286m32190n70043p60057r64975
11250.5b902376j076748r72427o22204k12369P0790K19821L16690L50223K53352O7064
11249.1d508184r6870j41579q5693L726J4903m8435r3144J4902K60805N06705O55735
11247.5c517129P04171P11623O55735N17883L01787N5887j67660k64530j52756J08047
11246.1a046942L39045M09835K94336P0790j15499j56482J1177K34723L35320K16095
11244.6E92398m0984l68851o70639q64379q19670n32785j34128K30998N06705O44558
11243.2a456777O33381M99254L12965Q9418j75111n02979p45155p67509n47688j90014
11241.7b850215J90014M73173N47688M13561J75111P452m8435Tp8241j26677j78837
11240.2a523841k19820k42175j82563J1177K83159N32785O89268P56332O85542M28463
11238.7A218327O3338k12368k53353j56482j26677k23546k79433j04321J63934K45900
11237.3C35319L7258k53352l09239j19225J00596J08047n2161j75111j22950N2160
11235.8c98658J56483J15499l726r6870j52757j82563j04321J08047K98062K68256
11234.4G452P0789r3144j11773o7064k6081Q5693K68256M02383L76303K83159K23546
11232.8A419519J49031k6080k68256m58270n51414n58866m61996k34723P4515L16691
11231.4e99849L80028K57079Q9418P452O3338J26676O7064p8241j49031p4515M8435
11229.8A37854J22950J63934J90014J45305l725j60208k16095j86289j30402j8629
11228.4D4709J90015L57674K12369k75707p56332q60653n47689j34128J56483L53948
11226.9a259311N29060N81220M17287J41579k6080N5886L12965N88672P56332P48880
11225.5B846490N96123L87480J52757r6870l46497m61996m13560l35320l91206n14156
11224A423245m69447k12369K6080K9806j49031k79433k60804j67659q1967L7257J90015
11222.5H5693L01787K57079J60208J49031K49626L39046L12964K04918N5886j34127
11221A982111l31594m06109k75707m8435N2160n9612k68255l98658l53948j75112p451
11219.4b90610M0983l3532q9418k2355J08048K01191J78837J04322J1177q5693j63933
11217.8d0983j86289r3144Q5692K53353L61400L72577K98062J60208l726j41579k30998
11216.3H34573k71981k68256j75111M4709L39045N84946O74365N70043L65126J78837
11214.8B876296J00596J22950J93740K19821J56482k6080k86885m95527n70043n66318
11213.4A725032n84946o03575n21608l12965j22950n9613o3338k6080N5886O7064m0983
11211.8d88076j82563k27272j26676N9612K08643K30998J34128%j00596j30402j11773
11210.2g33977p0790j1177J00596K38449L01788J97466m0984l01787m28464l91206
11208.8a140086k30998l3532N5887l726j26676j71386p8241J00596L24142N21608N99849
11207.2a82563M91802K83159J37853J08048J15499P4515k6080j49031k01192j19225
11205.8E32785K6081J11773J00596J11773J97466K01191j4903l68851o52010p22800
11204.3d76899o44558m73173k79433j08048K9806J41580J63934M0983j22950j63934
11202.9a892692m8435P4515P8241%j34127k90611l94931l01788k9806K42175L68852
11201.3b328607L50222K57078J34128P452j37854l53948o07301o96719n02979j56483
11199.9d035011N5887K2354j30402k12369j26676O3338K12369K30998J56483R3144
11198.4c669885M8435P451M4709K68256N92398P71235O37107K75707j49031m80625
11197a654243n73769l57674L726K64530L20416L09239L24142L27868J93741l7258k27272
11195.4a106554k53353j67660j04321r3144l726K79433N81220O18478L27868n5886
11193.9B2355k94336l39046k34723o7064O7064L7257j56482m06109o07301p00445o29655
11192.4c308485l83755o7064J93740L65126M65722M61995L53948K38450J75111Q9419
11190.9a415793n2161r6870P0789L20417M13561L39045K57078K38449K38450K19820
11189.5E32785K04918J41579k2354k30998l42771l24142k98062l35320l87480l57674
11188a419519k27272m8435J30402K94336M39641N51414N40237L65126Q1967j34128
11186.6E73769k23546k34724k53353k60804k01191j30402j60209k71981l20416j49031
11185.2a631888J82563N06705O63187O03575L57674J4903k64529l53949k42175n9612
11183.7b23546R3144J60208J78837J30402M4710l726P8241K45901L35319K27272J4903
11182.1A281665j49030k45901m17287o48284p45154n40237j90015L3532M8435J4903
11180.7a557373K6081%j49031k90610k42176J8629K83159L76303L27868K75707K90610
11179.1f40833K90610K08644P8241p0790k38449l87480m24738l01788q9419J04322
11177.7a471680K60804L98658M39641L50222K01192J11773P4516K9806l7258j08047
11176.2B49627j86289k94336l83754l83755l27868k86884k38450r3144J75111M69448
11174.8a300294N99849N06705K57078N2161p452Q5693K30998L68851M09835K94336
11173.4A497760p451m21012q08493r98507r23991o14753k45901L3532K42176M35915
11171.9a810725N66317N02979K45901k9806j93740k34724k08643q9418J30402M17286
11170.5g04171O44559P15348N73769L05513J37854J78837L01787K71981K2355l05513
11169B142319n10431n32785m39641l42771k71982j30402J11773L61400M43367L94932
11167.6A225779L53948K86885P8241k42175m32190l57674j41579K6080Q5693P0790
11166.2I53798J4903k9806%N9612Tk6080j41579k27273k38449j41579N5886K57079
11164.4E96124L31593K57078R6870q1966k12369k68256k79433k49627j34127J22950
11163A78837M09835N43963M61995K75708P4515j45305l72577m88076m21013k34723
11161.6B83159p4516L726L3532M4709M8435J1178p8242k01191l35320m50818m95528
11160a210876l83754m4710M54545Q94185J043216Q53202M17286j00596n10430o78091
11158.5G33977n88672l50222j45306l3532L7258J60208K64530K38450N5886j45305
11157.1B27272j86289m4709J22951K38449K68256K34723J60209R3144P8241Q1967L3532
11155.5A307746p4515j97466k98062l61400Tk86884j86289j26676j67660k45901k75707
11153.9a274214k27272j86289k42175l76303m91802n36511m88076l31594r3144J34128
11152.5d113252K45901K23546R6870j34128l91206m91801l24143j1177K23546L16691
11151.1d359153L61400M13560M50819M95528O11026O74365N47688L16691K38449L68852
11149.6A19225M73173L42771L7257k64529m61996n55140n14157k90610N9613L57674
11148.2f96719M61995L91206L42771M13561M80625L50222P452l72577o11027o70639
11146.7I6870n32785k19821J08048K27272J19224P452L3532J26676J04322p0790k90610
11145.1b90610m21012l35320r6870J30402K08643TK30998K79433K34724R6870k9806
11143.6B16095j15499k27272m21012n47689m58270j71385R3144J67660J26676J41579
11142.1a195973K53353K98061K12369J37854K23546L57674L20417N5886k57078m32189
11140.7b6080l83755j45305R6870J19225j52757n14156p07897o70639n36511l65126
11139.2c286131j45305P0790J75111J19225l726p8241j08048j41579j60208j08048
11137.8c666160J8629J49031K04918K01191K34724L68851N62592P00445O96719N47689
11136.4A8629L46497J45305n9613k57078l35319k19821K9806J86289J37853P452n9612
11134.8e9612r3145j56482k49627k75707j97466j8629K16095M69447O11027N51414
11133.3G97315K86885p0790l65126m35915k30998N2161J93740J11773n2161j82562
11131.9A04322l05514m32189l80029q5693K49627L57674K01192j1178j30402j71385
11130.5f03575j82563j49031p4515p452P452l7258j15499k34723l20417k49627J1178
11128.9a956030K90610M13561L46496K19821Q1967n2161j56482j30402K6080J78837
11127.4g37703K27272K19821K42175K71981K53353J26676p4515k94336m35916m65721
11126f66913m17287l91206l87480k94336m8435J93740K27272%k86884m54544m24738
11124.4b950811k64530n9613J11774K30997L42771M47093M84351L83754J93740J1177
11123a069297q9418r3144m4710M4710J60208L01787M50819N55140N77494M76899K68256
11121.4A538744%k30998l39045l05514k23546j75111j71386j30402l7257N2160J00596
11119.8G8241J30402J60208J82563J67660J34128R3144%j56482l12965l65126k94336
11118.2a82563j90014j15499n5887N2161J60208J82563R6870J8629K2355M0983k2354
11116.6G452j86289l35320l72577k79433j15498O3338K34723L98658N55140O33381
11115.2F03575O03575M84350L61400K19821m8435m13561o59461o11027l31594o7064
11113.8A41579L3532M8435J26677L01787M28464L72577J97466J45305L01788M69447
11112.3B567057L87480P8241k49626m39641m84351l91206j82563K6081Q5692K6081
11110.9A423245m4709j11774j86288k34724j82563r3144j04322k38449l83754m35916
11109.4e92398l12965l3532K79433M06110K38449j00596l68851m61996l50223r3144
11108a389713J78837K64530J49031K2354M4710J67659K30998K04918J49031Q9418K2355
11106.4A34128k9806q1967j49031k30998k38450j75111q9418j4903O7063J67660K68256
11104.8c72577L68851M65722N17882M88076M35915L91207K83158N9612j26676j34127
11103.4B377043l7258n5887k42175m09835m24738l42771k19820m8435J30401J67660
11102H94185l7257l50223n29060m65721k57078m8435O3338N9612l3532j34128j19224
11100.4i57523J8628J97466L05514K75707J11773j41579l83755m80624l80029j82563
11098.9a616985P452J75111L72577N40237N21608K49627k38450p19074r91055r05363
11097.5b604315n32785m0983L76303O37107P30251O81816N43963L76303K04917K2355
11096.1C94932j37854k53352k83159k53352j52757l726J75111L05514L09239J75111
11094.6B75707o3338k83159l98657l68852k45901r6870L726K6080l7257j22951j49031
11093a460503m4709J82563M35915N32786L91206J78837O3338%j37854l20416l61400
11091.5e40237k16095p0789l3532j8629Q5693K16094L05514L87480M91802N14156L57674
11089.9A479131O7064j97466k98061k12369n2161%j11773k60804k90611k04917j00596
11088.3a82563j4903P8241J37854J30402L3532p8241j67660k27272k19821j30402K6081
11086.7f14752K01191L57674M02384K71981O3338n9612p0790j34128l01787m17287
11085.3c01788l65125j93740o7064j1178N2161J19225P0790j60209m65721o33381n73769
11083.7b529799l27868n9612J15499J90014J82563J49031J37853J34128J08047J1178
11082.2a888966j37854l16691m76898n10431k94336J37854N17882O29655N10431L76303
11080.8a453051L46497M21012N25334N70043M99253L65126K94336L12965K53352%l24142
11079.2A810725m69447l57674j26676j1178r3144k57078k90611j30402J22951K83159
11077.8D80625K86884J78837l7258l27868n81220o74365n88672m28463k86885j75111
11076.3b153496n5887O3338J67660K45901K98062K68255R3145k27272n77495p97315
11074.9b675104q19670o48284k64530K79433P48880Q75556O44559L46497K04917J78837
11073.5a128909J45305J49031K83159M61995M73174K68255L726j22951j08047n5887
11072C68851p8241j71385k57079k83158k64530k57078k64530j82563N9612L72578N40237
11070.4d17286L98657N9612j56482j04322R3145J82563J60208J56482K34724K60804
11069H68105J00596k16095n62592q12218q19670n17882m4709L35319M69447M13561
11067.6g86138L12965K34724J52756O3338L726%N2161J30402J60208J22951P0789P8242
11065.8E96124J52756J82563P8241j49031l20416k68256p451K27272K01192j08048
11064.4E84946n81220j024588j266762j184795q64379n17883k86884j00596J41579
11063.1e100582L65126M43367L83754L01788K86884K68256J82563K9806j22951k12369
11061.7c174358j90014m4709J78837L83754M73173M17287K64530J00595l725L725J04322
11060.1a486583J90014J22951j04322l57674n10431n58865n36512l87480j00596J90015
11058.6c539483L05513K19821L7257j34128k83158l46497k53352j4904J82563K38450
11057.2c587918K30998L05513M80625N66317M54544J93740m8435k01192k90610l50222
11055.8b246640l98658m50818n21609n02979k90610J00596M43367N84946N21608L42771
11054.3b418026R6870j45305k64530k23546j45305Tj52757k2354K38449M65721N40237
11052.7b175851N14157N17882N84946O44559O33381N47688M13561K30998l726k04917
11051.3A702678k83159k71981k90610l80029l87480j78838J34128L27868K60804N5887
11049.9F89268p8241m8435P0789J30402N5887j22951l20416n14157o92993p89864p07896
11048.3b328607m28464n5887K42176L68851L42771K49627J75111J63934K16095K86884
11046.8g67509L31594L12965K23546R6870o3338k01192k90610k98062k71981k53353
11045.4a181070k12369r6870P0790J75111J11773p4515k86885l87480l39045j67660
11044b388220L7258J97466K71981K42175J11773m4709j15499q5692l7258k6081J1178
11042.4a825628Q9418J49031J71386K30998L27867L72578K98061K08644J86288J63934
11040.9C72577P4516k9807q5692j11773j26677r3144K2355J82562L31594M73173N73769
11039.3A583453N58866M32189L01788J90014J1177k23546l94932m43366m43367m65722
11037.9A106554m24738k86884j34128p452J63934M13561O14753O40832N17883L31593
11036.5B935908J08048j45305l20417l50222k90611k30997j60209n5886N9612J11773
11035A661694J26677J11773P451k34723m91802n73769m54544l09239l20417m39641
11033.6i16540n06705m47093k68255k6080K16094M06109M84351M61995M09835L87481
11032.1B01192M17286M09835K86884L7258k53352m43367m13561k01192K9807J11773
11030.7A82563M8435%P0790J78837K01191J22951N5886J1178o3338j56483j56482l7258
11029D58270J34128K30998J97466O7063q5692j22951k9806R6870J26676N9613P451
11027.4A140086J8629R3144K16095L57674M32190L31594J41579J8629%n5887j97466
11025.8B496267k90610k08643l726J37854J00595q1967k79432l91207m21012m58270
11024.4E99849n77494o92994o44558l76303m0984K08643L50223M24738TL46497K49626
11022.8B71981J67660N9612j19224k38450j86288r3145j71385m32190o52010o85542
11021.4b078981o52010o37107n40237k64529R6869L65126N21608O63188P89863Q04767
11019.9i31443O40833L39045l3532l61400n02979l53948q1967O7064J1177r6870j11773
11018.3a415793p0790q5693j86288k71982k45901n9612K27272M61996M88076L20416
11016.9h38299J49031Q5693M0983j22950k90610k19821R3144L72578L80028J90015
11015.4a60208m4709k57079m58270n73769n14156l24142j75111j37854j49031r6870
11014b891199M0984J97465K42176J67659P8242P8241J41579J86289J97466K04917J75111
11012.4a181070Q5693m4709k08643m43367p33977q94185p82413m43367k9806L31594
11011d344250N73769O03575M17286J90015J45305K79433M28463N14157N88672O81816
11009.5G8241O66913L91206p4515m65721n81221m80624l61400l27868l53949l76303
11008.1a885241l42771j97465M0983K60804L46497L68851M43367N47689N32785L98658
11006.7E14157K57078J34128m0984k12369k27272p8241N5886P8242Q5692J08048M8435
11005.1G22800j63934l61400l42771j15499J34128K38449K12369J30402P4516P451
11003.6E36511j04321k04918k60804k98062l35319k83159p8241J90014L16691K83159
11002.2b38449K57078L27868M06109L68851K12369j8629k27272l16690k16095m8435
11000.8E06705%r6870k27272k75707k42175j49031n9613k2354k6081N5887K53352M13561
10999A30402M13561K53352P0790p8241j78837j93741n9612J45305K34724Q1967k01192
10997.5F18478l87480Tl12965k75707k30998j00596L3532N2161j4903j4904O3339J22950
10995.7h34573J37854J90014K86884L12965K23547O7064j22951l53948n81221o52010
10994.3a326375m73173j11773K45901L94932K45901m8435k08643j37854J4903N9612
10992.8a345004l7257j75112k90610l50222l39046k83158k01192n5886K23546N70043
10991.4b283898P86138P26525M99254K75707J71385J15499J4903j71385l65126m35915
10990f66913l46497j78837m4709O3338J56482K19821K34723K16095J60208N9613k9806
10988.4a56482k9807j1177q5693k23546k60804j19225P8241J71386J19225K6080J1177
10986.8d80625J22951K53352K57079J11773n2161j37854j86288l12965m88076n66317
10985.4a479131m32190j15499K23546M17287M24738L16690J56483r3144l72578m99253
10983.9a453051l83755j86288j75111l35320m50818m13561k94336j86288r3145%M8435
10982.3c923238K2355o3338j78837k60804k16095n9612J19224K30998L05513L80029
10980.9c643805M24738L76303J97466j4903j22951%K98062N96124P26525O44559M02383
10979.3a15499R3144j45305k38449k27272k42175k57079j67659K9806J75111J78837
10977.9i16540J41579J86289K71981K49627Q9419j22951k90610k79433k9806L42771
10976.4c57674O11026O37108M76898L09239K34724K16095J82563J34127J26676J75112
10975B745894J90014P0790j63934l24142k90610j11774L726n2161k01191l01788l05513
10973.4A259311k86885l46496m35916m84350m88076n02979n21608m61996k75707o3338
10972b608040O7064Q1967L7257j1177k6080k6081k2354%Q1967K16094L53949M50818
10970.2a404616M80625M13560K42175M0984l7258P8241K30998K23547j8629l87481
10968.8a37854o78090p71235o52010m17286j82563J1177J78837L35320M61995N17883
10967.4a333826M69447L01787N5887j63934k75707k71981j82563q5693q9419k23546
10965.9a799548l87480m61996m32189l65126k23546O3338L83754M91802K71982q1967
10964.5b540976k49627r3145K79433O55736Q71831R01637P82412N66317K64530q5693
10963A352455l76303m88076m09835k49626j75112k12369l16690m09835m32190l80029
10961.6b097610k83158j78837p8241K9806J37853K30998L01788L65125M58270N77495
10960.2e36511O66913O96719O59462N43963L53948J22950m8435j22950j63934k16095
10958.7A956030k34723j90015j37853j52757k16095k75707l27868m24738n81220p19074
10957.3a304020p48880o11027l68851j93741k16094l50223l72577j86289J30403M13560
10955.9c807739N06705L16691p0790l53948k86885P0790M50818O48285O18478L39045
10954.4a568550j30402n62592o92993m76899j41579Q1967R3144m4709j60208j04322
10953c707143J04322K53352K27272J00596N5887J63934L16690L80029K90610J04322
10951.5a710129k6081j4903O3338P8242J4903k9806%P0789J11773Q5693l7258j86288
10949.8a579727k30998j52757p0789j11774k30998l27867l72577m35916m88076m17287
10948.4d418766j60208K04918M39641M02383J90014N9613J34128K90610L65126L39045
10946.9b153496K94336K01192N5886k6080N2160J52757O3338j97466m28463m80625
10945.5b466461l46497j08047J52756L24143L72577L61400L39045K71981Q5693j93740
10944a207150m65722o74364q04767p93589n47689j22950K64529M17287K94336Q1967
10942.6c558112o7064j15499j22950j19225r3145J8629K12369M39641N70043N25334
10941.2b309979L65126K60804K90610L16691K23546P0790p452l725K9806R3144J93740
10939.6d76899K23547P4515j60208k86885k45901j67659j71386k57078l57674m32190
10938.1b257818m73173m54544l20416j1178M13561P82412R05363P33977L80028J1178
10936.7b90610k16095j93740L3532K42175K23546O3338%J37854K94336K86884J08048
10935.1F89268j19225l35319n43963p11623p89863p93590q12218q49476q23395o29656
10933.7e719060k42175K34724N99849P82412Q56928R16540R31442P97316N32785K71981
10932.2c7258J15499M8435M0984J04321K45901L91206M24738L20417J19224q9418k38449
10930.7A445600k53353j71385q1967n9613q9418j34128j97466k75707l05513k27273
10929.2c50223m4709J08048P8241j41580l87480m39641k71981m4710J11774K19820
10927.8a162441L16691L01787J08048j52757l24142l94932m88076o07301n99849l57674
10926.3c360646L7257L94932N51414M73174K75707J00595k9806k08643m09835m54544
10924.9b630395k27272J41579M39641N92398O14752N06705K57079r3145l91206n02979
10923.5a292843l46497l725K79432L16691J63934K6080p451J8629N2161O7064l726
10921.9g30251k12369m24738m47093k45901p451J63934L35319N25334N99849M13561
10920.4b9806J8629l72578n96123o14752n10431l72577k68256j63934L726K23546M09835
10918.9b272721M76899M54544TN10431N25334M24738K30998K6080j71385l50223m17286
10917.3a08047l05514q1967N9613Q9418J08048J11773K2354j34127j90015j00596k6080
10915.7e55140j34128l24142m28464l68851j75111P8241K83159K94335Q5693k04917
10914.3a449325l31594j63934K27272N70043O66913N81221N77495O85542P11622M91802
10912.8B567057J08047k42175n10431p60057r61249r76153p71234m32190j49031k9806
10911.4b157222k9806%J37854L09239M09834M43367M88076M88077L57674P0789k42175
10909.8B75707m65721n55140n21608l94932k19821k9806J49031K42175J52757j04322
10908.3a471680l46497l91206k49626j08048n5886l3532P8241K68255M09835L53949
10906.9a546195J37853k9806J1177K19821L80029L72577K68255K42176L83754N81221
10905.5A020862O59461N10431J67660j78837l76303l98658l46497l05513k34724n9612
10904D58270J82563L39045K94336J56482P0790K2355j26677l65125m95528l46497k9806
10902.4A60208K23547L16690K86885K01191N5887j41579l42772m54544m21012k60804
10901c76303q5693m8435j19224j30402K6080K27272K79433J67660P451o7064q9418
10899.4b08643j34128k42175l24142l01788k08643j63934k30998l46497m28464m28463
10898c017875l65126k34724p0789P4515J82563L01788M35915M99253M35916K71981
10896.5a486583J08047L726TJ52757M17286O03575M99254J60208j30402j49031N2161
10895B34724K49626K94336K19821P0790j30402l05514l72577l24142k83159l31594
10893.5f78091m32189m58270l91206k57078j19225L726J63934L72577N84946O66913
10892.1e43963N47689K94336N5886p8241j26676j49031j82563k19820k83159l61400
10890.6a046942l61400k23546N5886L91207P04170Q75557Q42024O07301L50223K30997
10889.2B425477K60804K90611K04917K2355j93740l98658n29060n02979l61400k71981
10887.8I46346l20416l57674j82563J22950K75707J34128j34128k49626j26677R6870
10886.3B04917K79433L46497L61400M06109N10431N88672N06705K16094j71385n10431
10884.9B738442o74364o22204l91206j11773J04321K04918K19820K16095K49627K94336
10883.4B228012K68255Q9419j37854k45901j71385j11773k08644l68851m13561l20416
10882F07301k34724j82563j08047m8435j56482m17287n62592l94931o7064J11773N2161
10880.4a400890j4903N2160J34128P8241m4709m0983J08047K23546J56483l726r3144
10878.8h45750n5887J1177L3532O7064J67660L05513L68852K94336J15499o3338j56483
10877.3B42175j52756j22951j60208k27272k16095q5693Q5693J30402P452j93741l01787
10875.7i94781k64530j15499M8435J71386K16094J75112N5886r3144j86289j78837
10874.2a166167j15498p4516o3338m4709J1177N2161N5886P0790O7064p452j45305
10872.6a359907k19820j52757k6080K9806P451J4903O3339O7063l3531k08644l31593
10871.1b149770l12965j15499J49031L24142M06109N29060P67509R87329R98507P11623
10869.6B295076K68255p8241j22951J52757N17882O07301K98062k23546o52010q53202
10868.2B209383q86734p97315o29656m21012k49627j22950j4903J00596J86288J93740
10866.7d32190J22951K6080l7257n5887p4515j52757k98062m58270n29059m43367j71386
10865.2b503719J37854K90610J71386n2161j49031l726K64530N02979O55736P63783
10863.7G8241Q60654R20265Q97911P15348L72578o3338l91206m76899l20417p8241
10862.3B514896P0790J1177k57078n88672p60058o63187m24738k90610k98062k86884
10860.8i72426j34128M4709P0790l7258j22951j15498p0790p452J04322K38449L01788
10859.3g00445K57078K38450L12964M39641M73174L46496O3338k53352m80625n25334
10857.8A71385m21012k64530m0983K04917L61400L09239J41580L7257P0790J41579
10856.4G11622J60209J63934J26676%k38450m80624n70043m35916j15499K12370L72577
10854.8i3144L46496K79433K30998J41580M4709J15499L80029N92397N17883K60804
10853.4B816684Q9418N5887K9806l7258m4709N5886J67660K19821J78837L7258j90015
10851.8C379275l68851l98658l50222l65126m39641m28464k79433j00596k9806o7064
10850.3E51414j26676j30402o3338P4515K38450L57674L46497J56482j34128l27868
10848.9I42620k94336q1967J22951J41579m0983k75707m09835l65126j90014%J08047
10847.3c42771N5887j00596k23547j86288j8629J08047J11773N5887J8629n2161j71385
10845.7g45154k42176j78837k9806Q5693J34128J56482J71386J75111K12369K79433
10844.3A8629L12965K79433K60804K83158K38450N9612j71386k98061l05513k64530
10842.9D13561k53353k90610l65126l53948j60208J34128L50222L83755L12964K53353
10841.4D24738J93740J04322j8629j26676j78837q9419J08047K64530J82563r3144
10840G71235l31594l20416r6870J49030K71982K86884K98062L68851M47093M06109
10838.5B250366K23547m8436l42771n58865o03575m28464j75111j8629j4903m4710
10837.1B38449m0983k2355p451N2161J15498J04322%r3144q1967K9806J52757K08643
10835.4F55736J63934R3144J22951K23546TJ1178k75708m43366m35916l65125l16691
10833.8c42771l01788l27867k86885o7064K64530M32190K98061J04322J15499K53352
10832.3A41579K49627J00596N9612K45901N14157O92993P82412P89864O59462L94931
10830.9D631134J37854%o3338j75111l50223n06705n62591m76899l20417k27272k86884
10829.3A799548l68852k86884m8435Q9418m0983k86884l57675k12369l7257K6080K6081
10827.7C01788K2354n9612k86885n73769p48880p22799n88672m73173m13561l09239
10826.3c852448q9419K04918M39641N40237N62591N73769N70043N32786M73173L98657
10824.9C53948K71982N9612j34128k08643j75111j86289l09239m24738l76303j75111
10823.4a304020N2161K12369L27868M09834L46497J00596k38449m61996n25334n51414
10822a631888o14752o33382m84350k27272K2354K27272L65126L76303K30998R3144
10820.5b276447J41580L61400M84350L76303J52757J8628M4710J56482K38449K12369
10819.1h9419Q1967m8435n2160Q1967K23546K79433K90610L46497M32189M47093L50223
10817.5B343511J63933n5886k38449k86885j63934l726K2355j52757l68851m61996
10816.1G97315l87480k45901j49031j37853j90015j90014m4709K12369M43366N36512
10814.6F44559M95527L76303K19821J1177k04917k94336j90015p451L7257j08047l16691
10813.1F63187m17286m06109l46497j86289J41580N29059P11623N84946L01788J08047
10811.6A684049Q1967J26676J67660K30998L20416L80029L46497K08643P451j52756
10810.2C401630j56483K6081K16094J90015p8241l27868l39045j90015j19225k71981
10808.7B350962n17882o33381n06705k34724J8629J60208K23546K86885L83754M69447
10807.3B000739N02980M76899M09835L01787J90014J04322N9612J8629o7064j97466
10805.9C800287l94931o14753p60057p30252n36511k98062j30402n2160j1178Q1967
10804.4C53948J90015K16094O3339k08644m21012m80624m54545l91206k53352k6081
10803a412068J75112J78837L3532p0790m8435O3338J75111K57079K49626J00596j34128
10801.4d32190l05513l12965j86288j8629J19225K01191K08644J52756M8435p8241
10800f03575k12369l20416m06110m88076n51414n14156l46497q1967K01191M80625
10798.5b842764O92994P30251N36511K38449M0984M0983J15499J52757J34128R3144
10797.1f7064M4709k2354m8435L3532J97466L46496L72578K42175p452k98062m84350
10795.5C09239m80624l39046k23546k19821k79433k86884k04917j04322n9612n5887
10794.1a944853j1177J41579L72577N40237TL94932J90014m0983k60804l94932l01788
10792.5g74961J1178L80028N88672N25334K34724j19225l24142l09239j56482j4904
10791D0983O3339J30402J78837J45305L7258o7064j11774j37853k12369l12965l57674
10789.4f03575k86885j56482j00596k01191l46497m09835l68852l16690l20417k79433
10788c390453j30401J08047L53948N40237O33381N58866L65126K01192J67659K08643
10786.6c83755J97466J60209J93740L12965L50222K16095m4709k68256l50222k90611
10785.1I3144j37853j1178%j56482l80029m84350l61400j26676M8435J60208L01788
10783.5a054393N02979N81220M28464J19225r6870o7064J30402L50222M99254N43962
10782.1A937401M50819K19820q9418l16691l98657l61400k83159j56482K2354J97466
10780.7A222053K53353J90014Q5693p452j34128l35319n14157n29059l12965K9806
10779.2e2161K83159L35319K45901K34724L80029N25334N29059M13561L05513K38449
10777.8C438887J82563J15499R3144R6871R3144K9806n5887j08047j04321j11774j78837
10776.2C491048k71981k57078j15499L725l7257j45305j15499L7258J19224L7258q5693
10774.6B660201j56482k16095l01788l27868k42175j11773n9612r6870k01192k83159
10773.2F63187k64529j19225K2355J1177j86289m06109m99253l68852q9418J56482
10771.7a080474K19821J19224M0984J30402L01787L39046J52756k08643n47688p04171
10770.3a236956n73769k38449J00595L31594M58270M88076L65126P4515k34723l91207
10768.9h56928l72577k75707j63934P452K38449M69447N66318M43367J86288k6080
10767.4B16095n2161Q1967K30998L68851N02979N66318L94932k6081m88076p74960
10766A020862q27122p19074n43963l20416j26676j4903M4709J49031L12965M43367
10764.5e81220M54544L31593J08048j56483l76303m76898m13561k57078j04322p451
10763.1a479131N9612J45305K30998K27272P4515j04321j22951L3532J86289J97466
10761.7e51414J49031TR6870j19225m09835m99253l09240k9806J52757K45901L39045
10760.1g86138M13561M21012L53948K45901J08048m8435k19821l72577m69447m95528
10758.6h49476m43367l76303k94336j37853J00596L12964M28464M73173M80625L83754
10757.2G8241J49031j45305l20416l87481m28463m88077m76898l27868o3338K19820
10755.8b190754M50819N73768N70043M47093K86885J90014J71385J63934P8242q5693
10754.3F55736k19821k08643n9612J41579K98062L42771K64530R3144j08047l61400
10752.9H38299o78091q86733p52606k60804K42175M24738K94336J22950L3532l7258
10751.4f59462j60208k79433k68255r3145J60209L61399M24738L50223K75707TL24142
10749.9G11622L42771L01788J71386j8629k19821l46497l68851l16691k08643k2355
10748.4B6080J78837K49627J15499q5693j63934o7064R3145J82563J45305j8629k30998
10746.8D24738l53948k45901N9612L80029N21608M21012J93740m0983j93740j93741
10745.4I72426p451K79433M65721M43367L24142K71982K42175O7064k98062o07301
10744B153496o59461m80625k79433j22950K6080K01192L35319L42771K45901J19225
10742.5A881515L3532J4903N9612Q5693N5887J8628N5887J97466L91206N51414N88672
10740.9C934415M65722K04917j00596l80028n81221p04171p07896n96124m39641l09239
10739.5G86138k49627k79433l68851m54544m02384j93740P4516K71981L65126L91206
10738.1e9612L87480M28464N21608O18478O03575M76899L46497L12964L39046L50222
10736.6D325621L61400TK83159Q9418j08048j45304m8435M8435P0789P8242R6870P4515
10734.9E488062j1177p8242n5886J4903L7258j4903j00596j34128q1967M0984K19820
10733.3E324128M17287N66317N25334K71981m4709j67660l3532J52756K16095J71386
10731.9G399383R6870L726j26676k01192j00596J11773L09239M39642N51414O89267
10730.4I172850Q27122R53798J061844J114006J050668Q94185P97315Q75557J136360
10729.1A7883705J385987J426971J248134J050667J050669J240681J475405J747388
10728B8509607K194480K853940L599097M321895N059599N901621O806988P712343Q599082
10726.7G5558652R485821J0219785J0335293R094609N890449Q38301m977637r958984
10725.5A06486289j3002949j3930659j3297281j1803242r985068q170620o512649n089404
10724.4B4694417l960496l144552k552153k064079j657967j356182j125183q71831
10723.2G961974n73768k98062j49031j67660l35319n14157n43962m43367l50223l27868
10721.8D258557k49626n2161J00596J1177l01788o48284r20266j095376j117732q97911
10720.3i12814m58270l726K34724J86288l7257k68256l98657l98658l09239j56483
10718.9b522348M4710K27272L27868L05513J78837K9806m4709j1177J08047K49627
10717.5a106554L57674M09835L98657K86885O7064k16095n21608q01041j002233j058119
10716c185535r20266n96123j86289J56483L42771M28463N14157O11026O44559N58866
10714.6a631888M21012K90610J63934K6081q1967j08048m8435P0790J93740K49627
10713.1d54544J34128j11774l46496l80029j67660J67660L91206L31594K9806k86885
10711.7f92994m17286l35320j93740j00595p8242p8241m4709K6080J08048J78837K30998
10710.1a397164K75707K94336L01787L35320M09835M73173M54544L46497J78837p8242
10708.7A594630m24738p15348p60057n62592k90610k04918l61399n99850o78090m35915
10707.2c438887J8629M32189O44558O66914O22204N43962M24738L01788K04917J41580
10705.8E62592J34127J86289K16095R3144j86289m76898n96124n25334l16690q5693
10704.4i94781L7258j4903k04918l65126m28463m50819m76899m95527m58270l68851
10702.9d221299k42176j04321P451L726j30402l16691m39641m13560k53353o3338N2161
10701.3f121443Q1967P0789P0790R3144J67660K86884L83755L80029K90610J97466
10699.9d098349J52757J37853J49031TJ19224Q1968J19224K38450K90610J75111j4903
10698.3b499993j26676j41580j78837k04917j15499O3338K01192K53352K98062M06109
10696.9b045449M88076TM21013L53948K64530J26676j4903j08047j04322j4903P8241
10695.3f7064Q1967%j52757l72577n77494o14753l68851J8629K45901J63934r6870
10693.7a739935l24143m43366m47093l53948k08644j04321q1967o7064M0983K53353
10692.3c476145N21608P74960R16540Q97911P15349M76898K60804J52757J86289K86884
10690.8A713855K98062J15499j56483l87480m88076m21012j75112J63934L98658TK57078
10689.3A717581P0790j75112n10430p86138q15944o78091n17882m09835k79433j37854
10687.8b522348q9418j86289l76303n66317o74365n88672k60804J93741N21608N99849
10686.4c949318M91802L42771J90014N2161j1178P0790K12369K53353J30402k9806
10684.9b246640p8242k2354M0983J11773K71982M65721N81221N58865M54545L35319
10683.5D73173J63934l7258j63934j45305n2161%n9612k04917l83755n02979m73173
10681.9a385987k57078L3532K19820J90014L7258p0790j1177J82563L76303M24738
10680.5b60804K98062P4515j37853k57079k60804k01191r6870L3531J22951Q5693n5887
10678.9f55736j78837k01192j63934j60208j78837k19820k68256k83159j67659N2161
10677.4b425477K38449K75707K16095J71385J34128P0790j4903l7258%L3532N2161
10675.9a285391J04321K53353M43367N51414M91802K86884M0984j52757k75707k98062
10674.4A60208k04917k6081J41580J82562Q9419l7258j15499j22950j15499j37854
10673a86289k16094l12965l94932m17287l16690q1967J67660K53352J49031j4903j04322
10671.4a475406j75111l12965m58270m91802l68851j90014p4516p4515j30402j37854
10670c889706k6080J45305K71981L50223M17286M61996M09835K49627P4515o3338k27272
10668.4a825628m58270o52010o74365m80625j67659J26676K94336L05513K19821J30402
10666.9c181809O3338P451L726J08047L35320N73769O92994O44558N29060M69447M50818
10665.4F96719L42771J19225n9612q1967K2354J19225K04918K86884L16691J97465
10663.9B164673p451j82563k57078k94336l31594l20416k42175j22951j1177Q5693
10662.5D80625J56482K04917K49627K86885K45900J11774p0790j78837k12369k49627
10661A024587l31593m54545n47688n96124n06705k79432j1178J60208J82563J52757
10659.6a207150J60208J45305K6081j41580k12369j19224M8435J60208J63934O7064
10658.2i09088q1967j97466k01192j19225L726J49031L39045N02979N14157K90610
10656.7B90610m0983l24142m84351n55140o03575n92398m65721k19821Q9419M21012
10655.3b485090P33977R46346TP74961N84946N21608N14157L98657J22951k34724n62591
10653.7B261544p26526o11027k79432K2354J08048N5886M4709J00596J19225J22950
10652.3A218327J63934J90015J19224L726l7258J4904J00595J90015K38449J45305
10650.8B347236j04321l39046l80028k30998j8629K08643L76303L53949J26676j37854
10649.4B201931k83158l12965l27868Tk94336k49627j93740q1967O7064J75111K42175
10647.8F14752L39046M69447M88076L42771J37853j8628j45305k42176k60804j82562
10646.4A542470n5887L7258N9612n2161k57078m06109l46497j52757k6080q1967k30998
10644.8B9806l27868l65125l53949l09239j71385J00596M39641O25929N10431K04918
10643.3C83755j8629TM0983j8629j45305j82563j15498j04322j86289k68255k79433
10641.7i12814k68256k79433k42175q1967J45305L01788L20416K53353J67659N2161
10640.3e43963p4515j45305j49031j41579j67660j26676Q9418M32190O78090O59462
10638.9E10431M28464J11773k08644n17882p11622o92994m24738n9612K38449L50223
10637.4i76152K38449q9418m43367n47689k71981J97466N51414O44559N36511L53948
10636A93740J97466R3144%j45305k68255j90015Q5693L24142TJ63934k2354k34724
10634.3E21608n06705p48880q27121p56332o74365o07301m95527l12965r6870J45305
10632.8d359153M02383N66317N62592M50818L53949L20416L27868L42771L35320K64529
10631.4d32190J26677p452j04321j37854j41579j15499r3145p4515k6080N5886J26676
10629.8h23396J15499N5887J4903p452l3532n5886p0790q5693j67659l09239m69448
10628.2a836806n99849o11026m54545j82563P4516K12369K19821J37853J4903p4515
10626.8c099842r3144k6081N9612J19225J45305J19225L3532n5887q5693o3338m8435
10625.2b995521n2160m4710m4709q9419j90014k49627j90014k9806J41579K60804L20417
10623.6c163180L31593L31594L20416L31594L46497L20416K04918N9612l726N9613
10622.2h60653J60208K45901L27868L91206L39045J22950j30401k90611l42771l87480
10620.7d24738l72577k19821N2161K75707L24142K23547P4515l3532j11773j67660
10619.3c80029k27272k34723r6871J78838M35915M88076L39045R6870j34128k79432
10617.9A86289k49627k6081K53353L35319J22951j60208k38450o3338J41580J30402
10616.4D32190q5693k94336k75707p0790J11773J60208J49031K16095L05513K83159
10615I31443J56482M4710P451J1178P451p451p4516j90014k79433k83159k60804l16690
10613.2b53352l94932l27868j22951K9806M8435N2161J90015L87480M73173L94932
10611.8D76899K30998J04321Q9419J90014L24142L83755L20416J86289R3144N9612
10610.4B459009k2354k38450m99253o11027n21608l87480l31594l39045l16691l09239
10608.9a117732l94931m80625m02383j52757J56483M43366O96720Q08492P00445M73173
10607.5G30251L42771M06109M95528M24738K12369l726j26676j75111j97466k12369
10606A896418j97466j41579m8435P0789K01192K94336K83159J71385J4903j30402k49627
10604.5B164673l09239k42175r3144p452o7063k16095l35320m24738m95527n32786
10603e58866m88076m28464m43367n02979m84350l53948j78837l726J26676K12369K68255
10601.4b835313L27869L76302L42771J63935j30403l94931m80625l09239J1177K94336
10600b634121L53949J93740l7258j90014k04918q1967J41580L98657O03575O92994
10598.6g63783O14752L39045k2354l05514l61399j86289Q5693K86884L72577L68852
10597.1D28464L16690K01192M8435j30402k79433m06109m65721m32190l09239j71386
10595.7a199699q9418k9806M8435J26676J67660J56482J04322k9806k57079m84350
10594.2a486583n81220m84351k57078J8629K75707M76899N96123N66318L57674J8629
10592.8d99253k71982l46497k42175j37853j08048l3532J37854K57078K12369R6870
10591.4i35169J15499K38450L12964K60804J82563J93740K38450J82563l3532l09239
10589.9D47093m73173m13561j78837Q1967L01787M76899N99849N51415K86884o3338
10588.5A616985k71981k34724j4903K75707N29060O44558N25334K19821q9419k68255
10587B932183l76303n29060p48880r16540r35169p93589n25334k27272j8629N9612
10585.6b078981P4516J11773J41579K9806k60804n81220p07897n43962k08644L3532
10584.2c990302L7258j04322j63933J1177L12965N84946P11622P00445N62592L24142
10582.7a013410L7258j56483j34127J30402M76898P04171P22800O11027M99253M06109
10581.3B283898L42771TL68852K57078j15499n99849q75557p78686m35915j19225l726
10579.7F66913q1967k12369k27272j37853j08048k45901m39641m99253l98658k30998
10578.3a915047o7064P8242J90014K57078L42771M35915M43367K79433L726k49627
10576.8b01192m47092n62592n62591m35916k94336k71981l46497l80029k94336j34127
10575.4c930689L7257J93741L05513L09239J75111p8241k90610l01788n5886K75707
10573.9c360646M32189L05514K6080k04917l09240l16690k12369L7258M17286P33977
10572.5b451558Q12218O33382L42771J19224K9806L7258N9613K9806n5887j82563l05513
10570.9i31443l68851l20417j86288o3339j8628k9807j4903J04322K90610M47093M65721
10569.3f25930L24142J22951J8629O3338J49031J56482N5887n9613j63934k86884m02383
10567.8f48284m17287l24142k01192j19224K6080K86885N73768P11623O63187N32786
10566.3A084200L50222Q5693k53353n06705n47688m02383k64530k34724k83158k75708
10564.9a248134j37853M0983J15499P4516J1177K6080J45306L68851O44558Q75557
10563.4I16540Q60653N40237O3338l09239m58270m43367l83754k98062j30402J26676
10562D84350M02384N84946O03575N06705L80029K79433K12369J45305N5886n5886j93740
10560.4C405356l01788l31594k68255j49031n5887n5886j63934l20417m39641Tl46497
10558.8E32785k38449j41579m0984N2161J00596P4515N9613J30402K42175K08643j1177
10557.2I68701k45901k98062k01192j52756j90015k01191j82563k94336n66318p26525
10555.8b090158n62592j67659J78837L65125M80625N21608L87480R3145j71386j97466
10554.4a162441L3532L39045M69448L16690J4903j56482p0790J63934L57674M54544
10552.9G60057M95528N43963N81220N14157K98061n5886l68851n10431m88076m84351
10551.5A285391n99849p67509q53202p52606n10430k23547j1177R6870J22950J15499
10550.1b097610N9613p452N9613L31593O66913Q08493O74365L94932J52756p451j26677
10548.5I09088k64529m17287n40237n99849n66317m47093k30998Q9419L98657N02979
10547a166167L53949R3144n2161p0789j15499k60804l57675k98061j26676m0984j15499
10545.4b157222k60804l72577m28464m43367m02383k60804m0984J63934K75707K45901
10544c681063J30402N9613J37853L05514L98657L16691J41579l7258k01191l46497
10542.6b775700l87480k68256p0790R3145K19820L80029N21608TL61400J78837J11773
10541a114006J37854J41579J00596P4515Q5693N9612p4515k57078l61400l05513j19225
10539.4a631888J30402L65126N02979N43962N55140N81221N55140M21012K60804J60208
10538B444106J41580J60208K27272K60804R6870l68851q75557j050667p82413l05513
10536.5e2161O7064K23546J30402j08047k98062l12965j90014j08047j49031k19821
10535.1a017136k16095j56482j15499j67660l16690m65722m73173l24142j45305j19225
10533.6c517129k68255m61996n43963m61996k83158r3144J15499M17286P60058R64975
10532.2c371823Q68104N70043K94336J34128N5887K2354L3532M4710K9806J1177l726
10530.6a311472n9612j93740l05514k79432j49031k6081M4710P8241J15499J75111
10529.2a911321K68256K90610J56482r6870k38449j11773J71385L39045K42175m8435
10527.7i38895k60804j86288J63934N43962P19074O78091N25334L35319P8241j82562
10526.3A475406l24142l39046l05513k42175p4516J82563L50223K94336P0789j34127
10524.9I53798k45901k90611l39045l68851l39045k30998j00596K9806J97466L94932
10523.4c39045N10430M43367K34724M8435l7258j8629J08048L50222N32786M69447
10522B302527J71386j30402l05514m24738n43962n51415l16690N2160L31594L94932
10520.5I79878L01787J34128n9612k57078m24738n58866o59462p33977To22204l65126
10519b999247l3531K12369K30997N9613j45305k42175j82563L726K53352M58270N14156
10517.4a870338M35916L20416K42175J45306k9807j97466j75111Q1967M39641O89268
10515.9H1967P78686P71235P56332O96719N47689L42771K04917J56482R3145l7258
10514.5D392685j67660k04917j78837j52757j19224%J60208K04917L3532k16095l87480
10512.9C364372m61996n32785o18478o44559n96123n29060m65721k98062K2355L20416
10511.5d39641M13561L01787J41579M4710m0984j30402j90014j37854l725J19224J90015
10509.9B68256J71385R6870m4709k79433n88672q42024q64379o40833l61400j86289
10508.5c271228j04321L3531K30998L53949L12965J90014J08047J04322J60208K75707
10507a605808M13561N14156M50819K27272l3532k08643k53353k27272j82563j22950
10505.6a028313m8435M0983J00596J11773J00596J11773J49031J71386J78837K04917
10504.1I3144K57079L24142L68851L57674K45901K2355k60804m61996n06705l91206
10502.7D8435j41579J56482L72577L53949J00596k12369m02384m43367l91206k68255
10501.3h27121j04322N5887J78837K30998J67659p4515m28464o81816o96720n51414
10499.8b730991m54544m13561k57078J19225N70043Q38299Q15944O22203M17287K42175
10498.4b30998P452l05514o18478p82412p41428n36512k60804j8628J08047N2161j34128
10496.8c461242k57078j26677K30998N73769O81816O03575N25334M84351M02383K42175
10495.4a00596R6870p451j45305l50223m84350m17287j75111J11773L61400N21608
10493.9e88672N55140M58270K90610J26676k2354j45305k30998k57078k12369r6870
10492.5a22950P0789J78837J45305K6081l3532P4515K68256L91206L46497J30402j56483
10490.9A318923l65125m28464l94932l65126l16690j82563L7258K86884N21608P45155
10489.4H56928Q56927P19074L42771p0790l05513l24142k23546q5693K6080N2161p451
10487.9A836806q5693r3145o3338j22950l24142n43963o40833o29655n96124n32785
10486.4a795822l68851j19225M4709P452j67660l27868m24738n02979n58866m95528
10485d709376k68255K6080K42175L72578M91801O29656P19074P45154P56332P33977
10483.5b60804N40237J75111j63934l20416l72577m17287m28464l24142k08643j90014
10482.1a970933k01192j11773P4515K27272K94336K86885J71385j4903j04321J8628
10480.7a330101J86289K30998K08643K30998K49627J67659N5887M8435J11773J04322
10479.2B64530Q5693J45305K16094J41580m8435j75112k19820k53353k86884k68256
10477.8c98658j90014j56482j97466k42175k01192m8435J78837L68851L80029J71386
10476.3c35319j52757m47093n73769m47092r6870K94336M73173L57674J37853O7064
10474.9g22800J78837K68256J67660q1967l12965m65722o52010r05362j028313q38299
10473.5d392685l80029Q5693L76303M84350M65722L68851K79433K38449K12369J45306
10472b116238N2160k2354p0790T%J41580K38449K45901K27272K34724J60208k9806
10470.3a009684j71386q9418J22950K57078K79433L53949M91802M99253K79433k2355
10468.9I91055j97466k45901l31593n32786p74960r31443r46346p67509l72577J15499
10467.4c994027M54544M76898L39046L31594N17882O59461N40237K12369r6870k90610
10466h49476m02383m80625n36511n99849o81817p45154p00445n10431j82563K19821
10464.5e469433O11026Q75557R09088P45155N14156L83755L57674L05513J26676n2161
10463.1f92994k2354K68255N88672P22800N88672K75707q5693l80028n14157m65721
10461.7B83159k71982p451K60804M09835L35319N5887k57078m32190m47093m06109
10460.2d76899l61400l16690k57079j52756l3532M4709M0984l3532j19225j15499j8629
10458.6a799548J04322J30402K2354j52756k98062l57674k90610q9419J78837L68852
10457.2b183302L76303K27272N5886q1967j63934j90014j56482j08048r3144j15499
10455.8b432929j22951j60208k71981m24738n17882n06705m09835k23546J00595M50819
10454.3d519361O25929N32786L16690J63934J26677J08047J4903j15499j75111r3144
10452.9c014149R3144K68255L72578M32189M32190L31593J49031M8435J15499K79433
10451.4d91802L98658M13560L61400K34724M4709j63934l72577n88672p82412q19670
10450a766016o66913m32190k12368J1177K64530M50818M99253M47093L94932L31593
10448.6f78091K12370Q9418L7258K2354p8241k49627m06109m54544l91206k34724p451
10447b138593J75111J63934m8435k75707k94336k9806L50222O11027O25930M58270
10445.5d02383K27272N5886M8435K12369M32190M84350L24142J08048m4709j37854
10444.1A307746k42175k86885k27272j26676j11773j75111k08644k04917j93740k01192
10442.7f70639j82563j15499j8629P0790J30402J60208J56483J26676M8435j04322
10441.2c98658k86884l76303l05513j26677J1178N9612N5887P451j11773k71981l27868
10439.6b071529j97466K9806J63934J22950P452l3532K6080Q5693M4710j00596k23547
10438.1b146045k01191p0790K6081j4904j11773j04321N5886K49627L24142K75707
10436.6a717581J93740TK30998K19821J34128P0789P8241R3145K6080o7064n2161P0790
10434.9e25334J56483J71385K08643L65126N36511N62592L68851K6081l05514m54544
10433.5A110280m35915l87481m50818n51414n14157k86884M4709L57674N70043O11027
10432F7064N25334M35915M24738M17287L12964J26677n2161k04918l27868l72577l09239
10430.4A043216j63934p451J22950J52757K2354j75111k45901j22950L3532K2354j26676
10428.8E55140l01788m13560m24738k71982J1178K64530L24142J93740M0983K6081
10427.4C726J41579K64530K71981J90015J34127J71386K45901K57078K04918J52756
10426B037997J63934J86289J52756L3532r6870j86288k57079l72577m99253n21608
10424.5F40833l76303j93740j15499j49031j71386j60208j26676q1967p452N5887Q1967
10422.9f03575J22950K57079M28463N32786M61996K64529M8435q5692j49031j71386
10421.5A106554j82563j60208j04321j00596k19821m28464o07300o63188n73769l91206
10420.1b324882k19820j15499n5887M8435K12369M21013O11026P30251O92994M73173
10418.6D73173K23546R6870J11774J37853Q9419%q5693j97466l20416l91206l61400
10417b23546k86885j93740p0790N9613J52756J71386J22950N2161o7064k86884n99849
10415.5a169892q56928q30847m84351o3338J49031J34128P4516J15498K27273L24142
10414b380768L61400L53948L46497L87480M21012L46497J41579p8241k23546l16691
10412.6f40833l72577k83159J8629L94932N96124N29059K86885l3532l42771n81221
10411.1d28464o78090n51414k19821J90014M50819M39641K08643p452k9806J63934
10409.7d61996M21013N58865N21608L46497J22951j04322l09239m35915m50819m24738
10408.3b16095m06109k98062%L94932O63188P04170N84947M21012K53352J22951M8435
10406.7B272721L726o3338j00596n9613j8629j08047l12965n10430o37108p22799p56332
10405.1a013410o52010m39641k45901j11773L3532J90014K45901J78837J11773J86289
10403.7a516389L53948M43367L09239p451k94336l46497j97466j00596j97466l39045
10402.2a892692k94336n2161J60208K19821K08643K53353L46496M17287M58270M95527
10400.8C20416N36512N29059M43367K83159P4515j37854k83158l09239j93740l726
10399.3A259311J45305J71386P4515o3338j45305Tq1967m4710q1967j30402l3532K19821
10397.6A143812M21012L31594%l05513m43367n10431n84946n62592l50222l3532K23546
10396f70639L72577M17287K98061%k71981k94336n9612K42175M02383L12965L726l87480
10394.3C65126o66914p52605o74365n06705l12965j49031q5693o7063p452J00596J75111
10392.7b581960J67660J75111K60804M02383N29060N84946N47689M28464K79432J41580
10391.3I35169P451j19224j71386j19225p0789j19225j86289j67659q5693%J11773
10389.7A4903K90610M21012L65126J52757n5887j78837k23546j71386k2354J52756
10388.3G45154K30998K23547K49626L68852M91802N51414N25334M24738K27272l7258
10386.8D001479j93740p4515K79432O07301O25930K68255k64530p26525r53797r72427
10385.4B596863q71831p33977n21608j71385K23546M43367L72577J52757K2354N2161
10383.9A564824J26676J19225N2161m0984j37853k53353l50222l68852k68255j04322
10382.5C39045%o3338k75707m80625n10430l24142k2355K42175L50223K94336J60208
10380.9b90610M4709p8241k60804m84351o74364p30252n73768k16095K16095N43962
10379.5b503719O48285N77494M39641L05514J56482l7258k86884n29060o11026m65722
10378b306253j45305K30998N40237O78090N17883Q1967l76303n77495m69447k19821
10376.6b045449M8435L27868N51414N96124M35915K30998J60208K08644K79432L01788
10375.2A095377K45901J56482J08048J63934K90610L50222K42176J8628j75111k71981
10373.7B224286k98062k71981j49031J11773M17286O14753O37107M99253K30998j41579
10372.3C874803n14157p45154q01041p63783p07897n58866k86884M8435K71981L16691
10370.8A34128K68255K64530L20417L16690J45305j08047k68256k42175j15499J1177
10369.4G26525J19225K01192K08643J04322p8242k94335m84351n25334l50222l7258
10368d09835J56483Q1967j49031l16691l01788j67659k9806J8628l3532j19224j11773
10366.4a382261N9612L35319N73769O63188N92397L76303Q5693j75111k90610k01192
10364.9F37107J8629J90014K16095J45305P8241k9806k71981n99849p56332n84946
10363.5i57523j30402L50222O33381O70639N77495M65721L65126K57078J52757O3338
10362.1B447832l3532j63934k83158l16691k98062l16690l80029m13561l91206l68851
10360.6e17882l72578l27867k19821j34128j26676j45305q9419M0984K08643M02384
10359.2a281665O18478P97315Q34573O59461L39046L7257j22950j41580j63933k71982
10357.7A304020m13560m84351m54544l68851k27273n5886K6080m4709j37854k6080
10356.3h83008K79433M80625L57674L725l20416m73173m28464k19820M4709J63934
10354.9i94781P0790p4516q9418P451P4516Q1967J15498J60209J67659J75112K42175
10353.3f3338K98062J82562p0789k75707l12965k53353j63934n9612O3338J56483K19820
10351.7b79433L05513M17287M61996L98657K90610J90015J11773M0983p451j8629m8435
10350.1A862886j75111l80029n47689n58865l87481j22950J63934L80029M65721L53948
10348.7A054393R6871j56483k79433k86884k53353k19820j56483j1177J86289L27868
10347.2C01788K83158%l94932o63187o89268m95527k60805j19224r6870n9613Q5693
10345.6b108787K83159L91206L39045K23546J19225%j34128j82563j30402p8241q1967
10344.1a359907q9418m0984J1178M4709J67660M61995Q01041R61249Q94186P15348
10342.6B567057N51414M09835K38449K2355j93740l65126m88076o07301p63783r23991
10341.2D47093r83604q79282n81221k08643J30402L61400N17882O33381O29656M54544
10339.7E21608J22951k12369m65722o33381p11623o52010m21012n2161L31594N32785
10338.3a639340M32190J08047j82562k60805j75111r3144p0790n9612K6080J82563
10336.9a732484L46497M06109L39045K23547J49030J00596j4903j41579j45305m8435
10335.4e17882n9613l01787n99849p33978o40832m69448l01787j04322J78837M80625
10334c070036O52010O40833M95528L24142J37853q5693k68255k98062j52756O3338
10332.5a561098K23546K64530J52756j37853n02979p86138q34573n99850j82562K79432
10331.1c684789O14753P86138Q38298Q15945P00445M76898J56483k12369n25334o14752
10329.7f48284m47093j90014m8435L3532K34723N29060P07896O85543N70043M35915
10328.2A862886K60804Q9419O7063J78837K08644P451l39045o74365r16540r91055
10326.8b45901q53202n32785j63934J19225K60804K53352J75111J26677J60208K04917
10325.3d95528K12369K57079L65125M65722M65721L76303K30998P452k79433m88076
10323.9A117732m91802k83159L7258L16690L98658K04917j26676l39045k98062j34128
10322.5D02383m8435j15499k75707m24738m28464k71981n5886M8435p452j15499j75111
10320.9a467954j45305p0790L726M4709O7064Tp452k16094m95528o96719o96720m99253
10319.2d113252k16095O7064K38449K34724Q5693m8435m4710N5887J30402P0790m8435
10317.6c587918j04322l3532R3144J34128R3144R6871K53352N10431P45154Q30847
10316.1i68701P11623L98657P452k75707l91206m06109m47093m69447l61400r3145
10314.7b295076K08644M50818N81221N55140L39045k6081m13560p22800q83008q34573
10313.3c040230n58866k19820o3338j04322j34128%J71386J86289J04321J37854L42771
10311.7c178083N21608M84350K27272q1967k57078k16095p451J97465K86885K42175
10310.2a780919J08047j8628m8435J4903Q1967M0983l3532K9806L01788O18478Q27121
10308.6A41579Q79283Q08492O25930L72577J34128n2161j93740l05514k86884q1967
10307.2B041723K16095L91206L01787N2161j75111k79433l61400n29060p22799q08493
10305.8A26676o70639l87480n5887J93741K71981K30998K45901M06109O07301O52010
10304.3A620711M65721J04322l53948q01041j058120j046942q12218n17882k98062
10303b697459j67660j08047l3532J22950K90611L27868K04917P8241N2161P0790Q1967
10301.4a777193J08047J75111K42176K94336L27868K90610J15499j63934l98658n29059
10300a315197n32786l61400J4903M69448P63783Q53202Q19669P37703N47689K90610
10298.6B287624J19225R3144J49031J71385J26677K6080j37853l35320n10431n84946
10297.1A404616n10431k94336m8435P8241L7258p8241j86289k30998j49030R3144L53948
10295.5D69447M28464K38449o7063k98062l46497j97466N2161K45901K42175O7064
10294.1H34573j11773k08643k16095j75112r3144j4903P452p452k2355m4709j11773
10292.5a63934k38449l83755n10431n55140m61995j90015J90015N55140P63783P71235
10291.1b23546O22204M06109J37853j71385m17287n29059m95528l83754j97466O7064
10289.6a184795L12964M09835L50223K83158K68256K49627K12369K30998L31593L68852
10288.2A833080K42175j1177k45901l80029m09835m13561m47092m99254m24738j45305
10286.8i01637J93740K83159M4709k86884m35916l50222j63934j8629M0984M8435M4709
10285.2a501486P8241J86289M06109O96719Q86734Q34573N29059J75112l7258p8241
10283.7B175851p0790j30402l05513n32786o52010n77494l80029k01192j26676r3144
10282.3h94185p8241q9419j30402j97466l20416n06705o52010o11027l46497%K83159
10280.7c543209M43367M76899M43366M28464N02979O25930O96719O33382M39641K16095
10279.3A363633M0983n9612j45305k53353l53948l72577l01788k38449k23547k53352
10277.8g97315k57078k34724k16095k01192j93740j86288j45305p452K64530O11026
10276.4a363633Q45751Q08492N25334K16095O3338TM4709m8435j08047q1967j8629
10274.8I46346j8629k9806J4903J00596J19225K2354j15499j60208r6870q1967k16095
10273.2D84350m09835m43366k98062j37854j19224j67660j52757j19225j67659k45901
10271.8a777193j78837P8241L42771M39641L80029L09239L31594M17286M76899L94932
10270.4A214602J60208j60208m91802p19074p33977n14157j52756J82562L94932M88076
10268.9c31594M47093K71981N2161l7258M0984J37853R6871k9807j49031k08643k60804
10267.3B9806k86884l01788l01787l39046l65125k75707l7258K57078M21012L98658
10265.9h01041K79433K16095K34723K68256K75707L12965L68851K94336p451m17287
10264.5A024587o81816o85542n84946n36511n84946n73769l72578j8628K94335M24738
10263b295076M13561M17287M54544M09835K27272M8435j1177L7257Q1967R3145Q5692
10261.4c7258P0790Q5693J63934K71981K90610J63934m8435k42175m09835n06705m54544
10259.8f52010k57078n2161P0789J45306K04917J90014J8629k30998m32189n51414
10258.4a546195o07301n88672m76899k98062j41579o7064j45305l31594m32189k60804
10257d895664Q5692L09240K68255J00596P451%J1178R3144K75707M76899N51414M76899
10255.2b239189L42771K19821J00595l725p4516p8241l726J67660M06109O37107P07897
10253.7A82563N84946L31594J41579J15499J45305N2161j71386l31593k75707n5887
10252.2G19074J30402J75111N9613j26677k83158l35320l39045l83755n10430o44559
10250.8a538744p15348o74365m69447q1967L72577O55736O29656L72577Q5692j15498
10249.3a479131k19821k53353k12368o7064J37853K79433K75707J82563J26676J04322
10247.9a125183N2161n2161j15499q1967l3532q5693k19820l57674m21013l68851k19820
10246.3c029052n5887J8629j8629m8435N9612K64530L91206L24142J67660J37853L01788
10244.7a486583M84350M95528L57674K08643J34128N5887n5887j41579j56483j41579
10243.3b45901j34128j52756k30998l57674m13561k83159l3532J37854J30402M8435
10241.9a535018J8629K6080P452p4516j71385k12369r6870J71385N02979P67509Q83008
10240.3B86884Q94186Q23395O89268M69447J67660j15499k64530k71981k57078k90610
10238.8B131142k49627o3338J34128J41579k6081k01191l31594m58270n02979l31594
10237.4B42175K2355L16690L87481L05513K08643R6870q5692l09240m84350m95528
10235.9B04917k75707N5887K94336K90610J26676L726J1177K9807q1967l46497o22204
10234.4c09239p86138q01041p19074n58866k98061p452J60208J49031N9612J1178j4903
10232.8c114745n9613o7064K6081J26676J22951J00595K01192L80029M65721M06109
10231.3a412068L27868L31594L61400K86884P4516k16095m13561l87480k19820j37854
10229.9a404616k34724l31593k16095Q1967L42771M39641M21012M06109M09835L39045
10228.5B53352J04322k53352n14157n10431k38449R3144L46497M50818L91206J71386
10227B94336j11773k83159k53352m0984K01192L35319L35320K64530K38449K23546
10225.6A203424R3145j78837l87481l53948j86289j11773j97466k71981j75111M4709
10224.1e21608K30998K68255J22951j00596k64530k49627j19224o3338j86289l91206
10222.7a274214n10431m73173l27868j75111n9612K6080N5887L7257P452K6080N5887
10221.1b611766J8629p0790l7258K60804P33977J069297J043216P37703M24738L05513
10219.7A874063L27868K83159O3338k23546l65126k57078m8435N2161J1177j8629P0790
10218.1A769742K08643K23546J04322m8435j71386k98061m28464m02384j71385Q9418
10216.7H75556J15499j04321l31594l53948k12369j08048j11773j30402k6080J86288
10215.2b01192L68852M24738L57674K23546O3338r3144j82563j56482n5887M4709J00596
10213.6H94185J34128J67660J78837J63934J30402P4515P452o7064j86289l61400n25333
10212.1F11027n32786k94336P0790L50222L91207J97465r3144k86884k90611j34127
10210.6a1177L7257J71386K23546J90015Q5692k9806j11773j86289k79432l42771l16691
10209e70043k30998j63934j00596m4709q5693k90610m91802m43367j34128J97466L57675
10207.4b000739L68851K98062J41579q9418k98062l46497j67660J78837N73769Q64379
10206d76899R53798Q75556O96719M69448K08643n5887k68255m09835m58270m47093
10204.6A087925m09834l94932m17287m58270m32189l01788p0789J78837L50222M24738
10203.1d43367M35915L65126J78837j41579m35915n84947n32785l53948j82563p8241
10201.7a773467j4904J45306M76898Q38299R79878Q30847M95528J37853j71385l94932
10200.2A549921n21608n70043n84946n40237l68852j26676L7258K9806p4515j67660
10198.8a337552k01192j67660q1967l725l3532j67660k75707j97466P8241L46497M06109
10197.2a635614K01192j00596k98062l05513j78837k6081P8242P4515K2355K2354J15499
10195.6b030546J67660P0790j00596j82563j78837k19821l20416l87480m02384m54544
10194.2d038737n25333m80625k75707m4710M8435%j37853l24142m95528m99253k12369
10192.6f985822K83158P37703R23992Q19670N96123M13561L24142K45901J45305N2161
10191.2b444106p452q1967j75111j82563n5887P8242L7257j15499j82562k2355K34724
10189.6b917279M09835M13560L16691K23546J82563J75111J22951p452j78837l09239
10188.2a568550l12965j86288K6080K60804M35915N47689O22204O74364O33382M54544
10186.7A587179J60208j22951l05513l27868k38449j37854r3144q5693l725J45305
10185.3E77495K08643Q1967j41580l09239l39045k38449q9419K2355J4903j00596k34723
10183.7e47688l42772m50818m99253l76303o3338K68255M58270M88076M32190K94336
10182.3c39045P4515j52756k53353k01192q5692l7258q1967j82563k49627k42175j78837
10180.7a929950j34128j60208k57078l68851m32190l53948j60209J1178L725j11773
10179.2c893432j71385n9613J41580L05513M35915N96124Q15944R64975R46346P97315
10177.8H79282O52010N36511L24142p0789m91802o78090n43963k71982q1967n2160
10176.4B01192j15499j19225O3338M39641P78687P86137M17287n5887l65125m73173
10174.9A557373n55140p22800r12814r83604q23396m28463O3338M24738M84350K64530
10173.5a631888k9806k23547k19820j8629K98062N58866O14752N06705L91206L57674
10172F03575K38449q9418n02979p45155o92993m50819j86288L3532J63934J71385P0790
10170.5a385987l7258l3532R6870K60804L72578M21012M43367M69447M50818L50223
10169A408342J75111j4903j75111l39046n47688p48880q56928q01041o03575l50222
10167.6b853941p8242K30998N43963P37703P04171M84350K12369l7258k04917k12369
10166.1d73173k2355K30998L31594K49627J00595K9807J1177l3532j63934l46497n58866
10164.5f44559p15348p41428o07301l39045m8435J22950J34128N2161M4709J52756
10163.1b589412K90611L39045K68256J08047p4515j75112j49031m8435O3338K01192
10161.7a766016M06109N29060M21012J63934j4903m0984k6080n9612r3145j15499j75111
10160.1g71235k98062m24738m99253n70043o07301n32785l42771j71386j26676j90015
10158.6d534265k57078Tj75111p0790K6080J19225K08643L12965M17287N47688O70639
10157.1b991795O78091N29059L20417J71385O7064m8435q1967L7258K12369K64530
10155.6h42024K23546K68255M09835M58270K79433L726j75111j63934n2161L7258k2355
10154D24738k19821m32189m99253l83755k16095j67660k86884m47093m76898l12965
10152.6c017875o7064J22950K42175L42771M58270N17883N25334M80624L91206K34724
10151.2B30998N9612j26676l05513m28464m21012k79433j60208j37854j26676j4903
10149.7a710129J75111K90610K64530J41579M0984P4515K42175M35916N32785N70043
10148.3A058119O03575N77495L72577K9806k86884m73173n58866n84946n36511m24738
10146.8b23546l35320k83158k68256k86884l53949l98657k94336m8435K45901M76898
10145.4a769742N66318M54544J63934j63934l35320k68255l726L24142N43963N25334
10144C7258L20416J49031J75111L24142M09835L46497J86289L726j67660k68256k42175
10142.4A274214j37854j04321k16095l50223k94336P452M39641P78686Q79283P30251
10140.9C006698M24738P0790k57079n17882p04171p67509o74365m69447k60804j11773
10139.5b60804K2355J63934K86884L42771L09239J71386p4516l61400n43962n36512
10138.1d80625l87480k12369j04321o3339m8435J4904J30401J93741J41579P0790J63934
10136.5e81220L87480M91802L39045P4515n5886m8435j4903L726J00595K60804L57674
10134.9A315197L12965J19225j60208m73173p19074q23396q42024q42025p74960n70043
10133.5c457516k53353j1177N5886L7258P4516K19820L80029M47093L68851J90014
10132a948579k6080j93740k34724j11773J22951K94335K90611J71385O3338J8629j4903
10130.4a568550n5886r6871j63934k71981l53948l05514j63934p4515o7064k6080J34128
10128.8c014149K83158L12965K53353K01191J86289J49031Q5692P4516J41579K04918
10127.4a121457J60208P451j34127j82563j37854p8241k6080k6081j22950k64530k75707
10125.8b201931j08048M8435K6081n9613K6081K71981M17287L39045J82563L7257j45305
10124.2a166167l35319l65126j56482J08047K64530L27868M13561N06705N02979L50222
10122.8D50818M8435l05513n40237n58866m13560k83159k49627k53352j71386J1178
10121.4b265269K57078M84350N62592M35915J45305j63934m09835n51414n66317m13561
10119.9b485090j34128J60209L09239K23546m8435l42771m50819k53352J37853M76899
10118.5b406849N62592M17286K04918K6080j22950k83159l72577l16691j60208m4709
10117b496267j4903j8629j4903k2355j8629N9613K08643L35319L68852L53948L31594
10115.5i27717K90610J71386o7064l72578o03575o33381m58270j86288J19224M09835
10114b257818N99850N81220M02383K68256K94336L76303M35915M80625N40237N25333
10112.6B246640L65126J30402p0790k16094l05514k71981r3144J37853K86885K86884
10111.1B496267J49031k6080j26677r6870j4903j1177j15499k38449k98062l05513
10109.7A412068l01788l24142l76303l68852j86288J19225K86884J37854k38450n47688
10108.3c87480o25930n02979k64530K9806K90610L98658L31594J78837K6080m8435
10106.8e73769p451J22950J97466R6870j15499k45901j67660J4903R3145p452j86288
10105.2g78686k90611j82562J19224M47093N55140L50223n5887m73173p56332q64379
10103.8a929950q15944o85542n58866m88076l91206k34724r6869p8242j11773k6080
10102.4e417272J78837L57674L65125K68256J78837J37854J22950J49031K49627L61400
10100.9c047681L76303K68255J11773k2354j00596j56482j75112j00596J04322L65125
10099.5b377043N51415N84946N17882M65722M69447M95528M61995L24143O3338k83159
10098A274214o07301p33977o14752l24142p0790j1177j08048k30998k79433k64529
10096.6a970933k64530k98062l39045l12965k12369p8241O3338K42175M88076P22800
10095.2a959756P67509N47688K08644K6080J22951L42771M54544L39045P0790k16095
10093.7G04171m17287m88076m54544l91206l35319k49627j15499K6080Q9419J11773
10092.3a520115J37854J45305M4709j37854l05513l87480m47093n21608n99849o63188
10090.8d254832p04170o70639n32786k94336L726L20416O55736R05363R76152R16540
10089.4b678830Q53202Q15944P22800N43962L65126K42175J26676m4709k64530m88076
10088A93740o85542p82412o89268l76303M4709L98658N17882L53949P0789l7257J45305
10086.4h45750M28464N40236M61996L42771K64530J49031l726r6870m8435O3338J45305
10084.8A400890J45305N5887j45305m39641p11623q08492o14753j78837K94336N92398
10083.4d09835N96124M06109J52756j1177K2355J86288L12965K53353P4515r3144k27272
10081.8A263037m24738o59462q04767p41428m58270o7064L16690N43963N21608K68256
10080.3b42175p4516l35319m88076n51414n10431l39045m8436K16095L46497L31594
10078.9a695226K79433K38449J71386N2160r3144k27272l31594l20416j37854J26677
10077.5a937401K79433K60804K16094K34724K23546N9613j56483k53352j78837n5887
10076a307746p451q5693k01192j82563K9806K71982K94336O7064j56483j67660l725
10074.4a449325J67660K60803K94337L09239K90610K16095M4709k08643m88077o25929
10073a188521n43963k45901J75111N40237O66913N14157K34724K2354p0789j04322
10071.6@j15499p0790J4904J04321J49031J04322P451p0790o7063k9807q5692k64530
10069.8c24142m84351o40832o85542o29656n10431l61399j71386Q5693L39045M47093
10068.4b935908L98657L46497M09835M61996L53948J49031K9806J1177m4709j45305
10066.9i64975j49031K9806K53353L42771K90610J56483m0984k49627l80028l27868
10065.5a039490j60209m4709p4515j67660k01192j41579m0984L7258O7064L3532k6080
10063.9a758564o3338o3339p4515j26676j75112j52756n2161R3144K04918J90014m0983
10062.3b019368l50223m91802k98062P0790L46497M21012L31594J08047j93740m17286
10060.9b492541m09835k19821n9612k2355l7258P452J00596J52756J41580J34128J60208
10059.3b544702J75111N9612j97465m28464m88076l57675j67659N5886L01788M95528
10057.9c096116M91801L01788J00596J8629J4903M0983Q5693J30402TQ1967P4516J26676
10056.2a497760J75111J71385J49031R3145n2161k68256m13560l68852k04917n5887
10054.7b272721N5887K19820M61996O81816P60058P15348O81816P15348P60058P15348
10053.3C494774N51414L01788J1177k83158m95528n58866n02979m47093m39641l98657
10051.8A233231k19821P4515L46497M28464K83159J4903k16095k83159j90014o3338
10050.4A408342J4903P4515J71386K19820Q5693j82563l72577l53948k60804k27272
10049E77495k19821j34128J4903J15499J90015K57078K49627P8241j52757k34723j71386
10047.4E70043j82563l80028o07301o70639m76899j22951J97466L27868K16095M0984
10045.9a087925j4904P0790J71386K30998K60804K12369P4515m0983J4903J93740K71981
10044.3C57674J60208l725n9613P452Q1967J00596L3532j11774k75707l76303m17286
10042.8e02979m61996m99253l65126%M35915O63188O33381N10431M17286L09239J26676
10041.2A266762q9418k60804l83755m43366l80029k19821j04321j75112l16690k90610
10039.7a397164n9613J75112J90014l726j82563j63934N2161K42175K19821J8629j56483
10038.2a065571j82563q1967J4904O7063O7064O3338J04322J82563K12369J49031R3144
10036.6c76303J86289M21012O52010P26525O22204L91206R6871j86289m13561n55140
10035.1A564824n40237l46496p0790P8241L726j60208k57079k53352k16095j82563
10033.7c80029j56482j41580j45305j49030j52757j60208j30402n9613l3532j26676
10032.3a635614k23546j34128J04322L01787L20417K34723J34128M4709m0983q5693
10030.8i79878n9612M8435K27272L76303L46497J15498j60208l46497l91206l16690
10029.4a140086j49031N9612K30998L12965L50223L76302L91207L65125L05514J86288
10027.9A289117P452j15499q9419L3532J11773J26677J49030K08644K27272J82563
10026.5B131142N5886j45305m06109o07301o33381n25334m47093m61995n02980m50818
10025.1a993288k30998J22951M13560M50819K01191j78837m91802o29655n88672m06109
10023.6c330840j71386M0984K30998M28464O59461Q79282J069297J203424J251860
10022.3B261544J166166R27717N96124K79433Q5693M0983N5887Q5693J63933L12965
10020.9E976138L53949J22950k94336o63188q68104r79878j013410r12814o66914l98657
10019.4F55736k42175j67660j11773j4903N9612M4709p4515k12369k68256k08643q1967
10017.9f22204J08047L35320N40237O25930N66317L94932J04321k42175m69447m35915
10016.4I05363k45901j08048r6870j22950k01192l65126n17882m84350k57079j1177
10015a505212J30402J56483Q9418P452J8628J71386L53948M39641M13561L57674K57079
10013.4H90460J26676J1177o3338j67660l57674n51414o37107o22204n96124n84946
10012b552154n58866n02979m13561k45900j1178J97466K53353J22950q5693k68255
10010.5d064817m13561n40237n88672m73173k34723n5887j8629J4903J56482L20417
10009.1e897897K98062P4515j04321p4515J04321K57078L16691K98062K30997J41580
10007.6d355427J04321J56483K86884M54544O25930P63783P67509N58866J71386k27273
10006.2f92994m88076n66317n17882l31594L726L53948N21608M50819L35319L57674
10004.8e73769M99254N96123N77495M32189K49627R3144K9806O7064J22951Q9418j8629
10003.2B164673j37853k23546k83159l50223m02383m09835l16691j56482l7258P452
10001.7a45305M8435J49031K68255L01788K42175J93740K04918K75707L91206M95527
10000.3B425477M32190J37854k45901m73173m80625l72577l01788l09239l72577m35915
9998.9C726m06109k42176j1177J45305K16095K68256L46496L72578K68255J08048p452
9997.3A061845o7064j26676k27272l01788k98062k57078k98062m06109m84350m06109
9995.8a810725j37854K45901N77495P22800O29655L87480P8242k01192l65126l91206
9994.4b64530l53948l57674m24738Tk98062j45305j04322j86288k71982k19820k6080
9992.8c077487K12368L61400L46497K57078K12369K45901K79433K45901J56483L7257
9991.4g22800p0789j63934k19821k23546j78837j19225j04322j75111k83159l39045
9989.9b600589l12965k19820j22951m8435j8629p451J08047L83755O81816Q23396Q19669
9988.4e14157Q08493Q53202Q15944O25930L72577K08643J45305J22950Q1967l7257
9986.9C483597k71982n47688o92994n92397l35320j41579j56483l39045n14156n51415
9985.5f59462l94931j00596J90014L61400L31594J15499j67660l76303m35915l35320
9984a471680j19225Q9419J56482N9613m8435k6081J08048J93740J52756Q5693Q9419
9982.4g30251J82563K86884L27868L12965K94336L35319M13561M35915L39045J37854
9981B336059q1967k30998k90610l01788l20416l83755m35915Tl98658l12965j52756
9979.4a009684O3338J78837Q5693j00596j52757j4903J60208K16095J71386N9612j37854
9977.8d80625l76303m99253m43367l50222l46497l53948k68256j34128o3338n2161
9976.4c368098j4903N9612P4516N2161J04321K71982M80624N99850N96123M58270K27272
9974.8d58270K2355l7258%j4903j26676k12369j86289r3144n5887j30402k19820j93741
9973.1a706404%K83159M80625M95527L76303K19821N9612j49031l46496l72578j52756
9971.5h12218J93740M47093M50818K60804O3338M0984J90014L68851M21012L39046
9970.1A963482J86288J4903j22950j71385j26677q5693j22950j90014j86289j11773
9968.6A046942r6870j93740l42771m21013m17286l50223k42175p8241R6870K16095
9967.2g82412K30998J75111Q5693o7064k98062m95528n40236m06110j90014M4709K19821
9965.6b023094K49627Q1967j78838l68851m09835l76303l12965j34127J86288N21608
9964.2b764523P04171O59462M24738J00596j97466l39046k60804n5886J11773J90014
9962.7a426971K38450L42771M43367M13560K12369k6080j26676r6870j00596j75112
9961.3c01788k19820j04322Q5693J63934P0790r3145j71385j52757j30402j75111k94336
9959.7a322649l98658m58270m58269l57675j26676J78837L91206L68852J93740p452
9958.3a997014j67659k68256k45901p4515J11773J49031Q1967J34127L80029N81221
9956.8a315197M91801K38450J49031L35319N06705L76303J1177k45901j78837O7064
9955.4D35915J90015R6870r6870k23547k30998j78837j22950n2161J8629Q9419J15498
9953.8D0983J19225R3144L3532j04321k71982l65125k75707j15499p0790j90014l27868
9952.2a434422k98062r6870J49031K60804J97466Q1967P4515K01192L24142K79433
9950.8b60804R6870p4515j41580j22950j8629J49031K86884K79433J71386J08047J82563
9949.2F55736L35319M28464M24738L39045K27272Q5693p0790k38449l61400m39641
9947.8A385987n25334o25929o37107m28464l7258L01788M06109L01787J26677n9613
9946.3B08643k01191k68256k98062l31594l87480l83754l05514k38449j90014n2161
9944.9b447832J93740M21012M91802M54544M24738M28464M06109L20417J26676j30402
9943.4F89268l12965k86884j00596J1177l3532j37853j22951j1177N9612M0984J4903
9941.9a90014M8435J37853K64530L94932M58270M17286K90610J60209J11773J56482
9940.4B250366K16095J71385J1178j67660k90610l80029n02979n99849n55140l80029
9939b27272k49627k34723k27273r6870J30402K98062K90610J37854l3532j45305j86289
9937.4e43963j56482j1177K49626M80625M61996J67659k23546m88076n96124n47688
9936a207150l16691N5887L87480N10431M84350M58270M39641L05514J00595k2354m4709
9934.4A151264j08048k68255l87481l53948k34724k08643k45901k53352j78837p0790
9932.9a158715L7258J30402J49031P4515k2355p451J60208L46497L83754K01192j41579
9931.3A52757m88076p00446p19074o14752n10431m61996m13560k98062j15499K2355
9929.9d146784M0983n9612j67660j97466j52756q9419k6080N9612K08643L91206N21608
9928.3c617725N25334L83755J56482k2354l3532J63934M47092N92398M69447J56483
9926.9g78686j30402k45901j82563J8629L42771O55736P37702M88077N2160l35319
9925.4F22204o11027q30847r64975q86733n92398k57078l3532O3338J04321J30402
9924c256325J86289K23546J56483n5887k68255k75708p0789J56482K98062M09835N32785
9922.4a963482N92398N43963M50818M06109M02384L91206M32189O03575Q04767Q42024
9921C505951N88672J45305l01787n92398o74365n51414k83158%J49030J15499j4903
9919.4B086432j22950j97466k90610l94932m43367m17286l05514j41579M8435J49031
9918b9806J22950O7064J08048K68255M02384M09834L01788J19225o7064k01192k04917
9916.4A296569j22951o3338j08047j78837j90015j49031Tk08643k30998j37853P451
9914.8b34724N2161j00596l53948n06705m80624l31594j90015j71385k98062m43367
9913.4c058859l98657j08048K75707N47689O59462O89267O59462N47688L42771J04322
9911.9B60804j49031l57674m65721m50819m06109l83755l46496k38450j04321J1177
9910.5b630395J22951K27272K38449J41579J19225L09239N99849P33977N84947K64529
9909G11622j00595l76303m69448l98657k45901j19225j8629M0984L7257k9806n9612
9907.5a028313L7258K08643L31594L12964J67660l726p8241j1177Q9418Q5693l7258
9905.9G4515j37853j26676n2161j1177m8436j97465m61996p22800p74960n55140k12370
9904.3c226519Q5693K90611M39641N10430M39641K08644j19225l98658m69447k90610
9902.8b529799m8435K9806j15499k60804k34724n9612J37854K19820J60208l3531k60805
9901.3b995521l53948k79433j34127j8630J22951L65126O22204P15348O11026M13561
9899.8i31443K30998M8435j19225j78837j19225n9612j15499k16095j90014k6080J52756
9898.2a523841K79433M06109N55140O33382O03575N06705M13560K38450o7064l83755
9896.8A661694n88672o78090p41429p52606o18478l87480k23546k08644k57078k53352
9895.4c047681j63934j4904J78838L16690K83159J30402j1177n9613q5693q9418j4903
9893.8b578234J26676K71981M06110N58865O92994P04171N84946M06109K01192p0790
9892.3A304020l27868m21012l05513j52757j22950k27272l35320l68851l57674l76303
9890.9a691500m58270n51415n14156k79433J1177J37854N9612o7064q9418L3532K53352
9889.3c155729M58270M91802K42175j56482m61996m99253l50223j60208K6080K30998
9887.9c334566M43367N96123O14753N06705L50222K30998K34724L39045M09835L50223
9886.4G41429J56482p8241k98062n40237p41428p52606n36511k94337j86288j49031
9885b678830l7258J63934L46497N02979O48285P22799O40833M50818K86885J56482
9883.6A203424k2354j90015k12369n9612J30402K57078K90610K16095K9806j90014
9882.1A453051l39045m09835m39641l83755k38449m8435N5886J19225J93740K49627
9880.7B12369K34724J34127K9807n2161j15499r6870L3532K08643L09239K45901L726
9879.1A147538l35320n88672Tl53948q1967M4709L7258k9806r6870j08048P452J75111
9877.4g71235K38450J08047j22950l39046m95527n92398n81221m61995k90610j49031
9875.9c457516o7064m4710n2160m4710l725K9806%l7258K2355K04917L68852L91206
9874.2b690007K71981J56482J71386K98062M21012M65721M80625M99253N29060N32785
9872.8A136360N55140N70044M88076K79432J04322Q9419J15499j1178k45901l76303
9871.3B704910l31593k49627k27272k04918j52756j97466l80029n96123p26526p37703
9869.9a099103o25929l65126p452L16691N32785O52010O89268O52010N58866M76899
9868.4A780919L87480J82563j52757m84350o40833n73769l46496q5693Q9418J52757
9867C09239J30402P8241k9806j93740l27868l01787q9419J11773J19225q5693k83159
9865.4e62592k90610j22950L3532P8241N2161p452j49031m02383o37107p19074n99849
9863.8c327114l39046J1178L61400N62591N21608L42771J86289J15499O3338m0984
9862.4a542470k19820m35915n92398n32786k53352J00596L83754N84947P33977P22799
9861a050668M88076J19225j82563l27868l50222l16691k98062l12964l24143k16094
9859.5b771974j8629P0789j11773m21012n43963l94932j63933l3532l7258p4515j41580
9857.9d642312k34724k94335k01192N9613L72576N36512M54544K01191j1177p451J90014
9856.3c576741M13561N02979M54544L83755L46496K90611J67659P452q5693p0790p451
9854.8a173618k2355j97466m61995o48285o29655m43367k27272j11773j26676k53353
9853.3d295815l87480l91206k04918P8242K79432L24142L20417L83754N17883O03575
9851.9b771974N70043M58270L91206M54544O22204P86138Q01041O33381L35319J1178
9850.4B291350k94336n47689o55736n55140k79432l3532M0983n5887k04917k98062
9849e92398l35319l46497Tl42771l01787k08644o3338Q5693J67660TJ15499P4515J19225
9847.1a806999K60804M02383M35915L65126L27868L53948L50223K12369J4903j00596
9845.7H15944r3144k9806j1178j00596k71981l80029l35319j82563p0790%J49031L42771
9844a67660M02384K45901l726j71386k53352l09239l80029m21012m17287l46496j97466
9842.4b019368m0984O7064J49031K30998J97466j8629k64530l35319k75708l01787
9840.9b611766m24738m09835j30402K16095M13560M35916L65125K49627J45305J08048
9839.5a643065J00595p451k16095l57674k57078L7257L72578O22204P37702O92994
9838.1H1967N40237L61400K38449J52757L7258j08048k45901l31594l57674k98061
9836.6G0790j30402Q5692K53353K90610J93740J8629j63934k98062l35319k79433j15499
9835d09835J11773K98062L09239J22951j34128l16691m35915n25334n51414m09835
9833.6a941127j04322K16095L94932M13560L09240J82562J00596P4516Q1967J30402
9832.2a41579K53352M13561M58270L65125K64530K27272J49031k9806k01192k45901
9830.7A512663k27272k38449k53353k27272k60804l91206m88076l61400n9612K57078
9829.3g37703M50819M58269K86885L726k08644k79432k90611k75707k01191j34128
9827.8i27717j90015l31593l31594j37854l7257k30998n47688o40833m28464r3144
9826.4c897157J90014M06109N73769O92994P52606P78686P15348N43963K64530l3532
9825I87330k27273k64529k08644k12369l57674n43962n73769m28464k30998q5693K9807
9823.4b116238J11773R3144m8435k04917k42176j67659o3338K9806J00596R3144p452
9821.8b421752j34128j49030P451K79433N29060O40832N73769L98658K42175J34128
9820.4A00596L3532m8435k6081J11773J78838J1177l24142o18478p22800o44559m47092
9818.8b395671k01192L726J45305K90610M80625N88672M65721J56483j41580k90610
9817.3h97911l24142k83159k16095k04917l05513m58270n17883l76303r6870J56483
9815.9c524580K49626J56483L726n9613l3532j4903n5886r6870q1967j4903P4515J97466
9814.2c200438L01787L31594L46497M50818N96124N81220L05514p8242l31593l98658
9812.7a095377l80029l76303m21012m58270l72577q9418K79432M95528M54544K98062
9811.3a665420K30998K79433L05513K30998J30402P8241P452j45305l20417l31594
9809.9a199699j90014j11773k64530m99253n43963l16691k9806J41580K01191K57078
9808.4b555880L31594L87480L87481L39045K75707K34724K04917J45305p451k45901
9807e02979m76899n62592m24738j15498K04917L46497K83158J11774n5887j97466l27868
9805.4a717581l83754k75708m0983J86289L12964L57675L65125L05513K08644J56482
9803.9e25334K38450L87480M50818L65126K71981L20417M58270M58269J60209k98062
9802.5B287624n81220n17883k64530o7063N9612K49627M54544TJ56482k12369l83754
9800.9A635614k86885q9418J8629l3532j90015l42771l87480l42771k98062k75707
[truncated: 1,458,264 more chars]
