# Supplementary material for: Studies toward bivalent κ opioids derived from salvinorin A: heteromethylation of the furan ring reduces affinity
Source: Beilstein J Org Chem. 2013 Dec 20;9:2916–24. doi: 10.3762/bjoc.9.328 (PMC3896271; doi:10.3762/bjoc.9.328)
Supplement: File 2 — 1H and 13C NMR spectra of all new compounds in jcamp-dx format. [file Beilstein_J_Org_Chem-09-2916-s002.zip › 5-1H-NMR.jdx]

##TITLE=7tm65C2 autoshim $$ Begin of the link block
##JCAMP-DX=5.00 $$ ACD/NMR Processor Academia Edition ${product.year} v 12.01
##ORIGIN= 
##OWNER= 
##DATA TYPE=LINK
##BLOCKS=3
##TITLE=7tm65C2 autoshim $$ Begin of the structure block
##JCAMP-CS=3.7 $$ ACD/NMR Processor Academia Edition ${product.year} v 12.01
##ORIGIN= 
##OWNER= 
##BLOCK_ID=1
##ATOMLIST=
$$        AN        AS        NH
          1         C 
          2         C 
          3         O 
          4         C 
          5         C         1
          6         C         2
          7         O         1
          8         C         2
          9         O         1
          10        C         1
          11        C         2
          12        C         1
          13        C 
          14        C 
          15        C 
          16        C         2
          17        C         2
          18        C 
          19        C 
          20        C 
          21        O 
          22        C         1
          23        C         2
          24        O 
          25        H 
          26        H 
          27        O 
          28        O 
          29        C 
          30        C         3
          31        C         3
          32        O 
          33        O 
          34        C         3
          35        C 
          36        C         3
          37        O 
##BONDLIST=
$$        AN1       AN2       BT
          1         2         D
          1         5         S
          1         22        S
          2         3         S
          2         6         S
          3         4         S
          4         5         D
          4         8         S
          6         7         S
          8         9         S
          10        11        S
          10        15        S
          10        28        S
          11        12        S
          12        13        S
          12        29        S
          13        14        S
          13        16        S
          13        30        S
          14        15        S
          14        19        S
          14        25        S
          15        27        D
          16        17        S
          17        18        S
          18        19        S
          18        20        S
          18        26        S
          19        23        S
          19        31        S
          20        21        S
          20        24        D
          21        22        S
          22        23        S
          28        35        S
          29        32        D
          29        33        S
          33        34        S
          35        36        S
          35        37        D
##XY_RASTER=
$$        AN        X         Y         Z
          1         1429      430
          2         1495      380
          3         1469      301
          4         1385      302
          5         1360      382
          6         1574      405
          7         1635      348
          8         1336      236
          9         1254      246
          10        1145      681
          11        1146      764
          12        1219      805
          13        1290      762
          14        1289      679
          15        1217      639
          16        1362      803
          17        1433      760
          18        1432      677
          19        1360      637
          20        1503      635
          21        1502      553
          22        1430      513
          23        1359      555
          24        1575      676
          25        1288      596
          26        1431      586
          27        1215      556
          28        1073      640
          29        1220      893
          30        1291      845
          31        1361      720
          32        1148      936
          33        1295      934
          34        1369      889
          35        1003      683
          36        931       643
          37        1006      765
##STEREOCENTER=
$$        AN        SD
          10        P
          12        M
          13        P
          14        M
          18        M
          19        M
          22        P
##$MOLFILE=  $$ Empty String
  ACD/Labs08221316222D
  $$ Empty String
 37 40  0  0  1  0  0  0  0  0 38 V2000
 1428.7769 -429.6899    0.0000 C   0  0  0  0  0  0  0  0  0  0  0  0
 1495.3616 -380.0551    0.0000 C   0  0  0  0  0  0  0  0  0  0  0  0
 1468.6417 -301.3250    0.0000 O   0  0  0  0  0  0  0  0  0  0  0  0
 1385.2577 -302.4213    0.0000 C   0  0  0  0  0  0  0  0  0  0  0  0
 1360.3220 -381.8177    0.0000 C   0  0  0  0  0  0  0  0  0  0  0  0
 1574.3818 -404.6253    0.0000 C   0  0  0  0  0  0  0  0  0  0  0  0
 1635.1947 -348.4663    0.0000 O   0  0  0  0  0  0  0  0  0  0  0  0
 1335.8485 -236.0301    0.0000 C   0  0  0  0  0  0  0  0  0  0  0  0
 1253.6469 -245.6282    0.0000 O   0  0  0  0  0  0  0  0  0  0  0  0
 1145.2090 -681.0027    0.0000 C   0  0  0  0  0  0  0  0  0  0  0  0
 1146.2946 -764.1180    0.0000 C   0  0  0  0  0  0  0  0  0  0  0  0
 1218.7047 -804.7137    0.0000 C   0  0  0  0  0  0  0  0  0  0  0  0
 1289.7068 -762.2371    0.0000 C   0  0  0  0  0  0  0  0  0  0  0  0
 1288.6105 -679.1218    0.0000 C   0  0  0  0  0  0  0  0  0  0  0  0
 1216.5336 -638.8055    0.0000 C   0  0  0  0  0  0  0  0  0  0  0  0
 1362.0847 -802.8328    0.0000 C   0  0  0  0  0  0  0  0  0  0  0  0
 1433.1191 -760.3455    0.0000 C   0  0  0  0  0  0  0  0  0  0  0  0
 1432.0336 -677.2408    0.0000 C   0  0  0  0  0  0  0  0  0  0  0  0
 1359.9136 -636.9246    0.0000 C   0  0  0  0  0  0  0  0  0  0  0  0
 1502.7455 -635.0544    0.0000 C   0  0  0  0  0  0  0  0  0  0  0  0
 1501.6599 -552.8205    0.0000 O   0  0  0  0  0  0  0  0  0  0  0  0
 1429.8732 -512.7838    0.0000 C   0  0  0  0  0  0  0  0  0  0  0  0
 1358.8389 -554.7014    0.0000 C   0  0  0  0  0  0  0  0  0  0  0  0
 1575.4243 -675.6501    0.0000 O   0  0  0  0  0  0  0  0  0  0  0  0
 1287.5249 -596.0280    0.0000 H   0  0  0  0  0  0  0  0  0  0  0  0
 1430.8298 -586.0753    0.0000 H   0  0  0  0  0  0  0  0  0  0  0  0
 1215.4480 -555.7225    0.0000 O   0  0  0  0  0  0  0  0  0  0  0  0
 1072.8203 -640.3963    0.0000 O   0  0  0  0  0  0  0  0  0  0  0  0
 1219.6505 -892.9021    0.0000 C   0  0  0  0  0  0  0  0  0  0  0  0
 1290.7924 -845.3201    0.0000 C   0  0  0  0  0  0  0  0  0  0  0  0
 1360.9991 -720.0077    0.0000 C   0  0  0  0  0  0  0  0  0  0  0  0
 1147.5627 -935.9698    0.0000 O   0  0  0  0  0  0  0  0  0  0  0  0
 1294.9089 -934.0890    0.0000 O   0  0  0  0  0  0  0  0  0  0  0  0
 1368.8346 -888.7640    0.0000 C   0  0  0  0  0  0  0  0  0  0  0  0
 1003.4841 -682.7332    0.0000 C   0  0  0  0  0  0  0  0  0  0  0  0
  930.8053 -643.1371    0.0000 C   0  0  0  0  0  0  0  0  0  0  0  0
 1005.5155 -765.4723    0.0000 O   0  0  0  0  0  0  0  0  0  0  0  0
  1  2  2  0  0  0  0
  1  5  1  0  0  0  0
 22  1  1  1  0  0  0
  2  3  1  0  0  0  0
  2  6  1  0  0  0  0
  3  4  1  0  0  0  0
  4  5  2  0  0  0  0
  4  8  1  0  0  0  0
  6  7  1  0  0  0  0
  8  9  1  0  0  0  0
 10 11  1  0  0  0  0
 10 15  1  0  0  0  0
 10 28  1  6  0  0  0
 11 12  1  0  0  0  0
 12 13  1  0  0  0  0
 12 29  1  6  0  0  0
 13 14  1  0  0  0  0
 13 16  1  0  0  0  0
 13 30  1  6  0  0  0
 14 15  1  0  0  0  0
 14 19  1  0  0  0  0
 14 25  1  1  0  0  0
 15 27  2  0  0  0  0
 16 17  1  0  0  0  0
 17 18  1  0  0  0  0
 18 19  1  0  0  0  0
 18 20  1  0  0  0  0
 18 26  1  1  0  0  0
 19 23  1  0  0  0  0
 19 31  1  6  0  0  0
 20 21  1  0  0  0  0
 20 24  2  0  0  0  0
 21 22  1  0  0  0  0
 22 23  1  0  0  0  0
 28 35  1  0  0  0  0
 29 32  2  0  0  0  0
 29 33  1  0  0  0  0
 33 34  1  0  0  0  0
 35 36  1  0  0  0  0
 35 37  2  0  0  0  0
M  ZZC   1 15
M  ZZC   2 16
M  ZZC   3 17
M  ZZC   4 18
M  ZZC   5 19
M  ZZC   6 30
M  ZZC   7 31
M  ZZC   8 32
M  ZZC   9 33
M  ZZC  10 9
M  ZZC  11 8
M  ZZC  12 7
M  ZZC  13 6
M  ZZC  14 5
M  ZZC  15 10
M  ZZC  16 14
M  ZZC  17 13
M  ZZC  18 12
M  ZZC  19 4
M  ZZC  20 11
M  ZZC  21 1
M  ZZC  22 2
M  ZZC  23 3
M  ZZC  24 29
M  ZZC  25 5a
M  ZZC  26 12a
M  ZZC  27 28
M  ZZC  28 25
M  ZZC  29 22
M  ZZC  30 21
M  ZZC  31 20
M  ZZC  32 34
M  ZZC  33 23
M  ZZC  34 24
M  ZZC  35 26
M  ZZC  36 35
M  ZZC  37 27
M  END
$$$$

##END=$$ End of the structure block
##TITLE=7tm65C2 autoshim $$ Begin of the peaks block
##JCAMP-DX=5.00 $$ ACD/NMR Processor Academia Edition ${product.year} v 12.01
##ORIGIN= 
##OWNER= 
##BLOCK_ID=2
##DATA TYPE=NMR SPECTRUM
##DATA CLASS=PEAK TABLE
##.OBSERVE FREQUENCY=300.03189
##.OBSERVE NUCLEUS=^1H
##NPOINTS=47
##FIRSTX=1.10991001
##LASTX=7.26038313
##MAXX=57282.47265625
##MINX=1346.85412598
##MAXY=0.00000000
##MINY=0.00000000
##XFACTOR=1.0000000000
##YFACTOR=57282.472656250000000
##FIRSTY=23732.12890625
##XUNITS=PPM
##YUNITS=ARBITRARY UNITS
##PEAK TABLE=(XY..XY)
1.10991, 0.4143
1.45086, 0.4378
1.57971, 0.3949
1.62376, 0.0865
1.66226, 0.0452
1.78035, 0.0255
1.78962, 0.0283
1.81308, 0.0235
1.82296, 0.0284
1.91204, 0.0243
2.07596, 0.033
2.08585, 0.0376
2.09457, 0.0367
2.11251, 0.0569
2.13766, 0.0457
2.14745, 0.0518
2.15099, 0.0456
2.15962, 1
2.17001, 0.0358
2.19191, 0.1235
2.26046, 0.0336
2.275, 0.0333
2.29621, 0.0928
2.32924, 0.0661
2.38056, 0.0359
2.39795, 0.0386
2.4258, 0.0349
2.44321, 0.032
2.73004, 0.0372
2.7517, 0.0271
2.75639, 0.0312
2.7861, 0.0284
3.72937, 0.9205
4.54484, 0.0905
4.56182, 0.0902
4.59276, 0.0433
4.60849, 0.067
4.62073, 0.0432
5.07925, 0.0314
5.11166, 0.0423
5.14659, 0.0298
5.54016, 0.0373
5.55743, 0.0454
5.57944, 0.0437
5.59664, 0.0377
6.21479, 0.1698
7.26038, 0.9713
##END=$$ End of the peaks block
##TITLE=7tm65C2 autoshim $$ Begin of the data block
##JCAMP-DX=5.00 $$ ACD/NMR Processor Academia Edition ${product.year} v 12.01
##BLOCK_ID=3
##DATA TYPE=NMR SPECTRUM
##DATA CLASS=NTUPLES
##ORIGIN=mercury
##OWNER="
##.OBSERVE FREQUENCY=300.03189
##.ACQUISITION TIME=5.46079
##.ZERO FILL=0
##.SHIFT REFERENCE=INTERNAL,  ,16384, -0.4986
##.OBSERVE NUCLEUS=^1H
##.ACQUISITION MODE=SIMULTANEOUS
##SPECTROMETER/DATA SYSTEM=??
##.SOLVENT NAME=5
##.PHASE0=0.00000000
##.PHASE1=0.00000000
##NTUPLES=NMR SPECTRUM
##VAR_NAME=       FREQUENCY,     SPECTRUM/REAL, SPECTRUM/IMAG
##SYMBOL=         X,             R,             I,             N
##VAR_TYPE=       INDEPENDENT,   DEPENDENT,     DEPENDENT,     PAGE
##VAR_FORM=       AFFN,          ASDF,          ASDF,          AFFN
##VAR_DIM=        16384,         16384,         16384,         2
##UNITS=          HZ,            ARBITRARY UNITS,ARBITRARY UNITS
##FIRST=          2850.69287109, 9.30840206,    0.00000000e+0, 1
##LAST=           -1.49607178e+2,1.43206179,    0.00000000e+0, 2
##MIN=            -1.49607178e+2,-2.00488647e+2,0.00000000e+0, 1
##MAX=            2850.69287109, 57282.47265625,0.00000000e+0, 2
##FACTOR=         1.0000000000,  0.0001000000,  1.0000000000,  1
##PAGE=N=1
##DATA TABLE=(X++(R..R)),  XYDATA
2850.7I3084L5802j36046j14565K8641J14565M2962p1603m2962K1481k1481TP1603
2848.5@M2962n7283P161M2962k1481j4321%TN7282P1604l5802q5924j4320M2962n7283
2845.7b1481p8763J00244L5802j21726%Q5924K1481j4321k1481J4321L5802k1481m2962
2843.4b8641j4321P1603P161j28886L5802J43206r3084p1603R3084l5802n7282J21725
2841.2D2962J07404p8763j43206L5801P8764p1603J4320K8642o4443Q5924L5801j50366
2839g8763P8763J00244j00244P160%p1603K8641m2961P160J43206j4321o4442N7282
2836.6E0122K8641p8763o4443M2962L5802l5802N0122p160j21725P8763O4443j07405
2834.4f4443J07405Q5924k21970p1603J36046J07404J00245p1603j07405p160n7283
2832.4f4443L5802P8763j14565%J86168p1603j50366P8763J4321m2962R3084k1481
2830.2B1481j28886O4443R3084k1481%Tk8641k1481l5801L5801J07405K1481j28886
2827.8b1481j14565J07405Q5923j36045k1481J14565r3084p161K43451p161j21725
2825.8B8641N0122l5801p8764K8642p161n0122J4321P1603K1481n7283P161P1603p161
2823.4E7282p160P160o4442l5802p160l5802N0122K1481p1603K1481J14565K8641p8763
2821@n7282L5801K1481%J4321K1481L5801L5802r3084q5924L5801L5802p160o4443
2818.5g1603k8641J00244N0122k8641J00244j4320k14810k8641J28886k1481J4320
2816.4a4321Q5924p160k1481k8641o4443L5801J28886L5801j36045j64687P8763J93328
2814.2A21725j00244j36046J50367N7282j21725K8641P160o4442P8763M2962r3084
2812.2b8641n0122P160Q5924J14565q5924j36046p160J21725Tj21725j00244J00244
2810B1481n7283n7282J36046p8764k8641J57527j36046q5924J28886q5924N7283K07649
2807.8A79008j71848j07404J36046k1481n0123J4321N7283R3084j28886j50366J50366
2805.8@J14565p8763p161J4321o4443j4321J50367n0122k29130J36046J57527k29130
2803.6a00244K1481J64687j50367%J43206n7282P160N0122q5923l5802M2962R3084
2801.4I3084L5802j14565m2962K8641%L5802j4321k8641P160o4443l5801J00244K1481
2799B1481k8641%P160%TL5802l5802j07405L5802J00244p160j4321p160K1481P160
2796.3B8641j00244j4321J00245O4442m2961j28886K8641J57527j00244o4443J50366
2794.3G8763m2961p161J07405j21725p1603M2961m2961J00244P1603j57527o4443M2962
2792.1f4443N7283N7282p1603n7282J21725P8763q5923r3084N7282M2962p8764p160
2789.9d2962j4320p161P1603j00244m2962J86168m2962l5801P8763k07649k1481K29130
2787.7E0122k1481K8641P161j93329P1604O4442p8763R3084p160p161J28886j14565
2785.5B1481p1603N0122j36046K8641Q5924q5924J00245O4442j21725J4321L5801P161
2783.3g160N7282n0122q5924k8641P8763R3084o4442P160J21725k00488q5924J64687
2781.1@r3084L5802K14809j21725p1604J00245l5802J4321P8763k8641n0122j00244
2778.9e7282p1604N7283p160M2961J00245j21725n7283K29130Q5924j86168l5802J00244
2776.7G8763J4321o4443J4321P1603J4321P160K1481q5924j21725M2962O4442k8641
2774.5B8641J4321K8641m2962J4321O4443n0123p8763k8641%p160%K1480O4443L5802
2771.9F4443j00245j4320J79008r3084k21970J64687J14565k57771n7283J71848K8641
2769.9b1481N7283K1480j21725P161J14564n0122j07404L5801R3084n0122q5924P8764
2767.7b8641O4443K8641%r3084K1481J00244r3084j14565M2962K8641L5802L5801p1603
2765.4d2962n0122R3084N0122j4320j4321k1481P160K1481m2962l5801N7282M2962
2763.2E0122m2962l5801J4320K1481k1481l5801P1603K1481j00244p161R3084K8641
2761E7282n7282m2962P1603K1481j07404O4442J50367p8764n0122L5802p8764n7282
2758.8g1603J4321P160P8763P1603m2962k8641n0122n7282L5801J4321k1481K1481
2756.6b8641K8641J4321j4321p8763P160J07405l5802j00244M2962k8642k8641J21725
2754.4G160K1481m2962O4443j4320j4321N7282p8763%J00244j07404k8642P1604j14565
2752g8763p8764Q5924N7282%k1481K1481J4321o4443P161N0122k1481K1481p161m2961
2749.4e7282N7282K8641p160Tp1603K1480O4443k8641P160P161p8764O4443J28886
2747A28886k1481n0123J4321k1481n7282N0122R3084j50367p8763J28886p1604j07404
2744.8a43206Q5924p161K8641J28886l5802p1603p160j4321J4321Tk1481TN0122J28886
2742.3A28886r3084j64688J64688J00244j64687K1481R3084n7283n0122%Q5924J43206
2740.1B07649k1481j28886j00244p160J07404p160j14565k1481N7283N7282p160j4321
2737.9G160J28886K8641j14565Q5924L5801k43450n0122K00488%j36045K8641J00244
2735.7G1603k1481n7282j4321P160%P161p161K1481L5802l5802n7282P160P1603P8764
2733.1A07405m2962j36046j4321J00245l5802j00244J00244Tn0122TK1481N0122l5801
2730.7A4321j00245L5802P8763n0122r3084k8641J07404J50367%l5802P161q5924k8641
2728.4b8641K8641k8641L5801p160l5802N0123q5924k1481J79008j21726j43206J93329
2726.2A4321j4321r3084J64687K1481j07405k8641M2962J50366k1480j71848M2962
2724.1@L5802j21726n0122J14565P8763m2961m2962P160p8763N7282J71848p8764q5924
2721.8c5802R3084j4320m2962k1481m2962R3084P161j21726%m2962j4320J64687p160
2719.4A4321m2962J86168m2962j71847R3084p161j00244Q5924K1481p1604K1481p160
2717.2b1481n0122J4321N0122M2962k8642p160J28886p1604j71847J14565P1603j28885
2715e7282K8641K1481p8764Q5924J21725o4443j07404%N0122l5802q5923J4320J07405
2712.6@J07405j00245j36046J57527P8764j79008K8641J21725j4320n7283o4442O4442
2710.4G160O4443j14565K8641P161p1603J93328l5802k57771J86168J43206j57526
2708.4g160l5802n0122P1603J93328q5923p8764p160r3084J28886M2961j43206J36046
2706.2G1603P1603j79008K1481N7283p1603k1481N0122%n0122N0122P1603j21725j4321
2703.8f4443J00245q5924k8641M2961n7282K8641P161J4320J36046r3084j57527J21725
2701.6c5802K8642j00245J4321L5802K8641TL5802j4321n7283P8764%k00489P1603
2699.2h5924J36046o4443j4320K1481p161R3084K8642k1481p8764j43206J00244R3084
2697E7282j21725O4443L5802j50367P1603J21725j07404l5802L5802j4321N7283P8763
2694.8I3084n0122k8641K1481p161%K8641n0122%P161n0123L5802K8641k8641N0122
2692.3E0122l5801k1481J36046o4443j86168P160P8763P8764n7283j21725K14809J07405
2690.1A86168k14809K8641J43206n7282n7283k8641P160n7282p8764J64688P1603j21726
2687.9a4321K8642p161J4321J00244j36046l5801P1603r3084R3084P160k00488K21969
2685.7E0122R3084l00733L5802J00244o4443M2962p8763J4320J64687n0122j4320P8763
2683.5G1603m2962J4321K8641l5801k8642p8763P160N7283r3084n0122J64687J07404
2681.3A21725j21725n0122J07404n7282k8641K07649j57527k07649K14809%j28885
2679.3a00244J43206k1481o4443J28886K8641o4443p1603p160P1603o4443K8641J21726
2677.1A28886k14810n7282K00488k8641J4321%j86168O4443J79007m2962o4442k8642
2674.9c5802M2962P8764m2962n7283J4321Q5924p161j86168K1481J21726j07405k1481
2672.7i3084N0122j28885P1603J57526j4320j4321n7282p1603M2962J4320M2962P8763
2670.5G8763k8641p160k1481TP160o4442K8641J21725o4443p1603P8764P1603o4443
2668.1D2962j64687P160J50367P160m2962k1481n0122N0122J4321k1481K1481k1481
2665.9b8641N0122l5802j86168J36046J21725j21725J21725J00245r3084M2962n0123
2663.9E7282j00244M2962k8641K1481L5801r3084P8764Q5923n7282M2962q5924p160
2661.7g160K07649j64687j50367K64931n0122k00488J14565Q5923j4320k8642j21725
2659.7f4443N0122Q5924l5801J00244%k43451j4320J00244j21725p160J14564o4442
2657.5a00244K1481J71847l5802j43206K8642Q5923j4320q5924j4321P8764K1481m2962
2655.3b8641n0122K1481R3084K1480m2961P160p160k8642l5801p160L5801k1481K8641
2652.9a4321J14565p8763o4443J21725p160q5924k1481j4320J36046L5801j57527O4443
2650.7B8641p160p8763J50366n7282j36046J21725j07405j00244K57771K8641j14565
2648.7a4321P161r3084p161J64687Q5924p8763j00245P161p161M2962J79008j07405
2646.5G8763j79007J28885j4320j14565Q5923J4321p160j4321r3084J14565J4321j28886
2644.3a14565J21725p160p1603J57527n0122n7283Q5924j14565P160R3084j00244J43206
2642.1I3084J36046k21970q5923L5801k8641P8763J50367K8641j64687j50367P8764
2640.1e0122N7282P161N0122p161K1481k1481j00244J4321%o4443O4443N7282p160
2637.7B1481k8641l5802Q5924p160j28886N7282k1480n7283J57527j4321j50366P8763
2635.5d2962P8764j4321l5802p8763N7282P8764q5924j00244P1603O4443j14565P1603
2633.3e0122K43450j28885k14809J36045J00245k1481m2962n7283J07405M2962j14565
2631.3@J4321j4321k8641P1603r3084p160J21725o4443%L5802n7283%q5924n7282J57527
2628.6g160P160p160J00244q5924p8763K1481N7282J21726j4321r3084P160J4321O4443
2626.2A07405p161p1603L5802j28886p8763J93328n0122TJ36046j00245p160K8641
2624G160k00488J28885J93329j00245K8641p1603j36045J64687M2961p1603N0123P160
2621.8D2962P160m2962n7282Q5924p161l5801O4442o4442m2962O4443J4320P8764k8642
2619.4G8763j07404K8641m2962j4320J71847n7283j57526Q5923J43207n0123j50366
2617.4g1603M2962Q5923j21725j4320K8641n7283J71848L5801j86168N7283N0122j4321
2615.2G160K8642j43207P161J79007p160Tn7283p1603J50367l5802j64687N7283K1480
2612.8c5802Q5924O4443j86168K1481Q5924j14565Q5923J07405p8763R3084K8641j57527
2610.6@k1481N0122%l5801J4320M2962n0122k8641n0122m2962J36046N0122p8764L5802
2608B1481k1481j4321J28886j14565j57527Q5924P1603L5802l5802q5924J21726O4442
2605.8A00244j36046p160J00244J4321r3084p1603O4443p161m2961%k1481P8763L5802
2603.5A4321j07405J4321K8641K1481J07404j14565p160J50367j93329o4442J71847
2601.4B1481n7283N7283N7282j50366N0122l5801n0123J93329j57527j64687K79252
2599.4D2962K1481m2962P8763j50366K8641L5802j79008J21725R3084j14565P8764
2597.4A4321m2962j00245J64688j4321j14565O4443l5802P8764K29130p1604j43206
2595.4B8641O4443r3084j64687J21725Q5924q5924k1481%p160J14565J4320j14564
2593.2e7282K1480N7283P160l5801%J14565o4443TK00489n7283k36290J36046P1603
2590.8I3084j28886P161n0122j4321J36046m2962q5924Q5924N0122j4320P160N0122
2588.6I3084J4321p1603P160j4321o4443L5802M2962J4320M2962j00244p8763P8763
2586.4@K1481j07405P161J50366o4443k07649J36046J79008j21725k1481K1481m2962
2584.2e0122J36046P160p8763N7282j57527p1603J64687j4320N7282J14565j71847
2582.2g160j4321P1603o4443O4443n7282j28886J79008K1481j21725Q5923K1481n7282
2580g160j4321%J00244L5802p8763J4320j4320p1604L5802P8763n7282j71847n0123
2577.6b00489J14565Q5924O4443n0122o4443P8763k8641p1603J36046L5801p8763K1481
2575.4D2962p1603j14565N0122P1603N0122P161j4321K8641l5801p161j4320n7283
2573.2f4443J43206M2962k00488L5801O4443q5924O4443L5802j28886m2962N7283N7282
2571b1481n7282j4321K00489J4320j57527M2962N0122n0122j4320p1603J4320O4443
2568.8@%N0122o4443j14565J50367K8641j43206R3084Tj43206o4443Q5924P1603J4320
2566.3E7282j07404j4321K14809P161k43451K1481J07405j14565P8763J57527j64687
2564.3@m2962J57527n0122j14565P160J00244J00245P160j07405j43206p160R3084
2562.1@q5924K1481J79008j00244r3084%q5924J71847J28886k21970K1481J21725p8763
2559.7b1481K8641%q5923J4320K8641P8764P160m2962J79008p8763k43451J28886K1481
2557.3A4321j07405P1603k8641K8641J57527o4443j14565n7282K8641R3084j4321P8764
2555.1H5924N0122j50367K8642L5801n7282J36046j28886p1603L07893k36290k64931
2553.1b64931L22213P161j28886%j43206K29130J86168k72092O4443R3084j64687J14565
2550.9D2962P160j36046J00245N0122J4320J4321j07405K8642M2961p1603J4321k1481
2548.7b1481k8641K8641n7282L5801P1603p160Q5924J4320j57527j14564L5801J50367
2546.5C5802O4442%P1603j07404j00245R3084j00244j71847J36046J14565n0123j21725
2544.3a36046k1481J14565j4320k8642M2962p8763M2962J00244k1481R3084p160k21970
2542.1a36046M2962J07405q5924n0122R3084J07404p1603m2962J93329j14565k29130
2540.1a86168K14809M2962p1603K29130r3084k07649J21725p1603r3084J64687m2962
2538.1G160p1603J00245j4321q5924k1481O4443R3084k1481n0122%p8763p1603J14564
2535.7c5802J14565o4442j07405J00244J21726j21726p8763O4443k8642m2961Q5923
2533.7G160P8764q5924j00244J07404J57527q5924j57526j4321R3084N0122m2962p1603
2531.5f4443N0122J28886m2962j86168k1481J43206L5802q5924P160J28886k1481n7282
2529.3A4321J57526J4321j71847K8641n7283j57526J64687J07404j21725l5801k1481
2527.3g8763L5801J07405P160J4321n7283j00244J28885P8764j00244p161j4320P1603
2525.1H5924K8641k07649Q5924K36290j93328j07405J00244p8763j4321J00245l5802
2523.1@k8641K8641%k1481K8641L5802j57527j00244J64687N0122q5924j4320k1481
2520.7a21725P1603J07404k8641Tk1481p1603J4321J00244O4443p1603k1481Q5923
2518.5G8763j00244TJ64687k8641j07405J86168J4321j28886J4321m2962P1603J93328
2516.3B14809j86168j64687J57527l5802p1603K50611p160k93573P8764J36045j64687
2514.3h5924k1481P8764j14565P160J57527J00244K1481p8763n7283P1603N0123m2962
2512.1H5924j00245l5801L5801j21725%J93328n0122p1603O4443p8763N7282J57527
2509.9A36046p1603n7283l5801p1603J14565%j07405P1603N7283j4321To4442p161
2507.5f4443K8641K1481N7283l5802j4320J4320m2962L5802O4443J4320J4321k43450
2505.3a50366r3085L15054J4321j07405P1603j14565K8641J93329j71848j21725J36046
2503.3@K1481L5801N7283n7283o4442n7283P161N7282M2962L5801q5923p8764P1603
2500.9a4321J4321k8641M2962O4442j4320j28886N0122J64687r3084j28885p160p161
2498.7h5924J28886K8641j43206%k1481n0122R3084l5802%J07405n7283p160Q5924
2496.3D2962O4443K1481j93329k1481K21970j71848j28885J79008p1603p161J28886
2494.3F4443j36046n7283J00245J4320J4321P160N7283o4443j50366J50366P1603j57527
2492.1h5924L5802j4321k8641J71847J4321p160O4442j21725K1481M2962p8763J28885
2489.9A43206l5801k07649Q5923P1603n0122K8642n0123k8641N0122K1481L5802o4443
2487.7@m2962J07405L5801n7282r3084n0122J43206%n0122J57526m2961j07405R3084
2485.3I3084m2962q5924L5802P8763N0123j07405n7283N7283%J57527L5801l07893
2483.1i3084m2962Q5924j07405J28886J36046o4443m2962j07405R3084J36046j71847
2481.1e0122M2962R3084j93329J00245J28885j64687%L5802l5802N7283q5924l5802
2478.9a07405J43207l5802k1481O4443j07405j07404O4442M2962Uo4443p1603J21725
2476.5G160O4443j50366P160J28885k8641m2962p1603P161J14565j14565j07405K36290
2474.4E0122P1603j64687%J28886O4442m2961q5924Tn7282J21725K1481j57527J50367
2472A4321J64687k14810J4321J50367j28886p160J21725n0122r3084l5802P161K1480
2469.8c5802p160N0122J14565l5801k21970n0122K14809N7283n0122N7282r3084p1603
2467.6g1603J00244P161Q5923%j93328J79008R3084k93573O4443N0122j93328J64687
2465.4g160M2962j57527J50366k8641j71847J79007k1481k72091J57526K57772n7283
2463.4G1603n7282K8641p8764j4320J28885l5801m2962J43206o4443j50366R3084J07405
2461.2A28886P160l5802j00244J4321M2961j14564k1481J50366Q5924o4443n0122K8641
2459G1603p8763j07405O4443N7282k1481k8641p160L5801J4321N0122p160j64687P1603
2456.6e0122J93328j43206%K14809p1603q5924%r3084k8641P1603R3084n7282k14809
2454.2a71847P1603J71847p1603J4321L5801j28885k8642J4321J00244R3084j79007
2452.2g8763k1481J00244j07405M2962J4321j43206J57526J14565q5923%P160K1481
2450B1481J4321p8764%k8641K1481J64687j28886j28885K29130P8763p1603j14565
2447.8b1481j28885J57526P8764j21726Q5924P1603p8763p1603TJ00244K8641j21725
2445.6i3084J00244p160q5924J07405n0122TJ21725k1481N0122K1481j71847P160M2962
2443.2b8641N7282J21725j79007j4321K57771o4443n7282%j43206M2962%q5924J71847
2440.8G8763J21726o4443j36046j43206N7282N7283p161J21726n7283p1603J00244
2438.8E7282j21725n7282J21725r3084P160R3084%Tn7282p160O4442p1603O4443P8763
2436.3G8763j50366l5802O4443M2962J4321j28886%O4443k8641J50366K8641j50366
2434.1e0122P1603n7283q5923K14809K8641q5923k1481n7283P1603k8641j21725J00244
2431.9b1481k8641k1481J50366r3084p160J21725j00244N0122Q5924j07405j4320k1481
2429.7g160K8641p160j64687J50366R3084k14809J36046O4442k21969R3084J4320m2961
2427.5g8763J64687j00245o4442K36290k8641j79008p160R3084p161j28885J00244
2425.5@J36046j64687k1481J00244%p160j14565K1481J21725j50366K8641J64687j50367
2423.1c5802P161R3084j28886k1481L5802N0122P8763q5923%P1603p1603J4320M2962
2420.7E0122n0122j4321j4320j4321p1603k8641J71847k1481l5801K07649l5802o4443
2418.5G8763M2962j21725J14565%l50855J43206K07649j07405O4443r3084n0122K21969
2416.3A50366r3084P161J07404k21969J07404J93329j71848j4320k1481P160O4443
2414.3A14565k64931l5802J79008q5924N0122j00244j21725L72336N0122k64932P1603
2412.3c5802K8642N0122J14565j57527j4321P161p161J64687j64687j86168K36291
2410.3C5802N7282j50366j07405N7282K00489j36046j64687J93328%L5802J28885k29129
2408.1g8763p8764O4443k1481J36046n0122r3084J21725p1603J07405J43206k07649
2406b8641J21725k1481l36534L22213J64688l58016N7283k1481q5924L36534m2961
2404A07405k43451J43206K1481j71847p160J36045O4443n0122K1481k8641j43206P1603
2401.8g8763O4442j4320R3084n7283n7282N0122l5802N7283O4443p161J14565j36046
2399.6E7282j64687J28886n0122n7283J71848p1603q5924M2962p161P8764K8641k8641
2397.4D2962N0122r3084o4443j4320n7283J28886J43206K1481n7283j86168M2962J07405
2395.2F4443j93329M2962Q5924j21725J86168P1603k57771O4443K1480j07404J43206
2393.2@%j00244N7282k8641K1481O4443K8641J07404k8641j93328n0122J00244J07405
2390.8H5924j4321p8763p161J4321P160p1603K1481K21970p1603k07649J28885K1481
2388.6E0122j21725P1603k8641n0122J36045J28886P1603j28885j43207P1603n7282
2386.6@m2962Q5924q5924L5802J28885j00244k1481k8641j07405J07405p161j00244
2384.4a36046K1481P160J21726K8641j50367O4443k1481q5923K00488O4443p1603K8641
2382.2G1603j14565M2962J71847n7282l5802p160k8641K8641o4443o4442M2961J00245
2380H5924O4442k14809q5923K29129p1603j00244P8763j07404M2962L5801j07404K57771
2377.8A07405Q5923k50610M2961m2961l5802L15054l5802j86168J64687k8641k07649
2375.8g1603P160J28886L5801J4321N7282j71847j28886J93329l5802q5923J36045
2373.8G8763j07404K8641K00489k29130j4321J86168j93328n0122M2962n0123J28886
2371.8B1481l5802l5801J64687r3084j14565K1481TJ50366j4320k8642J00245j71848
2369.6a4321j4320J43206j86168N7282J36046j21725J14565n7283j86168J57527m2962
2367.6a4321r3084J36046k1481P161k8642q5923J21725n0122P1603K21969k86412p1603
2365.4i3084J50366j93328J21725N0123l00733J36045J21726p1603J00244r3084Q5924
2363.4A4321J93328k36290p161Q5924p8763J71847q5924k00488K07649k1481q5924
2361.4d2962Q5924p1603K8641j4321q5923J28885k8641m2962J28886q5924J4321L5801
2359.2E0122j50366J71847M2962j79008N7283j14565n7283J79008p8763M2961J07405
2357.1G1603j28885J4320L5802p161O4443j07404O4442J00245j86168P8763J07405
2355.1A07405j00245J21726l5802r3084%j93328K21969L15054l07893n0123J71848
2353.1A57527j36046j4321K1481N0122P161l65176L5801M15298j00244j50366O4442
2351.1a4321l5801M2962L5801k1481l5801p1603N0122o4443n7282K00488M2962p8763
2348.9g160p1603j00245J93329K1481k43451J79008J14565j28886J4321p1603J21725
2346.9B1481J21725k43450J50366J36046k64931J28885m2962k86412K64931J43207
2345.1A28886p1604%k07648M2961J07405j00244J79007l5801j79008J50367l5802K1481
2342.9@J21725j79007J36045O4443l22214J43206P8764j64687J64687p160j07405J4321
2340.7e7282m2962J93328P160k00488K29130J4320j86168P1603j43206p160K57771
2338.6A36046j00244j21726l5801K8641J28886o4443N7282N7283k72092J36046J57527
2336.6A07405j86168J64687N7282j43206J36046j36046j07405J28886q5924P8764j4321
2334.6@k43451K14810K8641j21725J93328j43206n0122L07893l5802m2961j50367k43450
2332.4b86412K79252N7282p1603K14809j86168j21725J50367p8764P1603k8641j79008
2330.4a79008K86413P160j71847J57526j28885p8764J50367j28886J4321P1603o4443
2328.4f4443P8764j50367q5924K14810j4321N0122K1481j43206J00244m2962o4442
2326.4a00244K00488p8763J14565J79008l65176p160K14809j21725k1481j93329l5801
2324.4b14809K86412j86168P1603L29374k86412%J50366k50610J71847J50367k21970
2322.3@R3084N0122j43206l5802o4442J07404J4321j07405J00245n0123k1480J14564
2320.2E7282j50366Q5924J36046k14810K8642N0122p161J57527j57527p1603J86168
2318.1A00244j50366K8641J36046j64687J00244J36046j21725l5802j21725K1481J57527
2316.1H5924j21726j14564l5802P1603K29130j21725k1481K29130k14810q5923K00488
2314.1A00244l5801J4320j36045j50367K43451o4443j36046K07649j07405k8641K29130
2312.1A36046p8764p8763p160n0122O4442j4320R3084K00488j00244q5924p160o4443
2309.9G160k1481j21725P1603J93329j21726o4442p161q5923J14564j4320n0122J71847
2307.7G1603r3084TP1603o4443P1603L5802TK29129j21725j14565P8764j86168J14565
2305.3C5802J00244l15054J57527J07405j64687K36290k8641k29130P1603m2962K1481
2303.3e0122j4321k8641L07893k00488k64932L86657p8764j21725K64932k21970o4443
2301.3h5924J50367j71848J07405o4443j36046L43695j00244j64687K14809j36046
2299.5d2962K8641J28886k43451M2962P8764J4320K29130j50366r3084R3084j86168
2297.4a00244L5801O4443P160K93573k43451k36290K64932j36046P160K14809j93328
2295.4b1481J14565M2962k29130K43450j4320j79008J50367j07405%N0122j71847K00488
2293.2G8763n0122k36290L00733p1603j86168K00489o4443Q5923N7283k21970K57771
2291.2A50366%k72091K36290l5802j00244J36046k14809O4442J36046k43450J07404
2289.2c5802M2962j28885Q5923j79007K1481J93328k43451N7283K79252n7282l5802
2287.2@l5802J21726P8763k72092J07405M2962k43451K00489j36046k79252K79252
2285.2a36046P160R3084K21970k14809J28885N0122k21969K36290j21725j64687K79252
2283.2A57527k07649p1603K07649P23191J976245K21970j983406o08626P160m08137
2281.3A4321J57526j93328j21725K72092l22214J21725L00733k57771J93328N0122
2279.5B14809k14809K50611j57527j71847J36045j28885J07405K8641j21725K00488
2277.7A43206k29130p160M08138l72336j14565K21969k50611J93329P8763k79252K79252
2275.6G1603J4321j00245K29130k50611j07404N0122j36046L65176K8641k72092J79008
2273.6G1603j79008n7282K79252k00489J43206J28886l50855K72092P160m00977K57771
2271.6b8641P1603j28886N7283j36046J43206J14565j14565J57527j36046TK00489
2269.6F4443j43206J00244J57527l29374P1603J07404j21725Q5924j28886N0122J28886
2267.6D2962k79252K21969J57527k79252K07649m2962j93328L22214j86168j71848
2265.8b00489K72092j07405%k1480j36046L07893m2962j43206J93328k29130p160K07649
2263.6I3084j28886J07405j21725j00244L22213l58015p8763M22458l93817N0122M08138
2261.5B21970l15054N0122M2962j64687K79252j57527q5924L00733k07649O4443J07405
2259.5A36046k64932K14810j21726k57771L22214j79007j4321L43695k79252K1481
2257.7g8763P160k43451M15298M2962k36290J50366k50610J14565K07649l93817K36290
2255.7b8641O4443l65176N08382J00244l00733J64687k57771j4321L00733k64931O4443
2253.7b8641K8641k36290J86168r3084n7283J64687k36290K14810J00244l43695L58015
2251.7E7282M2962l22214K29130j14565%K50611k93572J28885N0122l22214K93573
2249.6@l5802r3084L50856m00978p8763L93817l79497k1480K14809j28886K14810j14565
2247.4g8763j28886K57771k86412K8641K50611k64932J93329J21725j93328J50366
2245.6E0122j07404N7282J93328l79496J64687J57527m00977K36290J00244j86168
2243.8a14565J50367k43451P160K86413j86168N0122n0122r3084L65175k21969p1603
2241.8a21725K79252n08382P1603L43695l58016K29130J07405k29130K57771k50611
2239.9a79008j36046K72092j79008L43695J00245m65421M15298n7282l50855L65176
2238.1A28886l15054q5924M00978l22214J71847K1481m15298M86901j28885l22214
2236.3c79496M79740k64931R3084L72336o37268J79008K36290m72580L29374j07404
2234.4a71847k86413N79985j14565p8763J79008m00978J93329L5801l29374M15298
2232.6B1481k1481j07405K29130k43450K14809l5802m72580M86901p8763k64932N29863
2230.6B57771l93817j14565K57771n15542M51100K21969m00977P37512l65176p94794
2228.8f58748O73069k57772k14809N94306l43695J00244J57527l00733L65176l86657
2226.9b72092k14809O94550m72580M2961N15543n51344K93573Q5923n58504N15542
2225.1G8763k79252l65175O22946l43694L5801L72336m51099M15298L5801m51099N29863
2223.1B00489l36535k00489N51344n22702J00244K29130o08626N65664R3084m65420
2221.3c93817O01466k79252k29130N08382m51100J21726K72091l86656L65176j93329
2219.4f4443k57771M86901n08382L5802M51099n65664L36534Q5924n29863O30107j93328
2217.4i3084l50855N79985l93817N7282K79252n72824N01221N7283m86901O58748j64687
2215.4G1603j71847L79496o37267J57526K79252m22458O58749j43207n01221O51588
2213.6C22214l58016j4320L79496q37756L50855L29374o22946M72580j64687j57527
2211.7c00733O94550o58748J14565N15542q66398M86901K21970p16031P16031j21725
2209.9H5924l72336N08382n29863K86412L72336p37512N94306r3084o22947Q44917
2208.1C36535l72337k07649O37268o80229L86656K43451j002443O51588n7283n44183
2206.2f08626R02199k21970K36290O58749m72581J288856K64931j782917J43207l15054
2204.4I3084m22458Q16275p80474J43207O80229j002443N94305K21970q37756P80473
2202.6B86412n15542k43450J023924j002443J86168O30107j117008P73313K07649q01955
2200.7e72825Q01955o37268l5801J031084j045405N22703N51344j188612Q80718k86412
2198.9B1481q59237J210092p08871P1604J066886j281696N29863L43695j238733J159970
2197.1C15054l79497o94550J475024r45161j07405Q80718j238733R45161K50611j281696
2195.3g80474J338978n08382n72825J281696j260215M22459Q73557j661191J274535
2193.6D08138L15053j353298J467863p58993m79740J725634j145649M36779J890321
2192B506108L86657Q09115k513269j675512J696993j890321k8642J654032k169574
2190.3a224413R59482N44183j682673K176734o58748r38001K248337j947604K29130
2188.7b93573J439222k570550J811558O08626k040688K377222j410580q23436K656475
2187A754276k785361O44428J747116l057452K398703J86168k076489L623116j854520
2185.4E79985p44672L071773l401147J618229J639711l852246L329544j109848k355742
2183.7a224413N083819l530032j50366M188780n255666L272261J489344n620842O086262
2182.1D339147k506108k849803Q477806o301072J661192O916858r229638Q556569K212536
2180.4A1277487q857303J6117856p167470m238903K0564407k1631293J6941291K5025281
2179D8031353l5035392K03932750L39484570p6515039l05029179r2360821k5655390
2177.7E6852852m7193595J0797746q348921j1320448J3404098j1979197k57771P367958
2176.2I322722j0518494N699606O87390p196110P539805l436948k248337O243789n964537
2174.6A28886J102687K821162n513438M052735k86412l501392M460873k792521j14565
2172.9C58015L737682m503835J696994J525145l931009L150536p94795k241176L415467
2171.3B413024k377222J36045K706597l064612J711314R23680k706597K262657j088366
2169.6I16520j066886K549069k498947K50610J868841k241177J854521K07648k298459
2168d58260K004887j038245o87390K026368j747116Q44917J159970k148093J475024
2166.3A432062j64687j303177K226857j274535l72337K806841q37756k43450l86657
2164.7A883161j883161J238733l43694q87879J403421j210092K1481J052565j482184
2163b07649R16520M08137j159970J238734o58749m94061J260214j446382K43450J052566
2161.2A152810j281696Q59237K8642r66642J296016p16031l93817J059726j131329
2159.5i3084M72580N51344j303176R23680p1603p16031J231573o37268k07649O65909
2157.7H16275j038245N94306J57527q44917J245894n51344o01466J317497r59481o4443
2155.9G1603R59482r02199N94305m2962r59481J109848m58260TJ009604r02199J79008
2153.9B00489P16031q37757O80230k00489p37512J031085p01711k29129J074046n08382
2152D86901J167130P23192j711314K72091k36290j031084Q66397m51099k21970R09359
2150.2G73313o65908K14809K07649q16275P94794n0122n01222P16031o94550j64687
2148.4a86168O22947o22947M00977N7283p16031P23191j93328k00489P01710o94550
2146.5a07405R3084M43940o30108O22947p160n94306O94550m51099j07405P30352p08871
2144.5b1481K29130K79252p87634P16031N0122m94061O73069n94306j86168N87145
2142.7D51099p80473K79252L93817o15787O15787p8764n37023N37023l86656K8641
2140.9i3084N08382n01222L86657J07405n29863N65664l22214k07649P58993n29863
2139A43206j4320L07893p23191M51099K14809n15542N22703k07649k00489M51100m65421
2137c5802J86168K07649o15786N51344J14565n15543L43695k14809P8763L93817m79740
2135A4321L15053N0122n37023N37023l07893l93817Q01955l72336l00733M22458l07893
2133g8763J36045P1604j93329N01222k93573k29130M15298l22214J93329K21969l79496
2131D2962L86657k36291l50855M86901m65420R3084N58504p58993K43451M22458o65909
2129b43451L79497J07405j93329N87145n15542k29130N22703n44184J14565L86657
2127.1C72336l43695L15054k21970l00733O15787k50611q5924M00978m58260P8763
2125.3A21725J28886l50855K93572j00244q5924L07894m22459J79008L58016n08382
2123.5g8763J36045J00245j43206M08137l50855k00489M08138j57527K14810J4320
2121.6C50855m43939L86657o4443k07649M43939m22458j57527L15054k79252L65175
2119.8B86412J07405m86901L86657j21726k29129M65420l22214%L50855m86901J43206
2117.8I3084R3084m79741L58016J43206j93328R3084k29130J43206N7282l29374M65420
2115.8B14809J4321l15054L65176k72092m2962M36779m29618n7283J79008k36290K79252
2113.8A36046k8641j14565L36534k57771R3084J64687n87145L07893L22214l72336
2111.9@K86412j28885l15054M15298j21725TJ50366j28885L22213r3084l50855M00978
2109.7C15054j57527j64687L43695l29375k1481K64932j86168J93328q5924k00488
2107.9b8641L22214k93573j14565L36535k21970J21725J28886k79252J86168j79008
2106.1b1481p1603N51344l15054k64931K29130j57527K36290J28886k29130J79007
2104.2B64931l43694j71848N37023j86168TJ28886j14565K36290k8641j57527K86412
2102.2B64931k64931k1481L43695l65176N0122K93573j79008J43206j71847TK93572
2100.2B14809k29130N0123K07649l93817L00732J43207m43939K79252k1481j64687
2098.4e7282K29129l58015P8763K72092m36779L43695K29130n29863J93328L5802j07405
2096.4a07405K64932l00733J00244L86657l58016O4443J07405k14809K29129r3084
2094.5G8763k1481J57527m00977K21970K93572m22458K21970P1603k86413K21970k21970
2092.5h5924r3084L58016k36290K8641L5801k72091M00977N0122l22214L22214J4321
2090.5B00489j4321N0122m00977J79008J28885l93817K29130K8641j71847L22214n0122
2088.5A07405l5802J07405k64932J64687J79008k43450J4320%N7283K1481j93329K50611
2086.3A64687K1481k50611L43695j14565k93573K64932j64687j36046J28885j00244
2084.5a36046K86412p8763l36534L72336j07405j71847M36778j93328r3084J93328
2082.6A71847k14809J43206n7282k07649M58260j14565k36290L22213k72091q5924
2080.8i3084K64931k50610M2961P8764k1481K72092l15054j64687L36534k36290J4321
2078.8g1603J36046k57771K72091R3084k14809J43206k86412m2962M79741j86168n0122
2076.8A4321J50366j86168J28886%p8764J93329j86168M2961J64688k64932J50367
2074.8A28886P8763j28886L00733k64931n7283N15543l22214M94061J868841M58259
2072.9C071772j174290j202932l65176K00489l07893k07649K07649j28886%Tj21725
2070.9b8641K14809j79008j00244L50855l29374j50367L29375k29130P160J71847n7282
2068.9@K07649j93328j79008K93573j28886Q5924K00488m51099P1603K21970k57772
2066.9a28886J07405K1481n7282J86168q5924J00244M2962l22214J93328N0123k72092
2064.9a64687K14809P160k8641N7283k86413K14810J21725m72581K21970Tk36291J21726
2062.7g160n7283n0122J71847j28885J14565Q5924j93329J21725j14564m2962L15053
2060.6B14809k43450K1481K86412l50855K8641J79008k64932J28886Q5924p8764N0122
2058.6E7282k86412P1603K79252k07649N7283L5801j21725L22214n0122k79252J57527
2056.6C5802%l5802Tj57526K64931J28886j93329O4443l5801p161M2962j64687J07405
2054.2A4321J07404j00244R3084j57527o4443K43451j14565%Tk36290K93572J57527
2052B36290j86168J50367k00489j36046M22458o4442k21970J28886m2962j50367j21725
2050a86168J28886J50366k36290J14565J93328k64931J00244J50366j36045Q5923j00244
2048@j4321J00245k64932J79008J93328l22214J28886K1481j36046K79252j79008p8763
2045.8i3084L22214l29374p8764K14810j07405K43450p1603k43450L72336n0122o4443
2043.8A14565K00489l72336J43206L29374m36779m2962k1481j57527L93817q5923o4443
2041.8@L58015l43694p1603L43694k50610n7283O4443n7283J57527p1603M2962J36046
2039.6B50611k86413O4443K1481k57771K07649n0122q5924K93573k50611p160K72091
2037.6A71847k72091J79007K21970l15054J43207k1481j21726K43451l15054q5923
2035.7a71847M15298k07649l5802J07405l07894K29130K64932k79252j21726m2961
2033.9a50366J50366K07649j64687j07405p8763P160K07649r3084n0122N0122j36046
2031.9a57527L00733J07405l72336J57527J28885j07405J86169j79008j71848J50367
2030.1D2962p1603N7282N7283o4443K79252N7282n0122L00733Q5924J14565k1481m65420
2027.9C22214P8763L65176l5802q5923l07893k57772O4443n7282k1481j00245q5923
2025.9a21725K72091r3084k21969K07649m2962P160Q5924k43450J93328J50366l22214
2023.8a28886J36046P8764k00489J21725m2962n0122N0122j86168K50611K00489l29374
2021.8a00244P8763J36046k07649k1481O4443TK8641n7283P8764r3084j07405J57527
2019.6B1481m2962N7283R3084k21970J93328R3084l93817J14565J50367j28886L5802
2017.6b8641r3084J28885K50611k64931l5802J14565j28885N0122p1603p161J64687
2015.6G8763k21969J43206L07893k86412J50366K86413j79008K07649N0122l50855
2013.8A86168N7283P1603L5801N0122k29130K1481M2962k21969K1481k1481p8764J21725
2011.6E7282n7282p160J71847p160m2962k8641P8763O4443k07649N7282J71848j86168
2009.4F4443M2962J43206j64687r3084j4321J00244n7282k86412J71847J50366p8763
2007.4b1481K64932p8764k50611K29130m2962p1603L5802l29374K14809K86412l79496
2005.3a43206J07404K07649k29129N7282%l5802K07649o4442j07405m2962k8641K21969
2003.1A50366p1603q5923K00488k14809K1481K72092l07894J00245K00488m51099O4443
2001.1a21725K43450j64687P8764l5802j28886J71848r3084o4443J79008%K8641Tj21725
1998.7@p1603j14565N7282J28886J4321O4442j50366j28886J71848n7283k8641Q5924
1996.6b8641j93329J21726J79007j50366J86168J14565l29374K1481J86168p161j00244
1994.5@j4321K07649q5923k50611J50366%j43206J00244n0122N7283J57527j14565
1992.3A4321M2961K1481j21725N7283n7283K8641K00489j43206j4321Q5924j79008
1990.3f4443J14565P8764j28886J07405j71848j50366K93572n0122j36046J07405m2962
1988.3d2962P1603Q5924j86168p160J36045N0123j36046j57527K07649J07405k43451
1986.3a14565j4321J28886P160k1481q5923L5801J4321j00244O4442p160J00244K79252
1984.1B86412k14809TJ71847k8641p1603K1481o4443Q5924L5801k1481M2962p1603
1981.9d2962P1603J07405j43206P160%p160J71847j71847j79008J86168n7282p161
1979.7f4443J36046j21725J4320%P161K36290k21970k36290L00733P1603p160R3084
1977.5B07649j79008p160O4443p1603N7282j00244n7283J28886l5802N7283l5802j50366
1975.3a21725K64931%l50855J21725J14565k8641P8763n7282j4321P161p161J64687
1973.1A71847j71847j14565K72092j21725j07405K29130j14565TP1603m2962M2962
1971.1@p160n7283R3084k8641n7282J4320m2962J07405K8641j07404K1480p160N0122
1968.7G160N7283j00245J00245k1481k43451J36046J28886p161J36046j36046j50366
1966.7i3084M2962j21725O4442J36046n7282J14565J36046j57527k00489k1481K36290
1964.7G8763%k14809P1603m2962k8641K43451j14565n7283K21970k29130j00244K21969
1962.5E0122j14565n7282J07404p160J4321o4443N0122P8763j86168K8642J50366j07404
1960.3e7282K1480Q5924o4443q5923n0122J00244P8763k8641M2962j14565l5802J93329
1958.1H5924j14565k1481J71847j57527n0122j4320o4443K93573p1604l22213J86168
1956.1g8763N0122k8641J71847j14565l5802J4321p8763L29374k1481l93817J79008
1954.1g160P8763j21725K29130M2962j07405m2962q5924N7283n7283p8763K50611P160
1951.9A64687o4443K14810k1481p161K00489R3084n7282k07649n7283J00244j79007
1949.9A79008j14565O4443p8764J4321p8764n7282K36290k8641j28886J50367p1603
1947.8H5924o4443J14565q5924j07404k1481M2961N7283n0122N0122K8641j86168L5802
1945.6a00244N0122m2962J57527p161o4442K8641j43206J4320J00245o4443J79008
1943.6A07405R3084j79008k1481m2962J4321N0122k8641J64687p8764k43450K50611
1941.6H5924l5802j79008L15054p1603k50611J43206N0122J07405j4321k64931J64687
1939.6E0122J07405j71848K8642p8764M2962J86168k43450r3084K14809P8763P161
1937.6A28886k21970o4443K86413%Ul07894J28886J28885k57771J28886J07404j14564
1935.2e7282J07404k1481j14565o4442p1604K21970k8641k36290J93328P160o4443
1933.2a28886K72092o4443p8763J43206q5924p160K1481k8641J21725j64687j14565
1931.2a14565K64931j4320j36046O4443K1481M2962r3084TQ5923K8641Q5924o4443
1929G8763k14809K14809P161k21970K57771j21725k93573L79497N7282j86168J64687
1927A21725j07404j21726P8764r3084N7282Q5924n0122P8763m2962p1603J14565P160
1924.8E7282j21725p1603O4443K8641j50366J50366K14809j14565J00245K8641k64931
1922.7g8763J50366N7283k93573P1603O4443j43206Q5923J43206N0123j43207j14564
1920.7a50366K14809j4321k07649J28886P8763k8641N0122k1481J07405J4320k79252
1918.7a07405k8641J36046n7282q5924j4321J07405J50366k8641j36046m2962R3084
1916.7a4321k1481j00244R3084N0122%O4443r3084P8763J79008l07893o4443K86412
1914.5A50366j57526p8764J50367p8764K1481p160o4443J71848j4321o4443J00245
1912.5A28886r3084q5924o4443l5801J50366k8641%J14565j86168k8642P8764p8764
1910.3a28886J79008n0122j71847L36534%k07649J57527p1603P160J00244l00732P160
1908.1a43206J57527o4443J14565p1603n7283K21970j50367l5801J79007j28885Q5924
1906.1A07405J4320j86168K43451M2962j36046K21969o4442j36046N7282n7282J71847
1904.1B79252n7282l22214J93328J00244k21969J4320L5802P8763P161j36046J36046
1902.1A07405j4321j79008K07649P161j07405J36046j4321N7283J4320j36046K29130
1900C07893K1481l65176K1481R3084m2961P160n7283R3084P161j21726K07649O4443
1897.8B36290j43206L5802k36291j00244L36535%j36046J00244TM2962p1603j07405
1895.6E7282j4320N7282J86168n0122j93328J21725K1481r3084j4321j07404K57771
1893.6B29130J79008m00978N7283J64687l07893J43206L22214L5801J86168p1603j21725
1891.6D15298K43450m2961j93329k8641j00244n0122l5802p160%j57527K8641J28886
1889.4B00489r3084l5802p8763j07405J43206L5802k8641P1603j4321O4443o4443n7282
1887.2C5802K79252j43207k64931K64931l5801j21725K72091j14565j50366K00489
1885.4B21970n7283j00244R3084Q5924J4320p1603P160J4321m2962P8764p1604K8642
1883.2B00489K86412n7282J4320K57771r3084p160N7282j71847J86168O4443k79252
1881.2D58260J4320p160K8641J86168j50366r3084j4321j36046J86168K8642n7283
1879.2D43939K86412p8763K8641L79497k43451p1603L58016k57772j79007O4442k57771
1877.1D72580p160K1481l07893j4321J28886l5802K1481J14565P1603%K8641j4320
1874.9D79741j00245P1603R3084o4442L5801J4321L5801J07405j07405K1481J71848
1872.9G58993k1481P8763j4320j14565K79252Q5923k07649Q5924L5802n7283P8764
1870.9I88123k8642N0123P1603N0122K14809Q5924J28885K79252O4443J71848K79252
1868.9B355742K07649L79496J64687%L15054K93572L65176M36779K93573N79985O08626
1866.9F000339P01710J396260J696994K577711M324827O508722J0239240J3110525
1865.4D6556328J3984082J5373184J4048525P282041j632558j0239239j5315898j5695401
1864E4361064j5050969j3153486r458768o530202l794964j854520j596749p30351j71848
1862.3B019207n94306j50366q5924l50855K29130K1481m36779p160M2962p1603p161
1860.3F08626j07404J4320P8764m2962q5924j00244N0122p1603l22214%J07405r3084
1858.1C5802N7282K1481n0122J00244k1481j36046o4442N0122J64687%j14565M2962
1855.9H5924N0122K8641n7282r3084P1603j4321o4443O4443o4443p160O4443o4443
1853.7@J00244J50367k8641p161r3084p160P1603q5924K07649K72092j86168k1481
1851.5C72336J93328k1481j14564k79253k1480K72091k00488k21970J36046n0122k8641
1849.5C5802J50366n0122j36046p8763P1603J21725p8763k1481P1603%J00244r3084
1847.3I3084j86168P1603p160j4321K8641j07404Q5923O4443j43206J43206O4443j93328
1845.1a00244O4442L5802O4443K64931j43206k36290J14565n0122k64932p1603J50367
1843.1a71847K14809P1603j36046r3084P8763%p8763J57527J14565j36046N7282k1481
1840.9E7282j71847K57771J43206k64931k1481K8641p160J21725p8763p161J43207
1838.9B00489j4321O4443p160k1481K72091K8642k64932r3084Tp160L5801p1603J00245
1836.5A28886k8642j71847J21725R3084k8641N0122j64687j21725J07404Q5924Tj28886
1834.3B8641j36046J86168K1481j79007Q5923J79008P160j64687j43206P160L5802
1832.3g1603J50366R3084j79007p161O4443q5924J50367K1481l15054p8763J00244
1830.3a57527O4443J4321J4320J71848j00245k57771K00489%j93329K43451%j79008
1828.1a79008J71848%j00245%q5923Q5923J36046P161j4321r3084P1603Tk00489Q5924
1825.5d2962J64687j50366k8641k8642L5802K43450j36046j14564J86168p8764N7283
1823.5A07405J86168k57771j50367Q5924p161K8642n7283p1603J36046K8641r3084
1821.5f4443k8641K8641J43206Q5924j00244j14565j4321J00245K1480J4321R3084
1819.5A64687j50366r3084J93328j4321j28885J4320K8642J50366j4321j93328M2962
1817.4@M2962l5802P161j14565P160J79008N0122k8641j28886m2962J28886n0122p161
1815.1G160J07405j07405%N0122r3084J14565J4321j36046K1481p8763P160J14565
1812.9B1481j14565N0122J43206p8763P160n7282l5802J43206j50366p1603J86168
1810.9D2962m2962Q5924N7282k00488N7282P160k07649J00245M2962p8764R3084P1603
1808.7B8641R3084J4321p1603K8641q5924J4321J28885j71847k8641J64687p1603O4443
1806.5A07405k8642k36290J57527M2962k07649J50366L5802r3084J86168L5801p8763
1804.4G1603P1603p8763j50367N7283P1603m2962j4321J4321o4443%J07405n0122k8642
1802.1c5802J50367p160j43207n0122O4443K8641j43206%J79008%K8641J4321p8764
1799.7G160J14565k8641k14809P1603P160j43206L5802J21725J28885q5923j07405
1797.7i3084K50611q5924k14809L22214m2962l15054J93329L5801j00244J00244r3084
1795.7d2962q5924K1481J4321J21725n0122TJ00244j36046o4442P8763k8641J50366
1793.5B8641M2962j71847P1603N0122K1481R3084j21725P160N7282o4442J64687n0122
1791.3A28886k43451J28886K1481p1604J71848k8641j00245p160P160J93329k1481
1789.2A79008k29130p160l5802%J57527m2962l5802L5802k8641K8641P160k1481k8641
1786.9b1481j28885M2961J00245K1481R3084j21726n7282J21725j86168P8764L00733
1784.8B43451k64932k8641K21969k64931n0122J79008m2962P1603J4320j93328r3084
1782.8b07649J4321J28885P1603M2962O4443k00489k1481K29130j21725p160P8763
1780.8G1603j93328L5801p160j14565K50611p160p1604K00489j93328q5924J14565
1778.8@j28886K64932J50366k43450J64687N0122M2962L93817j93328k43451J07405
1776.8C65176k43451P1603J43207l36535Q5924J50366j93328M2962j00245o4442J71847
1774.8I3084j57527M2962K50611j86168j07405P161p161J21725j57526q5924K07649
1772.8B1481j07405n7282J64687k1481Q5924J4320k14809n0122K1481N7282Q5924l5802
1770.6c5802%k1480n0123Q5924K1481N0122M2962k86412q5924K64931J28886M2962
1768.4A57527j07405j28885R3084L5801K8641%k14809p160P8763j21725R3084J57527
1766.2F4443k8641%K8641M2962o4443j50367%n0122K8641J64688k29130l5802M15298
1763.8A86168q5924j21725J36046l00733j21725L22214%r3084%k1481J07404p160j21725
1761.4a21725J64687J43206j43206p8764N7283M2962k8641P160K1481m2962n0122p161
1759.2c5802N0123j4321r3084N0122Q5924p160%p1604P161J57527j00245q5923J43206
1756.8H5924q5924k07649N7283J50366P1603o4443j4320P8763j4321P8764R3084j64687
1754.6F4443l5802j4320j57527J36046J79007k1481o4442j21726K1481Tj07404J79007
1752.4G8763P1603k14809R3084k1481k00488J93328R3084j14565J4321M2962J57526
1750.4A93328p8763k93573J07405P1603o4443K72092j4321k21969J28885P161j50367
1748.4d2962K1481Q5924P1603j36046k00489P8764Q5923J00245J57527j00245j14565
1746.4G160P161K1481P1603m2962j14565l5802N7283O4443r3084P160K00488j64687
1744.2a4321r3084K36291k14810j36046L22214n7282n7283J50367j36046m2962N0122
1742.2G160p1603J43206L5802k14809j4321R3084J07405J4320j07404R3084K1481j93329
1740h5924P8764J93328%j43206TP160%m2962J14565K8641k1481J14565K8642k8642
1737.4A00244P8764L5801j14565k14809%K21970M2961j4320p8764j86168J43207Q5923
1735.2A00244k57771R3084K07649j28885p8764k1481M2962R3084o4443P161K1481j07405
1733i3084J07405J21725j71848p8763J00244N7283j21725j50367K00489J86168j71848
1731a4321j07404K1481L5801J00245K8641T%j71847k8642J14565q5923k8642J64687
1728.6E7282M2962n0122L5802o4443j50367J07405Q5924k07649N0122K00489j79008
1726.6g1603j21725R3084N7282J21725q5923j14565K07649p1603k21970J86168J14565
1724.6I3084n0122J4320q5923n0122K8641k8641P8763J14565P160n7282k8641K1480
1722.4E7282o4442o4443M2962k8641Q5923Q5924k36290j4321K43451n7283q5924j4320
1720.2e0122n0122J00244M2962p1603p161J4321O4443J4320n0122M2962j28885j50367
1718b29130K36290J86168o4442n0123%j4320j36046m2962J86168m2962n0122J21725
1715.8A00244j36046o4442J36046n7283l5801k8642p160K29130o4443j79008K00489
1713.8I3084J4321o4443J21725j21725p8764O4443l5801K1481M2961R3084Q5924k36290
1711.6@q5924Q5924k07649O4443L00733n0122j00245k8641P160R3084j28885k8641
1709.4g8763K07649n0123n7282N7282q5923N7282N7283k79252j28886K43451J86168
1707.4A28886n7283n0122J00244%n0122L5802l5802O4443J00244j00244j4321P1603
1705.2A93328p160n0122j00244Q5923R3084k72091r3084J71847p160P1603J4320j36046
1703c5802R3084J21726j4321k1481j71847K8641J57527j36046%J86168j4321p160m2962
1700.6A43206n0122J14565k1481j86168n7282J43206J21725j14565K8641J36046k64931
1698.6g160j07405L36535K8641k29130q5924Q5924J93328k1481j4320J36046k07649
1696.6A07405j07405K21970J4320o4443j4320q5924J79008R3084j79008N7283L5801
1694.6B57771j50366K1481J14565P1603n7283j79008P161J36046Q5923P1603p160j4321
1692.4C58015n0122j43206K1481J00244P161N0122m2962j21725R3084N0122r3084m2962
1690.2A86168p160N0122R3084N0122j4321j07404k8641R3084P160J4321J71847M2962
1688E51344j07405P1603Tj71847n0122J71847J00244M2962p8763j64687N0122M2962
1685.8E29863n0122M2962p8764L5802J71847j86168n7282K64931j4321N7283J07405
1683.8H23436j43207J14565J71848k8642K07649K21970J21725J57527L5802K64931
1681.9A947604L65176J57527L93817M94061M29618N65665M08138Q23435J510825J532306
1680.1H628172K305620L351025L300902K785360J231572j066884k455987l315223l300902
1678.4A1463655k234017j782917j482184p37511n29863m36779k07649k72092j50367
1676.8C630276M2963J28885K36290K64932K50611K50610N15542Q66398Q95038J403421
1675H484966K413025L343863M510995M374949J933284p73313l093255m625559m260384
1673.3A2308571l257941k327100j202932q73558q09114l86657l15054k50610k36291
1671.7B649314l93817m2962J21726o4443J4320K8642N7282J43206J79008L93817TJ86168
1669.5C666078K14809L36535P30351R30841Q66397J682673K699436L508551M704323
1667.8A9339994M475194K219695o44426l594476n069499m374949l286582k176734j281695
1666.2E606522r30840l86657j57527l79496j28886N7283j36046q5924K21970M79740
1664.3D160139K72092J79008O30107O51589Q23435J568108J983405K677956L343864
1662.7A6289703K914246J990565J57527k112291l078932l494231l429788k226856j575268
1661E434675j367620p16031n87145n58504j79008l07893m36779j50366j4321j57527
1659.2I59481k14809m2962r3084k21969P160K8641q5923K8641p8764p160O4443k64932
1657G8763m2961K21969j28885N0122J57527k21970p160J50366r3084O4443N0122j64687
1654.8A14565j4321P1603k1481P8764J14565j50367j50366J50366L5802j21725J21725
1652.8B29130K1481j00245Q5924j00244j57527P1603K1481p160r3084j00245K79252
1650.8A50366J36046k21969N0122J07405l5802n0122j07405J14565R3084j07404J00244
1648.8B29130m2962j86168J14565j4321j00244R3084J00244J50367j28886k57771K00489
1646.8A57527k8641k21970K29130n0122j64687K36290n7283q5923J00244j50367O4443
1644.7B8641Q5924j64687J64687p8763l79497J71848J28885j14565J28886J4320p160
1642.7b1481Q5924j79008n7282K14809M2962p1603N7282Q5924n0122o4443P8763p1603
1640.5E0122j57527N0123N7282P160O4443l5801p1604k1480%P1603k1481p8764J21726
1638.2C5802R3084j64688j64687K1481P161p161J93329M2961k21969J28885K00489
1636.1A64687j64687K1481K07649j07405j64687J4321Q5923r3084j64687K00489J07405
1634.1A07405j86168O4442J07405k1481k8641k29130K8641K29130k07649J4321J71847
1632.1E0122k43450Q5923J43207k21970J36046L5801k50610J21725K8641TL00733j79007
1629.9C5802k50611J07404P161J28885J4321k00489K72092J28886l65176P1603J14565
1627.9F4443j36046J00244l5801j43206K29129M2962j93328P8763R3084r3084j14565
1625.9a07405l5801J50366P8764q5924%Tl5802P8764m2962j14565J00244P161n7283
1623.5f4443J07405m2962j36046P1603O4443N0122k1481j57527K8642J00244m2962
1621.5d2962j4320m2962k1481J57527K1480j00244N0122N7283l5802p1603%N0122j50366
1619.1a43206m2962L00733P1603j43206m2962j21725K1481J43206n0122k1481m2962
1617.1g1603q5924K21970P8763k57771k8641J57527N7282l5801p8764%M2962J4321
1614.9A4321%p8764N7283J86168p1603j14565%j00245M2962J14565j57527j07404J79007
1612.5c5802J21726q5924k07649p8763K00488K50611p160j07405N7283j4321j43206
1610.5e0122N7282P8764j43206o4443J07404J00245k1481j00245Q5924J21725j00244
1608.5G1603K1481K8641k07649j4320J71847k1481p1603J4321P8763M2962m2962J4321
1606.3H5924%j14565k1481Q5924O4442n7282k1481J36046J4320p8763Q5924j21726
1604.1E7282k64931N0122J71848P8763K1481l5802O4443p160j93328p8764P1603J21725
1601.9E7282R3084j07404k8641N7282j64687p8763J57526P161j43206k1481J64687
1599.9g160J14565J4320R3084p1603j36046J93329J00244j57527p160L5801p160n7282
1597.7A07405r3084J79007J36046j79008m2961p161j4320Q5923j28885n7283N0123
1595.7C5802k07649N7282K36290j64687k8641R3084j43206N7282J57527m2962n0122
1593.7@k8641K8641J00244m2962n7282p160J4320k1481j57526K8641J43206p8763P160
1591.3g1603J00244o4443L5802J28886l5802r3084N0122J36046n0122j14565K8641
1589.3E0122j07404j14565J57526O4443p160m2962j64687N7282J93329p161p160j4321
1587.1E7282Q5924K43451o4443j86168J07405P160k86413k14809P8764J57526k8641
1585d2962K8641J28886n0122j21725p8764K1481J50367j4321k1481N7282j57526p161
1582.8a07405K07649j14565j07404R3084K8641J00244M2962o4443K8642j07405j28886
1580.8a28886l5801Q5924K21969q5924j93328J93328P161j71848%j57526O4442L07894
1578.6A07405j07405TJ00245P160P8763n0122n7282J79007p1603j14565Q5924j14565
1576.4f4443k8641J43206o4443l5801L5801k8641J4321K8641J00244L5802o4443N7283
1574.2A28886k8642j00244P1603K8641P161n0123j36045J21725J07404q5923P8763
1572.2A43206%r3084n0122j07405J93329J79007j14565J71848l5802l15053J71847
1570.2A43206K1481k07649K00489P160k07649m2962p160K29130M2962k57771J36045
1568.2E7282L5802j79008J50367K8641n7282P8763j36046l5801J07404K1481P8763
1566.2A50366j00244p1603J36046n7283p160P1603j50366%To4443J57527J4320o4442
1563.8A4321M2961p1603M2962p160j07405K07649k1481j07404K07649j07405L5802
1561.8A28886K79252k72092p160K00488m00977p160L07893p1603K8641p160n0122R3084
1559.6B21970j86168k8642J57527j21725Q5924M2961j79007J71847M2962k50611N7283
1557.6A4321J07404M2962N7283p161k1481j79007p8764J36046p1603N7282K00489k21969
1555.4C5802k8642J79008q5924L5802Q5924j4321Q5924q5924p1603J4320j21725J21725
1553.2A50366J28886j71847R3084J79007q5923o4443%J00244P8764p161N7283m2962
1551D15298P1603J86168j86168%K43450j57526k8642J43207n7283J50367J00244j14565
1548.8G66153Q5924K8641J21725K29130m2962J71848K43450n7282K14809J57527n0122
1546.8A868841K64931K14809K43451N22702K64932M86901J117008J238733J575268
1545.1G797576K341421K806842K441665J274535L93817n7283m58259p66154j582428
1543.5A4191732k269818k119451k055009j833039j181451q09115n08382l86656m72581
1541.8B556230j86168k36290l79496%r3084j57527K07649K1481j28886%p8763J57527
1539.6A682673J28885k29130N0123K07648o4442K1481J79007K93573L65176J57526
1537.8B792520J28886L22214M94061O80230O94550R52320J482185J510825J124168
1536.2A0181959P37512O30108Q37755Q37756R02200J560947K162414K112291J374778
1534.5B1337720L43696L43694J174292J002441K1482j79009m86899k176733l214980
1532.9A8165704k162413j138490j503665k362901k749559k126612j338978j131328
1531.4C651758o87390k14809l50856k64931j4321k14809k57771o4443j4320L5801J07405
1529.4A711314q5924k21969N0122J64687j14565J4321K36290o4443j28886J14565TJ50367
1527.2A940444K50611K36290P1603O4443N65664O37268K07649N44183J117008J253054
1525.3F888217J661192K047848K248337K284139J489344O73069N44183J50367o44428
1523.7A7342268j603909k642154k978689k527589j918962j381940r23680n65664n08382
1522B291299m29619o4442n7283j93328p161n0122j36046p160p8763k1481K1481k07649
1519.9A059726j21726M2962m2962m2961j14565j36046j4321K8641m2961j14565k8642
1517.8D72580R3084j36045j71848n0122j71847J00244K57771j71847j21726P8764p1603
1515.8A07405M2961O4443j00244k8641K8641P8763L5802r3084J28885K1481k29130
1513.8E7282L5802K8641j28885Q5923p160p1603J00244o4442p161K36290N0123p8764
1511.6B36290k1481n7282k1481j4321J4321J00244K8641j21725j07404P1603R3084
1509.6B00489j07405m2962O4443m2962n0122K1481K8641P1603P160p8763p1603M2962
1507.4D2962J28885j07404p1603K50611M2961j86168N7283M2962o4443m2962j14565
1505.4b1481l5801J43206J28885j00244j14565K43451M2961l65175P8763Q5924k21970
1503.4a36046K07649N0122l00733J57527K1481j43206J36046j50367n7282L07893k1481
1501.4G1603j4321J28886p1603K1481p8764j36045N7282q5924m2961J43206k1481J4320
1499.2a4321k8641l5801K21969k8641j07405J71848j36046p8764J64688l5802P1603
1497.1A64687j14565l22214K64932J79007k00488J64687K8641k50611K8642N7282K8641
1495.1B8641K1481j43206P160O4443n0122R3084J00244j43206k21970P1604K29129
1493.1E7282j28885p1603L07893o4443k07649J00245p1603p8764J50367o4443j00244
1491.1a71847J07404J28886k1481p8764J07405j4321k79252M2962J64687o4442P8763
1489.1@O4443o4443K8641n7282p8764P8764N7282O4443j4321j14565j4320N0122P1603
1486.7G1603p8763j57527Q5924L5801p8763L5801j00244L5802K00488k1481J28886
1484.7A57527j4321l72336J93328J71848l22214J71847N0123l50856K64932K29130
1482.9A79008k00489K1481n0122n7283J79008p8763j28886R3084l5801J4320K79252
1480.8B14809N0122l50855q5923K29129j00244j14565J57527j43206j07405K07649
1479d2962P160P161P1603p1603K8641k8641j00245J86168K8642j79008K8641Tn7282
1476.6i3084p160J21725J00244k43450j28886K43451M2962%K1480j71847N0122Q5924
1474.4B1481j21725%K1481M2961J21726j14565p1603J28885%m2962n7282L5801P8764
1472.1D2962j43206M2962J07404j50366K00488J64687l22213O4442J43206j57526J07404
1470A00244p160j64687Q5924k1481o4443O4443p161R3084J4321r3084j4321j50366
1467.8a64687K1481J64687l5802J64687K1481l36534J36046J50366k21969P8763J36046
1465.8A14565j4321K8642q5924P160K8641p8763J36046k1481k00489P1603p8763j14565
1463.6b07649K00489P8763P160l5801j93328N7282J07405j28886N7283J50366k1481
1461.6G1603p1603l5802p160o4443J07405K50611n7283m2962P1604k50611p1603K36290
1459.4A36046r3084j71848K8642P8763O4443m2962%J36046p160p161n0122TJ57527
1457A79008o4443k29130O4443L5801p1603P8764J00244P8763j36045k00489Q5924J14565
1454.8C5802N7282O4443r3084%P8763n7282N0122l5802j57526N0122K1481k1481O4442
1452.5E7282l5801M2962R3084q5924K1481k1481j71847P1603J36046%m2962p8764P1603
1450.1E7282J64688J4320j07404k00489K1481K14809p1603n0122J00244j79008j00244
1448.1a36046J21725j4320%k8641j14565N7282P1603o4443p160J21725N7283k00489
1445.9a36046j21725J07405n7283K1481K21970%p8764L5802P160o4443j36046M2962
1443.7a57527K21970J4320p1603k8641j28885j4321K1481L5801J36046j50366j36046
1441.7b57771L43695J86168j57527n7283N0123J21725k1481k43451p1603J07405N7282
1439.6E7282l5801K1481J43206n0122j36046J43206j4320j93329J57527J86168p8763
1437.6B00489j00245p8763n7283J4321J64687R3084k07649%K36290j64687TO4443p160
1435.2g160P1603O4443j57527K1481J07404k1481J4321K1481Tn0122j93329m2961M2961
1432.9a07405r3084n7282Q5924J36045L5802q5924r3084n0122R3084J28886j21726
1430.8a28886q5923O4443l5802P8763P8764j79008r3084K8641P8764J43206k8641r3084
1428.6a71847o4443m2962J43206J4321r3084J14565m2962k8641J57526p1603M2962
1426.6d2962P8764k57772Q5924J79008k93573m2962J43207j4321J00244m2962m2961
1424.6a50366J00244n7283J07405M2962k14809J14565%k64932J50367%j79008K07649
1422.4a43206L5801o4442J21725j21725j4321J79008r3084TN7282M2962Tl5802K8642
1420e7282N0122j71848l5801N0122j36046J14565K43450j14564j64688P161L5801J28886
1417.8e0122R3084r3084j4321M2962j43206K1481J00244k00489%K43451p8763K1481
1415.6e7282J50366j86168l5802K00489q5924j21725J28886J07404j36046j71847K36290
1413.6B8641J57527k14809p161R3084J4321J28886k00489k29130K29130R3084j07405
1411.6a4321j4320m2962P1603P160%K00489r3084j28886K29130K1481j50366n7283
1409.4B8641n7282J79007N0123k36291J07405J14565j57527J4321J36046J93328k8641
1407.4C43695l50855j4321J00244j07404J36046Tj36046q5924n0122N0122P1603r3084
1405.2@N0122N7283n0123J21726%k8642K21970K8641j00244R3084TN0122K8641N7283
1402.6F22947R3084N0122J79008J50366P1603L29375K57771J79007M43940J28885p160
1400.6B498948L86657J50366j64687j14565k14809r3084K8641r3084q5924j57527j64687
1398.6A976245%P8764J07404k1481o4442K8641p1603J64687K57771k50611J93328O01466
1396.4C000169j57526p8764M36779J28886R3084J93328k8641q5924k21970j79007j00245
1394.4C000169l93816k57772m2961k64932k43450j00245P161P1603j64688k1480K72091
1392.4A861680N7283j00245%J86168K79252n0122J4321L07893J14565K00489K57771
1390.4C129055O4443M15298M00977P8763M72581O73069O01466P87634O94550R16519
1388.5H234355J489344J446383J303176J632550J918964J883160J775757J847361J453542
1386.9B2984592Q16275P23191K50610l93816k14810k36289m22458k07649j64688K50611
1385.1B3385569Q59238Q44915J117009J453542J489344J868842J854520J546625J589590
1383.4C6009194J145650O30107N01221R3083j21723Q5923J4321j28887k07649m36777
1381.6C7584463q52078j202932j281694j661194k133772j854519j575269j582426j238736
1379.9B4201843r16518o44429k43450n7282M2961L00735N72825N72824L79495M36780
1378.1B4645784J64687n87146q09114j109848j761436j811559j818718j883161j517986
1376.5A3511503j503665j424901r45161r02199p51832n58505p73313n37023k36290
1374.8E878614l86657j79008j00244k93573p8763J64687J14565N0122R3084K00488
1373E463315K50611M43940N29862L79497P66153J102688P51832R09359J381940J353298
1371.1A3332495J603910K198214K663635L000169L222141L644597M131497M231743
1369.7C8028401M160139L752002K921406J961924Q66397r3081r80962j890323k362900
1368D6363003k498950k405865k004885j904643j732796j167129r66643p87632l93818
1366.4C2500642j93328J50367M94060O15788R02198J131330J403421J811557J976245
1364.7D0792280K198213K355742K191055K069331J589590O58745k50610j475025k728076
1363.1D7401245l451269l931009m303347m539634m281865l615957l322383k892765
1361.6A7063016k155252j890323j618230j381939j396260p87634n44184r38000o44428
1360E706766m15297n15543j21725k29130m79741p8763j28886m51099l86657k43450
1358.1B656475j07405j71847j36046O4443j43207j79007R3084k1481n0123K1481p8763
1356.1A947604J4321p161r3084N0123k1481%L15053J14565k43450k14810j79007j71848
1353.9A510825j4320P8763j14565j93328N7282L5802n7283P161j64688j07404J86168
1351.9A224413k8641j00245J57527L5802q5924K1481k07649m58260p160M36779N7282
1349.9A045405j64687J14565j50367j86168K93573l5801j43207K36291k29130l15054
1348.1D65420K29130J50366j4320n7283p8763R3084j28886j36045J07404k29130j07404
1346.1B93573K86412o4443l5801J50366j14565m2962N0123L5801Q5924j71848j07404
1344C65176J43206n0122p161Q5924J4321J36046N0122o4443j00244j28886J93328L5802
1341.8F73069l00733J50367J00244k21970J50367o4443l07893J79007J86168j4320
1340E29863n7283o4442O4442j36045r3084K57771q5924j21725J93328o4443N7283K00488
1337.8F80229r3084K1481j07404j86168J71847n0122m2962J79008k21970j14565J21725
1335.8C58015p8763N7283n0123j43206J71848n7283p160K79252j28886n0122J14565
1333.8D65420k00489l5801K8641n7282O4442j93328P160K93573j79008l5801J07404
1331.8B64931k93572J00244L22214j57527m2962K8642o4443M2962r3084q5924O4443
1329.8H5924P8763K8641j00244P1603J57527k14809%K14809j14565M2962P160k36290
1327.6B1481J36046J07404j07404M2962r3084K1481K36290j21725j14565R3084N7282
1325.5B79252L5802j28886k8641J50366j28885n7283J07405p1603Q5924L5801k86412
1323.5g160p161J79008J4321j4321p160k8641q5924%J14565q5924o4443J43206P161
1321.1A57527N0122M2962k07649k8641P8763m2962O4443K1481k1481N0122n7282j4321
1319I3084j4321p1603Q5924p160M2962J36045j79007p161J86168j71847K1481J86168
1316.8C00733j21725j4321J4321k8642J43207J4320R3084P8764l43695k8641K36290
1314.7C43695j07405P8764J28885j64687n0122TN7282K36290j86168j71847K14809
1312.7C29374O4443%Tj00244M2962j4321j21725J21725J00244q5923K8641Tj28886
1310.3B64931n7282O4443p161N7283J28885q5923k8641J43206j07405j71847L5801
1308.3B36290M2962K8641n7282m2962O4443j00245L5802K21970r3084K1480J64688
1306.3E22703q5924R3084Tj71848J4321j21725j71848K14810k8642j93328O4443p160
1304.1B21970J07404J86168j28885p8764J14565L5802n7283j57526m2962O4442k1480
1302.1B43451L5801l5801p1604J00245P160j4321K1481r3084L5802k8641j14565J71847
1299.9B57771n7282k14810J07405m2962TK00489j21725p1603K21969P161q5924%TN7282
1297.3B14809N7283P8763J4321P8763L29374m2962k64931L5802j86168j64688K21970
1295.3C72336p8763j64687O4442l5801Q5924P160r3084J21725j71847j50367L50855
1293.3C07893P8764k00489O4443J50366%k36290k1481K79252j36046j57526J57526
1291.3B86412k1481N7283K1481j36046K36290N0122k43450P8763j07404j64688J36046
1289.3A93328l5801N7282J4321l15054Q5924K57771p1603l5802j07404m2962P1603
1287.3G1603j14565R3084J64687k00488%N0122j36046Q5924P8763k1481N0122p8763
1285.1D2962p8764L5802J14565J71847q5923j64687p161o4443N0123O4442r3084Q5924
1282.9G1603p1603j57527J79008p160o4443K57771%j79008k1481k8641p160p8764K8642
1280.5g8763K29129j21725j28885J28885p1603K1481J93328j00244r3084M2962%k1481
1278.3@j07405P161R3084k8642P161K8641Up8763R3084J00244j43206L5802o4443j50366
1275.5a50366J93328l5802r3084K50611j57527j50366J93328j71847m2962K57771n7282
1273.5C5802O4442K8642k14810J14565P8764j07405J21725j4320n7283J64687n0122
1271.5A64687k14809n0122J00244Q5924j36046j07405J79008J00244j86168j07404
1269.7a71847J57526k8641j50366J36046n7283j07405L29375N0122j57527M2962k36290
1267.7a93328p161L15054j57527K1481K36290j86168P161L5801j36046J71848p8764
1265.7B8641k07649K14810M2961m2961J4320j07404J43206M2962j21726J14565j36046
1263.6a4321j21725J57527j86168n0122J86168p161R3084j21725j28885K79252j50367
1261.6f4443j57527K72092m2962J4321P160l07893J50366J43207j14565J50366j36046
1259.6h5924r3084K64932j50367n0122J64687j43206L5802N7282l5802R3084j79007
1257.6a21725P160J71847k50610J28885J28886l00733L00733J57527l29375K00489
1255.8I3084n7282k21970K50611j64687p1603L07893k43451j07404K57771p8764r3084
1253.8a28886J4321P1603J00244j71847p8763J36046K1480R3084n0122j00244J64687
1251.7G1603n0122j50367Q5924L5802P1603J4320j00244J07405K1481j14565J07404
1249.7A00244K57771K79252j4320k57771n7283j07404j14565P1603j14565N7282J64687
1247.7B64931k36290q5923J36045L5802J36046K1481o4443P160j86168q5923J4320
1245.7d2962o4443J43207m2962j00245K14810k07649k21970L00733p160J4320J21726
1243.7A07405l15054o4443K29130p160M2962p1603n7283J86168l5801j4321N0122j36046
1241.5h5924P1603M2962p8763J43206j4321q5923J07404K8642K64931M36779J28885
1239.5I59481p8763l93817l65176P161j57527j00245P8764p8764J14565J4321k14809
1237.5b14809J57527O4442j50366M2962m2962J21725K43451j50367J4321L15053J21726
1235.4E22703M2961j28885k00489j21725j79008N0122J43207q5924n7283j07404J07404
1233.4a4321L43695j21725p8763L79496L00733L65176N7282n37023k00489j00244l22214
1231.4G1603p160o4443j71847J07404P161n0123N0123P160N7282l5801j21725k8642
1229.2a79008p160J64687J28886j36046n0122p1603n7283J64687M2962%P160j36046
1227a28886R3084J4321k14809J43206O4443o4443L65176L50855J07404o4442l07894
1225C58015j14564j28886k57771J21725R3084j28885P160TK1481j07405k00488J79008
1222.8a50366P1603j00245J50367j14565TK07649j21725p8764J57527m2962J21725
1220.8a4321P8764r3084J28885m2962j21725J36046P160J00245M15298L93817K79252
1218.8A267375P1603n7283l36534o44428j43206N0122k43451K1481j07404j50367L79497
1216.8A07405P160k00489J79008k00489j36046K07649k14809J4321J64687k21970J21726
1214.7a71847K14809n7283J00245K1481r3084j07405j50367J14565L5802j00244J64687
1212.7b8641O4443J28885K64932n0123J00245M2962m36779j64687n7283p8763K07649
1210.7g160r3084j14565K29130j07405j14565J86168k1481L5802K8641j50367K8642
1208.7a00244J4320j71847l5802K00489J64687j79008l5801J86168k86413j93328K29130
1206.7b07649k8641P8763J43206k07649k1481R3085K8641J21725j50366m2962J79007
1204.7a4321j57526j4321K21970l5802j14565k07649N0122K79252j00244l5802N0123
1202.7g8763k29130J07404Q5924k21970J28886L5802n0123J00245k36290P8763L36534
1200.6E7282j71847k8641M2962j43207J43207j21726j71847K57771j07405j00244K36290
1198.6a07405n0122K1481O4443j36046K1481k1481J14565J21725l29374N7282K72092
1196.6B8641k29130J4321Tj71848L22214P8763k72091%n7283O4443J36046j43206N0122
1194.2a64687K1481r3084J50366K8642J21725J64687k86412J57526M79741P160M79741
1192.2A066886Q66397J36046m79740o37268l93817k00489k86412%N7283j57527K8641
1190.2@k8641j14565R3084p1603r3084J21725K8641k1481j21725j00244J43206n0122
1188b14809k64932K8642K50610J21726j43207%J21726k14810j4320K21969j21725K1481
1185.8b07649K8641k21969J43206Tj28886N0123m2962k1481J07405j00245p160j4321
1183.6b72092p8763K29130n7283k43450R3084J4320Q5924N7283k21970J57527N0122
1181.6a86168j71847K72091p8763k00489L65176j00244k86413J50367p161M2962P1603
1179.6a28886j64687L5802L5801l5801N0122j4321J43207q5924k36290L29374p160
1177.6g8763l29375K29130l5801j43206K86412j4321p1603k8641j93328J86168P8763
1175.6a14565j79008O4443j28885j4321J79008j71848J4321N0122j43206K07649K1481
1173.5b14809p1603K36290j57527r3084J14565k00489J14565P8764k43451K00489L5801
1171.5b00489j93328J00244m2962O4443J00245j71848N7283j28886j14565M00977r3084
1169.5b21970k50610J64687j00245M2962K8641k50610K50610P1604j64688K72092r3084
1167.5b50611j50366J93328j00244J07404m2962l93816K21969R3084j36046K07649
1165.7b50611k57771j00244K72091k57771J36046L58016k00489K1481%p1603K21969
1163.7a28886n7282J14565J21725m22458J4321J64687j79008J14565j36046j64687
1161.8e58504K36290p8763K8641O4443k07649K21969P8764k8642L07894l43695k36290
1159.8e15542L93817j64687o4443J86168j64687O4443j07405n0122K93572m00977r3084
1157.8f22947M86901j64687L5802J14565l50856J86168R3084j57526L07893n0122j57527
1155.8b79252N7282j71847J28886N7282j21725K14809k50611j28885L36534k50611
1153.9d08138k8641J71848k57772J86168J14565j14565J64688k36291J07405L07893
1152.1G160l93817K29130Tn08382K43451J00244j86168M94061q5923k07649J28885
1150.1E0122l58015J71847K07649l50855K72092p1603l36535M15298n0122j07405J36046
1148.1b1481l22214J93329O4442l65175L07893m2962k1481M22458k79252K29130O08626
1146.1G73313K1481O08627k14810j102687O4442k00488l72336L86656l00733P161L00733
1144.1b8641m86901K72091K00489m94061K14809j28885j71848M36779k43451q5923
1142.2e15542J64687k64932J86168j57526j28886M94061l93817k8641O08626l86656
1140.4d22458R3084L50855l79496%j93329l5801M58259l36534J14565K93573m94062
1138.4e51344L86657O4443n22703M72581k21970k50611O08626l86656j4321K86412
1136.5a28886n15542L58016L5801l50855O01466l79496k50611O30107m65420J36046
1134.7c29374L86656n22702N01222J00244m29619N65665k50611P1603P94794k43450
1132.9F44428P30351J023924N0123J86168j324657j260215K79252p58993k8641N29863
1131.1G1603q09115M08138J28885n72824J074046l00733n29863J002443o58748j86168
1129.2c72336M36779r73802N08382L29374n01222Q09115o22947j50366J117008j059726
1127.4d79741P8764O01466r73802R59481K21970m29619J346138p87634M2962J446382
1125.6B026367j446382L00733P08871j159970J210092m86901p44672K148092q52076
1123.9A704154L29374J682672j954764J159970Q16275j804398K298460l36535k64932
1122.3C630276L759163j310337J439223L572993j618229M919131L859407K07649P418080
1120.6B5877356L36536L465588J3311013M732964K5684028M2260142O2488018J76566074
1119.2C54721719J72592070o8674531j89898535r8647578n3551954m6169672j3189292
1117.9E7182227j3611748j1284646J095527n699605j303176k00491q048186j381939
1116.4A6747963j775757m346308J381940j990566j689832J482183k613513j57526N65664
1114.8G604248k312779J231572j93328j661192J267375r80962l22214J009604j704154
1113.1C938170K93573L65175j338977R73802n79985r73802J274535p51833j4320J052565
1111.3D238903r73802O65909Q30596p30352J07404j066886o15786Q16275r52321j14565
1109.4B205375N65664o94549N79985l5802q09115O51588m43939l29374P58993m51100
1107.6A997726L15054M00977o87390N58505l5802n51344P87634l5801K50610J045406
1105.8D045575k93573k14809m36779r59482K57771j07404j93328N65664m58260j28885
1104B076490K21969o15786K43450J50367l58016M43939l79496l93817N08382l29374
1102.1A568108m2962J86168n22703K57771J4321l79496M65420q5924r3084L00733n08382
1100.1A159970K8641K07649m65420K36290M2962j93328M22458k57771k29130K00489
1098.3A152810k57771J79007M2962l36534L79496r3084j86168L86657l65176l5802
1096.4H66397M00978l72336N0122J71847k64931J57527p8764k1481K79252l00733M2962
1094.4I30840K36290k29130J50367l5802r3084L00733m15298P161Q30596K07649L50855
1092.4B241177K00488o87389l65176k36290j79008J64687k79252K8641K93573k93573
1090.6H87878L5802p160k72092L07893o4443j93328K50611k50611P160K72092k72092
1088.6G01710Q5924l5802k72091L07893q5924j21725L07893k57771%J79008l50855
1086.6D58260K50611J86168l36535J79008l5802j79007K79252n0123n0122p160k14809
1084.5D79741K64931P1603k64931P8763k00488p8764L15054o4443M2962%k93573J50367
1082.3E01222O4442q5923J64687j36046L5801K79253p1604J07405K1481j50367J36046
1080.3H66397j50366m2962K14809k14809J79008J36046n58504J43206L15053k50611
1078.5F37267P1604j28886j57527L00733j50366j4321K57771k57771K1481J43206k21969
1076.5E01222J14565k1481j57527K57771l5802r3084J43207j86168p8764M2962j64687
1074.5C22214M2962O4443q5924J4320N0123J07404K1481j4320K00488k1481j79007
1072.5E22703J28885O4443j14565r3084l5802N0123q5924M2962J79007j57526M2961
1070.4E44183J36046k93572P8763K43451k00489J43206K21970j79008J4321p161k50611
1068.4D51099m2961K1481n0123j4320N0122O4443k8642%j4320P160K36290k1481j93328
1066D65420J93328p1603k57771J21725P161P160P8763k14809J4321J43206j07405N0123
1063.8D29619%j4321P1603k79252l5802K43451j28886N7283J28885j00244J64687j4320
1061.6E22703k14810J07405m2962L5802K57771j79008k14809R3084J57527N0122k79252
1059.6B93573j4321K86412k57771k00488J50366j4320J64687P1603k50611L5801Q5924
1057.6C50855J28886K07649k29130j43206J00244o4443J43206k1481l29374Q5924N7282
1055.6B86412j00244J43206M2962N0122Q5924j36046m2962p8763p8764K14810n0122
1053.6C36535j43207J50367%n7283n0122o4443K00489%j36046J36046r3084P160K93573
1051.2E79985k57771l43695J57527J71847P161j07405K1481J57527j36046p160K07648
1049.2D51099p1603P161L5801j79007N0122L5801k8641J50366r3084j28885P1603j28886
1047A71847%J79008L5802J00244J4321j14565j4321%K21970L00733L5801M00977P73314
1044.6B105131L15053l07893o44428m72580k21970k50610j4321P8763j93328k8641
1042.8C65176P1603o4443L5802l5802q5924J4321j14565%J86168%m2962j4320m2962
1040.4B72092K1481p1603k1481J4320j71847O4443K00488o4442Q5923P161l36535O4443
1038.2F4443K21969j86168L5802J93328j36046q5923N7282j00244K1481J86168N0122
1036.2C22214K1481J4320j71847j00244N0122o4443p8763M2962R3084L5801j00244
1034.2F4443p8764P1603O4443K1481k8641j14565k1481P1603K1481Q5924M2962p8764
1032A21725k1481O4443N7283j64688j50366K00489M2961j93328J07405p161j93328
1030a36046J21725P1603j07404p160J4320J43206R3084j86168%J57527M2962L5802
1027.8B43451j64688j36045J50366p160j28886P1603L5802p1603k1481N7282O4443
1025.8I3084P160N0122n7282j21725J28885L5802j50367J07405K8641j71847Q5924
1023.7C5802Q5923j14565L5802J00244m2962r3084k1481M2962L5802N0122K1481n0122
1021.5H5924p161p1603j4320J28885p1603o4443J07405p1603%J21725j14565L5802
1019.3F4443R3084k00489p160J28885n0122%L5802M2962l5802j21725J21725L5802
1017.1A07405k14810J00245J07404j57526K8641P8763q5924p1603K1481P8764j36046
1015.1a43206j07405K29130J4321n7283K07649j43206j21725K93572l5801j36046J28886
1013.1A28886q5924o4443J57527O4443j14565k14810P161J93328j14565j00244J43206
1011.1@%K8641J14565j28885j00245J07405N7282n0122K1481N0122j43206j14565J14565
1008.7d2962j4320o4443J28885K8642k1481J00244p160m2962l5802j07404K1481J64687
1006.5A07405%j50367N0122J28886j21725o4443P1603j07405j4320J14565j28886m2962
1004.3a57527J00245P160J50366k1481l00733M2962J86168N7283L5801j14565m2961
1002.3e7282P1603j36046j4321J07405q5924J14565K07649p1603j50367j28885N0122
1000.3i3084J79008p8764j71847k1481P1603J64687N0122j86168p160J79008N0122
998.3A36046j00244k8642N0122P161J4320P161q5924%P1603j00244j21725J00244K36290
995.9A86168p160j79008J14565N7282l29374M2962J93328j43206K8641K8642j00245
993.9a07405K14810m2962k72092K29130J21725j43206J00244p1603o4443K36291j07405
991.9I3084k86412P1603P8763j4320M2961l5801k8641R3084p1603j79008J57527K00488
989.7A21725j36046n0122P1603q5923O4442N7283k07649O4443K50610k1480k8642J4321
987.5A14565p8763%N0122J4320j14565k07649J21726J71847k00489q5923J36046n0123
985.3a28886N7283R3084j43206P160J28886p8764M2962J00244j36045N0122P1603j79008
983.1a14565J00244J64687k36290k1481K14810p161p160k1481p8763M2962l5802p1603
980.9g1603J21725P8764L5801k1481j79008n7282N7282j4320M2962J00244O4443j07405
978.7E0122j86168P160O4443L5802P8763j00244n7283J36046q5923r3084M2961k8641
976.5a36046J57527K1481j71848J71848P160j93328J71847p160r3084J86168o4443
974.5E0122j28885L5801p160J07404o4442j28886K86412j4320k57771J28885N7283
972.5F4443K8641M2962k43451l5801J50366K8642O4442j71847j00244L22213n0122
970.4A00244j93328J14565P160P161k1481j57527K29130J57527k79253m2961P1603
968.4g160p8764K8642Q5923Q5924L5801o4442p8764n7282K1481k8641j36046J36046
966.2e7282J93328p8764l5801P8763O4443p1603j86168J00244k8641l22214L36535
964.2g160L36534l29374k8641J43206n0122P8763j36046j43206J50367k1481j4321
962.2b1481K8641p8763J50366p1603k29130K93573P1603k64931J14565p161j93328
960.2b07649K1481N7282Q5924K1481p160J00244j36046j00244K00489n0123j21725
958.2a36046L5802n7283J07405Q5924n7283N0122q5923n0123K36291n0123k29129K8641
956a21725J50366J71848p1603j28886J36046p8764j50366K29130K8641k29130n7282
954a21725k1481K1481R3084j4321p8763k8641J36045J28886j14565j07405%N7283J93328
951.6A43206K1481j79008K8642N0122j43206l5802P1603K8641M2962K8641j14564%
949.4e7282K00488j4320j14565N0122j36046p160L07893j00244j79008J00244j28885
947.4g8763p8764J71848K8641Tp1603j43206J50366K8642j07405R3084j4321p160Q5924
945H5924j21726k1480J07404P160O4443j21725j07405K00489K1481q5924K1481j21725
942.8g1603M2962J07404j50366k8641O4442k8641p160p8763%O4442p8763P1603P8763
940.4a4321j43206M2962Q5924p8764O4443M2962j4321O4443P160n7282r3084L5802
938.2e7282K43450k8641j93329J36046J00245j50367K1481N0122j14565p8763O4443
936.2g160J07404j4320o4443P160k1481j4320K1481p161l5801k1481O4443P1603o4443
933.8B1481o4443N0122P1603p160p1603p160P160q5924o4442P1603J00244j4321q5923
931.4g8763P8763J00244l5801k1481j43206j00245L36535M2962l15054J57527O4443
929.4H5924l07894R3084J71848p8764%j4320K8641O4443q5924%P1603k8641%TL5802
926.7C5802Q5923k8641j4321p1603o4442J36045n0122j93328J50366R3084p8763N0122
924.5E0122%p8763l5802N0122R3084r3084j00244M2962r3084J4321J86168l5802n0122
922.1e0122O4443K1481n0123j14565N0123J21725j07405J4321J21725j21725j4321
920.1f4443P8764j4321N7282k1480n0123J4321j4321J14565K1481j64687J57527Q5924
917.9B00489k93573n7282J07404N0122Q5924j07405n7282M2962j14565J57527K00488
915.9B14809j64687j4320O4442j00244%l5802p160J79008l5802j86168K1481J00245
913.7C5802J4320k8641M2962k8641j28886O4443J71847j4320k00489j43206K64931
911.7E0122K57771k64931j43206J36046%J4320k8641j00244J64687N0122k00489k8641
909.5i3084N7282l5801p1603P1603K36290p160j36046R3084j14565k00489J07405L5802
907.3e7282k1481N7282M2962J07405n7283j00244P160k07649%L15054o4443j07405
905.1h5924Q5924l5802P8764J00244j93328n7283P1603M2962K1481j64687%K07649
902.9G1603k8641n7283K1481n0122%M2962K8641%p160P1603l5802p8763P1603%J4321
900.1F4443N0122k07649%J79008j36046p160J07404p8763J43206K1481k93573N7283
897.9a00244K00488n7282q5924l5801J14565J14564j86168p1603K29130M2962k14809
895.9e0122l5802J71848q5924j71847J14565L5801k8641J86168j07405k29130N0123
893.9a50366%Q5923J50367j28886N0122J79008k29130k1481L00733j36046k14809K21970
891.7A07405J50366j64687p160J21725j43206j79008M2962N7282p160j4321Q5924J21725
889.5A71847j21725p1603K21970p1603k79252J07404J57527r3084j00244p161%q5923
887.3a71847L5801K21970J4320j93328n7282J57526K07649j50366k64932J43207J21725
885.3F4443j21725N0122O4442%R3084j28885j00244J50366n0122r3084J71847K8642
883.1A28886j21726K1481J4321P160N0122j50366j07405J93329p161k50611Q5924K50611
880.9A14565j4321j43206%J28886o4443j50367J43207P8763j79008R3084J28886j57527
878.7b1481P160J4321j57527N0122J57527m2962j07404M2962O4442q5923K1481J14564
876.5E7282j07404p160O4442j57526O4442P1603k72091Q5923K43451j00244K1480O4443
874.3B8641n7282O4443K8641n0122o4443j36046K8641N0122k1481J28886m2962o4443
872.1a07405J79008n7282j64687N0122P1603R3084L5801p8763m2962r3084J14565J43206
869.9A43206k43450M2962K57771k43451j14565J57527n0122P1603Tr3084J36046M2962
867.7A79008k07649j00245k1480m2962o4443M2962K43450p160k07649J00244J71848
865.7H5924k1481j00245j4320J43206k1481q5924K21970N7282k21969m2962n7282n7283
863.5a14565J21725%P161J14565k1481%O4442m2961j28886TK8642R3084p161J4321
860.9@p160j00245K8642%p1603P8763P1603j4321j4320q5924p8763J00244J28886j4321
858.4B1481j43206r3084J21725O4443j21725O4442K21970p8764j36045J57526K8642
856.4A07405k43451j21725J21725K07649N7283j21726K8642O4442j4320J07404r3084
854.3A00244j86168J36046%k00488J14564J28886r3084K8641N0122j28885p8764J28886
852.1@M2962o4443P8763j4320j64687J28885J21726j71848o4443Q5924J00244k8641
849.9E0122k50611R3084L43695p1603k07649j00244K8641K79252l5801k79252J07404
847.9d2962R3084n7282M2962n7283k8641J43206N0122n0122p1603k1481j4321j43206
845.7a57527N7283J00244j43206N7282J50367p161J64688P8763j28886J86168K93573
843.7F51588R3084J00244J36046N7283j00245j4320J86168M2962N0122J86168J4321
841.7A403421q5924n7283m2961p161k93572k79253J07405p160n0122J71847j4321j4320
839.5H30596K07649J36046K1481p161J00245K43450K29130L58015K93573L07893Q23436
837.5C544353Q95038Q30596J360459J718474K055009K398703K033528J303176J14565
835.8A6253901j152810j546626j969085k162414j503664j353299j224412n65665n58504
834.2D217422n51344l15054m15297j07405N0122k72091p8764K1481q5924J21726O4442
832.2B649314N7283J64687Q5924M36779N29862J93329N87145R59481R02199J167131
830.3G733134J224412R23680O44428J50367m22459n72824l07894r3084P8764O15786
828.5I974310R73803R88122J281696J174289Q09115J066886TN37024j71848j217252
826.7A6483031j582428r59481k43451N58505R02198L79496m79740j654032k305619
825A1098479j976245j768597j496504q59237o15787m65420j93328k07649k72092j43206
823.2C100414n0122j14565q5924K21969P8764k50611J50367L79496J00244J50367L36534
821.2D016933M22458O01467Q44916J031085J152809J632551K427344K720918K692275
819.5A7542756K420186J374778j14563j575269k370062k470306k663636k348581j517986
817.9H277317j417741j210092n65665o94550p51832k93573j64687k29130l58015k14809
816.1B377223K8641k57771j71848K07649j86168k14809J07405p8764M2962K36290p160
814B083650M2962L43695L79496J50366l5801O4443l5802j79008p8763k29130k43450
812B262658j14565l43695k57771j07405j64687J4321j28886k00489J93329p1603k72092
810H09115Q5924p8764p160K36290j21725j00244O4442j4320J00244j36046j93328J50366
807.8G94794p1603j57527Q5924p160J28885K8642k79252%P8763K1481J14565k43451
805.6D94061j50366K57771j4321j00244P160n0122J28886p1603k50611J21725J50367
803.6E22703k1481p1603j43207P8764R3084j43206P1603O4442j50366j4321%TN7283
801.2C43695o4443K1481J43206J21725K1481k50610p1604K29130j00244TJ07404j50366
799B50611o4443K36290L5802j21725k8642L5802o4443j64687%J00244n7282j07405
796.8E0122P160J00245k8641j50367J14565J50367j21726m2962j4320n7283J79008
794.8A86168O4443j57527m2962K8641J64688J43206j57527k1481K29130j36046k29130
792.8G1603J93328J14565k64931l5802K00489n0122n7283N7283k1481R3084K1481j14565
790.6B07649J21725%k14809K8641L5802o4443M2962L5801%j36046j14564J71847l5802
788.2G8763j79007J86168N0122j07405Q5924n7283q5923p161p160K14809N0123k21970
786@J00244J28886n7283j4320n7283O4443P8764j21726m2962p1603m2962J21726n7283
783.6B8641p8763K1481r3084N0122P160j00244K21969Q5924j43206J28886p8764k00488
781.5a50366J93328J36046j07405j14565m2962Q5924m2962k8641J64687j07405j07404
779.4a21725K14809K1481j07405N7283j4321j00244l5802J28886P1603p1603J43206
777.4A86168J4321k93573p160P1603n7283P8764k1481n0122P8763k8641j4321K1481
775.2b1481k1481R3084m2962P161J86168k21970k07649K29130Q5924k1481l5802j07404
773g8763J57526O4443k36290p160J00244p160k1481P160P1603k1481q5923O4442L5802
770.6D2962n0122Tp161J07405k1481J4321J00244l07893j64688L07894k8641n7283
768.4a14565J28886j00245J00245J64687j71848k1481%N0123J21725k79252j36046
766.4b57771K21969J4321Q5924%j50367J36046p160k8641K07649j57527q5924P8763
764.2E7282k07648J14564J57527k57771P160P8764L5801K21970j14565j28886P8764
762.2D2962r3084P1603J00244j71847L5801K1481l5801Q5923j00244l5801P8763j14565
760a14565P8763N0123p1603J36045p160k1481J28886k29130j36046K50611N0122l5802
757.8G8763k8641n7282O4442O4443P8764k8642j07404J57527k1481j07405J79008k21970
755.6E0122j28885L65175j71847j86168L50855m2962j43206N0122j93328k1481R3084
753.6B1481j07405P161J4320n0122k1481P1603J50367j21726j57526J79007P161j4321
751.4b1481P1603j64687L5802%j93329K50611N0122k72092K14810M2962j71848J57527
749.2@r3084j50367K21970N7283%P8763n0122l5802P161K1480K8642k1481R3084J4320
746.7A71847o4442L5801o4443P161R3084j36046P160J50367p1603q5924p160J14564
744.5A50366l5801l07893J00244K14809k21969N0122K29130o4443j00244j43207J21726
742.4g160L22214j14565k1481P8763k50611J28886K64931j07404K8641m2962n7282
740.4B21970J14565j64688p160J36046j79008P1603J07405j36046J07405k1481q5924
738.4A64687J14565j07405J4321J43206j4320J28885K8641P1603L00733j50366p8763
736.4F15787L15053N7283J79007K57771M2962L93817M00978L58015O65909N87145R80962
734.4D854689J510826J539466K119451K549070K455987K234016J074046k00488j145649
732.7A6991414k241177k262658j961925k019207j453543j224413j095527m08137n01222
731.1C823605m08138J14565k57771j64687K43450J07405K57771K86413M86901R38000
729.3E427514Q30596J575268K420184K241177K699437K663634J503666O37267j081206
727.6A8917537k427345k348582k699436k405864j704154j782916q16276l36534j002443
726C393987m22459k07649m72580J43206k50611m72580K29130o4443j28886K8642l07894
723.9A467863J71848J36046l58016J71848J07404k00488J64687J43206K50611K57771
722.1B312780N7282M58260K57771J57527R02199P44672P94794J668352J904642K448827
720.3A1707106L172016L000170K634993J589590p161j346138k613513k914246k477467
718.6A2745350k448825k076490j381940q66398n15542o08626m08138r3083j86169J93329
716.8D353468K36290j36046L93817O22947M65420R16520J052565J453543K133772K090811
715A3583107K455985K556230J439223N22701n72823j976246k463146k549070k305619
713.3A0690342j611070j224413n72825K79252k1481j138489j575268r38000m86901
711.7C401147o80230l93817r3084k93572k00489j4321j4320j36046k43451N0123P1603
709.7A453543j79008N0122r3084k43450J28885p8763j21725J86168j93329j57527J86168
707.6I38000k8641N7283J21725p1603k8641n7283J07405Q5923k57771J93329M65420
705.6A525146n7283k8641K21970K57771K50611K00488L65176j4321n08382n0122P1603
703.6B234016p1603J50367j36046K8641L50855o4442L29374N87145M2962L65176N65664
701.6D382109L65176N37023L43695O44427J074047Q23436J432061J961925K276979
700A3840878L737680M582599N205545N807009L701880R88122p87634l186338m482353
698.3B9407388m582598m468032l401146k735238k312780j310337j174291q66397l07893
696.7H248676m51100L65176Q80718P160k93572p08871j131328o15787n08382k72092
694.8E520598J14565k07649N7283L29374M2962K79252K07649J07405M58259L50855
693G260553N37023R52321J038245J396261J575267K126612L071773L515712M102857
691.3B5576624L429787J002444k50610o44429j57527J983406L057451L530034M152976
689.7D1680156L186338K885606L436948J954765r73803m754444p282033o802295o064780
688.1B7266458n005057l308064k842642k062168j432062j575269n44183m58260j038245
686.4I000508j21725l50855o08626L15053k57771m15298K43451l07894j79007J36046
684.6G453882l5802M86901L07893L72337J181450J002444J389099K047849J911802
682.9A6117855K097971Q66397j167130j747116k377221k298460j510825j754276j117008
681.3G110187l58015o87391k43450q5923k36291L43695J07405J71847O65909M00977
679.4G188950R16520J475023J654032K699436K821162J940443N65666j732796k613513
677.8A4914923k477467k599191j618230r73802r45161l07893l58016l79496l50855
676.1D904812q37757j14564J14564n01221J93328K43451J21725M22458p66153q87878
674.3B892765P160m08137j14565p161l65176L93817k1480m08138L79496j28885j93329
672.3B026367K00489k43450K64931J43206l79496K07649k50611j50367M08138n29863
670.5A696993N7283M29618o15786K79252L29374m86901L15053p1603k21969L58015
668.6B069329m79740J00244N08382m29619K79252J07405l50855M36779l22214j21725
666.8A797238O08626l65176L72336M65420n87145O44428N22702J57527J274535J28886
665E019377j07405L43695j045405k57771J21725q01955N44184L22213k00488R59481
663.1D897651N0122Q5924P87634k00489P80474J009604k8642J467864J818718P73314
661.3A1442174k8641q80718N29862R16520R3084J510826J023923R02200K856963K284139
659.5B0650332L780642O265271N764048P661533Q091148N943056O122066L537192J231572
657.8F9046860J718472j410581l358184m468032p733135o974140o909697p367959l744842
656.2B8798762l766323l293740j28887j603909p51832O08626j367619P58993M36779
654.5A9690850j188611J403420q44917j639711L50856k584872q37756L29374k549070
652.9A2129563P44673j93329j754276K520430k29130L36534L028810j310336K749559
651.2A8022498K498947l272260L057451N22702j525145O186508q30596K334260R344202
649.6C6338567p73313Q621011R165195M274707L5851665L9603672R2597109K23831270
648.1D49509883J23314844j52435821j87714668p5405215n5313388l5314639p568447
646.8E9072549j6783765n764048n51345q749897J088369j109849m110017L007329k176733
645.2B3922593o37268L214978j510825K742399J961924l121894Q87878j066887k019207
643.6B4373691J281697k212536q16275J281694j217253J424902O30108r73801K169572
641.9B5941799j43205o94551J102688j489343%J00244k792522k72092q23435k090810
640.1A8838773N79984j031084j138488O73068j052565K00489P01710q73558J217252
638.4A8115581J031085L15054J775756L93818P58992J711313o4441Q95037J052566
636.8B5984761l79497O65910J71846j79006M58259p01709K36289P30352m22459J346138
634.9B7910884J618230N15542J088366N7283K72092J159971o87390p80474r66640k627835
633.1B7560029j825879j689834j897480o44429j238733j167130m15298j181451l79496
631.5A7120299J4320p23191P1603n7283k86412K93573m43939j64688L58017l86657
629.6A5795642J36045L65176j64686M58259J782917K613512L5801k549069j57526P08870
627.8A9024941o80229M94061K93572l65176P44673N7283J28885J023924J00244L79497
626B1201675L29375p37512k14810o37268j267374o58749r95282n94307j00244n37023
624.1A5788481L86657M65420O4443R59481M36779K14810O15786n79986m79740n01222
622.3A7370909j811557j124169q73558j260214m08138j174291j661191p37512j102687
620.7G217592p51833j43206o30107j64687p8764l29374K1481m72581j36045K72091
618.8D804567n58504o4443J50367l36535L65176p8763m65420K79252m00977k07650
617C487070M94062m22459j36045K43450l22214J64687l5801l22214K64931j86168l5801
615C193498M43939k21970N7283Q16275K298459M160139J661193k728078l436948k097971
613.1D145819q09115l07893l79497N7283j21725j64688M86902o4443l36535J36046
611.3B642154k50611j4320K07649k14810J64687Tn0122J14565m51099j86168M79741
609.3B606353j71848j43206K79252O4443J50366j57527k86412M2962j86168O4443K00488
607.3B463146l79496j4321J14565k14809J86168P160k00488J07404p160J28886k8642
605.3B162413n15542%J71847K8642K79252j57527k07649J43206j36046M2962N0122
603.3A861680j64687K57771o4442j86168L29374j36046k1481L79496l79496j71847
601.4A704154L50855j28886L5802J43206j57527n7282j28886L5802J21725k43451J28886
599.4A804398K86412j64687M2962J07405j00245N0122N0123N7282N0122k8641p160
597.4B148093k14810p160J57527k43451R3084K14810l43695K1481Q5924j79008K57771
595.4A990566q5924k72091L15053q5924j93328J93328j21725J4321J43206r3084M2962
593.4A847360j79008n0122M08137j64687k21969K21969j07404M2962K14809k00489
591.5A811558l5801R3084l5802L5802m2962N0122O4443p8764J28886n7283j79007J50366
589.3A904642m2962r3084K00489Q5924O4442n0122j64687J43206K8642o4443J21725
587.3B133772k8641P1603J14565r3084K57771J86168j79008J00245J14565p161P8764
585.3B749559k8642J07405J64687J4321J79008Q5923J07405L29374N7283J71847L79496
583.3D317666J43206M65420Q59238Q87878N58504n08382n65664J57526p8763J07405
581.5F344034M58260j4321J93328M58260K07649K14809P1603K36291L58015k72092
579.6H255836M2962L79497k86413j36046P1604j79009J79009%l43695N7282O4443l5802
577.4H069668m2961j28886K43450L07893J64688M00977K07649J79008N29862L65177
575.6A0296525L65175N08382N22702O08627K64932K86412O01465J07405J4321L15054
573.8A3891000P159n7281l15054n65665P160j86168p16030m72581m94061m29619l00733
571.8A0368127o08626m29618k36290l29375j43206l22214l07893J4320j43206j4321
569.9G847698j4320k50611J57527J36046j28886J57527N0122R3084K14810k72092K1481
567.9H012386J43206m72581J4321J79008m72580j64688m2962m15298k36290k72092
566.1F272430l22213j50367k50610k50611k57771k21970j00245k72091j57527n7282
564.3D231743k79252L5801L5802l58016j57527j21725j36046J64687o4443n0122J36046
562.2C436948k50610r3085J93329j14565o4443k1481j79007j4321l5802j00244j4321
560.2B742398p160M2962j00244j00245K21970L5801j86168%k1481l5801P160n7282
558B541910p8764k43450j50367K36291N0122k57771j21726N7283N7282l5801L5801
556B090810P8764j07405J4321L5801j00244K29130P1603l58016j4320J36046J4320
554B090810J36046J14565J00244j36045k64932K86412K14810j79008J36046l5802r3084
552B370062L22214j4320j4321L43695j4321p160N0122j36046K43451J86168l5802K79252
549.8C572994R3084J00245M00977J86168L65175N15543L00733O44428R45160J124169
548H248676J482184J568107J969086K040687R38001P160o30107j052565o58749m22458
546.1A3490022l15054m2961m29619n87145k64932l15053j93328K00488N87145Q30596
544.3A2960159M51100N7282k57771q66397r09360q87878j031085n01221l79496n72825
542.5H062508j79008k79252m29618n7283l43695m86901j28885l93818n08381j57527
540.6E098140l5801%j07405j14565J93328J71847n0122J14565N08382N87146K86412
538.6F651927M72580R45161Q30596R38001J475024J582428J489344J281696N37022
537A6203779l22214q44916j045405j181452j152810p37511l72336k14810k1480J86168
535.1A0497013O44427J031086R09359Q66396O37268j57527o15786p51832q52078o44427
533.3A1563899m08137k29131j43206r3083P1603j00245m43939k29130j00244l50855
531.5I537532o22948q52076p94794p80474p30352k29129k43451n72825l29374l15054
529.6D067055k57771N7283l22214l15054K50611k1481j86168J57527J4321j86168j43207
527.6C114734p160K21970J86168TK29130O4442N7283K1481q5924%k36290l07893O4442
525.2C508551q5923l65176j64687k8641K1481N7282L5802L5801j4321P8764R3084j86168
523B985849p8763J00244k8641o4443j71848j64687R3084n0122k00489q5923j57527
521B176734M2962J28885k00488r3084R3084p1603l5802J36046J57527p161j36045J00244
518.8B291299J50366n7282j4321p160P160K00489J4321j86169J4321J64687K64932
516.8B842643K21969P160k8641R3084K79252L00733N7283J21725M15298TM08138N29862
514.6E663804M36779K79252K64932k1481m94062m00977j21725m43939n29863j93329
512.8D439391j64686n7283L5802j50367p8763Q5923N0122P8764p160p1604j57526k64932
510.6C737681j00244k14809l58016K8641n7282j86168K07649m2962k79252J21725L5802
508.6B892765l5802R3084r3084%j4320n0123L07894N0122k36290K00488J93329p8764
506.4C229299l5801O4443K29129N0123n7283K29130J21725J57527K79252o4442K36289
504.4D439391M94062M2962L43694N65665L29374P37512O44428K93572O65909N51344
502.5I107913L93817O44428N79985R66641J389101J124168J174291J102687O01466
500.9A7084497K00488l79495m22459K07649N51344J023924J582428J761436J890322
499.2B3500134J475025P08869J86167m86899r16521j310337k205374k327100j918963
497.6A6705001k026368j883161j467863j224413q44917o65908o30107m94061m94062
495.9F974141k57771n0122l15054k50611K8641j00244j64687J4321J14565P8763p1603
493.9F000339o4443J21725J57527R3084J00245N0122P160K07649L86657K14809J28886
491.9G403760L72336N51344N37022M58260O01466R23681R59481R66642J253053J389100
490.1A5416145J446383J432062J188611J167131J181450J009605J245893J933284K778198
488.4B8798762L372505L522874M002612M224580L229302J926123M86899q80718j023920
486.8D7659019j074048j654033j532305j381939j475024r02200o15786p94795m72580
485.1C7756309l15054n08381o58748j145649j654034j761435j775757j782915j668352
483.5B6485984j517986j317498j117009r59480q59238q01954q30596p66152n08383
481.8A7807688m65420n72825m08137j21725Q5923K14810L50855O30107O94550N72825
480A8788651O73069K79252l93817j64687M2962j64688J57527N79985P80474J245894
478.2B1824622J661191K026367K434507K434504K241177K055007J883162J990567K348581
476.5D0899685K993010L780640M417915N506274P052906Q506445J0690342J4127295
475.1I7974512J8065459K2461884K6987208K8619746K3034726R043457q205703k1309082
473.6A96672207k7108926k6886963k3235205j9003457j5731201j2960161j0389605
472.3F1356689q563730p317837o100583n012217m238902l501391k728079k398703k341420
470.7A9153827j804398j331818j424901j245894r52321j038245q66398n94305n72825
469I322722m79740n01222m72580l00733m51100l36535P161k79252m15298k07649l22214
467E563560j43206J57527n7283k57771p1603J86168P1603k86412r3084J28885k00488
465D997896j21726J00245n7283K8641L5802j07405J57527K36290M2962J21726J07404
463E542079J57527L43695J14565N0122K29130n7283j50366K07649J07404j86168r3084
461F265270N0122R3085K8641k14810j71847p160k14810k21969p8763l58016l50855
459D818888m2962k36290m08138k86412k72092j28885j4321j28886k14809k29130m2962
456.9B814001J21726j28886k00488K8641p161j36045j50367j4321J00245p161%Tk07649
454.6B212535o4442J00244p160P1603Q5923p1603j21725r3084J14565M2962k07649
452.5B062169J57527J93328k21969K1480J14565P161K07649M2962P8763L29374j43206
450.5B849803n0122L79496k8641%L36534N7283J64687L79496J28886K8641J4321j4321
448.3D246063j14565l72336k00489J4321j28885o4443j00245k14809k8641j36046j79008
446.3B720917J64688J21725n7283K8642j00245j21725J71847J36046q5923J21725K43450
444.3C343864j14565p8763J21725j00244R3084L79496M2962R3084L22214Q5924K07649
442.3D396430L36534J14565J36046J14565J50366L22214J07405J21725N37023N51344
440.5F888217L72336K86413L29374M65420N15542P30352Q95039P66152J052566J331818
438.6A3633229J417740J933284K212535K448825L164858L537193M124338N320110O401316
437D4193428Q492124J2108086J7070175K4137398L1677207L6617832L6374355K8046934
435.5B38717539J2079434p339317k5125508l6238339l9080957l5772901k8677041k0850820
434E7712090j4356421r351362o458599m869009l393987k835482k649315j868840j510825
432.4A0418250j510826j224413r52321m86900l43695q73558q66398k93572k72092l15054
430.6C279421p8763j50366k36291P161k1481j07405k1481j57527r3084J93329o4443
428.5B549070k00489J14565J00245P8763J07405P160L15053M36779J14565J64687J14565
426.5C902368n0122K14809J00245k79252k36290k64932k72092L5802K07649J93328
424.7C551513J50367J28885J4321j79008m2962L5802k93573k86412j64687j36046J79008
422.7B957208J79007j21725K8641R3084j43206j86168k50611k21969n0123j57526k57771
420.7A868841j00245l5801J4320J07405p8763k29130N0122J43206K8641K07649J79008
418.7B155253j07405o4442j00245j43206J21725q5923k21970J64687P160k64931k8641
416.6A432062K8641l5802n0122TP1603j07404k43451P1603J71848Q5923p1603k64931
414.4A038245m2962p160j57527J79008J36045j14564J64687k1481j50367K14809j4320
412.4A224413j36046K36290P8764r3084%m2962M2962M2961k8641J14565K8641o4442
410.2A403421J71847K07649J00244J14565Q5924L5801O4443k8641k72092j50366J28885
408.2A861680k14809l22214P8764p8764q5924J43207k29130k14810J64688j21726j57526
406.2H23436J36045P161k8642J4321l5801J4320k1481n7282N0122K1481o4443n0122
404H09115J14565L5801j79007J21725K07649k00489p160J21725j57527K8642J43206
402A038245M2962K1481l15054j50367K57772r3084q5924J93328k8641K8641N0122n7282
399.8I02199J21725j43206j57527L29374N7283j00244J43206j28886k8641J50366k29129
397.8I16520k1481K36290p1603K8641K72092K07649J14565P8763J86168J21725j07404
395.8A961925n7283j50366j71848P1603j36045k86413n7282j79008j50367P1604j14565
393.8H01955k1481J79007j36045j57527J36046P160l5802J28886P160o4443N7283k1481
391.6H80718r3084k8641M2962J14565K8641r3084m2962k8641O4442K21970m2962k14809
389.4H09115N0122J00244%n0122o4443J71848J14565j64687N7282J07405j00244J4320
387.2A045405l5801n7283J43206m2962r3084L5802J4321J21725l5802j57527J43207
385.1A081207K1481L50855R88122j4320q37756k14810k14809l36534J64687K8641j71848
383.1H44916J28886J14565j50367j21725J86168K21970J14565M65420K79252n37023
381.3A546627m22459P161l5802p8763j14565N0122J57527j64687m2962J14565j00244
379.3I16520J57526J57527j28885J43206O4443j4321K14809o4443P08871J761436J14565
377.3D031254j460703o15787j07404j50367L58016L36534P1603M2962k36290k50611
375.4B019207%l5801%L5801j43206j28886n7282j14565j07405k00488j57527J07405
373.2A217253M2961K1481K64932P1603j28886J00245J14565J79007L58016N7282p1603
371.2B226856P8764j79008k21970K07649L79497%n87146m94061%p1603k8641K00488
369A510825j64687k72092J07405P1603m2962p160n7283P161%j14565n0122N7282N0122
366.7A095527k1481P161P1603p1603j4321K07649n7282j86168J07404P8764k1481N7282
364.5A253054P160k8641K8641N0123k1481j57527k1481J21725k8641TP8763TJ4321
362.1A346138j71847m2962J93328m2962r3084J64687J07405J14565J71847K1481N7283
360.1A825879J28885o4442j50367j00244P160j14565l36534j07405J14565k1481TM2962
357.9A202932l5802r3084n0122J28886J00244j21725k1481M2962j43206k1481J14565
355.8A102688k8642J4321J57527%j14565P160K1481j4321K00489J50367j79008n0122
353.6A267375N0122j28886Q5924K07649q5924r3084P1603J14565P161j79008k1481
351.6A296016J36046k8641%K1480p1603P8764P8763k1481J64687N7283j86168n7283
349.4A467863J14565J28886J50366J14565N0122L5802J14565J71847J07405Q5924Q5923
347.4B627833J79008K93573J57527Q5923J64687j14564k79253j50366j86168j00244
345.6B677956k1481k72092l22214K1481K00488%r3083J71847J79008p1603K8641N7282
343.4B556230k8641J14565J00244N7283J71847N7283O4442K43451J36046P8763k8641
341.4C522872j71848K36291L79496%J14565L72336J86168TL93817K00489p1603J00244
339.2E448995L50855K79252TL15054K72092N22703N65664K50611M22457P87635O80229
337.2A0174799O15787Q52076J131330J324657J446382J790076K090811K269819K878443
335.5B4574180L530034L916687M618401N520595O616128Q821499J2229810J6955615
334.1H6782949K3586055L0817969L5422050L3753692K2877187M081387j6368476l2092500
332.6A88860313l9281456l7348173l0202188k2504849j5695395j0425410p253394n105300
331.1B1044148l572994k993009k656475k112291j575268j138489r38001q09115o80229
329.5D568277n44183l07894k29130j43206J79008K57771J86168K79252%k79252j86168
327.5C780643k50611m43939n72825n01221k07649l00733m29619o4442k1481k29130
325.6G58993n0122R3084N7282o4443j43206p160k1481r3084K8641j21725j71848J79008
323.4D43939J57527p1603n7283j4320J14565J57526R3085Q5923n0122R3084K86412
321.4A238733j07404k50611L5802l5802P160J86168M2962J4321M2962r3084j00245
319.4I80962j86168k64931j43206r3084%K1481o4443L5801k8641m2962K29130K1481
317.2D65420l36534j07405J00244N7283p1603j43207P1604P1603j50367K8641N7283
315.2D2962q5924J00244j4320j50367J93329%l15054J36046K00489j21726J4321%p8763
312.8g8763J07404k8641j64687N0122p160n0122K1481j00245N7283K07649n7283p160
310.6e0122J79008j4321p160J4320j28885K8641P1603j14565N0122J64687q5923j36046
308.4b8641k8641M2961N0123P8763J21725M2962k8641J28885J79008J4321K1481J28885
306.2G23191o4443k57771j00244L5802j28886j00244K8641j21725o4443J43206L5802
304.2A28886p1604K1481k8641j00244n7283J4321p8763p1604J00245N0122k8641P1603
302e0122q5924j50366J21725P8763l5801L5801r3084K8642K57771q5924k50611L5802
299.8a93328P1603l5802P161R3084J4320j36046k1481Q5924m2962L5802N0122j36046
297.6b07649K8641N7283p1603J21725L5801j57526O4442%j28885J43206J14565l5802
295.4c5802k1480o4443%L5801n0122J07405N0122j93328k8642J36046J4321L5801J4321
293@o4443N7283J4320r3084P161j4321n7282J21725K8641j71847M2961J43207n0123
290.6c5802p1603l5801j4321J50367J4320j79007P1603J43206q5924r3084n7282p161
288.5b00489J57527N0122%K36291K21969J28886K14809%k21970j71847j79008p1603
286.3A64687L5802j79008j57527J36046N7282n7282N0122j4320j00245N0122K1481
284.2G160p8763P1603J14565p160J4320n0122p1603J07405L5801p1603R3084%j07405
281.9E7282N7283p1603j50367J79008J28886j28886K1481J36046K50611O58748N87145
279.8A725634m2961n15543n58504k86412j00244j36046p1603p161p8763K8641P8764
277.8C5802n0123P1603J21726j57527l5802J14565j07404p161J64687j00244m2962
275.8G160K43451K8641k00489j50366l5802N0123n0123N0123J86168j21726r3084J43206
273.6E7282j14564K1480L43695J4321J36046L36534k14809k07649J14565j43206p1603
271.6B72092N0122q5924J00245p161k21969J50366K21970j4321P1603Q5924J43206
269.6G66153K07649L5802%N0122o4443j50367l15053k72092K1481L5802r3084j14565
267.4A07405p161J07405q5924j43206R3084p160o4443Q5924q5924p1603J57527p1603
265.2A4321n0123K14810N7282j28885%P8763R3084k1481j93328j00245J00245N7282
263A21725p8763K1481N0122j00244j4321k1481j36046J28886R3084j71848R3084J64687
260.8A50366j79007P160K14809k1481j21725%k8641q5924K1481J43206r3084j43206
258.6a36046K29130J21725k14809%J57527j14565p1603J21725p160j36046N7282J00245
256.4A07405r3084J4320P8764j07405o4443N7283N0122N7282n7282k1481J43206p1603
254.2I3084q5924J93329j4321k07649K1481R3084n0122p1603P160Q5924P160n7282
252A4321%l5802k8641L5801J4321P1603k1481j43206K1481J07405l5802P160J07405
249.6A14565K8641l5801n0123k1480m2962k1481N0122k1481K8641K21970n7283k57771
247.4f4443O4443Q5924j36046J00244J79008j21725j07405j4321%P161j64687n0123
245.2b21970K36291n7283k29130J36046K8641j07404J71847J07405l5802J4321j00244
243.2e7282k1481P8763p8763O4442J07405j00244M2962O4442j21725M2962P8763j14565
241a4321P161R3084m2962j00244l5802R3084L5802o4443j4321p160n7283%R3084J14565
238.5A00244r3084j71847R3084Tk1481L5802j07405j21725K43450J50367j57527m2962
236.3@L5802p1604p1603N7283J36046K1481j07405m2962j4320L5801O4443k1481n0122
233.9b8641p1603o4443J00244Q5924m2962j4321K1481J4321%q5924L5802J64687l5802
231.5G8763n0122M2962j21725k8641J86168k1481j43206N7282J4321j00245P1603N0123
229.3C5802p8764K8641K1481j36046N7283J43206j14565p8763J43206Q5924l5802j07405
227.1c5802o4442R3084%r3084P8763K1481q5924P161K8641P1603R3084j57527j21725
224.7a64687K07649J14565j21725j00245K1481J00244l5801j14565P1603K1481j07405
222.7a07405J36046J07405j57527k1481P8764k1481P160R3084O4443o4443j21725P160
220.5@O4443%P160n0122p1603N0122%p8763M2961O4443%m2962l5801K1481l5802l5801
217.6a00244J00244Tm2962j36045n7283J28886K8641j07405J4321p160o4443J00244
215.4d2962j4320j57527P1603J64687J07405K1480j36045r3084M2961J4321K1481%
213.2@o4443L5802k8641j43207N7283J36046m2962n7283L5802P1603K8641r3084j07404
210.8a71847M2961J21726Q5923%p8763p160K8641m2962P1603J43206j00244TP1603
208.4F4443k8641n7283P8763p160q5924P161N0122P160n0122L5802P1603q5924k1481
206b1481J28886r3084q5924J50366J4321j64687n0122L5801p160n0122O4443J64687
203.8H5924k8642o4442P1603o4443n7282J14564q5923j36046J36046M2962k1481P8763
201.6G1603l5801q5924P1603K8641p160L5801p8763o4443P8764p161l5801P1603p160
199.3C5802l5802L5802n0123k1481P1604m2962k8642J28886j4321j07404%K8641Tp160
196.7B1481n7283M2962K8642n0123P1603l5801k07649J00244J93329j21726p8763R3084
194.5@%TP1603l5801p1604K8642P1603P160l5801O4442P8764j07405TP8764O4443j21726
191.6a4321j28885p160p161L5802J07404k1481j4320J14565m2962j21725J00244K1481
189.4B1481j07405N0122L5802p160R3084p161r3084n0122j00244J4321J50366k8641
187.2b8641p8764L5802%p160L5801k8641j4321J21726P8763j14565o4443p160p8763
184.8a50366J21725J50366j36046J4321J57527j43206m2962J21725p1603l5802M2962
182.8B8641J4321J07404k1480k00489q5924K1481N0122Q5924J00244J00245q5924j14565
180.6@N0122l5801j00245L5802K1481L5801J4321m2962J07405N0122j28886K1481%
178.2B8641k8641J57527l5802j57527P1604k1481j07405Q5924P160j07405L5802P8763
176G160M2962N0122L5802n0122p161K1481q5923J4320J28886r3084j43206J4320P8764
173.6A4321J36045k1480j86168k1481M2961p160P8764P160r3084p1603M2962J86168
171.4A07405N0122j36046m2962r3084j4321J28886n7282j4321P1603j00244J00244
169.4@R3084j71847N7282L5802j14565J07404k1481j43206J21725p8763p1603K07649
167.2B1481k1481l5802J07405q5924p1603L5802n0122M2962M2961l5801j4321n0122
165a14565P1603Q5924j00244m2962P1603N0122N7282p160P160p160r3084K1481P1603
162.6G1603P160J14565o4442k07649P8763J07405o4443k1481n7283m2961J07404P161
160.4C5802j07405l5802P8764J28885J4321j50367n7282J21725k1481j50366P8763
158.4f4443J36046j21725p8764J36046P8764l5802j07404p8764J36046K1481j71847
156.4a50366P8763J57527p8764p8763J07405J14564r3084j36045L5801J07405L5801
154.4A00244q5923m2962Q5923k8641j21725R3084N7282n0122O4443k1481r3084k8641
152.2g1603%J43206N0122k21969J4320J93329m2962n0122J4320n7282K8641N7282l5801
149.8B1481M2962Tj07405k1481N0122q5923n7283J50367k1481q5924J57527k1481j14565
147.4e0122J50366n0122j28885J43206o4443j07405J64687l5801k8641J00244j00244
145.4g160l5802O4443m2962P1603K1481r3084P1603l5801j71848K8641K1481L5802
143.2g1603R3084k1481%K8641k8641J07405%j64687p161J4321k1481J21725P160j79007
140.7a21725j4321J14565N0122K1481k1481p8763P160L5802q5924j4321M2962n7282
138.5a21725J21725J86168j07405j43206k1481j4320J00244N7282n7282N7282P161
136.4F4443o4443J14565k1481k00489J07405J71847j28885j64687L5801J14565L5802
134.4F4443l5802P161l5802n7282P1603Tp8764l5801K8641k1481p160K1481n7283j4320
131.9g8763J64687M2962k14810p8763J00244P161P1603J00244p8763k8642Q5924p160
129.7H5924P1603L5801k00488r3084J00244j4321j4320P8763P160p160k8641o4443
127.5d2962M2962N0122q5924l5801J00244P1603o4442n0123J4321m2962n7282K1481
125.3g8763K8641Q5924O4442j28885l5802O4443k8641Q5923O4443j86168N7283J57526
123.1A50366j93328n0122K14809j4320p8764k1481n7282P160k1481TR3084P161k8642
120.7a4321K1481l5801%K8641n0122J00244P8764j57527l5802O4443l5802M2962N7283
118.3F4443l5802K8641p8763r3084J64687P160j36045Q5923%j36046J00245P1603q5924
115.9d2962K1481K8641m2962J4321L5802K1481L5801%n0122l5802p1603%J36046O4443
113.4A14565j21725l5802M2962l5802j4320N0122%k1481m2962j4320J00244j4321j64687
111a57527O4443J79008l5802p1603J4321k1481n7283%N7283M2962%q5924m2962J71847
108.4E7282J07405j07405k1480%p8764P160J4321P160J14565M2962k1481K1481l5801
106A07405n7283r3084j21725J00244J14565q5924J4321J21725o4442j43207M2962J57527
103.9I3084m2962j21725P8763L5802n0122K1481p1603q5924J36046N0122p8764o4442
101.7a00244j4321N7283M2961L5802J36046k8641j57527p161J4321k8641M2962Tk8642
99.3G160p160J00244J4321j28886P1603J14565j71847p8763K8641j36046M2962J71847
97.1B8641k1481TJ4321N0122K8641j07404J4320J00245j36046j14565J71847J21726
94.9A28886q5924j28886L5802Q5924q5924TQ5924O4443j4321r3084L5802J43206q5924
92.5@j28886J21726N0122o4443k8641P160O4443k8641p1603J57526N0123j64688P161
90.1b8641J07404M2962m2962j64687k1481J79008P1603k8641k1481p8763k1481K1481
87.9A4321k1481o4443K1481J00244J4321o4443p160N0122p160j07405J4321K21969
85.7A64687k8641k21970J28886J36046k00489j4321O4443j07404K8641N0122p1603
83.7g1603R3084J14565o4443l5801k1481m2962n7283n7282J00244J14565l5801O4442
81.5A00244P1603j57526l5802O4443o4443l5801L5801k8641J4320p160P160N7283n7283
79.1c5802j4320J64687k1481j00244N0122p160k1481Q5923m2962j36045J4320J21725
76.9E7282K8642r3084l5802%n0122K8641j4320n0123J21726j4321j43206R3084Tk1481
74.4@L5802j4321M2962O4443j64688j00244J14565p160k8641L5801j4321%K8642K1481
71.8A4321p1603q5924J64687J36046j00245N0123N7282k00489j07404J50366J50367
69.8A57527p1603j57527P1603K8641j64687M2962J00244m2962N7283Q5924j4321K1481
67.6A14565n0122l5802J4321j00244n7283P1603%M2962J14565K8641p8763q5924K1481
65.2@N0122k8641N0122k8641j50367k1481J4321TJ57526%j43206P1603J4321j21725
62.6a21725J14565N0122j00244J36045N7283k07649Q5924J14565k36291P161J64687
60.6F4443q5924L5802J28885q5924l5801p1603o4443J86168L5802j36046K8641%P160
58.3G160Q5924j00244l5802J28886l5802n0122J4321%j4321l5802J28886Tj93329o4443
55.7c5802J28886j21725r3084J21725k8641j4321K1481j4321J21726M2962j07405J4321
53.5C5802k1481o4443K8641k8641k1481Q5924j4321TJ4321j14565%J14565q5924k1481
50.9a07405J57527k8641j14565P8763N7283p160N7282J4321j14565k1481J28885N7283
48.7A57527J4320n0122k36290m2962J79008n7283p160N7283k07649J21725L07893k21969
46.5A4321j4321J50366k86412O4443K21969k86412P8764K43450k14809p161M2962j57526
44.3a50366J79007P1603k29130K8642J00244TJ4321k36290J21725K43451k57772j50366
42.1a64687J93328P8764l5802o4443p160k8641j86168L5801K21970%n0122p1603n0123
39.8a28886J79008N7283j71848P8764J71847j71847k29130P1603J43206p1603L5801
37.7c5802J71848n7283j14565L5802P160K8642N7282l5802o4442l5802O4443P1603
35.5I3084l5802k1480p161k1481K8642o4443k1481J14565o4443n7282Q5923j21725
33.3i3084q5924J79008L5802p1604K8642P160j07405l5801J43206Q5924n7283P161
31.1C5802m2962j21726P8764P1603l5802p160m2962L5802J00244p1603k1481K1481
28.9@j28886p160Q5924J4320O4443k8641j50366O4442K14810%j64688k8641Q5924n0122
26.4b8641p8764N0123N7282N0122J4321m2962K8641P160n0122K1481p160K1481M2962
24H5924j21726p8763J07405R3084K8641j00244o4443N0122r3084K8641K86413k8642
21.8A93328j93328L5802n0123p8763R3084K1481j4321N0122K1481N0123o4443j14565
19.6e0122J00244%k43450P160K07649k1481TJ00244k8641p8763N7282M2962p1603%
17@%q5924K8642J07404q5924n0122J93329p161j57526J00244J4320j64687P1603N7283
14.5B1481j00244K1481R3084k1481j43207k8641K14809J4321j64687Q5924%p8764K36290
12.1A50366J4321j71847J07404k8641j07405J07405n0122p1603J28885K1481m2962
10.1E7282k8641p8763J4320P161m2962O4443L5801%J4321n0122k8642M2962P161k1481
7.5g160L5801P1603j28885q5924K50611N7282k43450P8763J43206j43206k1481Q5924
5.3I3084m2962p8763k1481J00244n0122k07649J36046J14565k29130J4321J86168n7283
3.1d2962k1481J00245J4320n0122m2962M2962J07405n0123j43206K8642P8763o4443
0.9d2962k8641J21725K1481p8763k8642P161k8641j4321K8641K1481l5801K1480L5802
-1.5@q5924l5801J07404K8642%l5802j07405O4443J07405k8641%K1481o4443p1603
-4a00244N0122P1603o4443l5801R3084p1603p1604R3084k1480N0122J14565j07405
-6.2@K1481J36046j21725p161K1481j50366Q5923R3084j64687L5802J36046n7283n0122
-8.6b1481L5802P8763p160j00245%J4321k8641L5801K1481p160P8763%n7282P160p8763
-11.3b8641k8641J28885P160j43206j4320J14565%j00245j07404p161J71848J43206
-13.5A36046n0122k8642J4321p1603p160K1481k1481R3084O4442j86168n0122J86168
-15.7A00244j4320j28886N7283l5802j86168O4443Q5924o4443J07404P1603j14564
-17.7e7282L5801O4443m2962N0122P160j21725k1481P1603N0123k1481p8764O4443
-19.9@J21725o4443p8763K8641J4321n0122K8641R3084k8641j00245p160TL5801P1603
-22.5E7282n0122p160P1603o4443l5801L5801l5801M2962R3084j07405P160J14565
-24.7A21725j14565TJ57527N0122k14809j4321J86168n7282j14565J07405J07404k1481
-26.9G8763l5801P8763K8641j86168m2961J43206k8641l5802K1481o4443M2962P160
-29.1G160j43206P1603P8764p8764L5802j4321o4443J14565P161q5924P8763O4443
-31.3G1603n0122P160P8764l5802j28885M2961P1603q5923Q5923P1604k00489k8641
-33.5a00244J00244j4321O4443K1481r3084j4321k8641K8641R3084j4320K1481l5802
-35.7B8641r3084J21725J4321j93328L5801R3084p160N0122k1481k8641N0122n0122
-37.9@p1603P8763L5802q5924o4443N7283P160n7282N7282J4321p8764N7283K1481
-40.3b8641P160P1603r3084o4443J50367m2962q5924O4443%J4321P160p1603J07405
-42.7C5802J07404j57527p1603K8642L5801J79008j4321k43450K1481J50366k8641
-44.7D2962n7283k1481K8642P1603k1481q5924k8641L5801N0123j4321q5924k1481
-46.9a07405O4443N0122J4321L5801N0123l5802k8641K1481p1603TM2961M2962P8764
-49.2H5924J4320j00244N7282P8764j21725k1481P160q5924N7283N0122n0122J4320
-51.4a4321n7282k8641J14565k8642m2961J21725k8641q5924N0122Q5924N0122n7283
-53.6G8763o4442M2961n7282o4443P1603%o4442M2961P8764N7282k1481p1603K8641
-56E7282%m2961J4320P161l5802TL5802K1481l5802M2962K1481j07404N7282R3084
-58.6I3084j28886J4321N0122j50366N0122J57527r3084n0122O4442p1603k8641J64687
-60.8G1603O4443j36046l5802M2962o4442k1481J00244N0122%n0122p1603%k8641j4321
-63.4i3084L5802%N7282M2962r3084k8641M2961M2962P1603p1603P161J14565j64688
-65.7c5802p8763J64687m2962%Q5924j00244K1481p161j28885J50366K8641k07648
-67.9a50366R3084J14564k1480O4442q5923p8764P8764j4321J4321K8641p1603K8641
-70.1@K8641o4443K8642N0122o4443TN7283Q5923%n0122Tk8641J64687J36046j71848
-72.9E7282j43206M2962m2962n0122J21725J21726n0123j36045l5802M2962K8641P160
-75.1c5802m2961L5801J21725n0122o4443N7283p8763j36046J21725R3084j07405p160
-77.3i3084J71847j4320j50367Q5924J28886r3084k8642J4321j07405K1481J57527
-79.3I3084J4321o4443N7282J28886n7283j50366p160L5801p160j4321r3084j4320
-81.5g8763J14565j4321n7283Q5924J4321j00245p160J71848P1603j28886K1481P8763
-83.7A71847j71847j00244J00244J4321k8642K1481P1603O4443o4443p8763K8641%
-85.9B8641n0122o4443L5802J71847n7282k07649M2962J07404p160P160n7282j4321
-88.1f4443J07405J4320p160%j00244p160J21725P160l5801L5801K8641k8641m2962
-90.5B8641K8641%l5801K1481k1481n7283J4321%l5801R3084P8763p1603m2962L5802
-93C5802n0123j14565P1604P8763p1603L5801Q5924j43206l5802J50367n7283k8641
-95.2d2962J43206j00244j21725J21725J4321m2962J07404J4321j36046o4443N0123
-97.2e7282R3084j4321TR3084p1603r3084P1603P161J4320Q5924j07405j4320J00244
-99.6I3084r3084%L5802j57527N0122Q5924j86168P1603K00488j21725%J93328o4442
-102A07405j36046K1481P1603p161q5923k1481L5801J4321K1481k1481p8763N7282
-104.2b1481R3084m2962n7282K1481N0122J4320k1480n7283n7282P8763K8641l5801
-106.4g160N0122l5802p8763J57527P160k29130Q5924J50366n7282p160l5802p1603
-108.6g1603O4443P160o4443J4321P8763N0122j07404j07405J57527R3084j14565L5802
-110.8C5802O4442j43206l5801P8763j4321m2961K8641J4320k8641L5802R3084J4320
-113A00244o4442p161l5801k8642J00245P160j36046K1481R3084r3084p8763Q5923
-115.2c5802K1481k8641J00244N7283j43206r3084R3084L5801n0122K1481M2962k1481
-117.4@J4321J07404j4320j07405l5802P161K8641R3084k8641j00245%P161p161P8764
-119.9D2962K1481j00245l5801N7282O4443%m2962%p160p8763j4321O4443K8641k1481
-122.5b1481j4321P1604J07404p8763j36046P1603J00244j21725q5924J07405%n0122
-124.7e0122Q5924P160p8764J4321j4321L5802M2962j00244N0122J50366j14565k1481
-126.9G160P1603j64687n0122Q5924j4321J28886J28885j07404j50367j4320J64687
-128.9H5924K1481k29130L5801J21726j36046K1481J00244k1481J07405P160j57527
-130.9d2962K1481O4443m2962k8641L5801J00245p1603n0123J14565j07404j36046
-132.9a43206J28885K1481K8642J4320k14809N0122J57527r3084N0122O4443j21725
-135e7282N7282M2962j00244Q5923N0122j21725q5924Q5924J57527l5802p1603M2962
-137.2E0122r3084j4320J43206n7283n0122N7283o4443J4320K1481k1481N7283j00244
-139.4e7282p8764K07649k1481r3084J50367m2962r3084J00244j07405j28885J36046
-141.4b8641R3084p161m2961q5924n0122M2962J00244N0122n7282J4320M2962p1603
-143.6@j4321Q5924P160p8763%N0122p8763o4443J43206K1481j57527K1481N7283j4321
-146.1b1481N0122k8641r3084P8763K8642r3084L5801L5802k8642P8764J4320j21725
-148.3f4443K8641Q5924j4320K8641p161r3084N0123
-149.6A4321
##PAGE=N=2
##DATA TABLE=(X++(I..I)),  XYDATA
2850.7@S6384
-149.6@
##END NTUPLES=NMR SPECTRUM
##END=$$ End of the data block
##END=$$ End of the link block
