# Supplementary material for: Studies toward bivalent κ opioids derived from salvinorin A: heteromethylation of the furan ring reduces affinity
Source: Beilstein J Org Chem. 2013 Dec 20;9:2916–24. doi: 10.3762/bjoc.9.328 (PMC3896271; doi:10.3762/bjoc.9.328)
Supplement: File 2 — 1H and 13C NMR spectra of all new compounds in jcamp-dx format. [file Beilstein_J_Org_Chem-09-2916-s002.zip › 5-13C-NMR.jdx]

##TITLE=7tm53Bc overnight 16 may 08 $$ Begin of the link block
##JCAMP-DX=5.00 $$ ACD/NMR Processor Academia Edition ${product.year} v 12.01
##ORIGIN= 
##OWNER= 
##DATA TYPE=LINK
##BLOCKS=3
##TITLE=7tm53Bc overnight 16 may 08 $$ Begin of the structure block
##JCAMP-CS=3.7 $$ ACD/NMR Processor Academia Edition ${product.year} v 12.01
##ORIGIN= 
##OWNER= 
##BLOCK_ID=1
##ATOMLIST=
$$        AN        AS        NH
          1         C 
          2         C 
          3         O 
          4         C 
          5         C         1
          6         C         2
          7         O         1
          8         C         2
          9         O         1
          10        C         1
          11        C         2
          12        C         1
          13        C 
          14        C 
          15        C 
          16        C         2
          17        C         2
          18        C 
          19        C 
          20        C 
          21        O 
          22        C         1
          23        C         2
          24        O 
          25        H 
          26        H 
          27        O 
          28        O 
          29        C 
          30        C         3
          31        C         3
          32        O 
          33        O 
          34        C         3
          35        C 
          36        C         3
          37        O 
##BONDLIST=
$$        AN1       AN2       BT
          1         2         D
          1         5         S
          1         22        S
          2         3         S
          2         6         S
          3         4         S
          4         5         D
          4         8         S
          6         7         S
          8         9         S
          10        11        S
          10        15        S
          10        28        S
          11        12        S
          12        13        S
          12        29        S
          13        14        S
          13        16        S
          13        30        S
          14        15        S
          14        19        S
          14        25        S
          15        27        D
          16        17        S
          17        18        S
          18        19        S
          18        20        S
          18        26        S
          19        23        S
          19        31        S
          20        21        S
          20        24        D
          21        22        S
          22        23        S
          28        35        S
          29        32        D
          29        33        S
          33        34        S
          35        36        S
          35        37        D
##XY_RASTER=
$$        AN        X         Y         Z
          1         1429      430
          2         1495      380
          3         1469      301
          4         1385      302
          5         1360      382
          6         1574      405
          7         1635      348
          8         1336      236
          9         1254      246
          10        1145      681
          11        1146      764
          12        1219      805
          13        1290      762
          14        1289      679
          15        1217      639
          16        1362      803
          17        1433      760
          18        1432      677
          19        1360      637
          20        1503      635
          21        1502      553
          22        1430      513
          23        1359      555
          24        1575      676
          25        1288      596
          26        1431      586
          27        1215      556
          28        1073      640
          29        1220      893
          30        1291      845
          31        1361      720
          32        1148      936
          33        1295      934
          34        1369      889
          35        1003      683
          36        931       643
          37        1006      765
##STEREOCENTER=
$$        AN        SD
          10        P
          12        M
          13        P
          14        M
          18        M
          19        M
          22        P
##$MOLFILE=  $$ Empty String
  ACD/Labs08221316202D
  $$ Empty String
 37 40  0  0  1  0  0  0  0  0 38 V2000
 1428.7769 -429.6899    0.0000 C   0  0  0  0  0  0  0  0  0  0  0  0
 1495.3616 -380.0551    0.0000 C   0  0  0  0  0  0  0  0  0  0  0  0
 1468.6417 -301.3250    0.0000 O   0  0  0  0  0  0  0  0  0  0  0  0
 1385.2577 -302.4213    0.0000 C   0  0  0  0  0  0  0  0  0  0  0  0
 1360.3220 -381.8177    0.0000 C   0  0  0  0  0  0  0  0  0  0  0  0
 1574.3818 -404.6253    0.0000 C   0  0  0  0  0  0  0  0  0  0  0  0
 1635.1947 -348.4663    0.0000 O   0  0  0  0  0  0  0  0  0  0  0  0
 1335.8485 -236.0301    0.0000 C   0  0  0  0  0  0  0  0  0  0  0  0
 1253.6469 -245.6282    0.0000 O   0  0  0  0  0  0  0  0  0  0  0  0
 1145.2090 -681.0027    0.0000 C   0  0  0  0  0  0  0  0  0  0  0  0
 1146.2946 -764.1180    0.0000 C   0  0  0  0  0  0  0  0  0  0  0  0
 1218.7047 -804.7137    0.0000 C   0  0  0  0  0  0  0  0  0  0  0  0
 1289.7068 -762.2371    0.0000 C   0  0  0  0  0  0  0  0  0  0  0  0
 1288.6105 -679.1218    0.0000 C   0  0  0  0  0  0  0  0  0  0  0  0
 1216.5336 -638.8055    0.0000 C   0  0  0  0  0  0  0  0  0  0  0  0
 1362.0847 -802.8328    0.0000 C   0  0  0  0  0  0  0  0  0  0  0  0
 1433.1191 -760.3455    0.0000 C   0  0  0  0  0  0  0  0  0  0  0  0
 1432.0336 -677.2408    0.0000 C   0  0  0  0  0  0  0  0  0  0  0  0
 1359.9136 -636.9246    0.0000 C   0  0  0  0  0  0  0  0  0  0  0  0
 1502.7455 -635.0544    0.0000 C   0  0  0  0  0  0  0  0  0  0  0  0
 1501.6599 -552.8205    0.0000 O   0  0  0  0  0  0  0  0  0  0  0  0
 1429.8732 -512.7838    0.0000 C   0  0  0  0  0  0  0  0  0  0  0  0
 1358.8389 -554.7014    0.0000 C   0  0  0  0  0  0  0  0  0  0  0  0
 1575.4243 -675.6501    0.0000 O   0  0  0  0  0  0  0  0  0  0  0  0
 1287.5249 -596.0280    0.0000 H   0  0  0  0  0  0  0  0  0  0  0  0
 1430.8298 -586.0753    0.0000 H   0  0  0  0  0  0  0  0  0  0  0  0
 1215.4480 -555.7225    0.0000 O   0  0  0  0  0  0  0  0  0  0  0  0
 1072.8203 -640.3963    0.0000 O   0  0  0  0  0  0  0  0  0  0  0  0
 1219.6505 -892.9021    0.0000 C   0  0  0  0  0  0  0  0  0  0  0  0
 1290.7924 -845.3201    0.0000 C   0  0  0  0  0  0  0  0  0  0  0  0
 1360.9991 -720.0077    0.0000 C   0  0  0  0  0  0  0  0  0  0  0  0
 1147.5627 -935.9698    0.0000 O   0  0  0  0  0  0  0  0  0  0  0  0
 1294.9089 -934.0890    0.0000 O   0  0  0  0  0  0  0  0  0  0  0  0
 1368.8346 -888.7640    0.0000 C   0  0  0  0  0  0  0  0  0  0  0  0
 1003.4841 -682.7332    0.0000 C   0  0  0  0  0  0  0  0  0  0  0  0
  930.8053 -643.1371    0.0000 C   0  0  0  0  0  0  0  0  0  0  0  0
 1005.5155 -765.4723    0.0000 O   0  0  0  0  0  0  0  0  0  0  0  0
  1  2  2  0  0  0  0
  1  5  1  0  0  0  0
 22  1  1  1  0  0  0
  2  3  1  0  0  0  0
  2  6  1  0  0  0  0
  3  4  1  0  0  0  0
  4  5  2  0  0  0  0
  4  8  1  0  0  0  0
  6  7  1  0  0  0  0
  8  9  1  0  0  0  0
 10 11  1  0  0  0  0
 10 15  1  0  0  0  0
 10 28  1  6  0  0  0
 11 12  1  0  0  0  0
 12 13  1  0  0  0  0
 12 29  1  6  0  0  0
 13 14  1  0  0  0  0
 13 16  1  0  0  0  0
 13 30  1  6  0  0  0
 14 15  1  0  0  0  0
 14 19  1  0  0  0  0
 14 25  1  1  0  0  0
 15 27  2  0  0  0  0
 16 17  1  0  0  0  0
 17 18  1  0  0  0  0
 18 19  1  0  0  0  0
 18 20  1  0  0  0  0
 18 26  1  1  0  0  0
 19 23  1  0  0  0  0
 19 31  1  6  0  0  0
 20 21  1  0  0  0  0
 20 24  2  0  0  0  0
 21 22  1  0  0  0  0
 22 23  1  0  0  0  0
 28 35  1  0  0  0  0
 29 32  2  0  0  0  0
 29 33  1  0  0  0  0
 33 34  1  0  0  0  0
 35 36  1  0  0  0  0
 35 37  2  0  0  0  0
M  ZZC   1 15
M  ZZC   2 16
M  ZZC   3 17
M  ZZC   4 18
M  ZZC   5 19
M  ZZC   6 30
M  ZZC   7 31
M  ZZC   8 32
M  ZZC   9 33
M  ZZC  10 9
M  ZZC  11 8
M  ZZC  12 7
M  ZZC  13 6
M  ZZC  14 5
M  ZZC  15 10
M  ZZC  16 14
M  ZZC  17 13
M  ZZC  18 12
M  ZZC  19 4
M  ZZC  20 11
M  ZZC  21 1
M  ZZC  22 2
M  ZZC  23 3
M  ZZC  24 29
M  ZZC  25 5a
M  ZZC  26 12a
M  ZZC  27 28
M  ZZC  28 25
M  ZZC  29 22
M  ZZC  30 21
M  ZZC  31 20
M  ZZC  32 34
M  ZZC  33 23
M  ZZC  34 24
M  ZZC  35 26
M  ZZC  36 35
M  ZZC  37 27
M  END
$$$$

##END=$$ End of the structure block
##TITLE=7tm53Bc overnight 16 may 08 $$ Begin of the peaks block
##JCAMP-DX=5.00 $$ ACD/NMR Processor Academia Edition ${product.year} v 12.01
##ORIGIN= 
##OWNER= 
##BLOCK_ID=2
##DATA TYPE=NMR SPECTRUM
##DATA CLASS=PEAK TABLE
##.OBSERVE FREQUENCY=75.45102
##.OBSERVE NUCLEUS=^13C
##NPOINTS=26
##FIRSTX=15.17099571
##LASTX=202.02593994
##MAXX=266746.40625000
##MINX=1510.60253906
##MAXY=0.00000000
##MINY=0.00000000
##XFACTOR=1.0000000000
##YFACTOR=266773.062500000000000
##FIRSTY=2374.28027344
##XUNITS=PPM
##YUNITS=ARBITRARY UNITS
##PEAK TABLE=(XY..XY)
15.171, 0.0089
16.41774, 0.0112
18.1113, 0.012
20.58798, 0.0093
30.73112, 0.0127
35.50075, 0.0103
38.13042, 0.0123
42.12894, 0.0123
43.53915, 0.0097
51.33699, 0.0134
52.00527, 0.0116
53.5455, 0.0134
55.85903, 0.0102
57.4058, 0.0111
63.88751, 0.0115
71.75046, 0.01
75.0872, 0.0162
77.00033, 0.9999
107.1173, 0.01
122.21565, 0.0083
150.64424, 0.0061
153.77205, 0.0057
170.04317, 0.0063
171.11255, 0.0091
171.52637, 0.0096
202.02594, 0.0063
##END=$$ End of the peaks block
##TITLE=7tm53Bc overnight 16 may 08 $$ Begin of the data block
##JCAMP-DX=5.00 $$ ACD/NMR Processor Academia Edition ${product.year} v 12.01
##BLOCK_ID=3
##DATA TYPE=NMR SPECTRUM
##DATA CLASS=NTUPLES
##ORIGIN=mercury
##OWNER="
##.OBSERVE FREQUENCY=75.45102
##.ACQUISITION TIME=6.94682
##.ZERO FILL=0
##.SHIFT REFERENCE=INTERNAL,  ,131072, -15.3365
##.OBSERVE NUCLEUS=^13C
##.ACQUISITION MODE=SIMULTANEOUS
##SPECTROMETER/DATA SYSTEM=??
##.SOLVENT NAME=5
##.PHASE0=0.00000000
##.PHASE1=0.00000000
##NTUPLES=NMR SPECTRUM
##VAR_NAME=       FREQUENCY,     SPECTRUM/REAL, SPECTRUM/IMAG
##SYMBOL=         X,             R,             I,             N
##VAR_TYPE=       INDEPENDENT,   DEPENDENT,     DEPENDENT,     PAGE
##VAR_FORM=       AFFN,          ASDF,          ASDF,          AFFN
##VAR_DIM=        131072,        131072,        131072,        2
##UNITS=          HZ,            ARBITRARY UNITS,ARBITRARY UNITS
##FIRST=          17710.77343750,-6.66932678e+0,0.00000000e+0, 1
##LAST=           -1.15715234e+3,23.34264374,   0.00000000e+0, 2
##MIN=            -1.15715234e+3,-7.53633911e+2,0.00000000e+0, 1
##MAX=            17710.77343750,266773.06250000,0.00000000e+0, 2
##FACTOR=         1.0000000000,  0.0010000000,  1.0000000000,  1
##PAGE=N=1
##DATA TABLE=(X++(R..R)),  XYDATA
17710.8f669L334%L335%XL335%Zl335%S11L335%S0l335%S3l335%Vl334%Yl335%VL335
17685.7f669%ZL334%WL335%T3L335%S1l335%T6L335%T1l335%S0l335%Vl334%Xl335
17668a0004%S5L335%VL334%UL335%S0L335%T9l335%S3l335%Xl334%Xl335%S6L335%
17651.9f669%TL334%TL335%VL335%L334%L335%TL335%TL334%VL335%Yl335%Vl334%
17646.1A3339%Tl335%Tl335%Ul334%Tl335%Yl335%Wl334%S2l335%S0L335%S0L334%
17637.1c335%UL335%sL335%XL334%Zl334%Xl335%Zl335%Vl334%S3L334%UL335%YL335
17626C335%UL334%VL335%S5l335%Wl334%Wl335%U2L335%S4l335%S0l335%Ul334%Wl335
17610.7a0004%S1L335%sL334%YL335%S1L335%S4l335%Zl335%Yl334%TL334%XL335%
17598.5@%WL335%L334%TL335%UL335%S2l335%l335%Tl334%l335%Ul335%l334%l335
17592.3a0004%Tl335%Ul334%VL334%UL335%TL335%TL334%L335%UL335%TL334%TL335
17587.4A0004%WL335%Zl335%Yl335%Vl334%Tl335%Xl335%Tl334%Tl335%Tl335%Ul334
17580.1a6673%Xl335%S6L335%WL334%UL335%TL335%TL334%TL335%WL335%TL334%TL335
17572.1A0004%VL335%S4l335%Wl335%Xl334%W6l335%S0l335%Wl334%S6L334%XL335
17553.3@%V6L335%Xl335%U7L335%S8l335%Y1l335%T6L335%S1L335%S8l335%S0l335
17517c335%S5L335%S1L335%S0l335%T9L335%XL334%S2l334%Vl335%Xl335%Tl334%Vl335
17501.3a0004%S4L335%WL334%VL335%S07L335%WL334%WL335%XL335%S0l335%Vl335
17477F669%Tl334%Tl335%Xl335%Vl334%S7L334%sL335%T6L335%S5L334%S8l334%Yl335
17460.3@%S1l335%Wl334%Yl335%S1L335%XL334%XL335%S2l335%S7L335%ZL335%UL334
17446.5F669%VL335%S2l335%Wl334%Ul335%Xl335%Tl334%Tl335%Tl335%Tl334%Vl335
17439b0008%WL335%VL334%TL335%UL335%TL334%UL335%S6L335%S0L334%T4l334%V0l335
17421.9@%U7L335%TL334%L335%L335%L334%L335%L335%TL334%TL335%TL335%L334%
17412.8C6681%L335%TL335%L334%TL335%L335%L334%L335%L335%L334%TL335%L335
17409.2G3363%TL334%UL335%S3l335%l334%l335%l335%l334l335%l335l334l335%l335
17404D6685l334l335T%l334l335%l335l334%l335%l335%l334%l335%S0L335%L334%
17399.6A6673L335TL334L335TL334L335O669L335O669L335O669L335O669O670O669
17397.2I0036L335O669TO670O669L335O669TL335O669L335O669L335L334L335TL334
17394.8A73402%L335%L335%Tl335%Tl335l334l335Tl334l335l334o670l334o670o669
17391.9A30052o669l335o669o670o669Tj0004o670o669To670j0004o669To670o669
17389.6B0008j0004o669l335o669o670o669To670o669l335o669l335o669l335o669
17387.5g0028l335l334l335Tl334l335%l335%l334%Tl335%Vl335%Yl334%Ul335%l335
17382.9a13379%l334l335Tl334l335Tl334l335Tl334o670l334l335o669l335l334l335
17380.3a76737o669l335Tl334l335Tl334%l335%l335%YL335%L335%L334L335T%L334
17376.4a90076L335TL334L335TL334L335TL334L335L334L335TL334O670L334L335TL334
17373.6a23383L335TL334L335TL334L335TL334L335TL334L335%L335L334L335%L335
17370.9f6693L334%L335%L335L334%L335%L335%L334%L335T%L334%L335T%L334%L335
17367.4b0008%L335%L334%L335%UL335%VL334%XL335%ZL335%TL334%VL335%Yl335%
17360.5F669%l334%l335%Ul335l334%l335Tl334%l335T%l334%l335%l335%l334%Wl335
17356.2d0016%S9l335%Vl334%Wl335%S3l335%Ul334%l335%l335%l334l335%l335l334
17347.7g6697l335Tl334l335Tl334l335T%l334l335Tl334%l335T%l334%Tl335%Vl335
17344a33387%TL335%WL335%UL334%TL335%L335%TL334%L335%L335%L334%L335T%L334
17339.4i3371%L335TL334%L335TL334L335TL334L335TL334L335TL334L335O669L335
17336.5c0012L335L334O670L334L335O669L335%O669L335TL334O670L334L335TL334
17334.1C6681L335TL334L335TL334%L335T%L334L335%L335%L334%L335%L335%L334
17330.9H6701%L335%L335%L334L335%L335%L334%L335%L335%TL334%Wl334%l335%l335
17326.9A06709l334%l335To669l335l334o670l334o670l334o670o669To670l334o670
17324.4B6677o669To670o669l335o669l335o669To670l334o670l334o670l334l335
17322.1f0024o669l335Tl334l335%l335l334%l335%l335%Ul334%UL334%VL335%L335
17318.2h6701%L334%L335T%L334L335TL334L335TL334O670L334L335TO669L335L334
17315.3b3343L335O669L335TL334L335%TL335L334%Xl334%l335%l335l334o670l334
17311.9a6673o670l334o670o669To670o669Tj0004o670o669j0004o669j0004o670o669
17309.6a30052j0004o669j0004o669j0004o670j0004o669j0004o669o670o669j0004
17307.7b36761o669o670o669l335o669Tl335o669l335Tl334l335Tl334%l335%WL335
17304.5c03454%L334L335%L335L334L335O669L335TL334O670L334O670L334O670L334
17302.1b40096O670L334O670L334L335O669L335O669L335TO669L335O669L335L334
17299.9a70068L335O669L335L334O670L334O670L334L335O669L335O669L335O669O670
17297.8i6705L334O670O669TO670L334O670O669TO670J0004O669TO670O669L335J0004
17295.3A3339O669TJ0004O670O669J0004O669O670J0004O669TO670J0004O669TO670
17293A33387O669L335O669TL335O669L335L334L335TL334%L335%Yl335l334%l335Tl334
17289.3A70068l335To669l334o670l334o670l334o670l334o670l334o670l334o670
17287.1I6705l334o670l334l335o669l335Tl334l335%l335l334%l335%Tl335%VL335
17284E0020%UL335%TL334%L335%L335%L334L335%L335%L334%L335%L335%L334%L335
17280.2I0036%L335%TL334%TL335%WL335%S6L334%TL335%L335%L334L335%L335L334
17274.2A26717L335TL334L335TO669L335L334L335O669L335L334O670L334L335TL334
17271.7A93410L335TL334L335TL334%L335T%Zl335%l335l334l335%l335o669l335l334
17267.8A90076l335o669l335o669l335o669Tl335o669o670o669To670o669To670o669
17265.4I0036o669o670o669To670o669Tl335o669o670o669To670l334l335To669l335
17262.8a3339o669l335l334l335Tl334l335Tl334l335%l335%l334l335%Tl335%l334
17259.9f6693%l335%Tl335%Tl334%l335%Tl335%l334%l335%Tl335%Tl334%ZL334%TL335
17254.9i0036%L335L334%L335TL334L335TL334L335TL334L335TL334O670L334L335
17252.1c0012O669L335TO669L335L334L335TL334O670L334L335O669L335TL334O670
17249.7D3351L334L335%L335L334L335%L335%L334%Vl334%Tl335T%l334l335Tl334
17246.2D3351o670l334l335o669l335To669l335o669%o669l335To669l335l334l335
17243.8c0012l335l334l335Tl334l335T%l334%l335%Tl335%sL335%UL335%L334%L335
17239.2e0020%L335%L334L335%L335L334L335T%L334L335TL334L335TL334L335%L335
17236.2C335L334L335O669L335TL334L335O669L335TL334O670L334L335O669L335TL334
17233.6G6697O670L334L335TL334L335TL334L335TL334L335%L335%L334%Zl334%l335
17229.7A20048%l335%l334l335T%l334l335Tl334o670l334l335Tl334o670l334l335
17227F0024l335o669l335l334o670l334l335To669l335l334l335o669l335%l335l334
17224.5f669o670l334l335Tl334o670l334l335Tl334l335Tl334o670l334l335Tl334
17221.9g6697l335Tl334%l335Tl334%l335T%l334%l335%Tl335%Wl334%UL334%VL335
17217.3a10044%TL335%L334L335%L335L334L335TL334L335TL334O670L334L335O669
17214.6e3355L335O669O670L334O670O669TO670L334L335O669O670O669TL335O669
17212.3C6681O670O669L335O669TL335O669L335O669L335O669L335TO669L335L334
17210A16713O670L334L335O669L335TL334L335O669L335L334L335TL334L335TL334
17207.5A83406L335T%L334L335%L335%L334%L335%WL335l335%Xl335%Tl334%Ul335
17202.9A96745%T6l335%l334%l335%l335l334l335Tl334l335Tl334l335o669l335l334
17196.6A43391l335o669l335To669l335l334l335Tl334o670l334l335Tl334l335Tl334
17194G3363l335Tl334l335Tl334l335Tl334l335To669l335l334o670l334l335o669
17191.4C335l335Tl334o670o669l335o669To670l334o670o669To670o669To670o669
17188.8a00040o669o670o669To670o669Tl335o669Tl335o669o670l334l335o669l335
17186.4a96745l335l334l335Tl334%l335T%Tl334%WL334%L335%L335L334%L335TL334
17182.6b00080L335O669L335TL334O670L334O670L334O669O670L334O670L334O670
17180.5a26717O669L335O669TL335O669L335O669O670L334O670L334O670L334L335
17178.3e0020O669L335TO669L335L334O670L334L335TO669%L335L334L335TL334L335
17175.7B0008L335L334%L335T%L334%TL335%Xl335%Tl334%l335%l335l334%l335Tl334
17171.5A3339%l335Tl334l335%Tl335l334%l335T%l334l335%l335%l334%l335%l335
17168.2c3347%Tl334%Ul335%Wl335%S0L335%VL335%UL334%TL335%TL335%TL334%TL335
17161.7b0008%TL335%UL334%S1l334%l335%l335%l334l335T%l334l335Tl334o670l334
17156.8e6689l335To669l335l334o670l334l335o669l335o669l335To669l335l334
17154.5a26717o670l334l335Tl334l335Tl334l335l334l335%l335l334%Tl335%ZL335
17150.8a73402%L334%L335T%L334L335L334L335TO669L335L334O670L334L335O669
17148.2a13379O670L334O670O669TO670O669TO670O669TO670O669TO670O669J0004
17145.8@L335O669TO670L334O670O669TL335O669L335O669L335TL334L335TL334L335
17143I0036%L335L334%L335%L335L334%L335%L335L334%L335%L335L334%L335TL334
17139.9A36721%L335T%L334L335%L335%L334%L335%L334%UL335%S0l335%Xl334%Zl335
17133.4A56729%Zl334%Yl335%Xl335%Vl334%Ul335%Tl335%l334%l335%l335l334l335
17127A20048%l335l334l335To669l335l334l335o669l335o669l335o669l335o669l335
17124.6E0020o669l335o669l335To669l335o669l335l334l335Tl334l335Tl334l335
17122.2b0008l335l334l335o669l335Tl334l335Tl334l335Tl334l335Tl334l335Tl334
17119.4h6701l335T%l334l335%l335%Ul334%L334%TL335%L335%L334L335TL334L335
17116h0032L335L334L335TL334O670L334L335TL334L335TL334L335T%L334L335%L335
17113.1a6673%L334%Zl334%Tl335%l335%l334%l335T%l334l335%l335l334%l335Tl334
17108.6e6689%l335T%l334l335%l335l334%l335T%l334%l335T%l334l335%l335l334
17105.3a06709%l335T%l334l335%l335l334%l335%l335%l334%l335%S1L335%L334%
17100.7a33387L335%L335L334%L335TL334L335TL334L335TL334L335TL334L335TO669
17097.8g0028L335L334L335O669L335TL334L335O669L335TL334L335TO669L335L334
17095.4c335L335%L335L334%L335TL334L335%L335L334%L335%L335%L334%TL335%sl335
17090.9C6681%Tl334%Tl335T%l334%l335%l335l334%l335%l335%l334%l335%Xl335
17086.7c335%Wl334%S1L334%TL335%UL335L334L335TL334L335TL334O670L334L335
17081.7D0016O669L335O669L335O669O670L334O670L334O670L334O670L334L335O669
17079.5A16713L335TL334L335TL334L335%L335L334%TL335%Vl335%Tl334%l335Tl334
17075.9A33387%l335To669l335l334l335To669l335l334o670l334l335o669l335o669
17073.5F3359l335o669l335To669l335l334o670l334l335To669l335l334l335%l335
17071.1c335l334l335T%l334l335%l335%ZL335%L335%L334L335%L335L334L335%L335
17067C335L334L335TL334L335T%L334L335TL334L335%L335L334%L335%L335%TL334
17063.9E6689%WL335%Vl335%S1l334%S4L334%XL335%UL335%TL334%L335%L335%L334
17055.5G6697L335%L335L334L335%L335L334L335TL334L335TL334L335O669L335TL334
17052.8A36721L335O669L335TO669L334L335TO669L335L334L335TO669L335L334L335
17050.3B06749L335%L334L335%L335%L334%Wl334%l335T%l334l335o669l335Tl334
17046.9A90076o670l334o670o669l335o669Tl335o669Tl335o669o670l334o670l334
17044.6A03375l335o669l335To669l335l334l335Tl334l335%l335l334l335T%l334
17042D3351l335%l335l334%l335T%l334l335T%l334l335T%l334l335%Tl335l334l335
17038.7a0004l335%l334l335T%l334l335T%l334l335%l335%l334%l335%Ul335%Wl334
17034.6e6689%Zl335%Tl335%l334%l335Tl334l335Tl334l335o669l335o669l335o669
17030.7a16713l335o669l335o669l335o669l335To669l334l335Tl334l335%l335%l334
17028.2a83406%WL334%L335%L335L334L335TL334L335L334L335O669L335TL334O670
17025a26717L334L335TO669L335L334L335TL334L335T%L334L335%L335L334%L335%
17022.1g0028%L335%L334%UL335%TL335%UL334%UL335%TL335%UL334%TL335%VL335
17017.2c6681%S1l335%Tl335%l334l335%l335l334l335Tl334o670l334l335o669l335
17013i0036o669o670l334o670o669To670o669To670l334o669o670o669Tl335o669o670
17010.4b00080l334o670l334l335Tl334l335Tl334l335%Tl335%VL335%TL335L334%
17007.1b30092L335TL334L335TL334L335TO669L335L334L335O669L335TL334L335O669
17004.5a60064L335L334L335TL334L335T%L334L335T%L334%L335%TL335%TL334%UL335
17000.9a10044%WL335%UL334%VL335%TL335%TL334%L335%L335%L334%L335T%L334L335
16996.2g0028L335L334L335TL334L335TL334O670L334L335O669L335O669L335O669
16993.9c335L335TO669L335O669L335O669TL335O669L335O669L335O669L335O669L335
16991.4H0032O669L335O669L335TO669L335O669L335L334O670L334L335O669L335TL334
16989A56729O669L335TL334O670L334L335TL334L335O669L335TL334L335O669L335
16986.6B26757L335L334O670L334L335O669L335TO669L335O669L335L334O670L334
16984.4B93450L335O669L335TL334L335TL334L335TL334L335T%L334%L335%Xl335%
16980.8C43470l334%l335Tl334o670l334l335o669o670o669To670o669Tj0004o670
16978.3B53434j0004Uo669j0004Tj3339j0004Tj0003j0004Tj3339j0004S2l335j0004
16974.5a3339o669j0004o669o670j0004o669To670l334o670o669l335o669l335l334
16972.3a06709o670l334l335%l335l334%l335%l335%XL335%TL335%L334%L335T%L334
16968.4a13379%L335T%L334L335%L335%L334%L335%L335%TL334%S0l334%Tl335%l335
16963.7i3371%l334l335%l335l334l335Tl334l335Tl334l335Tl334o670l334l335Tl334
16960.8a56729l335l334l335Tl334l335T%l334%l335%YL335%L334L335%L335L334L335
16957a66733O669L335L334O670L334O670L334O670O669TO670L334O670J0004O669TO670
16954.6f6693O669TO670O669TO670O669TO670O669L335O669TO670L334O670L334O670
16952D3351L334O670L334L335O669L335TO669L335L334L335TO669L335L334L335TL334
16949.4A16713O670L334L335TL334L335O669L335TL334L335L334L335O669L335TL334
16947A83406L335TO669L335L334L335TO669L335L334L335TL334L335TL334L335%L335
16944.2B50100L334%L335%Wl335%Tl334l335Tl334l335Tl334o670l334o670o669l335
16940.9B03414o669To670o669j0004o669Tj0004o670j0004o669j0004To669j0004o670
16938.6G6697j0004To669j0004o669j0004o670j0004o669l335o669To670o669To670
16936.3d3351l334o670l334o670l334l335Tl334l335%l335l334%l335%Tl335%Ul334
16933.3i6705%S1l335%Wl335%Ul334%Tl335%l335%Tl334%l335%l335%l334%l335%l335
16927.5a33387%l334%l335%l335%l334%Tl335%Tl335%S2L335%UL335%TL334%L335%
16922.2a40056L335%L334%L335TL334L335TL334L335O669L335TO669TL335O669O670
16919.5f6693L334O670O669TO670L334O670O669L335O669L335L334L335%L335L334
16917.2F669%L335%TL335%l335%Tl335%l334%l335%l335%l334l335Tl334l335Tl334
16913.7b6677l335Tl334l335Tl334l335Tl334l335Tl334l335o669l335Tl334l335To669
16910.8a00040l335l334l335To669l335l334l335Tl334l335Tl334l335Tl334l335l334
16908.2a63398%l335%l335%Tl334%XL334%UL335%L335%TL334%TL335%TL334%S3l334
16902.1a56729%Ul335%Tl334%Tl335%Vl335%VL335%UL335%TL334%L335%L334%L335
16897.3a50060L335%L334L335TL334%L335TL334O670L334L335TO669L335O669L335
16894.7h6701O669TO670O669TO670O669TO670J0004O669TO670O669J0004O669J0004
16892.3C6681O670J0004O669TJ0004O670O669J0004O669O670O669TO670L334O670L334
16890A46725O670L334L335L334L335T%L334%Wl334%l335Tl334l335l334l335Tl334
16886.6A43391o670l334o670l334o670l334o670l334o670l334o670l334o670l334o670
16884.5F6693l334l335o669l335o669l335To669l335l334l335To669l335l334l335
16882.2@%Tl335l334l335%l335%YL335%L335L334L335%L335L334O670L334O670L334
16878.4B6677O670L334O670O669TO670L334O670O669TL335O669L335O669L335O669
16876.1A16713L335TL334L335TL334L335%L335%L334%L335%TL335%sl335%Ul335%Tl334
16871.4A43391%Tl335%Tl335%l334%Tl335%Tl335%Ul334%Wl335%Wl335%Tl334%Tl335
16866.2A10044%l335l334l335Tl334l335Tl334o670l334o670l334o670o669To670o669
16863.6C0012o669j0004o670o669To670j0004To669j0004To669j0004Uo670j0004o669
16861a20048j0004o669j0004o670o669Ul335o669l335o669l335T%l334%l335%VL335
16857.9b03414%L334%L335TL334%L335TL334L335TL334L335%L335L334%L335L334%
16854.8a53395L335%L335%UL334%Yl334%Tl335%l335%l334%l335l334l335Tl334l335
16850.7a76737l335l334l335Tl334l335Tl334l335Tl334l335Tl334l335Tl334l335
16848.1b36761l335%l334l335T%l334l335%l335l334%l335T%l334l335%l335l334l335
16845b86781l335%l334l335Tl334l335Tl334l335Tl334l335Tl334l335Tl334%l335
16842.2c46805l335l334l335Tl334l335%l335l334%l335%l335%l334%sL334%L335%
16838.1c76817L335%L334L335TL334L335TL334L335TO669L335O669L335O669TO670
16835.5c03454O669TO670J0004O669J0004YJ3339J0004J3338J3339J0004J3338J3339
16832.8a10044J3339J3338J3339J0004J3339J3338J3339TJ0004TJ3338J0004J3339
16830.9E0020J0004YO669O670J0004O669TL335O669L335O669L335L334L335%L335%
16827.8A90076L334%S0l334%YL334%TL335%L335L334L335%L335O669L335L334L335
16823B26757O669L335TO669L335O669TL335O669O670L334O670O669L335O669TL335
16820.6C16793O669L335O669O670L334L335O669L335TO669L335L334L335T%L334L335
16818.1C86821%L335%TL334%Vl334%Tl335%Tl335l334%l335%l335l334%l335T%l334
16814.2C60144l335%l335%l334%Tl335%Vl335%S8l334%Vl335%Tl335%Tl334%l335%
16807.6C26797l335l334%l335T%l334l335Tl334l335Tl334l335To669l335l334o670
16804.9B63438l334o670l334o670o669Tl335o669o670o669To670o669j0004o669o670
16802.6A63398o669Tj0004o669o670o669Tj0004o670o669To670o669l335o669Tl335
16800.1E0020o669l335Tl334l335Tl334l335T%l334%l335%l335%Ul334%Ul335%T8L335
16792.6C335%Ul335%Zl335%Tl334%Tl335%Ul335%YL335%TL335%L334%L335%L335%L334
16786.6F669L335TL334L335O669L335TL334L335TL334O670L334L335TL334L335T%L334
16783.7G6697L335%L335%L334%L335%sl335%Ul334%Tl335%l335%l334l335%l335l334
16779.1F3359l335Tl334l335Tl334l335o669l335o669o670l334o670o669l335o669
16776.8a0004o669o670o669j0004o669o670o669j0004o669o670j0004o669To670o669
16774.7a20048j0004o669o670o669Ul335o669o670o669l335o669Tl335o669l335o669
16772.2b23422l335o669l335To669l335l334l335To669l335%l334l335Tl334%l335
16769.6b86781%ZL335L334%L335TL334L335TL334O670L334O670L334O670O669L335
16766.2b23422O669TO670O669TO670O669TO670O669L334O670O669TO670L334O670L334
16763.6a13379L335O669L335TL334%L335%L335%Vl335%l335l334l335Tl334l335To669
16760.3a20048l335o669l335o669Tl335o669l335o669Tl335o669l335o669l335To669
16757.8b06749l335l334l335Tl334l335Tl334l335T%l334l335%l335%l334%l335%Tl335
16754.6b60104%Wl334%T3L334%TL335T%L334L335TL334O670L334O670L334O670O669
16748.2b06749O669O670O669TJ0004O670J0003O670J0004TO669J0004VO669J0004VO670
16745.1b6677J0004TO669TJ0004O670O669J0004O669O670O669J0004L335O669TO670
16742.8I3371L334O670L334O670L334L335TL334L335TL334L335T%L334L335%L335L334
16740.1A56729%L335%L334%L335%TL335%TL334%sl334%Ul335%l335%Tl334%Tl335%
16735.1A56729%S1L335%UL334%UL335%sl335%Tl334%l335%l334%l335%l335%l334%
16728.7A43391l335%l335%Tl334%S1L334%WL335%Ul335%Vl334%l335%l335%l334%l335
16722.8A20048l335%l334%l335%l335%l334%l335%Vl335%S5l334%Tl335%Tl335l334
16717.2H3367%l335T%l334l335%l335l334l335T%l334l335T%l334l335%l335l334%
16714.1C3347l335%l335%l334%l335%l335%l334%Tl335%Ul335%S3L335%UL335%UL334
16708.3A6673%UL335%Zl335%Tl334%Tl335%l335%l334%l335%Ul335%l334%l335%Tl335
16703.1a3339%S1L335%L335%L334%L335%UL335L334%L335T%L334L335%L335%L334%
16698.2B6677L335%UL335%Wl335%Ul335%l334%l335T%l334l335%l335l334l335%Tl335
16693.9c335l334l335%l335l334l335%l335l334l335%l335l334l335%l335l334%l335
16691.2e0020l335l334%l335T%l334%l335T%l334%l335%l335%l334%l335%l335%Tl334
16687.6i6705%Tl335%Tl335%ZL335%TL335%TL334%L335T%L334%L335TL334%L335TL334
16682.7f3359L335TL334L335TL334L335TL334L335TL334L335TL334O670L334L335%
16679.9@O669L335TO669L335L334O670L334L335O669L335TO669L335O669L335L334
16677.5G6697O670L334L335TO669L335L334L335TL334%L335T%L334%Yl334l335%l335
16673.7A16713l334o670l334l335o669o670l334o670o669To670j0004o669To670j0004
16671.4A6673o669Tl335o669o670o669To670o669Tl335o669l335Tl334l335T%l334
16668.7g6697%WL334%L335TL334L335TL334O670L334O670O669L335O669TO670O669
16665.5@L335O669TO670O669TO670J0004O669TO670O669TO670O669TO670O669TO670
16662.7A33387O669TL335O669TL335O669L335TO669L335L334L335TL334L335T%L334
16659.9B13418%L335%TL335%S0l335%Vl335%Tl334%l335%l335%l334%l335Tl334l335
16654.9A86741l335%l334l335To669l335l334l335l334l335Tl334l335%l335l334l335
16652.3A30052l335%l334%l335%l335%l334%l335%Tl335%Tl334%Tl335%Tl335%Tl334
16648.6I3371%Ul335%Ul335%Tl334%Ul335%Tl335%Tl334%l335%Tl335%l334%l335%
16644.1F0024l335%l334%l335%l335%l334%l335%l335%l334%l335%l335l334%l335
16640.9B0008l335%l334l335%l335l334%l335%l335l334%l335Tl334l335Tl334l335
16638c0012l335l334l335Tl334l335Tl334l335o669l335To669l335l334o670l334o670
16635.5a03375l334o670l334o670l334o670l334o670l334l335o669l335o669l335l334
16633.3a73402o670l334l335Tl334o670l334l335Tl334l335o669l335Tl334l335o669
16630.8b43430l335Tl334l335Tl334l335Tl334l335%l335%l334%WL334%L335TL334
16627.4b70108L335TL334L335O669O670L334O670O669TO670O669TO670J0004O669TJ0004
16624.8a60064O669J0004O670J0004O669TJ0004O670J0004O669TJ0004O670O669TO670
16622.5c6681O669TO670O669L335O669%O669L335TL334L335T%L334%L335%L335%WL334
16618.9C6681%XL335%UL335%WL334%Wl334%Ul335%l335%l334l335%l335l334l335Tl334
16613.4A3339%l335Tl334l335%l335%l334l335T%l334%l335%Tl335%WL335%TL335%
16609.4a6673L334%L335%L335L334L335%TL335L334L335TL334L335O669L335TL334
16606.7C6681L335TO669L335L334L335TO669L335L334L335TO669L335L334L335TL334
16604.1A06709L335TL334L335TL334L335TL334L335T%L334L335%L335%L334%UL335
16600.9A60064%Vl335%Tl334%l335T%l334l335Tl334o670l334l335o669l335To669
16597.6A00040o669l335o669o670o669Tl335o669o670o669To670o669l335o669Tl335
16595.1@l335l334o670l334l335Tl334l335Tl334%l335%l335%XL335%TL335%L334%
16591.3c3347L335T%L334L335T%L334L335TL334L335%TL335L334L335T%L334L335T%
16587.9B3343L334%L335%L335%TL334%sl334%Tl335%Tl335%l334%l335%l335l334%
16583.3A3339l335%Tl335%l334%YL334%L335TL334L335TL334L335O669L335O669O670
16579.6E3355L334O670O669J0004O669O670O669J0004O669J0004O670J0004O669J0004
16577.6A60064O669TJ0004O670O669J0004O669O670O669TO670O669L335O669TL335
16575.3B66773O669L335O669L335TL334O670L334L335TO669L335L334L335O669L335
16573C36801L335L334O670L334L335TO669L335L334L335TL334O670L334%L335TL334
16570.4D03494L335%L335%TL334%Ul334%Tl335%l335l334l335Tl334l335To669l335
16567.1C73482l334o670o669l335o669To670o669To670j0004o669j0004o669j0004
16564.9B70108j0004Xj3339j0004Tj3339j0003j3339j0004j3339j3338j0004j3339
16562.5H0032j0004j3339j0004j3338j0004Wo670j0004To669j0004o669o670o669To670
16559.7i3371o669l335o669l335l334l335T%l334l335%l335%Tl334%Ul335%Ul335%
16556.3a43391%l334%l335%l335%l334l335%l334l335%l335l334l335%l335l334l335
16553.4a86741%l335l334l335%l335l334l335%l335l334%l335%l335l334%l335%l335
16550.5b30092%l334%Tl335%l335%Ul334%Ul335%YL335%TL334%TL335T%L334L335TL334
16545.5b20088L335TL334L335TO669L335L334L335TO669L335L334L335TL334L335L334
16542.9a53395L335T%L334L335%L335%L334%TL335%UL335%VL334%UL335%TL335%TL334
16538.4a13379%TL335%UL335%S0l335%Tl335%l334l335%l335l334l335%l335l334l335
16533.8a40056l335%l334l335T%l334l335l334%l335%l335l334%l335%Tl335%l334
16530.8a83406%Tl335%Wl335%TL335%VL335%L334L335%L335L334L335TL334L335O669
16526.8a50060L335L334O670L334O670O669L335O669L335O669TL335O669L335O669
16524.6g3363L335O669L335TL334O670L334L335T%L334L335T%TL334%Yl334%Tl335
16520.7c0012%l335l334%l335Tl334l335%l335l334l335T%l334l335T%l334l335%l335
16517.6h3367%l334%l335%l335%Tl334%Tl335%Ul335%Wl334%T1L334%T7L335%VL335
16506.5i6705%TL334%L335%L335L334%L335%L335L334L335%L335L334%L335T%L334
16503.3e3355%L335%L335%UL334%Vl334%Ul335%l335%l334l335%l335l334l335T%l334
16499.1g6697l335Tl334l335%l335l334%l335%l335%l334%sL334%L335%L335%L334
16495i3371L335TL334L335%L335O669L335L334L335TL334L335O669L335TO669L335
16492.4b6677L334O670L334L335O669L335TL334L335O669L335O669L335TO669L335
16490.1D3351L334O670L334L335O669L335TL334O670L334L335TL334L335T%L334L335
16487.5A10044L335%L334L335%L335%L334%L335%TL335%L334%UL335%TL335%L334%
16483.9A46725%L335%L335%TL334%L335%TL334%Zl334%l335l334%l335Tl334o670l334
16479.6A33387l335o669o670l334o670o669To670o669To670j0004o669To670j0004
16477.3B6677o669j0004o669l335j0004o669o670o669j0004o669o670o669To670l334
16475.1g6697o670o669l335l334o670l334l335Tl334l335%l335%l334%YL334%TL335
16471.5a20048%L335%L334%L335T%L334L335%L335L334%L335TL334%L335TL334L335
16468.3g0028L335L334L335TL334L335TL334L335TL334L335T%L334L335%L335L334
16465.6a3339%UL335%Tl335%Ul334%Tl335%l335%l334%l335%l335%Vl334%TL334%UL335
16460.7c0012%L335%L334%L335TL334%L335TL334L335%L335L334L335TL334L335O669
16457.7B6677L335TL334L335TL334L335TO669L335L334L335TL334O670L334L335TO669
16454.9A00040L335L334O670L334O670L334L335O669L335TO669L335L334L335L334
16452.8A63398L335TL334L335T%L334%L335%Vl335%Tl334l335%l335l334l335Tl334
16449.3A60064l335l334l335To669l335l334l335Tl334l335Tl334l335%l335l334l335
16446.7A00040%l335%l334%l335%Tl335%Tl334%Tl335%Tl335%l334%l335T%l334l335
16443F0024l335l334l335Tl334l335Tl334l335Tl334l335Tl334o670l334l335%l335
16440.3c335%l334l335Tl334l335%l335l334%l335T%l334%l335T%l334%Tl335%l335
16436.8e3355%Tl334%Tl335%Ul335%T0L335%WL335%VL334%UL335%TL335%TL334%L335
16429d0016%L335%L334%L335T%L334L335%L335L334L335%L335L334L335%L335L334
16426F669L335TL334L335TO669L335O669L335O669L335O669TL335O669O670O669TO670
16423.3A03375O669TO670O669TO670O669UO670L334O670L334O670L334L335TL334L335
16420.5B06749%L335%TL334%Ul334%Tl335%l335%l334l335Tl334l335Tl334l335Tl334
16416.9A70068l335Tl334o669l335To669l335l334o670l334l335o669l335o669l335
16414.6A00040l335l334o670l334l335Tl334l335Tl334l335T%l334l335%l335%l334
16411.9D3351%Ul335%XL335%UL334%L335%L335%L334%L335T%L334L335%L335L334L335
16407.4H0032L335%L334L335T%L334L335%L335%L334%TL335%Vl335%l334%l335%l335
16403.7I6705l334l335To669l335l334l335o669l335o669l335o669l335o669l335To669
16401.2B0008l335l334o670l334l335%l335%l334l335T%l334%Tl335%Tl335%S0L335
16396.9b0008%WL335%VL334%UL335%XL335%Wl335%Wl335%l334%Tl335%l335l334%l335
16390.6c0012l335l334%l335Tl334l335Tl334l335Tl334l335Tl334l335Tl334l335
16387.9i0036l335l334l335Tl334l335o669l335Tl334l335Tl334l335o669l335Tl334
16385.3a56729l335l334l335%l335l334l335T%l334%l335%l335%l334%l335%Tl335
16382.2b00080%Ul334%Tl335%l335%Tl334%l335%l335%l334%Tl335%l335%Tl334%Vl335
16377.8b36761%TL335%VL334%TL335%L335L334%L335TL334L335TL334L335O669L335
16374.3a86741O669L335O669O670O669UO670O669TO670O669J0004O669O670J0004O669
16371.9g0028J0004O669O670J0004O669TO670J0004O669L335O669L335O669TL335O669
16369.6C6681L335TL334L335TL334%L335%TL335%Tl335%Tl335%Tl334%l335%l335%
16366D6685l334%Tl335%WL335%TL334L335%L335L334L335TL334O670L334L335TL334
16362.4H6701O670L334L335TL334L335O669%L335TL334L335%L335%L334%L335%TL335
16359.4A43391%TL334%TL335%TL335%L334%TL335%L334L335%L335%L334%L335%L335
16355.8A80072%L334%L335%L335%TL334%TL335%TL335%S0l335%Tl335%l334%l335T%
16350.7A83406l334l335Tl334l335T%l334l335l334o670l334l335Tl334l335Tl334
16348.1A23383l335Tl334l335Tl334%l335Tl334l335T%l334l335T%l334l335%l335
16345.1F6693l334%l335%l335l334%l335T%l334l335Tl334%l335Tl334l335Tl334l335
16341.9A0004l335l334l335%o669l335Tl334l335Tl334o670l334l335Tl334l335Tl334
16339.2e6689o670l334l335Tl334l335o669l335Tl334o670l334o670l334o670l334
16336.9a26717o670o669l335o669Tl335o669To670l334o670o669l335o669Tl335To669
16334.3b26757l335l334l335Tl334l335Tl334%l335%YL335%L334%L335TL334L335TL334
16330.4b30092L335O669L335O669L335O669O670O669TL335J0004O669TO670O669TJ0004
16328a23383O670O669J0004O669J0004O670O669J0004O669J0004O670J0004O669J0004
16326a0004O669L335J0004O669J0004O670O669TJ0004O670O669TO670O669TO670L334
16323.5A06709O670O669L335O669L335L334O670L334L335T%L334L335%L334%Xl334
16320.3A60064%l335%l334l335Tl334l335Tl334o670l334l335o669l335o669l335o669
16317.8I3371o670l334o670o669Tl335o669o670l334o670o669l335o669l335l334o670
16315.4F669l334l335%o669l335T%l334l335Tl334%l335T%l334%l335%l335%l334l335
16312.1e0020%l335%l334l335%l335l334%l335T%l334%l335%l335%l334%Tl335%Wl335
16308.1i3371%L335%YL335%UL334%UL335%TL335%TL334%UL335%TL335%TL334%TL335
16302.8f0024%UL335%T4L334%VL335%TL335%L334%L335%L335%L334L335%L335L334
16295.7b3343L335%L335L334L335%L335L334%L335%UL335%TL334%Xl334%Xl335%UL335
16290.7C335%VL334%L335%L335%L334L335TL334%L335TL334L335TL334L335TL334L335
16287.1F0024L335L334%L335TL334%L335%L335%L334%sl334%Tl335%l335%l334%l335
16282.6G0028l335%l334%l335%l335%l334l335%l335%l334%l335%l335%l334%l335
16279.5C0012%l335%l334%l335%l335%Tl334%S0L334%TL335%TL335%L334L335%L335
16274.7C3347L334%L335TL334%L335TL334L335%L335L334L335T%L334L335T%L334L335
16271.5I0036%L335%L334%L335%TL335%S0l335%Ul335%Tl334%Ul335%Xl335%TL335
16265.6I0036%WL335%L334%TL335T%L334L335TL334L335TL334L335TL334O670L334
16262A46725L335O669L335O669TL335O669L335O669L335O669O670L334O670L334L335
16259.7B26757O669L335TL334L335TL334%L335%L335%Xl335%l335%l334l335Tl334
16256.1B40096%l335To669l335l334l335Tl334o670l334l335To669l335l334o670l334
16253.5A70068o670l334o669l335o669l335o669l335o669o670o669l335o669To670
16251.4H6701o669To670o669To670j0004o669To670o669j0004l335o669To670j0004
16248.9c3347o669To670o669Tl335o669o670o669l335o669l335o669l335o669l335
16246.6a23383l334l335o669l335Tl334l335Tl334l335l334l335Tl334l335Tl334%
16244a83406l335T%l334l335%l335%Tl334%Wl335%L335%ZL334%YL335%YL335%UL334
16237.3a90076%TL335%L335%L334%L335%L335L334%L335T%L334L335%L334L335%L335
16234a46725L334%L335T%L334%L335%L335%L334%L335%L335%TL334%L335%TL335%VL334
16229.8a03375%Yl334%Vl335%Ul335%Ul334%Vl335%Vl335%Ul334%Tl335%Tl335%Tl334
16223.5a36721%Tl335%l335%Tl334%l335%Vl335%TL335%UL335%TL334L335%L335L334
16219.3a33387L335%L335L334L335TL334L335TL334%L335TL334%L335%L335%VL334
16216h3367l334%Wl335%Tl335%Tl334%Tl335%Tl335%Vl334%Xl335%VL335%WL334%TL335
16209.5a00040%L335%L334%L335T%L334L335%L335%L334L335%L335%L334%TL335%sl335
16204.9f3359%Tl334%l335T%l334l335%l335l334l335Tl334%l335To669l335l334l335
16201.7a20048l335l334l335To669l335l334l335Tl334o669l335Tl334l335Tl334l335
16199.1a86741%l335l334l335%l335%l334%l335%YL335%L334L335TL334L335O669L335
16195.4a76737O669O670O669UJ0004O670J0004O669J0004UO669J0004TJ3339J0004
16192.9c0012J0004UO669J0004WO670J0004TO669J0004O669O670O669TO670L334O670
16189.9A43391L334O670L334L335L334%L335%L335%Wl335%Tl335%l334l335l334%l335
16186.5A50060l335l334l335T%l334l335Tl334l335Tl334l335%l335l334l335%l335
16183.7I6705l334%l335%Tl335%Ul334%TL334%UL335%L335%L334L335TL334L335TL334
16179.8A16713L335TO669L335L334O670L334L335O669L335L334L335O669L335TL334
16177.5A83406L335T%L334L335%L335%UL334%Wl334%Vl335%Tl335%Ul334%Tl335%Ul335
16172.4A83406%S3L335%UL335%WL334%Vl334%Ul335%Tl335%Tl334%l335%l335%Tl334
16165.7A70068%Ul335%Yl335%S3l334%Ul335%Tl334%l335T%l334l335%l335l334l335
16159.5A30052l335l334l335o669l335Tl334o670l334o670l334l335o669l335o669
16157.4F3359l335o669l335o669l335To669l335l334l335Tl334l335Tl334l335%Tl335
16154.7c335%Tl334%XL334%TL335%UL335L334L335%L335L334L335TL334L335TL334
16150.6C6681L335O669L335TL334L335O669L335TL334L335O669L335TL334L335TL334
16148A06709L335TL334L335%L335%L334%Yl334%Tl335Tl334%l335Tl334l335To669
16144I0036l335l334l335o669l335To669l335o669l335o669l335o669l335o669l335
16141.7A6673o669l335o669%o669l335o669l335o669l335o669l335To669l335l334
16139.4e6689l335Tl334l335%l335%l334%XL334%L335%L335L334L335TL334L335TL334
16135.7d3351L335TL334O670L334L335TL334L335TL334L335T%L334L335TL334L335
16132.9B0008%L335%L334%TL335%Ul335%Tl334%l335Tl334l335To669%o669l335o669
16129.3a6673o670o669To670o669j0004o669o670j0004o669j0004o669o670j0004o669
16127.2a30052o669j0004o670o669Ul335o669o670l334o670l334l335Tl334l335Tl334
16124.6b23422%Tl335%UL335%L334%L335TL334L335TL334O670L334O670L334O670O669
16121.4a66733L335O669UL335O669O670O669TO670O669L335O669TO670L334O670O669
16118.8f0024L335O669L335O669L335L334L335TL334L335T%L334%L335%Yl335%Tl334
16115.1a6673%l335%l335%l334%l335%Tl335%Tl334%ZL334%UL335%L335%L334%L335
16110.3b0008%L335%L334L335%L335%L334%L335%S6l335%l334%l335%l335%l334%Tl335
16104.7b0008%Tl335%Ul334%Ul335%Ul335%Tl334%l335%l335%l334%l335%l335l334
16100.5e6689%l335%l335%l334%l335%Ul335%S7l334%S0l335%S2l335%S7L335%TL335
16089.7g6697%L334L335%L335L334L335TL334L335TL334O670L334L335O669L335TO669
16087a0004L335O669%O669L335TO669L335L334O670L334L335TL334O670L334L335%
16084.4F0024L335L334L335TL334%L335TL334%L335TL334%L335TL334L335%L335L334
16081.4A16713L335TL334L335TL334L335TL334L335TL334L335%L334L335%L335%Xl335
16077.8A66733%Tl335l334l335%l334l335Tl334o670l334l335Tl334o670l334l335
16075.2A10044l335l334l335Tl334l335Tl334l335%l335%l334%l335%l335%Ul334%
16072F3359%S9L334%UL335%TL335%TL334%L335%L335%L334%L335%L335%L334%L335
16065.7A00040%L335L334%L335%L335%L334L335%L335L334%L335T%L334L335T%L334
16062.5A46725L335%L335L334%L335L334%L335%L335%L334%L335%TL335%TL334%UL335
16058.9A86741%Yl335%Tl334%l335Tl334l335Tl334l335l334o670l334o670o669Tl335
16055.2A20048o669o670o669To670o669Tj0004o670o669To670l334o670o669To670
16052.7F669o669l335l334o670o669l335o669To670l334o670l334o670o669l335o669
16050.4h0032o669l335o669l335o669l335o669l335To669l335l334o670l334l335Tl334
16048a56729l335l334%l335T%l334%l335%YL335%L334%L335%L335L334L335L334L335
16044.1a50060L335L334L335TL334O670L334L335TL334L335TL334L335TL334L335TL334
16041.4h3367%L335T%L334%L335%L335%S1l335%Tl335%l334%Tl335%l335%sL335%L335
16035.2g6697L334L335%O669L335TL334O670O669L335O669TL335O669O670O669L335
16032.7C335O669TL335O669O670O669L335O669L335O669L335L334L335TL334L335TL334
16030.1H6701%L335%L335%S0l335%l335%Tl334%l335%l335l334%l335T%l334l335Tl334
16025.4E3355%l335Tl334l335Tl334l335Tl334l335o669l335Tl334l335Tl334l335
16022.6a0004o669l335Tl334l335Tl334l335Tl334l335T%l334%Tl335%VL335%L334
16019.2e3355%L335TL334L335TL334L335O669L335O669L335O669L335TO669TO670O669
16016.5C0012O669O670O669TO670O669TO670L334O670O669TL335O669O670L334L335
16014A30052O669L335TL334L335TL334L335%L334%L335%TL335%Yl335%Ul335%l334
16009.8A60064%Tl335%l334%l335T%l334%l335T%l334%l335T%l334%l335T%l334%l335
16006A10044l335%l334%l335%l335%l334%l335%l335%Vl334%TL334%UL335%L335%L334
16001.8I6705L335T%L334L335TL334L335TL334%L335TL334%L335T%TL334%Yl334%Tl335
15997.3A40056%l335l334%l335Tl334%l335Tl334l335Tl334o670l334l335To669l335
15994.4G6697o669l335o669To670o669To670j0004o669To670o669j0004To669j0004
15992d6685j0004To670j0004Uo669j0004To669j0004o670o669j0004o669To670o669
15989.4a96745o669o670o669Tl335o669l335o669l335o669l335To669l335l334l335
15987.1b76777l335l334l335To669l335l334l335Tl334l335Tl334l335Tl334l335Tl334
15984.4c43470o670l334l335T%l334l335Tl334l335%l335%l334%YL334%L335%L335
15980.6c73482L334L335TL334L335TL334L335O669L335O669L335O669L335O669L335
15978.3c06789O669L335O669O670L334O670L334O670L334O670L334O670L334O670L334
15976.2b30092L335TO669L335L334L335TL334%L335T%L334%L335%L335%L334%TL335
15973a76737%TL335%L334%L335%L335L334L335%L334L335TL334L335TL334L335TL334
15969.8a23383L335TL334L335TL334L335TL334O670L334L335TL334L335O669L335TL334
15967.1e3355O670L334L335TO669L335L334O670L334L335O669L335%O669L335TL334
15964.6A6673O670L334L335TL334L335TL334L335TL334L335%L335L334%L335%TL335
15961.8G3363%S0l335%Tl335%l334%l335%l335%l334%l335%l335%Tl334%l335%Ul335
15956.7C6681%Vl334%S6l335%Xl335%Wl334%Wl335%Ul335%Tl334%l335T%l334l335
15948.9@%l335o669l335l334o670l334o670o669To670l334o670o669To670o669To670
15946.2a03375o669To670o669l335o669l335l334o670l334%l335%l334%UL334%L335
15943.3a56729%L334L335TO669L335O669L335O669L335O669TO670O669TL335O669O670
15940.7f6693O669TO670O669TL335O669O670O669TL335TO669L335O669TL335O669O670
15938D3351L334O670L334O670L334O670O669L335O669L335O669TL335O669O670O669
15935.7A30052L335O669TO670O669UO670O669TO670O669J0004O669O670O669TO670
15933.1B50100O669TO670O669TO670O669TL335O669O670L334L335O669L335TL334L335
15930.5C46805%L335%L334%Xl334%l335Tl334l335Tl334o670l334o670l334o670o669
15927.1B96785o669o670o669To670j0004o669Tj0004o670o669j0004o669o670o669
15924.9A86741j0004o669o670l334o669o670l334o670l334l335T%l334%VL334%L335
15922A30052%L335L334L335O669L335TL334O669L335TL334O670L334L335TL334O670
15919.4B00080L334L335%L335L334L335T%L334L335%L335%L334%L335%L335%L334%
15916.4B43430%L335%TL335%Wl335%Tl335%l334l335Tl334l335Tl334l335o669l335
15912.8B06749o669o670o669To670o669Uo670o669j0004o669o670o669j0004o669j0004
15910.4H3367o670j0004o669Tj0004o670j0004o669j0004o669l335j0004o669o670
15908.4b3343j0004o669To670o669j0004o669l335o669o670o669l335o669l335o669
15906.2a20048l335l334l335Tl334l335T%l334%l335%l335%Tl334%Ul335%Vl334%Ul335
15902a66733%Tl335%Tl334%l335%l335l334l335%l335l334l335o669l335To669l335
15899b20088o669Tl335o669o670o669To670j0004o669To670o669To670o669To670o669
15896.3c46805o669l335o669l335To669l335l334l335%l335l334%l335%Tl335%Tl334
15893.4d03494%Wl335%S2L335%TL334%L335TL334%L335TO669L335L334L335O669L335
15888.3c56809O669L335O669L335O669L335O669O670L334O670O669L335O669TL335
15886.2b76777O669L335O669L335O669L335TO669L335L334O670L334L335TL334L335
15883.9b06749L335L334L335O669L335TL334L335TL334L335TL334O669L335TL334O670
15881.3a36721L334O670L334O670L334O670O669L335O669TL335O669O670O669L335
15879.1e6689O669TO670O669L335O669TO670L334L335TO669L335O669L335L334L335
15876.7C0012L335L334L335TL334%L335%Zl335%l334l335T%l334l335Tl334l335Tl334
15872.7A3339l335To669%l335%l334l335Tl334l335%l335%l334%Tl335%VL335%TL334
15868.9b3343%L335%L335L334L335%L335L334L335%L335L334L335T%L334L335TL334
15866B6677%L335T%L334L335%L335%L334%L335%L335%L334L335%L335L334%L335TL334
15862.6G6697L335TL334L335TL334L335TO669L335L334O670L334L335O669L335O669
15860.1A46725L335TO669L334O670L334O670L334L335O669L335O669L335TL334O670
15857.8B20088L334L335TL334L335TL334L335TL334L335T%L334L335%L335%L334%L335
15854.8B76777%L335%TL334%L335%L335%TL334%L335T%L334%L335T%L334L335%L335
15851.2C20128L334%L335%L335%UL334%l334%Ul335T%l334l335Tl334o670l334l335
15847.7B96785o669o670l334o670o669To670o669To670o669Tj0004o670o669To670
15845.3A83406o669To670o669Tl335o669l335l334l335Tl334l335%YL335%L334L335
15841.8A30052L335%L334L335O669L335TL334L335L334O670L334L335TL334L335O669
15839.4A93410L335TL334L335T%L334L335T%L334L335%L335%TL334%VL335%Tl335%
15835.7B33426%Vl334%Tl335%l335%l334%l335T%l334l335%l335l334%l335T%l334
15831.9A90076l335%l335%Tl334%YL334%TL335%L335%L334L335%L335%L334%TL335
15827.7B06749%sl335%Tl334%l335T%l334l335Tl334l335Tl334l335o669l335o669
15823.7A50060l335o669l335o669To670o669l335o669To670o669To670j0004o669To670
15821.1C6681o669l335o669To670o669l335l334o670o669l335o669l335l334o670l334
15818.8d6685l335Tl334l335T%l334l335%l335%l334%l335%Ul335%T1L335%UL335%
15812.3g6697%L334%TL335%L335L334%L335T%L334L335TL334L335%L335L334L335TL334
15809b3343L335T%L334L335%L335%L334%Zl334%l335Tl334%l335o669l335Tl334o670
15804.8d3351l334o670l334o670o669l335o669To670o669l335o669To670o669To670
15802.4a43391o669Uo670l334o670o669Tl335o669o670l334o670l334l335o669l335
15800b36761l335l334l335Tl334%l335T%l334%l335%Tl335%XL335%UL335%L334%L335
15795.6b56769%L335%L334L335%L335L334L335%L335L334L335%L335L334L335%L335
15792.9b13418%L334%L335%TL335%Zl335%Ul335%Ul334%Ul335%YL335%UL334%TL335
15786.7b06749%L335%L334%L335%L335L334%L335T%L334L335T%L334L335T%L334L335
15783.4a56729L334L335%L335L334L335TL334L335TL334L335O669L335TL334L335O669
15780.8i3371L335TL334O670L334L335TL334L335O669L335T%L334L335TL334%L335
15778.1c0012%L335%L334%S4l334%Vl335%S1L335%UL334%L335%L335L334%L335TL334
15771c335L335%L335L334L335TO669L335L334O670L334L335O669L335O669L335O669
15768.6F6693O670L334O670L334O670L334L335O669L335TL334L335TL334L335T%L334
15766A36721%UL335%Tl335%Ul334%l335T%l334l335T%l334l335Tl334l335Tl334o670
15762.1H6701l334l335Tl334l335o669l335To669l335l334o670l334o670l334o670
15759.8A6673l334o670l334l335To669Tl335o669l335o669l335o669l335o669l335
15757.5f0024o669l335o669l335To669l335o669l335l334o670l334l335o669l335To669
15755a40056l335l334o670l334o669l335To669l335l334o670l334l335Tl334l335Tl334
15752.5b13418l335Tl334%l335T%Tl334%ZL334%TL335%TL335%L334L335%L335L334
15748.1b10084%L335TL334L335TL334L335TL334O670L334L335O669L335L334O670L334
15745.5a43391O670L334O670O669L335O669L335O669L335O669L335O669L335O669L335
15743.4f6693L334L335TL334L335TL334%L335%Xl335%l334l335Tl334l335Tl334l335
15739.8g0028l335l334o670l334l335Tl334l335Tl334l335T%l334%WL334%L335%L335
15736.3a06709L334L335TO669L335L334O670L334O670L334O670O669L335O669L335
15734.2c6681O669TL335O669L335O669L335TL334L335O669L335TL334L335TO669L335
15731.6D3351L334%L335TL334L335%L335%L334%TL335%Vl335%l334%l335Tl334l335
15728E0020l335o669l335o669l335o669To670o669%j0004o669o670o669To670o669
15725.5e0020j0004o669o670o669To670o669To670o669To670l334o670o669l335o669
15723.1a60064l334o670l334l335o669l335Tl334l335Tl334l335Tl334%l335T%l334
15720.3b23422%l335%l335%l334%Tl335%Vl335%YL335%UL335%L334%L335%L335%L334
15715.5b20088L335%L335L334L335TL334L335TL334L335O669L335TO669L335O669L334
15712.9a53395O670O669L335O669TO670O669TJ0004O670O669TJ0004O670J0004O669
15710.6d0016O669J0004O670J0004O669TO670O669TO670J0004O669TL335O669O670
15708.3G3363L334O670L334O670L334L335TL334L335TL334L335TL334%L335T%L334
15705.5A36721%L335%L335%TL334%S1l334%Ul335%Tl335%l334%l335%l335%l334l335
15700.5A20048%l335l334l335T%l334l335Tl334l335%l335l334%l335%l335%l334%
15697.5G3363%Tl335%S2L335%XL334%UL335%TL335%TL334%TL335%TL335%UL334%T2L335
15688A00040%TL335%TL334%L335T%L334%L335T%L334%L335%L335%L334%UL335%Vl335
15683.5A36721%Ul334%l335%l335%l334%Tl335%l335%ZL335%TL335%L334%L335%L335
15678.7A33387%L334%L335%L335%S0l335%Tl335%l334%l335%l335l334%Tl335%Tl335
15674A16713%YL335%TL335%L334%TL335%L335L334%TL335%L335%TL334%UL335%Yl335
15668.4A46725%Vl334%Ul335%Tl335%Tl334%l335%l335%l334%l335Tl334%l335Tl334
15664.2A03375l335Tl334l335Tl334l335o669l335Tl334o670l334l335o669l335To669
15661.6C0012l335o669l335l334o670l334l335Tl334o670l334l335o669l335To669
15659.3d0016l335o669l335o669l335o669l335o669Tl335o669o670l334o670o669l335
15657a23383o669l335o669Tl335To669l334l335o669l335Tl334l335T%l334l335%l335
15654.1b00080%Tl334%VL334%UL335%L335%L334L335%L335L334L335%L335L334L335
15650.5a66733L335L334%L335L334L335%L335L334L335%L335%L334%L335%L335%TL334
15647.5a23383%Zl334%Ul335%l335%l334%l335T%l334l335%l335%l334l335%l334%
15643a63398l335%l335%Tl334%Vl335%WL335%WL334%UL335%WL335%Zl335%Ul335%Tl334
15636a73402%l335%l335%l334%l335%l335%l334%l335%Tl335%YL335%TL335L334%L335
15631.5a86741L335L334L335TL334L335O669L335L334O670O669L335O669TL335O669
15629.2a13379O670O669L335O669TO670O669L335O669TO670L334O670O669L335O669
15626.9b0008L335O669L335O669%L335O669L335L334O670L334L335TL334L335O669
15624.6D6685L335TL334%L335TL334L335%L335%L334%L335%VL335%S1L334%TL335T%
15619.4I3371L334L335TL334L335TO669L335L334O670L334O670O669L335O669L334
15617.1A63398O670O669L335O669L335L334O670L334L335TL334L335T%L334%L335%
15614.5B26757%S8L335%TL334%L335T%L334L335%L335L334L335TL334L335TL334L335
15609.1B76777%L335L334L335TL334%L335TL334%L335%L335%UL334%Tl334%Tl335%
15605.5C06789l335l334%l335o669l335To669l335o669To670l334o670j0004o669To670
15602.9B13418j0004o669Tj0004o670o669j0004o669To670j0004o669To670o669To670
15600.4H6701l334o670o669Tl335o669l335o669o670l334o670l334o670l334o670o669
15598.1@l335l334o670o669To670o669Tj0004o670o669Tj0004o670o669j0004o669
15595.7a16713j0004o670o669Tj0004o669o670o669To670o669l335o669Tl335o669
15593.4b23422l335To669l335l334l335Tl334o670l334%l335Tl334l335Tl334%l335
15590.6b86781l335%l334%Tl335%YL335%L334%L335TL334L335TL334L335TO669L335
15586.8b53434O669TO670O669TO670O669TJ0004O670J0004O669J0004VO669J0004VJ3339
15583.6f6693J0004XO669J3339J0004S3O669J0004VO669J0004TO669J0004O670J0004
15578.8B50100O669J0004O669J0004O670O669J0004O669O670O669TL335O669O670L334
15576.7C53474O670L334L335TL334L335TL334%TL335%Tl335%Tl334%l335Tl334l335
15573.5C66813l335l334l335To669l335l334o670l334o670l334l335o669l335o669
15571.4C00120l335o669l335To669l335l334o670l334l335o669l335Tl334l335Tl334
15568.9B30092l335Tl334l335%l335l334%l335T%Tl334%l335%Ul335%Ul334%Tl335
15565.2A86741%l335%l334l335%l335l334l335o669l335l334o670l334o670l334o670
15562.7A26717o669To670o669To670o669j0004o669o670o669j0004o669o670j0004
15560.6A6673o669To670o669To670o669To670o669Tl335o669l335o669l335Tl334l335
15557.8i0036l335%l334%l335%Tl335%UL335%UL335%TL334%L335T%L334L335TL334
15553.9g3363L335TL334L335O669L335TO669L335O669TL335O669O670L334L335TO669
15551.3A0004L335O669L335O669L335L334L335TL334%L335%TL335%Tl335%l335%l334
15548.3D3351l335Tl334l335Tl334o670l334o670l334l335o669l335o669o670o669
15546c0012l335o669Tl335o669l335o669l335o669l335o669l335Tl334l335Tl334l335
15543.4a10044l335%l334%l335%l335%Ul334%YL334%UL335%L335%L334%L335TL334
15539a03375%L335TL334L335TL334L335O669L335TL334L335TL334L335TL334L335TL334
15535.9c3347%L335T%L334L335%L335%L334%L335%L335%L334%L335%TL335%L334%L335
15532.3A0004L335%L334L335%L335%L334%L335%L335%UL334%Xl334%Ul335%l335%Tl334
15527.7B3343%l335T%l334l335%l335l334l335%Tl335l334l335Tl334l335Tl334l335
15524.7c0012l335o669l335l334l335Tl334l335Tl334l335To669l335%l334l335Tl334
15522i6705l335Tl334%l335T%l334l335%l335%l334%l335%l335%l334%l335%Tl335
15518.5a43391%Tl334%Ul335%sL335%TL334%L335%L335L334%L335TL334L335TL334
15513.9a13379L335TO669L335L334O670L334O670L334O670L334O670L334O670O669
15511.8d0016L335O669L335O669L335L334O670L334L335%L335L334L335TL334L335
15509.5B0008%L335%L334%L335%UL335%Yl335%Ul335%Tl334%Tl335%l335%Tl334%l335
15504.4A0004%Tl335%l334%Tl335%Zl335%XL335%WL335L334L335TL334L335TL334L335
15499C0012O669L335O669L335O669L335O669O670L334O670O669L335O669L335O669
15496.8A10044L335O669L335L334L335T%L334L335%Yl335%l334%l335Tl334l335Tl334
15493A13379l335%l335l334l335Tl334l335%l335l334%l335%l335%l334%S1L334%TL335
15488.4H0032%TL335%L334%TL335%TL335%WL334%Yl334%Xl335%Vl335%Tl334%l335
15482.4H0032%l335%l334%l335Tl334l335T%o669l335l334l335Tl334o670l334l335
15479.5B0008o669l335o669l335Tl334o670l334o670l334o670o669l335o669l335o669
15477.2f0024l335o669l335l334o670l334l335o669l335Tl334l335Tl334l335Tl334
15474.8a26717%l335T%l334%l335%l335%Ul334%Vl335%Yl335%Vl334%Tl335%l334%
15469.4a63398%l335%l335%l334%Tl335%Tl335%VL335%TL335%L334L335TL334L335
15465.7a56729L334L335O669L335TO669L335O669L335L334O670L334O670L334L335
15463.5i0036O669L335TL334L335TL334L335%L335L334%L335%L335%L334%L335%L335
15460.5c6681%TL334L335%L335%L334%L335TL334%L335T%L334L335%TL335L334L335
15457.2A0004%L335L334%L335TL334%L335T%L334L335%L335L334L335%L335L334L335
15454.2F0024%L335L334L335TL334L335TL334L335TL334O670L334L335O669L335O669
15451.6A26717L335O669O670L334O670O669TL335O669TO670O669TO670L334O670O669
15449.1B26757O669O670L334O670O669L335O669L335L334O670L334%L335T%L334%Xl334
15445.8B90116%l335T%l334l335Tl334l335Tl334l335Tl334o670l334l335T%l334l335
15442.8B26757l335l334l335Tl334%l335Tl334l335%l335l334l335T%l334l335Tl334
15439.9A70068l335Tl334l335l334l335T%l334l335Tl334o670l334l335Tl334l335
15437.3A10044l335l334o670l334l335o669l335o669l335o669o670o669l335o669To670
15435B6677o669To670o669To670o669To670o669j0004o669o670o669l335o669To670
15432.4i3371o669l335o669Tl335o669l335To669l335o669l335o669l334l335o669
15430.1a73402l335o669l335o669l335o669l335o669l335o669o670l334o670l334o670
15428b50100l334o670l334o670l334o670l334l335Tl334l335Tl334l335T%l334%Ul335
15425c16793%L335%TL334%L335%L335%L334L335TL334L335T%L334L335TL334L335TL334
15421.5b60104L335%L335L334L335T%L334L335TL334%L335TL334%L335TL334%L335
15418.5b06749L335L334L335T%L334L335TL334L335TL334L335O669L335L334O670L334
15415.9a43391O670L334O670O669L335O669TO670O669J0004O669O670J0004O669TJ0004
15413.6c3347O670J0004O669J0004O669O670J0004O669J0004O669O670J0004O669TO670
15411.4H3367O669TO670O669TO670L334O670O669L335L334O670L334L335L334L335
15409.1A66733L335%L334L335%L335%L334%sl334%l335%l335%l334l335Tl334%l335
15405A56729l334l335Tl334l335Tl334o670l334l335Tl334l335Tl334l335o669l335
15402.4I0036l335l334o670l334o670l334o670l334o670o669l335o669To670o669l335
15400.1F669o669l335o669To670o669Tl335o669o670o669l335o669l335o669l335l334
15397.6h6701o670l334l335T%l334l335%l335%VL335%L335%L334L335TL334O670L334
15394.3h3367O670L334O670O669TO670O669TO670O669TO670O669L335O669J0004O669
15391.9B6677O670L334O670O669TO670L334O670L334O670L334L335O669L335TL334
15389.5A06709L335TL334L335TL334L335TL334L335T%L334L335T%L334L335L334%L335
15386.5A66733L335%L334L335%L335%L334%L335%L335%TL334%UL335%Zl335%Ul334
15381.9A90076%l335%l335l334l335%l335l334l335Tl334l335l334l335%l335l334
15379.3A43391l335Tl334l335T%l334l335%l335l334%Tl335%l335%Tl334%Tl335%Tl335
15375.7I6705%Ul334%l335%Tl335%l334%l335%l335l334%l335T%l334l335Tl334%l335
15372E0020l335l334l335Tl334l335Tl334l335Tl334l335Tl334l335%l335l334l335
15369.3a0004l335o669l335l334o670l334o670l334o670o669l335o669To670o669To670
15366.8a03375o669To670j0004o669To670o669Ul335o669o670l334l335o669l335T%
15364.1b10084l334%l335%UL335%L334%L335TL334L335O669L335O669L335O669O670
15361.2a63398L334O669O670O669TO670O669TO670O669TO670O669TO670O669TO670
15358.6d6685L334O670O669L335L334O670L334L335TL334%L335%S0l335%l334%l335
15354.7a0004l335%l334%l335%Tl335%sL335%TL335%L334%TL335%L335%TL334%TL335
15349.8@%sl335%Tl334%l335%l335l334l335%l335l334l335Tl334l335Tl334l335Tl334
15345.4e6689l335Tl334l335%l335l334l335%l335%l334%Tl335%VL335%TL334%TL335
15341.6h0032L335%L334L335%L335L334L335T%L334L335TL334%L335TL334%L335%L335
15338.4b6677%L334%VL335%Ul335%Vl334%Tl335%Tl335%Tl334%Tl335%Ul335%Vl334
15333.1d6685%Vl335%Ul335%l334%Tl335T%l334%l335T%l334l335T%l334l335%l335
15328.9i3371l334l335%l335l334%l335T%l334l335%l335l334%l335T%l334%l335%
15325.8a40056%Tl335%VL335%L335%L334L335TL334L335O669L335O669L335O669O670
15322.6h6701O669TO670J0004O669TO670J0004O669TO670O669TO670O669TJ0004O670
15320D3351O669TO670O669TO670O669TO670O669L335O669TO670O669TL335O669TO670
15317.1A70068L334O670O669L335O669TL335O669L335O669L335TO669L335L334L335
15314.8B46765L335L334L335TL334%L335%Yl335l334l335Tl334l335o669l335o669
15311.5B30092o670o669Tj0004o670j0004o669j0004Xj3338j0004Tj3339Tj0004j3338
15308.6C3347j0004j3339j0004Tj3339j3338j0004j3339Tj0004j3338j0004j3339j0004
15306.6a30052j0004Wo669j0004o669j0004o670o669l335o669Tl335Tl334l335%l335
15303.8b60104%XL335TL334L335TL334L335TO669L335O669TL335O669O670O669TL335
15300.3a76737O669O670O669UL335O669O670O669L335O669L335O669L335L334O670
15298h6701L334L335TO669L335L334L335TL334%L335TL334L335%L335L334%L335%L335
15295b6677%L334%UL335%S3l335%S6L335%TL335%L334%L335T%L334L335%L335L334
15287.6F669L335O669L335TL334L335O669L335TL334L335TL334L335%L335L334%L335
15284.9G0028%Yl335%l334%l335%l335%l334l335%l335%l334%l335%Tl335%VL335%
15280.3D0016%TL335%L334L335%L335%L334L335%L335L334%L335%TL335%Xl335%l335
15276.3F6693%l334%l335%l335l334l335T%l334l335Tl334l335T%l334l335T%l334
15273.1A3339l335%l335l334%l335%Ul335%Tl334%l335%l335%l334%l335T%l334l335
15269.5c0012l335l334l335Tl334o670l334l335o669l335o669l335o669l335o669l335
15267.2a00040o669o670l334o670l334l335o669l335Tl334l335%l335l334%YL334%
15263.9a53395L335%L335L334L335TL334L335TL334L335T%L334L335TL334L335%L335
15261i6705L334%L335%L335%L334%TL335%L335%L334%L335%L335L334%L335TL334L335
15257.5e0020L335L334%L335TL334O670L334L335TL334L335TL334L335%L335L334L335
15254.8A0004L335L334L335TL334L335TL334L335O669L335TO669TL335O669O670O669
15252.2I0036O669J0004O670J0004O669J0004VJ3338J0004J3339TJ3338J3339J6673
15249.9B63438J6674J3338J6674K0008J6673K0008UK3343K3342K3343TK6677UL0012
15247.6F10243L0012TL3347TL3346L3347L6681TL6682M0016L6681M0016XL6681M0016
15244.9A307188L6681L6682L6681L3347L3346L3347L0012K6677TK3343K0008TJ6673
15243A680670J3339TJ0004O669TL335%Tl335l334o670o669j0004o669j3339j0004j3339
15240.6A660662j3338j3339j6673j3339Tj6673Tj3339j6673Tj3339j6673j3339j6673
15238.5A450579j3339j6673j3339Tj3338j3339Tj3338j3339Tj0004j3338j0004Tj3339
15236.4A257168j0004Wo669j0004To669j0005o669Tj0004o669o670o669To670o669
15233.6A100439o669o670o669To670o669To670o669To670o669To670o669j0004o669
15231.2I83726o670o669Tj0004o670o669Tj0004o670o669Tj0004o670o669To670j0004
15228.8H57008o669To670o669Ul335o669o670o669l335o669l335l334o670l334l335
15226.3G63638l335l334l335Tl334l335T%l334%l335%Ul335%T0l334%Tl335%l335%
15220.3G20287l334l335%l335l334l335%l335l334l335Tl334l335Tl334%l335Tl334
15217.5F66933l335Tl334l335Tl334l335Tl334l335Tl334l335Tl334o670l334l335
15214.9F03574l335l334o670l334l335Tl334o670l334l335Tl334l335Tl334o670l334
15212.5E36881l335Tl334%l335l334l335Ul334%l335l334l335%l335l334%l335T%l334
15209.3D80192l335%l335%l334%l335%l335l334%l335%l335%l334l335%l335l334l335
15206.3D36841l335l334l335To669l335l334o670o669l335o669To670o669To670o669
15203.8C46805o669o670o669To670j0004o669To670j0004o669To670o669To670o669
15201.4B26757o669o670o669To670o669l335o669l335o669l335o669l334l335To669
15199.1A40056l335l334%l335Tl334l335%l335%l334%l335%l335%l334%l335%l335
15196.1I6705%l334%l335%l335%l334%l335%l335%l334%Tl335%Vl335%UL335%WL335
15191.5G3363%TL334%TL335%TL335%TL334%TL335%WL335%sl335%Wl335%Ul334%Ul335
15185H0032%l335%Tl334%l335%l335%l334%l335Tl334%l335Tl334l335Tl334o670l334
15181.5B3343l335o669l335To669%o669l335o669l335o669l335o669l335Tl334o670
15179.1e3355l334l335%l335l334%l335%l335%XL335%VL335%sl335%Tl335%Tl334l335
15173.6h0032%l335%l334%l335%l335%l334%l335%Tl335%Vl334%S6L334%TL335%L335
15167.6i6705L334L335T%L334O670L334L335TO669L335L334O670L334O670L334O670
15165.1b6677L334O670L334O670L334L335TO669L335L334O670L334L335TL334L335
15162.8D0016%L335L334%TL335%Ul335%Tl334l335%l335l334l335Tl334o670l334l335
15159.5A0004o669l335Tl334o670o669l335o669To670o669l335o669To670o669To670
15156.9i3371o669j0004o669o670o669To670o669Uj0004o670l334o670o669To670l334
15154.3b13418o670l334l335Tl334l335%l335%l334%TL334%TL335TL334L335TL334
15151.3b20088L335O669L335O669L335O669O670L334O670O669TL335O669TL335O669
15149a33387O670L334O670L334O670L334L335O669L335TL334L335TL334L335TL334
15146.6f3359%L335T%L334L335%L335%L334%L335%TL335%L334%TL335%TL335%UL334
15142.7b3343%TL335%TL335%L334%TL335T%L334%L335%L335L334%L335O669L335TL334
15139.1B6677L335O669L335TO669L335O669L335L334O670L334L335O669L335TL334
15136.8I6705L335TL334%L335T%TL334%Zl334%Tl335%l335l334%l335Tl334l335Tl334
15132.3H3367l335Tl334l335o669l335Tl334o670l334l335o669l335Tl334l335o669
15129.9A3339l335Tl334l335%Tl335l334%l335%l335%YL335%TL335L334L335%TL335
15125.8C335L334O670L334L335O669L335O669L335O669O670L334O670O669TO670O669
15123.5I0036J0004O669O670O669TO670J0004O669UO670J0004O669TO670L334O670
15121.1B10084O669TL335O669L335TL334L335TL334%L335%Wl335%l334l335Tl334l335
15117.6B36761l335o669Tl335o669o670o669j0004o669o670j0004j0003o670j0004
15115.6A36721j0004Zj3338j0004Vo670j0004Uo669j0004To669o670j0004o669To670
15111.9a03375o669l335o669l335o669l335l334l335T%l334l335%Tl335%UL335%UL335
15108.6a46725%L334%L335%L335L334%L335T%L334%L335T%L334%L335%L335%L334%
15105.1a03375%L335%L335%TL334%L335%TL335%L334%L335%L335%TL334%L335%UL335
15101.2f6693%Zl335%Tl335%Tl334%l335%Tl335%Tl334%sL334%L335%L335L334L335
15095.6g0028L335%L334L335O669L335TL334L335TL334L335TL334L335TL334L335T%
15092.7f669L334L335%UL335L334%L335%L335%L334%L335%L335L334%L335TL334L335
15089.4D0016%L335L334L335TL334L335TL334O670L334L335TL334L335T%L334L335
15086.7A00040L335L334L335%L335L334L335%L335L334%L335T%L334L335%L335L334
15083.9A46725%L335T%L334L335L334%L335TL334L335TL334L335%L335L334L335TO669
15080.9B06749L335L334%L335TL334L335TL334%L335%L335%UL334%l334%Ul335%l335
15077.3B33426l334%l335Tl334%l335Tl334l335Tl334%l335Tl334%l335T%l334l335
15074.1A76737%l335%l334%l335T%l334l335%l334l335Tl334l335Tl334l335Tl334
15071.1A23383l335Tl334l335Tl334l335%l335l334l335%l335%l334%l335%l335%Tl334
15068G3363%l335%Tl335%l334%l335T%l334l335%l335l334l335Tl334l335Tl334l335
15064.6B0008l335l334l335Tl334l335%l335l334l335Tl334l335%l335l334l335%l335
15061.9c3347%l334%Tl335%sL335%UL334%L335%TL335%L334%TL335%L335%TL334%TL335
15056.6a0004%TL335%UL334%TL335%WL335%L334%TL335%TL335%UL334%Yl334%Tl335
15051A0004%Tl335%l334l335%Tl335l334l335Tl334l335Tl334l335To669l335l334
15048d6685l335o669l335Tl334l335To669l335l334l335T%l334l335T%l334%l335%
15044.9a10044%l335%XL335%TL335%L334%L335T%L334L335TL334L335TL334L335TL334
15040.9f3359L335%L335L334L335TL334L335%L335L334L335%L335L334%L335%L335
15038.2a6673%L334L335%L335%L334L335%TL335L334%L335TL334L335TL334O670L334
15035.1C6681L335TO669L335O669L335O669TL335O669O670O669TL335O669O670O669
15032.7A30052O669L335O669O670L334O669L335TL334O670L334%L335T%L334%Vl334
15029.7A90076%Tl335Tl334l335Tl334l335To669l334o670l334o670l334o670o669
15027.1A20048o669l335o669o670o669Tl335o669o670o669l335o669To670l334o670
15024.8B6677o669l335o669Tl335Tl334o670l334o670l334o670l334o670l334l335
15022.5e0020o669l335To669l335l334l335Tl334l335Tl334l335T%l334l335%l335
15019.7a13379l334%l335%l335%Tl334%Ul335%XL335%UL334%TL335%L335%L334L335
15015.3a10044%L335L334%L335TL334%L335TL334L335TL334L335TL334L335TL334%
15012.3e3355L335TL334L335T%L334%L335%Xl335%l334l335%l335l334l335Tl334l335
15008.5f0024o669l335Tl334l335Tl334l335Tl334l335%l335l334%Ul335%L335%TL334
15005.2a03375%L335TL334L335TL334L335TO669L335O669L335O669L335O669L335O669
15002.6c0012L335O669L335O669L335O669%L335O669L335L334L335TL334L335TL334
15000.2C6681L335%L335L334%L335%L335%TL334%Wl334%Tl335%l335%l334%l335Tl334
14996.1C3347l335Tl334l335Tl334o670l334l335%o669l335o669l335o669l335o669
14993.7c6681l335o669o670l334o670l334o670l334o670l334l335o669l335Tl334l335
14991.4a10044l335%l334%l335%XL335%L334%L335%L335L334L335%L335L334L335TL334
14987.6h3367L335TL334O670L334L335O669L335O669L335O669O670L334O670O669TL335
14985.2@O669J0004O670O669TJ0004O670J0004O669J0004O669J0004O670J0004TO669
14982.9A30052J0004O669O670J0003O670J0004O669TO670O669TO670L334O670L334
14980.7B33426L335O669L335%L335%L334%Ul334%l335T%l334o670l334l335To669l335
14977.6B13418o669l335o669l335o669l335o669l335l334o670l334l335l334l335T%
14975.3A46725l334%Tl335%TL335%UL334L335%L335L334%L335L334L335TL334L335
14972.1A76737%L335L334L335TL334L335%L335L334%L335%L335%L334%sl334%l335
14968.1B06749l335%l334l335Tl334l335To669l335o669l335o669l334o670o669Tl335
14965.5A30052o669o670o669To670o669To670o669To670o669To670o669To670l334
14962.9A3339o670o669%o669l335o669l335Tl334l335Tl334%l335%l335%T0l334%Tl335
14957.1e0020%l335l334%l335Tl334l335T%l334l335Tl334l335%l335%l334%l335%
14953.9a00040%UL335%L334%L335TL334L335O669L335TO669L335O669TL335O669O670
14950.9b6677L334O670O669L335O669%O669L335O669L335TO669L335L334L335TL334
14948.5D6685L335O669L335TL334L335TL334L335TL334L335O669L335TL334L335TL334
14945.7A16713L335TL334L335T%L334L335%UL335%l335%Tl335%l334l335Tl334l335
14942.4A20048l335l334o670l334o670o669l335o669To670o669To670o669j0004o669
14940.1B3343o670o669j0004l335o669To670j0004o669To670o669Tl335o669o670l334
14937.7h6701l335o669l335Tl334%l335T%Ul334%L334%VL335%TL335%L334%TL335%
14933.7a00040%TL335%Zl335%Ul335%Tl334%l335%l335%l334%l335%l335%Tl334%l335
14928.8a30052%Ul335%YL335%TL335L334%L335T%L334L335TL334L335O669L335TL334
14924.6h3367O670L334L335O669L335TO669L335L334O670L334L335O669L335TL334
14922.3a3339L335TL334L335%L335L334L335%L335L334%L335%UL335%S7L334%TL335
14916.8C0012%L335%L334%L335%L335L334L335%L335L334%L335T%L334%L335%L335
14913.6G3363%L334%L335%TL335%TL334%TL335%TL335%L334%L335%L335L334%L335
14910A10044L335%L334L335%L335L334%L335T%TL334%Zl334%l335Tl334l335To669
14905.9A10044l335o669l335o669To670o669To670o669j0004o669o670j0004To669
14903.6@o669o670j0004o669j0004To669j0004o670o669j0004o669o670o669To670
14901.3a23383o669l335o669Tl335To669l334l335Tl334l335Tl334l335T%l334l335
14898.5a96745%l335l334%l335%l335%l334%Tl335%YL335%TL334L335%L335L334L335
14894.5a96745L335O669L335L334O670O669L335O669UO670J0004O669TJ0004O670O669
14892i0036J0004O669J0004O670J0004O669J0004O669O670O669TL335O669O670O669
14889.9B0008L335O669L335L334L335TL334%L335%Yl335%l334%l335Tl334%l335Tl334
14886B3343o670l334l335To669%l335o669l335o669l335o669Tl335o669o670o669l335
14883.4f3359o669To670l334o670o669Tl335o669o670o669l335o669l335o669l335
14881.1a53395o669l334o670l334l335o669l335Tl334l335Tl334l335%l335l334l335
14878.7b16753%l335%l334%Ul335%S1L335%UL334%TL335%TL335%L334%L335%L335L334
14873.3b00080%L335TL334%L335TL334L335TO669L335L334L335O669L335O669L335
14870.7a36721O669TO670L334O670O669TO670O669TO670O669TO670O669TO670O669
14868.2b0008L335O669TL335TO669L335L334O670L334L335TL334L335T%L334L335T%
14865.3E3355L334%L335%TL335%VL334%WL335%VL335%TL334%L335T%L334L335TL334
14860.5I6705L335O669L335TO669L335O669L335O669TL335O669TL335O669L335O669
14858.1A83406O670L334L335O669L335O669L335TL334L335O669L335T%L334L335T%
14855.5B50100L334%L335%Yl335%l334l335%l335l334l335To669l335l334o670o669
14852B06749l335o669Tl335o669o670o669Uo670l334o670o669l335o669Tl335To669
14849.3A00040l335l334l335T%l334l335%Tl335%WL335%TL335%TL334%L335T%L334
14845.4I6705L335%L335L334L335TL334%L335TL334L335TL334L335%L335L334L335
14842.7A50060L335%L334%L335%TL334%Ul334%l335%l334l335Tl334l335o669l335
14839.5A30052o669l335o669o670o669To670o669To670o669Tj0004o670o669Tl335
14837.1B0008o669o670l334l335Tl334l335Tl334%l335%VL335%L334%L335TL334L335
14833.7@%L335O669L335L334L335O669L335TL334L335TL334L335%L335%Yl335%l335
14830D6685%l334l335Tl334%l335Tl334l335%l335%l334%l335%TL335%TL334%L335
14826.6B0008L335L334L335TO669L335O669L335O669L335O669TO670L334O670O669
14824.2A00040O669L335O669O670L334O670L334O670L334L335TL334L335L334L335
14822.1A66733L335L334%L335T%TL334%Xl334%Tl335T%l334l335Tl334l335l334o670
14818.2A46725l334l335o669l335o669o670l334o670o669l335o669To670o669l335
14816F6693o669To670o669To670o669To670o669To670o669Tj0004o670j0004To669
14813.3g0028j0004Uo669j0004Xj3339j0004Yo669j0004To669j0004o670o669To670
14809.4c20128o669Tl335To669l335l334l335%l335l334%Tl335%S8L335%UL334%L335
14803.8c56809%L335%L334L335T%L334L335O669L335TL334O670L334O670L334O670
14801.2b93450L334O670L334O670O669L335O669TL335O669O670L334O670O669L335
14799.1b13418O669L335O669L335O669L335L334O670L334L335O669L335L334L335TO669
14796.8a40056L335L334L335O669L335TO669L335O669TL335O669O670O669TO670O669
14794.3e0020J0004O669O670J0004O669J0004L335J0004O669J0004TO669J0004TO670
14792.1G3363J0004O669J0004O669J0004O670O669J0004O669O670O669UO670O669TL335
14789.7A96745O669L335O669L335TL334L335T%L334%L335%Yl335%Ul334%Tl335%S2L335
14783.9B30092%UL334%S0l334%l335%l335l334%l335Tl334l335Tl334o670l334l335
14779.6A86741o669l335To669l335o669l334o670o669l335o669Tl335o669o670o669
14777.3A00040o669l335o669o670o669j0004o669o670o669Tj0004o670o669j0004l335
14775.2c335j0004o669j0004o669j0004To670j0004Uo669j0004Vo669j0004Uo669j0004
14772.1a93410j0004o670j0004o669Tj0004o670o669To670l334o670l334l335o669
14770b93450l335%l335%l334%VL334L335%L335L334L335O669L335O669L335O669O670
14767b53434O669TO670O669TO670O669TJ0004O670O669TJ0004O669O670O669TO670
14764.4a26717O669TO670O669TL335O669O670L334O670L334O670L334L335TL334L335
14761.9d0016L335L334%L335T%L334%TL335%Zl335%Ul334%Ul335%Ul335%Tl334%Vl335
14756.3d0016%sL335%UL334%L335%L335%L334%L335TL334%L335TL334L335%L335L334
14751.7F669L335TL334L335TL334O670L334L335O669L335TO669L335L334O670L334
14749.3G6697L335O669L335TO669L335L334L335TL334O670L334L335T%L334L335TL334
14746.5A46725L335%L335L334%L335%L334%TL335%UL335%S1L334%T2l334%Wl335%Vl335
14737.7A63398%Ul334%Ul335%Ul334%Tl335%Tl335%Tl334%Tl335%l335%Tl334%l335
14733.3A30052%Tl335%l334%l335%l335%l334%l335T%l334l335Tl334l335Tl334l335
14730H0032l335l334l335o669l335To669l335o669l335o669Tl335o669o670l334l335
14727.5@o669o670l334o670o669l335o669l335o669l335o669l335l334o670l334l335
14725.2h0032l335l334l335Tl334l335%l335l334%l335%l335%Tl334%Ul335%VL335
14721.6a16713%TL334%L335TL334L335TL334L335O669L335O669O670O669TO670O669
14718.9d0016O669O670O669TO670O669L335O669TO670L334O670O669L335O669L335
14716.6E3355O669L335L334L335TL334%L335%L335%Zl335T%l334l335Tl334l335Tl334
14712.5E3355l335Tl334o670l334l335o669l335Tl334o670l334l335%o669l335Tl334
14710a6673l335Tl334l335T%l334l335T%l334%l335T%l334%l335T%l334%l335T%l334
14706.2g6697l335Tl334l335%l335l334o670l334l335Tl334o670l334l335o669l335
14703.8a40056o669o670l334o669o670o669l335o669To670o669To670o669To670o669
14701.3b46765o669o670l334o670o669To670l334o670l334o670l334o670l334o670
14699.2c30132l334l335Tl334l335Tl334l335T%l334%l335%l335%sL335%L335L334
14695.1c60144%L335TL334L335O669L335TL334O670L334O670L334O670L334O670L334
14692.7b90116O670L334O670L334O670L334O670O669L335L334O670L334O670L334O670
14690.5b13418L334O670L334O670L334O670L334O670O669L335O669TL335O669TL335
14688.2a30052O669O670O669L335O669TO670O669TL335O669O670O669TO670L334O670
14685.8b6677O669TL335O669L335TL334O670L334L335O669L335TL334%L335T%L334
14683D6685%UL335%Tl335%Ul334%l335T%l334l335Tl334l335Tl334l335Tl334l335
14679.3@l335l334l335o669l335To669l335o669l335l334o670l334l335o669l335Tl334
14676.7g6697l335Tl334l335Tl334l335%l335l334%l335%ZL335%L334L335%L335L334
14672.8i3371L335TO669L335L334L335O669L335O669L335TO669L335L334O670L334
14670.5b3343L335TL334L335TL334%L335%S1l335%l334%l335Tl334l335Tl334l335
14666.2c0012l335l334l335Tl334l335o669l335Tl334o670l334l335To669l335l334
14663.7i6705l335To669l335l334l335T%l334l335%l335%l334%XL334%L335T%L334
14660a23383L335TL334O670L334L335O669L335O669L335O669O670L334O670O669L335
14657.7d6685O669TO670O669L335O669TL335TO669TL335O669O670L334O670L334O670
14655.1E3355L334O670L334L335TO669L335L334L335TL334L335%L335L334L335%L335
14652.5A13379L334L335%L335L334%L335TL334L335TL334L335TL334L335L334L335
14649.9A66733L335L334L335TL334L335TL334L335%L335%TL334%Vl334%Tl335%l335
14646.5A93410l334%l335%l335l334%l335%l335%l334%sL334%L335T%L334L335TL334
14642.1A93410L335TL334L335O669L335TL334O670L334L335TO669L335L334L335TL334
14639.6B63438L335TL334%L335%L335%Vl335%l335l334l335Tl334l335o669o670l334
14636.4B40096o670o669j0004o669o670j0004o669j0004o669j0004Uo669j0004To670
14634.1A06709j0004o669j0004o669o670j0004o669l335o669Tl335o669l335Tl334
14631.9A3339%l335%l335%TL335%TL335%L334L335TL334L335TL334O670L334L335O669
14628.8E6689L335O669L335O669O670L334O670O669TL335O669O670O669TL335O669
14626.5A46725O670O669TL335O669TO670L334O670O669TL335O669L335O669L335O669
14624B43430L335O669L335TO669L335L334L335TL334L335TL334L335%L335L334%L335
14621.3C06789%L335%UL334%VL335%WL335%UL334%TL335%TL335%L334%L335%TL335
14616.4C40136%L334%TL335%Xl335%l334%l335T%l334o670l334l335To669l335o669
14612.6B96785o669l335o669o670o669Tl335o669o670o669To670o669Tl335o669o670
14610.2A93410o669Tl335o669o670o669Tl335o669To670o669To670o669To670o669
14607.6H0032o669o670o669Tj0004o670o669To670o669Tl335To669Tl335o669o670
14605c3347l334l335o669l335Tl334l335Tl334l335%l335%l334%l335%Ul335%S7l334
14599.5h6701%Ul335%l335%l334%l335T%l334l335%l335l334%l335T%l334%l335%l335
14595.8a33387%l334%S0L334%TL335%TL335%L334%L335%TL335%VL334%VL335%UL335
14590a06709%L334%L335T%L334L335TO669L335L334L335O669L335O669L335O669O670
14587.3c6681L334O670L334O670O669L335O669%O669L335TL334L335O669L335%L335
14584.9C3347L334%L335%L335%Vl335%Tl335%l334%l335Tl334l335T%l334l335To669
14581.1@%l335l334l335Tl334o670l334l335To669l335l334o670l334l335o669l335
14578.5g0028l335o669l335o669l335o669l335l334o670l334o670l334l335To669l335
14576.2a43391l334l335Tl334l335%l334l335T%l334%l335%l335%l334%l335%l335
14573.2a90076%l334%l335%l335%Tl334%Tl335%sL335%L334%L335TL334L335TL334
14568.7a80072L335TO669L335L334O669L335TO669L335L334O670L334L335TL334L335
14566.3a10044L335L334L335%L335%TL334%Vl334%Tl335T%l334%l335Tl334l335%l335
14562.5a23383l334l335Tl334%l335Tl334l335T%l334l335l334l335T%l334l335Tl334
14559.5a83406%l335Tl334l335%l335l334%l335T%l334%l335%Ul335%L335%UL335L334
14555.8b10084%L335TL334O670L334L335O669O670O669UO670O669TJ0004O670J0004
14553.2a06709J0004O669J0004VO669J0004VO670J0004O669J0004TO669J0004O670
14550.5F3359J0004O669TO670O669L335O669L335O669L335L334L335T%L334%L335%
14547.9A40056%Ul335%Tl334%l335Tl334%l335Tl334l335Tl334l335o669l335Tl334
14544.5H3367l335Tl334l335Tl334l335Tl334l335Tl334l335T%l334l335%l335%Tl334
14541.4B3343%VL334%L335%L335L334L335TL334L335TL334L335O669L335TO669L335
14538.2H3367O669L335O669L335O669L335L334O670L334O670L334L335O669L335O669
14536.1A56729L335L334O670L334L335TO669L335L334L335TL334L335TL334L335TL334
14533.5B23422L335T%L334L335%L335%TL334%sl334%l335Tl334l335Tl334l335o669
14529.3B10084l335o669o670o669To670o669j0004o669j0004o669j0004To670j0004
14527.1I6705j0004To669j0004Uo669j0004To670o669To670j0004o669To670o669l335
14524.4e3355o669Tl335o669l335Tl334o670l334l335T%l334l335Tl334%l335%l335
14521.5a23383l334%l335%Tl335%Ul334%VL334%UL335%L335%L334L335%L335L334L335
14517.5a10044%L335L334L335%L335L334L335%L335%L334%L335%UL335%Tl335%Vl335
14513.7h3367%l334%l335Tl334%l335Tl334l335Tl334l335o669l335Tl334o670l334
14510.9a46725l335o669l335o669l335l334o670l334o670l334o670l334l335o669l335
14508.7b16753o669l335To669l335l334l335o669l335Tl334l335To669l335l334l335
14506.3b86781%l335l334l335T%l334%l335%l335%XL335%L335%L334L335TL334L335
14502.5b86781L335L334L335O669L335TO669L335L334O670L334L335O669L335TL334
14500.2b20088L335T%L334L335%L335%TL334%XL335%XL335%TL334%L335%L335%L334
14495.5a80072L335T%L334L335TL334L335L334L335TL334O670L334L335TL334O670
14492.9a16713L334L335O669L335TL334O670L334L335O669L335TL334L335O669L335
14490.6e0020L335L334L335O669L335TL334L335TL334L335TO669%L335L334L335TL334
14487.8A6673L335%L335L334L335TL334L335%L335L334L335%L335L334%L335T%L334
14485F6693%L335%TL335%UL334%Xl334%Vl335%Ul335%Tl334%Tl335%Tl335%l334%l335
14479.5E0020%l335%l334l335%l335l334%l335T%l334l335%l335l334%l335T%l334
14476.3C335%Tl335%XL335%L334%L335TL334O670L334L335O669O670O669TO670O669
14472.7G0028O669J0004O670J0004O669J0004YO669J0004ZO669J0004TO670J0004O669
14468.8C16793J0004O669O670J0004O669TO670O669TL335O669O670L334O670L334O670
14466.5D20168L334L335TL334L335%L335%L334%Vl334%l335T%l334l335To669l335
14463.2D13498l334o670l334o670l334o670o669l335o669To670o669Tl335o669o670
14460.9C23462o669To670o669To670o669To670o669Tl335o669o670o669To670o669
14458.3B06749o669o670o669Tl335o669o670o669Tl335o669Tl335o669o670l334o670
14455.9A06709l334o670l334o670l334l335o669l335Tl334l335Tl334l335Tl334l335
14453.4D0016l335%l334l335T%l334%l335T%l334%l335T%l334l335%Tl335l334%l335
14450a0004l335l334%l335Tl334%l335T%l334%l335%l335%ZL335%L335%L334L335TL334
14445.5b3343L335TL334L335O669L335%O669L335O669L335TO669L335O669L335O669
14443.1E0020L335L334O670L334L335TL334O670L334L335TL334%L335TL334%L335T%
14440.2A13379L334%L335%L335%TL334%TL335%VL335%WL334%WL335%WL335%WL334%
14434.3A46725%Yl334%Ul335%l335l334%l335Tl334l335Tl334l335Tl334l335Tl334
14430.3I3371l335Tl334l335Tl334l335T%l334l335Tl334l335%l335l334l335Tl334
14427.4C3347l335Tl334o670l334l335o669l335To669l335o669To670o669Tl335o669
14424.8e6689o670o669To670o669l335o669Tl335o669l335o669l335Tl334l335Tl334
14422.2a46725l335Tl334l335%l334l335%l335%l334%l335%l335%l334%Tl335%l335
14419a90076%Ul334%Tl335%Ul335%Ul334%Ul335%Ul335%S0L335%L335%L334L335%L335
14413.1a93410L334L335TO669L335L334O670L334L335O669L335O669L335O669L335
14411a26717O669L335O669L335L334L335O669L335TL334L335T%L334L335%L335%L334
14408.2f3359%TL335%UL335%XL334%UL335%TL335%L334L335%L335L334L335T%L334
14403.8b3343L335TL334L335TO669%L335L334L335TL334L335T%L334L335TL334L335
14400.9D0016%L335L334L335%L335%L334%TL335%TL335%WL334%T3l334%Tl335%l335
14393.8E6689%l334l335%l335l334l335Tl334l335Tl334l335Tl334l335To669%l335
14391c335l334l335Tl334l335Tl334l335Tl334%l335Tl334l335%l335l334l335%l335
14387.9f3359l334%l335T%l334l335%l335l334l335T%l334l335Tl334l335Tl334l335
14384.9a20048o669l335Tl334o670l334l335To669l334l335To669l335l334l335Tl334
14382.3a93410l335T%l334l335%Tl335%WL335%L335L334L335%O669L335TL334O670
14378.9a73402L334O670O669L334O670O669TO670O669TO670O669TO670O669TO670O669
14376.3f0024O669O670L334O670O669L335L334O670L334L335TL334L335%sl335%l334
14372.7f669l335Tl334l335Tl334l335o669l335Tl334l335o669l335Tl334l335Tl334
14369.9g6697l335Tl334l335T%l334l335Tl334%l335T%l334l335%l335l334%l335%
14366.8a30052l335%l334%Tl335%ZL335%L334%L335TL334L335TL334L335TL334L335
14362.7a00040L335L334O670L334L335TL334L335O669L335TL334L335%L335L334L335
14360.3d0016L335%L334%L335T%L334%L335%L335%L334%L335T%L334%L335%TL335%
14356.7C335L334L335%L335%L334%L335%L335%L334%TL335%UL335%WL334%XL335%UL335
14351.5D3351%TL334%L335TL334%L335TL334O670L334L335TO669L335O669L335O669
14348.6A10044L335O669TL335O669L335O669L335O669L335L334O670L334L335TL334
14346.3A83406L335TL334L335TL334L335TL334L335%L335L334L335TL334%L335TL334
14343.4B43430L335T%L334L335TL334%L335TL334%L335%TL335%Xl335%l335%l334l335
14339.4B66773l335l334l335o669l335To669l335o669l335o669Tl335o669o670l334
14337.1A90076o670l334o670l334o670l334l335o669l335l334l335Tl334l335T%l334
14334.7A23383l335%l335%l334%Ul335%XL335%VL334%UL335%S2l335%Tl334l335%l335
14328.3A06709l334%l335Tl334l335o669l335Tl334o670l334o670o669l335o669To670
14325.7B6677o669l335o669j0004l335o669To670o669To670j0004o669To670o669To670
14323.2i3371l334o670o669l335o669l335l334l335Tl334l335%l335%Tl334%L334%
14320.4a43391%L335%TL335L334%L335T%L334L335%L335%L334%L335%sl335%l334%
14316a16713l335T%l334l335Tl334l335Tl334l335Tl334l335l334l335Tl334l335%
14313.1a76737l335l334%Tl335%S0L335%UL334%TL335%TL335%TL334%TL335%TL335
14308a63398%L334%L335%L334%L335T%L334L335T%L334L335TL334L335TL334L335TL334
14304.6a03375L335TL334L335TL334L335T%L334L335T%L334L335%L335%TL334%UL335
14301.1e0020%S1L335%UL334%L335TL334%L335TL334L335TL334L335O669L335%L335
14296.5C335L334L335TL334L335TL334%L335T%L334%L335%L335%UL334%UL335%VL335
14292.3E3355%VL334%UL335%VL335%S2l335%Ul335%l334%Tl335%l335l334%l335T%
14286.2C6681l334l335Tl334l335Tl334o670l334l335Tl334o670l334o670o669l335
14283.7c3347o669To670o669To670o669To670o669l335o669To670l334o670l334l335
14281.1a40056o669l335%l335l334%l335%VL335%L334%L335TL334L335TL334L335O669
14277.8a23383L335TL334L335O669L335TL334L335TL334L335TL334%L335TL334L335
14275.1f0024%L335L334%L335TL334L335%L335L334L335TL334L335TL334L335O669
14272.3c335L335%L335O669L335L334O670L334L335O669L335TO669L335L334O670L334
14269.9F6693L335TO669L335L334L335TL334L335T%L334L335%L335%L334%L335%UL335
14266.6A23383%Xl335%Vl335%Tl334%Tl335%Tl335%l334%l335%l335%l334%l335%l335
14261.8H6701%l334%Tl335%l335%Vl334%UL334%VL335%TL335%L334%L335%L335%L334
14257.2I6705%TL335%L335%L334%TL335%UL335%WL334%Tl334%Wl335%l335%Tl334l335
14252.2A00040%l335l334%l335Tl334l335Tl334l335Tl334l335Tl334l335Tl334l335
14249.3D0016l335o669l335l334l335To669l335l334l335Tl334l335o669l335o669
14247b6677l335o669l335o669l335o669l335o669o670l334o670o669l335o669To670
14244.7a13379l334o670o669Tl335o669o670l334o669o670l334o670l334o670l334
14242.5a93410l335o669l335Tl334l335Tl334l335Tl334%l335%l335%l334%YL334%
14238.8b40096L335%L335L334L335TL334L335TL334O670L334L335TO669L335L334L335
14236.2a76737O669L335TL334L335L334L335T%L334L335%L335%L334%TL335%XL335
14232.6a26717%VL334%TL335%L335L334%L335T%L334L335TL334L335TL334L335T%L334
14228.9g3363L335TL334L335TL334L335%L335L334%L335T%L334L335%L335L334%L335
14225.8b0008L335%L334L335T%L334L335%L335L334L335TO669L335L334L335TO669
14223.1D0016L335L334L335O669L335TL334O670L334L335TL334L335O669L335TL334
14220.7A06709L335TL334L335T%L334L335TL334L335%L335L334L335TL334%L335L334
14217.8A63398L335TL334L335TL334L335TL334L335TL334O670L334L335T%L334L335
14215B26757L335%L334%L335%Wl335%l334l335Tl334l335To669Tl335o669o670j0004
14211.6A73402o669Tj0004o669j0004To670j0004S1o669j0004Uo669j0004To670o669
14207.7g0028o669o670o669Tl335o669l335Tl334l335%l335%UL335%L335%L334L335
14204.7a10044L335L334L335TL334O670L334L335O669L335TL334L335O669L335TL334
14202.2d3351%L335TL334%L335%TL335%VL334%S0L335%TL335%L334%L335T%L334L335
14197@%TL335L334L335%L335L334%L335%UL335%Tl335%Tl335%l334l335Tl334l335
14193.3@%o669l335To669l335o669Tl335o669o670l334o670o669Tl335o669o670l334
14190.6i6705o670l334l335o669l335T%l334l335%Tl335%TL335%TL335L334%L335TL334
14187.3a13379L335TL334L335TO669L335L334L335TL334L335TL334L335TL334%L335
14184.5e0020L335L334L335TL334L335TL334L335TL334L335TL334L335%L335L334L335
14181.8A0004L335L334L335TL334L335T%L334L335%L335%L334%L335%L335%TL334%
14178.6E6689%L335%TL335%UL334%VL335%Vl335%Tl334%Tl335T%l334l335Tl334l335
14174D0016l335l334l335Tl334l335%l335l334l335T%l334%XL334%L335%L335L334
14170.4A6673L335O669L335TO669L335O669L335O669TO670L334O670O669TO670L334
14168A06709O670O669TL335O669O670L334O670O669L334O670L334O670L334O670L334
14165.7A93410O670L334L335O669L335TO669L335L334L335TL334L335T%L334L335%
14163.1B56769L335%sl335%l335%l334l335%l335l334l335Tl334l335%l335l334l335
14159.2B16753l335o669l335l334l335Tl334l335T%l334l335Tl334%l335T%l334%l335
14156.2A56729%Vl334%S7l335%Ul335%Ul334%Ul335%S3L335%UL334%L335%TL335%L334
14147.5A56729%TL335%VL334l334%Ul335%l334%l335Tl334l335Tl334l335To669l335
14143.8A16713o669l335o669l335o669Tl335o669o670o669Tl335o669o670o669To670
14141.3A6673o669Tl335o669o670o669j0004o669o670o669To670o669To670o669To670
14138.7a03375o669To670l334o670o669l335l334o670l334l335l334l335%l335%l334
14136.3a73402%Tl335%UL335%TL334%L335%L335L334L335%L334L335TL334O670L334
14133a33387L335TL334O670L334L335O669L335TL334L335O669L335TL334L335%L335
14130.4f6693L334%L335%L335%TL334%Xl334%Xl335%ZL335%VL334%UL335%UL335%UL334
14123.5d3351%XL335%S3L335%S0l335%Vl335%Vl334%S5L334%TL335%TL335%L334%L335
14113.7c0012%L335%L334%L335%L335%L334%L335T%L334L335%TL335L334L335TL334
14110.4A6673L335TL334L335TL334L335TL334O670L334L335TO669L335L334L335O669
14107.8H6701L335TL334O670L334L335TO669L335L334L335TL334L335TL334L335TL334
14105.1A56729%L335%TL334%Wl334%Tl335%l334l335%l335l334l335T%l334l335Tl334
14101.2A23383l335Tl334l335Tl334l335Tl334l335Tl334l335Tl334l335Tl334l335
14098.4F0024l335l334l335Tl334l335Tl334l335Tl334l335o669l335To669%l335o669
14095.7a0004o669l335o669o670l334o670o669Tl335o669o670o669Tl335o669o670
14093.4a03375l334o670l334o670l334o670l334l335o669l335Tl334l335l334l335
14091.2a66733l335l334l335%l335l334%l335T%l334%Tl335%S0L335%L334%L335%L335
14086.8a83406L334L335TL334L335TL334L335O669L335O669L335L334O670O669L335
14084.5a16713O669TL335O669O670L334O670O669TL335O669O670O669L335O669TO670
14082a6673O669L335O669L335O669TO670O669L335O669TO670O669TO670O669TO670
14079.4I3371O669TO670O669TO670O669L335O669TL335O669L335L334O670L334L335
14077A86741L335%L334L335%TL335%Xl335%l335%l334%l335T%l334l335T%l334l335
14073A66733%l335l334%l335%l334%Tl335%l335%Tl334%l335%l335%l334l335%l335
14069.5A26717l334l335Tl334l335Tl334l335o669l335To669l335l334o670l334l335
14067.1F0024o669l335To669l335l334l335o669l335Tl334o670l334l335%l335o669
14064.6a0004l335l334l335o669l335Tl334o670l334l335To669l335o669l335l334
14062.3g6697o670l334o670l334o670l334o670o669l335o669Tl335o669l335o669Tl335
14059.9a66733o669l335o669l335To669l335l334l335Tl334l335T%l334l335%Tl335
14057.1b30092%S2L335%UL335%TL334%TL335%L335%L334%L335%L335%L334L335%L335
14051.9a93410L334L335T%L334L335TL334L335TL334L335L334L335O669L335TL334
14049.4a33387L335O669L335TL334O670L334L335O669L335TO669L335O669L335O669
14047.1f0024O669L335O669O670O669TO670O669TO670O669TJ0004TO670J0004TO669
14044.5G0028J0004ZO669J0004VO669J0004O670J0004O669TJ0004O670O669TL335O669
14040.9B83446O670L334O670L334L335O669L335T%L334L335T%TL334%Yl334%Tl335
14037.1C26797%l335l334%l335Tl334l335Tl334l335Tl334o670l334l335o669l335
14034.5B66773o669o670l334o670o669l335o669To670o669l335o669To670o669To670
14032.1A63398o669l334o670o669To670o669Tl335o669o670o669l335o669To670l334
14029.6F3359o670o669l335o669Tl335o669o670l334o670l334l335Tl334o670l334
14027.3a6673l335Tl334o670%l334l335T%l334%l335%Tl335%S5l334%Tl335%l335%
14022f3359l334%l335Tl334l335Tl334l335Tl334l335Tl334l335To669l335l334l335
14019.1a30052l335l334l335Tl334l335T%l334l335%l334%l335%Tl335%UL335%UL335
14015.5a63398%L334%L335L334%L335TL334L335TL334L335TL334L335TL334L335TO669
14012.5a00040L335L334L335O669L335TO669L335L334O670L334L335O669L335TO669
14010.2c0012L335O669L335L334O670L334L335TO669L335O669TL335O669O670L334
14007.9D6685O670O669TO670O669TO670O669TO670O669TO670O669J0004O669TO670
14005.3A70068O669J0004O669O670O669TO670O669TO670O669TO670O669L335O669TL335
14002.7B86781O669L335O669L335TO669L335L334L335TL334%L335T%L334%L335%Zl335
13998.8C43470%l334%l335Tl334l335Tl334l335To669Tl335o669o670o669To670o669
13995.9B56769o669j0004o670j0004o669j0004Uo669j0004so669j0004Vo670j0004
13992.4B6677j0004To669Tj0004o670j0004Uo669j0004S1j3338j0004Xo670j0004To669
13987.7b76777j0004o669o670o669To670o669l335o669l335l334l335Tl334%l335%
13985.3c56809%YL335%L334L335T%L334L335O669L335TL334O670L334O670O669L335
13981.8b93450O669TO670O669TO670O669TO670J0004O669TO670O669J0004O669O670
13979.4a73402O669UO670L334O670O669L335O669L335L334L335TL334L335%L335%Xl335
13975.9a00040%l335l334l335To669l335o669To670o669Uo670o669j0004o669j0004
13973.3b03414o670j0004o669j0004o669o670j0004o669To670o669Tl335o669l335
13971.2c06789l335l334l335Tl334%WL334%L335TL334L335TO669L335O669L335O669
13968b76777O669O670O669TO670J0004O669TJ0004O670O669TJ0004O670O669UO670
13965.4a46725O669TO670O669TL335O669O670L334O670L334O670O669L335O669L335
13963.1e6689O669TL335O669O670O669TO670O669L335O669TO670O669TO670O669TL335
13960.4F0024O669O670L334L335O669L335T%L334L335%Wl335%l334l335Tl334l335
13957.2H0032o669l335o669l335o669o670o669To670o669To670o669To670j0004o669
13954.8c0012j0004o669j0004o670j0004To669j0004o669j0004o670j0004o669Tj0004
13952.6a56729o669o670o669Tl335o669l335o669l335Tl334%l335T%WL335%L335%L334
13949.2b10084L335TL334L335TL334L335TL334O670L334L335O669L335O669L335O669
13946.7a40056L335O669L335O669L335O669TL335O669O670L334O670O669TO670O669
13944.4e0020L335O669TO670O669TO670O669%O669O670O669L335O669TL335O669L335
13941.8E0020O669L335TL334L335TL334%L335%Wl335%l334l335Tl334l335o669l335
13938.5E0020o669o670l334o670j0004o669Tl335j0004o669j0004o670j0004o669j0004
13936.4f0024o669j0004o670j0004o669j0004o669j0004o670o669j0004o669To670
13934.3a70068o669To670o669Tl335o669l335o669l335Tl334l335Tl334l335%l335
13931.7b50100%WL335%L335L334L335TL334L335TO669L335O669TO670O669TO670O669
13928.4a66733O669TO670J0004O669TJ0004O670O669TJ0004O670O669TO670O669J0004
13926d0016O669L335O669O670O669TL335TL334L335O669L335T%L334L335%Yl335%l334
13922.2B3343l335Tl334%l335Tl334l335%l335l334l335Tl334%l335T%l334%Tl335
13919.1c0012%Ul335%Wl334%Ul335%l335%l334%l335Tl334l335%o669l335Tl334l335
13914.9h0032o669l335o669l335o669o670o669To670o669Tj0004o669j0004o670o669
13912.6a86741j0004To669j0004o670o669j0004o669o670o669Tl335o669l335o669
13910.4b93450l335%l335l334%UL334%L335TL334L335TO669L335O669TO670O669J0004
13907.4b36761O669J0004O670J0004WJ3338J0004J3339J0004J3338J0004J3339TJ0004
13905e6689J3338J0004J3339TO669J3339J0004TJ3338J0004XO670J0004O669J0004
13902.2A40056O669O670J0003O670O669TO670L334O670O669L335O669L335O669L335
13900.1B30092L334L335TL334L335T%L334L335%UL335%Ul335%Ul335%l334%l335T%
13896.2B43430l334%l335T%l334%l335T%Tl334%l335%Ul335%S5L335%Ul335%Wl334
13889.9B10084%Tl335%l335%l334l335%l335l334l335Tl334l335Tl334l335o669l335
13887A56729l334o670l334o670o669Tl335o669o670o669To670o669l335o669To670
13884.5E6689o669l335o669Tl335To669l335l334l335%l335l334%l335%VL335%L334
13881.4F669%L335TL334L335TL334L335O669L335O669O670L334O670O669TO670O669
13878.8I0036O669O670O669J0004O669O670O669TO670O669UO670L334O670L334O670
13876.3B00080L334O670L334L335TL334%L335T%L334%L335%UL335%ZL334%Yl334%Xl335
13870.4B36761%Tl335%Tl334%l335T%l334l335Tl334l335Tl334l335To669l335o669
13867.3A76737l335o669Uo670o669To670o669To670o669To670o669j0004o669l335
13864.7F0024o669o670o669Tl335o669l335o669l335Tl334l335%l335%l334%l335%
13861.9a0004%VL335%TL334%L335%L335%L334L335TL334L335TL334L335TL334L335
13858.5D0016L335L334L335TL334L335TL334%L335%L335%Xl335%l335l334%l335o669
13854.9E3355l335Tl334o670l334o670l334o670l334o670o669%o669l335To669l335
13852.4b3343l334o670l334l335T%l334l335T%l334%l335%Tl335%Ul334%S2L334%UL335
13847.1f0024%TL335L334%L335%L335L334L335TL334L335TL334L335TL334L335TL334
13844.1c335L335%L335L334L335TL334%L335TL334L335TL334%L335TL334L335T%L334
13840.9E6689L335TL334L335T%L334L335TL334%L335TL334%L335TL334%L335%L335
13837.7A13379L334%L335%L335%TL334%L335%UL335%Yl335%Tl335%l334%l335%l335
13833.3A16713%l334l335%l335%l334%l335%Ul335%TL335%UL335%TL334%L335%L335
13829.4A13379%L334L335%L335%TL334%Yl334%Tl335T%l334l335Tl334l335Tl334o670
13825.2H6701l334l335To669l335l334o670l334l335To669l335l334l335Tl334l335
13822.8B0008l335o669%l335l334l335%l335l334l335Tl334%l335Tl334l335%l335
13820c3347l334l335%l335l334%l335%l335%Ul334%VL334%UL335%L335%L334%L335
13816d0016%L335L334%L335T%L334L335T%L334L335T%L334L335%L335L334L335TL334
13812.7A6673L335TL334L335TL334O670L334L335TL334L335TL334L335TL334L335%
13810H0032L335L334%L335T%L334%L335%TL335%TL334%UL335%VL335%VL334%VL335
13805.1A20048%S4l335%Tl334%l335%l335l334%l335Tl334l335Tl334l335%o669l335
13800.2G0028l335l334l335Tl334l335Tl334l335To669l335l334l335Tl334o670l334
13797.6C335l335%l335o669l335l334o670l334o670l334o670l334o670o669l335o669
13795.3g0028o669o670o669To670o669To670j0004o669To670j0003o670o669Tj0004
13792.8a93410o670o669To670o669To670o669To670l334o670o669l335o669l335l334
13790.4b93450l335o669l335Tl334l335Tl334l335%l335l334%l335T%l334%Tl335%
13787.4c46805%l335%ZL335%UL335%TL334L335%L335L334%L335TL334O670L334L335
13783.2c06789L335O669L335O669L335O669TL335O669O670O669TO670O669TO670O669
13780.7b06749L335O669TO670O669TL335O669TL335TO669L335L334L335TL334L335
13778.1a20048L335%L334%L335%L335%ZL334%XL335%L335%L334%L335TL334%L335O669
13773.3g3363L335TL334L335O669L335O669L335O669O670L334O670O669TL335TO669
13770.8A0004O669L335O669L335O669L335TL334L335%L335%Vl335Tl334l335o669l335
13767.8C0012o669o670o669To670o669j0004To669j0004Vo670j0004To669j0004o669
13765a26717j0004o670o669Uo670l334o670l334l335Tl334l335T%l334%VL334%L335
13761.7a96745%L335L334L335TO669L335L334O670O669L334O670O669TO670O669TO670
13759.1a06709O669J0004O669O670O669TO670O669TO670O669TO670O669TL335TO669
13756.6A0004O669L335O669L335TO669L335L334L335TL334L335T%L334L335%L335L334
13753.8G6697%TL335%TL335%S2l335%Tl335%Tl334%Tl335%l335%l334%Tl335%l335
13748.5E6689%l334%Tl335%Tl335%Vl334%XL334%TL335%L335%L334L335%L335L334
13744F6693L335TL334L335%L335L334L335TL334L335TL334%L335T%L334%L335%TL335
13740.7A23383%Xl335%Tl335%l334l335%l335l334%l335Tl334l335Tl334%l335Tl334
13736.8G3363l335%l335l334%l335T%l334%l335T%l334%l335%l335l334%l335Tl334
13733.5B3343l335%l335l334l335To669%l335l334l335o669l335Tl334o670l334l335
13730.9d0016o669l335Tl334o670l334l335Tl334l335Tl334l335Tl334l335Tl334l335
13728.2a10044%l335l334l335%l335%l334%l335%ZL335L334%L335TL334L335O669L335
13724.3a00040O669L335O669O670O669TJ0004O670O669J0004O669J0004TL335J0004
13722.2A0004J0004TO669J0004UO670J0004O669J0004TO669O670O669J0004O669O670
13719.7A53395L334O669L335O669L335TL334L335T%TL334%l334%Tl335Tl334l335Tl334
13716.5A70068l335o669l335o669l335o669l335o669Tl335o669l335o669l335o669
13714.4I3371l335Tl334l335Tl334%l335%l335%WL335%TL335%TL334L335%L335%L334
13710.5H6701%L335T%L334%L335%L335%L334%L335%L335%TL334%L335%TL335%TL334
13706.7A26717%S1l334%Tl335%l335l334%l335Tl334%l335Tl334o670l334l335To669
13702.3G0028l335o669Tl335o669o670o669j0004o669o670o669Tj0004To670j0004
13700d3351j0004so669j0004To669j0004o669o670o669Tl335To669l335%l334%l335
13696.2b26757%L335%TL334L335TL334L335TO669L335O669L335O669L335O669UO670
13693.4a46725L334O670O669TO670O669TO670O669L335O669TO670O669TO670O669L335
13690.8c6681O669TL335O669O670L334L335TL334L335O669L335TL334%L335T%L334
13688C6681%UL335%l335%Tl334%l335%l335l334l335%l335l334l335Tl334l335%l335
13684.6c335l334l335Tl334l335T%l334l335T%l334l335%l335l334%l335%l335%Tl334
13681.3e6689%S1L334%L335%L335%L334L335TL334L335TL334L335TO669L335O669%
13677@L335O669TL335O669L335O669L335O669L335TO669L335L334L335TL334L335TL334
13674.1H6701L335%L335%L334%L335%S0l335%Tl334%l335%l335l334%l335%l335l334
13669.6G3363%l335%l335%l334%Ul335%YL335%TL334%L335%L335%L334%L335TL334
13665.1H6701%L335T%L334L335T%L334%L335%L335%sl335%l335l334%l335Tl334l335
13660.7I0036l335%l334l335Tl334l335%l335%l334%Ul335L335%TL334%L335%L335
13657.4G3363L334L335TL334L335O669L335TL334O670L334L335O669L335TL334O670
13654.9A43391L334L335TL334L335L334L335TL334L335TL334%L335TL334L335%L335
13652.2B00080L334L335%L335L334L335%L335L334L335TL334L335TL334%L335TL334
13649.5B53434O670L334L335TL334L335TL334L335TL334L335T%L334L335TL334%L335
13646.6C16793L335%L334L335%TL335%L334%TL335%TL335%TL334%L335%TL335%L334
13643C53474%L335%TL335%L334%L335%TL335%Zl335%l335l334l335%o669l335Tl334
13638.7C40136o670l334o670o669Tl335o669o670j0004o669To670o669j0004o669o670
13636.4B33426j0004o669j0004o669o670j0004o669To670j0003o670o669Tl335o669
13634.2A23383o670o669l335l334o670l334l335Tl334l335Tl334l335T%l334l335T%
13631.5E6689l334l335%l335l334l335%l335l334l335Tl334l335Tl334l335Tl334l335
13628.7@%o669l335Tl334l335To669l335l334l335To669l335l334o670l334l335o669
13626g6697l335To669l335l334o670l334l335Tl334o670%l334l335Tl334%l335%l335
13623.1a43391%l334%S5L334%VL335%UL335%VL334%VL335%VL335%TL334%L335%L335
13616.1a16713%L334%L335%L335L334%L335T%L334L335%L335%L334L335%L335%L334
13612.9g3363%L335T%L334L335%L335L334L335%L335L334L335TL334L335TL334O670
13610a6673L334L335TL334L335%TL335L334%L335%TL335%Tl335%Tl335l334%l335%
13606.6@o669l335To669l335o669l335o669To670o669l335o669To670o669To670o669
13603.8a10044o669o670o669l335o669Tl335o669l335o669l335l334l335Tl334l335
13601.5a86741l335l334%l335T%l334%l335T%l334%l335%l335%l334l335%l335l334
13598.4b33426l335%l335l334l335Tl334l335Tl334l335Tl334l335%l335l334l335
13595.8b86781l335l334l335Tl334l335Tl334l335Tl334l335Tl334l335Tl334l335
13593.2c46805l335l334%l335Tl334%l335%l335%l334%Ul335%WL335%UL334%TL335
13589c66813%TL335%L334%L335%TL335%L334%L335%L335%L334L335%L335L334L335
13585.7c26797L335L334L335TL334O670L334L335O669L335O669L335O669O670L334
13583.5b60104O670O669TL335O669O670L334O670O669L335O669L335O669L335O669
13581.4a76737L335L334O670L334L335L334O670L334L335O669L335TL334O670L334
13579.2a13379L335O669L335O669L335O669L335O669O670L334O670L334O670O669L335
13577c6681O669L335O669L335L334O670L334L335%L335L334%L335%L335%Yl335%l335
13573.5F669l334%l335%l335%l334l335Tl334l335T%l334l335T%l334l335%l335%l334
13570.1d6685%l335%Ul335%Ul334%S2L334%TL335%L335L334%L335TL334L335O669L335
13565b0008L335O669L335O669%O669L335O669O670O669L335O669TO670O669L335O669
13562.5G0028O669O670L334O670O669L335O669L335O669L335O669L335L334O670L334
13560.4A46725L335O669L335L334L335TO669L335L334L335TL334L335T%L334L335TL334
13557.6B13418%L335%L335%TL334%Wl334%Tl335%Tl335%l334%l335%l335%l334%Tl335
13553.3A96745%Wl335%Yl334%Tl335%l335%l334l335%l335l334l335T%l334l335l334
13548.8A53395l335Tl334l335%l335l334l335%l335%l334%l335%Ul335%S4l334%Vl335
13543.4A10044%Tl335%l334%l335Tl334%l335Tl334l335o669l335Tl334o670l334o670
13540.3D6685l334o670l334o670l334o670o669l335o669l335l334o670l334o670l334
13538.2b6677o670l334o670l334l335To669l335l334l335Tl334l335Tl334%l335Tl334
13535.4i6705%l335%l335%l334%l335%YL335%TL334L335%L335L334L335TL334O670
13531.6g6697L334L335O669O670L334O670O669TO670O669TJ0004L335O669J0004O670
13529.3B3343J0004O669J0004O669J0004O670J0004O669J0004O669O670J0004O669
13527.4A30052O669O670L334O670L334O669L335TL334L335TL334%TL335%Xl335%Tl334
13523.8A80072%l335%l335%Tl334%Tl335%ZL335%TL334%TL335%L335%L334L335%L335
13519.2A90076L334%L335T%L334L335%L335L334L335T%L334L335T%L334L335%L335
13516.2B40096%L334%L335%Yl335%l334l335Tl334l335To669l335o669l335o669To670
13512.4A83406o669To670o669Tj0004o669j0004o670j0004o669j0004o669j0004To670
13510.1E6689j0004Uo669j0004To669o670j0004Uo669j0004To669j0004To670j0004
13507.4a13379o669j0004o669o670o669j0004o669To670o669Tl335o669o670l334o670
13505.1b20088l334o670l334l335Tl334l335Tl334l335Tl334%l335T%l334%l335%Tl335
13501.9b80112%l334%Tl335%Tl335%Tl334%l335%Tl335%Tl334%Ul335%Ul335%Wl334
13497.2c13458%S0l335%TL335%XL334%TL335%TL335%L334L335%L335L334L335%L335
13492b83446L334L335TL334L335TL334L335TL334L335TL334L335TL334L335TO669L335
13489.1b13418L334L335%L335L334L335TL334L335T%L334L335%L335L334%L335%L335
13486.2a63398L334%TL335%L334%L335%TL335%L334%L335%L335%L334%L335T%L334
13482.8a23383L335TL334L335TL334L335TL334L335TL334L335O669L335TL334O670
13480.2e6689L334L335TL334L335TL334L335TL334L335%L335%Zl335%l335%l334l335
13476.3c0012l335l334%l335Tl334l335Tl334l335T%l334l335T%l334l335T%l334%
13473.1h6701l335%l335%Tl334%Ul335%S1L335%VL334%L335%L335%L334%L335TL334
13467.8g3363L335%L335L334L335O669L335TL334L335TO669L335O669L335L334O670
13465.3f669L334L335TO669L335O669L335O669TL335O669L335O669L335O669L335TL334
13462.8G6697O670L334L335%L335L334L335%L335%Zl335%Tl335%l334%l335%l335l334
13458.7H3367%l335%Tl335%l334%Vl335%ZL335%S0L334%Ul334%sl335%ZL335%TL334
13450.4G6697%L335%L335L334L335%L335L334L335TL334L335TO669L335L334L335TL334
13447.5A36721L335T%L334L335T%L334%L335%WL334l334%Wl335%Ul334%Ul335%Ul335
13442.5A46725%Vl334%Vl335%Tl335%l334%l335%l335%l334l335%l335l334l335Tl334
13438.4A03375l335Tl334l335Tl334l335Tl334l335Tl334l335To669l335l334l335
13435.8D0016l335l334l335Tl334l335T%l334%l335%XL335%L334L335TL334L335TL334
13432.1C6681O670L334O670O669L335O669TL335O669O670O669TL335O669O670L334
13429.8A26717O670L334O670L334O670L334L335L334O670L334L335TL334L335TL334
13427.5A93410%L335TL334%L335%L335L334%L335%TL335%TL334%S4l334%Ul335%Tl335
13421.9B13418%Tl334%l335%Tl335%l334%l335%l335%l334%l335T%l334l335Tl334
13418.4A70068l335Tl334o669l335To669l335l334o670l334o670l334o670o669l335
13416.1I6705l334o670l334o670l334l335Tl334l335Tl334%l335%XL335%L334%L335
13412.7F0024L335L334L335TL334L335TL334L335O669L335TL334L335TL334L335TL334
13409.9A26717L335T%L334%L335%L335%Wl335%Tl335l334l335Tl334l335To669l335
13406.3A06709o669To670o669To670j0004o669Tj0004o670j0004o669j0004l335j0004
13404a3339o669Tj0004o670o669To670l334o670l334l335o669%l335T%Tl334L334%
13401.1i3371%L335%L335L334L335TL334O670L334O670L334O670L334O670L334O670
13398.7b6677O669TL335O669L335TO669TL335O669O670L334O670O669L335O669TO670
13396.1G3363O669TL335O669O670O669TJ0004O670O669TO670O669UO670O669TO670
13393.4B00080O669TL335O669O670L334L335O669L335TL334L335TL334%L335%L335
13390.8B70108%UL334%l334%Ul335%Tl335l334%l335Tl334l335Tl334l335To669l335
13387.2B23422l334o670l334o670o669l335o669To670o669Uo670o669To670j0004o669
13384.6A10044o669j0004o670o669j0004o669j0004o670j0004o669j0004o669o670
13382.7F669o669To670o669To670o669l335o669Tl335To669l335l334l335Tl334l335
13380i0036%l335l334%l335%Tl335%l334%Tl335%Ul335%Ul334%Ul335%Tl335%Tl334
13375.5a26717%Tl335%Tl335%l334%l335%l335%l334%l335%Tl335%l334%Ul335%Ul334
13371.3a63398%Vl335%Tl335%Tl334%l335T%l334l335%l335l334l335Tl334l335Tl334
13367.6b13418l335Tl334l335Tl334o670l334l335Tl334%l335Tl334%l335%l335%WL335
13364b66773%TL335L334%L335TO669L335L334O670L334O670O669L335O669TJ0004O670
13361.3a83406O669J0004O669J0004O669J0004O670J0004TO669J0004TO669J0004O670
13359.1e6689J0004O669J0004O669O670O669TL335O669O670O669TO670L334O670L334
13356.8D6685O670L334O670L334O670L334L335TO669L335L334L335TL334L335TL334
13354.4A16713L335%L335L334%TL335%Xl335%l334l335Tl334l335Tl334o670l334o670
13350.8H6701o669To670o669To670o669Tj0004o670o669j0004l335j0004o669j0004
13348.5c0012o669o670j0004o669Tj0004o670o669To670o669To670o669Tl335o669
13346a46725o670l334o669l335To669l335l334l335Tl334l335Tl334l335%l335l334
13343.4b13418%l335%l335%Ul334%UL334%TL335%L335L334L335TL334L335TO669TL335
13339.7a76737O669O670J0003O670O669J0004O669J0004O670J0004VO669J0004UO669
13337.1b3343J0004TL335O669J0004O670O669L335O669TL335TL334L335T%Xl335%l335
13333.6E6689l334l335Tl334o670l334o670l334o670l334o670o669%o669o670l334
13331.3a6673o670l334o670l334o670l334o670l334l335o669l335Tl334l335Tl334
13329h6701l335Tl334l335o669l335Tl334l335Tl334l335To669l335l334l335To669
13326.3a60064l334l335To669l335l334l335Tl334l335Tl334l335T%l334%l335%sL335
13322.3b13418%L334%L335TL334L335TL334L335TL334L335TO669L335L334O669L335
13319.5a50060O669L335O669L335O669L335O669O670L334O670L334O670O669L335O669
13317.4g0028L335O669L335L334O670L334O670L334L335TO669L335L334L335TO669
13315.1@%L335L334L335O669L335TL334O670L334O670L334L335O669L335O669L335
13312.6G0028O669L335O669L335TO669L335L334L335O669L335TL334L335T%L334L335
13310A40056%L335%L334%L335%TL335%UL334%UL335%TL334%TL335%L335%L334L335
13306A76737%L335L334%L335TL334L335%L335L334L335%L335L334L335%L335%L334
13303.1B23422%L335%TL335%Wl335%Tl335%l334%l335Tl334l335Tl334l335o669l335
13299.4A86741l335o669l335o669l335o669l334o670o669l335o669l335l334o670l334
13297.2A13379l335o669l335Tl334%l335T%l334%l335%XL335%TL334%TL335%L335%
13293.2I3371L334%L335T%L334%L335%L335%TL334%Zl334%Tl335T%l334l335Tl334
13288.7I3371l335o669l335To669Tl335o669o670o669To670o669To670o669To670o669
13286b0008o669j0004o670o669To670o669l335o669Tl335o669l335Tl334l335Tl334
13283.4a16713%l335%l335%Tl334%XL334%UL335%TL335%L334%L335%L335L334L335
13279.2a00040%L335L334L335TL334L335TL334L335TL334L335TL334L335%L335L334
13276.5d3351%L335%UL335%Tl335%Ul335%Tl334%Tl335%l335%Ul334%Ul335%Vl335
13271.6f3359%Ul334%l335%l335%l334%l335Tl334l335Tl334l335Tl334l335Tl334
13268.3a16713l335Tl334l335Tl334l335T%l334l335%l335%Ul334L334%UL335%L335
13264.8a46725L334%L335TL334L335TO669L335L334L335TO669L335L334O670L334L335
13262.2h0032L335O669L335L334L335TL334L335TL334L335TL334L335%L335L334L335
13259.6b0008%L335%L334%L335%TL335%UL334%TL335%VL335L334%L335TL334L335TO669
13255.5C0012L335L334O670O669L335O669TO670L334O670O669TL335O669O670L334
13253.2A16713O670L334L335O669L335T%L334%L335%Wl335%l334l335T%l334l335To669
13249.6A20048l335l334l335To669l335l334o670l334o670l334o670l334o670l334
13247.4E3355o670o669l335o669Tl335o669o670o669%o669o670o669Tl335o669o670
13245d3351o669To670o669l335o669To670o669To670l334o670o669To670o669l335
13242.4a53395o669Tl335o669l335o669l335l334l335o669l335T%l334l335%l335%
13239.8b20088l334%WL334%TL335T%L334L335TL334L335TL334L335O669L335O669L335
13236.3a66733O669L335O669TO670O669TO670O669TO670O669J0004O669J0004O670
13234e6689J0004O669J0004O669J0004O670O669TJ0004O670J0004O669TJ0004O670
13231.9F3359O669L335O669TL335O669L335TL334L335TL334%L335%UL335%Xl335%ZL335
13227A23383%UL334%TL335%L335%L334L335%L335L334L335%L335L334L335%L334L335
13223.6A66733%L335L334%L335%UL335%Tl335%Ul335l334%l335Tl334l335l334l335
13220.2A50060o669l335To669l335o669l335o669Tl335o669l335o669o670l334l335
13217.9G0028o669l335Tl334l335Tl334%l335%XL335%L334%L335T%L334L335%L335
13214.1F3359L334%L335%UL335l335%Ul335l334%l335To669l335l334o670o669l335
13211B6677o669To670o669To670o669j0004o669o670j0004o669j0004To669j0004o670
13208.5a03375j0004o669Tj0004o670o669Uo670o669Tl335o669l335Tl334%l335%WL335
13205.1b03414L334L335TO669L335O669TO670O669UJ0004O670J0004O669J0004TO669
13202.5h3367J0004UO670J0004TO669J0004O669L335J0004O669O670O669TO670O669
13200E0020O669L335O669L335O669L335TL334L335TL334%L335T%L334%UL335%XL335
13196.2A13379%Wl335%S2L335%VL334%TL335T%L334%L335TL334L335T%L334L335TL334
13190.3A56729L335L334L335T%L334L335%L335L334%TL335%Yl335%Tl334%l335%l335
13186.2A73402%l334%l335%l335%l334%l335l334%l335%l335%l334l335%l335l334
13183.2A33387%l335Tl334l335Tl334l335o669l335To669l335o669Tl335o669o670
13180.6E6689o669To670o669To670o669Tl335o669j0004o670o669To670o669To670
13178f3359o669Tl335o669o670l334o670l334l335Tl334l335Tl334l335%l335%l334
13175.3a36721%YL334%L335%L335L334L335TL334L335TO669L335O669L335O669TL335
13171.7g0028O669O670O669TO670J0004O669TO670O669TO670J0004O669TJ0004O670
13169.2E3355O669J0004O669O670O669TO670O669TO670O669TO670L334O670O669L334
13166.8A63398L335O669L335TL334%L335T%L334%Vl334%l335%l335l334l335Tl334
13163.5A70068o670l334o669l335o669o670o669l335o669To670o669Tj0004o670o669
13161.2G0028o669o670o669j0004o669o670o669To670o669To670o669To670o669To670
13158.6e3355o669To670o669Tl335o669o670o669Tl335o669o670o669Tl335o669To670
13155.8a70068o669Tl335o669o670o669To670o669Tj0004o670o669To670o669Tl335
13153.3b86781o669o670o669l335o669l335o669l335l334l335T%l334%l335%UL335
13150.5c43470%L334%L335TL334O670L334L335O669O670L334O670O669TO670O669TO670
13147.8b53434J0004O669TO670J0004O669TO670O669J0004O669O670O669J0004O669
13145.6a40056O669O670O669TO670O669TO670O669TO670L334O670O669TL335O669L335
13143c0012O669L335O669L335TO669%L335O669L335L334O670L334L335O669L335TO669
13140.4E0020L335O669L335O669L335O669L335O669L335O669L335O669L335O669L335
13138.3A23383L334L335TL334L335TL334%L335%TL335%Ul335%Tl335%l334%l335Tl334
13134.7A33387l335Tl334l335Tl334l335Tl334l335Tl334l335Tl334%l335Tl334%l335
13131.7G0028l335%l334%Tl335%Xl335%sl334%Tl335%l335l334l335Tl334l335Tl334
13126.6B3343l335Tl334o670l334l335%l335l334l335Tl334l335Tl334%l335%Tl335
13123.7c3347%VL335%TL335%L334%L335T%L334L335TL334%L335%L335L334L335TL334
13120A6673L335TO669L335L334L335TL334L335O669L335TL334L335O669L335TL334
13117.4H6701O670L334L335TL334L335TL334L335TL334%L335%L335%L334%TL335%XL335
13113.5A43391%ZL334%VL335%S3l335%l334%l335%l335l334l335Tl334l335o669l335
13107.6A10044o669l335o669l335o669l335o669o670l334o670o669l335o669Tl335
13105.5C0012o669l335To669l335l334l335%l335l334l335Tl334%l335T%l334%Tl335
13102.4c0012%sL335%TL334%L335%L335%L334%L335T%L334%L335%WL335%Ul335%Vl335
13096.5c335l334l335Tl334l335o669l335To669To670l334o670o669To670o669To670
13093.8a03375o669To670l334o670o669l335o669l335l334l335l334%l335%l335%UL335
13090.9a66733%TL335L334%L335L334L335%L335L334L335TL334L335TL334L335TL334
13088a13379%L335TL334%L335TL334%L335T%L334L335T%L334L335TL334L335TL334
13084.7e3355O670L334O670L334O670O669L335O669TO670O669TJ0004O670J0004O669
13082.4E0020J0004O669J0004TO670J0004O669J0004O669J0004O670O669UO670O669
13080.1A76737O669L335O669L335TL334L335T%L334%Wl334%l335%l335l334l335Tl334
13076.7A90076l335Tl334l335Tl334l335Tl334l335l334l335Tl334l335Tl334l335
13074.1A30052l335l334%l335Tl334%l335T%l334l335T%l334l335%l335l334%l335
13071.1H0032l335l334%l335T%l334l335Tl334l335Tl334l335Tl334l335Tl334l335
13068.2B0008o669l335To669%l335o669l335o669l335l334o670l334l335o669l335
13065.9e0020l335o669l335l334l335To669l335l334l335Tl334l335Tl334l335Tl334
13063.3a16713%l335T%l334%l335%l335%XL335%L335%L334L335%L335L334L335O669
13059.5a03375L335TL334O670L334O670L334O670L334O670L334O670L334O670L334
13057.4c3347O670L334O670L334L335O669L335%L335L334L335T%L334%L335%Wl335
13054.2A6673%l334l335Tl334l335Tl334o670o669To670j0004To669j0004Zj3339j0003
13050.6a63398o670j0004Uo669To670o669l335o669l335l334%l335%UL335L334L335
13047.7b36761L335L334L335O669O670O669TO670O669TJ0004O670J0003O670J0004
13045.6a36721O669J0004TO669J0004UO670J0004TO669J0004TO669J0004L335J0004
13043.1A0004O669O670J0004O669TO670O669TL335O669O670L334O670L334L335TL334
13040.7A06709L335TL334%L335%L335%TL334%Ul334%Ul335%l335l334%l335Tl334l335
13036.9A00040l335l334l335To669l335l334o670l334l335o669l335o669l335To669
13034.6C0012l335l334o670l334l335o669l335%l335l334l335Tl334o670l334%l335
13032.2c0012l335l334l335Tl334l335T%l334l335Tl334l335T%l334l335Tl334l335
13029.3i0036l335%l334l335Tl334l335%l335l334l335%l335l334%l335T%l334%l335
13026.3a40056%Tl335%Ul334%L334%UL335%L335%L334L335TL334L335O669L335O669
13022.8a03375L335O669O670L334O670O669TO670O669TO670O669TJ0004O670O669L335
13020.4C335O669TO670L334O670O669TL335O669L335O669L335TL334L335TL334L335
13017.8I0036%L335L334%TL335%UL335%Wl335%Wl335%Tl334%l335%l335%l334%l335
13013H0032%l335l334%l335Tl334%l335T%l334l335%l335l334%l335T%l334l335%l335
13009.6B6677%l334l335%l335%l334%l335%l335%l334%l335%Ul335%l334%l335%l335
13006a3339l334%l335Tl334%l335Tl334l335Tl334l335Tl334l335o669l335Tl334l335
13003h0032l335%l334l335T%l334%l335%XL335%TL334L335%L335L334L335TL334L335
12999.1g0028L335L334L335O669L335TO669L335L334O670L334L335TO669L335L334
12996.8c335L335TL334L335TL334L335T%L334L335T%L334%L335%L335%L334%TL335
12993.5E0020%TL335%VL334%Ul334%Ul335%l335%l334l335Tl334l335Tl334l335To669
12989.3A0004l335l334l335Tl334l335o669l335Tl334o670l334l335Tl334%l335Tl334
12986.6e6689%l335%Tl335%VL335%TL335%L334L335TL334L335TL334L335O669L335
12983.1b0008O669L335O669L335O669L335O669O670O669TO670O669TL335O669O670
12980.8G3363O669L335O669L335O669L335L334O670L334L335TL334%L335T%TL334%
12978.1A36721%l334%Tl335%l335l334l335Tl334l335o669l335To669l335o669l335
12975.3G6697o669Tl335o669l335o669l335To669l335l334o670l334l335Tl334l335
12972.9@%Tl335l334l335%l335%l334%Ul335%XL335%UL334%L335%TL335%L334%L335
12968.1@%UL335L334%L335%L335L334%L335TL334L335TL334L335TL334L335TL334L335
12964.7F0024O669L335TL334O670L334L335O669L335TL334L335TL334L335TL334L335
12962.1A30052%L335%L334%L335%TL335%UL334%TL335%TL335%L334L335%L334L335
12958.5A66733L335L334O670L334L335O669O670L334O670O669TO670J0004O669TJ0004
12956.2B63438O670J0004O669J0004O669J0004O670J0004TO669J0004O669J0004O670
12954.2C80152J0004TO669TJ0004O670J0004O669J0004O669J0004O670J0004TO669
12952E06869J0004YJ3338J0004J3339TJ3338J3339TJ6673TJ6674J6673TK0008J6674
12949G86981K3342K0008TK3343K3342K3343K6677K6678K6677TL0012UL3347L0012L6681
12946.7A217152L3347L6681TM0016VM3351M3350M6686M3350M6686M6685TM6686N0019
12944.4A897423M6686M6685N0020M6685M3351M6685M3351M3350M0016TL6682L3346
12942.7B414296L3347L0012K6677K3343TJ6673TJ0004TO670L334%l334l335j0004Tj3339
12940.2B574360j6673j6674k0007k0008k3343k6677k6678k6677l0012Ul3347l0011
12938.3B244229l3347Tl6681l3347l3346l6682l3346l6682l3346l6682l3346l3347
12936.6A830730l3346l3347Tl3346l0012Xk6678k6677Tk3343k3342k3343Tk3342k0008
12933.9A300519k0008Tj6674k0008j6673j3339j6673j3339j3338j3339j3338j0004
12932.1A113778j0004Vo670o669To670o669Tl335o669l335Tl334l335Tl334l335Tl334
12929.1I93730l335Tl334l335Tl334l335Tl334l335o669l335Tl334l335Tl334o670
12926.5I27036l334l335Tl334%l335Tl334%l335%l335%ZL335%UL335%L334%L335%L335
12922.1I13698%L334%L335%L335L334L335TL334L335TL334L335O669L335O669O670
12919.5I73722O669TJ0004O670J0004VJ3338J3339TJ6673J3339J6673TK0008WK3343
12916.5A270507K3342K6678K6677K3343L0012K6677L0012UL3347L0011L3347TL6681
12914.4A684005L3347L6681L3347L6681UL6682L6681L3347L6681TL3347L3346L0012
12912.4B174200L3347L0012K6677K6678K6677K0008UJ6673J3339J0004O669O670L334
12910.4B434304%To669Tj0004Tj3339j6673j6674k0008k3342k0008k3343k6677Tk6678
12908.1B187539k6677l0012S4k6677l0012k6677k6678k6677Uk6678k3342k6678k3342
12904.4A450579k3343Tk3342k3343k0008k3343k0008Vk0007k0009k0007j6674k0008
12902.2A137120j6673k0008j6673k0008j6674j6673Tk0008j6674j6673Tk0008j6674
12900.3I07028j6673Tj6674j6673Uj6674j6673Tj3339j6673j3339j6673j3339Tj3338
12898F56929j3339j0004j3339j0004Vo669Tj0004o670l334o670o669l335l334l335
12895.6E23542%l334%l335%VL335%L334%L335%L334%L335T%L334L335%L335%L334%
12891.8E50219%L335%Zl335%Tl334%l335%l335%l334%l335%l335%l334%Tl335%S0L335
12886.1E26877%TL334%UL335%TL335%sl335%l335%l334l335%l334l335o670l334l335
12881.6E03534l334o670l334o670l334o670o669l335o669Tl335o669o670o669l335
12879.5D23502o669Tl335o669l335o669o670l334o670l334o670l334o670l334o670
12877.3C43470l334o670l334o670o669l335o669l335o669l335o669l335l334o670l334
12875.1B70108l335o669l335Tl334l335Tl334%l335T%l334%Tl335%UL335%UL334%L335
12871.4B36761%L335%L334%L335T%L334%L335%L335%L334%TL335%S0l335%Tl334%Tl335
12866.4B56769%l335%l334%l335%l335%Ul334%UL334%TL335TL334L335TL334L335O669
12862.6B73442O670L334O670O669J0004O669O670J0004O669J0004UO669J0004YO670
12859.6D50180J0004UO669J0004O669TJ0005O669UO670O669TL335O669O670L334L335
12856.9E83566O669L335TL334%L335T%TL334%Tl334%Tl335%l335l334l335To669l335
12853.5E80231l334o670o669Tl335o669o670j0004o669To670j0003o670j0004o669
12851.4D76857o669j0004o670j0004o669j0004o669j0004o670o669j0004o669o670
12849.5C73482j0004o669To670o669To670o669To670o669Tl335o669o670l334o670
12847.1B63438l334l335o669l335Tl334l335%l335l334%Tl335%UL335%L334%L335TL334
12843.8B43430L335TO669L335O669L335O669TO670O669TO670J0004O669TJ0004O670
12841.3C50140J0004O669J0004O669J0004O670J0004O669J0004TO669J0004O670J0004
12839.3D70188O669J0004TO669J0004O670J0003O670O669J0004O669J0004O670J0004
12837.3E86901J0004O669J0004O669J0004VJ3339J0004J3339J0004J3338J6674J3338
12835.1G50299J6674J6673TK0008J6673K3343K0008K3343K3342K6678K3342K6678L0012
12833.2A033746K6677L0012UL3347L0012L3346L3347L0012L3346L0012WK6677K6678
12830.8A547284K3342K3343K0008TJ6673J6674J3338J0004TO670O669L335L334%l334
12828.6A717352l335To669j0004o669j0004j3339Tj3338j3339Tj6673Tj6674j6673
12826.5A543949j6673k0008j6674k0007j6674k0008j6673k0008Tj6673k0008Tj6674
12824.6A303853k0008Tj6673k0008Tj6673k0008j6673k0008j6674j6673k0008j6673
12822.7A063758j6674k0008j6673Tj6674j6673Tj3339j6673j3339j6673j3339Tj3338
12820.7H43670j3339j0004j3338j0004Uo670j0004o669To670l334o670l334l335%l335
12818.3G20287%XL335T%L334L335TL334L335TL334L335TL334L335TL334L335%L335
12814.7G76977L334%L335T%L334%TL335%TL335%VL334%S0l334%Ul335%l335%Tl334
12809.4G86981%l335%l335%l334%l335%l335%l334%l335%l335%Tl334%Tl335%l335
12805.9G50299%Tl334l335%l335l334%l335Tl334l335Tl334l335Tl334o670l334l335
12803F93610l335o669l335l334o670l334o670l334o670l334o670l334o670l334o670
12800.9F20247o669To670l334o670o669To670j0004o669To670j0004o669Tj0004o669
12798.4E00200j0004o670j0004o669j0004o669j0004o670j0004o669Tj0004o670o669
12796.4C86821o669o670o669To670o669To670l334o670l334o670l334o670l334l335
12794.1B96785l335o669l335l334l335Tl334l335Tl334l335To669l335l334l335To669
12791.5B26757l335l334o670l334l335o669l335o669l335o669l335To669l335o669
12789.3A56729l334o670l334l335o669l335Tl334l335Tl334l335%l335l334%l335%
12786.8A00040%XL335%TL334L335%L335L334%L335TL334L335TL334L335TL334L335
12783.2A50060L335L334L335L334L335TL334%L335TL334%L335%L335%TL334%Wl334
12779.7A90076%Tl335%Tl335%Tl334%Tl335%ZL335%L334%L335%L335%L334L335%L335
12775.1B00080L334%L335%L335%TL334%Tl334%Tl335%l335l334l335Tl334o670l334
12771.9A80072l335o669o670l334o669o670l334o670o669l335o669Tl335o669l335
12769.8A00040o669l335To669l335l334l335To669l335l334l335Tl334l335o669l335
12767.3C0012l335l334o670l334o670l334l335To669To670l334o670o669To670o669
12764.9f0024o669o670o669To670o669Tl335o669o670o669Tl335o669l335o669l335
12762.4a60064o669l335l334l335Tl334l335Tl334l335%l335%Tl334%UL334%L335%
12759.3a96745L335L334L335TO669L335O669L335O669TJ0004O669O670J0004TO669
12757a00040J0004WJ3339J0004UO669J0004J3339J0004UO669J0004TO669J0004O670
12753.9A03375O669J0004L335O669TL335O669L335TL334%L335%L334%Vl334%Tl335
12750.8A56729%l334%l335Tl334%l335Tl334l335%l335l334l335Tl334%l335Tl334
12747.7A03375l335Tl334l335Tl334l335Tl334l335To669l335l334l335Tl334o670
12745.2C6681l334l335Tl334l335To669l335l334l335%l335l334l335%l335l334l335
12742.6b0008l335%l334l335%l335l334%Tl335%l335%S8L335%Tl335%Wl334%Tl335
12736.4e0020%Tl335%l334%l335%l335%l334%Tl335%sL335%L334%L335T%L334L335
12731.8e0020L335L334L335TL334O670L334L335TL334O670L334L335%L335L334L335
12729.3A0004L335L334L335TL334%L335T%L334%L335%TL335%Yl335%Ul335%l334%l335
12724.9C0012%l335%l334l335%l335l334%l335T%l334l335%Ul335%l334%Tl335%Ul335
12721a3339%Wl334%YL334%VL335%TL335%TL334%L335%VL335%L334%L335%L335%TL334
12715.1A6673%L335%TL335%UL334%TL335%TL335%TL334%TL335%TL335%WL334%sl334
12709.3D3351%Yl335%Vl335%Tl334%l335%l335%l334%l335Tl334%l335Tl334l335%
12704.7@%l335l334%l335%l335%l334%Tl335%VL335%UL334%TL335%L335%L334%L335
12700.4@%UL335%L334%TL335%UL335%S0l335%Vl335%Ul334%Tl335%S7L335%TL334%
12692F669L335%L335%L334%L335%L335%L334%L335T%L334%L335%L335%L334L335%L335
12688.4E3355%L334%L335%L335%L334%L335%TL335%L334%L335%L335%TL334L335%L335
12684.8I3371%L334L335%L335L334L335TL334L335TL334L335O669L335TL334O670L334
12682.1A56729L335L334O670L334L335O669L335TO669L335L334L335TO669L335L334
12679.8B23422L335%L335L334L335%L335%TL334%Ul334%Tl335%l335l334%l335Tl334
12676.3B20088l335To669l335l334l335o669l335To669l335o669Tl335o669l335o669
12673.9A40056o669o670l334o670o669Tl335o669o670o669Tl335o669o670l334o670
12671.6D6685o669l335o669l335o669l335o669l335l334l335Tl334l335Tl334l335
12669.3b0008l335l334l335Tl334l335%l335l334%l335Tl334%l335Tl334l335T%l334
12666.3g6697l335Tl334o670l334l335Tl334l335o669l335Tl334o670l334l335Tl334
12663.7a46725l335Tl334l335l334l335Tl334%l335%l335%l334%l335%ZL335%L334
12659.8a80072%L335%L335L334L335TL334L335L334L335TL334O670L334L335TO669
12657.2a20048L335L334L335TO669L335%L334L335T%L334%L335%Yl335%l334%l335
12653.5i0036l335%l334l335%l335l334l335T%l334l335%l335l334%l335%Tl335%Ul334
12650a36721%XL334%UL335%TL335%TL334%L335T%L334%L335T%L334%L335T%L334%L335
12645.1i0036%L335%TL334%UL335%WL335%TL334%TL335%L335L334L335TL334L335TO669
12640.8d0016L335O669TO670O669TL335J0004O669J0004UO670J0004J3338J0004S1O669
12636.9A93410J0004O670J0004O669TO670O669TO670L334O670L334O670L334L335TL334
12634.5B93450L335TL334%L335%L335%L334%Vl334%l335%l335l334l335Tl334o670
12631.1B83446l334o670o669l335o669To670j0004o669To670o669j0004o669o670o669
12628.8A76737o669o670o669Ul335o669l335o669l335Tl334l335T%l334%XL334%L335
12625.2A10044%L335L334L335%L335L334L335TO669L335L334L335TL334L335L334L335
12622.6A66733L335%L334L335T%L334%L335%Yl335%l334l335%l335l334l335To669
12618.9A56729l334l335o669l335o669l335o669o670l334o670o669l335o669Tl335
12616.7H0032o669l335o669l335o669l335Tl334l335Tl334l335T%l334%Tl335%WL335
12613.3B3343%TL334%L335%L335%L334%L335T%L334%L335T%L334%L335%L335%L334
12609.7F6693%TL335%Wl335%Tl334%l335Tl334l335Tl334l335To669l335o669l335
12606.1A6673o669Tl335o669o670o669j0004o669o670j0004o669Tj0004o670j0004
12603.9i3371o669To670j0004o669To670l334o670o669l334l335Tl334l335T%Tl334
12601.2a83406%L334%TL335T%L334L335TO669L334L335TL334O670L334L335TL334L335
12598.2a20048L335L334L335T%L334%Wl334%l335%l335l334l335Tl334l335Tl334l335
12594.7a40056%l335l334l335T%l334l335%l334%Vl335%TL335%VL334%TL335%TL334
12590.5a53395%L335%L335%L334%L335%L335%L334%TL335%TL335%UL334%UL335%VL335
12586.1a16713%TL334%TL335%TL335%L334%TL335%TL335%VL334%sL335%TL335%TL334
12580.6h3367L335T%L334O670L334L335TO669L335O669L335O669TO670L334O670O669
12578@%O669O670L334O670L334O670L334L335TL334L335T%L334%L335%Vl335%l334
12574.6E3355%l335Tl334l335Tl334l335To669l335l334o670l334l335To669Tl335
12571.8b0008o669l335o669o670l334l335o669l335To669l335l334%l335T%l334%UL334
12568.8h3367%TL335TL334L335TL334O670L334O670O669TL335O669O670O669TO670
12566.1C335O669TO670O669TO670O669L335O669TL335O669L335TL334L335TL334L335
12563.3A00040%L335%Zl335T%l334l335Tl334l335Tl334o670l334l335o669o670l334
12559.6D3351o670o669l335o669To670o669%o669o670o669To670l334o670o669Tl335
12557f0024o669l335o669l335o669l335Tl334l335T%l334l335%Tl335%XL335%TL335
12553.3a06709%L334%L335T%L334%L335TL334%L335T%L334L335%L335L334%L335T%
12549.8e6689L334%L335%L335%TL334%S0l334%Tl335%Tl335%l334%Tl335%Tl335%XL335
12544f0024%TL335L334%L335T%L334L335TL334L335TL334L335TL334L335TL334L335
12540.9@%TL335L334%L335T%L334%UL335%Vl335%Tl334%l335%l335l334l335%Tl335
12536.6c335l334%l335Tl334%l335T%l334%l335%Tl335%WL335%TL335%L334L335%L335
12532.4a6673L334L335TL334L335%L335L334L335TO669L335L334L335TL334L335TL334
12529.7D6685L335%L335%L334%L335%L335%XL334%T4L335%XL335%VL334%WL335%WL335
12520.3H3367%VL334%UL335%TL335%L334%TL335%L335%L334%L335%L335%L334%L335
12516.1A20048%L335%L334L335%L335L334%L335TL334%L335TL334%L335L334%L335
12513.1A66733%L335%sl335%Tl335%l334%Tl335%Tl334%YL334%TL335%L334%L335%
12507.5A66733L335%L334%L335T%L334L335%L335%L334L335%L335%L334%L335%L335
12504.3B10084%TL334%TL335%VL335%Wl335%Ul335%l334l335%l335l334l335To669
12500A86741l335o669l335o669Tl335o669To670j0004o669Tj0004o670j0004o669j0004
12497.6G0028o669j0004o670j0004To669j0004Tl335j0004o669j0004o669j0004o670
12495.4e3355j0004o669To670o669To670o669l335o669l335l334l335Tl334l335%l335
12492.8a43391%WL335%L335%L334%L335TL334%L335TL334%L335T%L334L335%L335%
12488.9i6705L334%TL335%WL335%S2L334%TL335%TL335%L334L335%L335L334%L335
12483.6f0024L335L334%L335T%L334L335%L335L334%L335%L335%L334%L335%L335%
12480.4a6673L334%L335%L335L334%L335%TL335L334%L335TL334%L335TL334L335%
12477.3C0012L335L334%L335%L335%sl335%Tl335%l334%l335%l335%Tl334%YL334%
12471.9B6677%L335%L335%L334%L335T%L334L335%L335L334L335%L335L334%L335T%
12468.6G3363L334L335%L335L334L335T%L334L335TL334%L335TL334L335TL334%L335
12465.6A30052L335L334%L335%L335%TL334%Ul334%Tl335%l335l334l335Tl334l335
12462.3A20048l335l334o670l334o670l334o670o669l335o669To670o669To670l334
12460C3347o670o669To670o669l335o669To670o669To670o669To670l334o670o669
12457.4h0032o669o670l334o670o669l335o669Tl335o669l335o669l335o669l335l334
12455.1a63398o670l334l335Tl334o670l334l335Tl334%l335Tl334l335%l335%l334
12452.4b23422l335%Tl335%Ul334%XL334%UL335%L335%L334L335%L335L334L335TL334
12448b00080L335TL334O670L334O670L334O670L334O669O670O669TO670L334O670O669
12445.6a10044O669O670O669TO670O669TL335O669O670L334O670O669L335L334O670
12443.3a6673L334L335TL334L335%TL335L334%TL335%Wl335%Tl334l335%Tl335l334
12439.5f669l335Tl334l335Tl334o670l334l335To669l335o669l335l334o670l334
12437.1g6697o670l334o670o669l335o669Tl335o669o670o669To670o669Uo670o669
12434.5a86741o669j0004o670o669To670o669To670o669Tl335o669o670l334l335o669
12432.1b93450l335Tl334l335T%l334%l335%YL335%L334L335%L335L334L335O669L335
12428.3b86781L335O669L335O669L335O669TL335O669O670O669TO670J0004O669TO670
12425.9a83406J0004O669TJ0004O669O670J0004O669J0004O669J0004O670O669J0004
12423.8g0028O669J0004O670O669J0004O669O670O669J0004L335O669TO670O669J0004
12421.7D0016O669O670L334O670O669TO670L334O670L334O670L334L335TO669L335
12419.4A23383L334L335TL334%L335TL334%L335T%L334L335%L334L335%L335L334%
12416.4A73402L335TL334L335TL334L335TL334L335TO669L335L334L335O669L335TL334
12413.6B43430O670L334L335TL334L335%L335L334%L335%UL335%Vl335%Wl335%sL335
12408.4B76777%VL335%S1l335%l335l334%l335Tl334l335To669l335o669l335l334
12404B30092o670o669l335o669l335o669Tl335o669l335o669l335Tl334o669l335Tl334
12401.4A43391l335Tl334l335%l335l334%l335T%l334%l335T%l334%l335%l335l334
12398.2I3371%l335T%l334l335%l335l334%l335%l335l334%l335%l335%Tl334%Tl335
12394.8E0020%sL335%TL334L335%L335L334L335TL334L335TL334O670L334L335O669
12390.9A06709L335O669L335O669O670L334O670O669L335O669L334O670O669L335O669
12388.7A86741L335O669L335O669L335O669L335L334L335TL334L335TL334L335T%L334
12386.1B53434%L335%Wl335%l334l335%l335o669l335l334o670l334o670o669l335
12383.1B03414o669To670o669To670o669j0004o669To670o669Tj0004o670o669To670
12380.5G6697o669Tj0004o670o669To670o669Tj0004l335o669o670o669j0004o669
12378.2c6681o670o669Tj0004o670o669To670j0004o669To670o669To670o669Ul335
12375.5a66733o669o670l334o670l334o670l334l335o669l335Tl334l335Tl334l335
12373.2b36761l335l334l335Tl334%l335Tl334l335Tl334l335Tl334o670l334l335
12370.6b96785l335l334o670l334l335Tl334o670l334l335Tl334l335Tl334l335Tl334
12368c63478l335T%l334l335%l335%l334%Tl335%S4L335%TL334%TL335T%L334L335
12362.7c66813%L335L334L335TO669L335L334O670O669L335O669TO670O669TO670J0004
12360.1b73442O669J0004O669J0004UO670J0004UJ3338J0004UJ3339J0004VJ3338J0004
12357.1f3359J0004TO670J0004TO669TO670O669L335O669TL335TL334L335T%TL334
12354.2D6685%Vl334%Tl335%l335%l334l335%l335l334%l335%l335l334%l335%l335
12350.6F669%l334%Tl335%Xl335%YL335%XL335%TL334%TL335%TL335%L334%UL335%
12344.4B0008%UL335%Vl335%Vl335%l334%l335%l335l334%l335%Tl335l334%l335Tl334
12339.9a6673%l335T%l334l335T%l334l335%l335l334%l335Tl334%l335Tl334l335
12336.8g0028l335%l334o670l334l335Tl334o670l334l335o669l335o669o670o669
12334.5a40056l335o669Uo670o669To670o669To670o669l335o669To670l334o670l334
12331.7b53434o670l334l335o669l335Tl334l335Tl334%l335T%Tl334%ZL334%L335
12327.8b96785%L335L334L335TL334L335TL334L335TO669L335L334O670L334O670L334
12325.2b30092O670L334O670L334O670L334O670L334O670L334O670L334L335TO669
12323.1a56729L334L335%L335L334%L335%Wl335%l334l335Tl334l335o669l335o669
12319.9a76737o669l335o669o670o669Tj0004o670o669Tj0004o670o669j0004o669
12317.8b83446o670o669Tj0004o670o669Tl335o669o670l334l335o669l335T%l334
12315.3c73482%WL334L335TO669L335O669TJ0004O670J0004UJ3338J0004J3339TJ3338
12312.1b30092J3339TJ6673J3339J6673J3338J6674J3338J6674J3338J3339J6673J3339
12310.3d0016J3339J3338J3339J0004TJ3339J0004J3338J0004O670J0004TO669TO670
12308.1A13379O669TL335TO669L335L334%L335%L335%Xl335%l335%l334l335%l335
12304.5A36721l334l335Tl334l335Tl334l335Tl334l335Tl334l335Tl334l335%l335
12301.8G6697l334%l335%l335%YL335%L335%L334L335%L335L334L335TL334L335TL334
12297.9A06709L335TL334L335TL334L335TL334L335O669L335TL334L335L334L335TL334
12295.2A73402L335TO669L335L334L335TO669L335L334L335TO669L335L334L335TL334
12292.6B43430L335TL334L335TL334L335T%L334%L335%L335%TL334%Yl334%Tl335%
12288.4B76777l335%l334%l335T%l334l335%l335l334l335%l335l334%l335T%l334
12285.4B30092l335%l335l334%l335%l335l334l335%l335l334l335To669l335l334
12282.8A80072o670l334o670o669Uo670o669Tj0004o670j0004o669j0004o669j0004
12280.5F3359o670j0004o669j0004o669o670j0004o669l335l334o670l334o670l334
12278.5b6677l335%l335%l334%UL334%L335%L335L334L335%L335L334L335TL334L335
12275.3@%L335%L334L335%L335%L334%Yl334%l335%l335l334%l335%l335l334l335
12271.3a0004l335l334%l335Tl334l335Tl334l335Tl334l335Tl334l335Tl334l335
12268.5g0028l335l334l335Tl334l335Tl334l335Tl334l335T%l334l335%l335%l334
12265.6a26717%Tl335%ZL335%TL334%L335%L335%L334L335%L335L334%L335T%L334
12261.3i3371L335TL334%L335TL334%L335TL334%L335TL334L335%L335L334L335T%
12258.2c6681L334L335TL334%L335TL334L335TL334L335%TL335L334L335TL334L335
12255.3B0008%L335L334L335%L335L334%L335%L335%L334%L335%L335L334%L335%L335
12252.1F3359L334%L335T%L334L335T%L334L335%L335L334%L335%L335%TL334%sl334
12247.7A03375%Tl335%l335%Tl334%Tl335%Tl335%sL335%TL335L334%L335T%L334L335
12242.8A10044L335L334L335TL334L335TL334L335TL334L335T%L334%L335%Vl335%
12239.4A56729%l334l335%l335l334l335Tl334%l335Tl334%l335%l335%YL335T%L334
12235.4A26717L335TL334L335TL334O670L334L335L334L335O669L335TL334L335TL334
12232.8A93410L335TL334L335%L335%L334%L335%S1l335%Tl334%l335%l335l334%l335
12228.2A96745l335%l334l335T%l334l335Tl334%l335Tl334%l335l334l335%l335%
12225.2A46725l334l335%l335%Tl334%l335%Ul335%Vl334%sl335%Vl335%Tl334%Tl335
12219.6A10044l335%l334%l335T%l334l335Tl334l335%l335l334l335Tl334l335Tl334
12216.6E3355l335Tl334l335Tl334l335o669l335Tl334o670l334l335Tl334l335o669
12214a6673l335o669l335o669l335o669l335o669l335o669l335Tl334l335Tl334l335
12211.5i0036%l335%XL335%L335L334L335TO669L335L334O670L334O670O669L335O669
12208.2c0012O669L335O669O670O669%O669O670L334O670L334L335O669L335TL334
12205.9D6685L335TL334L335T%L334%L335%sl335%Tl334%l335T%l334%l335Tl334%
12201.3D3351l335T%l334l335T%l334%l335T%l334%l335%l335%Tl334%l335%Vl335
12197.4c335%l334l335%l335%l334l335T%l334l335Tl334l335Tl334l335To669l335
12194.4f3359l334l335Tl334o670l334l335Tl334o670l334l335Tl334l335Tl334o670
12191.8a33387l334l335Tl334l335Tl334l335l334l335Tl334%l335T%l334%l335%Tl335
12188.6a90076%XL335%UL335%UL334%Yl334%l335%l335l334l335Tl334l335To669l335
12183.6b20088o669l335o669l335o669Tl335o669o670o669l335o669l335o669Tl335
12181.3c06789l335o669l335l334o670l334l335Tl334l335T%l334l335%l335%l334
12178.7c63478%sL334%L335%L335L334L335TL334L335TL334L335TL334O670L334L335
12174.8c06789O669L335TO669L335O669L335L334O670L334O670O669L335O669L335
12172.7b33426O669TO670L334O670O669TO670J0004O669TJ0004O669J0004YJ3339J0004
12169.5e0020J3339J0004J3338J3339O669J3339TJ3338J0004J3339TJ0004J3338J0004
12167.5A16713J3339J0004XO669J0004O669O670O669TL335O669L335TL334L335%L335
12164.4B60104%L334%Vl334%Tl335%l335%l334%l335T%l334%l335T%l334%l335%l335
12160.4B23422%l334%Tl335%Tl335%Tl334%Tl335%l335%l334%l335%l335l334l335
12157A86741l335l334l335Tl334l335To669l334o670l334o670l334o670l334o670o669
12154.5A10044l335o669Tl335o669o670l334o670o669Tl335o669o670l334o670o669
12152.2B0008l335o669Tl335To669Tl335o669o670o669Tl335o669o670o669Tl335o669
12149.5h6701o670o669l335o669l335l334o670l334l335Tl334%l335%XL335L334L335
12146.3a30052L335L334O670L334O670O669TO670O669J0004O669J0004O670J0004TO669
12144b0008J0004TO669O670J0004TO669J0004O669O670O669J0004O669L335O669O670
12141.7A03375L334L335TL334L335T%L334%Tl334%Tl335Tl334l335o669l335o669l335
12138.7I0036o669o670o669To670o669j0004o669o670j0004o669To670o669To670o669
12136.2c0012j0004o669o670l334o670o669Tl335o669o670l334l335o669l335Tl334
12133.9a16713l335Tl334l335Tl334l335%l335%l334%l335%Tl335%U6l334%VL334%
12125.4a53395%WL335%UL335%TL334%TL335%TL335%L334%L335%L335%L334%L335TL334
12121a13379%L335TO669L335L334O670L334O670L334O670O669TO670J0004O669TJ0004
12118.4a3339O670O669TJ0004O670J0004TO669J0004O669J0004TO670O669J0004O669
12116.1A16713J0004O670O669TO670O669UO670O669TL335O669O670L334O670L334O670
12113.5B30092L334O670L334L335O669L335TL334O670L334L335TL334L335TL334L335
12111B96785L335L334L335T%L334%L335%L335%TL334%S1l334%S9L334%TL335%TL335
12103.7C30132%L334%L335%L335%L334%L335%L335%L334%L335%Zl335%l334l335Tl334
12099.4C40136l335To669l335o669To670l334o670j0004o669To670j0004o669Tj0004
12096.9B30092o670j0004To669j0004o669j0004To669j0004o670o669j0004o669o670
12094.8A06709o669To670o669Tl335o669l335o669l335Tl334%l335T%l334%l335%S4L335
12089.9C3347%T5L334%VL335%TL335%L334%L335%L335L334L335%L335L334L335TL334
12083G6697L335TL334L335TL334O670L334L335O669L335TL334O670L334L335TL334
12080.4A46725L335TL334L335L334%L335%L335%Yl335%l335%l334%l335l334l335%
12076.6A50060l335l334l335T%l334l335T%l334l335Tl334%l335Tl334l335%l335l334
12073.6I3371l335Tl334l335Tl334l335o669l335Tl334l335o669l335To669l335l334
12071B3343o670l334l335To669%l335l334l335Tl334l335Tl334l335T%l334l335T%
12068d3351l334%l335T%l334l335%l335l334%l335T%l334l335Tl334%l335Tl334l335
12064.7a00040l335l334l335Tl334l335Tl334o670l334l335Tl334l335Tl334l335l334
12062.1a63398%l335Tl334l335%l335l334%l335T%Tl334%Ul335%TL335%UL334%L335
12058.2a86741%L335L334%L335TL334L335T%L334L335L334L335TL334L335TL334%L335
12055.2a30052L335L334%L335T%L334%L335%L335%L334%UL335%Vl335%Tl334%l335
12051.3a10044l335l334l335Tl334l335o669o670l334o670o669Uo670j0004o669Tj0004
12048.7b13418o670j0004o669Tj0004o670j0004o669To670o669To670l334o670o669
12046.4c26797l335l334l335Tl334l335Tl334l335%l335%Tl334%YL334%TL335%L335
12042.5c53474L334%L335TL334L335TL334L335TL334L335O669L335TL334O670L334
12039.9b90116L335TL334L335TL334L335TL334L335TL334L335%L335L334%L335%L335
12037.1b33426%L334%TL335%VL335%S4L334%UL335%L335%L334L335T%L334L335TO669
12031.3a86741L335L334L335TO669L335L334O669L335TO669L335L334L335TO669%L335
12028.7a16713L334L335T%L334%TL335%Vl335%Tl334%l335%l335l334%l335T%l334
12025a26717l335%l335%l334%Tl335%XL335%TL334%L335%L335%L334L335%L335L334
12020.9a13379%L335%L335L334%L335%L335%L334%L335%L335%TL334%L335T%L334%
12017.5g3363L335TL334L335TL334L335TL334L335TL334L335O669L335TO669L335O669
12014.7@%O669L335O669L335O669L335O669O670L334O670O669L335O669TL335O669
12012.3H6701O670O669TL335O669O670O669L335O669TO670L334O669O670O669L335
12010A80072O669L335O669L335O669L335L334O670L334L335TO669L335L334L335TL334
12007.5B53434L335%L335L334L335TL334L335TL334L335TL334L335TL334L335TL334
12004.8C13458O670L334L335TL334L335TL334O670L334%L335TL334%L335%L335%Wl335
12001.4C66813%l335l334l335To669l335o669To670o669To670j0004o669j0004Yj3339
11998B03414j0004Tj3338j0004j3339j3338j0004j3339j0004j3339j0004j3338j0004
11996.2E3355j3339j0004j3339j0004o669j3339j0004Vo669j0004To669o670j0004
11993.9a03375o669To670l334o670l334o670l334l335T%l334%l335%UL335%L334L335
11990.8a50060%L335O669L335L334O670O669TO670O669TO670J0004O669J0004O669
11988.5e3355J0004WO670J0004S1O669J0004O669O670O669UO670L334O670L334L335
11984.4A86741L335L334L335%L335%L334%Wl334%Tl335%l335l334%l335T%l334l335
11980.8A76737l335l334l335%l335l334l335l334l335Tl334l335%l335l334l335Tl334
11978.2A23383%l335Tl334%l335Tl334%l335%l335l334%l335%l335l334%l335%l335
11975G6697%l334%l335%l335%l334%l335%l335%l334l335%l335l334l335T%l334l335
11971.7C0012l335l334l335Tl334l335Tl334l335%l335o669l335l334l335Tl334l335
11969.1c0012l335l334l335Tl334%l335Tl334%l335T%l334%Tl335%Tl335%XL335%TL335
11964.8f6693%L334%L335TL334L335TL334L335O669L335O669O670L334O670O669L335
11962.2C335O669TL335O669O670O669TO670L334O670O669L335L334O670L334L335TL334
11959.6I6705L335%L335%TL334%Wl334%Ul335%Tl335%Ul334%S5l335%Tl335%l334%
11953.1H3367l335Tl334l335o669l335o669l335o669o670o669Tj0004o670o669To670
11950.7a3339j0004o669j0004To669j0004o670j0004o669j0004o669o670j0004o669
11948.7a30052o669o670l334o670o669l334l335o669l335Tl334l335T%l334l335%l335
11946.1b00080%l334%l335%Tl335%Tl334%Tl335%sL335%L334L335%L335L334L335TO669
11941.5a86741L335O669L335O669L335O669UO670L334O670O669TO670O669TO670L334
11938.9h3367O670O669L335O669L335L334L335TL334%L335%Wl335l334%l335o669l335
11935.7f0024l335o669Tl335o669o670o669To670j0004o669To670o669Uo670o669To670
11932.8a90076l334o670l334l335Tl334l335Tl334%XL334%L335TL334L335TL334O670
11929.4a93410L334O670O669TO670O669UO670O669TO670J0004O669TO670J0004O669
11926.8g0028O669O670O669TO670O669TL335O669O670L334L335TL334O670L334L335
11924.3B0008L335L334L335TL334L335TL334L335TL334L335TL334%L335TL334L335
11921.6H0032%L335L334L335%L335L334%L335%L335%TL334%Zl334%Tl335%l335%l334
11917.3I3371%l335%l335l334%l335Tl334%l335Tl334l335%l335l334l335Tl334%l335
11914.1D0016l335%l334l335%l335%l334%l335%Tl335%Vl334%Xl335%Wl335%Vl334
11908.9C335%Tl335%Zl335%YL335%VL335%L334L335T%L334L335TL334L335TO669L335
11903.5D3351L334L335O669L335O669L335O669L335O669O670L334O670O669L335O669
11901.3A20048O669O670O669TL335O669TO670L334O670O669L335O669L335L334L335
11899B06749O669L335T%L334L335%L335%Wl335%Tl335l334%l335Tl334l335Tl334l335
11895.3A96745l335l334l335Tl334o670l334l335Tl334l335l334o670l334l335Tl334
11892.8A33387l335Tl334l335Tl334%l335Tl334l335Tl334l335%l335l334l335Tl334
11889.9G3363l335%l335l334l335Tl334%l335Tl334l335%l335l334l335%l335l334
11887.2B3343%l335T%l334%Tl335%ZL335%L334L335TL334L335TL334O670L334O670
11883.2E3355O669L335O669TO670O669TO670O669J0004O669O670O669J0004O669TO670
11880.7A70068O669TO670O669TO670O669L335O669TL335TO669L335L334L335%L335
11878.1B60104L334%L335%sl335%Tl334%l335%l335%Tl334%l335%Tl335%Ul334%WL334
11872.7B43430%VL335%sl335%l334%l335To669l335o669l335o669To670j0004o669
11868.5A76737j0004o669j0004S4o669j0004l335j0004o669o670o669To670o669l335
11864.6e3355o669l335o669l335l334o670l334l335Tl334l335Tl334l335Tl334l335
11862.1a20048l335l334l335Tl334%l335Tl334%l335T%l334%Ul335%WL335%TL334%
11858.1a53395L335%L335%L334%L335%L335%L334%UL335%Ul335%Tl334%l335%l335
11854.4a43391l334l335T%l334l335l334l335Tl334l335%l335l334%l335%l335%Ul334
11851.2a93410%TL334%UL335%TL335%L334%L335%L335%L334%TL335%TL335%S0l335
11846.2a66733%Tl335%l334%l335%l335%l334l335%l335%l334%l335%l335%sL335%
11841.7a96745L335%L334L335T%L334L335TL334O670L334L335L334L335TO669L335
11839.1a36721L334L335TO669L335L334L335TL334O670L334L335TL334L335T%L334
11836.5g3363L335TL334L335TL334L335TL334%L335TL334L335TL334L335TL334L335
11833.6a0004L335L334L335%TL335L334L335%L335L334L335%L335L334%L335%L335
11830.9C3347L334%L335%L335%L334%L335T%L334%TL335%L335%L334%L335%L335%L334
11827.3G6697%L335%L335%L334%L335%L335%L334%L335%L335%L334%L335T%L334%L335
11823.7A20048%TL335%TL334%Wl334%Tl335%l335l334%l335Tl334l335Tl334l335Tl334
11819.7H3367l335Tl334l335Tl334l335Tl334%l335Tl334l335%l335l334%l335%l335
11816.7B6677%l334%Ul335%WL335%TL334%L335%L335L334L335TL334L335TL334O670
11812.8F3359L334L335O669L335O669L335O669L335O669L335O669L335O669L335TO669
11810.5A40056L335L334O670L334L335L334O670L334L335TL334%L335TL334L335%L335
11807.9B00080%L334%L335%L335%L334%TL335%L335%TL334%TL335%L335%UL334%Xl334
11803.3B30092%Tl335%l335l334%l335Tl334l335To669l335l334o670l334o670l334
11800.5A70068o670l334o669o670l334o670o669To670l334o670o669To670o669To670
11798.1F6693l334o670o669Tl335o669l335o669l335o669l335Tl334l335%l335l334
11795.6f669%l335Tl334%l335%l335%l334l335%l335l334%l335Tl334l335T%o669l335
11792.3f3359l334l335Tl334l335o669l335Tl334o670l334l335o669l335Tl334o670
11789.9a33387l334l335Tl334l335Tl334l335l334l335%l335l334%l335T%l334%l335
11787a86741%l335%l334l335%l335%l334l335%l335l334l335Tl334l335To669l335
11784.1b40096l334o670l334o670o669l335o669To670o669Tj0004o670o669j0004o669
11781.8c43470o670j0004o669j0004o669j0004o670o669j0004o669o670j0004o669
11780d46845o669o670o669l335o669Tl335Tl334o670%l334l335%l334%VL334%L335
11776.8e03534L334%L335TL334O670L334L335O669L335O669O670L334O670O669TO670
11774.3d23502O669TO670J0004O669TJ0004O670J0004O669J0004TO669J0004UO670
11771.9b83446J0004UO669J0004TO669J0004TO670J0004O669J0004O669J0004O669
11769.6a43391O670J0004O669TO670O669TO670L334O670O669L335O669L335L334L335
11767.3e0020O669L335TL334L335T%L334L335T%L334L335%L335%L334L335%UL335L334
11764F669%L335T%L334L335TL334L335%L335L334O670L334L335TL334O670L334L335
11761.1G0028O669L335TO669L335O669TL335O669L335O669L335O669L335TL334O670
11758.6A53395L334L335%L334L335%L335%Tl335%l335%l334l335o669l335o669l335
11755.9A36721o669To670j0004o669Tj0004o670j0004To669j0004o669j0004o670o669
11753.6A0004o669l335o669o670o669l335o669l335l334%l335T%WL335%L335L334L335
11750.4c0012L335L334L335O669L335TO669%O669L335O669O670L334O670L334L335
11748.1D0016O669L335TO669L335L334%L335TL334%L335%Yl335%Tl334l335%l335l334
11744.3F3359l335T%o669l335l334l335Tl334o670l334l335o669l335o669l335Tl334
11741.7f669o670o669l335o669Tl335o669o670l334o670o669l335o669Tl335o669l335
11739.2a00040o669l335To669l335l334l335Tl334l335%l335%l334%Tl335%UL335%
11736a46725%L334%L335T%L334L335TL334%L335TL334L335TL334L335TL334L335TL334
11732.7h3367%L335TL334%L335%L335%L334%L335%TL335%TL334%TL335%L335%TL334
11729d3351%L335%L335%L334%L335%L335%L334%L335%TL335%UL334%S9L335%UL335
11722.5f669%L334%L335%L335%L334L335TL334O670L334L335TO669L335O669L335O669
11719.6F0024L335O669TL335O669O670L334O670O669L335O669TO670L334O670O669
11717.3A50060O669TO670L334O670O669TO670O669J0004O669O670O669TJ0004O670
11715B60104O669J0004O669O670J0004O669TJ0004O670O669TJ0004O670O669TO670
11712.7C80152O669TO670O669TO670L334O670O669L335O669L335L334O670L334L335
11710.4D66853L335%L334L335%TL335%Tl335%l335l334l335Tl334l335o669o670o669
11707.5D36841o669o670o669j0004o669j0004Wj3339j0004j3339j0004j3338j3339
11705.2B76777j0004j3339j3338j3339Tj3338j3339Tj3338j6673j3339Tj3338j3339
11703.2I0036j3339j3338j3339j0004j3339j0004j3338o670j0004Vo669To670o669
11700.9g0028o669l335Tl334l335T%l334%UL334%TL335T%L334L335TL334L335%L335
11697.5f6693L334L335TL334L335%L335L334L335T%L334L335%L335L334%L335T%L334
11694.4a3339L335%L335%L334L335%VL335%Zl335%Ul335%l334l335T%l334l335Tl334
11689.7b6677l335Tl334l335%l335l334l335Tl334l335Tl334%l335Tl334l335%l335
11686.8h3367l334l335%l335l334%l335%l335%l334%l335%Tl335%Vl334%YL334%UL335
11682.1a10044%L335L334%L335TL334L335O669L335TO669TL335O669O670O669TO670
11679.3b6677J0004O669TL335J0004O669O670J0004O669TJ0004O670O669TO670O669
11677I0036L335O669TL335TL334O670%L334L335%L335%Xl335%l335%l334l335T%l334
11673.1A13379l335Tl334l335%l335l334l335%l335l334%l335T%l334%l335%Tl335
11670.1F6693%l334%Tl335%l335%Tl334%Tl335%l335%Tl334%Tl335%Wl335%L335%VL335
11665.2D3351%L334%L335T%L334L335TL334L335TL334L335O669L335TL334O670L334
11662.3A06709L335TO669L335L334L335TO669L335L334L335TL334L335L334L335%L335
11659.8A70068L334L335%L335%L334%UL335%Tl335%Ul334%l335T%l334l335T%l334
11656A60064l335l334l335Tl334l335Tl334l335Tl334l335Tl334l335Tl334l335o669
11653.3I3371l335Tl334o670l334o670o669Tl335o669o670j0004o669To670o669j0004
11650.8a0004o669j0004Uo670j0004j3338j0004Wj3339j0004Vj3338j0004Xo670j0004
11647.1b70108o669j0004o669j0004o670o669To670l334o670o669l335o669l335o669
11644.9c66813l335l334l335To669l335l334l335%l335l334l335Tl334%l335T%l334
11642.2d23502l335%l335%Tl334%S0L334%L335%L335L334L335%L335L334O670L334
11638.2d00160L335TO669L335O669TO670L334O670O669TO670O669J0004O669O670O669
11635.7b96785O669O670O669J0004O669O670O669L335O669TO670L334O670O669L335
11633.6b03414L334O670L334L335TO669L335L334L335TL334O669L335TL334L335O669
11631.1a33387L335TL334L335O669L335TL334L335TL334%L335T%Yl335T%l334l335
11627.4a00040o669l335To669l335o669Tl335o669o670o669l334o670o669l335o669
11625.1a86741l335l334o670l334l335Tl334%l335%l335%Vl334L334%XL335%VL335
11620.9b13418%UL334%VL335%WL335%S4l335%Xl335%Ul334%Vl335%S0L335%L334L335
11612.2b06749%O669L335TO669L335O669TO670J0003J0004O670J3338J0004J3339TJ3338
11609.8g3363J3339J6673J6674K0008J6673K0008TK3343K3342K6678K6677TL0012UL3347
11607.5C00120L3346L3347L6681L3347M0016L6681M0016XM3351M0015M3351M0016M3351
11605.1I63718M0016UL6681M0016L6681L3347L6681L0012L3347K6677TK6678K3342
11603A433905K0008J6674J6673J3339J0004J0003O670L334%l334l335Tj0003j0004
11601A500599j0005j3338j3339j6673Tk0008j6674k0008Uk3342k0008k3343k0008Tk3343
11598.7A203813k0007k3343k0008Vj6673k0008j6674j6673Tj6674j6673j3339j6673
11596.6I30371j3339j3338j0004j3339j0004Vo669To670o669Tl335Tl334l335T%l334
11593.7G86981%Tl335%TL335%VL334%UL335%Xl335%Tl334l335%l335l334l335Tl334
11589.1G66973l335Tl334l335To669l335l334l335o669l335To669l335l334o670l334
11586.6F96945l335Tl334o670l334l335Tl334l335Tl334l335Tl334l335Tl334l335
11584F33586l335l334l335Tl334l335Tl334l335Tl334l335Tl334l335Tl334l335%l335
11581.2E70227l334l335T%l334%l335T%l334%l335%Tl335%l334%Tl335%Tl335%Ul334
11577.3E26877%Ul335%Vl334%Vl335%Vl335%Vl335%S8l334%Wl335%Tl334%l335%Tl335
11569.1D93530%l334%l335T%l334l335%l335l334l335%l335l334l335Tl334l335Tl334
11566D40176l335Tl334l335Tl334l335To669l335l334l335o669l335To669l335o669
11563.4C66813l335o669l335o669l335o669To670l334o670o669Tl335o669o670o669
11561.1B76777o669l335o669o670l334o670o669l335o669l335o669l335o669l335o669
11559A96745l335o669l335l334o670l334l335o669l335l334l335o669l335To669l335
11556.7A26717l334o670l334l335Tl334o670l334l335Tl334l335T%l334l335Tl334
11554.1F3359%l335Tl334%l335Tl334l335Tl334l335To669l335o669l335o669l335
11551.4c335l334o670o669To670j0004o669To670j0004o669Tj0004o670j0004o669
11549.1a20048o669j0004o670o669Uo670o669Tl335o669o670l334l335Tl334l335Tl334
11546.3b23422%l335%ZL335%L334%L335T%L334L335TL334L335TO669L335L334L335
11542.4a76737O669L335TO669L334L335O669L335O669L335TO669L335L334O670L334
11540.1a03375L335TL334L335T%L334L335%TL335%Ul335%Tl335l334%l335Tl334l335
11536.7a00040l335o669l335l334o670l334o670l334o670l334o670o669l334o670o669
11534.5a76737o669l335o669o670o669l335o669Tl335o669l335o669l335o669l335
11532.4b56769l335l334l335Tl334l335Tl334%l335T%l334%l335%l335%l334%Tl335
11529.2c06789%Ul335%XL335%TL335%L334L335%L335L334O670L334L335TO669L335
11525.4b63438O669TO670O669TO670O669TO670O669J0004O669O670O669J0004O669
11523.1a50060J0004O669O670J0004O669TJ0004O670J0004O669J0004O669J0004O670
11521.1c6681J0004O669J0004O669O670O669J0004O669J0004O670J0004O669J0004
11519.3G0028O669O670J0004O669TO670O669L335O669TL335TL334L335TL334%TL335
11516.5A60064%Ul335%l334%l335Tl334l335Tl334l335o669l335o669l335o669o670
11513.6I6705l334o670o669To670o669j0004o669o670o669Tj0004o670o669l335o669
11511.3a0004o669o670o669l335o669l335o669l335l334l335T%l334%WL334%L335TL334
11508e3355L335TO669L335O669TL335O669O670O669L335O669TO670O669L335O669TO670
11505.3E3355L334O670L334L335TL334L335%L335%Wl335%l335l334l335Tl334l335
11502.1F0024l335o669l335o669l335o669l335o669l335l334o670l334l335%l335l334
11499.8f669%l335%l335%TL335%L335L334L335%L335O669L335O669TO670J0004O669
11496.9E0020J0004TO669J0004UJ3339J0004sO669J0004O669O670O669TO670O669L335
11493.3B70108L334L335TL334L335%L335%Ul335%Tl335l334l335Tl334l335To669l335
11490.2B53434o669Tl335o669o670o669To670o669To670o669To670o669Uo670o669
11487.4A30052o669o670o669l335o669Tl335o669l335o669l335o669l335Tl334l335
11485.1E0020l335l334l335Tl334l335T%l334%l335%Tl335%ZL335%TL335%TL334%L335
11480.7C0012%TL335%L334%L335%L335%TL334%L335%L335%TL334%L335%L335L334%
11477.1F6693L335T%L334L335T%L334L335TL334L335TO669L335L334L335TO669L335
11474.2A33387L334L335O669L335TL334O669L335TL334L335TL334L335TL334L335T%
11471.5B00080L334%L335%TL335%Vl335%Tl335%l334l335%l335l334l335Tl334l335
11468A76737l335l334o670l334l335l334o670l334o670l334o670o669l335o669To670
11465.7I6705o669l335o669To670o669Tj0004o670o669To670o669Tl335o669o670o669
11463.1b0008o669l335o669o670l334o670l334l335To669l335%l334l335T%l334%l335
11460.4i0036%Tl335%YL335%UL335%TL334%L335%TL335L334%L335%L335L334%L335
11455.9f0024%L335L334%L335%L335%L334%L335%VL335%Vl335%Xl335%S1L335%TL335
11449.7c6681L334%L335T%L334L335TL334L335O669L335%L335L334O670L334L335TL334
11446.8B6677L335O669L335TL334%L335TL334%L335%Xl335%l334l335%l335l334l335
11443.2D0016o669l335To669l335l334o670l334l335To669l335l334o670l334l335
11440.9c0012l335l334l335Tl334%l335%l335%Tl334%XL334%Zl334%Tl335%l335%l334
11435.9f6693%l335Tl334%l335Tl334%l335Tl334%l335%l335%l334%Tl335%ZL335%
11431.4a06709%TL334%L335%L335L334%L335TL334%L335TL334L335TL334L335%L335
11428.3e6689L334L335TL334L335TL334L335TL334L335TL334L335TO669%L335O669
11425.5A0004L335O669TL335O669O670O669TO670O669TO670O669TJ0004O670O669TO670
11422.8A33387O669TO670O669TL335O669L335O669L335L334O670L334L335T%L334L335
11420.2B16753%L335%Xl335%Tl335l334l335Tl334l335To669l335o669l335o669Uo670
11416.5A46725o669To670o669Tj0004o670o669Tj0004o670o669Tj0004o670o669To670
11413.9A6673o669Tl335o669l335o669l335Tl334l335T%l334%UL334%L335TL334L335
11410.7b0008O669O670O669L335O669TJ0004O670J0004TO669J0004UO669J0004UO670
11408A33387J0004TO669TJ0004O669O670O669TO670O669L335O669TL335O669L335O669
11405.4B53434L335O669L335TO669L335L334O670L334L335O669L335O669L335O669
11403.2C23462L335O669L335O669L335O669L335TO669L335O669L335O669L335L334
11401.1C93490L335TO669L335L334%L335TL334%L335T%TL334%UL335%sL335%XL334
11395.9D43510%UL335%TL335%TL334%L335%L335%L334%L335%L335%L334L335%L335
11392.3D80192L334%L335TL334L335%L335L334L335%L334%L335%L335%sl335%l335
11388.3E10203l334l335l334l335Tl334l335To669l335l334o670l334o670o669l335
11386D43510o669Tl335o669o670o669l335o669l335o669l335o669l335o669l335l334
11383.7C60144l335Tl334l335%l335l334%Tl335%ZL335%TL334%L335%L335L334%L335
11379.5C56809L335L334%L335TL334L335TO669L335L334O670L334L335O669O670L334
11377D23502O670O669L335O669TO670O669TO670J0004O669TJ0004O670J0003O670J0004
11374.6E46885J0004O669J0004UJ3339J0004J3338J0004J3339TJ3338J6674J3338J6674
11372.4G26957J6673TJ6674K0008TK0007K0008TK3343TK3342K3343TK6677K3343K6677
11370.1A070427K6677K6678K6677TL0012K6677K6678K6677TK6678K6677TK3343TK3342
11368A463917K3343K0008UJ6673J3339J6673J0004UL335O669%Ul335o669Tj0004Tj3339
11364.9A583965j3339j6673Tj6674k0007k0008Uk3343Tk3342k3343Tk3342k6678k3342
11362.6A250499k3343k6677k3343k3342k6678k3342k3343Tk3342k3343Tk3342k0008
11360.8I43710k3343k0008k3343k0008Tk0007k0008Uj6674k0008j6673k0008j6673
11358.7F66933j6674j6673Tj6674j6673Tj3339Tj6673j3339j3338j3339j3338j0004
11356.7D60184j3339j0004Tj3339j0004Vo669j0004To669j0004o670j0004o669Tj0004
11354.1B90116o670o669Tj0004o670o669To670o669Tj0004o670o669Tl335o669o670
11351.7A73402o669Ul335o669l335o669l335o669l335Tl334l335T%l334%l335%WL335
11348.2A03375%L334%L335TL334L335TL334L335TL334O670L334L335TL334O669L335
11345.5A66733L335L334L335TL334L335%L335L334%L335%L335%L334%L335%L335%TL334
11342.3B13418%L335%L335%L334%L335T%L334L335T%L334L335TL334L335%L335L334
11339.2B63438L335T%L334L335T%L334L335%L335%L334%L335%L335%TL334%L335%UL335
11335.4C10124%sl335%Tl335%l334%l335%l335l334%l335Tl334l335Tl334o670l334
11331.3B60104o670l334o670o669To670o669Tj0004o670j0004o669j0004Uo669j0004
11328.8A30052j0004Yo669j0004To670j0004o669j0004l335o669Tj0004o670o669l335
11325.8d3351o669To670l334o670l334o670l334l335To669l335l334l335Tl334l335
11323.3a20048l335l334l335Tl334l335%l335l334l335Tl334l335l334l335Tl334l335
11320.7a76737l335l334l335Tl334l335Tl334l335T%l334l335T%l334l335%l335%Tl334
11317.6b33426%XL334%UL335%L335%L334%L335%L335L334%L335TL334L335TL334%O670
11313.4a83406L334L335TL334L335O669L335L334O670L334L335O669L335O669L335
11311.2a20048O669L335O669L335O669L335O669L335TO669L335L334L335TL334L335
11308.9e0020L335L334L335T%L334%L335%L335%sl335%Tl335%l334%Tl335%l335%l334
11304.3d6685%l335%l335%l334%l335%Tl335%Tl334%Vl335%VL335%UL334%L335%L335
11299.7e6689%L334L335%L335L334L335TL334L335TL334L335TL334L335TL334L335
11297@%TL335L334%L335T%L334%TL335%T5L335%TL334L335%L335L334L335TL334O670
11289.9E3355L334O670L334O670O669TO670O669TJ0004O670J0004O669J0004O669J0004
11287.6A66733J0004O669J0004UO670J0004UO669J0004TO669J0004O670O669J0004
11285.2C16793O669O670O669TL335O669O670L334L335TL334L335TL334%TL335%Tl335
11282.3C83486%Tl334l335%l335l334l335To669l335o669l335o669l335o669To670
11279.7C13458l334o670o669To670o669Tj0004o670o669Tj0004o670j0004o669Tj0004
11277.3A90076o670j0004To669j0004o669j0004To669j0004To670j0004To669j0004
11275E0020j0004o669j0004o670j0004o669l335j0004o669To670o669To670o669Tl335
11272.5g0028o669l335Tl334o670%l334l335%l335%Tl334L334%UL335%L335%L334L335
11269.2i0036%L335L334L335TL334L335TL334%L335TL334L335%L335%L334%TL335%
11266d0016%Wl335%Tl334%l335T%l334l335Tl334%l335o669l335Tl334l335To669l335
11262.2a03375l334l335o669l335Tl334l335Tl334l335Tl334l335T%l334%l335%Tl334
11259.1a63398%WL334%UL335%L334%L335T%L334L335T%L334L335TL334%L335TL334
11255.1a13379L335%L335L334L335%L335%L334%L335%L335%L334%TL335%UL335%TL334
11251.5g3363%L335%TL335%L334L335%L335%L334L335%L335L334%L335T%L334L335
11248.3c0012%L335%L334L335%L335L334%L335T%L334L335%TL335%L334L335%L335
11245.2A3339L334%L335%L335%TL334%Wl334%Tl335%l335l334%l335Tl334l335%l335
11241.3c335l334l335o669l335Tl334l335To669l335l334l335Tl334l335Tl334l335
11238.7g0028l335%l334l335Tl334l335T%l334l335Tl334%l335Tl334%l335%l335%
11235.5a23383%l334%S0L334%UL335%UL335%WL334%T2L335%WL335%VL334%TL335%TL335
11225.9i6705%L334%TL335%L335L334%L335%L335%L334L335%L335%L334%L335T%L334
11222.4e3355%L335%L335%L334L335%L335%L334L335T%L334L335TL334L335TL334L335
11219.3@%L335L334L335TL334L335O669L335TL334L335TL334L335TL334L335T%L334
11216.2F6693L335%L335%L334%Xl334%l335T%l334l335Tl334l335o669l335o669l335
11212.6C0012o669l335o669l335o669l335To669To670l334o670l334o670l334o670
11210.3e3355l334l335Tl334l335Tl334%l335%XL335%L334L335TL334L335TO669L335
11206.7d6685L334O670L334L335O669L335O669L335TO669%L335L334O670L334L335
11204.4B0008%L335L334L335%L335L334%L335%L335%TL334%L335%L335%L334%L335
11201.3F0024L335%L334L335%L335L334L335TL334L335TL334L335TL334L335TL334
11198.5A16713O670L334L335TO669L335L334O670L334O669L335TO669L335O669L335
11196.2A90076L334O670L334O670L334L335O669L335TO669L335L334L335O669L335
11194.1B56769L335O669L335L334L335O669L335TL334L335O669L335TL334L335T%L334
11191.5C23462L335T%L334L335%L335L334%L335%TL335%TL334%Yl334%Tl335Tl334
11187.3C40136%l335To669l335l334o670l334o670l334o670l334o670o669l335o669
11185B66773o669l335o669o670l334o670o669l335o669Tl335o669o670l334o670l334
11182.7A80072o670l334o670l334o669l335To669l335l334l335Tl334l335T%l334l335
11180.1A10044%l335%l334%Tl335%Tl335%Wl334%Wl335%Tl335%l334%l335%l335l334
11175.5G3363l335Tl334l335Tl334l335o669l335To669l335l334l335o669l335Tl334
11172.9C335l335Tl334l335Tl334l335%l335l334l335T%l334l335Tl334l335Tl334
11170e6689l335Tl334o670l334l335o669o670l334o670o669To670l334o670o669To670
11167.4a53395o669Uo670o669l335o669Tl335o669l335Tl334l335Tl334l335%l335
11164.7b40096%ZL335%L335%L334L335T%L334L335TL334L335TL334L335TL334L335
11160.8a86741L335%L334L335TL334L335TL334%L335L334L335TL334L335%L335L334
11158.1a33387L335TL334L335TO669L335L334L335TO669L335O669L335L334O670L334
11155.6f3359O670L334O670L334O670L334O670L334O670L334L335O669L335%L335L334
11153.3F669L335TL334%L335%L335%Xl335%Tl335%l334%l335%l335%l334%l335%Ul335
11148.9c335%l334%Tl335%l335%Tl334%l335%l335%Tl334%l335%l335%Tl334%XL334
11144.4c3347%L335T%O669L335L334O670L334L335O669O670O669TJ0004O670J0004
11142E3355O669J0004TO669J0004TO670J0004TO669J0004O669TJ0004O670O669L335
11139.5A90076O669L335O669L335L334L335%L335%L334%Tl334%Tl335%l335%l334l335
11136.5B06749l335%l334l335T%l334l335%l335%l334%l335%Ul335%Yl334%S1l335
11131A66733%Ul335%Tl334%l335%l334%l335%l335%l334l335%l335l334%l335Tl334
11127.4A23383%l335Tl334l335%l335l334l335Tl334l335o669l335To669l335o669
11124.8F0024o669l335o669o670o669j0004o669o670o669Tj0004o670j0004o669j0004
11122.7e0020o669j0004To670j0004o669Tj0004o670o669To670o669l335o669l334
11120.4a63398l335o669l335T%l334%l335%YL335%L334%L335%L335%L334%L335%L335
11116.3a63398%TL334%Xl334%l335%Tl335l334%l335T%l334l335T%l334l335T%l334
11112.2b03414l335%l335%l334%l335%Tl335%XL335%TL335%L334%L335T%L334L335
11108.1a96745L335L334L335TL334L335O669L335TL334O669L335TO669L335L334O670
11105.7a26717L334L335O669L335TO669L335L334L335TL334L335TL334L335T%L334
11103.1f3359%L335%L335%Xl335%Ul335%l334%l335%Tl335%l334%Ul335%XL335%TL334
11097.6g3363%TL335%L335%L334L335%L335L334L335%L335L334L335TL334L335TL334
11094.6b3343L335TL334L335TO669%L335O669L335L334O670L334O670L334O670L334
11092.2D6685L335O669L335O669L335O669L335TO669L335L334O670L334L335TL334
11089.8A16713L335TL334L335%L335L334%L335%TL335%Tl335%Ul335l334%l335Tl334
11086.4A23383l335To669l335l334o670l334o670l334o670l334l335o669l335o669
11084.2E3355l335To669l335l334l335Tl334%l335T%l334%l335%Tl335%Ul334%Ul335
11080.5@%Vl335%l334%l335T%l334l335Tl334l335Tl334l335Tl334o670l334l335Tl334
11076.7f6693l335Tl334l335T%l334%l335%sL335%L334%L335%TL335%TL334%Xl334
11071.6g6697%Tl335%l335l334l335%l335l334l335Tl334l335T%l334l335%l335%l334
11068.4a26717%XL334%L335TL334L335TL334L335O669L335TO669L335O669L335O669
11065.1f0024L335O669L335O669L335L334O670L334L335TL334L335%L335L334%UL335
11062.4@l335%Ul334l335%l335l334l335To669l335l334o670l334o670l334o670o669
11059.5g0028l335o669To670o669Tl335o669o670o669j0004o669o670o669Uo670o669
11056.9a86741o669o670o669To670o669To670o669Tl335o669o670l334o670l334o670
11054.4b90116l334o670l334l335Tl334l335%l335l334%Tl335%TL335%TL334%L335
11051.4c16793L335L334L335O669L335O669L335O669O670O669TO670O669TO670O669
11049.1b26757O669J0004O670O669TJ0004O670O669UO670O669L335O669TL335O669
11046.7a13379L335TL334L335TL334L335T%L334%L335%TL335%TL334%TL335%L335%
11043.2f6693L334L335%L335L334O670L334L335O669L335O669O670O669TO670O669
11040.9A0004O669J0004TO670J0004YO669J0004UO669J0004O669J0004O670O669TO670
11037.6B10084L334O670L334L335TL334L335TL334%TL335%S1l335%S9l334%l335%Tl335
11030.5B33426l334%l335Tl334%l335Tl334l335T%l334l335Tl334l335%l335l334l335
11027.5A76737l335%l334l335T%l334l335l334%l335T%l334l335%l335%l334l335%
11024.5A30052l335%l334%l335%Tl335%l334%Ul335%Wl335%S6L335%Zl335%Wl334%
11016.9A03375%l335%Tl335%l334%l335T%l334l335%l335l334%l335T%l334l335%l335
11013.4E6689%Tl334%Tl335%S1L335%VL334%VL335%VL335%S1l335%Tl335%l334%l335
11005.9E0020l335l334l335Tl334l335Tl334l335Tl334l335Tl334l335%l335l334l335
11003.2a0004l335l334l335%l335l334l335%l335l334%l335T%l334l335T%l334l335
11000.3f0024l335l334l335Tl334l335To669l335l334l335Tl334l335Tl334%l335T%
10997.4a23383l334%YL334%L335T%L334L335TO669L335L334L335O669L335TO669L335
10993.8f6693L334O670L334O670L334L335TO669L335L334O670L334L335TL334L335
10991.5@L335L334L335TO669L335L334O670L334L335O669L335O669L335O669L335O669
10989.1G6697O670L334O670L334O670L334L335O669L335TL334L335TL334L335T%L334
10986.5A46725%sl334%l335%l335%l334l335%l335l334l335Tl334l335Tl334l335o669
10982.5I3371l335To669l335o669l335o669l335o669l335o669Tl335o669l335o669
10980.2A3339o670l334l335Tl334o670l334l335o669l335Tl334l335Tl334l335Tl334
10977.6e6689l335T%l334l335%l335%l334l335%Tl335%l334%Wl335%L335%WL334%TL335
10973h0032%L335%TL334%L335%L335%TL334%UL335%Vl335%Ul334%Tl335%l335%l334
10968.4g6697%l335%l335%Tl334%UL334%TL335%L335L334L335TL334O670L334O670
10965d6685L334O670O669L335O669TO670O669L335J0004O669TO670O669TO670O669
10962.6F0024J0004O669O670O669L335O669TO670L334O670L334L335TL334L335T%L334
10960A46725%Wl334%l335Tl334l335Tl334l335o669l335o669l335o669l335o669o670
10956.8G6697l334o670l334o670l334o670l334l335o669l335Tl334l335Tl334l335
10954.5A0004l335l334l335%l335l334%l335Tl334%l335T%l334%l335%l335%Tl334
10951.4c6681%YL334%TL335%TL335L334%L335%L335L334%L335%L335%L334%L335%S7l335
10944.7c335%Wl334%YL334%VL335%VL335%L334L335%L335L334L335TL334L335TL334
10939.6C6681L335O669L335TO669L335O669L335O669L335O669L335O669L335O669L335
10937.3A13379L334O670L334L335TL334L335TL334L335%L335L334%TL335%Zl335%Tl334
10933.2A53395%Tl335%l335%l334%l335%l335l334%l335Tl334%l335Tl334l335Tl334
10929.9A03375l335To669l335l334l335o669l335To669l335o669l335o669l335l334
10927.6C3347o670l334l335o669l335Tl334l335%l335l334l335T%l334%YL334L335
10924.2a0004%L335L334L335%O669L335O669L335O669L335O669L335O669O670L334
10921.9E6689O670O669L335O669L335L334O670L334L335TL334%L335T%L334%Xl334
10918.5A13379%l335T%l334l335To669l335l334o670l334o670l334o670l334o670o669
10916D0016o669l335o669o670o669l335o669l335o669l335o669l335o669Tl335o669
10913.6d6685l335o669l335To669l335l334o670l334l335o669l335Tl334l335o669
10911.3a16713l335Tl334l335Tl334l335T%l334l335%l335%YL335%L335L334L335TL334
10907.5a33387O670L334O670L334O670O669TO670O669J0004O669O670J0004O669TJ0004
10905.2b3343O670J0004O669TO670J0004O669TJ0004O670O669J0004O669O670O669
10903I0036O669O670O669TO670L334O670L334O670L334L335TL334L335L334L335%L335
10900.4A70068%L334%sl334%l335%l335%l334l335l334%l335Tl334l335o669l335Tl334
10896.2A23383o670l334l335o669l335o669l335o669l335o669o670l334o670l334o670
10894.1D6685l334l335o669l335To669l335l334l335Tl334l335%Tl335%l334%l335
10891.3a0004%YL335%TL334L335%TL335%L334L335TL334L335TL334L335TL334L335
10887.5D0016L335L334L335TL334L335TL334L335O669L335TL334L335TO669L335L334
10884.9A06709L335TO669L335L334L335TL334O670L334L335TL334L335%L334L335T%
10882.1A70068L334%L335%TL335%Wl335%Tl335%l334%l335%l335l334l335l334l335
10878.5A50060l335l334l335Tl334l335o669l335To669l335o669Tl335o669o670o669
10876.1G0028l335o669To670o669Tj0004o670o669Tl335o669o670j0004o669To670
10873.6d3351o669To670o669To670o669l335o669l335o669l335l334l335Tl334l335
10871.2a30052l335l334%l335%l335%Ul334%Wl335%S4L335%UL334%TL335%L335L334
10865.3a33387%L335TL334L335%L335L334L335TL334L335TL334L335TL334L335TL334
10862.4g3363L335TL334%L335TL334L335TL334L335TL334L335TL334L335TO669L335
10859.5f669L334L335%O669L335TL334L335TL334L335TL334L335%L335%TL334%Xl334
10855.8D3351%l335%l335%l334%l335Tl334%l335Tl334l335Tl334l335Tl334l335To669
10852.5b0008l335l334o670l334o670l334l335o669l335o669o670l334o670l334o670
10850.3i3371l334o670l334o670l334o670l334o670l334l335o669l335Tl334o669l335
10848a66733l335l334l335%l335l334%l335%Tl335%UL335%TL335L334%L335TL334L335
10844.6a66733O669L335L334O670L334L335O669L335O669L335O669L335TO669L335
10842.4i6705L334L335TL334%L335T%TL334%Xl334%Wl335%S7L335%U2L334%VL335%
10830.9g0028%UL335%TL334%UL335%UL335%S4l335%Ul335%Tl334%Tl335%Vl335%Vl334
10823.7g6697%Vl335%Ul335%Tl334%l335%Tl335%l334%l335%Tl335%l334%S2L334%
10817.9a03375L335%L335%L334%L335T%L334L335%L335L334%L335T%L334L335%L335
10814.8e6689%L334%L335%TL335%Yl335%l335%l334l335Tl334l335To669l335o669
10810.9i0036l335o669To670o669To670o669Tj0004o669o670o669To670o669j0004
10808.4b06749l335o669To670l334o670l334l335Tl334l335%l335%WL335%L335L334
10805.3b50100L335TO669L335L334O670O669L335O669TO670O669J0004O669O670O669
10803a56729J0004O669J0004O669O670J0004O669J0004O669O670J0004O669TO670O669
10800.8d0016O669O670O669L335O669TL335%O669L335TL334L335T%L334L335%L335
10798.1C3347%TL334%VL335%YL335%VL334%TL335%TL335%TL334%TL335%TL335%UL334
10792.3F6693%UL335%UL335%L334%L335%L335L334%L335TO669L335L334O670L334O670
10788.8A23383O669TO670O669J0004O669J0004O669J0004S0J3339J0004YO669J0004
10784.8C83486J0004O670J0004O669TO670J0004O669TO670L334O670O669TL335O669
10782.5D93530L335O669TL335TO669L335L334O670L334L335TL334L335TL334%L335
10779.9E63558%L335%Wl335%l335l334l335Tl334o670l334o670l334o669o670o669
10776.9E06869o669o670j0004o669j0004o669j0004o670j0004Uo669j0004S3o669j0004
10773B60104j0004o670o669j0004o669o670o669Tl335o669l335o669l335Tl334l335
10770.7A66733l335%l334l335%l334%l335%l335%l334%Tl335%l335l334%l335Tl334
10767.5A23383%l335Tl334l335Tl334o670l334l335o669l335o669l335o669l335o669
10765.1E3355l335o669o670l334o670o669l335o669Tl335To669l335o669l335o669
10762.8c0012l335o669l335l334l335To669l335l334l335%l335l334l335T%l334l335
10760.2i0036l335%l334%l335T%l334%l335%l335%l334%Tl335%Ul335%S4L335%VL335
10754.3a16713%TL334%L335%L335%L334%L335%L335%L334L335%L335%L334L335%L335
10751g6697%L334%TL335%TL335%WL334%S5l334%Yl335%Wl335%Wl334%Vl335%Ul335
10742.5h3367%Tl334%Ul335%Tl335%Ul334%Vl335%T0L335%UL334%L335%L335L334%
10735.3h3367L335TL334%L335TL334L335TL334L335%L335L334L335TL334L335T%L334
10732.3b3343L335TL334%L335T%L334%L335%UL335%S0l335%Ul335%l334%l335T%l334
10727.1a6673l335%l335%l334%l335%l335%l334%l335%l335%l334%l335%l335l334
10723.9e6689%l335Tl334%l335T%l334l335%l335%l334%Tl335%WL335%TL334%L335
10719.9h0032%L335%L334%L335%L335L334%L335%TL335%S3l335%Vl335%Vl334%ZL334
10713.1f3359%TL335%TL335%L334L335T%L334L335TO669L335L334L335O669L335O669
10710.1c335L335TL334O670L334O670O669TL335O669O670L334O670O669L335O669L335
10707.7H3367O669L335O669L335L334O670L334L335TL334L335TL334L335T%L334%L335
10704.9A50060%L335%sl335%Tl335%l334%l335T%l334l335T%l334l335Tl334l335Tl334
10700.3A03375l335Tl334l335Tl334o670l334l335o669l335o669l335o669o670l334
10698C3347o670o669To670l334l335o669o670o669To670l334o670o669To670o669Tl335
10695.3h0032o669o670o669To670l334o670o669To670l334o670o669l334o670o669
10693a76737l335l334o670l334l335Tl334l335Tl334%l335%WL335%L334L335TL334
10689.7b00080L335O669L335O669L335O669O670O669UO670O669TO670J0004O669TJ0004
10687.1h3367O670O669J0004O669J0004O670J0004O669J0004O669O670O669J0004O669
10685.1B6677J0004O670J0004O669J0004O669J0004O670J0004O669J0004O669J0004
10683.2A36721O670O669J0004O669TO670O669TL335O669O670L334L335TL334L335TL334
10680.6B33426%L335%Yl335%l334%l335T%l334l335Tl334%l335Tl334%l335Tl334%
10676.4A90076l335%l335%l334%l335%Tl335%l334%Tl335T%l334l335%l334l335Tl334
10673A43391l335o669l335Tl334o670l334o670l334o670l334l335o669l335o669l335
10670.7G0028l335l334l335Tl334l335T%l334l335%l335%Ul334%VL334%UL335%L335
10666.8D3351%L334%L335T%L334L335T%L334L335TL334L335%L335L334L335%L335L334
10663.6I6705%TL335%Vl335%l334%l335Tl334l335To669l335o669l335o669To670o669
10660.2C0012o669o670o669j0004l335o669j0004o669j0004o670j0004To669j0004
10658.1h0032j0004o669j0004To670j0004o669j0004o669j0004o669o670o669To670
10656b00080o669To670l334o670l334l335o669l335T%l334l335%l335%Tl334%XL334
10652.4b60104%S3l334%Ul335%Tl335%Tl334%Ul335%sL335%TL334%L335T%L334L335
10645.6b56769L335%L334L335TL334L335TL334L335TL334L335TL334L335TL334%L335
10642.7a96745L335%L334%L335%UL335%Tl335%Ul335%Tl334%Tl335%l335%Tl334%Tl335
10638.4b06749%S0L335%TL334%TL335%L335%L334L335%L335L334%L335TL334L335%
10634a66733L335L334L335L334L335TL334L335O669L335TL334O670L334O670L334O670
10631.5i6705L334O670O669TL335O669O670O669TO670O669TO670J0004O669L335O669
10629.1A0004J0004O669O670O669J0004O669O670J0004O669TO670O669TO670O669TL335
10626.6A30052O669L335O669L335O669L335L334L335TL334L335T%L334L335%L335%
10624A90076L334%UL335%T0L335%WL334%UL335%UL335%TL334%TL335%UL335%WL334
10616B23422%ZL335%S0l335%Tl334%l335Tl334l335Tl334o670o669To670o669Tj0004
10610.6A50060o669j0004Uj3339j0004j3339j0004j3338j3339Tj3338j3339j0004j6673
10608.5b6677j3339Tj3338j3339Tj3338j3339Tj0004j3338j0004Wo669o670o669To670
10605.6b40096l334l335T%l334%VL334%L335TL334O670L334L335O669L335O669O670
10602.6b03414O669TO670O669TO670O669UO670O669TJ0004O670O669TO670O669TO670
10599.7f6693O669TO670L334O670O669TL335TO669L335L334L335%L335L334L335T%
10597A3339L334%L335%Zl335%Tl334%l335%l335l334%l335%l335%l334l335Tl334%
10592.6a6673l335Tl334%l335%l335%l334%ZL334%L335%L335L334%L335TL334L335
10588.6a0004L335L334L335TL334L335TL334O670L334L335TL334O670L334L335TL334
10586E6689L335TL334L335TL334L335T%L334L335T%L334%TL335%TL335%Wl335%Ul335
10581.7I6705%l334%Tl335%l335%l334%l335%l335%l334%l335%Tl335%Tl334%Tl335
10578F0024%Ul335%Vl334%Tl335%l335%l334%l335T%l334l335Tl334l335To669l335
10573.9F669l334l335To669l335o669l335o669To670l334o670o669Tl335o669o670
10571.5h3367o669l335o669Tl335o669o670l334o670l334o670l334l335o669l335l334
10569.2a63398l335Tl334%l335%l335%YL335%L335L334L335TL334O669L335O669L335
10565.6a40056O669O670O669TO670J0004O669TJ0004O670J0004O669J0004O669J0004
10563.4b3343J0004O670O669TJ0004O670J0004O669TJ0004O670O669TO670O669TO670
10561A03375O669L335O669TL335O669L335O669L335TO669L334L335TL334O670L334
10558.5A83406L335T%L334L335TL334L335%L335L334%L335%L335%L334%TL335%Yl335
10554.5B23422%l334%l335T%l334l335o669l335To669l335o669l335o669Uo670o669
10551.6A40056j0004o669o670j0004o669j0004o669j0004o670j0004To669j0004To669
10549.5A3339j0004l335j0004o669j0004o670o669To670o669To670l334l335o669l335
10547.1i0036l335%l334l335%XL335%L334L335TL334L335TL334O670L334L335O669
10543.8e3355O670L334O670O669L335O669TO670O669L335O669TL335O669O670O669
10541.5D0016O669O670O669TO670O669TO670L334O670O669TL335O669O670O669L335
10539.1A43391O669L335O669L334O670L334L335TL334L335TL334L335T%L334%L335
10536.5B06749%Wl335%l334%l335Tl334l335Tl334l335To669l335o669l334o670l334
10533.2A43391o670l334o670o669l335o669Tl335o669l335o669o670l334o670l334
10531F3359o670l334o670l334o670l334l335o669l335To669l335l334l335%l335l334
10528.6f669l335Tl334l335%l335%l334%l335%Tl335%WL335%UL335%L334%L335T%L334
10524.3a3339L335TL334L335%L335L334L335O669L335TL334O670L334L335TO669L335
10521.7E3355L334L335TL334L335TL334L335%L335%L334%TL335%Ul335%Tl334%l335
10518.2H0032%l335l334l335%l335l334l335Tl334l335T%l334l335Tl334%l335T%l334
10515B3343%Tl335%YL335%TL334%L335%L335%L334%L335%TL335%UL334%Vl334%Tl335
10509.7D0016%l335%l334%l335Tl334%l335Tl334l335To669%l335l334o670l334l335
10506.7b0008o669l335o669l335o669o670l334o670o669To670o669l335o669To670
10504.4a13379o669To670o669Tl335o669Tl335o669l335Tl334l335Tl334l335%l335
10501.7b00080%YL335%L335%L334L335T%L334L335TL334L335TL334L335L334L335TL334
10497.8a43391L335TL334O670L334O670L334O670L334O670O669TO670O669TO670O669
10495.3e0020O669O670O669TO670O669TL335O669O670L334O670L334O670L334L335
10493D0016O669L335T%L334L335%L335%L334%S2l334%Yl335%TL335%XL334%TL335%
10486.5G0028%L335%UL334%sl334%Tl335%l335%l334%l335%l335%l334%l335%l335
10481.8D6685%Ul334%UL334%UL335%TL335%L334%L335%L335%L334%L335%TL335%sl335
10476.3G0028%Tl335l334%l335Tl334l335Tl334o670l334l335o669l335o669o670l334
10473.6C335l335o669l335o669o670o669l335o669l335o669l335l334o670l334l335
10471.4g0028l335l334%l335%Tl335%TL335%TL335%L334L335%L335L334L335TL334
10468.3e3355L335TL334L335TL334L335T%L334L335TL334L335TL334L335%L335L334
10465.4F669L335%L335L334L335TL334L335TL334%L335TL334L335%L335L334L335%
10462.5F0024L335%L334%L335%L335%TL334%sl334%l335%l335l334l335Tl334l335
10458.3E0020l335l334o670l334o670l334o670o669Tl335o669o670o669j0004o669
10456.2c6681o670j0004o669j0004o669j0004To670j0004Uo669j0004Vo669j0004Uo669
10453.1b23422j0004To670j0004o669Tj0004o670o669To670o669l335o669l335o669
10450.8c36801l335l334l335Tl334l335T%l334%YL334%L335%L335L334L335TL334L335
10447.1c36801O669L335TO669L335O669L335O669TL335O669O670O669TO670O669TO670
10444.5b33426O669TJ0004O670O669J0004O669J0004O670O669J0004O669J0004O669
10442.5a23383J0004O670J0004O669J0004O669O670O669TO670O669TL335O669L335
10440.3b0008O669L335TL334L335%TL335%Yl335%Tl335%l334l335To669l335l334l335
10436.4c0012o669l335o669l335o669o670l334o670l334o670o669l335o669l335l334
10434.3a06709o670l334l335Tl334l335T%l334%VL334%TL335TL334L335TL334L335
10431a10044L335L334O670L334L335TL334%L335T%L334%Vl334%l335T%o669l335l334
10427.5i6705o670l334o670o669To670o669To670o669Uo670o669To670o669To670o669
10424.6b26757o669l335o669l335o669l335o669l335o669l335Tl334l335Tl334l335
10422.3b96785l335l334%l335%l335%YL335%L335%L334L335O669L335TO669L335O669
10418.7b66773O669O670O669TO670O669J0004O669J0004O670J0004TO669J0004UO669
10416.3a30052J0004TO669J0004O670O669J0004O669O670O669TL335O669O670L334
10414.1b3343L335TL334L335T%L334%L335%Yl335%Tl334%l335%Tl335%Vl334%TL334
10409.4a3339%UL335%L335L334%L335%L335L334L335O669L335TO669L335O669L335
10406.5D3351O669L335O669TL335O669O670O669L335O669TO670L334O670O669TO670
10404.1A43391O669L335O669UO670L334O670O669TL335O669O670L334O670O669L335
10401.6B40096O669L335O669L335O669L335L334L335O669L335TL334L335%L335L334
10399.3C03454%L335%L335%TL334%S0l334%S3L334%U0L335%UL335%TL334%TL335%L335
10388.5C30132%TL334%S0l334%Tl335T%l334l335Tl334l335To669l335l334o670l334
10384.2B80112o670l334o670o669l335o669To670l334o670o669Tl335o669o670l334
10381.9A90076o670o669l335o669l335o669l334o670l334o670l334l335Tl334l335
10379.7A20048l335l334l335Tl334l335Tl334%l335%l335%l334%l335%ZL335%L334
10375.8H6701L335%L335L334L335TO669L335L334O670L334O670L334O670L334O670
10373.5A53395O669L334O670L334L335O669L335TL334L335TL334L335%L335%L334%
10371B13418%L335%WL335%UL334%TL335%L335%L334%L335T%L334L335T%L334L335%
10366.6B56769L335L334%TL335%Yl335%l334l335T%l334o670l334l335Tl334o670l334
10362.9B20088o670l334o670l334o670l334o670o669To670o669Uo670o669To670o669
10360.3A10044o669j0004o670o669Tj0004o670o669To670o669To670o669Tl335o669
10357.9f669l335o669l335o669l335o669l335Tl334o670l334l335Tl334l335Tl334
10355.4g6697o670l334l335Tl334l335To669l335l334l335o669l335Tl334o670l334
10353a46725l335Tl334l335o669l335l334%l335Tl334%l335T%Ul334%UL334%TL335
10349.4a86741%L335L334%L335TL334L335TL334L335L334L335TL334L335TO669L335
10346.6a26717L334L335TL334L335%L335L334L335T%L334L335%L335%L334%L335%TL335
10343.5g6697%WL334%Vl334%T0L334%T7L335%UL335%TL334%L335%L335%L334%L335
10332.7e0020%L335%L334L335%L335L334%L335TL334%L335TL334L335TL334L335%L335
10329.5C335L334O670L334L335O669L335TO669L335O669L335O669TL335O669O670L334
10327H6701O670O669L335O669L335O669L335O669L335L334L335TL334L335T%L334%
10324.5A56729L335%Yl335%Tl334%l335%Tl335%l334%Tl335%l335%Tl334%Tl335%l335
10319.8A26717%Tl334%l335%l335l334%l335T%l334l335Tl334l335Tl334l335Tl334
10316.7G3363l335Tl334l335Tl334l335Tl334%l335Tl334l335%l335%l334%Tl335%
10313.5B0008%UL335%TL334%L335%L335%L334L335TL334%L335TL334L335TL334L335
10310.1G0028L335L334L335TL334L335TL334L335T%L334L335%L335%L334%TL335%Ul335
10306.6A16713%Tl334%l335Tl334l335Tl334o670l334o670l334o670o669To670o669
10303.9D0016o669o670o669To670o669To670j0004o669j0004o669j0004o670j0004
10301.7g3363o669j0004To669j0004o670j0004o669j0004o669j0004o669o670j0004
10299.7a90076o669To670o669To670o669l335o669Tl335To669l335l334l335T%l334
10297b83446%l335%YL335%L334%L335TL334L335TL334L335TL334L335O669L335TO669
10293.1b26757L335O669L335O669TL335O669L335O669O670L334O670L334O669L335
10290.9a50060L335O669L335L334L335TL334L335T%L334%L335%TL335%S2L334%TL335
10286.3a00040L335%L334L335TL334L335O669L335O669L335O669O670L334O670O669
10284c0012O669O670O669TL335O669O670L334O670O669TO670L334O670L334O670L334
10281.6F6693L335O669L335T%L334L335%Xl335l334l335Tl334l335o669o670o669To670
10278.1C6681o669j0004To669o670j0004S3o669j0004To669Tj0004o670o669To670
10274.1b10084o669Tl335o669l335To669l335l334l335Tl334l335%l335l334%l335
10271.5b76777%l335%Tl334%Tl335%Ul335%sL335%TL335%L334L335T%L334L335O669
10266.7b60104L335TL334O670L334L335O669L335O669L335O669L335O669O670L334
10264.6a90076O670O669L335O669TL335O669TL335O669O670L334O670O669L335O669
10262.3a00040O669O670O669L335O669TO670O669TO670O669TO670O669TL335O669O670
10259.7A3339O669TO670O669L335O669TL335O669L335TL334L335%L335%L334%Wl334
10256.4H3367%l335%l335%l334l335T%l334l335%l335l334%l335%l335%Tl334%WL334
10252.5D6685%TL335%L335L334L335%L335L334O670L334L335TL334L335O669L335TL334
10249.6A06709L335TL334L335TL334%L335%L335%L334%Xl334%Tl335%l335l334%l335
10245.7A20048l335l334%l335Tl334l335Tl334o670l334l335To669l335o669l335o669
10243.1E0020l335o669l335o669Tl335o669o670o669%o669o670o669l335o669To670
10240.7d3351l334o670o669l335o669Tl335o669l335o669o670l334o670l334o670l334
10238.4a26717o670l334l335o669l335Tl334l335o669l335%l334l335T%l334%Tl335
10235.6a86741%TL335%TL334L335%L335L334L335TO669L334L335O669L335O669L335
10232.9a30052O669L335O669O670L334O670L334O670L334O670L334O670L334O670L334
10230.7e3355L335TO669L335L334L335O669L335TL334L335O669L335%L335L334L335
10228.3A0004O669L335TL334O670L334L335O669L335TO669L335L334O670L334L335
10226H0032O669L335TL334L335O669L335TL334L335TL334%L335T%L334L335%L335%
10223A43391%L334%WL335%S1L335%TL334L335L334%O670L334L335TO669TO670L334
10218.1B03414O670J0004O669TJ0004O670J0004TO669J0004S3O669J0004TO670J0004
10214.2D50180O669TJ0004O670O669L335O669TL335O669L335TL334L335%L334%L335
10211.6E33546%Vl335%Tl334l335%l334l335Ul334l335o669l335l334o670l334o670
10208.4D73522l334o670o669To670o669To670j0004o669j0004o669j0004o670j0004
10206.3C63478j0004o669j0004Vo669j0004Uo670j0004To669j0004o669j0004o670
10203.7B03414j0004o669To670o669j0004o669To670l334o670o669To670o669l335
10201.4I6705o669Tl335o669o670o669l335o669Tl335o669o670o669l335o669Tl335
10198.9@l335o669l335o669Tl335o669l335o669l335To669l335l334l335Tl334l335
10196.3h0032l335l334l335Tl334l335%l335l334%l335T%l334%l335T%l334%Tl335
10193.2a30052%l335%l334%l335%l335l334%l335T%l334l335l334l335Tl334l335Tl334
10190a83406l335o669l335To669l335l334o670l334o670l334l335o669l335Tl334o670
10187.6b60104l334l335Tl334l335%l335l334l335%l335%l334%Tl335%S1L335%TL334
10183.1b90116%TL335%L335%L334%L335T%L334L335TL334%L335TL334L335TO669L335
10179.8b33426L334L335TO669L335O669L335O669L335O669TL335O669O670L334O669
10177.5a53395O670L334O670O669TO670L334O670O669L335O669TL335O669L335O669
10175.2f3359L335O669L335TL334L335O669L335%L335L334L335%L335%L334%S0l334
10171.3a6673%Tl335%l335l334%l335T%l334l335%l335l334l335%l335%l334%Tl335
10168f0024%UL335%TL334%L335T%L334L335TL334L335TO669L335L334L335TL334L335
10164.5@L335L334L335%L335L334L335%L335L334%TL335%Yl335%Tl334%l335%l335
10160.5A6673%l334l335T%l334l335%l335l334l335Tl334l335To669l335l334o670
10157.8d3351l334l335o669l335o669o670l334o670l334o670o669l335o669To670l334
10155.5a26717o670l334o670o669l335o669l334o670l334l335To669l335l334l335
10153.3a96745l335l334l335%l335l334l335%l335%l334%l335%Tl335%Tl334%S1L334
10148.8b30092%TL335T%L334L335TL334L335O669L335O669L335O669O670O669UO670
10146a46725J0004O669J0004TO669J0004VJ3339J0004S1O669J0004TO670O669TJ0004
10141.9A16713L335O669O670O669L335L334L335TL334L335L334L335%TL335%Zl335
10138.5A66733%Ul335%Tl334%l335%Tl334%Ul335%Tl335%Xl334%sL334%ZL335%WL335
10131.1A53395%UL334%TL335%L334%L335%L335L334%L335TL334%L335TL334%L335TL334
10127.4B03414%L335T%L334%L335%UL335%Ul335%Ul335%l334l335%l335l334l335Tl334
10123.4A90076l335Tl334l335o669l335Tl334o669l335o669l335o669l335o669o670
10121.1A16713l334o670o669l335o669To670l334o670o669Tl335o669o670l334o670
10118.7B6677l334o670l334o670l334l335Tl334l335Tl334l335%l335l334%l335%l335
10116c3347%ZL335%L335%L334%L335%L335L334%L335T%L334L335%TL335%L334%TL335
10111.4A0004%L335%TL334%L335%TL335%L334%L335%L335%L334%L335TL334%L335TL334
10107.7E6689L335%L335L334L335T%L334L335T%L334%L335%L335%Yl335%l335%l334
10103.6H3367l335%l335l334l335Tl334l335o669l335To669l335o669To670l334o670
10101F669o669l335o669To670j0004o669To670j0004o669To670o669j0004o669o670
10098.6a13379o669Tl335o669o670l334o670l334o669l335Tl334l335Tl334l335Tl334
10096a93410l335Tl334l335Tl334l335Tl334l335o669l335To669l335o669Tl335o669
10093.3b73442o670l334o670o669To670l334o670o669l335o669l335l334l335Tl334
10091c53474l335%l335%VL335%L335L334L335O669L335O669L335O669O670O669TO670
10087.9b93450O669TO670O669TO670O669TO670O669TL335O669O670L334O670L334O670
10085.4a83406L334O670L334L335O669L335L334L335TL334L335TL334L335TL334L335
10082.9a20048L335L334L335TL334L335T%L334L335TL334O670L334L335TL334L335
10080.3f0024L335L334L335TL334O670L334L335TL334O670L334L335O669L335TL334
10077.9F669O670L334O670O669TO670O669TO670O669TO670J0004O669J0004O669J0004
10075.4A26717O670J0004TJ0003O670J0004TO669J0004TO669J0004TO670O669J0004
10073.1B66773O669O670O669TO670O669L335O669L335L334O670L334L335T%L334L335
10070.7C46805%TL335%Tl335%Tl335l334%l335o669l335To669Tl335o669o670j0004
10067.6B83446o669Tj0004o670j0004To669j0004Vo669j0004To669j0004o670o669
10065.1A30052j0004o669o670o669l335o669l335l334o670l334%l335T%Tl334%TL334
10062.3F6693%TL335%L335%L334%L335T%L334L335%L335L334%L335%L335%L334%L335
10058.9A10044%UL335%Yl335%Ul335%Tl334%l335%l335%l334%l335%l335%Tl334%Tl335
10053.8H0032%XL335%TL334%TL335T%L334L335%L335L334L335T%L334L335TL334L335
10049.8A30052%L335L334%L335T%TL334%TL335%Ul335%Tl334%l335Tl334l335Tl334
10046.1A23383l335o669l335o669l335o669l335o669o670o669Tl335o669o670o669
10043.9D0016o669o670o669l335o669Tl335o669l335o669o670l334o670o669l335o669
10041.6e0020o669o670l334o670o669l335o669To670l334o670o669Tl335o669o670
10039.3a43391o669l335o669Tl335o669Tl335o669l335o669l335o669l335Tl334l335
10036.8b26757l335l334%l335%Tl335%L335%TL335%L334L335TL334L335O669L335O669
10033.8b00080L335O669L335O669O670O669UO670O669TO670O669TO670O669J0004O669
10031.2h3367O670O669TO670O669TO670O669L335O669TL335O669L335TL334L335TL334
10028.5A6673L335TL334L335T%L334%L335%L335%L334%L335%TL335%L334%L335%L335
10025F3359L334%L335%L335%L334%L335%L335%Zl335%l335l334%l335Tl334o670l334
10020.9E3355l335To669l335o669l335o669l335l334o670l334l335Tl334l335To669
10018.4b0008l335l334l335%l335l334l335T%l334l335T%l334l335T%l334l335Tl334
10015.4g6697l335%l335l334l335Tl334l335T%l334l335T%l334l335%l335%l334%l335
10012.2a30052%Ul335%S1L335%VL335%WL334%S2l334%Ul335%Tl335%l334%l335T%l334
10004.4a46725%l335T%l334%l335%l334%l335%Ul335%UL335%TL335%L334%L335L334
10000.6a53395L335T%O669L335L334L335TO669L335L334O670L334O670L334O670O669
9998.1h0032L335O669L335O669TL335O669O670L334O670L334O670O669L335O669%O669
9995.7F669L335O669L335TO669L335O669L335L334L335O669L335TO669L335L334L335
9993.2H0032L335L334O670L334L335TL334L335%L335L334L335%L335%L334%TL335%
9990.3A30052%Ul335%Tl334%Tl335T%l334l335%l335l334l335Tl334l335Tl334l335
9986.9H0032l335l334o670l334l335o669o670l334o670o669To670o669To670o669j0004
9984.4b0008o669j0004To670j0004S0j0003j0004o670j0004To669j0004o669o670o669
9981b36761o669l335o669l335o669l335Tl334%l335%l335%XL335%UL335%UL334%VL335
9976.4b66773%sL335%WL334%UL335%L335%L334L335%L335L334%L335TL334L335TL334
9971.3b20088L335O669L335TL334O670L334L335O669L335O669L335O669TL335O669
9969a43391O670O669TO670O669TO670J0004O669TJ0004O670J0004O669J0004TO669
9966.6a3339J0004O670O669J0004UO669J0004O670J0004TO669TJ0004O670O669TO670
9964A33387O669TL335O669L335O669L335L334L335%L335L334%TL335%Vl335%Ul334
9960.5A80072%l335%Tl335%l334%l335%Tl335%l334%Tl335%Tl334%Tl335%Tl335%l334
9956.5A43391%Tl335%l335%l334%l335%l335%Tl334%Tl335%Ul335%Vl334%Vl335%Ul335
9951.5A06709%Tl334%Tl335%Tl335%Ul334%VL334%TL335%L335%L334L335%L335L334
9947.3A16713L335TL334L335TL334L335TL334L335TL334L335L334%L335TL334%L335
9944.4A76737L335%L334%L335%TL335%S2l335%l335%l334%l335%l335l334%l335T%
9939.5A63398l334%l335l334%l335%l335%Tl334%Ul335%sL335%Vl335%Wl335%Ul334
9933.8A33387%Tl335%Tl335%Vl334%VL334%VL335%UL335%UL334%Xl334%Tl335%l335
9927.9A26717%l334l335%l335l334l335Tl334l335Tl334l335Tl334l335Tl334l335
9925.1G0028%l335l334l335Tl334l335Tl334l335Tl334l335Tl334l335Tl334o670l334
9922.3C335l335Tl334o670o669l335o669l335o669Tl335o669l335o669l335To669l335
9919.7h3367l334l335Tl334%l335T%Tl334%ZL334%TL335%L335%L334%L335T%L334L335
9915.1h0032L335L334L335TL334L335TL334L335TO669L335O669L335O669L335O669
9912.6a0004L335O669%O669L335O669L335O669L335O669L335TL334L335TL334%L335
9910F0024%Yl335l334%l335Tl334l335o669l335To669l335o669l335o669l335l334
9906.6f669o670o669l335o669l335o669Tl335o669l335o669l335To669l335l334l335
9904.1i0036l335%l334l335%Tl335%UL335%TL335L334%L335TL334O670L334L335O669
9900.8f3359O670L334O670O669TJ0004O670O669TO670O669J0004TO669J0004TO670
9898.4F3359J0004TO669J0004TO669J0004O670J0004O669TJ0004O669O670O669L335
9896.1A90076O669TL335TL334L335TL334L335%TL335%Tl335%Tl335l334l335%o669
9892.9B10084l335Tl334o670l334o670o669Tl335o669To670j0004o669To670o669To670
9890.2I6705j0004o669To670o669To670o669To670o669l335o669Tl335Tl334l335o669
9887.4a6673l335Tl334l335Tl334l335Tl334l335Tl334l335%l335l334l335T%l334
9884.5g6697l335%l335l334%l335T%l334l335%l335%l334%l335%Ul335%S1L335%UL335
9879.4a06709%TL334%L335%TL335%L334%L335%L335%L334%L335%L335%L334%L335%
9875.8g0028%TL335%Wl335%Ul335%l334l335%l335l334l335Tl334l335To669l335l334
9871.9a16713o670l334l335o669l335o669l335o669l335o669l335o669l335l334o670
9869.7a90076l334l335Tl334l335T%l334%l335%YL335%L334%L335TL334%L335TL334
9865.7a90076L335T%L334L335T%L334%L335%TL335%Yl335%Ul335%Ul334%S1L334%TL335
9859.3a66733%L335%L334%L335L334%L335TL334%L335TL334%L335TL334%L335TL334
9856a13379%L335TL334%L335TL334L335TL334L335TL334L335TL334O670L334L335O669
9853d3351L335O669O670L334O670O669L335O669L335O669TL335O669O670O669L335
9850.7D3351O669TO670L334O670O669L335O669TL335O669L335O669L335O669L335O669
9848.3A36721L335TO669L335L334L335L334L335%L335L334%L335%Xl335%l334%l335
9844.8A66733l335l334l335l334l335o669l335To669l335o669To670l334o670o669
9842.5I0036o669o670o669To670o669To670o669To670o669Tl335o669l335o669o670
9839.9b3343l334o670l334o670l334l335Tl334l335Tl334l335T%l334%l335%Tl335
9837h3367%ZL335%UL335%TL334%UL335%Xl335%Tl334%l335T%l334l335Tl334l335Tl334
9831.1a06709l335To669l335l334l335Tl334o670l334l335Tl334%l335l334%Tl335
9828.4a66733%TL335%TL334L335L334L335O669L335O669O670O669TO670O669J0004
9825.8i0036O669J0004TO670J0004WO669J3339J0004XJ3338J0004YO669J0004TO670
9821.6A90076J0004O669TJ0004O670O669TL335O669O670L334L335TL334L335T%L334
9819B83446%Vl334%l335T%l334o670l334l335To669l335o669l335l334o670l334o670
9815.9B13418l334l335Tl334l335Tl334%l335%Tl335%UL335%TL335%TL334%L335%TL335
9812B00080%Wl335%l335l334%o670l334l335o669l335o669To670o669j0004o669j0004
9808.8A13379o670j0004sj3338o670j0004Tj3338j0004Uj3339j0004Wo669j0004To669
9804.8a63398o670j0004o669Tl335o669l335To669%l335l334%WL334%L335TL334L335
9801.5b06749L335O669L335O669TO670O669UO670O669J0004O669J0004O670J0004TO669
9798.9h0032J0004YO669O670J0004YO669J0004TO669J0004O670O669J0004O669O670
9795.1A53395L334O669O670L334O670L334L335O669L335%L335L334L335%L335%L334
9792.7B13418%TL335%UL335%UL334%TL335%TL335%TL334%UL335%VL335%Vl335%Vl335
9787.1B33426%Tl334%Tl335%l335%Tl334%l335%Tl335%Tl334%l335%l335%l334%l335
9783.2A96745%l335%l334l335%l335l334%l335Tl334l335%l335l334l335l334l335
9780.5A50060l335%l334l335Tl334l335Tl334l335o669l335Tl334l335o669l335Tl334
9777.7H3367o670l334o670l334l335o669l335o669o670l334o670o669l335o669Tl335
9775.4@l335o669To670l334o670o669To670o669l335o669To670l334o670l334o670
9772.8a03375o669l335l334o670l334l335Tl334l335Tl334l335%l335%l334%l335%
9770.1a60064%YL335%TL334%TL335%L335L334%L335T%L334L335T%L334L335TL334%
9765.8a13379L335TL334L335TL334%L335TL334L335%L335L334%L335%TL335%sl335
9761.6g0028%Tl335%l334%l335T%l334l335%l335%l334l335%l335%l334%l335%Ul335
9757.9a13379%WL335%TL335%TL334L335%L335L334L335TL334%L335TL334O670L334
9754.3f3359L335TL334L335T%L334L335TL334L335%L335L334L335T%L334L335TL334
9751.2c335L335%L335L334L335O669L335O669L335O669L335O669O670O669TO670L334
9748.8G6697O670O669TO670O669L335O669L335O669L335L334O670L334%L335T%L334
9746.2A56729%Wl334%l335%l335%l334l335%l335l334l335T%l334l335%l335l334%
9742.6A13379l335T%l334%l335%l335%l334%Tl335%Vl335%YL335%VL335%TL334%L335
9737.4A00040%L335%L334L335%L335L334L335T%L334L335O669L335TL334L335TL334
9734.5A56729L335L334L335TL334L335T%L334%L335%Vl335%l334%l335Tl334l335o669
9731.1A60064l335l334o670o669l335o669Tl335o669o670o669l335o669Tl335o669
9728.8G3363l335o669l335Tl334o670l334l335Tl334%l335Tl334%l335T%l334%l335
9725.8A0004%l335%l334l335%Tl335l334l335Tl334l335Tl334o670l334o670l334o670
9722.9e3355l334o670o669Tl335o669o670o669l335o669Tl335o669o670l334l335o669
9720.4a46725l335Tl334l335l334l335Tl334%l335%l335%l334%Ul335%S6l335%Vl334
9714.7a93410%Tl335%l335%l334%l335Tl334l335Tl334l335Tl334l335o669l335To669
9711.5b56769l335l334o670l334l335Tl334l335Tl334l335T%l334%WL334%L335TL334
9708.1b90116L335TO669L335O669TO670O669TO670O669TO670O669TO670O669TO670
9705.3a73402O669TL335O669L335O669L335L334L335TL334L335%L335%TL334%Wl334
9702a16713%Ul335%Ul335%S1L335%TL335%L334L335%L335L334%L335TL334%L335TL334
9696.7h3367L335T%L334L335TL334%L335TL334L335%L335L334L335%L335L334L335
9693.8c0012L335%L334L335TL334L335%L335L334L335%L335L334L335TL334L335TL334
9690.9B6677%L335TL334%L335%L335%Yl335%l335l334l335T%l334o670l334l335Tl334
9686.9C335l335%o669l335Tl334l335Tl334l335Tl334l335Tl334l335Tl334l335Tl334
9683.9f6693%l335Tl334l335T%l334l335T%l334%l335%Tl335%VL335%TL335L334%L335
9679.8i0036L335L334L335TL334O670L334L335O669L335TO669L335L334O670L334L335
9677.4b0008O669L335TL334L335%L335L334L335TL334L335T%L334L335TL334%L335
9674.5D0016L335L334%L335TL334L335%L335L334L335%L335L334%L335%L335%L334
9671.6H6701%TL335%Yl335%Tl334%l335%l335l334%l335Tl334l335Tl334l335o669
9667.6D3351l335Tl334o670l334l335o669l335To669%o669l335Tl334o670l334l335
9665c0012l335l334l335Tl334%l335%l335%YL335%L335L334L335TL334L335TL334L335
9661.1b0008O669L335O669L335TO669TL335O669O670O669TO670L334O670O669TO670
9658.5H3367O669TO670L334O670O669L335O669L335O669L335L334O670L334L335L334
9656.2A63398L335TL334L335T%L334L335TL334L335%L335L334L335TL334%L335TL334
9653.2B23422L335TL334L335%L335L334%L335T%L334%TL335%Vl335%Tl334%l335%l335
9649.3B43430l334l335Tl334l335Tl334l335o669l335o669l335o669l335o669o670
9647A73402l334o670o669Tl335o669To670l334o670o669l335o669l335o669l335l334
9644.6H3367o670l334%l335Tl334%Tl335%XL335%TL334%L335T%L334L335%L335L334
9640.5H6701L335TL334L335O669L335TO669L335O669L335O669TO670O669UO670J0004
9637.8A90076O669TJ0004O670O669TJ0004O670O669TO670O669TO670L334O670L334
9635.4C03454L335O669%L335T%L334%Vl334%l335%l335l334l335Tl334o670l334o670
9632B83446l334o670o669l335o669To670o669j0004o669o670j0004o669Tj0004o670
9629.7A73402o669j0004o669j0004o669o670j0004o669To670j0004o669To670o669
9627.6F0024o669o670o669To670o669To670o669l335o669To670o669To670o669l335
9625e3355o669Tl335o669l335o669l335o669l335Tl334l335Tl334%l335T%l334%sL334
9620.8a23383%L335%L335%L334%L335%L335L334%L335%L335%TL334%S2l334%Wl335
9615.5a00040%YL335%UL334%TL335%L335L334%L335T%L334L335TL334L335%L335L334
9611.2e3355L335%L335L334%L335%sl335%l334%l335T%l334l335T%l334l335T%l334
9606.7g6697l335%Tl335%YL335%L335%L334L335TL334O670L334L335O669O670L334
9603.1c3347O670O669TO670O669L335O669TO670L334O670O669TO670O669L335O669
9600.7G0028L335O669L335O669L335L334L335TL334L335TL334L335%L335L334L335
9598.2A30052%L335L334%L335%L335L334L335%L335L334%L335L334L335%L335L334
9595.5A73402%L335T%L334%L335%UL335%Vl335%Ul335%l334%Tl335%l335%Tl334%Ul335
9590.6A66733%YL335%Zl335%Tl335%l334l335l334l335To669l335o669l335o669Tl335
9585.8A10044o669o670o669Tj0004o670o669To670j0004o669To670j0004o669l335
9583.5c335j0004o669To670j0004o669To670j0004o669To670o669To670j0004o669
9581.1a30052o669l335o669o670o669Tl335o669l335o669l335l334o670l334l335Tl334
9578.6b13418%l335%l335%ZL335%L335%L334L335TL334%L335TL334L335O669L335TL334
9574.5a70068O670L334L335O669TL335O669O670L334O670O669TO670O669J0004O669
9572.2g3363O670O669J0004O669J0004O670O669J0004O669O670O669J0004O669O670
9570.1C3347J0004O669TO670J0004O669TO670O669TL335O669O670O669L335O669L335
9567.7A43391O669L335L334O669L335TL334L335TL334L335%L335L334%L335%TL335
9565B00080%Yl335%Tl335%Tl334%l335T%l334l335%l335l334l335%l335l334l335l334
9560.8A53395l335Tl334l335o669l335Tl334o670l334o670l334l335o669o670l334
9558.5H3367o670l334o670l334o670l334o670l334o670o669l335o669l335o669l335
9556.3F669o669%o669l335o669l335o669o670l334o670l334o670l334o670o669l335
9554g3363o669l335o669l335o669l335o669l335o669l335l334o670l334o670l334l335
9551.7a50060o669l335l334l335Tl334l335Tl334l335%l335l334%ZL334%L335%L335
9548a83406L334L335TL334%L335TL334L335L334L335TL334%L335T%TL334%Zl334%l335
9543.7a40056%l335%l334%l335T%l334%Tl335%WL335%TL334L335TL334L335TO669L335
9539.6a26717O669L335O669TO670O669TO670O669J0004O669O670O669J0004O669O670
9537.3a6673J0004O669L335O669TO670O669TO670O669TL335O669L335TL334L335TL334
9534.6H6701%L335%Xl335%l334%l335Tl334l335Tl334l335o669l335Tl334o670l334
9531C3347l335o669l335o669l335Tl334l335Tl334l335o669l335Tl334l335Tl334l335
9528.3d0016l335l334l335Tl334l335Tl334l335o669l335Tl334l335o669l335To669
9525.7a10044l335l334o670l334l335o669l335To669l335l334l335l334l335T%l334
9523.2a73402l335%l335%YL335%L335%L334L335%L335L334L335L334L335TL334L335
9519.6a40056L335L334L335O669L335TL334L335TO669L335L334L335TL334L335TL334
9517g3363L335TL334L335TL334L335TL334L335TL334%L335TL334L335TL334L335TL334
9513.9c335L335TL334L335TO669L335L334O670L334L335O669L335O669L335O669L335
9511.4G0028O669L335O669L335TO669L335L334O670L334L335TL334L335TL334L335
9509A40056%L335L334%TL335%Vl335%l334%l335Tl334l335Tl334l335o669l335o669
9505.5A03375o670l334o670o669To670o669To670l334o670o669To670o669Tl335To669
9502.8a0004l335o669l335o669l335l334l335Tl334l335Tl334%l335%Tl335%L335%
9499.9f0024%L335L334%L335TL334O670L334O670L334O670L334O670O669L335O669
9497.5A0004O669O670L334O670O669TO670O669L335O669TL335O669L335TO669L335
9495A03375L334L335TL334L335TL334L335%L335L334L335T%L334L335TL334L335%L334
9492A63398L335TL334%L335TL334%L335T%L334%L335%UL335%Wl335%Tl335%l334%l335
9487.5A86741l335%l334l335T%l334l335T%l334l335%l334%l335%l335%Tl334%Vl335
9483.8A40056%Ul335%Ul334%Tl335%l335%l334l335%l335l334%l335Tl334l335Tl334
9480I3371l335Tl334l335Tl334o670l334l335Tl334o670l334l335o669l335To669l335
9477.3A6673l334o670l334l335To669Tl335o669o670l334o670o669To670o669To670
9474.7h3367o669To670o669j0004o669o670o669j0004o669j0004o669o670j0004o669
9472.5a96745j0004o669j0004o670o669Tj0004o670o669To670o669l335o669l335o669
9470.2c06789l335l334l335Tl334l335%l335%XL335%L335L334%L335TL334L335TL334
9466.6c00120L335O669L335TO669L335O669L335O669L335O669L335O669TL335O669
9464.3b20088O670L334O670L334O670O669L335O669L335L334O670L334L335L334L335
9462.2a50060L335L334L335TL334L335%L335L334%L335%L335%L334%L335%TL335%TL334
9458.9a03375%TL335%UL335%XL334%VL335%TL335%TL334%L335TL334%L335TL334L335
9454f0024O669L335TL334O670L334O670L334O670L334O670L334L335TL334O670L334
9451.5A6673L335TL334L335TL334%L335%Vl335%l334l335Tl334l335o669l335o669
9448.4C335l335o669o670o669Tj0004o670j0004o669Tj0004o670o669j0004o669o670
9446.1a13379o669To670o669Tl335o669l335o669l335l334l335Tl334l335%l335%l334
9443.3a93410%Vl335%L335%VL334%L335%L335%L334%L335T%L334L335TL334L335L334
9439.3a53395L335TL334L335TL334L335TL334L335O669L335TL334L335O669L335TL334
9436.6h3367L335TL334L335TL334L335T%L334%L335%TL335%Ul335%Ul335%Tl334%l335
9432.5f0024%Tl335%S0L335%L335L334%L335TL334L335TL334L335TL334L335TL334
9428.2a3339L335TL334L335%L335L334%L335TL334%L335TL334%L335%L335L334%L335
9425D0016%L335%L334%TL335%TL335%Zl335%Ul335%Tl334%Tl335%ZL335%TL334%L335
9418.9E0020L335L334L335TL334L335TL334L335O669L335TO669L335L334O670L334
9416.4A16713L335O669L335TO669L335L334L335TL334L335O669L335%L334L335TL334
9413.8A83406L335TL334L335TL334%L335TL334L335TL334L335TL334L335TL334L335
9410.9B46765L335L334L335T%L334L335%L335%L334%L335%TL335%UL334%UL335%TL335
9407B90116%TL334%L335%L335%L334L335%L335L334L335%L335L334L335%L335L334
9404C33466L335%L335%L334L335%TL335%Yl335%Tl335l334l335%l335o669l335l334
9400.1C20128o670l334o670o669To670o669Tj0004o670j0004Wj3338j0004j3339j0004
9397.4A56729j3338j3339Tj3338j3339Tj3338j6674j3338j3339Tj3338j3339Tj3338
9395.2d6685j3339Tj0004j3338j3339j0004Wo669j0004o669o670o669l335o669l335
9392.7b10084l334l335%l335%l334%UL334%TL335T%L334L335TL334L335TO669L335
9389.3a83406L334O670L334L335O669L335O669L335L334O670L334L335O669L335TL334
9387a13379O670L334L335TL334%L335TL334%L335%L335%L334%L335%TL335%VL334%
9383.3f3359%WL335%Vl335%Wl334%Ul335%Ul335%YL335%L335%L334L335TL334L335
9377.4e0020L335O669L335O669TL335O669O670O669L335O669TJ0004O670O669TO670
9374.9E3355J0004O669TO670O669TO670O669L335O669L335O669L335L334O670L334
9372.6A46725L335TL334%L335L334L335%L335%L334%L335%L335%TL334%TL335%TL335
9369.2A90076%Yl335%Tl335%l334l335T%o669l335l334l335o669l335o669To670o669
9365.4A20048o669o670o669Tj0004o670j0004o669j0004To669j0004To670o669j0004
9363.1a0004j0004o669j0004o670j0004To669Tj0004o670o669To670o669Tl335o669
9360.7a36721l335o669l335Tl334l335l334%l335%l335%XL335%TL335L334%L335L334
9357.1a53395L335TL334L335O669L335O669L335O669L335O669O670O669TO670O669
9354.8g0028O669O670O669J0004O669O670J0004O669TO670O669TJ0004O670J0004O669
9352.5E0020O669O670J0004O669TO670J0004O669TO670O669TO670O669L335O669UL335
9349.8A76737O669L335TO669L335L334L335T%L334L335%Yl335%l334%l335Tl334%l335
9345.9A96745l335%l334l335%l335%Tl334%UL334%TL335T%L334L335TL334L335TO669
9342.3B16753L335L334L335O669L335TO669L335L334L335TL334L335%L335L334%TL335
9339.5B76777%Wl335%Tl334%l335%l335%l334l335%l335l334%l335T%l334l335%l335
9335.6B33426l334l335%l335l334%l335Tl334%l335T%l334l335%l335%l334%l335%
9332.5A86741l335%Ul334%T2l335%Tl335%l334%l335T%l334l335l334o670l334l335
9326.3A40056l335o669Tl335o669o670o669To670o669To670o669j0004o669o670j0004
9323.8B6677o669Tj0004l335j0004o669o670o669Tj0004o670o669l335o669To670l334
9321.4h6701l335o669l335Tl334l335Tl334l335%l335%l334%Tl335%YL335%UL334%
9317.2a23383L335%L335%L334L335%L335L334%L335T%L334L335%L335%L334%L335%
9314.1h0032%Xl335%l334%l335Tl334l335To669l335l334o670l334o670o669To670
9310.6a53395o669Uo670o669To670j0004o669Tj0004o670o669j0004o669o670j0004
9308.2b80112o669To670j0004o669To670o669l335o669Tl335o669l335o669l335Tl334
9305.6c83486l335Tl334l335T%l334l335%l335%l334%l335%Tl335%Vl334L334%VL335
9301.5d16833%L335%L334L335TL334L335TL334L335O669L335TL334O670L334O670L334
9298.8c50140L335O669L335TO669L335L334L335TO669L335L334L335TL334L335TL334
9296.2b80112L335TL334L335TL334O670L334L335TO669L335O669L335O669TL335O669
9293.6b00080O670O669TO670O669UO670O669TO670O669TO670O669TO670O669L335O669
9290.7g0028O669L335TO669L335L334L335TL334%L335%L335%Zl335%l335%Tl334%l335
9286.6d0016%l335%Vl334L334%UL335%L335L334L335TL334L335TL334O670L334L335
9283.1@O669L335O669O670L334O670O669L335O669TL335O669L335O669L335TO669L335
9280.5I3371L334L335O669L335TL334L335TL334L335%L335L334L335TL334%L335TL334
9277.6A56729%L335L334L335%L335L334%L335T%L334%L335%L335%L334%L335%S1l335
9273A93410%l334%l335%l335l334%l335T%l334l335T%l334l335%l334l335T%l334l335
9269.6A40056l335l334%l335Tl334l335Tl334o670l334l335To669l335o669To670o669
9266.8F0024l335j0004o669To670j0004o669j0004l335j0004To669j0004Vo669j0004
9264.2h6701j0004o670j0004To669Tj0004o670o669Uo670l334o670l334l335Tl334
9261.7b03414l335T%Tl334%VL334%TL335%L335%L334L335%L335L334%L335%L335L334
9257.9a80072%L335%TL335%TL334%TL335%TL335%TL334%L335%L334%L335T%L334L335
9254a40056L335L334L335TL334L335TO669L335L334O670L334L335O669O670L334O670
9251.6f6693O669L335O669TO670O669TO670J0004O669L335J0004O669J0004O669J0004
9249.3D6685J0004O670J0004TO669J0004TO669J0004O670J0004O669UO670O669TO670
9246.7A90076O669L335O669L335O669L335L334L335TL334L335TL334L335%L335L334
9244.2B53434%L335%L335%L334%L335%TL335%L334%TL335%L335%L334%TL335%L335
9240.6B90116%L334%L335T%L334%TL335%L335%L334%TL335%UL335%TL334%TL335%TL335
9236.3C30132%L334L335%L335L334L335TL334L335TL334L335O669L335O669L335O669
9233.7C93490O670L334O670O669J0004O669O670J0004O669J0004VJ3338J0005J3338
9231.4E33546J0004J3339J6673J3339J3338J6674J6673J3339J6673K0008J6673J6674
9229.7G16953K0008J6673K0008VK3342K0008K3343TK0008K3342K6678K3342K3343K6677
9227.4A067092K6678K6677TK6678K6677L0012WL3346L0012L3347TL3346L3347L3346
9224.9A580630L6682L3346L6682L3346L3347L6681L3347L3346L3347TL3346L0012TK6678
9222.9B044149K6677TK3343K0008TJ6673J3339J3338O670O669T%Tl334o669j0005j0004
9220.5B194208j6673j3338k0009k0007k0008k3343k6677k3343k6677l0012k6678l0012
9218.8A917431l0012Tl0011l0012Zk6678l0012k6677Uk6678k6677k3343k6677k3343
9215.7A323861k3342k3343Tk0008k3342k0008Vj6673k0008j6674j3338j6674j6673
9213.6A030411j3339j3338j0004j3339j0004Wo669o670o669To670l334o670l334l335
9211H80351o669l335Tl334l335Tl334l335l334l335Ul334o669l335To669l335o669
9208.3H03654o669l335o669o670o669j0004o669j0004o670j0004Yj3338j0004j3339
9205.5F33586j0004j3339j0004j3338j3339j0004j3339j3338j0004j3339j3338j0004
9203.8D90196j3339j0004j3339j0004Tj3338j0004Xo670j0004o669j0004o669o670
9201.2C13458o669To670o669Tl335o669l335o669l335To669l335l334l335Tl334l335
9198.6B26757%l335l334%l335T%l334%Tl335%Tl335%Vl334%T4L334%XL335%UL335%
9190.5B10084%TL334%TL335%TL335%UL334%UL335%S2l335%Wl334%Wl335%Ul335%Tl334
9183.5B10084%l335Tl334%l335Tl334o670l334l335o669l335o669To670l334o670o669
9180.8A30052o669o670o669Tj0004o670o669To670l334o670o669To670l334o670l334
9178.3B3343o670l334l335o669l335%l335%l334l335%l335%WL335%L335L334L335%
9175@L335L334O670L334O670O669TO670O669TJ0004O670J0004O669J0004UO669J0004
9172.3A36721J0004ZO669J0004UO670J0004O669TJ0004O670O669L335O669TL335TL334
9168.7C33466L335TL334%Wl334%l335Tl334l335o669l335o669o670o669To670o669
9165.5B76777j0004o669j0004To670j0004Yj0003j0004Vo670j0004Uo669j0004o669
9162E3355j0004o670o669To670o669Tl335o669l335To669l335l334l335%l335l334
9159.5c6681%l335%S0L335%TL334%L335%L335L334L335T%L334O670L334L335%L335
9155.1C335O669L335L334O670L334O670L334L335O669L335O669L335TL334L335TL334
9152.7G6697L335TL334L335T%L334%L335%TL335%Zl335%Tl335%l334%l335%l335l334
9148.2H3367l335%l335l334l335Tl334l335Tl334l335Tl334l335Tl334%l335Tl334
9145.3B3343l335T%l334%l335%Tl335%sL335%TL335%L334%TL335%L335%L334%L335
9140.6C0012L335%L334%L335%L335%TL334%TL335%Vl335%Tl334%l335Tl334l335Tl334
9136.6B3343l335o669l335o669l335Tl334o670o669To670o669To670l334o670o669
9134.1g0028o669o670o669To670o669To670o669To670l334o670o669Tl335o669l335
9131.5a80072o669l335l334o670l334l335Tl334l335T%l334l335%Tl335%XL335%TL335
9127.8b23422%L334%L335%L335%L334%L335%L335%L334%L335%TL335%TL334%S0l334
9123a93410%Tl335%l335%l334%l335T%l334l335%l335l334%l335%Tl335%TL335%TL335
9119.1b23422%L334L335TL334L335O669L335O669L335O669O670O669L335O669UO670
9116.6a36721O669TO670O669J0004O669O670O669TO670O669TO670O669TO670J0004
9114.1a6673O669TL335O669O670J0004O669TJ0004O670O669TJ0004O670O669TO670
9111.7A03375O669TO670O669TO670L334O670L334O669L335TL334L335%L335L334%Zl334
9107.9A80072%l335Tl334l335Tl334l335l334l335o669l335o669l335o669l335o669
9105.5A13379o670l334o670o669Tl335o669o670o669l335o669To670o669Tl335o669
9103A3339o670o669l335o669l335o669To670l334o670l334o670l334o670l334l335
9100.7g0028l335l334l335T%l334%l335%S1L335%UL334%WL335%S0L335%WL334%TL335
9093.5g0028%L335%L334L335T%L334L335O669L335TL334O670L334O670O669TL335TO669
9090.5A0004O669J0004O670O669TJ0004O670O669J0004O669O670J0004O669TO670O669
9088.2A30052O669O670O669TL335O669L335L334L335TL334L335%L335%Wl335%l335
9085A83406%l334l335Tl334l335To669l334o670l334o670o669l335o669To670o669
9082.4A00040o669o670o669Tl335o669o670o669To670l334o670o669l335o669l335
9080.1F669l334l335Tl334l335T%l334l335T%l334%l335%Tl335%Vl334%T6l335%S4L335
9070.9c6681%L334%L335%L335L334L335TL334L335TL334L335%O669L335TO669L335
9068B3343L334O670L334O670L334O670L334L335O669L335O669L335O669L335TO669
9065.7A00040L335L334L335O669L335TL334L335TL334L335TL334%L335T%L334%L335
9062.9A60064%TL334%UL335%Wl335%Ul334%l335%l334l335T%o669l335l334l335o669
9058.7A23383l335o669l335o669o670o669To670j0004o669Tj0004o670j0004To669
9056.4A0004j0004o669j0004S0j3339j0004S2o669j0004o669j0004o670o669j0004
9051.8b96785o669o670l334o670o669l335l334o670l334%l335T%l334%WL334%TL335
9048.5c46805L335%L334L335TL334L335TL334L335TO669L335L334L335O669L335TO669
9045.7b76777L335L334O670L334O670L334L335O669L335O669L335TO669L335O669L335
9043.4b03414L334O670L334L335O669L335TO669L335L334O669L335O669L335O669L335
9041.1a30052O669O670L334O670O669TO670O669TJ0004O670O669TJ0004O670J0004
9038.8a6673O669J0004O669O670J0004TO669J0004UO669J0004TO670J0004O669J0004
9036.4A30052O669J0004O670O669UO670O669TL335O669L335TL334L335T%L334%Xl334
9032.8B20088%l335Tl334l335Tl334l335o669l335To669l335o669l335o669l334o670
9030.2A46725l334o670l334o670o669l335o669l335o669l335o669l335o669l335o669
9028G0028l335o669l335l334o670l334o670l334l335o669l335To669l335l334l335
9025.7@%l335l334l335Tl334%l335T%l334%l335%Tl335%Wl334%S1L334%XL335%UL335
9019.2b6677%TL334%L335%TL335%L334%L335%TL335%UL334%Yl334%Tl335%l335l334
9014.5a6673%l335Tl334%l335Tl334l335T%l334l335T%l334l335%l335%Tl334%YL334
9010.2f3359%TL335T%L334L335%L335L334L335O669L335TL334O670L334L335O669L335
9007.3@L335O669L335O669TO670L334O670O669TL335O669O670L334O670O669L335O669
9004.7A00040O669L335O669L335TO669L335L334L335O669L335TL334L335L334L335
9002.4A66733L335L334L335TL334L335T%L334L335TL334%L335T%L334L335%L335%TL334
8999.1B23422%sl334%l335%l335l334%l335Tl334l335Tl334l335Tl334o670l334l335
8995.1A66733l335l334l335l334l335Tl334l335Tl334l335%l335l334l335%l335l334
8992.5A13379%l335%l335%l334%l335%Tl335%l334%Tl335%Ul335%Tl334%Tl335%l335
8988.4G6697%l334%l335%l335%l334l335%l335%l334%l335%l335%l334%l335%l335
8985.1C6681%l334%Tl335%l335%l334%l335%l335%l334%l335%l335%l334%l335%Vl335
8981.1c335%Tl334%Zl335%S0l335%Tl334%Tl335%l335l334%l335%l335%l334%l335
8975.3d0016%Tl335%UL335%L335%L334L335TL334O670L334L335O669L335O669O670
8972.3A3339O669TO670O669TO670O669TO670O669TO670O669TO670O669L335O669TL335
8969.4A40056O669L335TO669L334L335TL334L335T%L334L335%TL335%Xl335%Tl335
8965.7A83406%l334%l335%l335%l334%l335%l335%l334%Tl335%l334%Tl335%l335%
8962.1A46725l334%Tl335%l335%l334%l335%Tl335%l334%Vl335%XL335%UL334%TL335
8957.2A30052%L335%L334L335%L335L334L335%L335L334L335O669L335L334L335TO669
8954.5A86741L335L334O670L334L335O669L335TL334O670L334L335TL334L335%L335
8952B50100%L334%Xl334%l335T%o669l335l334l335o669o670l334o670o669j0004o669
8948.6A80072o670j0004o669j0004Zj3338j0004Tj3339j0004Yj3339o669j0004Uo669
8944.5i6705j0004o670o669j0004l335o669Tl335o669l335l334l335Tl334%l335%Ul335
8941.7a80072%UL335%VL335%VL334%S4l334%ZL334%TL335%TL335L334%L335L334L335
8934.6a50060L335L334L335TL334O670L334L335TO669L335L334O670L334L335TL334
8932.2h3367O670L334L335T%L334L335T%L334%L335%L335%TL334%XL335%WL335%UL334
8927.3c3347%L335%L335%L334%L335%L335%L334%L335%L335%L334%TL335%S2l335%
8922.2c335l334%l335%l335%l334l335%l335l334%l335%l335%l334%Vl335%TL335%
8918.5c6681%UL334%UL335%UL335%S1l335%Ul335%Ul334%Ul335%ZL335%TL334%TL335
8911.1c0012L335%L334L335%L335L334%L335TL334%L335%TL335%L334%TL335%TL335
8907.7A3339%S8l335%Wl335%Wl334%S1L334%VL335%VL335%WL334%Vl334%Vl335%l335
8897.5F669%l334%l335%Ul335l334%l335%l335%Tl334%VL334%TL335T%L334L335%O669
8893.1F669L335TO669L335O669TL335O669O670O669L335O669TL335O669O670L334O670
8890.5A03375L334L335O669L335TL334L335TL334L335T%L334%L335T%L334%TL335%
8887.4A60064L334%L335%L335%TL334%L335%L335%L334%UL335%Yl335%Tl334%l335
8882.9A76737%l335%l334l335%l335l334%l335%l334%l335%Tl335%sL335%VL335%S0l335
8876.7A50060%Tl335%Tl334%l335%l335%Tl334l335%l335%l334%l335Tl334%l335Tl334
8873A03375l335o669l335To669l335o669l335o669To670o669To670j0004o669To670
8870.4c335o669j0004o669j0004To670j0004To669j0004o669j0004o670j0004o669
8868.2a30052o669o670j0004o669Tl335o669Tl335o669l335Tl334l335T%l334%l335
8865.5b16753%VL335%TL334L335%L335L334%L335TL334%L335TL334%L335%L335%L334
8861.8a70068%TL335%S2l335%WL335%UL335%TL334%L335L334%L335TL334L335TL334
8856.1a33387L335TL334O670L334L335TO669L335O669L335O669L335O669TL335O669
8853.7e3355O670L334O670O669TL335O669O670O669%O669L335O669L335O669L335TL334
8851.1C6681L335T%L334%Wl334%l335Tl334l335Tl334o670l334l335o669l335%o669
8847.7f669l335o669l335Tl334o670l334l335Tl334%l335Tl334l335%l335l334%l335
8844.8g0028l335l334%l335Tl334l335Tl334l335o669l335To669l335o669l335o669
8842.2a40056o669l335o669To670o669l335o669To670o669To670o669Tl335o669o670
8839.6b50100o669l335o669Tl335o669l335To669l335l334l335Tl334l335%l335%l334
8836.9c23462%Tl335%UL335%UL334%L335TL334%L335TL334L335O669L335TO669L335
8833.3b73442O669TL335O669O670J0004O669TO670J0004O669J0004S1J3338J0004VJ3339
8829.2b0008J0004TO669J0004UO670J0004O669J0004O669O670O669TO670O669L335
8826.8A13379L334L335TL334L335%Wl335%l334l335Tl334l335To669l335o669Tl335
8823.5H0032o669o670o669Tj0004o670o669Tj0004o670o669To670o669Tj0004o670
8821d3351o669To670o669To670l334o670l334o670l334l335Tl334l335Tl334%l335
8818.3a30052%l335%l334%Ul335%Ul335%Ul334%Tl335%l335%l334l335%l334l335T%
8814.1a70068l334l335Tl334l335%l335l334l335T%l334l335%l335l334%l335%Tl335
8811.1b20088%YL335%L335%L334L335TL334L335TL334O670L334O670O669UO670O669
8807.3a40056J0004TO669J0004VJ3339J0004J3339J0004J3338J3339J0004TJ3339J3338
8804.9D6685J6674J3338J3339TJ3338J3339TJ3338J3339J3338J0004J3339TJ0004J3338
8802.7B43430J0004WO670J0004O669TO670O669TO670L334L335TL334L335TL334%TL335
8799.4C76817%l335%Tl334%l335Tl334l335Tl334o670o669l335o669To670j0004o669
8796.5B96785o669j0004To670j0004S0j0003j0004Vo670j0004To669j0004To669o670
8792.7D6685j0004o669To670o669Tl335To669l335l334o670l334l335Tl334l335%l335
8789.9d3351l334%l335%Ul335%S4L335%YL335%XL334%sL335%S6L335%TL334%L335T%
8779.7b6677L334L335%L335L334L335%L335L334L335%TL335L334L335%L335L334%L335
8776.8B0008%L335%L334%L335%L335L334%L335T%L334L335TO669L335L334O670O669
8773.8H0032O669O670O669TO670J0004O669J0004S1O669J0004TO669O670J0004L334
8770.2B93450O670O669L335L334L335TL334%Xl334l335Tl334l335To669l335o669l335
8766.9B83446o669To670o669To670o669To670o669To670j0004o669To670o669Uo670
8764A46725o669To670o669To670l334o670l334o670o669l335l334o670l334l335o669
8761.6E3355l335Tl334l335o669l335Tl334l335Tl334l335o669l335%l335l334l335
8759a0004l335l334o670l334l335Tl334l335o669l335Tl334l335To669l335l334l335
8756.4h0032l335l334l335o669l335Tl334l335Tl334l335%l335l334%l335%l335%VL335
8753.1a30052%L335%L334L335TL334L335TL334L335TL334L335O669L335TL334L335
8750.3g0028L335O669L335L334L335TL334%L335TL334L335T%L334L335%L335%L334
8747.5a3339%L335%L335%TL334%TL335%S4l335%l334l335Tl334l335Tl334l335o669
8742.4c6681l335o669l335o669o670l334o670o669l335o669Tl335o669l335o669l335
8740.1a20048o669l335Tl334l335Tl334l335Tl334l335%l334l335T%l334l335T%l334
8737.1a83406l335T%l334l335Tl334%l335Tl334%l335%l335%l334%l335%sL335%L334
8732.6b20088L335TL334L335TL334O670L334O670O669TO670J0003O670O669J0004TO669
8730a13379J0004S1O670J0004O669J0004UO669J0004O670J0004O669TO670J0004O669
8726.3A20048O669O670O669TO670L334O669O670L334O670O669L335L334O670L334L335
8724B06749L335L334L335TL334L335%L335%L334%Zl334%Tl335%l335%l334%Tl335%
8719.7B16753l335%Tl334%Ul335%Xl335%S8l334%Ul335%l335%l334l335Tl334l335
8713.1A76737l335l334o670l334o669o670l334o670o669To670j0004o669To670j0004
8710.8G6697o669Tj0004o670j0004o669To670j0004o669l335o669To670l334o670o669
8708.3d0016l335l334o670l334l335T%l334l335%ZL335%L334%L335T%L334L335T%L334
8704.1d3351L335T%L334%L335%L335%sl335%l335%l334%l335%l335l334%l335T%l334
8699.5e6689%l335T%l334%l335%l335%l334%l335T%l334l335%l335l334l335Tl334
8696.2a06709l335Tl334l335Tl334o670l334l335To669l335l334o669l335Tl334o670
8693.6a80072l334l335T%l334l335%l335%Tl334%L334%TL335%L335L334L335TL334
8690.5a80072L335O669L335O669L335O669TL335O669O670O669L335O669TO670O669
8688.2i0036O669O670L334O670O669TO670L334O670O669L335O669L335O669L335O669
8685.8@%O669L335O669L335O669L335TO669L335O669L335O669L335O669TL335O669
8683.3H6701O670O669TL335O669O670O669TO670J0004O669UO670O669TO670O669TO670
8680.4B20088L334O670O669TL335O669O670L334O670L334L335O669L335TL334L335
8678.1B96785L335L334L335%L335L334%L335%Yl335%l334l335Tl334l335To669l335
8674.5B83446o669To670o669Tj0004o670j0004o669j0004Yj3338j0004S0o670j0004
8670.3A6673o669To670o669To670o669l335o669Tl335o669l335Tl334o670l334l335
8667.7h0032l335l334l335%l335l334l335%l335%l334%Tl335%VL335%UL334L335%L335
8664i6705L334L335TL334L335TL334O670L334L335O669L335O669L335O669O670L334
8661.5b3343O670O669L335O669%O669L335O669L335O669L335O669L335TL334O670L334
8659.1E6689L335TL334L335TL334L335TL334L335%L335L334L335T%L334L335%L335
8656.2A13379%L334%L335%TL335%Yl335%Tl335%Tl334%l335%l335%l334l335%l335
8651.9I6705%l334%l335%l335%l334%Tl335%S2L335%VL334%UL335%UL335%UL334%TL335
8645.5A00040%TL335%TL334%TL335%L335%TL334%TL335%Zl335%l334%l335%l335l334
8640.8A03375l335T%l334o670l334l335Tl334l335o669l335Tl334l335o669l335Tl334
8638.1C3347l335Tl334l335Tl334l335T%l334%l335%Vl335%XL335%XL335%TL334%UL335
8632.6A0004%sl335%l334%l335%Tl335l334l335Tl334l335Tl334l335To669l335l334
8628.4d6685o670l334l335To669l335l334l335Tl334l335Tl334l335%l335%l334%l335
8625.5a10044%Vl335%VL335%YL335%S4l335%Tl335%l334%l335%l335l334%l335T%l334
8618.6a36721l335%l335l334%l335%l335%l334%Ul335%VL335%VL334%TL335%UL335
8614.2a46725%TL334%UL335%UL335%TL334%UL335%L335%TL334%L335%L335%TL334%
8609.7a13379L335%L335%L334%TL335%L335%TL334%L335%TL335%L334%L335%L335%
8606.1g6697L334%L335T%L334L335TL334L335TL334L335TL334L335TL334L335TL334
8603.1a3339L335TL334%L335%L335L334L335T%L334L335T%L334L335%L335%L334L335
8599.9D0016%L335%L334%L335%L335%TL334%L335%TL335%TL334%L335%TL335%TL334
8596G6697%TL335%TL335%TL334%UL335%UL335%UL334%TL335%L335%L334%L335T%L334
8591.3A16713L335TL334L335TL334L335TL334L335TO669L334L335TL334L335%L335
8588.5A80072L334L335%L335%L334%Zl334%l335%l335%l334l335%l335l334l335%l335
8584.5A63398l334%l335l334%Tl335%Tl335%sL335%S2l335%l334%l335Tl334l335Tl334
8578.5A23383o670l334o670l334o670o669To670o669To670j0004o669Tj0004o670o669
8576A0004j0004l335j0004o669To670j0004o669To670l334o670o669l335o669l335
8573.7i3371l334l335T%l334l335%YL335%L334%L335T%L334L335T%L334L335T%L334
8569.5g3363%L335%Yl335%l334%l335Tl334l335Tl334l335To669l335l334l335Tl334
8565.6a26717l335Tl334l335%l335%l334%XL334%L335%L335L334L335T%L334O670L334
8561.9a13379L335TL334L335TL334L335TL334L335TL334L335TL334%L335T%L334%TL335
8558.6e0020%L335%UL334%VL335%TL335%UL334%UL335%Vl335%Tl334l335%l335l334
8553.7d6685l335o669l335To669l335o669To670l334o670o669Tl335o669o670l334
8551.3a36721o670l334l335Tl334l335%l334%l335%TL335%TL334L335%L334L335TL334
8548.1a43391L335TL334L335O669L335TL334L335O669L335TL334O670L334L335TO669
8545.5g0028L335L334O670L334L335TO669L335L334L335TO669L335L334L335TL334
8543c335L335%L335L334L335T%L334L335%L335L334%L335%TL335%VL334%Xl334%T0L334
8535.9C6681%S7l334%Ul335%Ul335%S4L335%TL335%L334%L335%L335L334%L335TL334
8527.9E6689%L335TL334L335TL334%L335TL334L335%L335L334%L335%L335%L334%TL335
8524.5A10044%UL335%UL334%TL335%UL335%WL334%Vl334%Ul335%l335%l334l335%l335
8519.2A06709l334l335Tl334l335Tl334l335Tl334l335Tl334l335Tl334l335Tl334
8516.4D3351l335Tl334l335Tl334l335Tl334o670l334l335%o669l335o669l335o669
8513.8b6677l335o669o670o669To670o669j0004o669o670j0004o669j0004o669j0004
8511.7a36721o670j0004o669j0004To669Tj0004o670o669j0004o669l335o669o670
8509.5b50100o669l335l334o670l334l335T%l334%l335%ZL335%TL334%L335%L335%
8505.5b73442L334%L335T%L334L335%L335%L334L335%L335L334%L335%L335L334%TL335
8502.2b26757%TL335%Zl335%Ul335%Ul334%YL334%L335%L335L334L335TO669L335O669
8496.7a96745L335O669TO670O669J0004O669TJ0004O670O669J0004O669J0004TO670
8494.4g6697J0004O669J0004O669J0004O670J0004O669J0004L335J0004O669TO670
8492.4C3347O669J0004O669O670O669TO670L334O670O669TL335O669O670L334O670
8490.1A33387L334O670L334O670L334L335O669L335L334L335TO669L335L334L335%
8487.8A96745L335L334L335%L335%Zl335%l335%l334l335Tl334l335Tl334l335To669
8483.9A66733l335l334o669l335To669l335l334o670l334o670l334o670l334o670l334
8481.6I3371o670l334o670l334o670l334l335o669l335To669l335l334l335%l335l334
8479.1B3343%l335%XL335%L334%L335TL334L335TO669L335L334L335O669L335TO669
8475.5H0032L335L334O670L334L335TL334L335TL334L335TL334%L335%L335%L334%
8472.7A36721%Xl334%Tl335T%l334l335Tl334o670l334o670l334o670o669To670o669
8469.1F0024o669o670o669j0004o669j0004o670o669To670j0004o669j0004o669o670
8466.9e3355j0004o669To670o669To670o669l335o669Tl335Tl334o670l334l335T%
8464.2a53395l334l335%l334%l335%l335%Xl334%UL334%ZL335%UL335%TL334%L335
8458.8a56729%L334L335TL334L335TL334L335O669L335O669O670O669TO670O669TJ0004
8456.1f3359O670J0004O669J0004TO669J0004O670J0004UO669J0004UO669J0004O670
8453.5I3371J0004O669TO670O669TO670L334O670L334L335O669L335%L334L335%L335
8450.9A80072%sl335%Ul335%l334%l335%l335%l334l335%l334l335Tl334%l335Tl334
8446.3A33387l335To669l335l334l335Tl334o670l334l335Tl334l335Tl334l335Tl334
8443.6F3359%l335T%l334%Ul335%UL335%UL334%L335%L335L334%L335%L335L334%L335
8439.4H0032%L335%L334%TL335%Xl335%Tl334%l335%l335%l334l335%l335l334%l335
8435.2F0024%l335l334%Tl335%l335%S1L335%UL335%TL334%TL335%WL335%Vl335%Xl335
8428.3E6689%sL335%TL335%L334%L335T%L334L335TL334L335TL334O670L334L335TL334
8423.9A16713O670L334L335TO669L335L334L335TL334L335L334L335TL334L335T%L334
8421.1A83406%L335%L335%Zl335%l335l334%l335Tl334l335o669l335l334o670l334
8417.4A43391o670o669l335o669To670o669To670o669To670o669Tj0004o670o669To670
8414.6A6673j0004o669l335o669To670o669Tl335o669o670l334o670l334l335Tl334
8412.2g6697l335T%l334%l335%WL335%TL334L335%L335L334%L335TL334L335%L335
8408.5e6689L334L335TL334L335TL334%L335TL334L335%L335L334%L335%TL335%Yl335
8404.4a0004%l335%l334l335T%l334l335Tl334o670l334l335Tl334l335o669l335Tl334
8401.4g6697o670l334l335To669l335l334l335o669l335Tl334l335To669l335l334
8399a46725%l335Tl334%l335l334%Tl335%YL335%UL334%TL335%TL334%L335%TL335
8394.2a46725%TL334%UL335%TL335%UL334%UL335%TL335%L334%L335%L335L334%L335
8389.9a10044L335L334L335TL334O670L334L335TL334O670L334L335O669L335TL334
8387.4d3351L335TL334L335%L335%L334%Yl334%Tl335%l335%l334l335%l335%l334
8383.4d6685%l335T%l334%l335%l335%Tl334%l335%Tl335%Tl334%Ul335%Wl335%Vl334
8378.4h6701%Tl335%l335l334%l335Tl334l335Tl334l335Tl334l335Tl334%l335Tl334
8375.1a46725%l335%l335%TL335%L335%L334L335O669L335O669O670O669TO670O669
8372.2i0036J0004O669J0004TO670J0004VO669TJ0004TO670J0004O669J0004O669O670
8369.4G3363O669TO670O669TO670L334O670L334O670L334L335TL334L335TL334%L335
8366.7A60064%TL334%Vl334%Tl335%l334l335Tl334l335Tl334o670l334o670o669l335
8363.3A06709o669To670o669j0004o669j0004o670j0004To669j0004To669j3339j0004
8361c0012j0004Tj3339j0004Tj3338j0004j3339j0004Tj3339j0003j0004Wo670j0004
8358.2b30092o669j0004o669o670o669Tl335o669l335Tl334l335Tl334l335%l335%
8355.6c10124%l334%VL334%VL335%L335%L334%L335%L335L334%L335TL334L335T%O669
8351.4b66773L335L334L335TL334L335O669L335TL334O670L334L335O669L335TL334
8349b00080O670L334L335TL334O670L334L335TO669L334L335O669L335TO669L335L334
8346.4a23383O670L334L335TO669L335L334L335TL334L335TL334L335TL334%L335T%
8343.5e6689L334%L335%L335%L334%L335%L335L334%L335TL334%L335TO669L335L334
8340.4c335L335TL334O670L334O670O669L335O669TO670O669TO670O669TO670L334
8337.8I6705O670O669TO670O669TO670O669L335O669TL335O669L335O669L335O669
8335.3A96745L335L334L335TL334L335T%L334%L335%TL335%Yl335%Ul335%Tl334%l335
8330.9B16753%Tl335%l334%l335%l335%l334l335%l335%l334l335%l335l334l335%
8327.7A76737l335l334l335Tl334l335l334l335To669l335l334l335Tl334l335To669
8325.1A10044l335l334%l335Tl334l335%l335l334%Tl335%Tl335%S8L335%UL335%TL334
8319.1H6701%TL335T%L334%L335TL334%L335TL334L335TL334%L335TL334L335TL334
8315.6A46725L335TL334%L335L334%L335T%TL334%TL335%S1l335%S5L335%ZL335%Vl335
8307.4A76737%Wl335%Tl334%Tl335%Tl335%l334%l335%Tl334%l335%Tl335%l334%l335
8302.9A40056l335%l334l335Tl334%l335To669l335l334l335o669l335o669l335o669
8300.3G3363l335o669l335o669o670l334o670l334o670o669l335o669l335l334l335
8298.2@l335l334l335o669l335Tl334%l335Tl334l335%l335%l334l335%l335%l334
8295.2e6689l335%l335l334%l335%l335l334%l335Tl334%l335%l335l334%l335%l335
8292a03375%l334%Ul335%sL335%TL334%TL335%L335%L334L335%L335L334%L335TL334
8287.1g3363L335TO669L335L334O670L334O670L334O670O669L335O669TL335O669O670
8284.7A3339O669TO670O669J0004O669O670O669TL335O669O670O669TL335O669L335
8282.2A20048O669L335O669L335TO669L335L334L335L334L335TL334L335TL334L335
8279.8A86741%L335L334%L335%L335%TL334%Zl334%Vl335%S3L335%UL334%UL335%S0l335
8271.6B03414%l334%l335Tl334%l335Tl334o670l334l335o669l335o669l335o669To670
8268.7A26717o669To670o669To670j0004o669Tj0004o670j0004o669j0004o669j0004
8266.4C335l335j0004o669o670j0004o669To670o669To670l334o670o669l335l334
8264.1i6705o670l334l335T%l334l335%l335%ZL335%TL335L334%L335T%L334L335TL334
8259.8i3371L335%L335L334L335TL334L335TL334%L335TL334L335%L335L334%L335
8256.9d0016L335%L334L335%L335%L334%L335%TL335%TL334%VL335%VL335%UL334%
8252.4c335%L335%VL335%TL334%L335T%L334%L335%L335L334%L335%L335L334L335
8248.7D0016%L335L334%L335TL334L335%L335L334L335TL334%L335TL334L335%L335
8245.6I3371L334L335%L335%L334L335%TL335%L334%sl334%Tl335%l335%l334%l335
8241.2A00040l335%l334l335%l335l334l335Tl334l335Tl334l335Tl334l335o669l335
8238.4D0016l335o669l335l334o670l334o670l334l335Tl334l335o669l335Tl334l335
8236c0012l335l334%l335T%l334%l335%Tl335%S2L335%UL335%TL334%TL335%L335L334
8230.5c3347%L335TL334%L335TL334L335TO669%L335L334L335O669L335TL334L335
8227.7C0012L335L334L335TL334L335%L335%L334%UL335%Ul335%Wl334%Tl335%Tl335
8223.3D6685%l334%l335%l335l334l335Tl334l335Tl334l335o669l335%o669o670l334
8220.5a6673o670o669To670l334o670o669To670o669To670l334o670o669Tl335o669
8217.9a26717l335o669l335o669l335Tl334l335o669%l335l334l335T%l334%Tl335
8215.1a86741%UL335%TL334%L335TL334L335TL334L335L334O670L334L335O669O670
8212.1a26717L334O670L334O670O669TL335O669O670O669TL335O669O670O669L335
8209.8c6681O669L335O669L335O669L335L334L335%L335L334L335%L335%TL334%Wl334
8206.5A3339%Tl335%l335%l334%l335%Tl335%l334l335T%l334l335T%l334l335%l335
8202.9c3347l334%l335%l335%Ul334%VL334%TL335%L335%L334%L335T%L334%L335%
8198.7b0008L335%L334%TL335%Xl335%Tl334%l335%l335l334%l335Tl334%l335T%l334
8194.4d6685l335%l335l334%l335%l335%l334%l335%l335%l334%l335Tl334%l335Tl334
8190.9i6705l335To669l335l334l335o669l335o669l335o669o670l334o669l335o669
8188.6a73402l335o669l335To669l335%l334l335%l335%VL335%L335L334%L335TL334
8185.3a90076O670L334L335TO669L335L334L335O669L335L334L335TO669L335L334
8183a23383L335TL334L335T%L334L335TL334L335TL334L335TL334O670L334L335O669
8180.1e3355L335O669L335O669L335O669O670O669L335O669L335O669TO670L334O670
8177.8C3347O669L335O669L335O669L335L334L335TL334L335%L335%L334%Zl334%Ul335
8173.8H0032%l335%Tl334%l335%Tl335%l334%Tl335%Ul335%WL335%TL335%L334%L335
8169.2G0028%L335L334L335%L335L334L335TL334L335TL334L335%L335L334L335TL334
8166.3A26717%L335T%L334L335%L335%L334%L335T%L334%L335%L334%L335%L335%L334
8162.7A73402%L335%L335%L334%L335%TL335%TL334%S0l334%Tl335%l335%l334l335
8158A76737l335%l334l335Tl334l335l334l335o669l335Tl334o670l334l335o669l335
8155.4A10044o669l335o669l335o669l335o669o670l334o670o669l335o669To670o669
8153.1B0008o669o670o669l335o669Tj0004o670o669j0004o669j0004o670j0004To669
8150.8a00040j0004o669j0004o670o669j0004o669To670o669l335o669l335l334l335
8148.6a96745l335l334%l335%UL335%L334L335TL334L335TO669L335O669TL335O669
8145.6a50060O669O670O669TL335O669O670O669L335O669TL335TO669L335L334L335
8143.2f0024L335%L334%L335%Vl335%l334l335%l335l334l335o669l335To669l335
8140i3371o669To670o669To670o669To670o669Uo670o669To670o669To670o669Tl335
8136.8b36761o669l335o669l335Tl334l335Tl334%l335%Tl335%VL335%TL335%L334
8133.4b70108L335%L335L334%L335T%L334L335%L335%TL334%Vl334%Tl335T%l334l335
8129.5b56769l335l334l335o669l335To669l335l334o670l334l335o669l335Tl334
8127.2c23462o670l334l335Tl334l335Tl334l335%l335l334l335T%l334l335%l335
8124.4c80152%l334l335%l335%l334%l335%Tl335%l334%l335%Tl335%l334%l335T%
8120.8d20168l334%l335%l335l334%l335%Tl335%Ul334%L334%UL335T%L334L335TL334
8117d20168L335TL334L335O669L335TO669L335L334O670L334O670L334L335O669L335
8114.5c46805O669L335TO669L335O669L335O669L335L334O670L334O670L334O670O669
8112.2b66773L335O669L335O669TO670L334O670O669TO670O669TO670O669TO670O669
8109.6a56729O669TJ0004O670O669TJ0004O670J0004O669J0004O669J0004TO670J0004
8107.3b6677J0004TO669J0004VJ3339J0004J3338J0004J3339J0004J3339J3338J0004
8105A46725J3339J3338J3339TJ0004J3338J3339TJ3338J0004J3339TJ0004J3338J3339
8102.8C36801J0004TJ3339J0004J3338J0004S1O669J0005J0003O670J0004O669TJ0004
8099.4E70227O670O669TO670O669L335O669TL335O669L335O669L335TL334L335O669
8096.9F60263L335TL334L335TL334L335TL334L335TL334L335TL334L335TL334L335
8094.2G23622L335L334O670L334L335TO669L335L334O670L334O670O669TO670O669
8091.9H03654O669O670J0004J0003O670J0004J3338J0004J3339TJ3338J3339J6673
8090I47044J6674J6673TK0008TK3343K0008K3343K3342K6678K6677TL0012K6677L0012
8087.9A293849L3347L0012L3347L6681L3347L6681UM0016WM3351M0016M3350M3351
8085.4A940774M0016M3351M3350M3351TM0015M0016UL6682L6681TL3347TK6677L0012
8083.1B547683K3342K3343K0008J6673J3339TO669TL335%l335o669Tj0004j6674j3338
8080.8B617711k0008Tk3343k3342k6678k6677Tl0012Tl3347l0012l3346l3347Tl6681
8078.7B190874l3347l3346l3347Tl6681l3347l3346l0012l3347Tl0011l0012Wk6678
8076.2A650658k6677Tk6678k3342k6678k3342k3343k3342k0008k3343k0008Uj6673
8074.2A330531k0008j6674j6673Tj6674j3338j6673j3339j6673j3339Tj3338j3339
8072.3A130451j3339j0004j3338j3339Tj0004j3338j3339Tj3338j0004j3339j6673
8070.5I63718j3339Tj3338j6674j3338j6674j6673Uj6674j6673k0008j6673k0008j6674
8068.3G20287k0008sk0007k0008Xj6674k0008j6673Tj6674j6673Tj6674j3338j6674
8064.6B33426j3338j3339j0004j3339j0004Tj0003j0004To670j0004o669To670o669
8062.4I0036l335o669l335l334o670l334l335T%l334l335%l335%l334%Vl335%VL335
8058.8D3351%VL334%TL335%TL335%L334%L335%TL335%L334%L335%TL335%L334%TL335
8054.5H0032%UL335%UL334%TL335%VL335%Zl335%Tl335%l334%l335Tl334%l335Tl334
8049F3359l335%l335l334l335T%l334l335%l335l334%Tl335%ZL335%L334%L335T%L334
8044.5D6685L335TL334L335TL334L335O669L335TL334O670L334O670L334L335O669
8042.1A16713L335O669L335O669L335O669L335O669L335L334L335O669L335TL334L335
8039.8A86741L335L334%L335T%L334%L335%L335%TL334%WL335%Yl335%Tl334%Tl335
8034.9B06749l335%l334l335T%l334l335Tl334l335Tl334l335Tl334l335l334l335
8032.2A50060%l335l334%Tl335%XL335%L334%L335TL334%L335L334L335O669L335TL334
8028.3A83406L335TO669L335L334L335TL334O670L334L335%L335L334L335T%L334%
8025.5B43430L335%TL335%S0l335%Zl335%S6l334%Tl335%l335%l334l335Tl334l335
8018.1B16753l335l334l335o669l335o669l335o669o670l334o670o669Ul335o669o670
8015.6A26717o669To670o669To670o669l335o669To670o669To670o669l335o669To670
8012.9F669o669l335l334o670o669To670l334o670o669l335o669l335o669l335l334
8010.6g6697l335Tl334l335%l335%XL335%L335L334L335TL334L335O669L335O669L335
8007.1e0020O669L335O669O670L334O670O669L335O669L335L334O670L334O670L334
8005B6677O670L334O670L334O670L334O670L334L335O669L335TL334O670L334L335
8002.7A00040L335O669L335L334L335TL334L335O669L335%L335L334L335T%L334L335
8000.1A60064%TL334%Wl334%l335%l334l335%l335l334l335Tl334l335o669l335Tl334
7996.5A13379l335o669l335Tl334l335Tl334l335Tl334%l335Tl334%l335T%l334%l335
7993.3E0020l335%l334%l335Tl334%l335Tl334l335Tl334l335Tl334l335%l335l334
7990.3f669l335Tl334l335Tl334l335T%l334l335%l335%l334%l335%Tl335%Wl334%
7986.4e6689%Yl335%Xl335%Xl334%Yl335%WL335%WL334%TL335%L335%L334%L335%L335
7978.8d6685%L334%L335%L335%L334%TL335%TL335%sl335%Tl335%Tl334l335%l335
7974d3351%l334l335T%l334l335%l335l334l335%l335l334%l335%l335%Tl334%XL334
7970h3367%UL335%L335%TL334%TL335%VL335%Tl335%Ul335%Tl334%l335%l335%l334
7965.2h6701l335%l335l334%l335Tl334%l335T%l334%l335%l335%l334%Tl335%ZL335
7960.8a26717%L334%L335%L335L334L335TL334L335O669L335O669L335O669O670L334
7958.2f3359O670O669TO670J0004O669TO670O669TO670J0004O669J0004O669O670O669
7955.7F0024J0004O669O670O669TO670O669L335O669TL335O669L335TL334L335TL334
7953.1A56729L335L334L335T%L334L335%L335%L334%L335%L335%L334%TL335%VL335
7949.5B00080%l335%Ul335%Tl334l335%l335l334l335Tl334o670l334l335o669l335
7946.5A46725o669l335o669Tl335o669o670o669To670j0004o669To670j0004o669j0004
7944.1C0012o669o670j0004o669To670j0004o669j0004o669o670o669To670o669To670
7941.6i3371l334o670l334l335Tl334l335T%l334%Tl335%S2l335%Vl334%Tl335%Tl335
7936.3a43391%Tl334%YL334%L335TL334L335TL334L335O669O670L334O670O669TO670
7932.5g6697O669TO670O669J0004O669O670O669TL335O669L335TO669L335L334L335
7930.1B0008L335%L334%TL335%l335%Tl334%l335T%l334l335Tl334l335%l335l334
7926.8f669l335To669l335l334l335o669l335o669l335To669Tl335o669l335o669o670
7924.2i3371l334o670l334o670o669l335o669l335o669l335l334o670l334l335l334
7922a63398l335Tl334%l335T%Tl334%S2L334%TL335%TL335%TL334%L335T%L334L335
7916.7a56729%L334L335TL334O670L334L335O669L335O669O670O669TO670O669J0004
7914.3g0028O669J0004O670J0004VO669J3339J0004TJ3338J0004J3339J0004TJ3339
7911.8A03375J0004J3338J0004XO669J0004O670O669TL335O669L335TL334%L335%Ul335
7908.4B43430l334l335Tl334l335o669o670o669Tj0004o670j0004Tj0003j0004Uj3339
7905.8A10044j0004j3339j0004j3338j3339j0004j3339j3338j0004Uj3339j0004Wo669
7903.2h6701o670o669Tl335o669%l335T%TL335T%O669L335O669TO670O669TJ0004TO670
7899.9d6685J0004TJ3338J0004O670J0004TJ3338J0004sO670J0004O669UO670O669
7896.4A76737L335O669L335L334L335%L335%Ul335%l335l334l335Tl334l335o669l335
7893.5A66733o669l335o669To670l334o670l334o670o669l335l334o670l334l335T%
7891.1H6701l334l335%l335%sL335%L335%TL334%TL335%UL335%Xl335%Tl335%l334
7885.6H3367%l335%l335l334%l335Tl334%l335T%l334l335%l335%l334%l335%Tl335
7882.2C6681%T0l334%Tl335%l335%l334l335%l335l334l335Tl334l335%l335l334l335
7876.4a0004l335l334l335Tl334o670l334l335%l335l334l335%l335%l334%UL334%
7873.4e3355%L335TL334%O670L334L335O669L335O669L335O669L335O669O670L334
7870.9A6673O670O669TO670O669L335O669L335O669L335L334L335TL334L335T%L334
7868.3I6705%Xl334%Tl335T%l334l335%l335l334l335T%l334l335Tl334l335%l335
7864.5D6685l334%l335T%l334%l335%l335%l334%Tl335%Tl335%Tl334%Tl335%l335
7860.7F669%l334%l335%Tl335%l334l335Tl334l335T%l334l335Tl334l335Tl334l335
7857.4e0020l335l334l335T%l334l335%l335%Tl334%XL334%TL335%L335%L334%L335
7853.4f0024%L335%TL334%Yl334%Tl335%l335%l334l335%l335%l334l335%l335%l334
7849.1h6701%Tl335%YL335%TL334%TL335T%L334%L335T%L334%L335T%L334%TL335%
7844.2e0020%Yl335%l334%l335Tl334l335Tl334o670l334l335o669o670l334o670l334
7840.6a16713o670o669Tl335o669o670o669l334o670o669l335o669l335o669l335l334
7838.3b03414o670l334l335Tl334l335Tl334l335T%l334l335%Tl335%VL335%L335%
7834.8b43430L334L335TL334O670L334O670L334O670O669TO670O669TO670O669UJ0004
7832.1a33387O670O669TO670O669TO670L334O670O669TL335O669L335O669L335TO669
7829.5c0012L335L334L335TL334L335TL334L335%L335%L334L335%L335%TL334%sl334
7825.3A3339%Tl335%Tl335%l334%l335%Tl335%l334l335T%l334l335Tl334l335o669
7821.9c6681l335Tl334l335To669l335l334l335Tl334l335o669l335T%l334l335Tl334
7819a06709%l335%l335%ZL335%L335L334%L335TL334O670L334L335O669L335O669O670
7815.1e6689O669TO670O669TO670O669TL335O669O670O669TO670O669TO670O669L335
7812.3F3359O669L335L334O670L334L335TL334%L335T%L334L335%L335%L334%L335
7809.5A20048L335%L334L335%L335L334L335TL334L335TL334L335L334L335TL334L335
7806.7A76737L335%L334L335TL334L335T%L334L335T%L334%L335T%L334%TL335%L335
7803.3B30092%UL334%TL335%UL335%UL334%TL335%L335%L334%L335%L335%L334L335
7799.1B66773%L335L334%L335T%L334L335%L335%TL334%Wl334%l335%l335l334l335
7795.4B76777l335l334l335To669l335o669l335o669To670o669To670o669To670o669
7792.8A76737o669j0004o669o670o669To670o669j0004o669o670o669To670o669l335
7790.5F6693o669To670o669Tl335o669o670l334o670l334l335To669l335l334l335
7788b0008o669l335Tl334l335Tl334l335%l335l334%l335%l335%Tl334%S1L334%UL335
7783.1f0024%TL335%TL334%UL335%UL335%WL334%S0l334%Vl335%Tl335%Tl334%l335
7776.8f0024%Tl335%l334%l335%l335%l334%l335%l335%l334%l335%l335%Tl334%Ul335
7772.8a00040%S1L335%S1l335%Xl335%Vl334%Zl335%S0l335%Ul334%l335%l335l334
7763.4a26717l335T%l334l335o669l335Tl334l335o669l335l334l335o669l335Tl334
7760.8a93410l335Tl334l335Tl334%l335%l335%ZL335%L335%L334L335%L335L334L335
7756.8a96745L335L334L335O669L335TL334L335O669L335L334L335O669L335TL334
7754.5a33387O670L334L335TL334L335TL334L335T%L334L335%L335%L334%L335%L335
7751.5g6697%L334%TL335T%L334%L335TL334L335TL334L335TO669L335O669L335O669
7748.3a0004O669L335TO669TO670J0004O669TJ0004O670J0004O669J0004TO669J0004
7745.8A16713J0004T1O669J0004O670J0004O669J0004O669O670O669TO670O669TO670
7740.8D30172L334O670L334L335TL334L335T%Xl335Tl334o670l334o670o669To670
7737.5D13498j0004Xj3338j0004j3339Tj3338j3339Tj3338j3339Tj3338j3339Tj3338
7734.6A70068j3339j3338j3339Tj3338j0004j3339j0004j3339j0004Wo669To670o669
7732b0008j0004o669o670l334o670o669Tl335o669l335To669l335l334l335Tl334l335
7729.4a10044l335l334l335Tl334%l335T%l334%l335%Tl335%VL335%TL335%L334L335
7725.7a30052L335%L334O670L334L335O669L335O669O670L334O670O669TO670O669
7723.4e0020J0004O669O670J0004O669TO670O669J0004O669J0004O670O669J0004O669
7721.2F6693O670O669TO670O669L335O669TL335TO669L335L334L335T%L334L335%L335
7718.3A53395%S0l335%l335%l334l335%l335l334l335Tl334o670l334l335To669l335
7714.3I6705o669l335o669l335o669l335o669l335l334o670l334o670l334l335Tl334
7712B3343l335Tl334l335T%l334%l335%Wl335%Zl334%Vl335%Tl335l334%l335Tl334
7706.7b6677l335Tl334l335To669l335o669To670l334o670o669To670o669j0004o669
7704.1a26717o670o669To670o669Uo670o669Tl335o669o670l334l335o669l335Tl334
7701.4b33426l335T%l334l335%l335%l334%l335%Tl335%Tl334%l335%l335%l334l335
7697.9b76777l335%l334l335Tl334l335Tl334l335Tl334l335Tl334l335Tl334l335
7695.2c36801l335l334l335%l335l334%l335%Ul335%L335%UL335%L334L335%L335L334
7691.7c40136L335TL334L335TL334L335O669L335TL334L335O669L335TL334O670L334
7689.1b70108L335O669L335TO669L335O669L335O669TL335O669O670O669TO670O669
7686.7a76737O669O670O669UO670J0004O669TO670O669L335O669TL335O669L335O669
7684.1f3359L335TL334L335T%L334L335%TL335%T6L334%TL335%L335L334%L335TL334
7677.2a3339L335TL334L335%O669L335TL334O670L334L335O669L335O669L335O669
7674.7E6689L335O669L335O669L335O669L335O669L335O669O670L334O670L334O670
7672.6A33387O669L335O669L335O669L334O670L334O670L334O670L334L335TL334L335
7670.3B06749L335L334%L335%TL335%l335%Tl335l334l335Tl334l335o669o670l334
7667.4A80072o670o669j0004o669Tj0004o670j0004Uo669j0004Xo669j0004To670o669
7664.2a0004j0004To669j0004o670o669j0004o669o670o669l335o669Tl335Tl334l335
7661.8a20048l335l334l335%XL335%L334L335%L335L334L335O669L335TL334L335O669
7658.5h3367L335TO669L335O669L335L334O670L334L335O669L335TL334O670L334L335
7656a0004L335L334L335%L335L334L335TL334%L335T%L334L335%L335%L334%L335%
7652.9D0016L335%L334%L335%L335%L334%L335%L335%L334L335%L335L334L335%L335
7649.7H3367L334L335TL334L335TL334L335TL334L335TL334L335O669L335TL334L335
7646.9A50060O669L335L334L335O669L335TL334L335O669L335TL334L335TO669L335
7644.5B20088L334L335TL334L335O669L335TL334L335TL334O670L334L335TL334L335
7641.9B86781L335L334L335TL334L335%L335L334%L335%L335%S0l335%l335%l334%
7637.7C10124l335Tl334l335Tl334l335Tl334l335o669l335Tl334o670l334o670l334
7635.1B40096l335o669l335o669l335o669l335o669l335o669l335o669l335o669l335
7633A66733o669To670o669To670o669To670o669Tj0004o670j0004o669j0004To669
7630.4C3347j0004Uo670o669j0004Vo669j0004To670j0004o669j0004o669o670o669
7627.7a30052o669o670o669Uo670l334l335o669l335Tl334l335Tl334%l335%l335%
7624.8b10084%sL335%TL335%L334%L335T%L334L335TL334L335O669L335TO669TL335
7620.5a46725O669TO670O669TO670O669TO670O669TJ0004O670O669TO670O669TO670
7617.7a6673O669J0004L335O669TO670L334O670O669TO670O669TO670O669L335O669
7615.3I0036O669O670L334O670O669L335O669L335L334O670L334L335TL334L335%L334
7612.8A63398%TL335%l335%Tl334%l335l334l335Tl334l335o669l335To669l335o669
7609.8A10044o669l335o669l335o669o670l334o670l334o670l334l335Tl334l335Tl334
7607.4C3347l335T%l334%ZL334%L335%L335%L334%L335%L335L334%L335%L335%L334
7603E6689%L335%L335%L334%TL335%L335%TL334%L335%TL335%TL334%L335%TL335%
7599I3371%S0l335%Tl335l334%l335Tl334l335Tl334l335Tl334l335o669l335To669
7594.7C0012l335o669l335o669l335o669l335o669l335o669To670o669To670o669To670
7592.1g3363o669To670o669To670o669j0004o669o670o669Uo670o669To670o669To670
7589.2b10084o669Tl335o669o670o669l335o669l335o669l335l334o670l334l335Tl334
7586.8b93450%l335T%l334%l335%S0L335%TL334%L335%L335%L334%L335T%L334L335
7582b76777L335L334%L335TL334L335TL334L335TL334L335O669L335TL334L335O669
7579.3b10084L335TO669L335L334L335O669L335TO669L335L334O669L335TL334O670
7576.8a36721L334L335O669L335TL334O670L334L335TO669L335L334O670L334L335
7574.5g0028O669L335O669L335O669O670L334O670O669TO670O669L335J0004O669TJ0004
7572.1C6681O670J0004TO669J0004TO669J0004TO670J0004O669J0004O669J0004O669
7569.8A73402O670O669TO670O669TL335O669L335TL334O670%L334L335T%L334%TL335
7566.8B56769%Ul335%Tl334%l335%l335l334l335Tl334l335Tl334o670l334l335o669
7563.6B00080l335o669o670l334o670l334o670o669l334o670l334o670l334o670l334
7561.4A23383o670l334l335o669l335Tl334l335Tl334l335Tl334l335%l335l334l335
7558.9F0024l335l334%l335Tl334l335Tl334l335Tl334l335To669l335l334l335To669
7556a0004l335o669l335o669l335o669Tl335o669o670l334o670o669l335o669To670
7553.5a03375l334o670l334o670o669l335o669l335o669l335l334o669l335Tl334l335
7551.2a76737l335l334l335%l335%l334%WL334%L335%L335L334L335TL334O670L334
7547.9a60064O669L335O669L335O669O670O669TO670O669TO670O669TO670O669TJ0004
7545.3d3351O670O669TO670O669TO670O669TO670O669L335O669TO670O669L335O669
7542.7G0028L335O669L335O669L335L334O670L334L335TO669L335L334L335TO669L335
7540.3A43391L334L335TL334L335O669L335L334L335TL334L335TL334%L335T%L334
7537.5B03414%TL335%Ul335%Tl334l335%l335l334l335T%l334l335o669l335Tl334
7534.2A60064l335l334l335%l335l334l335T%l334%Tl335%YL335%TL334%L335%L335
7530.2A43391%TL334%L335%TL335%UL334%VL335%VL334%TL335%TL335%L334%L335%
7525.5A76737L335%L334%TL335%L335%TL334%S0l334%l335%l335%l334l335Tl334l335
7520.8A66733l335l334l335l334o670l334l335o669l335o669o670l334o670l334o670
7518.7I6705l334o670o669l335o669l335l334o670l334l335Tl334l335Tl334l335Tl334
7516.1B3343l335T%l334%l335%l335%l334%S1L334%TL335%TL335%TL334%VL335l335
7510.8A6673%Vl334%l335%l335l334l335%l335l334l335Tl334o670l334l335To669
7507.6d0016l335l334o670l334l335Tl334l335Tl334l335T%l334l335%l335%l334%
7504.7i6705%Ul335%TL335%VL334%TL335%L335%L334%L335%L335%L334%L335%L335
7500.5f6693%TL334%Yl334%Tl335%l335l334%l335T%l334l335Tl334l335%l335l334
7496.4a06709l335%l335l334%l335%Tl335%ZL335%UL335%TL334%L335%TL335%TL334
7491.6a03375%TL335%TL335%TL334%TL335%L335%L334%L335%L335%L334%L335T%L334
7487.7f3359L335%L335L334%L335T%L334L335%L335L334L335%L335L334L335%L335
7484.9a6673L334L335%L335L334L335%TL335%L334%L335%L335%Yl335%l335%l334%
7480.8C335l335%l335l334l335T%l334l335Tl334l335T%l334l335%l335%l334%S1L334
7476.2d3351%L335%L335%L334%L335T%L334L335TL334%L335TL334L335%L335L334L335
7472.9A0004L335%L334L335TL334%L335TL334%L335%L335%L334%L335%TL335%TL334
7469.5E6689%UL335%S4l335%Ul334%Tl335%l335%l334%l335%l335%l334%l335%l335
7463.7B6677%Tl334%Tl335%sL335%TL334%TL335%TL335%UL334%Wl334%Ul335%l335
7457.8B6677%l334%l335T%l334%l335%l335%l334%S1L334%TL335%L335%TL334%Zl334
7451.7A3339%Tl335T%l334l335%o669l335To669l335o669l335o669To670l334o670
7448.9f3359o669To670o669j0004o669o670o669To670o669To670o669Uo670o669To670
7446b00080l334o670o669Tl335o669l335o669l335To669l335l334l335Tl334l335Tl334
7443.3b83446%l335T%l334%Ul335%UL335%UL334%L335T%L334L335TL334L335TO669
7439.2b56769L335L334O670L334O670O669TO670O669TO670O669J0004O669J0004O669
7436.9a53395J0004O670J0004TO669J0004TO669J0004O670J0004O669J0004O669O670
7434.8b6677O669TO670O669L335L334O670L334L335TL334L335%L335%Xl335%Tl335
7431.3B6677l334%l335T%l334l335T%l334l335%Ul335%Tl334%YL334%L335%UL335L334
7426.6F669L335TL334L335TL334L335O669L335TL334O670L334O670L334L335O669L335
7424H0032L335O669L335L334O670L334L335TL334L335TL334L335TL334L335%L335L334
7421.2A46725%L335%L335%L334%TL335%VL334%S1l334%Ul335%Tl334%Tl335%Tl335
7415.6A46725%Tl334%S1L334%L335%L335L334%L335L334L335TL334%L335TL334L335
7411.2A86741L335L334L335%L335L334L335%L335%L334%sl334%l335Tl334%l335o669
7407.1A90076l335To669l335o669l335o669Uo670j0004o669Tj0004o670j0004o669
7404.7H0032j0004Wo669j0004S4o670j0004Uo669j0004o669Tj0004o670o669To670
7399.9b20088l334o670l334o670l334l335Tl334l335%l335%YL335%L335L334%L335
7396.5b46765L335L334L335%L335L334L335TL334L335TL334L335%L335L334L335TL334
7393.7a90076%L335TL334%L335T%L334L335T%L334L335%L334%L335%L335%TL334%Yl334
7389.3a46725%Ul335%l335%Tl334%l335%Tl334%YL334%L335%L334L335TL334L335O669
7384.8a33387L335TO669L335O669TO670L334O670O669TL335O669O670O669TL335O669
7382.2c3347O670L334O670O669L335O669%O669O670L334L335O669L335O669L335TO669
7379.8E0020L335L334L335TL334L335TL334%L335T%TL334%S1l334%Ul335%Ul335%Tl334
7374.4G3363%Tl335%Tl335%Tl334%l335%l335%l334l335%l335l334l335Tl334l335
7371.1C0012o669l335To669l335o669%o669l335o669o670l334o670o669l335o669Tl335
7368.5f0024o669l335o669l335To669l335l334l335Tl334%l335T%Tl334%YL334%TL335
7364.5a10044%L335%L334L335%L335%L334L335%L335L334%L335TL334%L335T%L334
7361.3f3359L335T%L334L335TL334L335%L335L334L335TL334%L335TL334L335%L335
7358.3f669L334L335%TL335%L334L335%L335L334%L335T%L334%L335%L335L334%L335
7355D0016%L335%L334%L335T%L334L335TL334L335TL334L335TL334O670L334O670L334
7351.8A06709O670L334O670O669TO670L334O670O669UO670O669TJ0004O670O669TO670
7349.1B30092O669TO670J0004O669TO670O669TO670J0004O669TO670O669TO670O669
7346.5C56809O669O670O669TO670L334O670O669L335O669L335L334O670L334L335TL334
7344.1D43510L335T%L334%L335%TL335%Vl335%Ul335%Tl334%Tl335%l335%Tl334%l335
7339.6D36841%Tl335%l334%l335%Tl335l334%l335T%l334l335Tl334l335To669l335
7336.3C83486l334o670l334o670l334o670l334o670l334o670l334l335o669l335To669
7334C06789l335l334l335Tl334l335Tl334l335T%l334l335T%l334l335%l335l334%
7331B50100l335Tl334%l335Tl334l335Tl334l335Tl334l335o669l335To669l335o669
7328.1A76737o669l335o669To670o669To670o669To670o669j0004o669o670j0004o669
7325.6F0024j0004o669o670j0004o669j0004o669o670o669Tj0004o670o669To670o669
7323.3f0024o669o670o669Tl335o669l335o669l335Tl334l335Tl334l335T%l334l335
7320.6a40056%Tl335%ZL335%TL335%L334%L335T%L334L335%L335L334%L335%L335%
7316.1a06709%L334%Yl334%l335%l335%l334l335Tl334l335o669l335To669l335o669
7312.4a60064l334o670l334o670o669Tl335o669o670o669To670o669l335o669To670
7310b60104o669l335o669To670l334o670l334l335o669l335Tl334l335T%l334l335
7307.4c36801%Tl335%UL335%TL335%L334L335%L335L334L335TL334L335TO669L335
7304.1b93450L334L335TO669L335L334O670L334L335TO669L335L334O670L334L335
7301.8b26757L335O669L335L334L335TO669L335L334L335TL334O670L334L335TL334
7299.3a60064L335L334O670L334L335TO669L335L334L335O669L335TL334O670L334
7297i3371L335O669L335TL334L335TL334L335TL334L335%L335%L334%Wl334%l335%
7293.4e0020l335l334l335Tl334l335Tl334l335To669l335l334l335Tl334l335Tl334
7290.7a16713l335T%l334%l335%YL335%TL334%L335T%L334L335%L335L334L335T%L334
7286.3i3371L335TL334%L335T%L334%TL335%Xl335%l334%l335Tl334%l335To669l335
7282.2a03375l334l335Tl334l335Tl334l335Tl334l335T%l334%l335%WL335%L334%
7278.6a43391L335TL334L335TL334L335O669L335O669L335O669O670L334O670O669
7276.3g0028O669O670O669TO670O669TO670O669J0004L335O669TJ0004O670O669TO670
7273.7E3355J0004O669TO670O669TO670L334O670O669L335O669L335L334L335T%L334
7271.1A46725%L335%Tl335%l334%l335Tl334l335o669l335o669l335o669o670o669
7268.4I0036o669o670o669j0004o669o670j0004o669j0004To669o670j0004To669j0004
7266.1d0016j0004Vo669j0004Uo670j0004To669j0004o669To670o669To670o669Tl335
7262.9b16753l335o669l335%l334l335%WL335%L334L335TL334L335O669L335O669L335
7259.7a96745O669O670O669TO670O669UJ0004O670O669TO670J0004O669TO670O669
7257.1g0028J0004O669O670O669TO670J0004O669TL335O669O670O669L335O669TO670
7254.7D3351L334O670L334O670L334O670L334L335TL334O670L334%L335TL334L335
7252.2A10044L335%L334L335%L335L334%L335%L335L334%L335%L335%L334%L335%L335
7249.1A53395%L334%L335%L334%L335%UL335%Wl335%Tl335l334%l335l334l335To669
7245A40056l335l334o670l334o670l334o670o669l335o669Tl335o669l335o669l335
7242.7F0024l335l334l335Tl334l335T%l334%l335%WL335%TL334%L335%L335%L334
7239D6685L335T%L334L335TL334L335%L335L334L335TL334L335TL334L335TL334%L335
7235.8A10044L335L334L335%L335L334%L335%L335%L334%TL335%UL335%UL334%UL335
7231.9A50060%TL335%TL334%TL335%TL334%L335%TL335%UL334%Zl334%Ul335%Tl335
7226.6A63398%Tl334%l335%l334%l335%l335%l334l335%l335l334l335Tl334l335To669
7223.3A10044l335l334o670l334o670l334o670o669l335o669To670o669To670o669
7221B0008o669o670o669l335o669To670o669j0004o669o670o669j0004o669o670o669
7218.7i0036j0004o669o670o669j0004o669o670o669Ul335o669o670l334o670l334
7216.4a93410l335Tl334l335T%l334%l335%WL335%TL334L335%L335L334L335TO669
7212.8a86741L335L334O670L334O670O669UO670O669TO670O669TO670J0004O669TO670
7210.1f6693O669J0004O669O670O669TO670O669TL335O669L335O669O670L334O670
7207.8C3347L334O670L334L335O669L335TL334O670L334L335TL334L335TL334L335
7205.3A00040L335L334L335TL334L335TL334L335T%L334L335T%L334%L335%TL335%
7202.1A53395%Ul335%Tl335l334%l335Tl334o670l334l335o669l335o669o670o669
7199.3I0036o669o670o669To670o669j0004o669o670o669j0004o669l335j0004o669
7197.1a6673o670j0004o669To670j0004o669To670o669Tl335o669o670o669l335o669
7194.7a30052l335l334l335o669l335Tl334%l335l334%l335T%Tl334%Tl335%Vl335
7191.2a80072%Vl334%Ul335%Wl335%YL335%UL335%UL334%L335%TL335%UL334%S3l334
7183.4a73402%S0L334%L335%L335%L334L335L334L335TO669L335L334O670L334O670
7179.5a16713L334O670O669L335O669TO670L334O670O669TL335O669O670L334O670
7177.2b6677O669L335O669L335O669%O669L335TO669L335L334O670L334L335O669L335
7174.8E0020L335O669L335O669L335O669L335O669TL335O669O670O669TL335O669O670
7172.3A43391O669TL335O669TO670L334O670L334L335TL334L335TL334L335%TL335
7169.6B20088%Tl335%l335%l334l335Tl334l335Tl334l335o669l335To669l335l334
7166.7A60064o669l335o669l335To669l335l334o670l334l335To669l335l334l335
7164.4I0036l335l334o670l334l335Tl334l335To669l335l334l335Tl334l335T%l334
7161.7B3343l335T%l334%l335%Tl335%TL335%TL335%L334L335TL334L335TL334O670
7158.2D3351L334O670L334O670L334O670O669L335O669TL335O669L335O669L335O669
7155.9A26717L335TL334L335TL334L335TL334%L335%L334%L335%T2l335%Vl334%l335
7149.5A56729%l334%l335Tl334l335Tl334l335Tl334o670l334l335o669l335o669l335
7146.7I0036o669l335o669o670l334o670l334l335o669l335Tl334o670l334%l335Tl334
7144.1A3339%l335T%Tl334%ZL334%UL335%VL335%S2l335%Xl335%S9L335%VL335%TL334
7133.8A6673%L335%L335%L334%L335%L335%L334%L335%L335%L334%L335%TL335%Xl335
7129.4E0020%Tl335%l334l335Tl334l335Tl334o670l334o670o669%o669o670o669To670
7126.4c3347j0004o669Tj0004o670j0004o669j0004o669j0004o670j0004To669j0004
7124.3a60064o669j0004o669o670j0004o669To670o669To670l334o670l334l335o669
7122b63438%l335Tl334%XL334%L335TL334L335TL334L335O669L335O669L335O669L335
7118.4b16753O669O670L334O670L334O670L334O670L334L335TL334L335L334L335TL334
7115.9a43391%L335%L335%UL334%S0l334%sl335%VL335%XL334%TL335%L335%L334%
7108.9a23383L335%L335%L334L335%L335L334%L335T%L334L335%L335%L334L335%L335
7105.7g6697L334%L335%L335L334%L335%TL335%TL334%Wl334%Tl335%l335%l334l335
7101.7g0028l335%l334l335Tl334l335Tl334l335%l335l334l335Tl334%l335T%l334
7098.6a26717%l335%Tl335%XL335%L335%L334%L335T%L334L335TL334L335TL334L335
7094.6i0036L335L334L335TL334L335%L335L334L335T%L334%L335T%TL334%UL335%
7091.1d0016%Xl335%Ul334%Tl335%Tl335%l334%l335%Tl335%l334%Ul335%sL335%UL334
7084.8f3359%TL335%TL335%UL334%S3l334%Tl335%l335%l334l335%l335l334l335Tl334
7079.3h6701%l335o669l335Tl334l335Tl334l335o669l335Tl334o670l334l335To669
7076.6a60064l334l335To669l335l334o670l334l335Tl334l335o669l335Tl334l335
7074.2b26757%l335l334l335%l335%l334%YL334%L335T%L334L335TO669L335L334O670
7070.3b03414L334L335O669O670L334O670L334O670O669L334O670O669L335O669L335
7068.1a26717O669TL335TO669L335L334O670L334L335TL334L335TL334L335T%L334
7065.4e3355L335T%L334%L335%L335%L334%TL335%TL335%TL334%VL335%VL335%VL334
7060.5a3339%TL335%TL335%L334L335%TL335%L334L335TL334L335%L335L334L335TL334
7057C6681L335TL334L335TL334L335TL334L335T%L334L335TL334L335%L335L334L335
7054A00040L335L334%L335TL334L335TL334L335TL334L335O669L335TL334O669L335
7051.3A66733L335O669L335O669L335O669L335O669L335O669L335O669L335O669TL335
7049B46765O669L335TO669L335L334L335TL334L335TL334L335%L335%UL334%Tl334
7045.8C00120%Tl335%Tl335l334%l335Tl334l335Tl334l335Tl334l335Tl334l335Tl334
7042.5B40096l335Tl334l335Tl334l335Tl334%l335T%l334%l335%ZL335%TL334%L335
7038.2B06749%L335%TL334%L335%TL335%VL334%Ul334%Wl335%Vl335%S0L335%UL335
7031.7B20088%L334%TL335%L335%L334%TL335%TL335%VL334%Vl334%Vl335%Tl335%
7026.8B33426l334%Tl335%l335%l334l335%l335%l334%l335%l335%l334%l335%l335
7023.5A93410%l334%l335%Tl335%Tl334%l335%Tl335%Tl334%l335%l335l334%l335
7019.9A56729l334l335Tl334l335Tl334l335o669l335o669l335o669o670l334o670
7017.6H6701o669l335o669l335o669l335o669l335o669l335l334l335T%l334%l335
7015.1B0008%XL335%L334%L335TL334L335TL334L335TL334L335O669L335TL334L335
7011.5H0032L335L334L335TL334L335TL334%L335T%TL334%sl334%l335T%l334l335
7007.2A00040l335%l334l335Tl334o670l334l335Tl334l335To669l335l334l335Tl334
7004.5C3347o670l334l335Tl334l335Tl334l335%l335l334l335Tl334l335Tl334%l335
7001.6c0012l335l334l335o669l335Tl334l335To669l335l334o670l334o670l334o670
6999.2a03375l334o670l334o670o669l335o669l335o669l335o669l334o670l334l335
6997a76737l335l334l335%l335%WL335TL334L335TO669L335O669UO670O669TO670J0004
6993.4a06709O669J0004O669O670J0004O669J0004O669O670J0004O669TO670O669TO670
6991.1A3339O669TO670O669L335O669TL335O669L335TO669L335L334L335TL334%L335
6988.4A00040L335%L334%Yl334%l335%l335l334%l335To669l335l334l335o669l335
6984.8F0024o669l335o669l335o669l335o669l335o669l335o669l335Tl334l335o669
6982.5a6673l335Tl334l335Tl334l335T%l334l335%l335%Tl334%sL334%TL335T%L334
6977.9d3351L335TL334L335TL334L335TO669L335L334L335TO669L335L334O670L334
6975.3B6677O670L334L335O669L335TL334L335TL334L335TL334L335%L335%L334%L335
6972.4I0036%TL335%S0l335%Tl335%l334%l335T%l334l335T%l334l335Tl334l335Tl334
6967.5D3351l335T%l334l335Tl334l335T%l334l335%l335l334%l335%Vl335%Ul334
6963.8f669%S0L334%VL335%YL335%TL334%TL335%TL335%TL334%TL335%UL335%sl335
6956.1B0008%Tl335l334l335Tl334l335%l335o669l335o669To670l334o670o669To670
6953.2f3359j0004o669To670o669To670o669To670l334o670o669l335o669l334l335
6950.8a66733l335o669%l335l334l335%l335%YL335%L335%L334L335%L335L334L335
6947.2a66733L335L334L335L334O670L334L335TL334O670L334L335O669L335TO669
6944.9a00040L335L334L335O669L335TL334L335TL334L335TL334L335TL334%L335T%
6942c6681L334%L335%L335%TL334%TL335%TL335%L334%TL335T%L334L335%TL335L334
6938.1F669L335TL334L335TL334L335TO669L335L334L335TL334L335TL334%L335T%
6935.1G3363L334%L335%TL335%Ul335%Ul335%l334%l335T%l334l335%l335l334l335
6931.4E0020l335l334%l335Tl334l335Tl334l335o669l335Tl334l335Tl334o670l334
6928.6a6673o670l334o670l334o670l334o670l334o670l334o670l334o670o669l335
6926.5i3371l334o670l334o670l334o670l334l335To669l335l334l335Tl334l335l334
6924a63398l335Tl334%l335%l335%sL335%L335%L334L335%L335L334L335%L334L335
6919.8a50060L335%L334L335%L335L334%L335T%L334%L335T%L334%L335%L335L334
6916.7a03375%L335%L335%L334%L335%L335%UL334%Xl334%Tl335%l335%l334l335%
6912.4a00040l335l334l335Tl334l335Tl334l335Tl334l335%l335l334l335Tl334l335
6909.6a60064%l334%l335%ZL335%L334L335%L334L335TO669L335L334O670L334O670
6905.9a16713L334O670O669TO670O669TO670O669TO670O669J0004O669O670O669J0004
6903.4@L335O669J0004O669O670O669TJ0004O670O669TO670O669TL335O669O670O669
6900.8A20048O669O670L334O670O669L335O669TL335O669L335O669L335O669L335L334
6898.5B03414O670L334L335TL334L335%L335L334%TL335%Yl335%l334%l335Tl334%
6894.7B20088l335Tl334o670l334l335To669l335o669l335o669l335o669Tl335o669
6892.2A40056o669o670o669To670o669To670o669To670o669To670o669l335o669Tl335
6889.5B0008l335o669l335l334%l335%ZL335L334L335TL334L335TL334O670L334L335
6885.9D0016O669L335TO669L335L334O670L334L335TL334L335TL334L335TL334%L335
6883.1A10044L335%L334%L335%L335%L334%TL335%L335%TL334%L335%TL335%L334%
6879.5A46725L335%TL335%TL334%UL335%Ul335%Ul334%l335Tl334%l335o669l335Tl334
6875.4A23383o670l334o670o669Tl335o669o670o669j0004o669o670o669j0004o669
6873.2B3343j0004o670o669j0004o669j0004o670j0004Uo669j0004To669j0004To670
6870.8a23383j0004o669j0004o669j0004o669j0004o670o669j0004o669o670o669j0004
6868.7b36761o669o670o669Tl335o669o670o669l335o669l335l334l335Tl334l335
6866.4c16793l335%Tl334%UL334%L335T%L334L335O669L335TO669L335O669TL335O669
6863.1b60104O670O669TL335O669O670O669TO670L334O670O669L335O669L335O669
6860.8a66733L335O669L334L335TL334L335TL334L335TL334L335%L335L334L335%L335
6858.1a06709L334L335%L335L334L335TL334L335TL334L335O669L335O669L335O669
6855.6d3351L335O669L335O669O670O669L335O669L335L334O670O669L335O669L335
6853.5C3347O669L335O669L335L334L335TO669L335%L334L335TL334%L335%L335%L334
6850.6I6705%UL335%Wl335%Ul334%l335%l335l334%l335Tl334l335Tl334l335Tl334
6846.4E3355l335Tl334l335Tl334l335Tl334l335Tl334l335T%l334l335%Ul335%Tl334
6843f669%Tl335%Ul335%Ul334%Tl335%l335%l334l335T%l334l335Tl334l335Tl334
6838.9e6689o670l334l335Tl334l335To669l335l334l335Tl334l335%l335l334l335
6836.4a20048%l335l334%Tl335%l335%Ul334%ZL334%UL335%TL335%L334%L335%L335
6831.5a16713%L334L335%L335L334%L335TL334L335T%L334L335TL334L335TL334L335
6828.4f0024L335L334%L335TL334L335T%L334L335%L335L334%L335%L335%L334L335
6825.4a0004%L335%L334L335%TL335L334%L335TL334L335TL334L335T%L334L335T%
6822.1D3351L334%L335%Xl335%l334l335Tl334l335To669l335l334o670o669%o669
6818.6f669l335o669l335o669l335o669l335Tl334l335o669l335%l335l334l335%l335
6816.1g3363%l334%sL334%L335T%L334L335TL334O670L334L335O669L335O669L335
6812.2b0008O669O670L334L335O669O670O669TO670O669L335O669TO670O669TL335
6809.7H0032O669O670L334O670L334L335O669L335TL334L335TL334%L335T%L334%TL335
6806.7A50060%VL335%Vl335%Xl335%Xl334%L334%WL335%L335%L334L335%L334L335
6800.9A66733L335L334%L335TL334L335TL334L335TL334L335T%L334L335%L335%L334
6797.9B23422%Yl334%l335T%l334l335To669l335l334o670l334o670o669Tl335o669
6794.3A50060o669j0004o670o669To670j0004o669j0004o669o670j0004o669j0004
6792.3D0016o669o670j0004o669To670o669To670o669To670o669l335o669l335o669
6789.9g0028l335o669l335l334l335Tl334l335Tl334l335%l335l334%l335T%l334%
6787a26717l335%l335%l334%Tl335%l335%l334%Tl335%Tl335%l334%Ul335%Ul334%
6782.8a63398%sL334%UL335%L334%L335%L335L334%L335TL334L335T%L334L335TL334
6778.2a13379O670L334L335TL334O670L334L335O669L335O669L335O669L335O669O670
6775.9c6681L334O670O669L335O669TL335TO669L335O669L335O669L335O669L335L334
6773.4D6685L335TL334L335TL334%L335%L335%Yl335%Tl335%l334%l335%l335%Tl334
6769.1E3355%Tl335%S0L335%WL334%S0l334%Tl335%Tl335%l334l335%l335%l334l335
6762.7C0012l335%l334l335%l335l334l335%l335l334%l335%Tl335l334l335%l335
6759.8a3339l334%l335Tl334l335Tl334l335Tl334l335To669l335l334l335o669l335
6757h0032l335o669l335l334o670l334l335Tl334l335To669l335%l334l335Tl334%
6754.3a46725l335%l335%Tl334%VL334%TL335T%L334L335TO669L335L334O670L334
6750.8a13379O670O669L335O669TO670O669TO670O669TO670J0004O669TO670O669L335
6748.3C335O669L335O669TO670L334O670L334O670L334L335TL334L335TL334%Xl334
6744.9G3363%l335Tl334l335To669l335o669Tl335o669o670o669Tl335o669j0004o670
6742.2b3343o669To670o669To670o669l335o669To670o669l335o669Tl335o669o670
6739.6a33387l334o670l334o670o669l334o670o669l335o669l335o669Tl335o669l335
6737.3b16753o669l335Tl334o670l334l335Tl334%l335T%l334%Ul335%VL335%UL334
6733.4b60104%TL335%L335%L334%L335%L335%L334L335T%L334L335TL334L335O669
6730.3b10084L335TL334O670L334O670L334O670O669TL335O669TO670O669J0004O669
6727.8a13379O670O669J0004O669J0004O670J0004O669J0004TO669J0004TL335J0004
6725.7A0004J0004O669J0004TO670J0004O669J0004O669O670O669TO670O669TL335
6723.4A30052O669L335TL334%L335T%TL334%Wl334%Vl335%Tl335%Ul334%Ul335%Tl335
6718.3A36721%Tl334%l335%l335%l334l335T%l334l335Tl334o670l334l335To669l335
6715.1G6697o669l335o669l335o669l335o669l335o669l335o669l335o669l335l334
6713C335l335%l335l334l335T%l334%XL334%L335%L335L334%L335%L335L334%L335
6709.1A0004L335L334%L335T%L334%L335%TL335%XL334%YL335%TL335%L334%L335%
6704.1E0020L335%L334L335%L335L334%L335T%L334L335%L335%L334L335%L335%L334
6700.9I6705L335T%L334L335TL334L335TO669L335L334L335O669L335O669L335O669
6698.3A66733L335O669L335O669L335O669L335O669L335L334L335TO669L335L334%
6696B33426L335T%L334%L335%Vl335%Tl334l335%l335l334l335To669l335l334o670
6692.5B03414l334o670l334o670l334o670o669l335o669Tl335o669Tl335o669l335
6690.2A20048l335o669l335l334o670l334l335Tl334l335T%l334l335%l335l334%Tl335
6687.4F0024%Tl335%XL335%TL335%L334%L335%L335L334L335T%L334L335TL334O670
6683.3A03375L334L335TL334L335O669L335TL334L335O669L335TL334O669L335TL334
6680.7A73402L335TL334L335TL334L335TL334L335%L335L334%L335%L335%TL334%VL335
6677.1B26757%sl335%Ul334%Tl335%l335%l334l335Tl334%l335To669l335l334l335
6672.7A76737l335l334o670l334l335o669l335l334o670l334l335o669l335To669l335
6670.4A06709l334o670l334l335Tl334l335Tl334l335Tl334l335Tl334%l335%l335
6667.6D6685%l334%Vl335L335%VL334%L335%L335L334%L335TL334L335%L335L334L335
6663.8H0032L335L334L335TL334O670L334L335TL334O670L334L335O669L335O669L335
6661.3A50060O669L335O669TL335O669O670L334O670L334O670O669L335L334O670L334
6659B33426L335TL334L335TL334L335%L335%UL334%l334%Ul335%l335l334%l335Tl334
6655.3B40096l335Tl334o670l334l335o669l335o669l335o669o670o669To670o669
6653A56729o669To670o669To670j0004o669To670o669To670o669To670o669Tl335o669
6650.1B3343l335o669l335Tl334l335%Tl335%YL335%UL335L334L335TL334L335TL334
6646.1B6677L335O669L335TL334L335O669L335TL334L335TL334L335%L335L334%TL335
6643.2I0036%Wl335%l334%l335%l335l334l335Tl334l335Tl334l335Tl334l335Tl334
6639.6C3347l335Tl334l335Tl334l335Tl334%l335%l335%l334l335%l335%l334%l335
6636.4b0008l335%l334%l335%l335%l334%l335%l335%Tl334%Tl335%S1L335%VL334
6631.2d3351%sl334%l335%l335%l334l335Tl334l335Tl334l335Tl334l335o669l335
6627.2a00040l335l334o670l334l335o669l335Tl334o670l334l335Tl334o669l335
6624.9a66733l335l334%l335Tl334%l335%l335%XL335%TL335L334%L335TL334L335
6621.1a66733%L335L334L335L334L335TL334L335TL334%L335T%L334%L335%TL335%
6618a16713%Zl335%Vl335%S6L335%VL335%VL334%S1l334%Vl335%Ul335%Vl334%VL334
6607.6a23383%UL335%L335L334%L335TL334L335TL334L335TL334O670L334L335TL334
6604.4f3359L335TL334%L335T%L334%Zl334%l335%l335l334%l335%l335l334%l335
6600.3g0028%l335%l334%Tl335%YL335%UL334%TL335%UL335%UL334%S1l334%Ul335
6593.7g0028%l335%Tl334%l335%l335%Tl334%l335%Tl335%Tl334%S0L334%TL335%L335
6588.5h6701%L334%L335T%L334%L335T%L334%L335%TL335%Xl335%l335%l334l335Tl334
6584g6697l335To669l335o669l335o669Tl335o669o670o669To670o669Tj0004o669
6581.4a83406o670o669To670l334o670o669Tl335o669l335Tl334l335Tl334%l335%
6578.7b66773%WL335L334L335TL334L335O669O670L334O670O669TJ0004O670O669TJ0004
6575.5a70068O670J0003O670J0004O669TJ0004O670O669TO670O669TO670O669L335
6573.2e6689O669L335L334O670L334L335TL334L335T%L334L335%TL335%UL334%Tl334
6569.9f669%Vl335%Tl335%l334%Tl335%Ul335%VL335%UL335%L334L335%L335L334L335
6565.1@%L335L334%L335TL334L335TL334L335TL334L335TL334%L335T%L334%L335%
6561.7F0024L335%TL334%WL335%ZL335%WL334%UL335%UL335%TL334%WL335%Wl335%
6554.6H6701%Vl334%Vl335%Xl335%TL335%YL335%WL334%Xl334%Vl335%l335%l334%
6547.3G3363l335%l335%l334l335%l335%l334%l335%l335%Ul334%VL334%UL335%TL335
6543E3355%L334%TL335%L335%L334%UL335%S0l335%Tl334%Tl335%l335%Tl334%Tl335
6537.5E0020%Ul335%Yl334%Xl335%Tl335%l334%l335Tl334l335Tl334l335To669%l335
6532.3c335o669l335o669Tl335o669o670l334o670o669l335o669Tl335o669l335To669
6529.7a00040l335l334l335%l335l334%Tl335%TL335%TL334%L335TL334%L335TL334
6526.4i3371L335O669L335TL334L335TL334L335O669L335TL334L335TO669L335L334
6523.8b3343L335TO669L335L334L335TO669L335O669TL335O669O670O669L335O669
6521.4F0024O669O670O669TO670O669J0004O669O670O669TO670O669TL335O669TO670
6518.8A80072L334O670L334O670L334L335TL334L335TL334L335T%L334%L335%L335
6516.1B40096%VL334%l334%Vl335%l335%l334l335Tl334l335Tl334l335To669l335
6512.3A93410o669Tl335o669o670o669Uo670o669Tj0004o670o669j0004o669o670j0004
6509.7F6693o669Tj0004o670o669j0004o669o670o669l335o669To670o669To670o669
6507.3e0020l335o669Tl335o669l335o669l335To669l335l334l335o669l335Tl334
6504.8a26717l335Tl334l335T%l334l335T%l334%l335l334%Tl335%l335%l334%l335
6501.5a76737%l335%l334%l335%l335l334%l335Tl334%l335Tl334%l335T%l334%l335
6498.1b26757%ZL335L334%L335TL334O670L334O670L334O670O669TO670J0003O670
6494.6a46725J0004O669J0004TO669J0004YJ3339J0004TL335J0004VO669J0004O669
6491.3F6693O670O669TO670O669TL335TO669L335L334%L335T%L334%VL335l335%Wl334
6487.3A33387%Tl335%l335%l334%l335%l335l334%l335Tl334%l335Tl334l335%l335
6484H6701l334%l335T%l334%Tl335%S6l335%Vl334%l335%l335%l334l335%l335l334
6478.1D3351l335%l335l334%l335T%l334%l335%Tl335%S0L335%S7l335%Ul334%Tl335
6470.9A0004%l335%l334%l335%Tl335l334l335Tl334l335o669l335Tl334o670l334
6468d6685l335o669l335To669l335l334l335Tl334l335T%l334%Tl335%UL335%TL334
6464.5i3371%L335TL334%L335TL334L335TL334L335T%L334L335%L335%L334%Wl334
6460.8d6685%l335%l335l334%l335Tl334o670l334l335Tl334l335To669l335l334l335
6457.9a10044l335%l334l335T%Tl334%YL334%TL335%L335L334%L335T%L334L335TL334
6453.6i3371L335TL334L335TL334L335TL334L335TO669L335L334L335O669L335TL334
6450.9b3343O670L334L335O669L335%O669L335TO669L335L334L335TO669L335L334
6448.4D6685L335TL334L335TL334L335TL334L335TL334L335TL334L335TL334L335TL334
6445.4A16713L335TL334L335TL334L335%L335L334%L335%TL335%Zl335%Tl335%Ul334
6440.9A43391%S2L334%TL335%L335L334%L335L334L335T%L334L335TL334L335TL334
6436.3A93410L335TL334%L335T%L334%L335%Wl335%l334%l335T%l334l335o669l335
6432.6A86741l335l334l335o669l335Tl334o669l335Tl334l335Tl334l335Tl334l335
6430A20048%l335l334%l335%l335%l334%l335%Tl335%l334%Tl335%l335%l334%l335
6426.4H0032%l335l334%l335Tl334l335T%l334o670l334l335Tl334l335o669l335To669
6423.4A0004l335l334l335To669l335o669l335o669l335o669l335l334l335o669l335
6421.1f0024l335l334%l335T%l334%WL334%L335%L335L334L335TL334L335TL334L335
6417.5d0016L335L334L335TL334L335TL334L335T%L334%L335%Vl335%l334%l335Tl334
6413.9a6673l335o669l335o669l335o669o670l334o670o669To670o669To670o669j0004
6411.4a20048o669o670o669To670l334o669o670o669Tl335o669o670l334l335o669
6409.1b13418l335Tl334l335Tl334%l335%l335%S0L335%TL335%L334%L335%L335%L334
6404.5b20088L335%L335%L334L335%L335L334%L335TL334L335%L335L334L335TL334
6401.6a70068L335TL334O669L335TL334L335O669L335TO669L335L334L335O669L335
6399.2a00040L335O669L335L334L335TL334L335TL334L335TL334%L335T%L334L335
6396.4d0016%TL335%L334%UL335%WL335%XL334%UL335%TL335%L334L335T%L334L335
6391.3@%L335O669L335L334O670L334O670L334O670O669TO670L334O670O669TO670
6388.7I3371O669TO670O669TO670O669L335O669TL335O669TL335TO669L335L334L335
6385.9A96745O669L335TL334%L335TL334%L335%L335%L334%UL335%Zl335%Tl334%l335
6381.3B26757%l335%l334l335Tl334l335Tl334l335o669l335To669Tl335o669l335
6378.6A56729o669Tl335o669o670l334o670o669l335o669l335l334o670l334l335Tl334
6376.1G3363l335%l335%Tl334%UL334%TL335%L335L334L335TL334L335TL334L335TL334
6372.5A06709L335TL334L335TL334L335T%L334%L335%UL335l335%Tl335%l334l335
6369.2A30052l335l334l335Tl334o670l334o670l334o670o669To670o669Tj0004o670
6366.8C6681o669j0004o669j0004l335j0004o669j0004o670j0004o669j0004o669j0004
6364.8g6697o670o669j0004o669o670o669To670o669To670l334o669l335To669l335
6362.3a80072l334l335%l335l334%l335%Tl335%VL335%UL335%TL334%L335%L335L334
6358.4a80072%L335T%L334L335TL334L335%L334L335TL334L335TL334L335TL334L335
6355.4a20048L335L334L335TL334L335O669L335TL334L335TL334L335TL334L335TL334
6352.7e3355%L335T%L334%L335%S0l335%Tl334%l335%Tl335%l334%Tl335%S1L335%
6346.3e6689L334%L335T%L334L335TL334L335%L335L334L335TL334O670L334L335%
6343.5@L335L334L335TL334L335T%L334L335TL334L335%L335%L334%L335%Wl335%l334
6339.6D3351l335Tl334l335o669l335o669o670o669l335o669j0004o669o670j0004
6337.4d3351o669j0004o669j0004o670j0004o669Tj0004o670o669Tl335o669l335To669
6335a60064%l334l335%WL335%L334L335L334L335O669L335O669L335O669O670O669
6331.9a10044L335O669TO670O669TJ0004O670O669TO670O669TO670O669TL335TO669
6329.2A0004O669O670O669TL335O669O670O669TL335O669O670O669L335O669TL335
6326.8A10044O669L335O669O670L334L335O669L335TO669L334L335TL334L335TL334
6324.3A83406L335T%L334L335%L335%VL334%l334%Ul335%Tl335%l334l335%l335%l334
6320.3A80072l335%l335l334%l335%Tl335%sL335%TL335%L334%L335%L335%TL334%
6315.7A83406%Wl334%Tl335Tl334l335%o669l335l334l335To669l335o669l335o669
6312.4A20048l335o669l335l334o670l334o670l334l335o669l335Tl334l335Tl334
6310.1E3355%l335T%ZL335T%L334L335TL334O670L334L335O669L335O669O670L334
6306.3A06709O670O669TL335O669O670O669TL335O669TL335O669L335O669L335TO669
6303.7B06749L335L334L335TL334%L335%L335%Zl335%l335l334%l335Tl334l335Tl334
6299.7B00080l335o669l335To669l335o669l335o669Tl335o669To670o669To670o669
6297.1A00040o669o670o669To670o669Tl335o669o670o669l335o669l335l334o670
6294.8F669l334l335%Tl335%Tl334%TL334%TL335%TL335L334L335TL334L335TO669
6291.4C0012L335O669L335O669L335O669TO670L334O670O669TO670O669TL335O669
6288.9A26717O670O669L335O669L335O669L334O670L334L335TL334L335%L335%L334
6286.5A93410%Yl334%l335%l335l334l335%l335l334o670l334l335l334o670l334o670
6283A36721l334o670l334o670o669To670o669To670o669To670j0004o669j0004o669
6280.6B3343o670j0004o669Tj0004o670j0004To669j0004To669j0004o670j0004o669
6278.3a10044j0004o669o670j0004o669Uo670o669Tl335o669o670l334o670l334l335
6275.8b16753l335o669l335l334l335T%l334l335T%l334l335%l335%l334%l335%Tl335
6272.6b70108%l334%Tl335%Tl335%l334%l335%Tl335%l334%l335%Ul335%VL335%TL335
6268.2b93450%L334L335TL334L335TL334L335O669L335O669L335O669O670L334O670
6265.7b23422O669TO670L334O670O669TO670O669TL335O669TO670L334O670L334O670
6263.1a16713L334O670L334O670L334L335TL334L335TL334L335%L335%L334%L335%
6260.4f0024%Wl335%Tl334%l335T%l334l335Tl334l335T%l334l335Tl334l335T%l334
6256.4a16713l335%l335%l334%Ul335%S3l335%Ul334%Tl335%l335%l334l335%l335
6251a53395l334%l335%l334%l335%Tl335%WL335%L335%L334L335L334L335TL334L335
6247.3a40056L335O669L335O669TL335O669O670O669TO670O669TO670O669TO670J0004
6244.7b6677O669TO670O669%O669O670L334O670L334L335O669%L335TL334%Yl334%
6241.1D3351l335T%l334l335Tl334l335Tl334l335Tl334l335%l335l334l335Tl334
6238.2a6673l335Tl334l335%l335l334l335%l335l334%l335%Tl335%Ul334%UL334%
6234.6e3355%TL335%TL335L334%L335TL334%L335TL334O670L334L335TL334L335TL334
6231.3F669L335O669L335TL334L335TL334L335TL334%L335%L335%Yl335%l335%l334
6227.4D3351l335Tl334l335Tl334l335Tl334l335o669l335%o669l335To669l335o669
6224.7c0012l335o669l335o669Tl335o669o670o669To670o669To670o669To670o669
6222.1a40056o669o670j0003o670o669To670o669To670o669To670o669l335o669Tl335
6219.5b56769l335o669l335l334l335T%l334l335%Tl335%UL335%TL335%L334L335TL334
6216.1b70108L335TL334L335O669L335TO669L335L334O670L334O670L334L335O669
6213.8b00080L335TO669L335L334L335O669L335TL334L335L334L335TL334L335TL334
6211.2a33387L335TL334L335TL334L335O669L335TL334L335TL334O670L334L335TL334
6208.4f3359L335TO669L335L334L335T%L334L335T%L334L335%L335%TL334%L335%TL335
6205f669%TL334%L335%UL335L334%L335TL334%L335TL334L335TL334%L335TO669L335
6201.2E3355L334L335TL334L335O669L335TO669L335O669L335L334O670L334O670L334
6198.8A26717O670L334L335O669L335TL334O669L335T%L334L335T%L334%L335%S0l335
6194.6A83406%Tl334%Tl335%Tl335%Vl334%WL334%UL335%TL335%TL334%L335%TL335
6189.6A90076%UL334%Xl334%Ul335%Tl335%l334%l335T%l334l335T%l334l335l334
6185.1A53395l335Tl334l335Tl334l335Tl334o670l334l335Tl334l335Tl334o670l334
6182.4H3367l335Tl334l335%l335l334l335%l335l334%Tl335%Tl335%WL335%UL335
6178.5E3355%TL334%TL335%UL335%Yl335%l335%l334%l335Tl334l335Tl334l335Tl334
6173.9B3343l335o669l335To669%l335o669l335l334o670l334l335Tl334l335Tl334
6171.3d6685l335Tl334%l335%l335%XL335%L335L334L335TL334L335TL334O670L334
6167.7b3343L335O669L335O669L335%O669L335O669L335TL334O670L334L335T%L334
6165.1D6685L335T%L334%TL335%Vl335%Tl334%l335T%l334l335Tl334l335To669l335
6161.2A6673l334l335o669l335%l335o669l335l334l335Tl334l335T%l334%Tl335%
6158.3d0016%TL335%L334%L335TL334L335TL334L335TO669%O669L335O669O670L334
6155.3B6677O670O669TO670O669TO670O669L335O669TO670O669TO670O669TO670L334
6152.6A46725O670O669L334O670L334O670L334L335TL334L335TL334L335T%L334%UL335
6149.6B16753%Tl335%Ul334%l335%l335%l334%l335%l335l334%l335%l335%l334%l335
6145.8A76737%l335%Tl334%l335%Tl335%Ul334%Ul335%Wl334%Xl335%S3L335%TL334
6138.9A56729%L335L334%L335TL334L335TL334%L335TL334L335TL334L335TL334%L335
6135.7B16753%L335%Yl335%l335l334l335Tl334o670l334o670o669l335o669Uj0004
6132.1A43391o670o669j0004o669o670j0004o669j0004o669j0004o670j0004o669Tj0004
6130B3343o670o669j0004l335o669To670o669To670o669Tl335o669o670l334o670o669
6127.4i0036l335o669l335o669l335o669l335o669l335o669l335o669l335l334o669
6125.2a63398l335o669l335To669l335l334o670l334l335Tl334o670l334l335Tl334
6122.8b33426%l335Tl334l335%l335%l334%l335%Vl335%TL335%VL335%TL334%TL335
6118.5b46765%L335%TL334%L335%TL335%VL334%Ul334%Vl335%Tl335%l334%l335T%
6113.7b50100l334l335%l335l334%l335T%l334%l335%l335%YL335%TL335L334L335
6109.8b66773%L335L334L335O669L335TL334O670L334L335O669L335TO669L335L334
6107.4b00080O670L334L335TL334L335TL334%L335T%L334%L335%TL334%VL335%UL335
6103.5a46725%TL334%L335T%L334L335TL334L335TL334L335O669L335TO669L335O669
6100.5h0032L335O669L335L334O670L334O670L334L335TO669L335L334L335TL334L335
6098a0004%L335L334%L335%UL335%UL334%UL335%TL335%UL334%L335%L335%L334%L335
6093.4C0012%L335L334L335%L335L334L335%L335L334L335T%L334L335T%L334L335
6090.5H0032%L335L334%L335%L335%L334%L335%TL335%TL334%sl334%Tl335%l335%
6085.8I6705l334l335%l335l334l335Tl334l335To669l335l334l335o669l335To669
6083.2C0012l335o669l335o669l335l334l335To669l335o669l335l334o670l334l335
6080.9d0016l335l334l335Tl334l335Tl334%l335T%l334%l335%l335%Ul334%Ul335
6077.3i0036%Wl335%Xl334%Vl335%Ul335%Tl334%Tl335%Tl335%S1L335%TL335%L334
6070.4a03375%L335%L335%L334%TL335%L335%UL334%TL335%UL335%L334%TL335%L335
6066.2f6693L334%L335T%L334L335T%L334L335T%L334L335TL334%L335TL334L335T%
6062.8f669L334L335%L335L334L335T%L334L335TL334L335TL334%L335TL334L335%
6059.7E0020L335L334%L335T%TL334%TL335%Ul335%Ul334%l335T%l334l335T%l334
6055.7D3351l335Tl334l335Tl334%l335Tl334%l335T%l334%Tl335%S4L335%TL334%
6050.4F669L335%TL335%L334%L335T%L334%L335%L335L334%L335T%L334%L335T%L334
6046.6E6689%L335%TL335%TL334%Zl334%Ul335%l335%l334%l335%l335%l334%l335
6041.9D0016%l335%l334%l335%l335%Tl334%Vl335%S0L335%ZL334%YL335%Wl335%Vl334
6034B3343%Tl335%Tl335%l334%l335%Ul335%UL335%TL335%L334L335TL334L335TO669
6029.8D0016L335O669L335O669L335O669L335O669L335O669L335O669L335L334L335
6027.6A10044L335L334L335TL334%L335%Yl335%l334l335Tl334l335Tl334l335To669
6023.9I0036l335o669l335o669l335o669l335o669l335o669l335o669l335l334o670
6021.7A6673l334l335Tl334l335%l335l334%l335%Tl335%TL335%TL335%L334L335%
6018.4@%L335L334L335TL334O670L334L335TL334L335TL334L335TL334L335%L335L334
6015.4F6693L335%L335L334%L335T%L334L335%L335%L334L335%L335L334%L335%L335
6012.2A13379L334%L335%TL335%L334%TL335%VL335%XL334%UL335%TL335%L334%L335
6007.3A50060L335%L334L335L334%L335TL334L335TL334L335TL334L335TL334L335
6004.6B06749L335L334L335%L335L334L335%L335L334%L335T%L334%L335%L335L334
6001.7B53434%L335%L335L334%L335T%L334L335T%L334L335TL334L335%L335L334L335
5998.6C06789L335L334%L335TL334%L335%L335%L334%L335%S0l335%Tl334%l335%Tl335
5993.8C23462%l334%l335%Tl335%Tl334%S0L334%L335%L335L334L335TL334L335TL334
5989.2C43470L335O669L335TO669L335O669L335O669TL335O669O670L334O670L334
5986.9D23502O670L334O670O669L335L334O670L334O670L334L335TO669L335L334L335
5984.6D96865L335O669L334L335UO669L334L335TO669L335L334O670L334O670L334
5982.1E70227L335O669O670L334O670L334O670L334O670L334O670L334O670L334O670
5980F46925L334L335TO669L335L334L335TL334%L335TL334%L335%TL335%Xl335%l335
5976.1F90275%l334%l335Tl334l335Tl334l335Tl334o670l334o670l334o670l334o670
5973.4F20247o669To670o669To670o669To670o669j0004o669o670o669j0004o669To670
5970.8D93530o669To670o669To670o669Tl335o669l335Tl334o670%l334l335T%l334
5967.9D00160%Tl335%UL335%UL334%L335%L335L334%L335%L335L334%L335T%L334L335
5964D36841%L335L334%L335T%L334L335T%L334L335T%L334L335TL334L335%L335L334
5960.7D93530L335%L335L334%L335%L334%Xl334%l335%l334l335%l335l334l335T%
5957D83526l334l335%l335l334%l335%sL335%L334%L335%L335%L334%L335T%L334%
5952.5D93530L335%L335L334%L335%L334%L335T%L335L334L335L334L335TL334O670
5949.6E46885L334L335O669O670L334O670O669TO670J0004O669TJ0004O670J0004O669
5947.3F53594J0004TO669J0004S9O669J0004UO670J0004TO669J0004O669O670J0004
5942.4I73722O669TO670O669TO670O669TO670O669TO670L334O670O669L335O669TL335
5939.7A090435O669L335O669L335TO669L335L334L335TL334L335TL334L335TL334L335
5937.1A160463L334L335UL334L335O669L335L334L335O669L335O670O669TL335O669
5934.6A237160J0004O669O670O669J0004O669J0004YJ3339J0004J3339J3338J0004
5932A413897J3339TJ3338J3339J6673J3339TJ3338J6674J3338J6673J3339J6673J3339
5930A613977J6673J3339J6673J3339J6673J6674J3338J6674J3338J6674J6673J3339
5928.3A797384J6673J3339J6673TJ3339J6673J3339J6673J3339J6673J3339J6673J3339
5926.4A994129J3338J6674J3338J6674J3338J3339TJ6673J3339J3338J3339TJ3338
5924.6B177535J3339J0004J3339J3338J0004J3339J0004YO669J0004O669J0004O670
5922B360942O669TO670O669TO670L334O670L334O670L334O670L334L335O669L335TL334
5919.4B454312O670L334L335TL334O670L334L335TL334L335TL334L335L334L335UL334
5916.6B524340L335TL334L335L334L335T%L335L334L335L334L335TL334L335UL334
5913.9B584364L335L334O670L334L335TO669L335O669TL335O669O670O669TO670O669
5911.5B674400O669O670J0004O669J0004O669J0004O670J0004WO669J0004S1O669J0004
5907.6B921165J0004UO669J0004UO670J0004TO669J0004VO669J0004YJ3339J0004TJ3339
5903.7C184604J0003J3339TJ0004J3338J3339UJ3338J6674J3338J6673J3339J6673
5901.7C374679J3339J6673J6674J6673TJ6674J6673TJ6674J6673TJ6674K0007J6674
5899.7C608106J6673TK0008J6674J6673K0008J6673J6674J6673K0008J6673J6674K0008
5897.8C838198J6673TJ6674K0008J6673TK0008J6673J6674K0008J6673K0008J6673
5895.9D068289K0008ZK3343K0008K3342K3343TK3342K3343TK6677K3343K6677TK3343
5892.9D538477K6677K6678K6677UK6678K6677K6678L0011K6677K6678K6677K6678K6677
5890.9D915294K6677TK6678K6677TK6678K6677K3342K6678K6677K3343K6677K6678
5889E255430K3342K6677K6678K3342K6677K3343K6678K3342K6678K3342K6678K6677
5887.3E558884K3343K6677UK6678K6677K6678K6677TL0012K6677L0012YL3347L3346
5884.4F129111L3347TL3346L3347L6681L3347L6681TL6682L6681TM0016L6681L6682
5882.4F629311M0016XM0015M0016M0017M3350M0016M3351M0016M3350M3351TM3350
5879.9G329590M3351TM6685M3350M6686M6685UM6686M6685N0020VN3355N0020N3354
5877.5H143248N3355N6689TN3355O0023N6690O0024TO3358O0024O3359O6693O3359
5875.6H916890P0028O6693P0028UP3363P6697P3362P6697Q0033P6697Q3366Q0032Q3367
5873.6I967309Q6701TQ6702R0035R0036R0037R3370R3371R6705TJ00040UJ03374J03375
5871.4A1384541J06709TJ06710J10043J13379J10044J13379J16713J16712J16714J16713
5869.9A2618366J20048J23383TJ23382TJ26717J30053J26717J30051J33387UJ33385
5868A4279028J36722J40056J40055J40056J43391J43390J43391J46725J50060UJ53395
5866.3A6016389J56728J56730J60063J63399J63398J66734J66733J70068J73403J76736
5864.8A7670381J80072J83406J83407J90076TJ96744J96746K00080K06748K10084K13418
5863.2A9821238K16754K20088K26758K26756K36761K36762K43430K46766K53433K56770
5861.8B2185516K63437K70110K73441K76777K83446K93451TL03453L10125L13457L20129
5860.2B5386793L30131L33467L43470L50139L56809L63478L73483L80152L86820L96826
5858.8B9001568M06828M16833M23503M33506M43510M53514M63519M76856M83527M96863
5857.3C3500027N10203N20208N33546N46887N56887N73562N86903O00238O13578O30250
5855.9C9172289O46926O63598O80273O96945P13617P33625P50301P70305P93652Q13657
5854.5D6435188Q33667Q57008Q77016R03695R27035R53715R80391J007066J033746
5853.2E4808527J063758J093770J123781J157129J190473J223824J260500J297187
5852F4218949J333864J373882J413899J453914J500594J543953J587297J637320J687336
5850.7G7751008J737367J787375J844070J897422J954117K014133K070828K137516
5849.6I3193836K197547K264234K330930K397625K467648K537680K611039K684406
5848.4A12684945K761102K834461K911164K987859L061219L144586L217945L294657
5847.3A36897938L371343L444703L518079L588093L658125L721485L781515L841532
5846.1A65822813L888218L938235L978250M008265M034938M048281M054953M051625
5845A97825578M031594M008266L964921L908219L841531L758172L658125L541422L411360
5843.7B31949188L264625L097906K917828K724422K514344K284234K050828J797375
5842.5B52600750J537281J267172R83719P03625M13500J23375j70063m56859p43625
5841.2B56258875j023734j297188j557281j810734k054141k277578k491000k687735
5840.1B41059484k871140l034547l184609l317985l431375l531406l618109l684797
5838.9B14385516l738157l781515l804844l821531l828188l814859l801516l774843
5837.8A84020063l741485l701484l651453l598110l541406l478047l411375l341328
5836.6A55555375l271297l197953l121234l044547k967860k891156k814453k734422
5835.5A31512453k657726k581032k507664k430968k357610k287578k214219k144187
5834.3A12331469k074156k010805j944110j877414j817390j757367j694008j640656
5833.2I7515563j580633j527274j473922j420570j370547j320523j273844j223820
5832H6324430j180469j133789j093766j047086j010406r67047r27039q90351q53680
5830.7G7220797q16992p83641p46969p13617o80273o46922o16914n86899n53554n26875
5829.3G0548141m96868m70187m40172m16836l86820l63477l40140l13453k86782k66773
5827.8F6766633k43430k16758k00078j76734j53399j36718j13379r3371p6700n6687
5826.4F5299379l6684k0007%J6675L3348N3352O6695Q6699J06707J20055J40054J56727
5824.7F6023000J73406J93407K10085K30094K46766K70101K90118L06789L33468L50141
5823.2F8627375L76813L96828M23500M46843M73524M96867N26875N53555N80234O13578
5821.8G3515992O40250O73602P03617P36961P73641Q06992Q40328Q80351R17039R57047
5820.3H1445820R97063J037078J083766J123781J170469J217156J263836J313859J363875
5819I2016703J413899J470586J523937J580633J637320J700680J760703J820727J887414
5817.8A06812602J954117K020804K087500K160860K234226K304250K380954K457640
5816.6A24412953K534344K614383K691070K771109K851141K934500L011203L094563
5815.4A46915266L171265L254625L328000L404688L478062L551407L618109L678141
5814.3A74399563L741484L794859L841532L881546L918219L944906L961594L964906
5813.1B05448609L964922L948235L918234L878203L824860L754843L668125L568094
5812B35974125L451375L317984L164594L001203K817782K617718K404297K177531J930766
5810.7B60857375J677344J410562J137125Q53657N63562K73438k6657l16812o13563
5809.4B65816031r00375j183812j460563j724031j977453k220891k447640k661063
5808.3B51240203k861140l037875l204610l354672l484718l594766l698141l774843
5807.1B24229438l844875l894875l931579l958234l968250Tl958250l938234l908235
5805.8A88858656l871547l828187l774844l721484l658125l594766l524734l451375
5804.7A59433594l381344l301328l224609l147922l067891k987859k911172k827781
5803.5A34583688k754438k671070k597703k521000k447649k370945k300914k230891
5802.3A14689078k160859k090836k027477j964117j897422j837398j777375j720688
5801.2I9212906j664000j607304j553954j500601j450578j403891j350539j307187
5800H7374852j260508j217149j173804j133782j090437j053750j013742r73719r40375
5798.7G7517586r03695q67008q37008q00312p70313p36961p10281o76938o46922o20250
5797.3F9947898n90234n63555n36882n10204m83531m56844m33507m10164l83485l60144
5795.9F5219348l36801l13461k86781k70106k43429k23426k00078j76739j56726j33387
5794.4F2878414j13379r3371p0027m6688l0011l333J3336L6684O0023Q0032J00039
5792.8F2811719J23383J46726J66731J90078K13418K36761K56770K83445L06789L30133
5791.4F5065953L56809L76816M06828M30172M60188M83523N13539N40211N66899N96898
5790F9797836O30258O56922O90281P23617P53633P90320Q23664Q57008Q97024R33703
5788.5G7554266R70390J013735J050422J097101J137117J180477J227156J277172J320531
5787.2H7828367J373875J420571J477257J530610J583961J640656J700680J760703
5786.1A00316680J824062J884086J950774K014140K084164K154188K224226K297578
5784.9A16749898K367610K444312K521008K594367K674399K751094K831125K907828
5783.8A37841641K987859L067891L144593L221282L294656L371344L438031L511406
5782.6A63878703L574750L634781L691485L741484L788172L824859L858219L881547
5781.5A93874000L891547L898219L888218L871547L838203L794844L734813L664797
5780.3B24456188L574765L468047L351344L214609L061219K891156K707750K507656
5779.2B49232734K287594K060813J817390J560625J293844J017078P33625M46844J56734
5777.9B60607281j40062m33500p26953j013750j293844j567297j834062k084157k324265
5776.6B49189391k554344k761109k961188l137906l304656l451375l581438l694797
5775.4B23742578l794844l871546l941579l994921m028282m058281m064953m071625
5774.3A91916547m058281m041610m011609l978250l931563l884890l831531l768172
5773.1A60410641l708141l638109l571438l494719l424703l348000l271312l191266
5772A32762953l117906l037883k964516k884484k811117k734430k661054k587704k517671
5770.7A07446188k447641k380953k310922k247563k184203k120843k060821k000804
5769.5H9692438j940774j890750j830734j784039j727360j680672j633984j583961
5768.4G5620164j540617j497266j453914j413890j370547j337203j297188j260500
5767.2F4449039j227156j190473j160465j127117j097101j070430j037078j013739
5766.1E5525480r83726r57047r33707r10363q83684q63680q40335q16993p96984p80313
5764.6D6758648p56968p40293p20289p03614o86941o66930o53597o40254o20246o06911
5763.2C9962605n93570n80230n66895n53551n40218n26875n16875n06868m93531m80191
5761.8C4603801m73520m60183m50180m43512m30172m23502m13498m06828l96826l86820
5760.3C0318760l80153l73482l63479l56808l50139l43470l33467l30131l23463l16793
5758.9B6847375l10123l03455k96785k93451k86780k83447k76777k70108k66773k60104
5757.4B3999572k56769k53434k46765k43430k40096k33428k30091k26756k23424k16752
5756B1628627k16754k10084k06748k06750k00080j96744j93410j90077j90076j83406
5754.6A9634498j83406j76738j76737j73402Tj66735j66732j63399j60064j60063j56730
5753A7777090j53395j53394j50059j46726j46725j43391j43390j40055j40057j36720
5751.5A6323178j33387Tj30051j30052Tj23383j26718j23381j20048Tj16714j16713
5749.8A4819244j13379j13378j13379j10044j10043j06709Tj03375j03374j00041j00040
5748.2A3638773j00040r6705Tr6706r3370Tr3371r0036r0035r0037q6701Uq6702q3366
5746.1A2268227q3367Tq3366q0032q3366q0033q0032p6697q0031p6698p6697Tp6698
5744.2A1231146p6697p3362p3363Tp3362p3363Tp0028p0027p0029p0027o6693p0029
5742.3A0297440o6693To6694o6692o3359o6694o3358o0024o3359o3358o0024Un6689
5740.3I413755o0025n6688n6689n6690n3354n3355n3354n3356n3354n0020Um6685n0020
5738.3H670125m6686m6685Tm3350m6686m3350m3351m0017m3350m0016Tm3350l6682
5736.4H109901m0016m0015l6682m0016l6681Tl6682l6681Tl6682l3346l6681l3347
5734.5G629710l6682l3346l6682l3346l3347l6681l3347l3346l3347l3346l3347Tl3346
5732.7G186200l3347Tl0012l3346l0012l3347l0012Xl0011k6678l0012k6677Tk6678
5730.1F645984k6677k6678k6677Uk3343k6677k3343k6677k3343k3342k6678k3342k3343
5728.1F292510k3343k3342k6678k3342k3343Tk3342k6678k3342k3343Tk6677k3343
5726.2E979051k3342k3343k6677k3343k6677k3343Tk6677k3342k6678k3342k6677k3343
5724.3E658924k6677k6678k3342k6678k6677k3343k6677Uk3343k6677k6678k6677k6678
5722.3E295445k3342k6678k6677Tk3343k6677Tk3343k6677k6678k3342k6678k3342
5720.4D965314k6677k3343k6677k3343Uk6677k3342k3343Tk3342k3343Tk3342k3343
5718.3D605170k3342k3343Tk3342k3343k0008k3343k3342k3343k0008k3343k3342k0008
5716.4D311720k3343k3342k0009k3342k0008Tk3343k0008S0j6673k0008j6673Tk0009
5713.2C868209j6673Uj6674j6673Tj6674j3338j6674j3338j6674j3338j6674j3338
5711.2C648122j3339Tj3338j3339Tj3338j3339j3338j3339Uj3338j0004j3339j3338
5709.1C451377j3339Tj3338j0004j3339Tj3338j3339Tj3338j3339Tj3338j3339Tj3338
5706.8C241293j3339Tj3338j3339j3338j3339j6673j3339Tj3338j3339Tj3338j3339
5704.7C051217j6673j3339j0004j3339j3338j3339Tj0003j3339Tj0004Tj3338j0005
5702.7B877814j0003j0004j0005j0003o670j0004To669j0004o669j0004o670o669j0004
5700.7B754432o669o670o669Tj0004o670o669To670o669j0004o669o670o669j0004
5698.6B644388o669o670j0004o669Tj0004o670o669j0004o669o670j0003o670o669
5696.5B537679o669o670j0004o669l335o669To670l334o670l334o670l334l335o669
5694.4B450978l335T%l334l335%l335%l334%S2l335%Vl335%l334%l335%l335l334l335
5689.3B407627l335%l334l335Tl334l335Tl334l335%l335l334l335%l335%l334%Tl335
5686.3B357607%Vl335%Wl334%Tl335%Tl335%l334%l335Tl334%l335Tl334l335Tl334
5682B310922l335T%l334l335l334l335Ul334l335%l335l334%l335%l335%l334%sL334
5677.7B264236%L335TL334L335TL334O670O669TO670O669TJ0004VJ3339J0004J3339
5674.8B400958J3338J6674J3338J6674J6673TK0008J6674K0008K0007K3343K0008K3343
5672.9B637719K3342K6678K3342K6678K6677TL0012WL3347L3346L6682L3346L6682
5670.6C114576L6681TM0016L6681M0016TM3351M0016M3351M0016M3350M3351M3350
5668.8C641452M3351M0016M3351M3350M0016VL6681L6682L6681L3347L0012TK6677
5666.6D201676K3343K3342K0008J3339J6673J0004O669L335Tl335To669j0004j3339
5664.6D285042j6673Tk3343k3342k3343k6677l0012Tl3347Tl3346l3347l6681Tl6682
5662.4C851536l6681m0016l6681l6682m0016l6681Ul6682l6681l3347l6681l3347l3346
5660.4C341333l3347l0012l3347l0012l0011k6678l0012k6677Tk3343k6677k3343Tk3342
5658.4B954512k0008k3343k0008Xj6673k0008j6673k0008j6674j6673k0008j6673j6674
5655.9B631049j6673k0008j6673j6674j6673k0008j6673Tk0008j6674k0008j6673Tk0008
5653.9B380950k0008j6674k0008j6673k0008Wj6673k0008k3343k0008Wk3342k0008
5651.2B004133k0008k3343k0008k3343k3342k0008k3343k3342k0008k3343Tk3342k0008
5649.3A717352k3343Tk3342k3343Tk0008k3342k3343k0008k3343k0007k0008k3343
5647.5A427236k0008Tj6673k0008Tj6674j6673Tj6674j6673j3339j6673j3339j3338
5645.4A190475j3339Tj3338j3339j0004Tj3338j0004Uo670j0004To669j0004o669o670
5643A017072j0004o669To670o669To670o669To670l334o670o669Tl335o669l335o669
5640.4I03694l335o669l335To669l335l334l335To669l335l334l335l334l335Ul334
5637.8H33666l335l334l335Tl334l335o669l335Tl334l335Tl334o670l334l335Tl334
5635.2G66973o670l334l335o669l335To669l335l334o670l334o670l334o670o669Tl335
5632.8F83606o669o670o669To670o669To670o669j0004o669o670o669j0004o669o670
5630.5E70227o669j0004o669o670o669Tj0004o670o669l334o670o669To670l334o670
5628.2D63518l334o670l334l335Tl334l335Tl334l335T%l334l335%l335l334%l335
5625.4D06829l335%l334l335Tl334l335Tl334o670l334o670l334o670o669To670o669
5622.8C26797j0004o669j0004o670j0004o669j0004To669j0004To670j0004o669j0004
5620.7A96745o669j0004o670j0004o669Uo670o669To670l334o670o669l335o669l335
5618.2H6701o669l335l334l335o669l335Tl334%l335Tl334%l335%l335%l334%YL334
5614.5C6681%TL335T%L334L335%L335L334L335TL334O670L334L335TL334O670L334
5611.6I6705L335O669L335O669L335TO669L335L334L335O669L335TL334L335L334L335
5609.2A66733%L335L334%L335%L335%UL334%Ul334%Tl335%Tl335l334%l335Tl334l335
5605.3A56729l334l335Tl334l335Tl334l335Tl334o670l334l335Tl334l335Tl334l335
5602.5I0036l335l334%l335Tl334%l335T%l334l335%l335%Tl334%l335%Tl335%Ul334
5598.8D3351%Wl335%Wl335%Vl334%Ul335%Tl335%Ul334%Tl335%Vl335%VL335%UL335
5592.3B3343%TL334L335%L335%L334L335%L335%L334%L335%L335%TL334%sl334%Tl335
5587.6E0020%l335l334%l335Tl334%l335Tl334l335Tl334o670l334l335%l335l334
5584.7f669l335Tl334l335Tl334%l335T%l334%l335%l335%Ul334%Wl335%S5L335%TL334
5578.4d3351%L335TL334L335TL334L335O669L335O669L335TO669TO670O669TO670O669
5575.5E0020J0004O669O670J0004O669TJ0004O670O669J0004O669O670J0004O669UO670
5573A80072O669TO670O669L335O669L335O669L335L334L335TL334%L335%Xl335%l334
5569.6B40096l335T%l334o670l334l335Tl334l335Tl334l335Tl334l335Tl334%l335
5566.7A76737l335%l334%Tl335%Tl335%Wl334%S1L334%UL335%L335%TL334%L335%L335
5560.9A80072%L334%TL335%Wl335%Tl334l335%l335l334l335o669l335o669l335o669
5557.5A40056o669o670o669Tj0004o670o669j0004o669j0004To670j0004o669j0004
5555.3B0008o669j0004l335o669j0004o670o669To670l334o670o669l335l334o670
5553.2g3363l334l335Tl334l335Tl334l335Tl334l335Tl334l335Tl334l335Tl334l335
5550.3a40056o669l335To669l334o670l334o670l334o670l334o670l334o670o669l335
5548b20088o669l335l334o670l334o670l334l335Tl334o670l334l335%l335l334l335
5545.5b86781l335%l334%l335%l335%Tl334%Vl335%Yl335%S1L335%TL335%L334L335
5539.6b96785%L335L334O670L334L335O669L335O669O670O669TO670O669J0004O669
5537.3b10084J0004O670J0004UJ0003J0004sJ3339J0004WO669J0004WO670J0004O669
5533H0032J0004O669O670O669TL335O669L335TL334L335T%TL334%l334%l335T%o669
5529.8A30052l335l334o670l334o670o669l335o669To670o669To670o669To670o669
5527.4C0012o669l335o669l335o669l335%l335l334%l335%XL335%L334L335%L335L334
5523.9F669L335TL334O670L334O670L334O670O669L335O669TO670O669TO670O669TO670
5521.2A13379O669TO670O669J0004O669TO670O669TJ0004O670O669TO670O669TO670
5518.6B40096O669TL335O669O670L334O670L334L335TL334L335TL334L335%L335%L334
5515.9C13458%TL335%S4l335%Zl334%Tl335%Tl335%l334l335Tl334l335Tl334l335
5509.8B76777o669l335o669l335o669o670o669Tj0004o670o669j0004To669j0004Vo669
5507.1A33387j0004j3339j0004S1o669j0004To670j0004o669Tj0004o670o669To670
5503.5i3371l334o670o669l335o669l335o669l335l334o670l334l335o669l335l334
5501.3a63398o670l334l335o669l335o669l335o669o670l334o670o669Tl335o669o670
5499b50100o669l335o669To670o669Tl335o669o670o669l335o669Tl335o669l335o669
5496.5c53474l335o669l335To669l335l334l335Tl334l335T%l334l335%Ul335%L335
5493.4d06829%TL335L334%L335TO669L335O669L335O669TO670J0004O669J0004O669
5490.8c20128J0004UJ3339J0004TJ3339J3338J0004J3339TJ3338J3339J3338J6674
5488.7a36721J3338J3339TJ6673J3339J3338J3339J6673J3339J0004J3339J3338J3339
5486.8D0016J3339J0004J3338J3339J0004J3339J0004VO669J0004TO669TO670O669
5484.4B06749O669O670L334O670L334L335O669L335TL334L335%L335L334%TL335%UL335
5481.3B70108%Tl335%Vl335%l334%Tl335%l335%Tl334%Tl335%WL335%UL334%L335T%
5476.3B60104L334L335%L335L334L335T%L334L335%L335%L334%TL335%Ul335%Tl334
5472.8B90116%l335T%l334l335Tl334l335o669l335To669l335l334o670l334l335o669
5470.1B20088l335o669l335To669l335o669l335l334o670l334l335To669l334l335
5467.8A50060l335o669l335l334l335o669l335Tl334l335Tl334o670l334l335Tl334
5465.4H3367l335Tl334l335Tl334l335Tl334l335Tl334l335Tl334l335Tl334l335Tl334
5462.3A3339l335%l335l334%l335%Vl335%TL335%VL335%L334L335TL334L335TL334
5458.4B6677L335TL334L335TL334L335T%L334L335T%L334%L335%UL335%Wl335%Ul335
5454.1F6693%l334%l335%l335%l334l335Tl334l335Tl334l335To669l335l334o670
5451.2F669l334l335o669l335o669o670o669l335o669To670o669Tl335o669o670l334
5448.8h6701o670l334o670l334l335Tl334l335Tl334%l335%YL335%L334L335T%L334
5445.1a13379L335TL334L335TL334L335TL334L335TL334%L335T%L334%L335%L335%
5441.9e6689%UL334%S4L335%TL335%L334L335%L335L334L335TL334O670L334L335O669
5436.9c335L335TL334O670L334O670L334L335O669L335O669L335TL334L335TL334L335
5434.3G0028%L335%Yl335%l335%l334l335T%l334l335T%l334%l335T%Tl334%XL334
5429.2C6681%TL335TL334L335TL334L335O669L335O669L335O669O670O669TO670J0004
5426.5A23383O669J0004O669J0004XJ3339J0004J3338J3339TJ3338J3339TJ6673J3339
5423.8C40136J6673TJ6674K0008J6673K0008UK3342K0008K3343TK6677K3343K6677
5421.6F53594K6677K6678L0012VL3346L0012L3347L6681L3347L6681TM0016L6682M0016
5419.3A183806M0015M0016M3351TM0016M6685M3351M6685M3350M6686M6685TM6686
5417.4A757368N0020M6685TN0020M6685M6686M6685TM6686M3350M3351M3350M0016
5415.5B354272L6682M0016L3346L3347L0012TK3343K3342K0008J6673J3339J0004O669
5413.7B671065L335l335l334l335j0004j3339j6673k0008Tk6677Tl0012Tl3347l6681
5411.5B400958l6682l6681m0016Tm3351m3350m3351m3350m3351Tm3350m3351Tm3350
5409.5A814057m3351m3350m0016Wl6682l6681l3346l6682l0012l3346l0012Uk6678
5407.1A203813k6677k3342k3343Tk3342k0008Tj6674j6673Tj6674j3338j3339Tj3338
5404.9I23702j3339j0004Vo669j0004o669o670o669To670o669To670o669l335o669
5402.3G83646o669l335o669o670l334o670o669l335o669To670l334o670o669To670
5400F90275o669To670o669j0004o669o670j0004o669j0004o669j0004To670j0004Vo669
5397.3E33546j0004S7o669j0004Zo669j0004Vo670j0004Vo669j0004To669j0004Vo669
5390.8A03375j0004S0o670j0004Wj3338j0004Wo670j0004Uj0003o670j0004To669j0004
5386.2b06749o669j0004o670o669Tj0004o670o669l335o669Tl335o669l335Tl334l335
5383.7c06789l335%l334%VL334%L335TL334O670L334O670L334O670O669TJ0004O670
5380.7b43430O669TJ0004O670J0004O669J0004O669O670J0004O669UO670O669TO670
5378.3a16713O669L335O669TL335O669L335TL334L335O669L335T%L334L335T%L334
5375.5d3351L335%L335%L334%L335%L335%L334%L335%L335%L334%L335T%L334L335
5372.2@%TL335L334L335TL334L335%L335L334L335TL334L335%L335L334L335TL334
5369.2E6689%L335T%L334L335%L335%L334%L335%L335%L334%UL335%VL335%Xl335%
5364.4I0036%Ul335%Ul334%l335%Tl335%l334%Ul335%YL335%TL334L335%L335L334
5359.6H6701L335%L335L334L335TL334L335TO669L335L334%L335TL334L335T%L334
5356.7A46725L335%L335%TL334%Yl334%l335%l335l334l335Tl334l335o669l335o669
5352.9A13379l335o669o670l334o670o669To670l334o670o669Tl335o669l335To669
5350.5B0008l335%l334l335%WL335L334L335TL334L335O669L335O669O670O669TO670
5347.3G3363O669TJ0004O670J0004O669J0004O669J0004O670O669J0004O669TO670
5345.2A90076J0004O669L335O669TO670L334L335O669L335%L335L334%L335%Xl335
5342B53434%l334%l335T%l334l335T%l334l335Tl334%l335T%l334l335%l335l334%
5338.5B00080l335T%l334l335%l335l334l335%l335l334l335T%l334l335l334l335
5335.8A50060%l335l334%l335T%l334%Tl335%sL335%L334%L335%L335%L334%L335T%
5331A53395L334L335%L334%TL335%Zl335%l334%l335l334%l335Tl334l335Tl334l335
5326.9A30052l335%l334l335Tl334%l335T%l334%l335%l335%Wl334L334%WL335%TL335
5322.4A03375L334%L335%L335L334L335TL334L335TL334L335TL334L335O669L335L334
5319.7A63398L335O669L335TL334L335O669L335TL334L335TL334L335TL334L335TL334
5316.9B33426L335%L335L334L335T%L334L335T%L334L335%L335%L334L335%L335%L334
5313.8B83446%L335%TL335%L334%L335%L335%L334%L335%L335L334%L335TL334L335
5310.5C26797L335L334L335TL334L335TO669L335L334O670L334L335O669L335O669
5308.2C93490L335O669O670L334O670L334O670L334O670L334O670L334L335O669L335
5306D66853L335L334L335TL334L335T%L334L335%L335%L334%UL335%Xl335%Ul334%
5301.7E00200%l335%l335%l334l335%l335l334l335Tl334l335To669l335l334o670
5298.9D43510o669l335o669To670o669j0004o669j0004o670j0004o669j0004sj3339
5295.8B53434j0004Vj3338j0004so669j0004To670j0004o669j0004o669o670j0004
5292.3B6677o669To670o669To670l334o670o669To670l334o670l334o670l334l335
5289.9g0028l335l334l335Tl334%l335T%Ul334%VL334%VL335%TL335%VL334%S0l334
5284h6701%S3L334%UL335%UL335%UL334%S1l334%Ul335%Tl335%Ul334%S2L334%L335
5274.8h0032%TL335%L334L335%L335%L334%L335%L335%L334%TL335%Yl335%l334%l335
5270.3f0024l335%l334o670l334l335To669l335o669To670o669To670o669To670j0003
5267.6a63398o670o669j0004o669j0004o670o669j0004o669o670j0004o669To670l334
5265.4b73442o670o669l335l334l335Tl334%Tl335L335%TL334L335TL334L335TO669
5262.5b76777L335O669L335O669TO670O669L335O669TO670O669L335O669TL335O669
5260.1a80072O670L334O670L334L335O669L335L334O670L334L335TL334L335TL334
5257.8a13379L335%L335L334L335%L335L334%L335T%L334%L335T%L334%L335T%L334
5254.5f3359%L335T%L334%L335T%L334%L335%L335%L334%L335%L335%TL334%WL335
5250.3b0008%Tl335%Vl334%Tl335%l335l334%l335Tl334l335Tl334l335o669l335Tl334
5246.5g6697o670l334o670l334o670l334o670l334o670l334o670o669l335o669l335
5244.4a53395o669Tl335o669Tl335o669o670o669l335o669To670o669l335o669To670
5241.8b60104o669l335o669To670l334o670l334o670l334o670l334l335Tl334l335
5239.5c36801%l335%WL335TL334L335TO669L335O669TO670J0004O669J0004O669J0004
5236.3b50100J0004ZO670J0003J0004TO670J0004O669J0004O669O670O669TL335O669
5233.2f3359L335TL334L335TL334%TL335%Tl335%Tl334l335%l335l334l335o669l335
5230g0028l335l334o670l334o670l334o670l334o670l334o670l334l335To669l335
5227.7a43391l334l335%l335%l334%VL334%L335TL334L335TL334O670L334O670O669
5224.5a10044L335O669TO670O669TO670L334O670O669TL335O669L335TO669L335L334
5221.9a3339L335%L335L334%L335%Wl335%Tl334l335%l335l334l335Tl334l335Tl334
5218.3c6681l335To669l335l334o670l334l335o669l335o669l335o669l335o669l335
5216a10044o669l335To669l335l334l335Tl334l335%l335%l334%XL334%L335%L335
5212.4a46725%L334L335T%L334L335TL334L335TL334L335TL334O670L334L335TL334
5209.6h3367O670L334L335O669L335TL334O670L334L335O669L335TL334L335O669L335
5207.1a0004L335%L334L335%TL335L334%TL335%sl335%Ul334%Tl335%Xl335%Vl334
5201.3f669%Vl335%Vl335%Tl334%Ul335%l335%l334%Tl335%l335%l334%l335%l335
5196.7d3351%Tl334%S0L334%L335%L335%L334L335%L335L334L335%L335L334L335TL334
5192.3c335L335%TL335L334L335TL334L335TL334L335TL334O670L334L335TL334O670
5189.4F3359L334O670L334L335O669L335O669L335O669L335O669L335O669L335O669
5187.2A36721O670L334O670L334O669L335O669L335O669L335O669L335TL334O670L334
5184.9B13418L335T%L334L335%L335%Xl335%l335l334l335To669l335l334o670o669
5181.5A86741o669o670o669Uo670j0004o669Tj0004o670j0004To669j0004o669j0004
5179E3355o670j0004o669j0004o669j0004l335o669o670o669To670o669To670o669
5176.7f0024l335o669l335l334o670l334l335Tl334%l335T%l334%Tl335%S1L335%TL334
5172.1a03375%L335%L335%L334%L335T%L334L335TL334L335%O669L335TL334L335O669
5169d3351L335O669O670L334O670O669TO670O669TJ0004O670J0004UO669J0004XO669
5165.6A36721J0004TO669J0004O670O669TO670O669L335L334L335TL334%L335%l335
5163.1B23422%l334%l335o669l335To669Tl335o669o670o669j0004o669To670o669
5160.5A30052j0004o669o670o669To670j0004o669l335o669To670o669Tl335o669l335
5158B0008o669l335Tl334l335%l335l334l335T%l334%l335%sL335%L334%L335T%L334
5153.6c335L335%L335L334O670L334L335O669L335O669L335O669O670O669L335O669
5151.3G0028O669O670O669TO670L334O670O669TO670L334O670O669L335L334O669L335
5148.8A66733L335L334L335TL334L335%L335%L334%Yl334%l335%l335%l334%l335T%
5144.8A73402l334l335%l335l334%l335l334l335T%l334l335o669l335Tl334o670l334
5142A13379o670o669To670o669To670o669To670j0004o669Tj0004o670o669l335j0004
5139.4a3339o669To670o669l335o669Tl335o669l335o669l335Tl334l335Tl334l335
5136.9a00040l335l334l335Tl334l335T%l334l335Tl334l335Tl334l335Tl334l335
5134.1a60064%l334l335Tl334l335%l335l334%l335%l335%YL335%L335%L334L335TL334
5130.1a70068L335TL334O669L335TO669L335O669TL335O669O670O669L335O669TO670
5127.5g6697O669L335O669TO670O669TO670O669L335O669TL335O669L335O669O670
5125.1B3343L334O670L334L335O669L335TL334L335TL334L335%L335%TL334%Vl334
5121.9G3363%l335%l335%l334l335T%l334l335Tl334l335Tl334l335Tl334%l335T%
5118.6A6673l334%l335%WL335%L334L335%L335L334L335O669L335TO669L335O669L335
5115.3F3359L334O670L334L335TO669L335%L334L335%L335%Zl335%Tl335%Ul334%XL334
5110.2I6705%TL335%TL335%L334%L335%L335%TL334%S0l334%Tl335%l335%l334%l335
5105.2A00040%l335%l334l335%l335%Tl334%l335%S0L335%L334%L335TL334%L335O669
5100.6A06709L335TL334L335O669L335TO669L335O669L335O669L334O670L334O670
5098.3A80072L334L335O669L335TL334L335TL334L335TL334%L335T%L334%UL335%Wl335
5094.4B33426%Vl334%Tl335%Tl335%l334%Tl335%l335%l334l335%l335l334%l335Tl334
5090.4A90076l335Tl334l335o669l335To669l334o670l334o670o669l335o669To670
5087.9A06709o669Tl335o669o670o669Tl335o669o670l334o670l334l335Tl334l335
5085.5B0008l335l334%l335%l335%S5l334%l335%l335l334l335Tl334o670l334o670
5080.7c3347o669To670o669To670o669j0004o669o670o669Tj0004o670o669To670o669
5078.1a60064o669l335o669Tl335o669l335Tl334l335Tl334%l335%l335%Tl334%TL334
5075b20088%UL335%TL335%L334%L335T%L334%L335%L335L334%L335%TL335%L334%TL335
5070.8a76737%UL335%UL334%UL335%L335%TL334L335%L334L335%L335L334L335TL334
5066.9a33387L335TL334L335TO669L335L334O670L334L335O669L335O669L335TO669
5064.5f0024L335O669L335L334O670L334L335O669L335TL334L335TO669%TL335L334
5061.9F669L335TL334%L335T%L334%L335%L335%L334%TL335%TL335%TL334%VL335%
5057.7E0020%UL335%TL334%TL335%L335L334%L335T%L334L335TL334L335TL334L335
5054.1A00040L335L334L335%L335L334L335TL334%L335%L335%L334%Zl334%l335%l335
5050.1A26717l334%l335Tl334l335Tl334l335Tl334l335Tl334l335T%l334l335T%l334
5046.9F3359%l335%l335%Tl334%S1L334%VL335%UL335%TL334%TL335%L335%TL334%
5041.1G6697%TL335%S0l335%l334%l335%l335l334l335%l335l334l335Tl334l335Tl334
5036.7C3347l335Tl334l335Tl334l335Tl334%l335%Tl335%Tl334%WL334%TL335%UL335
5032.3C335L334L335TL334L335TL334L335TL334O670L334O670L334O670L334O670O669
5029.8H0032L335O669TO670L334O670O669TO670L334O670O669L335O669L334O670L334
5027.3A73402O670L334L335O669L335TL334L335O669L335TL334L335TL334L335TL334
5024.7B43430L335%L335L334L335T%L334%L335%TL335%Vl335%Tl335l334%l335Tl334
5021B50100l335Tl334o670l334o670l334o670l334o670o669Tl335o669o670o669Uo670
5018.2A46725o669j0004o669o670o669To670o669To670o669To670l334o670o669l335
5015.8C6681o669l335l334l335Tl334l335T%l334%l335%S8L335%WL334%UL335%TL335
5009.5A3339%L334%L335%L335L334L335TL334L335TL334L335TO669L335L334O670L334
5006.6G6697L335TO669L335L334L335TL334L335T%L334%L335%L335%Yl335%Tl335%
5002.6A16713l334%l335%l335%l334l335T%l334l335Tl334l335Tl334l335To669l335
4999.5E6689l334o670l334o670o669l335o669To670o669l335o669j0004o669o670j0004
4997.2d3351o669j0004To669j0004Zj3339j0004Vj3338j0004S0o670j0004o669j0004
4992.6c56809o669o670j0004o669Tl335o669o670l334o670l334l335Tl334l335%l335
4990.2d40176%Tl334%L334%TL335%L335L334%L335TL334L335O669L335TL334O670L334
4987c90156O670L334O670L334O670O669L335O669TO670O669TO670L334J0004O670O669
4984.6b86781O669O670O669TO670O669J0004O669O670O669TO670O669TO670O669TL335
4982a66733O669TO670L334O670L334L335O669L335TL334L335TL334L335%L335%L334
4979.2i3371%TL335%Vl335%Tl334%Tl335T%l334l335T%l334l335Tl334l335Tl334l335
4975.2a40056l335l334l335Tl334l335l334l335Tl334l335Tl334%l335Tl334l335T%
4972.3b00080l334l335T%l334l335%l335%l334l335%l335%l334%l335%l335%Tl334
4969.2b43430%sL334%L335%L335L334L335TL334L335TL334O670L334O670O669L335
4965.4a83406O669TO670O669TJ0004O669O670J0004O669TJ0004O670J0004TO669J0004
4963e0020O669J0004O670O669J0004O669L335O669O670O669TL335TO669L335L334%
4960.5D6685L335%Wl335l334l335Tl334l335To669l335o669l335o669l335o669Tl335
4957.4b0008o669o670o669To670o669l335o669Tl335o669l335o669l335Tl334l335
4954.9a10044l335l334%l335%Tl335%TL335%TL335%L334%L335T%L334L335TL334%L335
4951.3i0036L335L334L335%L335L334L335%L335L334%L335T%L334L335%L335L334L335
4948.4d0016%L335L334L335%L335L334L335TL334L335TL334L335%TL335L334L335%
4945.5A0004L335L334%TL335%Yl335%l334%l335%l335%l334l335%Ul335%l334%l335
4941.2a0004%XL335%L334%L335%TL335L334L335O669L335TO669L335O669L335O669
4937.8E0020O669L335O669O670O669TO670J0004O669TO670J0004O669TJ0004O669O670
4935.3A70068J0004O669TO670O669TO670O669TL335O669L335TL334L335T%TL334%l334
4932.3B60104%Tl335Tl334l335Tl334l335o669l335o669l335o669l335o669o670l334
4929.7A90076o670o669l335o669l335o669l334l335o669l335Tl334%l335T%l334%ZL334
4926A26717%L335%L335%L334%L335%L335%L334%L335%TL335%TL334%UL335%TL334%
4921.9A63398L335%L335%L334%L335T%L334L335TL334L335TL334L335TL334L335TL334
4918.8B23422L335T%L334L335TL334L335%L335L334%L335%Zl335%l334%l335Tl334
4914.7B40096l335Tl334l335To669l335l334o670l334l335o669l335o669l335o669
4912.4A70068o670l334o669o670o669Tl335o669j0004o670o669To670j0004o669Tj0004
4910E3355o670j0004o669j0004o669j0004l335j0004o669o670j0004o669To670o669
4907.8f0024o669o670l334o670l334o670l334l335Tl334l335%l335%l334%VL334%L335
4904.7a10044%L335L334%L335TL334O670L334L335TL334L335O669L335TL334L335TL334
4901.8d3351L335TL334L335%L335%L334%Yl334%l335%l335%l334l335Tl334%l335Tl334
4897.6e6689l335Tl334%l335Tl334%l335%l335%ZL335%L335%L334L335T%L334L335
4893.4f0024L335L334L335TO669L335L334L335TL334L335TL334L335TL334L335%TL335
4890.6C335L334L335TL334%L335TL334%L335%L335L334%TL335%L335%S1l335%l335
4886C6681%l334%l335T%l334l335T%l334l335T%l334l335%Tl335l334%l335%l335%
4882.4a3339l334%Tl335%Ul335%Wl334%sl335%Yl335%Ul334%Tl335%Tl335%l334%Tl335
4875.6e0020%l335%l334%l335T%l334%l335T%l334l335T%l334l335Tl334%l335Tl334
4872a06709l335Tl334l335Tl334l335o669l335Tl334o670l334o669l335To669l335
4869.4a80072o669l335l334o670l334l335Tl334l335T%l334%XL334L335TL334L335
4866.1b06749O669L335O669O670O669TO670O669J0004O669J0004O669J0004O670J0004
4863.9i6705J0004O669J0004O669J0004O670J0004O669TJ0004O670O669%O669O670
4861.8A3339O669L335L334O670L334L335TL334L335TL334L335T%L334L335%L335%TL334
4858.7G6697%Yl334%l335Tl334l335Tl334l335To669l335o669l335o669l335o669l335
4855.1F669o669%o669l335o669l335Tl334l335Tl334l335%l335%WL335%L335%L334
4851.7c3347L335TL334L335TL334L335TO669%L335L334O670L334L335TL334O670L334
4849C6681L335TL334L335TL334L335TL334L335TL334%L335TL334L335TL334L335TL334
4845.8A06709L335TO669L335L334L335TL334L335TL334O670L334L335L334L335TL334
4843.2A73402L335%L335L334L335TL334L335TL334L335TL334L335TO669L335L334O670
4840.5B40096O669L335O669TO670O669TO670O669TO670J0004O669J0004O669J0004
4838.2C53474O670J0004O669J0004O669J0004O670O669J0004O669O670J0004O669TO670
4836D70188O669TL335O669O670L334O669L335TO669L335L334L335TL334L335TL334
4833.4E50219O670L334L335TO669L335O669TO670O669TO670J0004O669J0004UJ3339
4830.8F76937J0004J3338J3339TJ6673J3339J6673TK0008J6674K0008K0007K3343K0008
4828.8I10363K3343K3342K6678K3342K6678L0012K6677L0012TL3347L3346L3347L3346
4826.9A283845L6682L6681TM0016UM3351M0016M3350M6686M3350M6686M6685N0020
4824.9A874081M6685N0020XN3354N0020VM6686M6685UM3351TM0016L6681TL3347L0012
4821.6B924500K6677TK0008TJ3339TO669L335L334l334o670o669j3339j6673k0008
4819.4B991193k0008k6677Tl0012Tl6682l3346m0016l6682m0016m3350m0016m3351
4817.6B544348m3350m3351Tm6685m3351m3350m3351Tm0015m3351m0016Wl6681Tl6682
4815A800718l3346l6682l3346l3347l0012l3347l0012l0011l0012Tk6678l0012k6677
4813.1A397224k6677k6678k3342k6678k3342k6678k3342k3343k3342k3343k0008k3343
4811.4A107108k3342k0008Tk3343k0008Xj6673k0008Tj6673k0008j6674k0008j6673
4808.8G53634k0008j6673j6674k0008j6673Tj6674j6673Tj3339j6673j6674j3338j6673
4806.8E20208j3339Tj3338j3339Tj0004j3338j0004j3339j0004Uo669j0004o670j0004
4804.5C43470o669To670o669To670l334o670l334o670l334l335o669l335Tl334l335
4802B56769l335l334l335%l335l334%l335%l335%Tl334%WL334%TL335%L335L334L335
4798.3B46765L335L334L335TL334O670L334O670O669TO670O669TO670O669J0004O669
4795.8C43470J0004O670J0004TO669J0004TO669J0004TO670J0004TO669TJ0004O670
4793.4D90196O669UO670O669TL335O669L335O669L335TL334L335TL334%L335T%L334
4790.4E80231%TL335%TL335%S0l335%Tl335l334%l335Tl334l335o669l335o669o670
4786E40215l334o670o669To670j0003o670o669j0004o669o670o669j0004o669o670
4783.9D33506o669To670o669l335o669l335l334l335Tl334l335%l335%S0L335%Zl335
4779C73482%l334%l335%l335l334l335Tl334l335To669l335l334l335o669l335To669
4776.1C06789l335l334l335o669l335Tl334l335o669l335Tl334l335Tl334l335Tl334
4773.5B40096l335Tl334l335Tl334l335T%l334l335%l335l334%l335%l335%l334%Tl335
4770.2A86741%Tl335%Ul334%Vl335%Wl335%ZL335%TL335%TL334L335%L335L334L335
4764.7A96745%L335L334L335O669L335TL334L335TO669L335L334L335TL334L335TL334
4762B63438L335TL334L335T%L334L335%TL335%Yl335%Tl335%l334l335Tl334%l335
4757.8B66773o669l335Tl334o670l334o670o669l335o669To670o669j0004o669o670
4755.5A73402j0004o669j0004o669j0004Uo669j0004Uo670j0004To669j0004o669j0004
4752.9A3339o670o669To670o669j0004o669l335o669o670o669Tl335o669l335o669
4750.6h6701l335To669l335l334l335o669l335Tl334l335Tl334l335Tl334l335T%l334
4747.8a56729l335l334%l335%l335l334%Tl335%Tl335%S4L335%XL335%S3l335%Ul335
4740.1a80072%l334%l335%l335l334%l335Tl334l335%l335l334l335Tl334l335%l335
4737.1b30092l334l335T%l334l335%l335%l334%l335%Tl335%Ul334%S2L334%TL335
4732.1b56769%L335L334L335%O669L335TL334O670O669L335O669TO670O669J0004O669
4729.5a70068J0004O669J0004O670J0004TO669J0004TO669J0004TO670J0004O669TJ0004
4727b3343O670O669TL335O669L335O669L335O669L335TL334L335TL334L335TL334%
4724.3E6689L335TL334L335T%L334L335TL334L335TL334L335T%L334L335TL334L335
4721.3A20048L335%L334L335%L335%L334%L335%TL335%T7L334%UL335%TL335%L334
4714.1A56729%TL335%L334%L335%TL335%TL334%UL335%Vl335%Vl334%l335%l335%l334
4709.3A60064%l335l334l335%l335l334l335Tl334l335Tl334l335Tl334l335o669l335
4706.6A00040l335l334o670l334l335o669l335To669l335l334l335o669l335To669
4704.3C0012l335l334l335To669l335l334l335%l335l334l335%l335l334l335T%l334
4701.5b6677l335%l335l334%l335T%l334l335%l335%l334%l335%l335%YL335%L335
4697.5e6689L334L335TL334L335TO669L335O669TO670L334L335O669O670J0004O669
4695.1C0012O669O670O669TO670O669TO670O669TO670L334O670O669L335L334L335
4692.6A30052O669L335TL334%L335T%L334%TL335%sl335%l334%l335%l335l334%l335
4688.2A40056l335l334l335Tl334l335Tl334l335Tl334l335Tl334l335T%l334l335
4685.4H0032l335%l334%Tl335%VL335%TL334%L335TL334L335TL334L335TL334L335
4681.8A10044L335O669L335L334L335TL334%L335T%L334%Zl334l335%l335l334l335
4678.1A30052l335l334l335Tl334l335o669l335Tl334o670l334l335Tl334o670l334
4675.6F3359%l335Tl334%l335%Tl335%VL335%TL335%TL334%L335%TL335%L334%S1l334
4670F3359%l335%Tl335%l334l335%l335%l334%l335T%l334%l335%l335%Tl334%Vl335
4665.8B0008%TL335%VL334%TL335%L335%L334%L335T%L334%L335%L335%L334%L335
4661.8F0024%L335%TL334%TL335%S5l335%Tl334%Tl335%l335%l334l335%l335l334
4656.3D3351l335T%l334l335o669l335Tl334l335Tl334l335Tl334l335To669l335l334
4653.5b6677l335Tl334%l335T%Tl334%UL334%L335%L335L334L335TL334L335TL334
4650a3339O670L334L335TL334L335TL334L335TL334L335%L335%Yl335%l335l334l335
4646.3B0008l335l334l335Tl334l335%l335l334l335Tl334l335T%l334%l335%l335
4643.4c3347%YL335%TL335%L334%L335%L335%TL334%L335%sl335%l334%l335Tl334
4637.9b6677l335Tl334o670l334o670l334o670o669l335o669Tl335o669o670o669l335
4635.5a13379o669l335o669l335o669l335l334o670l334l335l334l335%l335l334%
4633.2a73402l335%l335%YL335%TL335L334L335TL334L335L334O670L334O670L334
4629.7a33387O670O669TO670O669TO670J0004O669TO670J0004O669TO670O669TO670
4627.1f669O669L335L334L335O669L335TL334%L335%TL335l335%Tl335%l334l335Tl334
4624A3339l335To669%o669l335o669l335o669l335o669l335o669l335o669o670l334
4621.5f6693o670l334o670l334o670l334l335o669l335To669l335l334l335Tl334l335
4619.1a40056l335l334l335T%l334%l335%Tl334%UL334%TL335%L334%L335T%L334L335
4615.3a40056L335L334%L335TL334L335T%L334L335T%L334L335TL334%L335TL334%
4612.2h3367L335TL334L335%L335L334L335%L335L334%L335%L335%Zl335T%l334l335
4608.1f0024l335l334l335o669l335To669l335o669Tl335o669o670l334o670l334o670
4605.7a43391l334o670l334l335l334l335Tl334l335%l335%l334%VL334%TL335%TL335
4602.2a73402L334%L335%L335%L334L335%L334%TL335%L335%UL334%TL335%UL335%
4598.3a36721L334%TL335%L335%L334L335%L335L334%L335T%L334L335%L335L334%
4595.2i3371L335TL334%L335T%L334L335%L335L334%L335T%L334L335T%L334L335%
4591.9d0016L335L334%L335T%TL334%L335%Yl335%Tl334%l335%Tl335%l334%l335%
4587.4d0016l335%Ul334%UL334%TL335%L335%L334L335TL334O670L334O670L334L335
4583.9@O669O670L334O670J0004O669TO670J0004O669TJ0004O670J0004O669TJ0004
4581.5A26717O670J0004O669J0004O669TJ0004O670O669TJ0004O670O669TO670L334
4579.2B43430O670O669L335L334O670L334L335%L335%L334%l334%Tl335Tl334l335
4576.5B66773o669o670l334o670j0004o669j0004o669j0004Vj3339j0004j3338j0004
4574.2A23383j3339Tj3338j3339j0004j3339j3338j3339Tj0004Tj3338j0004j3339
4572.1e0020j0004j3339j0004Uo669j0004o669o670o669To670l334o669l335Tl334
4569.7a73402l335%Tl335%WL335%TL335%L334%L335%L335L334%L335%L334%L335%L335
4565.7a46725%L334%L335%L335%L334%L335%L335%L334%TL335%L335%TL334%S0l334
4560.9a16713%Ul335%Tl335%S1L335%L335L334%L335TL334L335TL334L335%L335L334
4556.2h3367L335TL334L335TL334%L335%L335%Yl335%Tl335l334%l335Tl334%l335
4552.1h0032l335l334%l335T%l334%l335%YL335%L334L335TL334L335O669L335O669
4548.4f3359O670O669TO670O669J0004O669J0004L335J0004UO669J0004YO670J0004
4545.2A23383J0004TO669J0004O669J0004O669O670O669TO670L334O670L334L335TL334
4542.8B33426L335%L335%Ul335%l335%l334l335Tl334o670l334l335o669l335To669
4539.7A86741l335o669l335o669l335l334l335l334o670l334l335%l335l334l335%
4537.4A30052l335%l334%l335%Wl335%WL335%S3l335%Ul334%l335%l335%l334l335
4531.4A00040%l335l334l335Tl334l335Tl334l335o669l335Tl334o670l334l335o669
4528.8C3347l335To669l335o669l335l334l335Tl334o670l334l335o669l335Tl334
4526.4c6681l335o669l335Tl334l335o669l335Tl334l335Tl334l335To669l335l334
4523.8a06709l335Tl334l335Tl334l335Tl334l335Tl334l335Tl334l335l334l335Tl334
4520.9a73402l335Tl334l335Tl334%l335Tl334l335Tl334l335T%l334l335T%l334l335
4517.7b36761l335%l334%l335T%l334%l335%Tl335%Tl334%VL334%TL335TL334%O670
4513.7b43430L334L335TO669TL335O669O670O669J0004O669O670O669J0004O669J0004
4511.4a40056O669O670J0004O669J0004O669J0004O670J0004O669TJ0004O670O669
4509.4c0012O669O670O669TL335TO669L335O669L335L334L335TL334L335TL334%L335
4506.6E0020%TL335%Ul335%Tl335%l334l335Tl334l335To669l335o669l335o669l335
4503.3c335l334o670o669To670o669To670o669To670j0004o669To670o669To670o669
4500.6a30052j0004o669o670l334o669o670o669l335o669l335o669l335l334l335Tl334
4498.3b13418l335T%l334%XL334%L335T%L334L335TO669L335L334O670L334O670O669
4494.7a66733L335O669UO670O669TO670O669TO670J0004O669TO670O669L335O669TO670
4491.8c6681L334O670L334O670L334L335O669L335%L335L334L335TL334L335TL334
4489.4B6677L335TL334L335TL334L335O669L335O669L335O669L335O669O670L334O670
4486.9A03375O669L335O669TL335O669L335O669L335O669L335L334L335TL334L335
4484.6A76737L335L334L335%L335%L334%TL335%UL335%VL334%UL335%VL335%S0l335
4479B06749%Tl335%l334%l335Tl334l335Tl334l335Tl334l335To669l334o670l334
4476A43391o670l334o670o669l335o669To670o669To670o669To670o669To670o669
4473.4C0012o669o670o669Tl335o669o670o669Tl335o669l335Tl334l335Tl334%l335
4470.6f0024%VL335%L334L335TL334L335O669L335O669L335O669O670O669L335O669
4467.8A0004O669O670O669TO670J0004O669TJ0004O670J0004O669TJ0004O670J0004
4465.5A33387O669J0004O669J0004O669J0004O670O669J0004O669O670O669TO670O669
4463.3B46765O669L335O669L335O669L335TL334L335T%L334L335%TL335%Xl335%Tl335
4459.6B93450%Tl334%l335%Tl335%ZL335%TL335%L334L335%L335L334%L335%L335%
4455.1C10124L334%Vl334%l335%l335l334o670l334l335o669o670o669l335o669j0004
4452.2B46765o669o670o669j0004o669o670j0004o669Tj0004o670o669Tj0004o669
4450.1A33387o670o669To670l334o670o669l335o669l335o669l335l334l335Tl334
4447.8E3355l335%l335l334%l335%l335%Tl334%Ul335%Vl335%Ul334%Tl335%Tl335
4443.4A6673%l334%l335%l335%l334%l335%Tl335l334%l335Tl334l335T%l334l335
4440.1c0012l335l334l335Tl334l335T%l334l335%l335l334%Tl335%Vl335L335%WL335
4436.1f6693%TL334%TL335%L335%TL334%UL335%Xl335%l334%l335Tl334l335Tl334
4431.6g6697l335o669l335o669l335o669o670o669l335o669To670o669Uo670l334o670
4429a80072o669Tl335o669l335To669l335l334l335Tl334%l335%l335%XL335%L335
4425.4b33426L334%L335TL334O670L334L335O669L335O669O670L334O670O669UO670
4422.9a46725O669TO670L334O670O669TO670O669TO670L334O670O669L335O669TL335
4420.3d0016L335O669L335L334L335TL334L335TL334L335%TL335%L334%L335%L335
4417.4A3339%TL334%TL335%UL335%VL334%Wl334%Vl335%Tl335%l334l335%l335l334
4412.3C335l335%Tl335l334l335Tl334l335Tl334o670l334l335Tl334l335Tl334%l335
4409.3f0024l335l334%l335T%Tl334%YL334%L335TL334%O670L334L335TO669L335O669
4405.3c0012O669O670L334O670O669TO670O669TO670O669TJ0004O670O669TO670O669
4402.7I0036L335O669TL335O669L335TO669L335L334L335%L335L334%L335%L335%UL334
4399.5A56729%VL335%VL334%UL335%UL335%WL334%l334%Vl335%l335%l334l335l334
4394.2A53395l335Tl334l335o669l335To669l335o669l335o669Tl335o669o670l334
4391.8G3363o670o669To670l334o670o669Tl335o669o670l334l335To669l335l334
4389.3a6673l335o669l335Tl334l335Tl334%l335T%l334l335%l335%Tl334%Ul335%
4385.9g0028%sL335%UL334%TL335%TL335%L334%L335%L335%L334%L335%L335L334%
4381c3347L335T%L334L335TL334L335O669L335%O669L335O669L335O669O670O669L335
4378.2D3351O669TO670O669L335O669TL335O669L335O669L335TL334L335TL334%L335
4375.5A30052%L335%S3l335%Ul335%Tl334%l335T%l334l335Tl334l335To669l335o669
4370.3H0032l335o669Tj0004o670o669j0004o669j0004To670j0004Uj3338j0004j3339
4367.9g0028j0004j3339j0004j3338j3339j0004j3339j3338j0004j3339j3338j0004
4366.1b13418j3339j0004j3339j0004Xo669j0004o669j0004o670o669To670l334o670
4363.4c80152l334l335Tl334l335T%l334%XL334%L335T%L334L335TL334O670L334L335
4359.7c66813L335O669L335O669L335O669TL335O669O670L334O670O669TO670O669
4357.4b76777O669O670O669TJ0004O670O669J0004O669J0004TO670J0004TJ0003O670
4355.1a46725J0004WO669J0004TO669J0004O670J0004O669TJ0004O670O669L335L334
4352.3F669O670O669L335O669L335O669L335L334L335TL334L335TL334L335TL334%
4349.7G6697L335TL334L335TL334L335O669L335TL334O670L334O670O669L335O669
4347.3A50060O669TO670J0004O669J0004O669J0004YJ3339TJ3338J0004J6674J3338
4344.4C53474J3339TJ6673TJ6674J6673TJ6674J6673TK0008TJ6673K0008TK3343K0008
4342F53594K0008K3343K3342K0008K3343K6677K3343K3342K6678K6677TK6678K6677
4340.1I70387L0012XL3347L3346L3347L3346L6682L3346L6682L6681TL6682M0016L6681
4337.5A577296M0016WM3350M0016M3351M3350M3351TM3350M3351M6685M3351M3350
4335.2B254232M3351M6685M3351TM3350M0016M3351M0016TL6681M0016L3347L3346
4333.3B781109L3347K6677L0012K3343K0008TJ6673J0004TO669%To669j0004Tk0008
4331B931169k0008k3342k6678l0012l6681Tm0016Tm6686m6685Tn3355n0020n3354n3355
4328.9B327595n6689n3355n6689Tn3355n6689n3355Tn3354n3355n3354n0020m6686
4327A630650n0020m6685m3351m3350m3351m3350l6682m0016l6681Tl3347l3346l3347
4325.1A110443l0012Tk6677l0012k6678k6677k3343k3342k3343k3342k3343k0008Wj6673
4322.7G06949k0008j6674j6673Tj6674j3338j6674j3338j6674j3338j3339j0004j3339
4320.8E10203j3338j0004j3339j0004S1o669j0004Uo669j0004S7j3339j0004Uj3338
4314.9I3371j0004Tj3339j0004Tj3339j0004Vj3338j0004j3339j0004j3339j0004j3338
4312.4i6705j0004j3339j0004j3339j3338j0004j3339j3338j0004j3339j0004j3339
4310.7b40096j3338j0004Tj3339j0004Yo669o670j0004o669Tl335o669l335o669l335
4307.7d16833l335l334l335Tl334l335%l335%l334%l335%l335%l334%l335%l335%l334
4304.5d63518%l335Tl334%l335Tl334l335Tl334l335Tl334l335l334l335Ul334o669
4301.5e30211l335Tl334l335Tl334l335Tl334%l335T%l334l335%Tl335%sL335%L335
4297.2e70227%L334%L335TL334L335TL334L335TL334L335TO669L334L335TO669L335
4294.3e03534L334O670L334L335O669L335TL334O670L334L335O669L335TO669L335
4292d33506L334O670L334L335O669L335O669L335O669L335O669L335O669L335O669
4289.8c60144L335O669L335O669L335TO669L335L334L335T%L334%L335%Vl335%l334
4286.7c13458l335%l335l334l335To669l335l334l335o669l335To669l335l334l335
4284.2c76817o669l335Tl334l335Tl334l335Tl334l335Tl334%l335Tl334%l335T%l334
4281.1d43510l335%l335%l334%l335%Ul335%VL335%TL335%L334%L335TL334L335TL334
4277d30172L335O669L335O669O670L334O670O669TO670O669J0004O669O670J0004TO669
4274.6c16793J0004sJ3339J0004J3338J0004J3339J0004J3338J0004J3339J0004J3339
4271.7i6705J3338J0004J3339J0004J3339J0004YO669J0004TO669J0004O670O669TO670
4268.7A03375O669TO670O669L335O669L335O669L335O669L334O670L334O670L334O670
4266.4A90076L334O670L334O670L334O670O669L335O669L335O669L335O669L335O669
4264.2B66773L335O669L335L334L335TL334L335T%L334%Wl334%l335Tl334l335Tl334
4260.8B80112l335o669l335o669l335o669o670l334o670o669To670l334o670o669Tl335
4258.3A86741o669o670l334o670l334o669l335To669l335l334l335Tl334l335Tl334
4255.9A13379l335Tl334l335T%l334l335%l335l334%l335%l335%l334%l335%Tl335
4252.7F6693%Ul334%WL334%TL335%L335%L334L335TL334L335TO669L335L334O670O669
4248.8A20048L335O669TO670O669TL335O669TO670O669TO670O669TO670O669L335O669
4246.1B36761L335O669L335L334L335TL334L335TL334%TL335%T8L335%XL334%TL335
4238.6B86781%L335%L334%L335TL334L335TL334L335TL334L335TO669L335L334L335
4235.7C46805O669L335TL334O670L334L335TL334L335TL334%L335TL334%L335T%L334
4232.7D13498%L335T%L334L335%L335L334L335TL334L335TL334L335TO669L335O669
4229.8D76857O669L335O669O670O669TJ0004O669O670J0004O669J0004O669J0004TO670
4227.5E96905J0004UO669J0004S3J3339J0004J3338J0004J3339J3338J3339TJ6673
4223.8H80351J6673J6674J6673TK0008UK3343TK3342K3343K6677K3343L0012K6677
4221.6A207148L0012UL3347L3346L3347TL3346L6682L6681M0016L6681M0016WM3350
4219A857407M3351TM0016M3350M3351TM3350M3351TM3350M0016VL6681L3347TL3346
4216.4B584364K6678K6677TK0008TJ3339J3338O670O669%l335l334j0004j3339j6673
4214.3B697743k3343Tk6677l0012l3347l6681m0016m3350m3351m6685m6686n0020Tn3354
4212.3B150858n3355n3354n3355Tn6689n3354n3355Tn3354n3355Tn0019n3355n0020
4210.2A407228m6685n0020m6686m3350m6685m3351m0016m3351l6681m0016l6681l6682
4208.5H97024l6681l3346l3347Tl0012Vk6677Tk6678k3342k6678k3342k0008k3343
4206.2D43510k0008Vj6673Tj6674j6673j3339j3338j3339Tj3338j0004Wo670o669Ul335
4202.9A50060o669l335Tl334%l335%WL335%L334L335TL334L335TL334L335L334O670
4199.6A70068L334L335O669L335TL334L335TL334L335TL334%L335%L335%Yl335%Tl335
4195.7B13418%Vl334%WL334%UL335%L335%L334%L335T%L334L335%L335L334L335%L335
4191.2B50100%L334L335%L335%TL334%sl334%l335%l335l334%l335Tl334l335To669
4186.9B26757l335l334l335o669l335To669l335o669l335l334o670l334l335o669l335
4184.6A56729l334l335Tl334l335T%l334l335%l335%Ul334%S0L334%WL335%VL335%
4179.1A33387%L334%UL335%L335%TL334%TL335%TL335%WL334%Vl334%Vl335%Tl335
4174A46725%l334%l335%l335%l334l335%l335l334%l335T%l334l335%l335l334l335
4170.8A00040%l335%l334l335%l335%l334%l335%Tl335%l334%Ul335%Ul335%S7L335
4164.8G0028%TL335%L334%L335TL334L335TL334L335TL334O670L334L335O669O670
4161.9A33387L334O670O669UO670O669TO670O669TO670O669TO670O669TL335O669O670
4159B60104O669TL335O669L335O669L335O669L335TO669L335L334L335TL334L335%
4156.4C36801L335L334%L335T%TL334%Zl334%Tl335%l335%l334%l335%l335%l334%
4151.9C30132l335%Tl335%YL335%TL335%L334%L335T%L334L335T%L334L335T%L334
4147.6C63478L335%L335L334%L335%L335%L334%UL335%Tl335%Ul334%l335T%l334l335
4143.7C66813l335l334o670l334l335o669l335o669l335o669l335o669o670l334o670
4141.6B93450o669To670l334o670o669Tl335o669o670o669l335o669l335o669Tl335
4139.1A96745l335o669l335o669l335l334o670l334l335l334l335Tl334l335Tl334
4136.8A33387l335Tl334l335%l335l334l335Tl334%l335Tl334l335Tl334%l335Tl334
4133.8G3363l335Tl334o670l334l335Tl334o670l334l335To669l335o669l335o669
4131.4@%o669l335o669l335o669l335o669l335o669l335To669l335l334l335Tl334
4128.8g6697l335T%l334%l335%ZL335%TL334%L335%L335%L334%L335%TL335%TL334
4124.2f3359%T3L335%S6l335%Wl334%Wl335%YL335%TL334%L335TL334L335TL334L335
4113.8d0016L335O669TL335O669O670O669L335O669J0004O669O670J0004O669J0004
4111.6F0024O669J0004O670O669J0004O669O670O669TO670O669TL335O669L335L334
4109.3A63398O670L334%L335T%L334%Zl334%Ul335%Ul335%S5L335%VL335%VL334%TL335
4101.7A86741%TL335%L334%L335%L335%L334L335%L335L334%L335T%L334L335%L335
4098.4B30092L334%L335%L335L334%L335%TL335%L334%TL335%TL335%L334%TL335T%
4094.6B70108L334%L335TL334L335TL334L335TL334O670L334L335O669L335TO669L335
4091.9C40136L334O670L334L335TO669L335L334L335%L335L334L335%TL335%Wl335
4088.7C86821%Tl335%l334l335T%l334l335Tl334l335Tl334l335Tl334l335Tl334l335
4085.6C26797%l335l334%Tl335%WL335%TL334L335%L335L334L335TL334O670L334L335
4082C56809O669L335O669L335O669O670O669TO670O669TO670O669TO670O669J0004
4079.5D66853O669O670J0004O669TJ0004O670J0003O670J0004O669TJ0004O670J0004
4077.4E86901O669TO670J0004O669TO670O669TO670O669TO670L334O670L334O670L334
4074.8G00279L335O669L335TL334%L335T%L334L335%TL335%sl335%l335%Tl334l335
4070.5G23622%l335%l334l335%l335l334%l335T%l334%Tl335%VL335%TL334L335%L335
4066.6G06949L334L335O669L335TO669L335O669TO670L334O670O669TO670O669TO670
4064H06989L334O670O669TL335O669L335O669L335O669L335L334L335TO669L335L334
4061.5H87020%L335TL334L335TL334L335T%L334L335TL334L335%L335L334L335TL334
4058.5I47044%L335TL334L335%L335L334L335%L335L334L335T%L334L335TL334L335
4055.6A000399L335L334L335TL334O670L334O670L334O670O669TO670O669TJ0004O670
4053.2A093770J0004UJ3338J0004J3339TJ3338J3339J6673J3339J6673TJ6674J6673
4051A297184K0008J6673K0008XK3343K0008K3342K3343TK6677K3343K6677TK6678K6677
4048.3A724021L0012TK6677L3347L0012L3346L3347TL3346L6682L6681TM0016WM3351
4045.7B360942M3350M3351TM3350M6686M6685M3350M6686M6685M3351M6685TM3351
4043.8B944508M6685M3351M6685M0016M3350M0017M3350L6682L6681TL3347L3346L0012
4042C454711K6678K6677K3342K0009J6673J3338J0004J0005L334%l334o670j0004j3338
4039.9C571425j6674k0008k3342l0012Tl3347l6681m0016m3351Tm6685n0020Tn3354
4037.9C054552n3355n3354n6690n6689Tn6690n6689o0024n6689Tn6690n3354n6690
4036.1B324260n3354n3355n0020n3354n0020m6686m6685Um3351Tm0016Ul6681Tl3347
4033.6A563957l3347l3346l3347l0012k6677l0012k6677k3343Tk3342k3343k0008Uj6673
4031.5A180471j6674j6673j3338j3339Tj3338j0004j3339j0004To669j0004o670o669
4029.4A020407o669o670o669l335o669l335l334l335Tl334l335%l335%ZL335%L335
4026I73722L334%L335T%L334L335%L335L334%L335%L335%UL334%l334%Ul335%l335
4022.2I97064l334l335Tl334l335To669l335o669l335o669To670o669Tj0004o670o669
4019.6I00359j0004To669j0004Xj3339j0004j3338j0004j3339j0004j3339j3338j3339
4017.1G03614j3339j0004j3338j3339Tj3338j6674j3338j3339Tj3338j3339Tj0003
4015E20208j3339Tj3338j0004j3339j0004Xo669o670j0004o669Tl335o669l335o669
4012.2C40136l335Tl334l335%l335%l334%Ul335%UL335%S3l335%Tl335%l334l335T%
4006.7C03454l334l335Tl334l335Tl334l335Tl334l335Tl334%l335T%l334l335%Tl335
4003.5B43430%Tl334%Ul335%Xl335%Vl334%Vl335%Tl335%Tl334%Tl335%Ul335%Tl334
3997.8B10084%Ul335%Vl335%Vl334%Xl335%Vl335%Wl334%T0l335%Vl335%Tl334%l335
3988.7A76737%l335l334%l335%l335l334%l335l334%l335T%l334%l335%l335%Tl334
3985.4A33387%Vl335L335%VL334%L335T%L334L335TL334L335L334O670L334L335TL334
3981.6A83406O670L334L335TL334L335TL334L335T%L334%L335%Xl335%Tl334l335%
3977.9B16753l335l334%l335Tl334%l335Tl334%l335%l335%l334%Tl335%VL335%TL334
3974A83406%TL335T%L334L335T%L334L335TL334L335TL334L335TL334L335T%L334L335
3970.6B46765L335L334%L335T%L334%L335%TL335%Yl335%l335%l334l335%l335l334
3966.5B50100l335o669l335Tl334l335o669l335o669l335To669l335l334o670l334
3964.2A80072l335Tl334l335Tl334l335l334l335%l335%l334%Vl335%L335%VL334%
3960.5A46725%L335%L335%L334%L335%L334%L335T%L334%L335%L335%L334L335%L335
3957A90076%L334%L335%L335L334%L335T%L334L335%L335L334%L335TL334%L335T%
3953.6B40096L334L335%L335%L334%L335%L335%L334%L335%L335L334%L335TL334L335
3950.4B86781L335L334O670L334O670L334O670L334O670O669TO670O669TO670O669
3948.1C76817O669O670J0004O669TJ0004O670O669J0004O669J0004O670J0004O669
3946.1D86861J0004O669J0004TO669J0004TO670J0004TO669J0004TO669J0004TO670
3943.6F36921J0004UO669J0004TO669J0004TO670J0004TO669J0004O669O670J0004
3941.2G86981O669TO670O669TO670O669L334O670L335O669L334O670L334L335TL334
3938.7H77016L335TL334L335TL334L335%L335L334L335T%L334L335TL334L335TL334
3935.9I37040L335O669L335O669L335O669O670O669TO670O669J0004WJ3339J0004J3338
3933.1A087100J3339J6673J3339J6673TK0009J6673K0008UK3342K0008K3343TK6677
3931A377216K6677K3343L0012K6677L0012UL3347L0012L6681L3347L6681TL6682M0015
3928.8A857407M0016UM3351TM3350M6686M3350M6686M6685UM6686M6685TM3351M6685
3926.4B614376M3351M3350M3351M0016L6681L6682L6681L0012UK3342K3343J6673J6674
3924.4C064556J3338J0004L335T%l335j0004Tj3339j6673k0008Tk6677Tl0012Tl3347
3921.9B854472l6681l6682l6681m0016Um3350m0017m3350m3351m3350m3351Tm3350
3919.9B280910m0016m3351m0016m3350m0016Vl6682l6681Ul6682l3346l3347Tl3346
3917.4A637320l0012Uk6678l0012k6677Tk3343k6677k3343k3342k3343Tk0008k3342
3915.3A250499k0008Uj6673k0008Tj6674j6673Tj6674j6673Tj3339j6673j3339Tj3338
3912.8I63718j3339Tj0004j3338j0004j3339j0004Uo669j0004o670j0003o670o669
3910.7H13658o669o670o669To670l334o670l334o670l334o670l334l335Tl334l335
3908.4G33626l335l334l335T%l334l335%Tl335%Vl334%L334%WL335%TL335%TL334%
3904.1G20287L335T%L334L335%L335L334L335TL334L335TL334O670L334L335O669L335
3901.3G83646O669L335TO669L335L334O670L334L335O669L335L334L335TO669L335
3899H53674L334%L335TL334L335%L335L334%L335%TL335%VL334%l334%Wl335%Tl335
3894.7H77016%Tl334%Tl335%Tl335%Ul334%S0L334%TL335%L335%L334L335%L335L334
3889.7H87020L335TO669L335L334O670L334O670O669TO670O669TO670J0004O669J0004
3887.2I90395O669J0004WJ3339J0004J3339J0004J3338J3339TJ3338J6673J3339J6673
3884.8A193809J3339J6673J6674J6673TJ6674J6673K0008J6673K0008J6674K0008WK3342
3882.3A503933K0008K3343K3342K3343TK3342K3343K6677K6678K6677TL0012K6678
3880.4A827396L0011L0012L3347L0012L3347L3346L6682L3346L6682L6681M0016WM3350
3878.1B404292M3351TM3350M6686M6685UM6686M6685UM6686M6685TM6686M3350M3351
3875.7C181269M3350M0016TL6682L6681L3347L0012K6677K3343K3342J6673J3339J0004
3873.8C554751O669L335%o669Tj3339j6673k0009k3342k6677l0012l3347l6681m0016
3871.8C311321m0016m3351m3350m6686n0020m6685n3355n0020n0019n3355Tn0020n3354
3869.9B677735n0020n3355n0020Vm6685n0020m3351m6685m3351m3350m3351m3350m0016
3867.8A974121m0016l6682l6681Ul3347l6681l3347l0012l3347l0012Ul0011k6678
3865.6A473921k6677Tk6678k6677Tk3343k6677k3343Tk3342k0008k3343k0008Vj6673
3863.2A080431j6673k0008j3339j6673j3339j6673j3339j0004j3339j0004To669j0004
3861.3I10363o669o670o669Tl335Tl334l335T%l334%l335%Ul335%Wl334%Ul335%Tl334
3857H47005%l335%l335%l335l334%l335l334l335%l335l334l335To669l335l334l335
3854.1G93650o669l335To669Tl335o669o670o669To670o669j0004o669o670j0004o669
3851.7F83606o669j0004To670j0004To669j0004Uo669j0004Wo670j0003j0005j0003
3848.8E00200j0004o670j0004To669j0004To669j0004o670o669j0004o669o670j0004
3846.6C73482o669To670o669To670o669j0004o669o670o669To670o669j0004o669o670
3844.2B53434j0004o669Tj0004o670j0004o669j0004o669j0004o670j0003o670o669
3842.2A40056j0004o669o670o669To670o669To670l334l335Tl334l335T%l334%VL334
3839E6689%L335TL334L335TL334L335TO669L335L334L335O669L335TL334L335%L335
3836.1A23383%L334%Wl334%l335%l335l334l335To669l335l334l335o669l335o669
3832.9G3363l335To669l335o669l335l334o670l334l335o669l335Tl334o670l334l335
3830.5@%o669l335Tl334o670l334l335To669l335l334l335o669l335Tl334l335Tl334
3827.6g6697l335Tl334l335Tl334l335T%l334l335%l335l334%l335T%l334%l335T%
3824.3a33387l334l335%l335l334l335%l335l334l335l334l335Tl334l335Tl334l335
3821.7a86741l335l334l335Tl334l335T%l334l335Tl334l335%l335l334%l335%l335
3818.8b40096%l334%Ul335%Vl335%Ul334%Ul335%Tl335%l334%l335%l335l334%l335
3814.4b76777l335l334l335T%l334l335Tl334l335Tl334l335Tl334l335T%l334l335
3811.5c36801l335%l334%l335%XL335%L334%L335TL334L335O669L335TO669TL335O669
3807.8b90116O670O669TO670O669TO670O669TJ0004O670O669TO670J0004O669TO670
3805.2a63398O669UL335O669O670L334L335O669L335TL334%L335T%TL334%Vl334%Ul335
3801.3a00040%Tl335%l334%Tl335%l335%Tl334%Ul335%WL335%TL334%L335T%L334L335
3796.7a00040L335L334L335TL334O670L334L335TL334O670L334L335TO669L335L334
3794.2c3347L335TL334L335TL334L335TL334L335%L335L334L335TL334L335TL334L335
3791.3C0012L335L334L335O669L335TL334O670L334L335O669L335O669L335TO669L335
3788.9A03375O669L335L334L335O669L335TL334L335TL334L335T%L334%L335%L334
3786.2A63398%Yl334%Tl335l334%l335Tl334l335Tl334l335Tl334o670l334o670l334
3782.4A03375o670l334o670l334o670o669l335o669To670o669To670l334o670o669
3780.1A0004o669l335o669o670o669To670o669To670l334o670o669To670o669l335
3777.7i3371o669To670l334o670o669Tl335o669o670l334o669o670l334o670l334o670
3775.2a90076l334l335o669l335Tl334o670l334l335Tl334l335%l335l334l335T%l334
3772.5b53434l335%l335%Tl334%Ul335%L335%UL334%L335T%L334L335O669L335TO669
3768.7b26757L335O669TL335O669O670O669TO670O669UO670O669TO670O669TO670O669
3765.9a00040L335O669TL335O669L335TO669L335L334L335TL334L335TL334L335T%
3763.1b6677L334%L335%L335%Zl335%l335%l334l335Tl334l335Tl334o670l334l335
3759.2f0024l335o669l335l334o670l334l335To669l335l334%l335Tl334%l335%l335
3756.5a23383%ZL335%TL335L334%L335T%L334L335TL334L335TL334L335TO669L335
3752.5f6693L334L335TL334L335TL334L335TL334L335TL334L335%L335%L334%L335
3749.6a0004%L335%TL334%YL335%S3L335%TL334%L335%L335%L334%L335%L335L334
3743.7B6677L335TL334L335TL334L335O669L335TO669TO670L334O670O669J0004O669
3741.1A16713O670O669J0004O669J0004O669J0004O670O669J0004O669O670O669J0004
3739.1B26757L335O669TO670L334L335O669L335%L335L334%Vl334%l335%l335l334
3736.1B60104l335o669l335To669l335o669l335o669Tl335o669l335o669o670l334
3733.8A80072o670l334o670l334o669l335Tl334o670l334l335Tl334l335T%l334l335
3731.2A10044%l335%l334%sL334%TL335%TL335%L334%L335T%L334%L335%L335%L334
3726.4A36721%L335%TL335%VL334%l334%Wl335%Tl335%l334%Tl335%l335%l334%l335
3721.8A20048%Tl335%YL335%TL335%L334L335T%L334L335TL334L335TL334L335L334
3717.8A63398L335T%L334%L335%L335%Wl335%l335%l334%l335Tl334l335l334l335
3714.2A50060l335o669l335l334l335o669l335Tl334o670l334l335o669l335Tl334
3711.9H3367o670l334l335o669l335To669l335l334o670l334l335o669l335To669l335
3709.4F669o669%l335o669l335l334o670l334l335o669l335To669l335l334o670l334
3707f6693l335o669l335o669l335To669l335o669l335o669Tl335o669l335o669o670
3704.5a53395l334o669l335o669o670l334l335o669l335Tl334l335Tl334%l335%l335
3701.9b20088%XL335%L335L334L335TL334L335TL334O670L334O670L334O670O669TL335
3698.5a46725O669TO670O669TO670L334O670O669L335O669TL335TO669L335L334L335
3695.9e0020%L335L334%L335%Yl335%Tl334%l335%l335l334%l335%l335%l334%l335
3691.7g0028%l335%Tl334%S3L334%TL335%L335%L334%L335%L335L334%L335TL334L335
3686.5d0016L335L334L335O669L335TO669L335O669L335L334O670O669TL335O669O670
3684.1D3351O669TO670O669TO670O669L335O669TO670L334O670L334O670L334O670
3681.6A43391L334L335TL334L335L334%L335%L335%TL334%Vl334%Ul335%l335%l334
3677.9A60064%l335%l334%l335%l335%l334%l335%l335%l334%Tl335%Tl335%Wl334
3673.9A23383%S2L334%sL335%Zl335%Yl334%S5L334%UL335%TL335%S1l335%Tl335l334
3662.5A23383%l335Tl334l335Tl334l335To669l335l334o670l334o670l334o670l334
3659.9E3355o670o669l335o669Tl335o669o670l334l335o669l335o669l335o669l335
3657.6c0012l335o669l335l334l335Tl334l335%l335%l334%XL334%TL335T%L334%L335
3653.7e0020L335%L334%L335%L335%L334%sl334%l335%l335l334l335Tl334l335Tl334
3649.4f6693l335o669l335To669l335o669l335o669l335o669l335o669l335o669l335
3647.1a43391o669l335o669l334o670l334l335o669l335Tl334l335T%l334%l335%l335
3644.4b10084%UL335%TL335%L334%L335TL334L335TL334L335TL334L335TO669L334
3641.1a53395L335O669L335O669L335O669O670L334O670O669TO670O669TO670O669
3638.8f0024O669O670O669TJ0004O670O669TL335O669J0004O670O669L335O669TO670
3636.3E3355O669L335O669L335O669L335L334L335TL334L335T%L334%L335%Yl335%
3632.7A06709%l334%l335%l335%l334l335%l335l334l335%l335l334l335Tl334l335
3629.8F0024l335l334l335Tl334l335To669l335l334o670l334l335o669l335Tl334
3627.4f669o670l334o670l334o670l334o670l334l335To669l335l334l335Tl334l335
3624.9h0032l335l334l335T%l334l335Tl334l335Tl334l335Tl334l335o669l335Tl334
3622.1a46725l335o669l335l334l335o669l335Tl334l335Tl334l335Tl334%l335%l335
3619.3b10084%Tl334%WL334%UL335%TL335%L334%TL335%UL335%sl335%Ul335%Tl334
3613.3b03414%l335%Ul335%S0L335%L335%L334L335T%L334L335O669L335TL334O670
3608.8a63398L334L335O669L335O669L335L334O670L334O670L334O670L334O670L334
3606.6i3371L335O669L335O669L335O669L335TO669L335L334L335O669L335TL334L335
3604.2b0008L335L334L335%L335%L334%L335%Zl335%Tl334%Tl335%l335%Tl334%XL334
3599a3339%TL335T%L334L335%O669L335TO669TL335O669O670O669TO670O669J0004
3596H0032O669O670J0004O669TJ0004O670J0004O669J0004O669TJ0004O670O669TO670
3593.5B10084O669TO670O669L335O669L335L334O670L334L335T%L334%L335%Xl335
3590.2B73442%l334l335T%l334o670l334l335Tl334o670l334o670l334o670l334o670
3587.6B03414l334o670l334o670o669l335o669l335o669Tl335o669l335l334o670l334
3585.3A23383l335o669l335Tl334l335T%l334l335%l335%Tl334%S1L334%TL335%TL335
3580.6I3371%L334%L335T%L334%L335T%L334%L335T%TL334%TL335%Wl335%Tl334%l335
3576A20048%l335l334%l335Tl334l335Tl334l335To669l335l334l335o669l335Tl334
3573.1E3355o670l334l335To669l335l334l335Tl334%l335T%l334%l335%WL335%TL334
3569.4F669%L335TL334%L335TL334L335T%L334L335TL334L335%L335L334L335%L335
3566.2F3359%L334%L335%L335%TL334%S1l334%Tl335%Tl335%l334%l335%l335l334
3561.3E3355%l335T%l334l335T%l334l335T%l334l335Tl334l335Tl334l335%l335l334
3558f669l335Tl334l335Tl334l335Tl334%l335Tl334%l335%Ul335L335%UL335L334
3554.4d3351%L335TO669L335O669L335O669TL335O669O670O669TJ0004O670J0004O669
3551.8F0024J0004O669J0004TO670J0004O669J0004O669J0004O670J0003O670O669
3549.8A76737O669O670O669TO670L334O670L334L335TL334L335T%L334%Xl334%l335
3546.3B36761%l335l334l335Tl334l335Tl334l335o669l335Tl334o670l334o670l334
3543.7A70068o670l334o669l335o669l335o669o670l334o670o669l335o669Tl335o669
3541.4H3367o670o669l335o669To670o669l335o669To670o669l335o669l335o669l335
3539a3339o669Tl335o669l335o669l335To669l335l334l335Tl334l335T%l334%l335
3536.1i0036%l335%XL335%TL335%L334%L335T%L334L335T%L334L335%L335L334L335
3532.1e0020%L335%L334%L335%L335%UL334%S2l334%Ul335%Ul335%l334%l335%l335
3526.5e3355l334%l335Tl334%l335Tl334l335Tl334l335Tl334l335Tl334l335%l335
3523.4a13379l334%l335%l335%Ul334L334%UL335%L335%L334L335TL334L335TL334
3520i3371L335TO669L335L334O670L334O670L334O670L334L335O669L335TL334L335
3517.5b0008L335L334L335TL334%L335%S1l335%l334%Tl335%l335%l334%l335%Tl335
3512.8b3343%XL335%TL335L334%L335TL334L335%L335O669L335L334O670L334O670
3509.3C3347O669L335O669TL335O669O670O669TL335O669O670O669L335O669TL335
3506.9A30052O669L335TO669L335L334O669L335TL334L335TL334%L335TL334L335%
3504.2A96745L335L334%L335T%L334L335%L335%L334%L335%L335%sl335%l335%l334
3499.8B20088l335Tl334%l335Tl334l335o669l335Tl334l335Tl334l335Tl334o669
3497.1A53395l335Tl334l335T%l334l335Tl334l335Tl334%l335Tl334l335Tl334l335
3494.1I0036l335o669l335l334o670l334o670o669l335o669To670o669Tj0004l335
3491.8@o669j0004o670j0004o669j0004o669j0004o670j0004o669j0004To669j0004
3489.6a26717o670o669j0004o669Tj0004o670o669To670o669l335o669Tl335To669
3487.2b36761l335l334%l335%l335%VL335%L335L334L335TL334L335O669L335O669
3484.1b10084L335O669O670O669L335O669TL335O669TL335O669L335O669L335TO669
3481.7a20048L335L334L335TL334L335TL334L335TL334L335TL334%L335TL334L335
3479f0024%L335L334%L335%L335%TL334%Ul334%Tl335%l335l334%l335Tl334l335Tl334
3475.1g6697l335Tl334l335o669l335Tl334%l335Tl334l335%l335l334%l335%l335
3472.2a33387%Tl334%Tl335%Xl335%UL335%WL335%L334%L335%L335L334L335TL334
3467.4a13379L335TL334O670L334L335O669L335O669O670L334O670O669L335O669TO670
3465b6677L334O670L334O670O669%L335O669L335L334L335TL334L335T%L334%L335
3462.3D0016%Vl335%l334%l335Tl334l335Tl334o670l334l335o669o670l334j0004
3459.2b6677o670o669To670j0004o669Tj0004o670j0004To669j0004To669j0004S3j3339
3455.1b90116j0004Vj3338j0004Uo670j0004Uo669Tj0004o670o669l335o669Tl335
3452d66853l335l334l335T%l334%XL334%L335%L335L334L335%L335L334L335TL334
3448.4d50180L335%L335L334L335T%L334L335%L335L334%L335T%L334L335%L335L334
3445.4d00160%L335TL334L335TL334L335TL334L335TO669L335L334O670L334O670L334
3442.7c30132O670L334O670O669L335O669TO670L334O670O669TO670O669TL335O669
3440.2b30092O670O669TO670O669TO670O669TO670O669UO670O669TL335O669O670O669
3437.4a00040O669O670O669TL335O669O670O669TL335O669O670O669TO670O669L335
3434.9C335O669TO670O669TJ0004O670O669J0004TO669J0004UO670J0004UJ0003J3339
3432A76737J0004YO669J0004UO670O669J0004O669O670O669TO670O669L335O669L335
3428.7C60144L334O670L334L335TL334L335%L335L334%L335%L335%UL334%S0l334%
3424.4D00160%l335%l335l334%l335Tl334l335Tl334l335Tl334l335o669l335Tl334
3421.5C40136l335Tl334o670%l334l335Tl334%l335T%Tl334%Ul335%S7l335%Ul334
3415.6B90116%l335%l335%l334l335Tl334l335To669l335o669l335o669To670o669
3412.9B16753o669o670j0004o669Tj0004o670j0003o670o669j0004o669j0004o670
3410.9A06709o669To670o669Tl335o669l335o669l335Tl334l335%l335%l334%YL334
3407.3C6681%TL335%L335L334%L335T%L334L335T%L334L335TL334L335TL334%L335
3404I0036L335L334L335TL334L335TL334%L335TL334L335TL334L335TL334L335TL334
3400.9A56729%L335L334%L335%L335%TL334%Tl334%Tl335%l335l334l335l334l335
3397.8A50060l335l334o670l334o670o669l335o669Tl335o669o670o669To670o669
3395.5F0024l335o669To670l334o670l334o670l334l335Tl334l335T%l334l335Tl334
3392.7a6673%l335%l335l334%l335%l335l334%l335%l335l334%l335T%l334%l335T%
3389.3f3359l334%Tl335%Ul335%UL335%VL335%L334%L335%L335%L334%L335T%L334
3385d3351%L335%L335%L334%TL335%Zl335%l334%l335T%l334l335Tl334%l335Tl334
3380.4f6693l335Tl334l335Tl334l335Tl334l335T%l334l335Tl334l335T%l334l335
3377.3a30052%l335l334%l335%l335%l334%Ul335%ZL335%VL334%UL335%UL335%VL334
3371.6a33387%YL335%WL335%TL334%TL335%L335%L334L335%L335L334L335%L335L334
3367i3371L335TL334%L335TL334L335%L335L334%L335%L335%L334%UL335%UL335%TL334
3362.9d3351%TL335T%L334L335TL334L335O669L335TO669%O669O670L334O670O669
3360.1C0012O669L335O669O670L334O670O669L335O669L335L334O670L334L335O669
3357.9A06709L335TL334L335TL334L335TL334%L335TL334%L335TL334%L335L334%L335
3354.7A66733%L335L334%L335%TL335%UL334%l334%Ul335T%l334l335To669l334l335
3351A50060o669l335o669o670o669To670l334o670o669To670o669Tl335o669o670l334
3348.4D3351o670l334l335Tl334l335Tl334l335Tl334%l335%Tl335%l334%l335%l335
3345.2a3339l334%l335Tl334l335%l335l334l335Tl334l335Tl334l335o669l335Tl334
3342.4g6697l335Tl334l335o669l335Tl334l335Tl334l335Tl334l335To669l335l334
3339.6a46725l335Tl334l335l334l335To669l335l334l335o669l335To669l335l334
3337.2b13418l335o669l335To669l335l334l335Tl334l335Tl334%l335T%ZL335%L335
3333.3b63438L334L335%L335L334O670L334L335TO669L335L334O670L334O670L334
3331b00080O670O669L335O669TL335O669TO670L334O670O669TL335O669O670O669L335
3328.4i6705O669TL335O669L335O669O670L334O670L334O670O669L335O669TL335O669
3325.9c335L335O669O670O669TO670O669TO670O669TO670J0004O669TO670O669J0004
3323.4A20048O669O670O669TO670O669UL335O669O670L334L335O669L335TO669L335
3320.8B20088L334L335T%L334L335%L335L334%L335%L335%TL334%L335%TL335%L334
3317.4B63438%L335%L335%L334%L335%L335L334L335T%L334L335TL334O670L334L335
3314.4C16793O669L335O669L335O669O670O669TO670O669TJ0004O670J0004O669J0004
3312.1D26837J0004O669J0004VJ3339J0004UJ3338J0004J3339J0004J3339J0004J3338
3309.7F10243J0004J3339J0004J3339J0004J3338J0004VO670J0004TO669TO670L334
3307.2G70307O670L334L335TL334L335%Wl335%l334l335Tl334l335Tl334l335Tl334
3303.9G56969l335Tl334%l335T%l334%l335%VL335%TL334%L335%L335L334L335T%L334
3300G60303L335TL334O670L334L335TL334O670L334O670L334O670O669UO670O669TO670
3297.2H63678J0004O669TJ0004O670J0004TO669J0004sJ3339J0004J3338J3339TJ3338
3293.8A097104J6674J3338J6674J6673TK0008J6674K0007K3343K0008K3343K3342K3343
3292A347204K6677K3343K6677L0012K6678L0012K6677L0012L3346L0012TL3347TL3346
3290A760702L3347TL3346L3347L3346L3347L6681L3347TL3346L6682L3346L0012L3347
3287.9B230890L3346L0013L0011L0012TK6678K3342K6678K0008UJ6673J3339J3338
3285.9B564356J0004O670L334L335l335l334o670o669j3339Tj6673k0008k3342k3343
3283.9B457647k6677l0012Tl3347l6681l6682l6681m0016Um3350m3351Tm3350m6686
3281.7A887419m3350m3351m6685m3351m6685m3351m3350m3351Tm0015m0016Vl6682
3279.6A253833l6681Tl3347l3346l3347l0012Uk6677k6678k3342k6678k3342k0008
3277.6H43670k3343k0008j6673k0008j6673j6674j6673j3339j3338j3339Tj3338j3339
3275.7F33586j0004Tj3339j0004Vo669j0004To669j0004To669j0004o670j0004o669
3273.1D66853j0004o669o670j0004o669j0004o669j0004o670j0004o669Tj0004o670
3271.1C53474o669To670o669To670o669Tl335o669l335Tl334%l335%l335%TL335%L335
3267.9B80112%L334L335TL334L335O669L335TO669L335O669L335L334O670L334L335
3265.5C46805O669L335TL334%L335T%L334%TL335%l335%Tl334%l335%l335l334%l335
3262C56809l335l334l335T%l334l335T%l334%l335%Tl335%UL335%TL335%L334L335
3258.4C36801%L335L334L335TL334L335TO669L335L334L335TL334L335T%L334L335
3255.7C96825%L335%TL334%Tl334%Tl335T%l334l335To669l335o669l335o669To670
3252.4C43470o669To670j0004o669Tj0004o670j0004o669j0004o669j0004o670o669
3250.2B26757j0004o669o670o669j0004o669o670o669Tl335o669To670l334o670o669
3247.9A20048l335o669Tl335o669l335o669l335o669o670l334o670l334o670o669l335
3245.6C6681o669l335o669l335o669l335o669%l335o669l335l334l335o669l335Tl334
3243.2c6681l335T%l334l335T%l334%l335%l335%YL335%TL335%L334L335%L335L334
3239d3351L335TL334L335TL334L335TL334L335TO669%L335L334O670L334L335TO669
3236.1C0012L335L334L335O669L335TO669L335L334O670L334L335O669L335TL334O670
3233.7A03375L334L335TL334L335T%L334L335%L335%L334%Xl334%l335%l335l334%
3229.9A23383l335Tl334l335Tl334l335Tl334l335Tl334l335Tl334%l335Tl334%l335
3226.9F0024%Tl335%WL335%TL335%L334%L335T%L334L335%L335L334%L335%L335%TL334
3222.6I6705%VL335%Tl335%Xl334%S1L334%UL335%VL335%S3l335%Wl335%WL335%TL335
3213.2A03375%L334%L335TL334L335TL334L335TO669L335L334O670L334O669L335O669
3210.5A73402O670L334O670L334O670L334O670L334L335TO669L335L334L335T%L334
3208B43430%L335%Vl335%Tl334l335Tl334l335To669l335o669Tl335o669o670o669
3204.7A76737o669o670o669Tl335o669To670l334o670o669l335l334l335Tl334%l335
3202.1I0036%WL335L334L335TL334L335O669L335O669L335O669O670O669L335O669
3199.3A60064O669TL335O669O670L334L335O669L335TL334L335T%L334%L335%L335
3196.5B30092%TL334%TL335%L335%L334L335TL334L335O669O670O669TO670J0004O669
3193.5C06789J0004J3339J0004J3338J3339TJ3338J3339J6673J6674J3338K0008J6674
3191.6D90196J6673TK0008TJ6673K0008YK3343K0008K3343K0008K3342K3343K3342
3188.9H77016K3343TK3342K3343K6677K6678K3342K6678K6677L0012K6677L0012K6678
3187A213818L0011L0012L3347L0012L3347L3346L3347TL3346L6682L6681UL6682M0016
3184.9A727356M0016UM3350M3351M0016M3350M6686M3350M6686M3350M6686M6685TN0020
3182.7B387619M6685M6686N0020M6685UM6686M6685TM3351TM3350M0016TL6681L6682
3180.4C094568L0012TK6677TK0008J6673J3339J0004O669L335%o669j0004j3339j6673
3178.2C231289k0008k6677k6678l3346l3347l6681m0016m3351Tm6685Tn0020sm6685
3175.2B337599m6685Tm6686m3350m3351m0016Ul6681l6682l6681l3346l3347l0012
3173.2A784045l0012Tk6677l0012k3343k6677k3343Tk3342k3343k0008Xj6673k0008
3170.6A367212j6673j6674j6673k0008j6673j6674j6673Uj6674j6673j6674k0007j6674
3168.6A127116j6673k0008j6673j6674k0008j6673k0008j6673k0008j6674k0008j6673
3166.9I10363k0008j6673k0008j6674j6673k0008j6673Tj6674j6673Tj6674j6673Tj6674
3164.7F50259j6673j3339j6673Tj3339j6673j3339Tj3338j6673j3339Tj3338j0004
3162.7D50180j3339Tj0004j3338j0004Yo670j0004o669j0004o669o670o669To670o669
3159.7B56769o669l335o669l335o669l335To669l335l334l335Tl334%l335T%l334%
3156.9A90076l335%sL335%L334%L335%L335L334L335TL334L335TL334L335TL334O670
3152.9B40096L334L335TO669L335L334L335TL334L335TL334L335TL334%L335%L335
3150.2C00120%Yl335%l335%l334%l335T%l334l335Tl334%l335T%l334l335T%l334%
3145.9B50100l335T%l334%l335T%l334l335%l335l334l335Tl334l335Tl334l335To669
3142.7A86741l335l334o670l334o670l334l335o669l335o669l335l334l335o669l335
3140.5A20048l335l334l335Tl334l335%l335%l334%Tl335%XL335%UL334%L335%TL335
3136.4A03375%L334%L335%TL335%L334%TL335%L335%TL334%L335%TL335%L334%L335
3132.6A40056%L335%L334%L335T%L334%L335L334%L335%L335%L334%L335%TL335%TL334
3128.9A83406%UL335%TL335%UL334%TL335%TL335%TL334%S0l334%l335%l335l334l335
3123.5A86741l335l334l335To669l335l334o669o670l334o670o669Tl335o669o670
3121.2A06709o669To670j0004o669To670o669j0004o669o670o669Tj0004l335o669
3118.9f669o670o669j0004o669o670o669l335o669To670o669l335o669l335l334o670
3116.6a03375l334l335Tl334l335Tl334%l335%l335%YL335%TL335%L334L335%L335
3112.8a16713L334L335TL334L335TL334L335O669L335TL334L335O669L335TL334L335
3110.2e0020L335L334L335TL334L335T%L334L335%L335%sl335%Tl335%l334l335%l335
3105.8c3347l334%l335Tl334%l335Tl334%l335Tl334%l335T%l334%l335%l335%Tl334
3102.2h6701%XL334%TL335%L335%L334L335TL334L335TL334L335O669L335TO669L335
3098.5b6677O669L335O669TL335TL334O670O669L335O669L335O669L335L334L335O669
3096.1E6689L335T%L334L335%L335%Zl335%l335%l334%l335Tl334l335%l335l334l335
3091.9D0016l335l334l335Tl334o670l334l335Tl334l335Tl334l335To669l335l334
3089.3b6677l335To669l335l334l335Tl334l335T%l334l335T%l334%l335%l335%l334
3086.1h6701%Tl335%Tl335%Ul334%l335%Tl335%l334%l335%l335%l334l335%l335l334
3082.2a26717%l335%l335l334%l335%l335%l334%Tl335%l335%l334%l335%l334l335
3078.9a66733%l335l334%l335Tl334%l335Tl334l335Tl334l335%l335l334l335T%l334
3075.8b23422l335T%l334%l335%l335%Ul334%VL334%UL335%L335L334%L335TL334L335
3071.6b16753L335L334L335TO669L335O669L335O669TO670O669UO670O669TJ0004O670
3068.8a06709O669J0004TO669J0004YO670J0004J3338J0004TJ3339J0004UJ3339J0004
3065.7A13379J0004TJ3338J0004YO669J0004TO670J0004O669TJ0004O670O669TO670
3062.5C10124O669TO670L334O670L334O670L334L335TL334L335TL334L335%L335%Wl335
3059.2C76817%Tl335l334%l335Tl334l335o669l335Tl334l335o669l335To669l335
3056.5C13458l334o670l334l335To669l335l334l335Tl334o670l334l335Tl334l335
3054B46765l335l334l335Tl334l335Tl334l335Tl334l335To669l335l334l335o669
3051.4A80072l335o669o670l334o669o670o669To670o669Tj0004o670j0004o669j0004
3049.1G0028o669j0004Uo670j0004To669Tj0004Uo670j0004o669j0004To669o670j0004
3046.2a03375o669To670j0004o669Tl335o669To670l334o670l334o670l334l335Tl334
3043.7b03414l335Tl334l335%l335%l334%XL334%L335%L335L334L335TO669L335O669
3040.1a86741L335O669L335O669UO670O669L335O669TO670O669L335O669L335O669
3037.6i0036L335O669L335L334L335TL334L335T%L334L335%L335%L334%VL335%Vl335
3033.9d3351%Vl334%Tl335%Tl335%Tl334%S0L334%TL335T%L334L335TL334L335TL334
3028.5b3343O670L334L335O669L335%O669L335O669O670L334O670L334O670L334O670
3026.2E3355L334O670L334O670L334O670L334O670L334L335TO669L335L334L335T%
3023.8A23383L334L335%L335%Xl335%l335l334l335Tl334l335To669l335o669Tl335
3020.3H0032o669o670o669Tl335o669o670o669To670o669l335o669l335o669l335o669
3017.9b0008l335o669l335o669l335l334o670l334l335Tl334l335Tl334l335Tl334
3015.4h6701l335Tl334l335%l335l334%l335T%l334%Tl335%Ul335%UL335%UL335%TL334
3011.1a13379%L335T%L334%L335TL334%L335T%L334L335%L335%L334%L335%L335%sl335
3006.4g0028%l335%l334l335Tl334l335Tl334l335Tl334o670l334l335o669l335o669
3003.6a36721l335To669l335o669l334l335o669l335Tl334l335Tl334%l335%l335%
3000.9b00080%VL335T%L334L335TL334O670L334O670L334O669O670O669TJ0004O670
2997.9a16713O669J0004O669J0004O670J0004UO669J0004VO669J0004TO670J0004UO669
2994.9G0028J0004TO669J0004O670O669TO670O669TL335O669L335L334L335TL334%
2992.3A73402L335%Ul335%l334%l335Tl334l335l334l335To669l335l334o670l334
2989.4A23383l335o669l335To669l335l334o670l334l335Tl334l335Tl334l335Tl334
2986.8E3355l335T%l334l335%l335l334%l335%l335%l334%l335%l335%l334%l335T%
2983.3F669l334l335%Tl335l334l335Tl334l335o669l335Tl334o670l334l335o669
2980.7e6689l335o669o670l334o670o669l335o669To670o669To670o669To670o669
2978.3a60064o669To670o669To670o669l335o669To670l334o670l334l335Tl334l335
2975.7b56769l335l334%XL334%L335TL334O670L334O670L334O670O669TO670J0004
2972.5a93410O669TJ0004TO669J0004TO670J0004VO669J0004UO669J0004O670J0004
2969.7a6673O669J0004L335O669TO670O669TO670O669L335L334O670L334L335T%L334
2967.1G6697L335%L335%VL334%Vl334%ZL334%WL335%TL335%TL334%L335%L335%L334
2961.3A06709%L335T%L334L335%L335L334%L335T%L334%TL335%Xl335%Tl334l335%
2957.1A30052l335l334l335Tl334l335To669l335l334l335To669l335l334l335Tl334
2954.5F3359l335Tl334l335%l335%Tl334%TL334%TL335%L335L334%L335TL334L335
2951.2G0028L335O669L335L334L335TO669L335L334L335O669L335TL334O670L334L335
2948.8A40056L335L334L335TO669%L334L335TL334L335%L335%L334%S0l334%Tl335
2944.6A76737%Tl335%Tl334%Tl335%Wl335%sL335%sl335%Vl334%Ul335%l334%Tl335
2937.6A50060%l335%l334%Tl335%l335%Tl334%Wl335%L335%VL334%TL335%L335L334
2933.1A46725%L335TL334L335L334L335TO669L335L334O670L334O670L334O670L334
2930.7B13418O670L334O670O669L335O669L335O669L335O669L335L334L335O669L335
2928.5B86781L335L334L335%L335L334%L335T%TL334%TL335%S3l335%Tl334%l335%
2923.5C06789l335%l334l335%l335l334l335Tl334l335Tl334o670l334l335o669l335
2920.9B46765o669l335o669o670l334o670o669To670o669To670o669Uo670o669To670
2918.1A26717o669To670o669l335o669To670l334o670o669l335o669l335l334o670
2915.8C6681l334l335Tl334l335%l335%l334%Tl335%UL335%UL334%L335%L335L334
2912.2B6677L335%L335L334L335TL334L335TO669L335L334O670L334O670L334O670
2909.8I3371L334O670L334O670O669L335O669L335O669L335L334O670L334L335L334
2907.6A63398L335T%L334%TL335%Vl335%Tl334%l335%l335%l334%Tl335%l334%Vl335
2903.2A50060%Yl335%Ul334%Tl335%l335l334%l335Tl334l335%l335l334l335T%l334
2898.8A03375l335%l335%YL335TL334L335TL334O670O669TO670O669J0004O669J0004
2895.4A76737J0004UJ3339J0004J3338J0004J3339TJ6673J3339J3338J6674J3338J6674
2893.2C70148J3338J6674J6673TJ6674J3338J6674J6673K0008J6673TJ6674J6673TJ6674
2891.1F16913K0008J6673TK0008J6674J6673K0008J6673J6674K0008J6673K0008J6673
2889.2H50339K0008J6673K0008J6674K0008TJ6673K0008S0K3342K0008K3343TK3342
2886A293849K3343TK6677TK3343L0012K6677K6678L0011L0012UL3347TL3346L3347
2883.7A754033L6681L3347L6681M0016L6681M0016VM3351TM3350M3351M3350M3351
2881.6B357607M3351M6685M3351M6685M3351M6685M3350M6686M3350M3351M0016M3351
2879.8B887819M0015M0016L6682L6681L3347L3346L0012TK6677K3343K0008J6673J3339
2878C267970J0004O670O669%o669o670j0004j6673Tk3343k6677l0012l3347l6681m0016
2875.8C044548m3351m6685n0020Tn3355n6689Tn6690o0024o3358o0024o3359o3358
2873.9B320926o0024o3359o3358o3359o0024o3359o0024o0023n6690o0024n6689n3355
2872.2A600638n6689n0020n3354n0020Tm6686m6685m3351m3350m3351m0016Tl6681
2870.3A000399l6681l6682l3346l3347l0012Uk6677l0012k3343k6677k3343k3342k3343
2868.3E93570k0008Vj6673Tj6674j6673Tj6674j3338j3339j6673j3339Tj3338j3339
2865.9C16793j0004j3339j3338j0004j3339j0004j3339j0004Yj0003o670j0004o669
2863.3A30052o669j0004o670o669l335o669Tl335Tl334l335Tl334l335%l335%sL335
2859.5F0024%UL335%TL334%L335%TL335%TL334%L335%TL335%TL334%UL335%Zl335%
2854.2H6701%l334%l335%l335%l334l335%l335l334l335%l335l334l335Tl334l335
2851.3D0016l335l334o670l334l335o669l335o669l335Tl334o670o669Tl335o669o670
2848.9d3351o669To670o669l335o669To670o669l335o669Tl335o669l335To669l335
2846.3a43391l334l335Tl334l335l334l335%l335l334%l335T%l334%l335%l335l334
2843.4a93410%l335%l335%l334%l335%l335%Tl334%Ul335%XL335%UL334%TL335%L335
2838.7b03414%L334%L335T%L334L335%L335L334L335TL334L335TL334L335L334O670
2835.8a46725L334O670L334L335O669O670L334O670L334O670O669L335O669TL335O669
2833.5f3359O670L334O670O669L335O669L335O669L335L334O670L334L335TL334L335
2831.2A0004L335L334L335T%L334L335%L335%UL334%l334%Ul335%l335l334l335Tl334
2827.6A3339l335Tl334l335To669l335o669Tl335o669o670o669Tl335o669o670o669
2825h0032l335o669Tl335o669l335To669l335l334o670l334l335Tl334l335Tl334l335
2822.3a60064l334l335Tl334l335Tl334l335Tl334l335Tl334l335T%l334l335Tl334
2819.4b23422l335T%l334l335Tl334l335%l335l334l335T%l334l335Tl334%l335T%
2816.2b80112l334l335%l335%Tl334%WL334%L335%L335L334L335TL334L335TO669L335
2812.6b53434O669L335O669TL335O669O670O669TO670O669L335O669TO670O669UL335
2809.9a40056O669O670O669L335O669TL335O669O670L334O670L334O670L334O670O669
2807.6e0020L335L334O670L334O670L334L335TL334L335TL334L335%TL335%Yl335%
2804@%l335%l334l335To669l335l334o670l334o670o669l335o669To670o669To670
2801.1i3371o669To670j0004o669Tj0004o670o669j0004o669Tj0004o670j0004o669
2798.8b16753j0004o669j0004o670j0004To669j0004o669j0004o670j0004o669j0004
2796.8c36801o669o670j0004o669To670o669To670o669l335o669Tl335To669l335l334
2794.2d43510l335%l335l334%Tl335%WL335%TL334L335%L335L334L335%L335L334L335
2790.6d26837L335L334L335TO669L335L334L335TL334L335TL334L335TL334L335TL334
2787.9c60144L335%L335L334%L335%L335%TL334%Wl334%Ul335%l335%l334%l335T%
2783.7c60144l334l335T%l334l335Tl334l335%l335l334l335Tl334%l335Tl334%l335
2780.7d16833%l335%l334%Vl335%S1l335%l334%l335%l335l334l335To669l335l334
2775.9d63518o670o669l335o669To670o669j0004o669Tj0004o670j0004o669j0004
2773.7e73562j0004o669j0004To670j0004To669j0004o669j0004o670j0004o669To670
2771.4g06949o669Tl335o669l335o669l335Tl334%l335%XL335%L334L335TL334O670
2768g30291L334L335O669L335O669O670O669L335O669TO670O669J0004O669O670O669
2765.7f33586O669J0004O670O669TJ0004O670O669TJ0004O670O669TO670O669TO670
2763.2e10203O669L334O670L334O670L334L335TL334L335%L335%L334%Vl334%Tl335
2760.1d66853l335l334%l335To669l335l334l335o669l335o669l335o669l335o669
2757.8e33546o669l335o669l335o669l335To669l335l334l335Tl334l335T%l334%Tl335
2754.9f03574%TL335%UL334L335%L335L334L335TL334L335TO669L335L334O670L334
2751.9e46885O670O669L335O669TO670O669UO670J0004O669TJ0004TO670J0004TO669
2749.1d06829J0004ZJ3339J0004S2O669J0004TO669TO670J0004O669TL335O669O670
2744.4a06709O669L335O669L335O669L335O669L335O669L335L334O670L334O670L334
2742.2c3347O670L334L335O669L335O669L335%O669L335TL334L335TL334%L335%L335
2739.5C3347%Vl335%l335%l334l335T%l334o670l334l335%l335l334l335o669l335
2736.3b0008l335l334l335Tl334l335%l335l334%l335%l335%XL335%TL335L334%L335
2732.6d0016L335L334L335O669L335TO669L335O669%O669O670O669TO670O669TO670
2730E3355O669TO670O669TO670O669TO670O669L335O669TL335O669L335TO669L334
2727.2A63398L335T%L334L335%L335%Yl335%l335l334l335%l335l334l335o669l335
2723.6A46725l334l335o669l335To669l335l334o670l334l335Tl334l335Tl334l335
2721.2H0032l335%l334%l335%XL335%TL334L335%L335L334L335TL334L335TL334L335
2717.5A10044L335L334O670L334L335TO669L335L334O670L334L335L334O670L334L335
2715.2A76737L335L334L335TL334L335TL334L335%L335L334L335%L335%L334%TL335
2712.3B26757%TL335%VL334%S5l334%S0l335%XL335%WL334%TL335%TL335%L334%L335
2703.9B46765%L335%L334%L335%L335%L334%L335%TL335%TL334%UL335%UL335%UL334
2699.6B83446%TL335%TL335%L334L335%L335L334L335TL334O670L334L335O669L335
2696.7C36801O669O670L334O670O669TO670O669TO670L334O670O669TO670O669TO670
2694.1D50180O669TO670O669TO670L334O670O669TO670O669TL335O669TJ0004O670
2691.5E66893O669TJ0004O670J0004O669J0004XJ3339J0004J3338J0004J3339TJ3338
2688.8G60303J6674J3338J3339J6673TJ6674J6673TJ6674J6673K0008XK3343K0008
2686.2A083766K3342K6678K3342K3343K6677TK6678L0012WL3346L3347TL6681UL6682
2683.5A657328M0016VM3350M0016M3351M3350M3351TM6685M3351M3350M3351TM3350
2681.2B337599M0016M3351L6681M0016L6681L3347L3346L0012K6678K3342K0008TJ3339
2679.3B734424J3339O669T%l334o670j0004j6673Tk0008k6678k6677l0012l3347l3346
2677.2B537679m0016l6681m3351Tm3350m3351m6685m3351m6685Tm6686m6685Tm3351
2675.1A920766m6685m3351m3350m3351m0016Vl6681Tl6682l3346l3347Tl0012Uk6677
2672.5A257168k6677k6678k6677k3342k3343Tk0008Vj6673k0008j6673j3339j6673
2670.4I43710j3339j6673j3339j0004j3339j0004j3338j0004Uo669j0004o670o669
2668.4G93650o669o670o669To670l334o670l334o670l334l335To669l335l334l335
2666.1G13618l335l334l335%l335l334l335To669l335l334l335To669l335o669To670
2663.5F40255o669To670j0004o669j0004Vj3339j0004j3338j3339j0004j3338j3339
2661.2D76857j6673j3339Tj3338j6674j3338j6674j3338j6674j3338j3339j6673j3339
2659.3B86781j3339j6673j3339j3338j3339Tj0004j3338j3339j0004Uj3338j0004o670
2657.1A06709j0004To669j0004o669j0004o670o669To670o669To670o669l335o669
2654.8a0004l335o669Tl335o669o670l334o670l334l335o669l335Tl334l335Tl334
2652.4h6701l335T%l334%l335%VL335%TL334L335TL334L335TL334L335O669L335O669
2648.9e3355L335O669L335O669O670L334O670L334O670L334L335TL334L335TL334L335
2646.5B0008L335L334%L335%L335%L334%VL335%sL335%XL334%TL335%L335%L334L335
2641F0024L335%L334O670L334L335TO669L335O669L335O669TO670O669L335O669TO670
2638.3A53395L334O669O670L334O670L334L335TL334L335TL334%L335%Zl335%l334
2634.7B00080%l335%l335%l334l335%l335%l334l335%l335l334%l335T%l334l335l334
2631.5A53395%l335Tl334l335Tl334l335To669l335l334o670l334o670o669Tl335o669
2628.8G3363o670o669To670j0004o669To670j0004o669l335o669Tj0004o670o669Tl335
2626.2e0020o669o670l334o670l334l335Tl334l335%l335%Ul334L334%VL335%TL335
2622.7h6701%L334%VL335%Tl335%Ul334%l335%l335l334%l335T%l334l335%l335%l334
2618.6a16713%YL334%L335%L335L334L335O669L335TO669L335O669L335O669TO670
2615.1d6685L334O670O669TO670L334O670O669%O669L335O669L335TO669L335L334
2612.7C6681L335T%L334%L335%L335%S2l335%sl335%Xl334%Tl335%Tl335%l334l335
2605.9C0012%l335l334%l335Tl334l335Tl334%l335%l335l334l335Tl334o670l334
2603b6677l335T%l334l335Tl334l335Tl334%l335T%l334%Tl335%sL335%TL334%L335
2598.3f0024%L335L334%L335T%L334L335T%L334L335T%L334L335TL334%L335TL334
2595c335L335%TL335L334%L335T%L334L335%L335%L334%UL335%Wl335%Ul334%l335
2590.5B0008l335%l334l335Tl334l335%l335l334o670l334o670l334o670l334o670
2588d3351o669To670o669To670o669To670o669To670o669j0004o669o670o669Uo670
2585.2a80072j0004o669To670o669To670j0004o669To670o669To670o669j0004o669
2582.7c03454o670o669l335o669To670l334o670l334o670l334l335Tl334%l335%l335
2580.1c80152%TL335%TL335L334%L335TO669L335L334L335O669L335O669O670L334
2577.4c20128O670O669L335O669TL335O669O670L334O670O669L335O669L335O669L335
2575.1b33426L334O670L334O670L334L335O669L335TO669L335L334O670L334O670L334
2572.8a60064O669O670L334O670O669TO670O669TO670O669TJ0004O670O669TJ0004
2570.3d3351O670J0004O669TJ0004L335J0004O669J0004O670O669J0004O669J0004
2568.3F6693O670O669J0004O669O670O669J0004O669O670O669TO670O669TL335O669
2566A76737O669L335TO669L335L334L335TL334L335T%L334%L335%L335%UL334%S9l334
2560.1B30092%Ul335%Tl335%Tl334%Tl335%l335%Tl334%Tl335%Tl335%Vl334%Zl335
2554.6A96745%Vl335%Tl334%Tl335%l335l334%l335T%l334l335Tl334%l335l334l335
2550.9A50060l335%l334l335%l335%l334%l335%S0L335%UL334%UL335%Vl335%Ul334
2545.4A33387l335%l335l334l335Tl334l335o669l335To669l335o669l335o669l335
2543F6693l334o670l334o670l334l335o669l335To669l335l334l335Tl334l335%l335
2540.4c335o669l335l334l335Tl334l335Tl334l335o669l335Tl334l335To669l335
2537.8g3363l334l335Tl334l335Tl334l335T%l334l335%l335%l334%ZL334%L335%L335
2533.6a06709L334L335TL334L335TL334O670L334L335O669L335O669L335O669L335
2531.3d0016O669L335O669L335O669L335O669L335TO669L335L334O670L334O670L334
2529C6681L335O669L335TL334L335TL334L335T%L334%L335%Yl335%l334%l335Tl334
2525F3359l335Tl334l335Tl334l335Tl334l335Tl334l335Tl334l335Tl334l335%l335
2522c335l334%l335T%l334l335%l335%l334%l335%Tl335%l334%Tl335%Tl335%Tl334
2518.1d6685%Tl335%Tl335%Tl334%Tl335%Tl335%Tl334%l335%l335%l334%l335%l335
2514.1h3367%l334%Tl335%l335%Tl334%Vl335%VL335%VL334%UL335%UL335%sl335%
2507.7i0036%l335%l334l335%l335l334%l335Tl334%l335T%l334%l335%Vl335%TL335
2503.8a30052%UL335%L334%L335%L335L334L335%L335L334L335TO669L335L334L335
2500.8h0032O669L335O669L335O669O670O669L335O669TO670O669TL335O669O670O669
2498.4B0008O669O670O669L335O669TL335TO669L335L334L335%L335%Xl335%l335l334
2494.9G3363l335Tl334l335To669l335l334l335Tl334l335Tl334%l335T%Ul334L334
2491.7A6673%UL335%L335L334L335TL334L335TL334L335O669L335O669L335O669L335
2488.9H0032O669L335O669L335O669L335O669L335TL334L335O669%L335TL334%L335
2486.3A50060%Yl335%l334%l335%l335l334l335T%l334l335Tl334l335o669l335Tl334
2482.4I3371o670l334l335o669l335o669o670l334o670o669l335o669To670o669l335
2480.1F669o669l335o669Tl335o669o670l334o670o669l335o669l335l334o670l334
2477.8g6697l335o669l335Tl334o670l334l335Tl334l335Tl334l335o669l335Tl334
2475.2a46725l335Tl334l335l334l335Tl334l335Tl334l335Tl334l335%l335l334l335
2472.5b06749%l335l334%l335%l335l334%l335%l335%Tl334%l335%l335%l334%Tl335
2469b46765%l335%Tl334%Vl335%UL335%UL334%L335TL334L335TL334O670L334O670
2465b13418L334O670O669TO670O669J0004O669J0004O669J0004TO670J0004WO669J0004
2462.1e0020J0004VO669O670J0004O669J0004O669J0004O670J0004O669TO670O669
2459.6I0036O669O670O669TO670L334O670O669L335L334O670L334L335O669L335L334
2457.3A73402L335TL334L335%L335L334%L335T%L334%L335%L335%TL334%L335%L335
2454B20088%L334%TL335%L335%TL334%TL335%UL335%Zl335%Tl335%Tl334l335%l335
2449B23422l334%l335Tl334l335Tl334l335Tl334l335To669l335l334l335Tl334l335
2446.1A56729l334l335T%l334l335T%l334%l335%l335%S0L335%L335%L334%L335%L335
2441.5A43391%L334%L335%L335%TL334%Vl334%Tl335%l335l334%l335Tl334l335o669
2437.8A23383l335To669l335o669l335o669To670l334o670o669To670o669To670l334
2435.2B3343o670o669Tl335o669l335o669o670l334o670o669l335o669l335o669l335
2432.9f3359o669l335o669l335l334o670l334l335o669l335Tl334o670l334l335Tl334
2430.4a36721l335T%l334l335T%l334l335%l334%Tl335%S0L335%L334%L335%L334L335
2425.8a50060%L335L334L335T%L334L335TL334L335TL334L335TL334L335T%L334L335
2422.8i0036L335L334O670L334L335TL334L335TL334L335TL334L335TL334L335O669
2420.2b3343L335TL334L335TL334L335%L335L334L335TL334L335TL334L335TL334%
2417.3C6681L335T%L334L335%L335%L334%UL335%XL335%Vl335%S1l335%Xl334%Vl335
2410.3E0020%Vl335%Vl334%Wl335%T9L335%VL334%TL335%L335L334L335TL334L335
2401.5G0028O669L335O669O670O669TO670O669TJ0004O670J0004J0003J0004YJ3339
2398.5B46765J0004sO669J0004O670J0004O669TO670O669L335O669L335O669L335L334
2395.1D23502%L335T%Yl335T%l334l335Tl334l335o669l335To669l335o669l335o669
2391.4C66813l335o669l335o669l335o669l335l334o670l334l335o669l335Tl334l335
2389.1B96785l335l334l335%l335l334l335%l335%l334%Tl335%l335%Tl334%l335%
2385.9B56769l335%l334%l335Tl334%l335Tl334l335Tl334l335To669l335l334l335
2383.1A96745%l335l334l335T%l334%l335%S0L335%TL334%L335%L335L334%L335TL334
2378.5B03414%L335TL334L335%L335L334L335T%L334%L335%L335%sl335%l335l334
2374.3B30092%l335T%l334l335T%l334l335%l335%l334%YL334L335TL334L335TL334
2370.2B23422O670O669TO670O669TO670J0004O669J0004TO669J0004S0J3339J0004
2366.8D36841J0004ZO669J0004XO669J0004UO670J0004UO669J0004TO669J0004UO670
2362.3G26957J0004TO669J0004TO669J0004TO670J0004O669J0004O669O670J0003O670
2360H63678O669TO670O669L335O669TL335TO669L335L334L335T%L334%L335%L335%
2357I43710%Yl335%Tl335%l334%l335%l335%l334%l335%l335%l334%l335%l335%l334
2352.5I03694%Tl335%Ul335%WL335%UL335%L334%L335T%L334L335TL334L335T%L334
2348.1I37040L335TL334L335TL334L335%L335L334L335%L335%L334%L335%L335%sl335
2343.9I80391%l335%l334%l335%l335l334l335%l335l334l335T%l334l335%l335%Tl334
2340.6I33706%UL334%TL335T%L334L335TO669L335O669L335O669TO670L334O670O669
2337.4A010403O669J0004O670O669TO670O669TO670O669TO670O669TO670O669TO670
2334.8A133786O669TJ0004O669O670J0004TO669J0004TJ3339J0004TJ3338J3339TJ3338
2332.4A303853J3339TJ6673J3339J6673TJ6674J6673TJ6674K0008J6673K0008J6673
2330.4A533945K0008UJ6673K0008TK3343K0008VK3343K0008K3342K0008K3343K0008
2327.9A884085K3342K3343K0008K3343K3342K3343TK3342K3343TK6677K3343K3342
2326.1B187539K6678K3342K6677K6678K6677TK6678K6677TL0012K6678L0011L0012
2324.2B541013L0012VL3347L0012L3347L0012L3346L3347L0012L3347L3346L3347L0012
2322C014536L3346L0012VK6677K6678K6677K3343K3342K3343J6673J6674J6673J0004
2319.9C378014J0004TL335L334l334l335o669j0004j3339j6673k0008k3343k3342l0013
2317.8C254631l0012l3346l6681l6682m3350m0016m6686m6685Tn0020Tn3355n3354
2316B687739n3355n3354n3355Tn6689n3355n6689n3355n3354n6690n3354n3355n0020
2314.1A987459n3354n0020Vm6685n0020m3351m6685m3351m6685m0016m3351m0016Ul6681
2311.7A217152m0016l6681l3347l6681l3347l3346l0012l3347l0012Uk6677l0012k6677
2309.6G66973k6678k3342k6678k3342k3343Tk3342k3343k0008k3343k0008k0007k0008
2307.8D70188k0008j6674k0008j6673k0008j6673j6674j6673Tj3339j6673j3339j6673
2305.9B50100j3339Tj3338j3339j0004j3339j0004j0003j3339j0004To669j0004To670
2303.7H6701j0004o669To670o669j0004o669l335o669o670o669Tl335To669l335l334
2301.3a6673o670l334l335o669l335Tl334l335%l335l334%l335%YL335%L334%L335
2297.7e0020L335%L334L335TL334L335TL334L335%L335L334L335TL334%L335%TL335
2294.7C335%L334%L335%UL335%S6l335%S1l335%Yl334%VL334%VL335%L335%L334%L335
2285.9B0008L335L334%L335TL334L335%L335L334L335%L335L334%L335%TL335%Vl335
2282.4F0024%Tl335l334l335Tl334l335To669l335o669l335o669Tl335o669o670o669
2279.7b0008o669o670o669To670l334o670o669l335o669l335o669l335l334l335Tl334
2277.3a06709l335T%l334%Tl335%VL335%TL334%L335%L335L334L335TL334L335TL334
2273.5h3367L335TL334O670L334L335TO669L335O669L335L334O670L334L335TO669
2271.1a0004L335L334L335%TL335L334%L335%Xl335%l334l335%l335l334l335o669
2267.6a6673l335To669l335o669l335o669l335o669l335l334o670l334l335To669l335
2265.2i3371l334%l335Tl334%l335T%Tl334%l335%l335%l334%l335%l335l334%l335
2261.7a40056l335%l334l335T%l334l335l334%l335%l335%l334%XL334%TL335T%L334
2257.7a60064L335L334L335%L335L334L335TL334L335TL334L335%L335%L334%L335
2254.9a10044%Yl335%Tl334l335%l335l334l335Tl334l335Tl334l335Tl334l335%l334
2251.1a63398l335%l335%l334%UL334%L335TL334L335O669TL335J0004O669O670J0004
2248a06709J0004UJ3338J0004J3339TJ3338J0004TJ3339TJ3338J6674J3338J3339J0004
2245.6A00040J3339J3338J3339TJ0003J3339J0004TJ3339J0004UO669J0004O669J0004
2243.3B73442O670O669TO670L334L335O669L335%L335%L334%l334%l335Tl334l335
2240.5C06789o669l335o669o670j0004o669j0004o669j0004Uj3339j0004Tj3339j0004
2238.2A63398j3338j0004Tj3339j0004j3338j0004Uj3339j0004Wl335j0004To669j0004
2235.4d0016o669j0004o670j0004o669To670j0004o669To670o669l335o669Tl335o669
2232.9a56729l335l334l335Tl334l335%l335%WL335%L335%L334L335TL334L335L334
2229.6a53395L335TL334O670L334L335TL334L335O669L335TL334L335TL334O670L334
2227h3367L335TL334O670L334L335O669L335O669O670L334O670O669TO670O669L335
2224.6C335J0004O669TJ0004O670J0004TO669J0004VO669J0004XO669J0004TO670J0004
2221.1B20088O669J0004O669O670O669TO670O669TL335O669L335TL334L335TL334%
2218.5C13458L335%Xl335%l334l335%l335l334o670l334l335To669l335o669Tl335
2215.2B56769o669o670o669To670o669To670o669j0004o669o670o669j0004o669j0004
2212.9A40056o669j0004o670j0004o669j0004o669j0004o670o669j0004o669o670o669
2210.9C0012o669o670o669Tl335Tl334l335Tl334%l335%VL335%L334L335TL334L335
2207.6@L335L334L335O669O670L334O670O669TO670O669L335O669TO670O669TL335
2205A00040O669O670L334O670L334O670L334L335TL334L335TL334%L335L334%TL335
2202.3A66733%Wl335%Tl334%l335%l334%l335Tl334%l335Tl334l335T%l334l335T%
2198.2A16713l334l335%l335%Tl334%UL334%TL335%L335L334%L335TL334L335TL334
2194.8A36721L335O669L335TL334L335L334%L335TL334%L335%Yl335%l334l335Tl334
2191A60064l335l334o670l334o670o669To670o669Tj0004o670j0004o669j0004Wj3339
2188.1F669o669j0004j3339j0004j3338j0004j3339j0004j3339j0004j3338j0004j3339
2186.3a40056j0004j3338j0004j3339j0004Yo669j0004o670j0004o669To670o669To670
2183.3c30132o669Tl335o669l335o669l335Tl334l335T%l334%l335%VL335%L334%L335
2179.8c76817L335L334L335TO669L335O669L335O669TL335O669O670O669TL335O669
2177.4b90116O670O669TL335O669O670O669L335O669TL335O669L335O669O670L334
2175b00080O670L334O670L334O670L334L335O669L335O669L335L334L335TL334L335
2172.7a30052L335L334L335%L335L334%TL335%Xl335%Tl334%l335%l335%l334l335
2169a30052%l335l334%l335%l335l334%l335%l335%Tl334%Ul335%S0L335%TL334%TL335
2163.8a50060%TL335%L334%TL335%L335%UL334%Zl334%Ul335%l335%Tl334%l335T%
2158.6a53395l334l335%l334l335%l335l334l335Tl334l335Tl334l335Tl334l335Tl334
2155.8b13418l335Tl334l335T%l334l335%Tl335%WL335%L335%L334L335TL334L335
2152.2b16753L335L334O670L334O670L334O670L334O670O669L335O669TL335O669TO670
2149.7a26717L334O670L334O670L334O670L334L335O669L335TL334L335TL334L335
2147.4f0024%L335L334%L335%L335%TL334%UL335%UL335%VL334%UL335%VL335%S1l335
2141.1c0012%l335%l334%l335T%l334l335Tl334l335Tl334l335%l335l334l335T%l334
2137.8h6701%l335%WL335%L334L335TL334L335O669L335O669O670L334O670J0004O669
2134.6b0008O669O670O669TJ0004O670J0004O669TJ0004O670J0004O669TO670O669
2132.3A00040O669O670O669L335O669L335O669L335L334%L335T%TL334%Tl334%Tl335
2129.3A50060%l335%l334l335Tl334%l335Tl334l335Tl334l335%l335l334l335%l335
2126.2I6705l334%l335%l335%l334%l335%Tl335%Tl334%Ul335%Ul335%Ul334%Xl335
2121.4F0024%YL335%VL334%TL335%L335%L334%L335%L335L334%L335TL334%L335TL334
2116.6A06709%L335T%L334%L335%L335%Zl335%Tl335%l334l335%l335l334%l335Tl334
2112.1I3371%l335T%l334%l335%l335%Tl334%Ul335%Xl335%Ul334%Tl335%Tl335l334
2107.2E3355%l335%l335l334l335%l335l334l335%l335l334l335%l335%l334%l335
2104.4A0004%XL335%L334L335%L335L334L335TL334L335TL334L335TO669L335L334
2100.9F6693L335T%L334L335T%L334%L335%L335%VL334%Zl334%Xl335%Ul335%Tl334
2095.2H3367%Tl335%l335l334%l335%l335l334%l335T%l334%l335%l335%l334%l335
2091.7D0016%Ul335%XL335%UL335%TL334%L335%L335L334%L335T%L334L335TL334L335
2087.1H0032%L335L334L335TL334L335TL334L335%L335L334L335%L335L334%L335%
2084.2A30052%L335%Zl335%l335%l334%l335Tl334l335Tl334l335o669l335o669l335
2080.3H0032o669o670o669l335o669To670j0004o669To670o669To670o669Tj0004o670
2077.7d3351o669To670o669To670l334o670l334o670l334l335Tl334l335Tl334%Tl335
2074.9a30052%WL335%L334%L335T%L334L335TL334L335TL334L335TL334L335TL334
2071.3g3363L335TL334L335T%L334L335T%L334%L335%L335%sl335%Tl335%l334%l335
2066.7e0020%l335%l334%l335%l335%Tl334%sL334%TL335%L335%TL334%UL335%Wl335
2061e3355%Ul334%l335%l335%l334l335%l335%l334%Tl335%WL335%TL334%L335%L335
2056.6f6693L334L335%L335L334L335TL334L335TL334%L335TL334L335TL334L335TL334
2053.6c335L335%L335L334L335TO669L335L334L335O669L335TO669L335O669L335O669
2051G0028L335O669L335L334O670L334O670L334O670L334L335O669L335TO669L335
2048.7A43391L334L335TO669L334L335TL334L335%L335L334L335%L335L334%L335T%
2045.8B00080L334%L335%TL335%L334%L335%L335%L334%L335%L335%L334%L335%TL335
2042.2B40096%S0l335%l335l334l335Tl334l335Tl334l335o669l335To669l335o669
2038.3A76737l335o669l335o669l334o670l334o670l334l335Tl334l335Tl334l335
2036A10044l335l334%l335T%Tl334%ZL334%TL335%L335%L334%L335T%L334L335T%L334
2031.2A26717L335T%L334L335T%L334L335%L335L334%L335L334%L335T%L334L335%
2028.1A76737L335L334%L335TL334%L335TL334L335%L335L334%L335T%L334L335%L335
2024.9B30092%L334%UL335%Ul335%Tl334%l335Tl334l335Tl334o670l334o670o669
2021.5A86741l335o669j0004o669To670j0004o669j0004To669j0004To670j0004Uo669
2018.9D0016j0004To669j0004l335o669j0004o670o669To670l334o670l334l335o669
2016.6f6693%l335Tl334%Tl335%TL335%UL334%L335T%L334L335%L335L334L335%L335
2012.8d6685L334%L335T%L334L335%L335%TL334%TL335%Yl335%Ul334%Tl335%l335
2008.2c3347%Tl334%Tl335%S1L335%L334%L335%L335%L334L335T%L334L335TL334%
2003.3c335L335%L335L334%L335TL334%L335T%L334%L335%L335%TL334%UL335%Xl335
1998.8C6681%Ul334%l335T%l334l335Tl334l335o669l335Tl334o670o669To670j0004
1995.7d3351o669Tj0004To670j0004To669j0004To669j0004o670j0003o670o669To670
1993.1a90076o669Tl335Tl334l335T%l334%VL334%L335TL334L335TL334L335TO669
1989.6a86741L335L334O670L334O670L334O669L335TO669L335O669L335L334O670L334
1987.3a13379L335TL334L335O669L335T%L334L335TL334L335T%L334L335T%L334%L335
1984.2e0020%L335%L334%TL335%UL335%S3L334%WL335%UL335%TL334%TL335%TL335
1977.8a6673%L334%L335%L335L334%L335%L335%L334L335TO669L335L334L335O669
1975C6681L335O669L335O669O670L334O670O669TO670L334O670O669TO670O669L335
1972.5A33387O669TL335O669TL335TO669L335L334L335TL334L335T%L334%L335%TL335
1969.3B10084%UL334%YL335%UL335%TL334%L335%L335%L334L335TL334%L335TL334
1964.7B53434L335TL334L335TL334L335TL334L335T%L334%L335%Wl335%l334%l335
1961.1B86781l335l334o670l334l335o669o670l334o670o669Tj0004o670o669j0004
1959A96745o669j0004To670j0003j0004To670j0004Vo669j0004To669j0004o670o669
1956.2C0012j0004o669o670o669l335o669l335o669Tl335o669l335To669l335l334
1953.9e6689l335To669l335l334l335Tl334l335Tl334l335Tl334l335o669l335To669
1951.2a30052l335l334o670o669l335o669Ul335o669o670o669To670o669To670o669
1948.6b36761j0004o669o670o669Tl335o669o670o669Tl335o669l335o669l335o669
1946.3c33466l335Tl334l335T%l334l335%l335%YL335%L335%L334L335TL334L335TL334
1942.3c30132O670L334O670L334O670L334O670O669TL335O669O670O669L335O669TL335
1939.8b36761O669L335O669L335O669L335TL334L335TL334L335T%L334L335%L335%
1937.1a73402L334%L335%L335L334%L335L334%L335TL334L335TL334O670L334L335
1934.4a20048O669L335O669O670L334O670O669TO670O669TO670O669TO670L334O670
1931.9a6673O669TL335TL334O670L334L335TL334%L335%TL335%l335%Tl335%l334l335
1928.6B0008l335l334l335To669%l335o669l335l334o670l334o670l334l335o669l335
1926.2e0020l335l334o670l334l335Tl334l335T%l334l335T%l334%l335%Tl335%VL335
1922.6a00040%TL335L334%L335TO669L335L334O670O669L335O669TO670J0004O669
1920b0008O669J0004L335O669J0004O670J0004O669TJ0004O670O669TO670L334O670
1917.7I3371L334L335O669%L335T%Wl335%l335l334%l335o669l335Tl334l335o669
1914.3G3363l335To669l335l334l335Tl334l335Tl334l335T%l334%l335%YL335%TL334
1910.3B6677%L335T%L334L335%L335%L334L335%L335L334%L335%L335L334%L335%TL335
1906.9G3363%L334%TL335%UL335%UL334%TL335%TL335%TL334%L335%L335%L334L335
1902.7A10044L335%L334L335TL334L335TL334L335O669L335TL334L335O669L335L334
1900.1A73402L335TL334O670L334L335TL334%L335TL334%L335%L335%TL334%Ul334
1896.8B20088%Tl335T%l334l335o669l335To669To670o669Tj0004o669j0004o670j0004
1893.9A16713j0004Tj3338j0004Uj3339j0004j3339j0004o669j3339j0004Zo669j0004
1890.7a10044o669o670o669To670o669Tl335o669l335l334o670l334l335Tl334l335
1888.3a96745l335l334l335Tl334%l335Tl334l335%l335l334l335%l335l334l335%
1885.6b46765l335l334l335%l335l334l335T%l334l335Tl334l335Tl334l335Tl334
1882.8c03454l335Tl334l335Tl334l335Tl334l335Tl334l335Tl334l335T%l334l335
1879.9c66813%l335l334%l335%Tl335%S3L335%UL335%UL334%UL335%UL335%TL334%
1873.9c60144L335%TL335%L334L335%L335L334%L335TL334L335TL334L335TO669L335
1870.9c03454L334O670L334O670O669L335O669TO670O669TO670J0004O669TJ0004O670
1868.4a93410O669J0004TO669J0004TO669J0004TO670J0004UO669J0004TO669J0004
1865.8c3347O670J0004O669J0004L335O669TJ0004O670O669TL335O669O670L334O670
1863.5G3363L334L335TL334%L335%Vl335%l334l335Tl334l335o669l335o669o670o669
1860.4D0016o669o670l334o670o669Tl335o669o670l334o670o669l335l334l335o669
1858.1d6685%l335T%l334%VL334%L335TL334L335TL334L335O669L335O669L335O669
1854.8c335L335TO669L335O669TO670L334O670O669L335O669TL335O669O670L334O670
1852.2I3371L334O670L334O670O669L335L334O670L334O670L334L335O669L335L334
1850A63398L335TL334L335%L335%L334%Ul334%l335%l335o669l335l334o669o670o669
1846.8A40056o669o670j0004o669j0004Xj3339j0004j3338j0004Tj3339j0004j3339
1844.2d3351j3338j0004j3339Tj0004j3338j0004j3339j0004Yo669j0004o669o670
1841.5b40096o669To670l334o670l334l335Tl334%l335%VL335L334L335TL334L335
1838.5b66773O669L335O669O670O669J0004O669J0004O670J0004VJ0003J3339J0004
1836.2a30052J0004J3339J0004J3338J0004J3339TJ0004J3338J3339J0004TJ3339J0004
1834.2C3347J3338J3339J0004J3339J0004J3338J0004J3339J0004YO669J0004O669
1831.6B23422J0004O670O669L335O669TL335O669L335TL334L335%L335%L334%Zl334
1828B90116%Tl335%l335%l334%l335T%l334l335%l335l334%l335T%l334l335T%l334
1824.4B40096l335%l335l334l335%l335l334l335%l335l334%l335Tl334%l335T%l334
1821.4A90076l335Tl334%l335Tl334l335%l335l334l335l334l335%l335l334l335T%
1818.5A36721l334l335T%l334l335%l335%l334l335%l335l334%l335%l335l334%l335
1815.5I0036%l335%l334%l335%l335%l334%l335%l335%Tl334%Ul335%S0L335%L334
1810.6F6693%L335%L335L334L335TL334L335TL334L335TL334L335TL334O670L334L335
1807.7A30052L335L334L335TL334L335TL334L335L334L335TL334L335T%L334L335%
1804.9A86741L335%L334%Zl334%l335Tl334l335Tl334l335To669l334o670l334o670
1801.2A36721o669To670o669To670j0004o669Tj0004o670j0004To669j0004o669j0004
1798.8C335o670o669j0004To669j0004o670j0004o669To670o669To670l334o670l334
1796.3a16713o670l334l335Tl334%l335T%l334%Ul335%S9L335%Wl335%sL335%VL334
1788.4a43391%L335%L335L334L335TL334L335O669L335O669L335O669O670O669TO670
1785.8f6693O669TJ0004O670J0004O669J0004O669O670J0004O669J0004WO669J0004
1783.2H6701J0004WO670J0004J0003O670J0004O669J0004O669O670O669TO670O669
1780.6B36761O669L335O669L335TL334L335T%L334%Wl334%l335Tl334l335Tl334o670
1777.2B43430l334o670l334o670o669l335o669Tl335o669o670l334o670l334o670l334
1774.9A60064o669l335o669l335Tl334o670l334l335Tl334l335o669l335Tl334l335
1772.4I0036l335l334l335Tl334%l335Tl334%l335%l335%Tl334%L334%UL335%L335
1769F3359L334L335TL334L335TL334L335O669L335TO669L335L334O670L334L335TO669
1766.2A40056L335L334L335T%L334%L335%Wl335%l334l335Tl334l335To669l335o669
1762.8A20048l335o669To670l334o670o669To670o669To670o669To670o669To670o669
1760@l335l334o670o669Tl335o669o670l334l335o669l335To669l335l334l335Tl334
1757.3h6701%l335T%l334%l335%Ul335%S1l334%Yl335%Tl335%l334%l335%l335l334
1751.4a26717l335%l335l334l335Tl334%l335Tl334%Tl335%XL335L334%L335TL334
1747.7a43391O670L334L335O669O670L334O670O669TO670O669J0004O669O670O669
1745.5e0020J0004O669O670O669J0004O669L335O669J0004O670O669TO670O669TO670
1743.2F3359L334O670O669L335O669L335O669L335L334L335TL334L335TL334%L335
1740.7A30052L335%UL334%l334%Ul335T%l334l335Tl334l335To669l335l334o670l334
1737.3H3367l335o669l335o669l335To669l335l334o670l334l335To669l335l334l335
1734.8A0004l335l334l335%l335l334l335Tl334o670l334l335Tl334l335Tl334l335
1732.3e0020l335l334o670l334l335Tl334l335Tl334l335Tl334l335Tl334l335Tl334
1729.5a16713l335%l335l334%l335T%Tl334%ZL334%L335%L335L334L335%L335L334
1725.5a13379L335TL334L335TL334L335TL334L335T%L334L335T%L334%L335T%L334
1722.3e3355%L335%TL335%L334%L335%L335%TL334%L335%TL335%Wl335%Tl335l334
1718.1c6681%l335Tl334l335o669l335o669l335o669o670l334o670o669To670o669
1715.7a20048o669o670o669Tl335o669To670l334o670l334l335To669%l335l334%l335
1713b06749%XL335%L334L335%L335L334L335TL334L335TL334L335TL334L335%L334
1709.4a53395L335TL334L335%L335L334%L335T%L334%L335%L335L334%L335T%L334
1706.2a03375L335T%L334L335TL334L335TL334L335TL334O670L334L335TL334O670
1703.5c6681L334L335TL334L335O669L335TL334L335%L335L334%L335TL334L335%L335
1700.6B3343L334L335%L335L334%L335T%L334L335%L335L334L335%L335L334L335TL334
1697.6G6697L335%L335L334L335TL334L335TL334L335TL334L335TL334L335T%L334
1694.7A36721L335%L335L334%TL335%TL335%ZL334%S5L335%S3L334%XL335%WL335%
1685.6A70068%sl335%Ul335%Ul334%Tl335%Vl334%TL334%UL335%L334%L335TL334L335
1679.9A76737L335L334O670L334L335O669O670L334O670O669L335O669TO670O669TL335
1677.4B66773O669O670O669L335O669L335O669L335O669L335L334L335TL334L335T%
1675C40136L334%TL335%Ul335%Ul334%l335T%l334l335%l335l334l335T%l334l335
1671.2C06789%l335l334%l335%l335%ZL335%L335L334%L335TL334O670L334L335O669
1667.3C33466L335O669L335O669O670O669L335O669TO670O669TJ0004O670O669TO670
1664.9D40176J0004O669TJ0004O670O669J0004O669J0004O670O669J0004O669TJ0004
1662.7E60223O670O669TO670O669TO670O669TL335O669O670L334L335O669L335TL334
1660.1F60263L335TL334%L335T%L334%TL335%TL335%TL334%TL335%TL335%TL334%TL335
1656G03614%TL335%TL334%TL335%TL335%UL334%L335%TL335%L334%L335T%L334L335
1651.8G43630L335L334L335TL334L335TL334O670L334O670L334L335O669L335O669
1649.5H10323L335O669L335TO669L334L335UL334L335L334%L335%L335%Xl335%l335
1645.9H57008%l334l335l334l335Ul334l335l334o670l334l335o669l335o669l335
1643.4G93650o669l335o669l335o669o670l334o670l334o670o669l335o669l335o669
1641.3G13618l335l334o670l334l335o669l335Tl334o670l334l335Tl334l335To669
1638.8F43590l335l334l335Tl334o670l334l335o669l335To669l335o669Tl335o669
1636.4E66893o670o669To670o669Uj0005o669Tj0004To669j0004Yj3339j0004j3339
1633.1C63478j0004j3338j3339j0004j3339j3338j0004j3339Tj0004j3338j3339j0004
1631.2B06749j0004Tj3339o669j0004To669j0004o669o670l334o670l334l335Tl334
1628.9I3371l335%Tl335L335%UL335%L334L335TL334L335TL334L335TL334L335O669
1625.7A36721L335TL334O670L334L335L334O670L334L335TL334L335TL334L335TL334
1623.1B03414%L335T%L334%L335%L335%UL334%XL335%UL335%TL334%L335%L335L334
1618.5B43430L335TL334L335O669L335TO669TL335O669O670O669TO670O669TO670J0004
1615.8C50140O669TO670O669TO670O669TL335O669O670L334L335TO669L335%L334L335
1613.1D46845%L335%L334%S0l334%XL334%TL335%TL335L334%L335TL334L335TL334
1607.9D83526L335TL334L335TL334L335L334L335UL334%L335L334L335%L335%L334
1605E40215%TL335%Wl335%Tl334%l335%l335l334l335l334l335Ul334l335o669l335
1601.3D93530o669l335l334o670l334o670l334o670l334o670l334o670l334l335o669
1599.1D20168l335Tl334o670l334l335Tl334l335Tl334l335%l335l334l335Tl334%
1596.4C60144l335Tl334%l335T%l334l335%l335l334%l335%l335%l334%Tl335%Ul335
1592.8C13458%UL335%UL335%L334%L335%L335L334L335%L335L334L335TL334L335%
1589.3C56809L335L334L335TL334%L335T%L334L335%L335%TL334%L335%WL335%Ul335
1585.3C96825%Vl335%l334%Tl335T%l334%l335T%l334l335Tl334%l335Tl334%l335
1581.4C46805l335l334%l335Tl334%l335%l335%l334%Tl335%XL335%TL334L335%L335
1577.4C30132L334O670L334L335O669O670O669TO670O669J0004O669J0004VJ3339J0004
1574.8D66853J3339J0004J3338J3339J0004J3338J3339TJ3338J3339J6673J3339TJ3338
1572.8F50259J6674J3338J6674J3338J6674J3338J6674J6673J3339J6673UJ6674J6673
1570.7H70347J6673K0008J6674J6673TK0008J6674K0008J6673K0008J6673K0008TJ6674
1568.7A123782K0008J6673K0008J6673K0008J6673J6674K0008J6673TJ6674J3338J6674
1566.8A350539J6673J3339J6673J3339J3338J3339TJ0004J3338J0004YO670J0003O670
1564.1A567292O669J0004O669O670O669J0004O669O670J0004O669J0004O669J0004
1562.2A670666J0004WJ3339J0004J3339J3338J3339J6673J3339J6673J6674J6673K0008
1559.9A884085J6673K0008WK3343K0008K3342K3343TK3342K3343TK3342K3343K3342
1557.5B254232K3343TK3342K0008K3343K0008K3343K0008J6673K0008J6673J6674J3338
1555.6B514336J3339J3338J0005O669TL335L334%l334l335o669j0004j3339j6673Tk3343
1553.3B477655k3343k3342l0012Tl3347l6681l6682m0016m0015m3351m6685m3351m6685
1551.4B004133m6686m6685n0020m6685n0020m6685m6686n0020m6685Tm3351m3350m6686
1549.6A393889m0016m3350m0016Tl6682l6681Tl3347l3346l3347l0012Tk6677l0012
1547.6I03694k3343k6677k3343k3342k3343Tk0008Uj6673Tk0008j3339j6673j6674
1545.4F00239j3338j6674j3338j3339Tj3338j3339j0004j3338j0004j3339j0004j3339
1543.5D33506j0004Tj3338j0004S1o670j0004Uo669j0004To669j0004To670j0004o669
1539.6A76737j0004o669Tj0004o670o669Tj0004o670o669To670o669To670o669To670
1537.1D6685l334o670o669Tl335o669l335o669l335Tl334o670l334o670l334l335To669
1534.5d0016l335l334l335o669l335Tl334l335o669l335Tl334l335Tl334l335To669
1531.9a10044l335l334l335Tl334l335%l335l334l335Tl334%l335Tl334%l335%l334
1529a63398%Tl335%sL335%L334L335%L334L335TL334L335TL334L335TO669L335L334
1524.8a13379O670L334L335O669L335TO669L335L334L335O669L335TL334L335O669
1522.5d3351L335TL334L335T%L334L335T%L334L335%L335%TL334%TL335%T0L335%VL334
1515.9F669%S4l334%Tl335%Ul335l334%l335%l335%l334l335%Tl335%Tl334%XL334
1509.7b3343%UL335%TL335%L334%TL335%L335L334%L335%TL335L334%L335TL334%L335
1505.8B0008L335L334L335TL334L335%L335L334L335TL334%L335TL334L335T%L334
1502.9G6697L335TL334L335TL334L335O669L335TL334L335TO669L335L334L335TL334
1500.2A46725L335TL334%L335L334%L335%UL335%Ul335%Tl335%l334%l335%l334l335
1496.5A50060l335l334%l335Tl334l335Tl334l335Tl334l335Tl334l335Tl334l335
1493.7I0036l335l334l335%l335l334l335T%l334l335%l335%l334%l335%l335%l334
1490.7D3351%l335%l335%l334%l335%l335%l334%l335T%l334%l335%l335%Tl334%Ul335
1486.7@%UL335%VL334%UL335%TL335%VL334%Wl334%Tl335%l335%l334l335%Tl335o669
1481.1a0004l335l334l335Tl334o670l334l335Tl334l335o669l335Tl334%l335Tl334
1478.3g6697%l335%l335%S0L335%TL335%L334%L335%L335%L334%L335T%L334L335T%
1473.4d6685L334L335T%L334L335TL334%L335TL334L335%L335L334L335%UL335%L334
1470.1F669%L335%UL335%S1l335%Zl335%S9l334%Yl335%sl335%Vl334%S2L334%VL335
1457.4@%XL335%VL334%WL335%S7l335%Ul334%l335%Ul335l334%l335Tl334l335Tl334
1449.7b6677l335Tl334l335Tl334o670l334l335Tl334o670l334l335Tl334l335Tl334
1446.9i6705l335%l335l334%l335%l335%S0L335%UL335%TL334%TL335%TL335%TL334
1441.9i3371%L335%TL335%L334%L335%L335L334%L335TL334L335%L335L334L335TL334
1438.6d3351L335TL334O670L334L335TL334O670L334L335TL334L335O669L335O669
1436.1B6677L335O669L335O669L335O669L335O669O670L334O670L334O670L334L335
1434A00040O669L335TO669L335L334L335TL334L335T%L334L335%L335%TL334%S1l334
1429.5A53395%Tl335%Tl335%l334%l335T%l334l335%l335%l334l335%Tl335%ZL335
1425.1A20048L335L334%O670L334L335O669L335O669TO670O669TO670O669J0004O669
1422.6B13418J0004O670J0004O669J0004O669J0004O670J0004O669TJ0004O670O669
1420.6C26797J0004O669O670O669TO670O669TO670O669TO670O669TO670O669TO670
1418D50180L334O670O669TL335O669O670L334L335O669L335L334L335UL334L335L334
1415.4E30211L335%L335%L334%UL335%Ul335%Ul334%l335%l335l334l335l334l335
1411.8E16873l335Tl334l335l334o670l334l335o669l335o669l335o669l335To669
1409.5D46845l335l334l335o669l335Tl334l335T%l334l335%Tl335%YL335%TL335%
1405.6D10164L334L335%L335L334%L335T%L334L335T%L334L335%L335L334%L335%L335
1402.5D60184%L334L335%L335%L334%L335%L335L334%L335TL334%L335TL334L335L334
1399.3E10203%L335UL334L335%L334L335T%L334%L335%TL335%Xl335%Tl335%Tl334
1395E36881%l335%l335%Tl334%ZL334L335%L335O669L335L334O670L334O670O669TJ0004
1390.9E90235O670O669J0004TO669J0004XJ3339J0004TJ3339J0004TJ3338J0004J3339
1388.1G93650J0004J3339J0004J3338J0004TJ3339J0004J3338J0004TJ3339J0004XO669
1385.3I97064J0004TO670J0004TO669TJ0004O670J0004O669TJ0004O670J0004O669
1383A130451O669J0004O670J0003O670J0004O669J0004O669J0005J0003O670J0004
1381.2A240495J0004TO669J0004S6J3339J0004TJ3338J0004J3339TJ3338J3339TJ3338
1376.8A563957J3339J6673TJ3339J6673J6674J6673K0008J6673K0008WK3343K3342
1374.5A857407K0009K6677K3342K3343K6677K6678K6677TL0012TK6677L3347L0012
1372.7B207547L0012L3347L3346L3347TL3346L6682L3346L6681L6682L6681L3347L6681
1370.8B654392L6681L6682L6681L3346L6682L3347L6681L3346L0012L3347L0012K6677
1369.1C057886L0012K3343K6677K0008UJ6673J3339J0004TL335L334%l334o670j0003
1366.8C234624j3339Tk0008k3343k3342l0012Tl3347l6681m0016m3351m3350m6685
1364.9B837799m6686n0020Tn3354n3355n3354n3355n6689n6690n6689n3355n6689Un3355
1362.7B030810n3355n6689n0020n3354n3355n0020Tm6685n0020m6686m3350m6685m3351
1360.9A387220m3351m0016Um0015l6682m0016l3346l6682l3346l6682l0012l3346l0012
1358.8H73682l0012Uk6677k6678k6677Tk3343Tk3342k0008Vj6674j6673Tj3339j3338
1356.1D50180j3339Tj3338j0004Vo670j0004o669To670o669To670o669To670l334o670
1353.2B83446o669Tl335o669o670o669Tl335o669o670o669To670o669To670o669To670
1350.5A63398o669Uj0004o670o669To670o669To670j0004o669To670o669To670j0004
1347.8B6677o669To670o669l335o669To670o669To670o669To670o669l335o669l335
1345.2h3367o669l335l334l335Tl334l335T%l334%l335%S0L335%TL334%L335%L335
1340.8a06709%L334%L335T%L334%L335T%L334%L335%TL335%VL334%S2L335%UL335%
1335.1f6693L334%L335%L335%L334L335%L335L334L335%L335L334L335%L335L334%
1332.2b3343L335%L335L334%TL335%TL335%Yl335%Ul335%l334l335%l335l334%l335
1327.9c0012l335l334l335Tl334o670l334l335o669l335o669l335o669l335o669o670
1325.6a03375o669To670o669To670o669j0004o669Tj0004o670j0004o669Tj0004o670
1323.1b30092j0004o669Tj0004o670o669To670o669To670o669l335o669l335l334l335
1320.7c36801l335l334l335%l335%UL335%L335%L334L335TL334O670L334O670L334
1317.8c10124O670O669L335O669TO670O669TO670J0004O669TO670J0004O669J0004
1315.5a96745J0004O669J0004ZJ3339J0004TJ3338J0004J3339TJ0004UJ3338J0004
1312.3C6681J0004J3339J0004YO669O670J0004O669UL335O669L335O669L335TL334
1309.2B03414L335T%L334%TL335%Vl335%Tl334%l335T%l334l335Tl334l335Tl334l335
1305.3A76737l335l334l335Tl334l335%l334l335T%l334%l335%Tl335%Ul334%sl335
1300.8A30052%Zl335%Wl334%Vl335%Ul335%l334%Tl335T%l334l335%l335l334l335
1295.5I0036l335l334l335o669l335To669l335l334o670l334o670o669l335o669To670
1293.1F669l334l335o669o670l334o670o669Tl335o669o670l334o670l334l335o669
1290.8g6697l335Tl334l335Tl334l335%l335l334%Tl335%ZL335%TL334%L335T%L334
1286.4i3371L335%L335L334L335TL334L335TL334L335TL334L335TO669L335L334L335
1283.7c0012L335%L334L335TL334%L335%L335%L334%Wl334%l335%l335l334l335Tl334
1280b6677l335Tl334l335o669l335To669l335l334o670l334l335To669l335l334l335
1277.4a00040l335%l334l335T%Tl334%XL334%L335%L335%L334L335TL334%L335TL334
1273.3h3367L335TL334L335TL334L335TO669L335L334L335O669L335TO669L335O669
1270.7a0004O669L335TO669TO670O669J0004O669O670O669J0004O669J0004O670J0004
1268.4A03375J0004O669J0004O669J0004TO669J0004O670J0004O669TO670O669TO670
1266.1B30092O669TL335TO669L335L334L335%L335L334%TL335%YL335%VL334%L335
1262B86781%L335%L334L335TL334O670L334L335O669L335O669L335O669L335O669O670
1259.4C60144O669L335O669TO670L334O670O669L335O669TL335O669O670O669L335
1257.1D50180O669TO670L334O670O669TO670O669J0004O669TJ0004TO670J0004UJ3338
1254.3F00239J0004TJ3339TJ3338J3339TJ3338J6674J3338J6674J6673TJ6674J6673
1252.2H13658J6673K0008J6673J6674K0008TJ6673K0008WK3343K0008TK3342K0008
1249.7A147124K3343K3342K0009K3342K3343K3342K3343K6677K3343TK6677K3343K6677
1247.9A457248K6677K6678K3342K6677L0012K6678K6677TL0012K6678L0012UK6677
1245.8A844069L0012L3346L0012UL3347TL0012L3346L3347L3346L0012L3347TL6681
1243.7B327595L3347L3346L3347TL3346L3347L3346L3347TL3346L0012L3347L0012
1241.8B754432L0012K6677L0012K6678K3342K3343K3342K0008J6674J6673J3339J3338
1240.1C017870O670O669L335l335To669j0004j3339j6673k3343k3342k6678l3346l3347
1238.1B841133m0016Tm3350m3351n0020Tn3354n3355n6689n6690n6689o0024n6689
1236.2B180870o0024Un6689o0024n6689n6690n6689Tn3355n3354n3355n0020Tm6685
1234A350539m6686m3350m3351m3350m0016Tl6682l6681l3347l3346l0012l3347k6677
1232.2H63678l0012k6677k6678k3342k3343Tk3342k0008k3343k0008Tj6673k0008Tj6674
1230E30211k0008j6673k0008j6673Tk0008j6674j6673k0008j6673j6674j6673Tj6674
1228B83446k0008j6673Tj3339j6673j6674j6673j3338j6674j3338j3339j6673j3339
1226.1H0032j3339j0004j3338j3339j0004Wo669j0004To670o669j0004o669o670o669
1223.5i0036l335o669Tl335To669l335l334l335Tl334l335T%l334l335%l335%Tl334
1220.5a56729%XL334%L335%L335%L334L335TL334L335TO669L335L334O670L334O670
1217i6705O669L335O669TL335O669O670L334O670O669L335O669TL335O669L335TO669
1214.5@%L335L334L335TL334L335%L335L334%L335%L335%L334%UL335%Yl335%Tl334
1210C3347l335%l335l334l335Tl334l335Tl334l335To669l335o669Tl335o669o670
1207.3d3351l334o670o669l335o669Tl335o669l335o669l335o669l335Tl334l335Tl334
1204.7a26717l335Tl334l335%l335l334%l335%Tl335%Ul334%S3L334%UL335%TL335
1199.3a46725%TL334L335%L335L334L335%L335O669L335L334L335O669L335TO669TL335
1196.5h0032O669O670O669TO670O669TO670O669TO670O669L335J0004O669TO670O669
1193.9D0016O669J0004O670O669TO670O669TO670O669L335O669L335O669L335L334
1191.6A36721O670L334%L335T%L334%Ul334%Tl335T%l334l335Tl334l335o669l335
1188.3A20048l335o669l335o669l335l334o670o669l335o669l335o669l335o669l335
1186.1D6685o669l335o669l335o669l335o669l335l334l335%o669l335Tl334%l335
1183.6b0008l335l334%l335%ZL335%L334L335TL334L335TL334L335TL334O670L334
1179.9A6673O670O669L335O669TO670L334O670O669L335O669TL335O669L335TO669
1177.5A10044L335L334L335TL334L335T%L334%L335%Xl335%l334%l335%l335l334l335
1173.7A20048%l335l334l335T%l334l335%l335%l334%sL334%L335%L335L334%L335
1169.5A10044L335L334L335TL334O670L334L335TO669L335O669L334O670L334O670
1167.2A80072L334O670O669L335O669TO670O669L335O669TJ0004O670O669TO670J0004
1164.8B90116O669TJ0004O670J0004TO669J0004TO669J0004sO670J0004UJ0003J0005
1161.2E20208J0003J0004T4J3339J0004VJ3338J0005J0003J3339J0004J3339J0004
1155.9I03694J3338J0004J3339TJ0004J3338J3339TJ3338J3339J6673J3339J6673J3339
1153.9A090435J6673J6674J6673TK0008J6673K0009J6673K0008TK3342K0008K3343
1152A337200K0008K3343K3342K6678K3342K6678K6677UK6678L0012TK6677L3347L0012
1149.8A737360L0012L3346L0012L3347L3346L3347TL3346L3347L0012L3347L3346L0012
1147.9B157527L0012UK6677K6678K6677K3343K0008UJ3338J3339J0004O669O670%l335
1145.5B457647l335j0004j3338j3339k0008k3343k6677Tl3347l6681m0016m3351m3350
1143.6B124181m6686n0020n3354n3355n6689Tn6690o0024Uo0023o3359o0024Un6689
1141.3A210483o0024n6689n3355n6689n3355n0020Um6685Tm3351Tm0016m0015l6682
1139.2D83526l6681Tl3347Tl0012Uk6677Tk6678k6677k3342k3343k0008k3343k0008
1136.9C6681k0008j6673k0008Tj6673j6674j6673k0008j3339j6673Uj3339j6673j3339
1134.7b16753j3339j3338j3339Tj3338j3339j0004j3339j0004Yo669j0004o669o670
1132d20168o669To670l334o670o669l335l334o670l334l335Tl334%l335Tl334%l335
1129.2d96865%Tl335%sL335%TL335%L334%L335%L335%L334L335%L335L334L335%L335
1124.8d63518L334%L335T%L334L335%L335L334%L335T%L334L335T%L334L335TL334
1121.6d10164%L335TL334L335O669L335TL334O670L334O670L334O670L334O670O669
1119.2c36801O669L335O669O670O669TO670O669TO670O669TO670O669TO670O669TO670
1116.4b13418O669L335O669TL335O669O670L334O670L334O669L335TO669L335L334
1114.1a33387O670L334L335O669L335TL334O670L334L335TO669L335L334L335O669
1111.8f3359L335TL334O670L334L335TL334L335TL334L335T%L334L335%L335%TL334
1108.8c335%sl334%Ul335%Tl335%Tl334%l335%l335%l334%l335%l335%l334%l335%
1103.8d0016l335%l334%Tl335%Tl335%Wl334%S6L334%VL335%VL335%VL334%S0L335
1095.4d0016%XL335%TL334%TL335T%L334L335TL334O670L334L335TO669L335O669TO670
1091.4C3347J0004O669TJ0004O670J0004O669J0004TO669J0004O670J0004O669J0004
1089.2A60064O669J0004O669O670J0004O669TO670L334O670O669L335O669L335L334
1087.1B53434L335TL334L335%L335L334%TL335%S5L335%UL334%TL335T%L334L335TL334
1081.4C03454L335TL334O670L334L335TO669L335L334O670L334L335TL334O670L334
1079C73482L335TL334%L335TL334%L335%L335%TL334%Yl334%Ul335%l335%l334l335
1074.5C86821%l335l334l335Tl334l335Tl334o670l334o670l334o670o669l335o669
1072.1C16793o669o670o669Tj0004o670o669Tj0004o670j0004o669j0004o669j0004
1069.9B00080o670j0004o669j0004o669j0004o669o670j0004o669j0004o669j0004
1068.1I3371o670o669Tj0004o670o669To670j0004o669To670o669%o669o670o669Tl335
1065.3c0012o669o670l334o670l334o670l334l335o669l335To669l335l334l335Tl334
1062.9a06709l335Tl334l335Tl334l335%l335l334%l335%l335%Tl334%VL334%L335
1059.4a40056%L335%L334L335TL334L335TL334O670L334L335O669L335TO669L335L334
1056.7g3363O670L334L335TL334L335TL334L335TL334%L335T%TL334%sl334%Tl335
1052.4c0012l335l334%l335To669l335l334l335o669l335o669l335o669o670o669l335
1049.9a03375o669To670o669To670o669Uo670j0004o669To670o669To670o669l335
1047.2b30092o669To670l334o670o669l335l334o670l334l335o669l335Tl334l335
1044.9c06789l335l334l335Tl334l335%l335l334l335T%l334l335%l335l334l335%
1042.1c56809l335l334%l335T%l334l335T%l334l335Tl334l335Tl334l335o669l335
1039.3d16833l335o669l335o669l335o669l335o669To670l334o670o669Tl335o669
1037e03534o669l335o670l334l335l334o670l334l335Tl334l335%l335l334%l335T%
1034.2e66893l334l335%l335l334%l335Tl334l335Tl334l335Tl334l335To669l335
1031.5f26917l334l335o669l335To669l335l334l335Tl334l335Tl334l335T%l334%
1028.8f90275l335%YL335%TL334%L335T%L334L335%L335L334L335%L335L334%L335
1024.9f53594L335%L334%TL335%sl335%Vl334%WL334%L335%L335%L334L335TO669L335
1019.5f20247L334O670L334O670O669L335O669TO670L334O670O669TL335O669O670
1017.2e30211L334L335O669L335TL334L335L334L335%L335%Yl335%l335%l334l335
1013.8e06869l334%l335Ul334l335l334l335Tl334l335Tl334l335T%l334l335T%l334
1010.6e70227l335%l335%Tl334%Ul335%UL335%VL334%UL335%S5l335%ZL335%UL335
1003.1e70227%L334%TL335%L335%L334%L335%UL335%Wl335%Ul335%l334%Tl335T%l334
998.4e70227%l335%l335%l334%l335%l335%Wl334%TL334%S2l334%Tl335%l335l334
992.9f00239l335%l335l334l335To669l335l334l335Tl334l335Tl334l335Tl334l335
990.2f63598%l335l334%Ul335%L335%UL334L335%L335L334L335TL334O670L334O670
986.9f30251L334O670O669TO670O669TO670O669TO670O669TJ0004O670O669TO670O669
984.1e03534O669TO670O669TO670O669L335O669TL335O669O670L334O670L334L335
981.7d06829O669L335TO669L335L334L335O669L335TL334L335TL334L335TL334L335
979.1c36801L335L334L335TL334L335TL334L335TL334L335TL334L335TO669L335L334
976.4b70108L335O669L335O669L335O669L335O669L335O669L335O669O670L334O670
974.2a93410O669L335O669L335L334O670L334L335L334L335TL334L335T%L334%L335
971.6a30052%Xl335%Tl334%l335%l335%l334%Tl335%Tl335%XL335%L335%L334L335
966.7a40056L335L334L335TO669L335O669TO670O669TO670O669TO670J0004O669J0004
964.1c0012O669O670J0004O669TO670O669TJ0004O670O669TO670O669TL335O669L335
961.5I0036O669L335O669L335TL334L335TL334L335TL334%L335TL334%L335T%L334
958.5A56729L335%L334%L335T%L334%L335%L335%L334%TL335%L335%TL334%UL335%
954.6A96745%S1l335%l334%l335%l335l334%l335Tl334l335T%l334l335l334l335T%
950A46725l334l335%l335%l334%Vl335L335%WL334%TL335%TL335%TL334%UL335%Wl335
944.7A46725%Ul334l335%l335l334l335Tl334l335o669l335o669o670o669To670o669
941.8G0028j0004o669j0004To670j0004To669j0004Zo669j0004o670j0004o669To670
938.5a33387o669Tl335To669l334%l335%WL335L334%L335L334O670L334L335O669L335
935.2a30052O669O670L334O670O669TL335O669O670O669TL335O669O670O669L335O669
932.7c0012L335O669L335O669L335L334L335%L335L334L335TL334%L335%Yl335l334
929.3A3339%l335Tl334l335To669l335o669To670o669To670j0004o669Tj0004To670
926.4a03375j0004o669j0004Uo669j0004o669j0004To670o669j0004o669o670o669
924.1b36761o669l335o669l335Tl334l335Tl334%VL334L335%O669L335TO669L335O669
920.9b36761O669O670O669TO670J0004O669TJ0004O670O669UJ0004O670O669TO670
918.3a06709O669L335O669TL335O669O670L334O670L334L335O669L335TO669L335L334
915.9b3343L335O669L335TL334L335TL334O670L334L335O669L335O669L335O669L335
913.5E0020O669L335O669L335O669L335O669L335O669L335O669L335O669L335TO669
911.1A30052L335L334L335TL334O670L334L335L334L335T%L334L335TL334L335%L335
908.4A90076L334%L335%L335%Yl335T%l334l335o669l335o669o670o669Uo670o669
904.7A30052j0004o669j0004o670j0004To669j0004o669j0004o670j0004o669Tj0004
902.5C335l335To669Tl335To669%l335l334%XL334%L335TL334L335TL334L335TL334
898.6c335L335%L335L334O670L334L335%L335L334L335T%L334%L335%L335%UL334%
895.3D6685%Tl334%Vl335%Tl335%l334%Tl335%l335%l334%Tl335%Vl335%WL335%UL335
889.8B3343%L334%L335%L335L334%L335TL334L335%L335L334L335TL334L335TL334
886.8G6697L335TL334L335%L335L334L335T%L334L335%L335%TL334%sl334%Tl335%
882.4A10044l335%l334l335%l335l334l335%l335l334l335Tl334l335Tl334l335Tl334
879.5E3355l335Tl334l335Tl334l335Tl334l335To669l335l334l335%l335l334l335
876.7a0004l335o669l335l334l335Tl334l335Tl334l335Tl334%l335T%l334l335%Tl335
873.6g3363%XL335%TL335%L334L335%L335L334%L335T%L334L335%L335%TL334%TL335
869.3c0012%UL335%VL334%UL335%L335%L334%L335TL334L335%L335L334L335O669L335
865.2B0008L335O669L335O669L335O669TL335O669L335O669O670L334O670L334L335
862.9A00040O669L335TL334O670L334L335%L335L334%L335%L335%Wl335%Tl335l334
859.5A33387%l335Tl334l335Tl334l335o669l335To669l335l334o670l334l335o669
856.9F3359l335Tl334l335Tl334l335%l335%l334%XL334%TL335%L335L334%L335T%
852.8E3355L334%L335%L335%TL334%Wl334%Tl335%l335%l334l335%l335l334l335Tl334
848.8C3347%l335Tl334l335Tl334l335Tl334l335%l335l334l335%l335l334l335T%
845.8b3343l334l335%l335%l334l335%l335%l334%Tl335%l335%l334%Tl335%l335%
842.3f3359%l334%Ul335%S2L335%TL334%L335T%L334L335%L335L334L335TL334L335
837.3c0012%L335L334L335TL334L335TL334%L335%L335%L334L335T%L334%L335%L335
834B3343%S0l335%l335%l334l335T%l334l335%l335l334l335Tl334%l335Tl334%l335
829.4c0012l335%l334%l335%Tl335%Vl334%ZL334%Tl334%Wl335%Tl335l334%l335Tl334
823.8f6693%l335o669l335Tl334l335o669l335To669l335l334o670l334o670l334l335
821.2a40056o669l335To669l334l335Tl334l335Tl334%l335T%l334%Tl335%T1l335
815.3b00080%Tl334%l335%l335%l334l335%l335l334l335%l335l334l335%l335l334
812.3b43430%l335%YL335%L334L335TL334L335TO669TL335O669O670O669TJ0004O670
808.5a63398O669J0004O669J0004TO669J0004O670J0004TO669J0004TO669J0004O670
806.2b6677J0004O669J0004L335O669TO670O669TO670L334O670L334O670L334L335
803.9G0028L335L334L335%L335L334%sl334%l335%l335l334%l335Tl334l335T%l334
799.7E3355l335Tl334l335%l335l334l335%l335%l334%l335%YL335%L334%L335T%L334
795.6C6681L335TL334L335TL334O670L334L335TL334L335TL334L335TL334L335TL334
792.7A06709%L335%L335%L334%UL335%VL335%VL334%TL335%TL335%L334L335%L335
788.2A43391L334L335TL334L335L334L335TL334L335TL334O670L334L335O669L335
785.8B06749L335O669L335L334O670L334L335TO669L335L334L335TL334L335T%L334
783.2B73442%L335%Wl335%l334%l335Tl334l335Tl334o670l334l335o669l335o669
779.9B20088o670l334o670l334o670l334o670l334o670l334o670l334l335o669l335
777.7A46725l334l335To669l335l334l335Tl334l335Tl334l335Tl334l335Tl334o670
775G6697l334l335Tl334l335To669l335l334o670l334l335o669l335o669l335o669
772.5C335l335Tl334o670o669l335o669Tl335o669o670l334o670o669l335o669Tl335
769.9i0036o669o670l334o670o669l335o669l335o669Tl335o669l335o669l335o669
767.6a76737l335o669l335l334o670l334l335To669l335l334l335Tl334l335Tl334
765.2b43430l335Tl334%l335T%l334%Tl335%WL335%TL334%L335%L335L334L335%L335
761.2b43430L334L335TL334L335TL334L335TL334L335%L335L334L335%L335%L334%
758.3a90076%L335%Xl335%Ul334%Tl335%Tl335%YL335%L335%L334L335TL334L335TL334
752.9a70068L335O669L335O669L335O669TO670L334O670O669TL335O669O670L334O670
750.5g6697O669L335O669L335O669L335L334L335O669L335TL334L335%L335L334L335
748.1a0004%L335%L334%L335%UL335%L334%L335T%L334%L335TL334%L335TL334L335
744.3D0016L335L334%L335TL334L335TL334L335T%L334L335T%L334L335%L335L334
741.3I6705%L335%L335%L334%TL335%L335%L334%L335%L335%L334%L335T%L334L335
737.7A40056L335%L334L335TL334L335L334L335TL334L335TL334L335T%L334L335TL334
734.7B03414%L335T%L334%L335%TL335%TL334%UL335%UL335%VL334%UL335%UL335%
729.6B40096%TL334%UL335%UL335%UL334%WL335%Tl335%Vl334%Tl335%l335%l334%
724.3B40096l335T%l334%l335T%l334l335%l335l334%l335%l335l334%l335Tl334%
721A90076l335Tl334l335Tl334o670l334o669l335o669l335o669o670o669j0004o669
718.5A03375o670j0004o669j0004Zo669j3339j0004Uj3339j0004Yo669j0004To669
714.5a66733o669o670o669To670l334o670l334l335Tl334l335Tl334%l335%l335%S1L335
710.2b36761%TL335%TL334%L335%L335%L334%L335T%L334L335%L335L334L335%L335
706.7a93410L334L335TL334L335TL334L335O669L335L334L335O669L335O669L335O669
704.3a23383L335O669L335O669L335O669L335O669L335O669O670L334O670L334O670
702.1d6685L334L335O669L335O669L335TO669L335L334L335TL334L335TL334O670L334
699.5B6677L335TL334L335O669L335TL334L335TL334O670L334L335TL334L335TO669
696.8A00040L335L334L335TL334L335TL334L335TL334L335TL334%L335%L335%Zl335
692.9A50060l335%l334l335Tl334l335To669l335o669l335l334o670o669l335o669
690.5H0032l335o669l335o669l335l334o670l334l335Tl334l335Tl334l335%l335%
687.9A6673l334%ZL334%L335%L335L334L335%L335L334L335O669L335TL334L335O669
684.1F6693L335TO669L335O669L335L334O670L334O670L334L335TL334O670L334L335
681.7A40056%L335L334L335%L335%Zl335%l335%l334l335Tl334l335o669l335To669
677.8A10044l335o669l335o669Tl335o669o670l334o670o669Tl335o669o670l334o670
675.4A6673o669l335o669%o669l335o669l335Tl334l335Tl334l335Tl334%l335%l335
672.5e3355%l334%Tl335%Tl335%Tl334%l335%l335l334%l335Tl334l335Tl334l335
669a00040o669l335To669l335o669Tl335o669o670o669Uo670o669To670j0004o669
666.3b16753o669o670o669To670o669To670o669Tl335To669l335l334l335%l335%WL335
662.8c06789L335%L334L335TL334L335O669L335TL334O670L334L335TL334O670L334
660.2b40096L335%L335L334L335T%L334L335%L335%L334L335%L335L334L335%L335
657.4a93410L334O670L334L335TO669L335O669TL335O669TO670O669TO670O669TO670
654.6h6701O669L335O669TO670O669TL335O669L335O669L335O669L335TL334L335%
652@L335L334L335TL334L335T%L334L335%L335L334L335%L335%L334L335%L335L334
648.9E6689%L335%L335%L334%L335%L335%TL334%S2l334%Ul335%Vl335%XL335%TL335
642.4G3363%L334%L335T%L334L335TL334L335TL334L335TL334L335TL334L335TL334
639.2A36721%L335TL334%L335%L335%TL334%Wl334%Ul335%l335%l334l335%l335l334
635A33387l335Tl334l335Tl334l335To669l335l334o670l334o670o669l335o669Tl335
632.3E0020o669o670o669l335o669To670l334l335To669Tl335To669l335l334o670
629.7d3351l334l335Tl334l335T%l334l335Tl334%l335T%l334l335%l335l334%l335
626.6a00040l335l334l335%l335l334l335Tl334l335Tl334l335Tl334l335Tl334l335
623.8a60064l334l335%l335l334l335%l335%l334%l335%Ul335%ZL335%VL335%TL334
619.1a80072%TL335%L335%L334%L335%L335%L334%L335L334%L335%L335L334%L335
615.8a40056L335%L334L335T%L334L335T%L334L335T%L334L335T%L334L335T%L334
612.4h3367L335T%L334L335T%L334L335%L335L334L335T%L334L335TL334L335TL334
609.3b3343L335TL334L335TL334L335%L335O669L335%L334L335TL334%L335T%TL334
606.1C6681%Vl334%Tl335%l335l334%l335Tl334l335%l335l334l335%Tl335l334%l335
602.4a0004%Tl335%sL335%UL335%VL334%YL335%S3L335%TL334%L335%L335%L334%TL335
594.3B0008%L335%UL334%sl334%Ul335%Ul335%Ul334%S3L334%TL335%TL335%L334%
587B6677L335T%L334%L335T%L334L335%L335L334%L335%L335L334%L335T%L334%L335
583.4H0032L335%L334%L335T%L334L335%L335%L334L335%L335%TL334%Zl334%l335
579.1A10044l335%l334l335Tl334l335To669l335l334l335o669l335Tl334o670l334
576.5D3351l335Tl334l335Tl334l335%l335l334%l335%l335%YL335%TL335%L334%L335
572.3B0008%L335L334%L335%L335%L334%L335%L335%TL334%TL335%UL335%VL334%TL335
567.8F0024%TL335%L334%L335%L335%L334%TL335%Wl335%l334%l335To669l335l334
563.8E3355o670o669To670o669To670o669To670j0004o669j0004o669j0004o670j0004
561.3g3363o669j0004o669o670j0004o669To670o669To670l334o669l335o669l335
559a76737l335l334l335Tl334l335%l335%l334%XL334%L335%L335L334%L335O669L335
555.3a76737L335L334O670L334O669O670O669TO670O669TO670J0004O669J0004O669
553g3363O670J0004O669J0004TO669J0004O670O669TJ0004O670O669J0004O669O670
550.7E3355O669TJ0004O670L334O670O669TO670L334O670O669L335L334O670L334L335
548.2A50060O669L335L334L335TL334L335T%L334L335T%L334L335%L335%L334%L335
545.2B06749%L335%L334%TL335%VL335%Wl335%Ul335%l334%l335T%l334l335Tl334
540.6A90076l335Tl334%l335Tl334l335Tl334l335l334%l335T%l334%l335%l335%Tl334
537.2A33387%XL334%TL335%L335L334%L335TL334L335L334L335O669L335TL334L335
533.6A86741L335O669L335L334L335%L335L334%L335%Ul335%Tl334l335Tl334o670
530.5A93410l334o670o669l335o669Uj0004o670o669Tj0004o670o669To670o669To670
527.8F6693o669l335l334o670l334l335T%l334%l335%TL335%TL334%L335TL334%L335
524.5E0020L335L334L335TL334L335T%L334L335TL334%L335TL334%L335TL334%L335
521.3A10044L335L334L335%L335L334L335TL334L335TL334L335T%L334L335L334%L335
518.4A66733L335%TL334%Ul334%Tl335Tl334l335l334l335o669l335o669o670o669
515.4A20048o669o670o669Tj0004o670j0004o669j0004o669j0004o670j0004o669j0004
513.3@l335o669j0004o669o670o669Tl335o669l335o669l335Tl334%l335%WL335%L334
509.8g3363L335TL334L335O669L335O669L335O669L335O669L335O669O670L334L335
507.5@L335O669L335O669L335O669L335L334L335TL334L335TL334L335%L335L334%
504.8F6693L335%TL335%UL334%Xl334%Tl335%l335%l334l335Tl334l335Tl334o670
500.6C6681l334o670l334o670o669Tl335To669To670o669To670o669To670o669l335
497.9g3363o669Tl335o669o670l334l335o669l335To669l335l334l335Tl334%l335
495.3a50060l335%l334l335%l334%Tl335%Tl335%ZL335%TL335%L334%L335L334L335
491a50060L335L334L335TL334L335TO669L335O669L335O669L335O669L335O669TL335
488.4g0028O669O670O669TL335O669O670O669TL335O669L335TO669L335L334O670L334
485.8B6677L335T%L334L335%TL335%Ul335%Tl335%l334%l335T%l334l335T%l334%l335
481.7A0004l335%l334%Tl335%T9l335%Vl334%Ul335%Ul335%Ul334%Ul335%Ul335%S2L335
471.1b0008%TL335%L334%TL335T%L334%L335%VL335%TL334%UL335%VL335%VL334%TL335
465.6B0008%TL335%L334%TL335%L335%L334%UL335%sl335%Tl334%l335Tl334l335Tl334
460.4A3339l335Tl334l335To669l335o669To670o669To670o669To670j0004o669Tj0004
457.6a06709o670j0004o669Tj0004To669j0004o670j0004o669j0004o669o670j0004
455.4b30092o669To670o669To670o669To670l334o670l334o670l334l335Tl334l335
452.8c26797%l335l334%Ul335%TL335%TL334%L335%L335L334%L335TL334L335TL334
449.2c00120%L335TL334L335TL334L335%L335L334L335%L335%L334%L335%TL335%UL334
445.6b50100%S3L335%UL335%TL334%L335%L335L334L335TL334L335TL334L335TL334
440.6b00080O670L334L335O669L335O669L335O669TL335O669O670L334O670O669L335
438.3a16713O669TL335O669O670L334O670L334O670L334O670L334O670L334L335O669
436c3347L335TL334L335TL334%L335T%L334L335%VL335%L334%L335%L335%L334%L335
432.1B0008%L335L334%L335TL334L335TL334L335TL334L335TL334L335T%L334L335
429.1H0032L335L334L335T%L334L335%L335L334%L335%L335L334%L335%L335L334L335
426A30052%L335L334L335TL334L335TL334L335O669L335L334L335TO669L335L334L335
423.3A96745L335L334L335TL334L335T%L334%L335%Yl335%l334l335%l335o669l335
419.6B03414l334l335o669l335o669o670o669l335o669Uj0004o670o669Tj0004o670
417.1I6705o669j0004o669j0004o670j0004o669j0004o669o670j0004o669l335o669
415.1a0004o669o670o669l335o669l335o669l335l334l335T%l334l335%Tl335%S3L335
410.6g0028%TL335%TL334%L335T%L334%L335T%L334L335T%L334L335%L335%L334%L335
406.7b0008%TL335%S2l335%Ul335%Tl334%Tl335%S0L335%TL334L335%L335%L334L335
400.1a0004L335%L334L335%L335%L334L335T%L334L335%L335%TL334%Xl334%Tl335
396.1B0008%l335%l334%l335%l335%l334l335%Vl335%Tl334%XL334%TL335%UL335L334
391.2F669L335%L335L334L335O669L335TO669L335O669L335O669TO670O669TO670O669
388.5A00040O669J0004O670O669J0004O669J0004O669O670J0004O669J0004O669O670
386.4B10084O669TO670O669TO670L334O670O669L335L334L335TL334L335TL334%L335
383.7B96785L335%TL334%UL335%Wl335%Vl334%l335%l335%l334l335Tl334l335To669
379.2B66773l335o669Tl335o669o670j0004o669Tj0004o670j0004Uj0003j0004Uj3339
[truncated: 27,464 more chars]
