# Supplementary material for: Studies toward bivalent κ opioids derived from salvinorin A: heteromethylation of the furan ring reduces affinity
Source: Beilstein J Org Chem. 2013 Dec 20;9:2916–24. doi: 10.3762/bjoc.9.328 (PMC3896271; doi:10.3762/bjoc.9.328)
Supplement: File 2 — 1H and 13C NMR spectra of all new compounds in jcamp-dx format. [file Beilstein_J_Org_Chem-09-2916-s002.zip › 6-1H-NMR.jdx]

##TITLE=	7tm133B autoshim
##JCAMPDX=	6.0	$$ NMR Plug-in 1.2 of MestReNova 5.3.0-4399
##DATATYPE=	LINK
##BLOCKS=	3
##ORIGIN=	mercury
##OWNER=	

##TITLE=	7tm133B autoshim
##JCAMPCS=	3.7	$$ Molecule Plug-in 1.0 of MestReNova 5.3.0-4399
##ORIGIN=	mercury
##OWNER=	
##BLOCKID=	1
##ATOMLIST=	
$$ AN	AS	NH
	1	C	1
	2	C	2
	3	C	1
	4	C	 
	5	C	 
	6	C	 
	7	C	2
	8	C	2
	9	C	 
	10	C	 
	11	C	 
	12	O	 
	13	C	2
	14	O	 
	15	H	 
	16	H	 
	17	O	 
	18	O	 
	19	C	 
	20	C	3
	21	C	3
	22	O	 
	23	O	 
	24	C	3
	25	C	2
	26	O	 
	27	C	1
	28	C	 
	29	C	1
	30	O	 
	31	C	1
	32	C	1
	33	C	2
	34	C	2
	35	O	1
##BONDLIST=	
$$ AN1	AN2	BT
	1	2	S
	3	4	S
	4	5	S
	5	6	S
	1	6	S
	4	7	S
	7	8	S
	8	9	S
	9	10	S
	5	10	S
	9	11	S
	11	12	S
	12	27	S
	27	13	S
	10	13	S
	5	15	S
	9	16	S
	6	17	D
	1	18	S
	3	19	S
	4	20	S
	10	21	S
	19	22	D
	23	19	S
	24	23	S
	2	3	S
	25	18	S
	11	14	D
	25	26	S
	28	29	D
	29	30	S
	30	31	S
	31	32	D
	28	32	S
	27	28	S
	26	33	S
	33	34	S
	34	35	S
##MAXRASTER=	32768
##XYRASTER=	
$$ AN	X	Y	Z
	1	-103	4764	0
	2	-19	11114	0
	3	5512	14216	0
	4	10938	10971	0
	5	10854	4621	0
	6	5346	1540	0
	7	16468	14073	0
	8	21895	10827	0
	9	21812	4477	0
	10	16302	1396	0
	11	27214	1253	0
	12	27132	-5029	0
	13	16219	-4886	0
	14	32768	4355	0
	15	10771	-2003	0
	16	21720	-2488	0
	17	5263	-4807	0
	18	-5634	1662	0
	19	5584	20954	0
	20	11021	17319	0
	21	16385	7745	0
	22	76	24245	0
	23	11335	24102	0
	24	16984	20637	0
	25	-10931	4897	0
	26	-16484	1870	0
	27	21646	-8089	0
	28	21563	-14437	0
	29	26650	-18231	0
	30	24609	-24245	0
	31	18238	-24162	0
	32	16334	-18095	0
	33	-21876	5163	0
	34	-27399	2152	0
	35	-32768	5430	0
##STEREOCENTER=	
$$ AN	SD
	1	P
	3	M
	4	P
	5	M
	9	M
	10	M
	27	P
##END=	

##TITLE=	7tm133B autoshim
##JCAMPDX=	6.0	$$ NMR Plug-in 1.2 of MestReNova 5.3.0-4399
##BLOCKID=	2
##DATATYPE=	NMRSPECTRUM
##DATACLASS=	XYDATA
##NUMDIM=	1
##ORIGIN=	mercury
##OWNER=	
##.OBSERVEFREQUENCY=	300.031890869140625
##.OBSERVENUCLEUS=	^1H
##.SOLVENTNAME=	5
##.PULSESEQUENCE=	s2pul
##.ACQUISITIONMODE=	SIMULTANEOUS
##$ORIGINALFORMAT=	Varian
##$PARAMETERFILE=	(log, ASCII, C:/Users/tamunro/Thomas's%20folders/Thomas's%20stuff/data%20backups/McLean/NMR/7tm/7tm133Bauto.fid/log, 0)
$$ Tue Dec 16 16:08:42 2008: Experiment started
$$ Tue Dec 16 16:09:42 2008: BS 1 completed
$$ Tue Dec 16 16:10:30 2008: BS 2 completed
$$ Tue Dec 16 16:11:18 2008: BS 3 completed
$$ Tue Dec 16 16:12:06 2008: Acquisition complete
$$ 
##$PARAMETERFILE=	(procpar, ASCII, C:/Users/tamunro/Thomas's%20folders/Thomas's%20stuff/data%20backups/McLean/NMR/7tm/7tm133Bauto.fid/procpar, 0)
$$ il 2 2 1 0 0 2 1 0 1 64
$$ 1 "n"
$$ 2 "y" "n" 
$$ dgs 2 2 1023 0 0 4 1 6 1 64
$$ 4 "1:AXIAL SHIMS:z1:0,z1c:0,z2:0,z2c:0,z3:0,z4:0,z5:0;"
$$ "2:NON AXIAL SHIMS:x1:0,y1:0,xz:0,yz:0,xy:0,x2y2:0,x3:0,y3:0;"
$$ "4:AUTOMATION:method,wshim,load,,spin:0,gain:0,alock,loc:0;"
$$ "4:SPECIAL:temp;"
$$ 0 
$$ cf 7 1 32767 0 1 3 1 1 0 64
$$ 1 1 
$$ 0 
$$ archivedir 2 2 8 0 0 2 1 0 1 64
$$ 1 "/export/home/vishnu/vnmrsys/data"
$$ 0 
$$ acqstatus 7 1 32767 0 0 2 1 0 1 64
$$ 2 101 18 
$$ 0 
$$ MinSW 2 2 8 0 0 3 1 0 1 64
$$ 1 "off"
$$ 3 "off" "auto" "manual" 
$$ Gmap 2 2 8 0 0 2 1 1 1 64
$$ 1 "lk"
$$ 0 
$$ CARBONnt 7 1 32767 0 0 3 1 1 1 64
$$ 1 0 
$$ 0 
$$ PROTONnt 7 1 32767 0 0 3 1 1 1 64
$$ 1 64 
$$ 0 
$$ PFGflg 4 2 4 0 0 2 1 1 1 64
$$ 1 "y"
$$ 0 
$$ acqdim 7 1 1000000000 -1000000000 0 2 1 0 1 64
$$ 1 1 
$$ 0 
$$ acqcycles 1 1 9.99999984307e+17 -9.99999984307e+17 0 2 1 0 1 64
$$ 1 1 
$$ 0 
$$ alock 2 2 8 0 0 2 1 0 1 64
$$ 1 "y"
$$ 5 "a" "n" "s" "u" "y" 
$$ alfa 6 1 13 13 13 2 1 8194 1 64
$$ 1 19.9999923706 
$$ 0 
$$ aig 2 2 2 0 0 4 1 1 1 64
$$ 1 "ai"
$$ 2 "nm" "ai" 
$$ ap 2 2 1023 0 0 4 1 6 1 64
$$ 1 "1:SAMPLE:date,solvent,file;1:ACQUISITION:sw:1,at:3,np:0,fb:0,bs(bs):0,ss(ss):0,d1:3,d2(d2):6,nt:0,ct:0;1:TRANSMITTER:tn,sfrq:3,tof:1,tpwr:0,pw:3,p1(p1):3;1:DECOUPLER:dn,dof:1,dm,dmm,dpwr:0,dmf:0;2:SPECIAL:temp:1,gain:0,spin:0,hst:3,pw90:3,alfa:3;2:FLAGS:il,in,dp,hs;2:PROCESSING:lb(lb):2,sb(sb):3,sbs(sb):3,gf(gf):3,gfs(gf):3,awc(awc):3,lsfid(lsfid):0,lsfrq(lsfrq):1,phfid(phfid):1,fn:0;2:DISPLAY:sp:1,wp:1,rfl:1,rfp:1,rp:1,lp:1;2:PLOT:wc:0,sc:0,vs:0,th:0,aig*,dcg*,dmg*;"
$$ 0 
$$ axis 4 2 4 0 0 4 1 0 1 64
$$ 1 "p"
$$ 11 "c" "d" "1" "2" "3" "h" "k" "m" "n" "p" "u" 
$$ at 1 1 14 14 14 2 1 8203 1 64
$$ 1 1.9981335 
$$ 0 
$$ arraydim 7 1 32768 1 1 2 1 5 1 64
$$ 1 1 
$$ 0 
$$ array 2 2 256 0 0 2 1 1 1 64
$$ 1 ""
$$ 0 
$$ arrayelemts 1 1 9.99999984307e+17 -9.99999984307e+17 0 2 1 0 1 64
$$ 1 0 
$$ 0 
$$ awc1 1 1 1 -1 0.001 3 1 1 0 64
$$ 1 0 
$$ 0 
$$ awc 1 1 1 -1 0.001 3 1 1 0 64
$$ 1 0 
$$ 0 
$$ bs 7 1 32767 0 1 2 1 0 1 64
$$ 1 16 
$$ 0 
$$ axisf 4 2 4 0 0 4 1 0 1 64
$$ 1 "s"
$$ 4 "m" "n" "s" "u" 
$$ celem 1 1 9.99999984307e+17 -9.99999984307e+17 0 2 1 0 1 64
$$ 1 1 
$$ 0 
$$ delta1 1 1 2000000 0 0 4 1 3 1 64
$$ 1 0 
$$ 0 
$$ ct 7 1 1000000000 0 1 2 1 6 1 64
$$ 1 64 
$$ 0 
$$ cr1 1 1 1000000000 -1000000000 0 4 1 3 1 64
$$ 1 0 
$$ 0 
$$ cp 2 2 1 0 0 2 1 0 1 64
$$ 1 "y"
$$ 2 "y" "n" 
$$ console 2 2 8 0 0 2 1 0 1 64
$$ 1 "mercury"
$$ 0 
$$ cr 1 1 1000000000 -1000000000 0 4 1 1 1 64
$$ 1 2388.39227158 
$$ 0 
$$ crf 1 1 9.99999984307e+17 -9.99999984307e+17 0 4 1 0 1 64
$$ 1 0 
$$ 0 
$$ d2 3 1 14 14 14 2 1 8194 1 64
$$ 1 0 
$$ 0 
$$ d1 3 1 14 14 14 2 1 8194 1 64
$$ 1 1 
$$ 0 
$$ cutoff 1 1 9.99999984307e+17 -9.99999984307e+17 0 4 1 0 0 64
$$ 1 200 
$$ 0 
$$ dcg 2 2 3 0 0 4 1 1 1 64
$$ 1 "cdc"
$$ 2 "dc" "cdc" 
$$ date 2 2 9 0 0 2 1 1 1 64
$$ 1 "Dec 16 2008"
$$ 0 
$$ delta 1 1 2000000 0 0 4 1 1 1 64
$$ 1 150.0150015 
$$ 0 
$$ dg1 2 2 1023 0 0 4 1 6 1 64
$$ 1 "1:DISPLAY:sp:1,wp:1,vs:0;1:REFERENCE:rfl:1,rfp:1,cr:1,delta:1;1:PHASE:lp:1,rp:1,rp1(ni):1,lp1(ni):1;2:CHART:sc:0,wc:0,hzmm:2,vp:0,axis,pltmod,,th:0,,ho:2,vo:2,,trace:2;3(ni):2D:sp1:1,wp1:1,sc2:0,wc2:0,rfl1:1,rfp1:1;3:FLAGS:aig*,dcg*,dmg*;3:FID:sf:3,wf:3,vf:0;4:INTEGRAL:intmod,is:2,ins:3,io:0,,lvl:3,tlt:3;"
$$ 0 
$$ dfrq 5 1 1000000000 -1000000000 0 2 1 8 1 64
$$ 1 75.4502928382 
$$ 0 
$$ deltaf 1 1 100 0 0 4 1 0 1 64
$$ 1 0 
$$ 0 
$$ dg 2 2 1023 0 0 4 1 6 1 64
$$ 1 "1:ACQUISITION:seqfil,sw:1,at:3,np:0,fb:0,bs(bs):0,ss(ss):0,d1:3,d2(d2):6,nt:0,ct:0;1:SAMPLE:date,solvent,sample;2:TRANSMITTER:tn,sfrq:3,tof:1,tpwr:0,pw:3,p1(p1):3;2:DECOUPLER:dn,dof:1,dm,dmm,dpwr:0,dmf:0;3:SPECIAL:temp:1,spin:0,gain:0,hst:3,pw90:3,alfa:3;3:PRESATURATION:satmode,satfrq:1,satdly:3,satpwr;4:PROCESSING:cf(nf):0,lb:2,sb:3,sbs(sb):3,gf:3,gfs(gf):3,awc:3,lsfid:0,lsfrq(lsfrq):1,phfid(phfid):1,fn:0,math(math<>'f'),wtfile(wtfile<>'');4:FLAGS:il,in,dp,hs;"
$$ 0 
$$ dg2 2 2 8 0 0 4 1 4 1 64
$$ 4 "1:1st DECOUPLING:dfrq:3,dn,dpwr(dpwr):0,dhp(dhp):1,dof:1,dm,dmm,dmf:0;"
$$ "3(ni2):3D ACQUISITION:d3:3,sw2:1,ni2:0,phase2:0;"
$$ "3(ni2):3D DISPLAY:rp2:1,lp2:1;"
$$ "4(ni2):3D PROCESSING:lb2:3,sb2:3,sbs2(sb2):3,gf2:3,gfs2(gf2):3,awc2:3,wtfile2,proc2,fn2:0;"
$$ 0 
$$ fn 7 1 524288 64 -2 3 1 1 0 64
$$ 1 16384 
$$ 0 
$$ dn 2 2 4 0 0 2 1 8 1 64
$$ 1 "C13"
$$ 0 
$$ dmf 7 1 11 11 11 2 1 8194 1 64
$$ 1 12300 
$$ 0 
$$ dlp 7 1 10 10 10 2 1 8194 0 64
$$ 1 1023 
$$ 0 
$$ dhp 1 1 9 9 9 2 1 8192 0 64
$$ 1 1 
$$ 0 
$$ dgs2 2 2 8 0 0 4 1 0 1 64
$$ 1 "1:DEFAULT SCANS:PROTONnt,CARBONnt,PHOSPHORUSnt,FLUORINEnt;2:SPECIAL:explist,macro,PFGflg;"
$$ 0 
$$ dm 4 2 4 0 0 2 1 0 1 64
$$ 1 "nnn"
$$ 2 "n" "y" 
$$ dmg1 2 2 8 0 0 4 1 0 1 64
$$ 1 ""
$$ 4 "" "av1" "ph1" "pwr1" 
$$ dmg 2 2 2 0 0 4 1 3 1 64
$$ 1 "ph"
$$ 0 
$$ dmm 4 2 4 0 0 2 1 0 1 64
$$ 1 "c"
$$ 8 "c" "f" "g" "p" "m" "r" "w" "x" 
$$ dseq 2 2 8 0 0 2 1 0 1 64
$$ 1 "garp1"
$$ 0 
$$ dp 2 2 1 0 0 2 1 0 1 64
$$ 1 "y"
$$ 2 "y" "n" 
$$ dof 5 1 8 8 8 2 1 8202 1 64
$$ 1 0 
$$ 0 
$$ dod 3 1 14 14 14 2 1 8194 1 64
$$ 1 0.00999999977648 
$$ 0 
$$ dotflag 2 2 8 0 0 4 1 0 1 64
$$ 1 "n"
$$ 2 "n" "y" 
$$ dpwr 7 1 9 9 9 2 1 8194 1 64
$$ 1 42 
$$ 0 
$$ dres 7 1 360 1 0 2 1 0 1 64
$$ 1 1 
$$ 0 
$$ fb 7 1 55000 1000 200 2 1 11 1 64
$$ 1 1600 
$$ 0 
$$ exppath 2 2 8 0 0 2 1 0 1 64
$$ 1 "/export/home/vishnu/vnmrsys/exp3/acqfil"
$$ 0 
$$ explist 2 2 8 0 0 2 1 256 1 64
$$ 2 "PROTON"
$$ "glidewexp"
$$ 0 
$$ filter 7 1 1000000000 0 1 2 1 2 1 64
$$ 1 54.0999984741 
$$ 0 
$$ file 2 2 6 0 0 2 1 3 1 64
$$ 1 "exp"
$$ 0 
$$ filtfile 2 2 8 0 0 2 1 0 1 64
$$ 1 ""
$$ 0 
$$ gfs1 1 1 1000 -1000 0.001 3 1 1 0 64
$$ 1 0 
$$ 0 
$$ gain 1 1 39 0 2 2 1 0 0 64
$$ 1 39 
$$ 0 
$$ fpmult 1 1 1000000000 0 0 3 1 0 0 64
$$ 1 1 
$$ 0 
$$ fn1 7 1 524288 64 -2 3 1 1 1 64
$$ 1 1024 
$$ 0 
$$ fpmult1 1 1 1000000000 0 0 3 2 0 0 64
$$ 1 0.5 
$$ 0 
$$ gf1 1 1 100000 0 0 3 1 1 0 64
$$ 1 1 
$$ 0 
$$ gf 1 1 100000 0 0 3 1 1 0 64
$$ 1 0.10000000149 
$$ 0 
$$ gfs 1 1 1000 -1000 0.001 3 1 1 0 64
$$ 1 0 
$$ 0 
$$ hst 3 1 0.02 0 2.5e-08 2 1 2 1 64
$$ 1 0.00800000037998 
$$ 0 
$$ homo 2 2 8 0 0 2 1 0 1 64
$$ 1 "n"
$$ 2 "n" "y" 
$$ ho 1 1 500 -500 0 4 1 1 1 64
$$ 1 0 
$$ 0 
$$ hs 4 2 4 0 0 2 1 0 1 64
$$ 1 "nn"
$$ 2 "n" "y" 
$$ hzmm 1 1 1000000000 -1000000000 0 4 1 11 1 64
$$ 1 9.54850704212 
$$ 0 
$$ r6 1 1 1e+18 -1e+18 0 4 1 1 1 64
$$ 1 0 
$$ 0 
$$ osfb 1 1 100000 0 0 2 1 1 0 64
$$ 1 0 
$$ 0 
$$ loc_ 7 1 12 12 12 2 1 8201 1 64
$$ 1 0 
$$ 0 
$$ lb1 1 1 100000 -100000 0 3 1 1 1 64
$$ 1 0.318309992552 
$$ 0 
$$ intmod 2 2 8 0 0 4 1 0 1 64
$$ 1 "off"
$$ 3 "off" "partial" "full" 
$$ ins2 1 1 9.99999984307e+17 -9.99999984307e+17 0 4 1 0 1 64
$$ 1 1 
$$ 0 
$$ in 4 2 1 0 0 2 1 0 1 64
$$ 1 "n"
$$ 3 "n" "w" "y" 
$$ ins 3 1 8190 0 1e-07 4 1 3 1 64
$$ 1 100 
$$ 0 
$$ ins2ref 1 1 9.99999984307e+17 -9.99999984307e+17 0 4 1 0 1 64
$$ 1 1 
$$ 0 
$$ insref 1 1 9.99999984307e+17 -9.99999984307e+17 0 4 1 0 0 64
$$ 1 1 
$$ 0 
$$ is 1 1 1000000000 1e-06 0 4 1 3 1 64
$$ 1 500 
$$ 0 
$$ io 1 1 500 -500 0.1 4 1 1 1 64
$$ 1 20 
$$ 0 
$$ investigator 2 2 8 0 0 2 1 0 1 64
$$ 1 ""
$$ 0 
$$ lb 1 1 100000 -100000 0 3 1 1 0 64
$$ 1 1.5 
$$ 0 
$$ lifrq 1 1 1000000000 -1000000000 0 4 1 0 0 64
$$ 21 2477.9672449 2262.22109453 2123.39632205 1994.09514874 1876.88162052 1751.97595452 1654.90850147 1460.77359537 1460.40730309 1210.59597108 1210.22967881 1147.22740739 1033.67680194 719.031737137 718.665444861 443.213653559 442.847361283 372.519244355 220.507949952 120.510158695 0 
$$ 0 
$$ lcpeak_ 7 1 32767 0 0 2 1 0 1 64
$$ 1 0 
$$ 0 
$$ liamp 1 1 1000000000 0 0 4 1 0 0 64
$$ 1 0 
$$ 0 
$$ llfrq 1 1 1000000000 -1000000000 0 4 1 0 0 64
$$ 4 1594.47027598 1264.44093561 589.730563826 483.872096158 
$$ 0 
$$ llamp 1 1 1000000000 0 0 4 1 0 0 64
$$ 4 0.192255362868 0.492724388838 0.295010060072 0.267267554998 
$$ 0 
$$ load 2 2 4 0 0 2 1 3 1 64
$$ 1 "n"
$$ 2 "y" "n" 
$$ lsfrq1 1 1 9.99999984307e+17 -9.99999984307e+17 0 3 1 0 0 64
$$ 1 0 
$$ 0 
$$ lp 1 1 3600 -3600 0.1 4 1 3 1 64
$$ 1 -29.7992073093 
$$ 0 
$$ lockphase_ 1 1 360 0 1 2 1 16 1 64
$$ 1 304 
$$ 0 
$$ lockfreq_ 5 1 160 0 1e-07 2 1 9 1 64
$$ 1 46.056848 
$$ 0 
$$ lockgain_ 1 1 39 0 1 2 1 16 1 64
$$ 1 37 
$$ 0 
$$ lockpower_ 1 1 48 0 1 2 1 16 1 64
$$ 1 20 
$$ 0 
$$ lsfid 7 1 64000 -64000 1 3 1 0 0 64
$$ 1 0 
$$ 0 
$$ lp1 1 1 3600 -3600 0.1 4 1 3 1 64
$$ 1 0 
$$ 0 
$$ lsfrq 1 1 9.99999984307e+17 -9.99999984307e+17 0 3 1 0 0 64
$$ 1 0 
$$ 0 
$$ n3 2 2 6 0 0 4 1 3 1 64
$$ 1 ""
$$ 0 
$$ method 2 2 6 0 0 2 1 3 1 64
$$ 1 "/vnmr/shimmethods/z1z2"
$$ 0 
$$ macro 2 2 6 0 0 4 1 3 1 64
$$ 1 "AuH"
$$ 0 
$$ lvl 1 1 1000000000 -1000000000 0 4 1 1 1 64
$$ 1 0 
$$ 0 
$$ math 2 2 1 0 0 3 1 3 1 64
$$ 1 "f"
$$ 3 "d" "f" "i" 
$$ n1 2 2 6 0 0 4 1 3 1 64
$$ 1 ""
$$ 0 
$$ n2 2 2 6 0 0 4 1 3 1 64
$$ 1 ""
$$ 0 
$$ nt 7 1 1000000000 1 1 2 1 2 1 64
$$ 1 64 
$$ 0 
$$ np 7 1 128000 32 2 2 1 11 1 64
$$ 1 11990 
$$ 0 
$$ notebook 2 2 8 0 0 2 1 0 1 64
$$ 1 ""
$$ 0 
$$ oscoef 7 1 49999 3 2 2 1 1 0 64
$$ 1 45 
$$ 0 
$$ preacq 6 1 13 13 13 2 1 8192 0 64
$$ 1 0 
$$ 0 
$$ parstyle_ 2 2 8 0 0 4 1 0 1 64
$$ 1 "ppa"
$$ 0 
$$ oversamp 7 1 20 0 1 2 1 9 1 64
$$ 1 1 
$$ 0 
$$ osfilt 2 2 8 0 0 2 1 0 1 64
$$ 1 ""
$$ 5 "a" "A" "b" "B" "" 
$$ oslsfrq 1 1 9.99999984307e+17 -9.99999984307e+17 0 2 1 1 0 64
$$ 1 0 
$$ 0 
$$ pad 3 1 14 14 14 2 1 8194 1 64
$$ 1 0.5 
$$ 0 
$$ p1 6 1 13 13 13 2 1 8194 1 64
$$ 1 0 
$$ 0 
$$ page 2 2 8 0 0 2 1 0 1 64
$$ 1 ""
$$ 0 
$$ phfid1 1 1 3600 -3600 0.1 3 1 0 0 64
$$ 1 0 
$$ 0 
$$ phfid 1 1 3600 -3600 0.1 3 1 0 0 64
$$ 1 0 
$$ 0 
$$ parversion 1 1 9.99999984307e+17 -9.99999984307e+17 0 2 1 4 1 64
$$ 1 5.1 
$$ 0 
$$ pltmod 2 2 8 0 0 4 1 0 1 64
$$ 1 "fixed"
$$ 5 "off" "fixed" "full" "variable" "user" 
$$ pkpick_ 2 2 8 0 0 4 1 0 1 64
$$ 1 ""
$$ 0 
$$ pmode 2 2 8 0 0 3 1 0 1 64
$$ 1 "partial"
$$ 0 
$$ pw90 6 1 13 13 13 2 1 8194 1 64
$$ 1 8 
$$ 0 
$$ proc1 2 2 10 0 0 3 2 1 1 64
$$ 1 "ft"
$$ 0 
$$ probe_ 2 2 8 0 0 2 1 8 1 64
$$ 1 "asw3846"
$$ 0 
$$ priority 7 1 32768 0 1 2 1 0 1 64
$$ 1 5 
$$ 0 
$$ proc 2 2 10 0 0 3 1 1 1 64
$$ 1 "ft"
$$ 0 
$$ pslabel 2 2 8 0 0 2 1 11 1 64
$$ 1 "s2pul"
$$ 0 
$$ procdim 7 1 1000000000 -1000000000 0 3 1 0 1 64
$$ 1 1 
$$ 0 
$$ pw 6 1 13 13 13 2 1 8194 1 64
$$ 1 4 
$$ 0 
$$ r4 1 1 1e+18 -1e+18 0 4 1 1 1 64
$$ 1 0 
$$ 0 
$$ r2 1 1 1e+18 -1e+18 0 4 1 1 1 64
$$ 1 0 
$$ 0 
$$ r1 1 1 1e+18 -1e+18 0 4 1 1 1 64
$$ 1 0 
$$ 0 
$$ r3 1 1 1e+18 -1e+18 0 4 1 1 1 64
$$ 1 0 
$$ 0 
$$ r5 1 1 1e+18 -1e+18 0 4 1 1 1 64
$$ 1 0 
$$ 0 
$$ vrack_ 7 1 5 1 0 2 1 0 1 64
$$ 1 1 
$$ 0 
$$ temp 1 1 200 -150 0.1 2 1 8 0 64
$$ 1 22.3 
$$ 0 
$$ sbs1 1 1 1000 -1000 0.001 3 1 1 0 64
$$ 1 0 
$$ 0 
$$ rp1 1 1 3600 -3600 0.1 4 1 3 1 64
$$ 1 0 
$$ 0 
$$ rfl1 1 1 1000000000 -1000000000 0 4 1 1 1 64
$$ 1 0 
$$ 0 
$$ reffrq 1 1 9.99999984307e+17 -9.99999984307e+17 0 4 1 0 1 64
$$ 1 300.030548105 
$$ 0 
$$ r7 1 1 1e+18 -1e+18 0 4 1 1 1 64
$$ 1 0 
$$ 0 
$$ ref 5 1 1000000000 -1000000000 0 3 1 0 1 64
$$ 1 0 
$$ 0 
$$ rfband 4 2 4 0 0 2 1 0 1 64
$$ 1 "cc"
$$ 3 "c" "h" "l" 
$$ refpos 1 1 9.99999984307e+17 -9.99999984307e+17 0 4 1 0 1 64
$$ 1 0 
$$ 0 
$$ rfl 1 1 1000000000 -1000000000 0 4 1 1 1 64
$$ 1 150.0131988 
$$ 0 
$$ rof2 6 1 13 13 13 2 1 8194 1 64
$$ 1 9.9999961853 
$$ 0 
$$ rfp1 1 1 1000000000 -1000000000 0 4 1 1 1 64
$$ 1 0 
$$ 0 
$$ rfp 1 1 1000000000 -1000000000 0 4 1 1 1 64
$$ 1 0 
$$ 0 
$$ rof1 6 1 13 13 13 2 1 8194 1 64
$$ 1 10 
$$ 0 
$$ rp 1 1 3600 -3600 0.1 4 1 3 1 64
$$ 1 151.018637007 
$$ 0 
$$ satmode 4 2 4 0 0 2 1 0 1 64
$$ 1 "n"
$$ 0 
$$ satdly 3 1 14 14 14 2 1 8192 1 64
$$ 1 0 
$$ 0 
$$ sample 2 2 8 0 0 2 1 0 1 64
$$ 1 ""
$$ 0 
$$ samplename 2 2 8 0 0 2 1 0 1 64
$$ 1 ""
$$ 0 
$$ satfrq 5 1 1000000000 -1000000000 0 2 1 0 1 64
$$ 1 0 
$$ 0 
$$ sb 1 1 1000 -1000 0.001 3 1 0 0 64
$$ 1 0 
$$ 0 
$$ satpwr 1 1 9.99999984307e+17 -9.99999984307e+17 0 2 1 0 1 64
$$ 1 0 
$$ 0 
$$ saveglobal_ 2 2 8 0 0 3 1 0 1 64
$$ 15 "probe"
$$ "lcpeak"
$$ "loc"
$$ "lockpower"
$$ "lockgain"
$$ "lockphase"
$$ "lockfreq"
$$ "z0"
$$ "lkof"
$$ "vloc"
$$ "vrack"
$$ "vzone"
$$ "vproto"
$$ "pkpick"
$$ "parstyle"
$$ 0 
$$ sbs 1 1 1000 -1000 0.001 3 1 1 0 64
$$ 1 0 
$$ 0 
$$ sb1 1 1 1000 -1000 0.001 3 1 1 0 64
$$ 1 0 
$$ 0 
$$ sn 1 1 1e+18 -1e+18 0 3 1 1 1 64
$$ 1 0 
$$ 0 
$$ sf 1 1 8190 0 1e-07 4 1 3 1 64
$$ 1 0 
$$ 0 
$$ sc2 1 1 3 3 3 4 1 8195 1 64
$$ 1 0 
$$ 0 
$$ sc 1 1 1 1 1 4 1 8195 1 64
$$ 1 0 
$$ 0 
$$ seqfil 2 2 8 0 0 2 1 11 1 64
$$ 1 "s2pul"
$$ 0 
$$ sfrq 1 1 1000000000 0 0 2 1 11 1 64
$$ 1 300.031898242 
$$ 0 
$$ sf1 1 1 9.99999984307e+17 -9.99999984307e+17 0 4 1 0 1 64
$$ 1 0 
$$ 0 
$$ shims 2 2 8 0 0 2 1 0 1 64
$$ 1 ""
$$ 0 
$$ sp1 1 1 1000000000 -1000000000 0 4 1 3 1 64
$$ 1 649.999938965 
$$ 0 
$$ sp 1 1 1000000000 -1000000000 0 4 1 3 1 64
$$ 1 1.26551105106 
$$ 0 
$$ solvent 2 2 6 0 0 2 1 11 1 64
$$ 1 "CDCl3"
$$ 0 
$$ ss 7 1 32767 -32768 0 2 1 0 1 64
$$ 1 0 
$$ 0 
$$ spin 1 1 32000000 0 0.1 2 1 0 1 64
$$ 1 20 
$$ 0 
$$ sw 1 1 5 5 5 2 1 8203 1 64
$$ 1 3000.30003 
$$ 0 
$$ tn 2 2 4 0 0 2 1 8 1 64
$$ 1 "H1"
$$ 0 
$$ time_submitted 2 2 8 0 0 2 1 0 1 64
$$ 1 "20081216T160841"
$$ 0 
$$ time_processed 2 2 8 0 0 3 1 0 1 64
$$ 1 "20081216T161207"
$$ 0 
$$ time_complete 2 2 8 0 0 2 1 0 1 64
$$ 1 "20081216T160841"
$$ 0 
$$ th 1 1 1000000000 0 0 4 1 1 1 64
$$ 1 54 
$$ 0 
$$ time_plotted 2 2 8 0 0 3 1 0 1 64
$$ 1 "20081216T161211"
$$ 0 
$$ time_run 2 2 8 0 0 2 1 0 1 64
$$ 1 "20081216T160841"
$$ 0 
$$ time_saved 2 2 8 0 0 2 1 0 1 64
$$ 1 ""
$$ 0 
$$ time_svfdate 2 2 8 0 0 2 1 0 1 64
$$ 1 "20081216T160841"
$$ 0 
$$ time_submitted_local 2 2 8 0 0 2 1 0 1 64
$$ 1 "20081216T160841X04PM%%"
$$ 0 
$$ tin 2 2 1 0 0 2 1 2 1 64
$$ 1 "n"
$$ 3 "n" "w" "y" 
$$ tlt 1 1 1000000000 -1000000000 0 4 1 1 1 64
$$ 1 0 
$$ 0 
$$ trace 2 2 2 0 0 4 1 3 1 64
$$ 1 "f1"
$$ 2 "f1" "f2" 
$$ tpwr 7 1 17 17 17 2 1 8194 1 64
$$ 1 62 
$$ 0 
$$ tof 5 1 7 7 7 2 1 8202 1 64
$$ 1 -180.88780508 
$$ 0 
$$ vp 7 1 500 -500 0.1 4 1 3 1 64
$$ 1 0 
$$ 0 
$$ vloc_ 2 2 8 0 0 2 1 8 1 64
$$ 1 "A0"
$$ 0 
$$ vf 1 1 1000000000 0 0 4 1 3 1 64
$$ 1 150 
$$ 0 
$$ vo 1 1 500 -500 0 4 1 1 1 64
$$ 1 0 
$$ 0 
$$ vpfi 1 1 500 -500 0 4 1 0 1 64
$$ 1 0 
$$ 0 
$$ vpf 1 1 500 -500 0 4 1 0 1 64
$$ 1 0 
$$ 0 
$$ vproto_ 2 2 8 0 0 2 1 0 1 64
$$ 1 ""
$$ 0 
$$ xy 7 1 19 19 19 2 1 8192 1 64
$$ 1 -388 
$$ 0 
$$ wexp 2 2 6 0 0 3 1 3 1 64
$$ 1 "AutoLIST('PROTON','glidewexp')"
$$ 0 
$$ wc 1 1 2 2 2 4 1 8203 1 64
$$ 1 250 
$$ 0 
$$ vtc 1 1 255 0 1 2 1 2 1 64
$$ 1 25 
$$ 0 
$$ vs2d 1 1 1000000000 1e-06 0 4 1 3 1 64
$$ 1 200 
$$ 0 
$$ vs 1 1 1000000000 1e-06 0 4 1 3 1 64
$$ 1 328.784212168 
$$ 0 
$$ vsproj 1 1 1000000000 1e-06 0 4 1 3 1 64
$$ 1 200 
$$ 0 
$$ vzone_ 7 1 15 1 0 2 1 0 1 64
$$ 1 1 
$$ 0 
$$ vtwait 3 1 14 14 14 2 1 8194 1 64
$$ 1 300 
$$ 0 
$$ wbs 2 2 6 0 0 3 1 3 1 64
$$ 1 ""
$$ 0 
$$ wdone 2 2 8 0 0 3 1 0 1 64
$$ 1 "acqdone"
$$ 0 
$$ wc2 1 1 4 4 4 4 1 8195 1 64
$$ 1 155 
$$ 0 
$$ werr 2 2 6 0 0 3 1 3 1 64
$$ 1 ""
$$ 0 
$$ wshim 4 2 4 0 0 2 1 1 1 64
$$ 1 "n"
$$ 15 "e" "f" "g" "n" "s" "0" "1" "2" "3" "4" "5" "6" "7" "8" "9" 
$$ wp 1 1 5000000 0 0 4 1 11 1 64
$$ 1 2387.12676053 
$$ 0 
$$ wf1 1 1 9.99999984307e+17 -9.99999984307e+17 0 4 1 0 1 64
$$ 1 1.998 
$$ 0 
$$ wf 1 1 8190 0 1e-07 4 1 3 1 64
$$ 1 1.9981335 
$$ 0 
$$ wnt 2 2 6 0 0 3 1 3 1 64
$$ 1 ""
$$ 0 
$$ wp1 1 1 100000 0 0 4 1 3 1 64
$$ 1 49.9999961853 
$$ 0 
$$ x1 7 1 19 19 19 2 1 8192 1 64
$$ 1 -144 
$$ 0 
$$ wtfile1 2 2 15 0 0 3 2 1 1 64
$$ 1 ""
$$ 0 
$$ wtfile 2 2 15 0 0 3 1 1 1 64
$$ 1 ""
$$ 0 
$$ x3 7 1 19 19 19 2 1 8192 1 64
$$ 1 84 
$$ 0 
$$ x2y2 7 1 19 19 19 2 1 8192 1 64
$$ 1 220 
$$ 0 
$$ x4 7 1 19 19 19 2 1 8192 1 64
$$ 1 0 
$$ 0 
$$ z3x3 7 1 19 19 19 2 1 8192 1 64
$$ 1 0 
$$ 0 
$$ z2x3 7 1 19 19 19 2 1 8192 1 64
$$ 1 0 
$$ 0 
$$ yz2 7 1 19 19 19 2 1 8192 1 64
$$ 1 0 
$$ 0 
$$ y3 7 1 19 19 19 2 1 8192 1 64
$$ 1 8 
$$ 0 
$$ xz2 7 1 19 19 19 2 1 8192 1 64
$$ 1 0 
$$ 0 
$$ xz 7 1 19 19 19 2 1 8192 1 64
$$ 1 40 
$$ 0 
$$ y1 7 1 19 19 19 2 1 8192 1 64
$$ 1 -756 
$$ 0 
$$ yz 7 1 19 19 19 2 1 8192 1 64
$$ 1 -296 
$$ 0 
$$ y4 7 1 19 19 19 2 1 8192 1 64
$$ 1 0 
$$ 0 
$$ z2 7 1 19 19 19 2 1 8192 1 64
$$ 1 -1476 
$$ 0 
$$ z1 7 1 19 19 19 2 1 8192 1 64
$$ 1 360 
$$ 0 
$$ z0_ 1 1 19 19 19 2 1 8208 1 64
$$ 1 260 
$$ 0 
$$ z1c 7 1 19 19 19 2 1 8192 1 64
$$ 1 -319 
$$ 0 
$$ z2x2y2 7 1 19 19 19 2 1 8192 1 64
$$ 1 0 
$$ 0 
$$ z2c 7 1 19 19 19 2 1 8192 1 64
$$ 1 -84 
$$ 0 
$$ z3c 7 1 19 19 19 2 1 8192 1 64
$$ 1 0 
$$ 0 
$$ z2y3 7 1 19 19 19 2 1 8192 1 64
$$ 1 0 
$$ 0 
$$ z2xy 7 1 19 19 19 2 1 8192 1 64
$$ 1 0 
$$ 0 
$$ z3 7 1 19 19 19 2 1 8192 1 64
$$ 1 110 
$$ 0 
$$ z3x2y2 7 1 19 19 19 2 1 8192 1 64
$$ 1 0 
$$ 0 
$$ z3x 7 1 19 19 19 2 1 8192 1 64
$$ 1 0 
$$ 0 
$$ z4xy 7 1 19 19 19 2 1 8192 1 64
$$ 1 0 
$$ 0 
$$ z4 7 1 19 19 19 2 1 8192 1 64
$$ 1 178 
$$ 0 
$$ z3y 7 1 19 19 19 2 1 8192 1 64
$$ 1 0 
$$ 0 
$$ z3xy 7 1 19 19 19 2 1 8192 1 64
$$ 1 0 
$$ 0 
$$ z3y3 7 1 19 19 19 2 1 8192 1 64
$$ 1 0 
$$ 0 
$$ z4x 7 1 19 19 19 2 1 8192 1 64
$$ 1 0 
$$ 0 
$$ z4c 7 1 19 19 19 2 1 8192 1 64
$$ 1 0 
$$ 0 
$$ z4x2y2 7 1 19 19 19 2 1 8192 1 64
$$ 1 0 
$$ 0 
$$ z7 7 1 19 19 19 2 1 8192 1 64
$$ 1 0 
$$ 0 
$$ z5y 7 1 19 19 19 2 1 8192 1 64
$$ 1 0 
$$ 0 
$$ z5 7 1 19 19 19 2 1 8192 1 64
$$ 1 48 
$$ 0 
$$ z4y 7 1 19 19 19 2 1 8192 1 64
$$ 1 0 
$$ 0 
$$ z5x 7 1 19 19 19 2 1 8192 1 64
$$ 1 0 
$$ 0 
$$ z6 7 1 19 19 19 2 1 8192 1 64
$$ 1 0 
$$ 0 
$$ zx2y2 7 1 19 19 19 2 1 8192 1 64
$$ 1 0 
$$ 0 
$$ z8 7 1 19 19 19 2 1 8192 1 64
$$ 1 0 
$$ 0 
$$ zxy 7 1 19 19 19 2 1 8192 1 64
$$ 1 0 
$$ 0 
$$ zx3 7 1 19 19 19 2 1 8192 1 64
$$ 1 0 
$$ 0 
$$ zy3 7 1 19 19 19 2 1 8192 1 64
$$ 1 0 
$$ 0 
$$ 
##$PARAMETERFILE=	(text, ASCII, C:/Users/tamunro/Thomas's%20folders/Thomas's%20stuff/data%20backups/McLean/NMR/7tm/7tm133Bauto.fid/text, 0)
$$ 7tm133B autoshim
$$ 
##XUNITS=	HZ
##YUNITS=	ARBITRARY UNITS
##FIRSTX=	2850.2868499755859375
##LASTX=	-150.0131988525390625
##XFACTOR=	-0.18313495994800249589
##YFACTOR=	0.13154588623046875595
##NPOINTS=	16384
##XYDATA=	(X++(Y..Y))
-15563A4Ql8k0L0K8%k7ML2k1oM1m4l3N4j7m7J1j0RM1J1J0k3k8K4j5qL5m3pO9k2j6L8k2j9K0
-15525A3J8Lm6j4L2l6j8O6K8l5n1oM7lmL9k9m0J6MJ6J3j2M1J3o1qK2j1KLnLMnl5%P2J5n1J0
-15484A0Ql9j6KL1N0k4l5K3j9l5K5J7QLl9L0O2n3l0N2l9n3P0L7o1qN2pl3J7J2k9pL2K0k8q
-15446bK9m0m9O2J8m5L0om7N4L3m5oJ4RJ4jqj1kql1L1J8m6N7N0j05j1O7m3PN3m0j4M3J5k0
-15408B4n2j0O1Rm1L%m2J1O4qm4K4J8k8lJ1j4mK7J8k2kK2j8j5lnM4Lo0L2L2m5J8Ln8K5L6n
-15368FK7km0j3J1K4J1oml0mL1k9k1N2Ql9QK7j2k6J1K9J0rk5k1OQRPj1nMJ2K0k3j0M0qk3J7
-15326A7j0QK6n3l4K6j6PN6J4l0m4JN5j0m0L5Km3K6K3k0mlJ4K2m4k0M8j0k8J7KK2K5l5oml3
-15287d1N1M2n2jK1l1QJ8k3qRK4K7l2j3M8k0n3M6K9n6J3L2n7oN1KOk6n6K9J9j8K8j5qM6m7
-15249a4qP6m7k4O0l9j8L8qJ7k5o2M5J0m6L3jl9M6L7k8m3j8K5K1K1J1n3rM2k8oN6Rj9l2k0
-15212d0M7K2j9J3pk1Jj5NK0LK7ll3Qk2k7N2Rj1L9m8m6O9Lk2N0l5m7O0J3n2k7J2P4Nr9K0O6
-15173D4q2m2Q5L4l1j1LQJj5lJ9J8j9n5k1M2K6JK8Nm4k2kQM4Pl8LL6J4l8m2J4J3jJ5k6NO1
-15133D2l2k0M5m4j4N3l0KK4k6M1op1N2K5l3L8m6m5P9j8n0N4Ok3Qj5QJ2k8qJ8Rj0rK1j5l5
-15095d1L2K9QQm1l1J0rJ1J0k9J0L0J0K7Jj9%rNL2j2m7j6K3K0j6rK5j1m0K5M8k7k0L6nk5K6
-15056A9pm7JL8L0j4l1K2Po0j5N8M1j0j8L6J2p7k0O2jk4J7j2l0qk5k1M6O5Jl5pK0Rl4l6K3
-15018b5L3qjJ3j4j8Kp%J4rJ4L2n2k8Q5J0m6L9Ll7K2nk4RlJ2Kl7J1J5rL0om2K5K3l9k8K8K9
-14977A3l9k3N0K0nJ5j2k2j2%K7K4L7J2o5j4J0n6pMj6O8%p0O1O7m0m2kK9j1j8M4k2l3N3k3
-14940Bl6M4poOl9K0Kl9N2L0jLq5qP0m7QP5l0%J3n1J7K9j2lk8LJ8m0K6N9m5l6M8L0l1k8J7
-14900@J3%Qk1j1J1j1K2J0n1J9N5k1k7j3k0%MJ3MoK7Ll2MjJ1M2j7l1K7K1j3qK8J9l3KK8k7
-14860B8k6j4LN2k0o0M2K6l9rMNpj2K6mj1N0mn0mNJ0j1m9QM4M4L4n6l0L4k7J8N4n7RM6q3j1
-14820d2O0k2OJ1l4J5j5j6P1op4pJ2L6L3k6J1Rn6K8N3m7j3K5j4K0J7l6J5L2j1Mj3l2K2J3m2
-14783a3k5J2J6JJ8L2m3m9M9Qm9K0J8j6K3Oj8nk4J0M0k0j2M8K3k0k3NOm6qO4Mm9j9JK5K0r
-14744ALj9l7J9J3PL8rKM3m3k0N6l3l6L2l2k0L5jK2%o2M2P4m4m2llJ7j1k0L0J8ROk1pj6k3
-14704c5K9mk9M5K3k2Rl5k8N3ml1L3nk3L4jk7K3N6K5n2n1K0nj3M9j1m1L8qm9L4M1J3j5o5o
-14666c5L6l4NN3l1k9J0k2J9M2j8j4Jk0K7M7pj6j2k5jJ1j6j5MNK1L8K2rl4m6j4N0M9j6l2n
-14628a1JJ0J2%J4J2j8k4k0kJ8PRj0m1L9N0l7J8M2n8k2K0qL2nn3K1J0qL0m4l7P6%q1rK8J3
-14589b6J5L6L4l6n2OJ0j3nL0L3l4l4K9%nL0j9l4K1K5ml5qK8j9J0O9rk5L8k5p9mO2J0n8J0
-14551b8M9l1mJ7n5K9Q0l7l5NmL1nj6L2m3qJ05l7q2O7pp0L4Kk6L9J4%Ol7mJ8j2K8Jm9N5P4
-14512I6n8m6K8nj9kl3j9M1Ll5K8M0j0kmj5J1Nqj2pL1J5j0L1l2o0P4L1q2PL9j3MmlN%M5op3
-14470b4J5L7k3k0j8J3K8KL4pm4M9J0n6J0j5j9M1j6kM9j7k2k0l7K5K0J7L8m1k4J9k9K3M0k6
-14434A0J4ln4OKjM5lj7J1j7LJ2n4k4O5L4n9m7L0L9K7Mk9kjjM9nl0L7m5o1N6Qk5%l4M1N6l2
-14393EJ3%m5L3K6k0k6m3M3K4p0M3M0o4J6Rj0Q1k6p7O3K1k6K7m3m4N9K1n1k0K9K7J8K0j5k6
-14357A2Jj5j4J1j0%J3LK8J0k6jj0k7J3L1L7J0n8k5M7nl5M3L4n1j7J8l1j1J0j6M3M5n6m0R
-14320c0nJ7J6k2LM8J4m7j1K3l3j6K4k0K2L5m3KN1pk1%L0Jo8K0O3m5j3K2k6J6J3j9K3k6o7
-14283g6%L3M8K1k4mkK4J3q0j5O0J6N8k0j13M6M3o6L3Ql9O2J1m5JnK8Kn9L4J3p9K3N9k2qK1
-14245@K7jm0K3M9j1jk2n5J2Jm4N7M6q4JJ02k1m7L3j1k2J9onj9n0K3N5RLk6l6K0J6OM0J0n3
-14206bm9K4L3qK8Ro8K1P6j4j6Jk2Qqm1pL2L4j7k8J5k4oN2l3k1N5m1k4O9k5m8K0pK1M2l7j2
-14167a8P8J4p5k9J8NJ4j1j8M2j2n4L1RjN5k2m4kl0N2L6j03L5R1p3qK2o1N4O1n3kqk1P5Kq5
-14129c6K6N1j8oqk6OMj6J5QlL9Nn8mL0j6k6lJ4J7L5M0n2o2N6K2n0J7J1m0J7L9j8n4NN8l7
-14090a8n4P6M0n0JM1Rl2qL1m8n9N5J8l3K2Pj0K0J8J7qk5lj7LK4k3oK1j1MMrNj9J1J7o8OR3
-14049D2jk6rj9K9ll3L6Kl5J5lkL1Jj4k5l3MkJ6L8l0LO7k4l3K4l7j3P5K1l3j0Lmn2l7L7J3
-14009b1K4P5m0o4P3lj19QO5j9j5J3OK2K5ok7MJ6n0j7O6j1m7N9M9j7j4m5l0L3mJ8R1k7q4N6
-13972D3J2j10K9R4m1k6M4k7m5K6M9j7m9L3K3o6J9N6o1k2L7l9pN1mk3J2J9j7m1J4L0j9j5N
-13937c3J9J4j6L7O4n6p1K4K6Jj3l3KK8J7J6k1n8jO0K1l4j5K5K9pl5KK2k4oM8J7k4k6j8Lm
-13899b0J2N0J0l7j9J7L3l1n8L7J8p6jQ0K5j7nrj6jkj2J3Mk0J0lpK8k5m0K5J2L9M5n8j6O2
-13861D7J4Nj4m4l1o3J1Q9j2PO7n0m7K4qnnj5J2oK2L8l9k8K5J7K0k0l7%J1L1kl5K1rl0M4O
-13822A1ML3m1J6K0q2J7L4l6M1k3l3R1o5p1J31jo2O7nm4k8m0O6K5q0K4N0j2Om4o4K7N9L0M
-13786B5J2Ql2j5%j8J9j1m8N2M9n9j3N8%k4L2Mo4LN0m2m0L2OKJ4J4M3j0m7J5%pM6qn4k4rJ9
-13746b2Lk4M9L5n9%M8jJ3k1o7L4L6o6J6N1n2K5Q7m8m6J2l6LN4oj2kk7J7O1J3n0l9J1%j5K5
-13708@K7j6k8j0OkJ3K3k7j4L7j3m1JK0N7K2o4mM1j6nrl3K8J3m4L0O5n4q5K6N9L6K9m1m9K6
-13670Dj8l7N1Mj3O3k9p5L7L1NL0l0n3j7J3M4j0m3L3J0l0J8j3k7N5K9n2j2L8J2l9j6M2Nk9
-13634a9J8J5rOj3JL3k7k7J7k9LN9k2k2N4nl7K6J8l5l7J4L8k5l1M2K4l0KL9Nm7j7L6OjJ4k8
-13595Ik3QK9N3l4q0L8L2n2NK1k8K6N9k1p0j4L8QkPpJ1rk1K9l2n5R3L6j06RP1k3k9j1J7L8
-13557B0j9mN6mo0j8K7J2j6MMm0RN4j1j1K2k6k6K6J9Ok2l8K6M2l7m1J2L0M7jo5k5J0J9O6J2
-13519E9o1J9M2m1l8j3nL8Pn3PN9rm9J0N3K6k1l8k4LM3O0k0p8mL0l2mO8jq0%O5l2l8Q2Qr3
-13480e5K5O3k1qj3m1M0N9j3pJ0n0m7M3J7n1K8O3k4JL8l2k5Mj6K0L1m3m0lj2L7O3k4m8J5J3
-13443cMJ1l7j7M4%j7MON6J3r4j2O2l6p3K2J05N0m4Kqp7J7K9n1L9L2o3L2N5l0J0Lm5J3K5l2
-13405el5pL3M4k6n4L2O5j7m6j8l1j2M6K9PM6K6l6j2J4m5l2K4j4MM5l6j4N6l1k2O4nl7lj5
-13368a8Olk7K8K6j7lJ0nj6RJ6J2N0rq0K1M4k6Lk9k2O4lj1J9p6PO5m9K7N0p6j5K2MM0m1m6
-13329d9M8J9Mk2m0M4L8rl3q6K3P5j9K2km1N6k4m1O7n1k4Q7j6J0qj09K9J6o8N1K5J9M0p9K0
-13293b8M9p8Q7O6j21J2K9rN2p5l0P5o8qM2o1O8M2p2O9Mr3L8Lk7K9j3K6M4l4l4n0K1J02k8
-13258B9m3L6j6K6N2n8n1j7MP1K1l4J9%n1rN7Kr0j1O7J3J4%m3J1mqP3k3p8M7po4P7M1o8J9
-13220DM0o1m6K9K1JKrJ0K2j8j4K5rk7Mj3LM9J4r%n6k3Q3Nq7K5R4Nn3l0j0NL7J4n8J6R2m7
-13180C0o4P0Pm4K2k4m5J1j5jM3J6okJ2%l6J4L8j3rk3k8L7j0j9P1j2n6P9M1p4j0L3k3j8J8
-13143A0%jK6k4m2K8J5l9k6J9O0Nn7K3K6k7K8mm5L7J3j7L3lj1jk9J4Mm3J6kl1M1kl3N6L0m0
-13104Gk3k1%L7J5nJrj3L2M5k5m4mJ3Rl7l1M2Ol2K0ok1L7J9nMoj8l6K3O6k5k8L3k1k4Mk4K0
-13063b5M6K4J1m0l6JoL4J7m2kj1rM4l8lJ08m6q6N6jl5K6jJ2j5p7K8N6m7mL9LO1M8o8k5L6
-13025C3l3k3J1l5J4K9m6N5O6j16k3J05l9m4N5nk5J6J7K6J9kn1p3K2P2K5rn4l6L3J9J5pn1
-12990d0K9K2n8M3L3j02%R2qj4L3%m1l2K1L8OooK3K2o6n6M1K5mK0J4Oj1k4ONK2L6m2k8K6m3
-12951a8j0O6j1j2J5l8L1M3q2l3L5j4K4K9k4qqJ5M8j1k4PKJ1qqK1m2m0N4K9j9l8m6L1L2j8
-12914a9N0M3l5k3k4l8qK7N1j2n0K0J4j2K6K1J0m3p7M2N3m7j9mON6j2k1M7Klj2o0M3N5p2k6
-12877e1M9Kk5l0oJ6LJ6J2rJ0K1Ml5k4N0J7l5K1J2j9K5j2l9K8Pl6L8O3m6n7N8K0p9LM9l1k9
-12839c9K8J8j7mM3ro1KK4J5Lk2O5N4r3lM2q9J4R3k5k1oj9Ol9%M7l4pJ6k7M5K0l4N1Pl2M4
-12800E6l7p2N4N4k8k9K1L2l0j0J1n0NP0QJ0J0n4k7Ok3k7MK1j0k0L7N3J0k9l4J4K0k2mK3%
-12763A3j3J3L6rn3k7OL1L1QJm3k0P0k8p4Q9L8j01l8J8M2Po2N8M9q8L7N4q5K0L9n1M5K3p1
-12727c5JJ6jL8J3J0Mp4k3J05M7n5NK6l7K2M6p4m5N5K8Mnk9%Jj9JJ2K3j6n5MJ2j1K7qm5K0
-12688a2K2kL2Oo4l0M5qj4R9Rj08L3M7n5L5M4m4k2J2L6j9p4L8Mj06M9P8n2%J4nM3m2l4J01
-12652E6Lq8L6O0m6n3NNj9J0L0kl0j5J4KlK0j0k1K9K5Rql7J6L4k8k6NM3J4q2J7J14j4m6n2
-12614c3q8O9P9l0M3k7q9Q7K6q7K7J0j7K6l8L3O8r3k1J12km1j4o7J8R5n6q9P8O2n1J8O3n1
-12580B0q9J3Q6K7n4k2NjJ4k0j2M1j9k8M0j0l3J4MK5M2Lj2pL0J8n4J2O0l3j8J6l1j4ooJ4k3
-12542hML8l8pM3m4k0N6k2l8N0K8l5nJ3PJ5m5o0N2L6m4mj7m2K6K5K3J8o4kP2lkj0n0N2M7m2
-12503Col0m2L4J9L7N5n5k7M2l9j5M8j1MK3n4j0N5jJ1M1m5k2P0mn5K2K0l3kM5K8l1j7L6qm4
-12465D2K1O0N4O4O7jp4j7J8r0r3KKj4j5LL6k7k9M9k4n3K1mKL3k7j1J4k0qrOM0l0m8M3K3l3
-12426b7J5M8j9k9M8om5N8oq0M3K3l7%l7J9N9m1K1L6n9L5mp8J03O0p1J2l9k1Q5o5p5Q9L5m0
-12390A0l4K3J11kr1K8L1l1k4k6K2K0k1L0J8rK9j9k1Nm9PO4J4J6l2q0NJ1lM6NlL4k1k6J5J9
-12352G1J4l2MO3l9n5K1%M1K8r6m1Jj7R0K7j06JK1j9N5Lj9O1k0n6L6K4JJj8qk2J4N8k1k2J6
-12314F0m1J0L5p4k9N8J6oqj1J4K4L1rk1N0ko6J8J6j7K5jlJ8k0J0K2nL2k1p2K3L0k9LM2L4
-12276A36k4k5N3j0m4O3j4p2R4L8j11J3M9m9L9Q1n6q8j8M8O7l8p9L1K9k9LJ2L2L6j0N0K6j00
-12242A33JM8n8K8N4l4M6K1n5K8km0N3L1j9j7j8L3J7k8RJ1L7M0p2l4N4k0j6K3nN4N2l9j4L2
-12206C34J1J0L3N4K3k2K1O6J6j9K1J9K2R7L0q7L2P5k2Q0O4r8P0J95J0jJ07R2J11J58J83K80
-12174A965M48N99O31M97M00O02Q94P63L59L57P81Q69K33k13L49Q21Q9q92r50m17l16q65j184
-12151E820q83n97o17o20l35QJ7qJ89K95M67R02J327J505R89p1o78p07o23l91J26J010J778
-12128H903J631O99m04j212j445j382j151n99L5M30K65l77p21o65o44o20n75m23j67j60k12
-12107A206j03o9p5j08j22Pl2j31LJ8o3l6o1m7m5p3M5J9r9j0Jk4L8n0p9K5J8j0l2k3J9k5J3
-12074I5O2m7k9J6m3J4nn2N9Ro4L8J3m5JJ7J4j2PM3m1l2M4k2j4L2lK6Rn3QM2J0jk0m3l6L0
-12036B7N6rMK2lK1m7n3P4Lm0M7m8m2P1QJ3j3r3P1Q6r7k0P5L7L1k3j6M0pjL0j3J5M7j6m9k7
-11998A61k2j7mj3NK2j9JK3rQ0P5o2Knq3M4Km8R4j3l9R8n4l4J08n2n0L6l8j9k1J9Q2m6k4N8
-11961B38PP3J4o7N2qj5O6n8j0K0j03K1J5m2J16K9J8J03p6%Q8m4N7K1k6J23l4m2R4j5J08O7
-11928G90j18R1K3m9J63j6j7J01p2O8N3rK53K9J8K68L3K71K60j41L46K34m9M51Q4L19Q96K33
-11900D513J098J808J688M932Q842J2860J3793N33j2211o752l398r949q137k580k252j046
-11884C742k31p83J37q4k70O14J2j95O0n58k59q8n31j58j85l36L3j62j70L8j69k7Oj62kp6
-11858A96n1P2j38J4Q5j54N5Q1q8M7m8n1J04o8p2K7QJ02K1o5kq4j6N0o5J5L4j7K4r1m7P2n9
-11825a09J7Q6n6jK4OL8o8kM4q4O5M7j36M3M5q2Q1O9l1k7n2K2L7j2Nq6%J47l8m9J01j8m2L3
-11790A7l6q3j4J03M2q9J9P3RJ0n6l3L1o1j0L4j4N5l3n6R2l8m4Q4o0RQ5q5K7N3r6K5M7RL2
-11755D8j02k5R9l4j9rl8R1nq5M3JL5P0j01l9N1k4M9L2o6q%j6rj9L9K4mK1m0JN2n5j2N1l9
-11718d2mO4L6k4m4N1K0r1MKm1J06N2j04m4K0M9L1m4l3l3LO1l7j7N5n6pP5n2n7M5O7K9n6k9
-11682d5M4K9K1l2j1N6m6k5L7r1J7J35o5p6M2L4J0r0l2J02m6n2R0J5Jon9M3J5o0J0j5J8N5
-11648B3p8rQ9m8n6K2M7O0m5l8P4lm9oj4L1k3j06N5J32ml1lk4nMk4l1pM1M4k0rL0l6j3R7J4
-11610H1o4K4K2nPl7QL8o0pR5lj02l9N6kq3J8O1J9L3k3j6J5p8L5Q8j17j3Q1p2N1O1j09N0N0
-11574F3q4N5K6n3O0J5m3k9j7P9kj29J4N8rL5Pl5k0k6MJ7RNk4ppJ6P7l1n7N9m9o8Q5jl0O3
-11536B6nm8l8j2M6KKJ0o5K4P1k1J0j3l9N2qqN2n2NO3o4k6MpQ2k2n8P6l9q0P7N3lk9n4mj4
-11497e4K1Q6k5o9k4k1M6M7mK6K0Pl6n7O9Mj04O3K2p6Q0J7n2N6p8q9J25L2q2K0K8l1k1J6M
-11462c4l1K4Rm0N6M0o1LL8RL2j7n2J7L7k5o2JO7K7l9m9N0J08n9r6O7Jo5N6nq0N3P2k8l3K6
-11425A7L9l8o0K6L9j0LL5J5k8l2k7j1M1K1l3JK4J9K5n9q6M5P9j6j6K2l5j3O8j2l8P7l5j07
-11390f0P6K6p3P5Pj16M3O7m7j7Pk1oK2K2JJj1k1K5kk6M1qm0N6K1m2j2j2PjlO9j3q1M7K6m8
-11351b1K8K9j8k8m0K2K7k7lMJ9K5k6J8oj02M2P5p9K8Q1o2oK4o4J4N0j5K0N3N8R7O2j2m6m2
-11315A79j8n8p4J3j0q0J9N1m0rL2K2O2jp5K1J8p5l6NMJ8PNLnMl1K8R4o0p9Q2J7l6L3l6m0
-11277d6N0J8Mpk7L2J1l1K9j0n3Kk2j8O9K8n6k7J5NJ7N1J0l5J2On4j9Om0j0N1L8J8Mm1JJ00
-11239H1J3j19k5O7Npjn0KQ3K2m1j7l7k4O9L2o3k9J2Pj3m6K1N0k4N3O2r4j1Q2m4n5k9j9O3
-11203b4Lk8O1k8m9P6K8j2j1o3J2N2k2nj3k5L8%m3j2MO1L3n1K7M7o4l7L3Jk8MO1J3r0l6P5
-11166a2O2j0m2rPl9k1L9J1k5MJ6jRj1k5L7J4m2L9K5p9J3N3n7mN5k9k1M0K3j9m6nL5J7J3j5
-11128@n7j6N0O8Kq5k9N7K2j2j0j4oJ5N2J5p6l6L7K6L3nm2J1j7o2K6N2jrj6QL4k0k9M7O4J
-11090G8o4m4J8j6k2O6J5p7NN4Qjk2nM1k8o1KJ8J7j4k6P2L4o9K1K4p5k6J9M8O1m2l7Qn4J2
-11053f2P0Kkm5k8Q3nl8O4mj3Or0J0P9j8L1lr0mpL8R9j09p8J44Pm4N1o0rJ10n5q9N3L5j1L
-11015B1m3q2%Q0K3k8J3J6kQKk6l5J5K6l7J1M0l7L5O2q1j0M7q9%J01j8jK6n5jJ3l8N6P2n3
-10978C1n4K3M0rm8mK8%KKm1l6L0N9Om6j9nk6J0L5OJ6Ml4J5K3n3nN7l2l2O2Lo3QP1L2n3k8
-10938b5P6L1n7j7NQOn8J0Q3n1l3R3j2k4O4n7n9M3m6k1Q1l5k7J13J0q1K8M4l9l5J1Kj5K1K7
-10902F4l8l9J5j3l9K2M1J7K6ll2OJ3J1L6l7r0OM9kj8j4J1K7j3l0k9k8K9N8j1m5K6K4q7l8
-10866a25J21N3n5JKk0ql3N5O9j06m8R7j5l6P2L0l3k9J0M8j6o8j2L8K1m2j1R4K4n4K6J8m7
-10832B1m4j4O5L7q4k0P6J1m9l4K5K0m6KM1l7k8J3K1P2J8o2KL1j3k7l7jL6K1K1ll3QK6k5l9
-10795b9K2N4%j2No8m7O6K2l2K8M5J0k6m4rOj4j1PL5K0l1NQn0J7L9m6RL5o3K2R9o2p1O6Ol2
-10756b1O6J4m6N0K7p9k8J5k0K1K9l6kL7pJ1K6k0j1j3j6M0k1p1M2M1k4nm2J0R9j7m7L9pJ1
-10720D5M1l6prm8K8jl5L1k9JR4o0q3P3L7k5j7j7K7qm4L5L0JK1oLj5r1pJ04K2n4J0M5k6k0
-10682A0M7j9k5N8l7o0O7J9l0J8m9k8O6j4l5M8Pm3K1M6j5j2N0Rn2k7j3J0M3Mj9k0k0K1jk6
-10646aL7J0k4M2on7L1L4l9m1J3N9Mm4L3J5n6K5M4m6l0J3RJ3j2%K1m4qR5Qp3QK5QK0l4J0Q3
-10607A45m2q8K7J1k5L8L1Oro8pJ13K4q9J7P0l1j4J1r3m3R0L4k3Oj7J0N4k1n6L1N8j6k7M0
-10572A47Lp5pN8J0j2J1K7J9k0j7j3m5qK3k8MO1J3j7k9m4O1R4m3MR3j00j42O3M5j6M5j2j8
-10537A35N5j5m3nj9L7N4k0oK9J3l1l4Q5P7o6mM2q7n0N6M0L9K6n3m5O6P3l4j9j1n7J01J11
-10503D40j44o8J18M1%l5k1R9Ln0Q1J4oO4j9K9Q2j0N9Q7mK0L7Q7Q6l5O9J46RO9J37J18J81
-10470A684J05J90N01N23P27J304J467J145O23K23L31M57J46k22l47r5K69J72k33m18j99J46
-10448H499oo05j039j228j187r66q56p25m41k52j46q2j08o7k4p0l3j6j19j22n9o1k8nn2l4
-10422A68k4o0k6l6n5L9Pq7PN6J0Po7n8O4j1o4P6P5m7n0KMLLn4k4Q5J2l5N8k8l9R6m0q6O2
-10385e7l4m6P2j3KM3n9nK3n9LM4L5J3p0J3O3m4L9M3j17k1O1k4R%l3K7%mL9jJ2j1o7P2J09
-10348E7n7n6Kl8K8N6n9m8L1J0L6L3p6l7P9L7k5l2jN4qj9O2m4r3P0L5m8J8k3l4O4J1m5J6J6
-10312b8l4l6LOk5K2L5k6MJ4k1L6mo5O7O9p7j2P3l1n9L7L4j3j0j8NM6j6n6NK8K9L1oj9l9m0
-10274i1O6N4r0o0O4L6n1l4M7J8m4K1L3l3QJ7k8Nj0l9L3M6j7l3j2L3L4k1J4N7l4o9J0om2L7
-10238h1O7ll9j4L6J5m8QM9k1MN5k1o6l5J9M0j0nK0NO7J5j22PP0p2%N1o2J5M7l7L4K2l9M6
-10201A7kq1L0J1p2M2N2p1lQ4j7n0K8K9j0n6n7M4M7k3J4j6k6R5K8n5N7l3j35P3J12n6n2RK1
-10166b2J4l8mN5j1m6Lrl0J9M8nk7J5kj7K3j8m8N5O9l8m8J0J4Kj9k4L9N4k4k7M3Lp3k3N6K6
-10128em4QQ5oq5MJ9m0NL3K4K6m0j4O4p2r2R5K1o5N1j8m4P2n8o3J17qk2J02r5p2J43l3n5J15
-10092E3m7o5P4m0kR3r0j03P2N0j7OK8J0l3l7j7J9L3j2K1M4p2m8P7K2k8mJ3K1m6l2N0k9KR7
-10056F3l7m4L6o2kR6o1q8L5N2L4l3o1L2K4l1J7N7K5l8k5oq8l1J06K5m5L6M5l3r0MR3l4m4
-10021g3Q9Ml4N4j6m0J8j3k8n1l7Q6M7l6Rj1j1M4Ll0l0J2P9k4l7J08l7j38Q7Q8n0ql1n3K9
-9986c1L2M3M9l4k9J8j5KM7J8j3qk0m5j5L8K0l6k0M4mj06mJ02k8n1M2n3o7O8O2L1j9r2K5R0
-9950D1k2k1k1m9M2J5l9P2L7q8k8L1J7K0Lrnk0pJ0L0J9m3j4M2k9m3K5j1k0N0%o6K1O9l0m0
-9913f1N9L6j5J1j7k3M1K3j3k1n8oO4K5J0j3m8L5N3k2%j9l4L0m4n4J29N0j26j0N3k2kk2m5
-9878e6M3L7l3k6j1K4L1o5n8O4M2k1QRKNl1mL5k5j6N1qn3L4Q4lj08j7J15j2j06L8M3l8K5J1
-9841A0k5M1Mm1J3qk1L1j4m9J5M2%l2K0N3k4j5M1l5m0N7K1m5k5oJ0K7M7L5m1k1N4k5q0KK3
-9804aj1J2K5mj4J8Rl1LPj7L6lq0J8P7J1j9k6Mjo9K0P8l8%O2n2m1L4J0j0l7MO2k3j9L5n2o
-9764b9Q1l7n3L8Nl2j3L0L3j6jkm4M1N4o4n1QK4O3K7m2m0NL5j8j1N9k4m5L1o2m3J00K8kL6
-9727F9n4j9M2l2pN5J0o7o2O8O5p2k4K0k4K8j7l8P0Nj8O8l9o2L5j2K4N5m8qKo3L9M5o3j5J7
-9690b7j7K6N9L8l3q2k1J0k6J4M1k1l2L1K3n5k8N6K6%N2Pm8M3P5n1n8L2l1n9O3L9o9k0Qk0
-9654e5K9N1j0n6j4N5jm6K9J1m2J6J4k8MKlM0L6j3l5RL7k2m3J6L9%n5l1N2J1m8M3M7q2m2Q4
-9616aJ3o3KJ2rN0N3K0kp2k9N6j5k7L6OLk2n9M2N7j5lm2%J09k8r6O7P3k9k2J8j3q7rQ6k1m0
-9577aK7l8k0L7mOj2j5N4j7k9P0j8o7J4J0L7K4n2JLl2J6k7k1M6l7pQ8k2k0P1l0o9J4K5kl4
-9539c1kP8K2n1j0ql9%J2%J7Oj1K2J5k1jJ8ok4OM1j9o9N0O4p5j7P1l0k9K8jL5Lq9K4P2n7p
-9499a3L7p3LR3l3l8L6j3jJ0l9L9M0o1J3L1m0M0J2q7J7N5k2l6k4N2M8n8pL0k6K6Ll8K9l9l0
-9462f4J14j7r9N4K0m7K2Kl0J6L0j2l0M1M7l1nK8NL1Mn0k0LJ6J4k9j4J0mj9m4lN6J5j0NL2
-9424C7M4n6o7N4J0o0RK1J6K1k4OPn6j0M2M2K2l0j5j0m3J1J0j8L5j6l2M9jqJ4n6OK4n7O7N8
-9386D6j10JR7j9m4MK6nl1M6J0p7RQk2Q5K1o1K8k7p2N7M5rL5J0MJ6n8l8O0K3m3nJ0rJ8J9k6
-9347B2j5K0Jl6j2K9jk1J8%ON7rm3K0j3j7J6n8jQ7n0m7Q6km5L5j5o1JL6L2K0ql8k2N3J6q6
-9308d5KJ04%p2jL8Rj7j5pLL2J2k8J4K6k5K1N9k5o6m8k1N9M8m5J0O2j4k8nj1J3j2j2P0J6p1
-9270C0oK9Lk3n8L3R0p0o8P4nk8Q9j2q6N9N1m3J6Ok5M7Lk8O0k8j04L2K5n6L5M5l0j0K2J8j0
-9233G7lN1k1o1N6Rq4L0M6m2jL7J6j3m2j3jKN5K5j5L7J6m1j7K7L1k7m2J9J7JPnL7Qp0K0L6
-9194A62o2J4M7j8K2j7n5L9qo6O3R5jl2lNj8K5O7j9k0P3J3o2%M2%l2OL4k0l8JL7R7P3m8n3
-9156C43M1N3%J4N0j1%J40J15%M7Q8N0O3J32K27K72K94L62L39K97L35K58J47R0n3j65k37l58
-9127B933l24k57l36k86j48j37p5K0l6p1O2J20L1Q7K00J66K68M23L30L16M14K40M3M4l6k42
-9101C749l78l89l82l86l13k76k84j63j07j28J5N4q8m0O7Rk1pk0L0J03P4N2J45K03K30L34
-9074B083L73L85M38L46K09J30j1o6j36l82m33l56m10l13j84k39j89q7k9O4L6j2O5P8R6J78
-9048A634J86K15L24L85L15J83J71J42l9j33j82k87l24l97m25k91k85k83j00q7j64p7l3n3
-9024C95j1J3l1q8n5j2m2rk2j09nM6o6K4O3r0j5O9o4m7O6J1m4qJ2j3k9KJ8OK2K5k1m7qJ7j0
-8987e7LK8KK1J3n4RM4o9l5O5Qj1Jk8OJl0L1K6k0K5J0m4kL4Qj5k2jK5M2J0n7k9J6j1L0N1k3
-8947Ak2%pJ6l3k3R1J7p7PK4J0Mq3j4R3Oj0L1j7%J0m1k7jM3M0o3k2M7n2m1P1M0j8k3lj0k0
-8908e6P2M7r7k0M0m1M6L6r8j3L4j6N4No0N5N4m8n6oQ5P9l4l2nl8pL0nk1j1k3%R0N4q8l2O6
-8870D0kNN2k0j8J5l2j4J2k5j4K0K1qNN4jo7l4l2KO1oj4L5l5j5P5K2m0k7KL1j1k0K7j0l5j2
-8831a3KN5J1r2j9M4J6L0j2l6J3k3l0M1J4k1jL8M5m2m2L0k5qO1l3k7M0l8k6K1l4K1N0l0j7
-8795c7P%J6NRk9n3P1N2r2jO2n6l7N6L2k8n6K6R4J6n1l6j2K0Mk7NL6J2m0l9M2O6J9k1m4j1
-8757b0K1j1J1L6j9l2j6KK6jJ1N4Oj2j1n4J3N1n7l8P5K0r5l7Q7J1r3K8O7n0j9K6qRj0KN2l8
-8719a3m6M7j8j5O4j7k1N0k7n9J1J9J2JpJ9J1mj2k8L5P4k9n0M2K2m7qJ6m2k4N1J6k3L2K0l7
-8682A5rMj6nKJ3J7l8m1L5K9m3l2L3K3k2k1PL9J8k0K4K7m3J4K2q0K7Q5q6l4R9k7p0L1K0nM
-8644dj3nJ4j4m6K6P8n8p0J12L7j00K4N0l0M3N0q1o7P3O5o4k2O7k6q9j7M9M2l2j6L4m2pO0
-8609B1o3l8O1j2K3K0r3PN7l2K0L0J4L9o3n5N3npL6l1n1rN1L9o1LN9n5k0K4m1K9M4OL6o1m6
-8571g1R3j5o0M9k0m3N3M3J3ql1%K8J3j2J5J3p9pQ3m0OQ7o3RR4q1J2J21q3q5M2Ljj4m3Jk0
-8533Bj8K7mRL1m2k7M5K6k5j6K6J1l2J4L1m7l8N3L3m8j1L5l9m9J7NK1M6k8j5M4k5m3J2k1L
-8496c7N6l9o6M1L3NJ3o2j9R9km3O1Oj8J9q0j6J07m1o2Q4J4q2l3K6N9M1j4m8m6J4K2j0N0L5
-8460F7o4k1K5j4mkk0J1ol9L5O0l8l2M3nj5L4m2o7K3M4L4l0p9M9O9m8j4K2j4NJ8L3j2n5N4
-8423EL8n2M3j6j18N6R1j7Rj1l4jj8j1pJ2M1l7k3O4j4k6K7%L1mn9K4ml9M9jm5jJ6P4J1q5P
-8384b5Mj4O1k6j3P4n7k3P6o1m7K9k2L9J3o6L4M6k3qqMj9m8M8J2o8N9N3m6K1nn1P0J9j13N
-8347g6Q8oJ1Q1Qp1k2M4J8k3K5N7j3j5L4l4m7N0K3m4m9m7K8Q0k4m1M5lq0k6M8J1o1j3O8K4
-8311D8k1Oj4j3K3l0n0L5J8k6J5nl1J4J0K1N1rl7j3KL2j3k4N0k8n3P5%n7O7On8L2Mk2J1l4
-8273a8MM3o3o1M4K9j8Rpn7J4P6J1K0Jj07j8P4k5oN4J4L0Ol9l0m3L5N3n9OK9o8O7Q9r0l3Q
-8235b6l0P1Qp8M7Pj02K2J13K0q1m2O2L0k9jJq%QK1m0o2N5L5m5L4L4o3kO0k0k5O1J1r4m6J4
-8197h0ON0K0o2K7N8n3j4O1J0mk0o6qM2K5K7qk6L0J6m4j0K2lk0k8jL9Nj2M2J6l7K6L0p3l7
-8159e4M4k9j0R5rq3O1O8n3k0J3k7LK1k4k4PKkQRMj2k8J2M1j1k5K8K0j3KJj6k1lJ4OM9O1m4
-8118F1l7M7OK1K1j10m2Q1k0l3M4mNJ6m1K6N0m6j4M7j0l3J8K6k3j9J6k2J8Q5m6o8O2l7o6O9
-8082D8k6o1O6k0j5J09m4r4N9J2k7M3k7n8K2L8j7m6N2Q4o8m6O2k2k6N9K1j8m3m2N0M6k1K9
-8048G9M7l4p0QN8l6m6N0K4PJ2m7J3N4k7qJj4L3n5n6R3J7m2N3k0l8N1k5n3J9K0L8K4m6k5K1
-8011H0J3J7L4J1lK6j6n9L2M9KM8J5l6L0K7RLo8j4L6l3j7k7m1P9L5n8L7K0o7k2K3K5kj2Nl7
-7973A44pN6NL8M8o7j7N3l2n3MR1P7n5kM8n0M0Q1l4J0j5m7R1K8n1L9j0J2P5o5j4J14k5j5J38
-7937F33P7J5J00J52J45K04K91K02oj28j63j31j01j25p9kJ6K9KMN6L2O6J48P7Q5J90J32J29
-7908B050K18J94K08K25J61K48L24K53M05O18O60R57J428J843K689L805M448M326L198J759
-7888C0017J239O77j274l358m114l958l729l493k798j815j199q47n35m17l12j88k08k07j96
-7869C285k67k91k63k17k34l05j97o0j12j35j10j15n3k2n4n3m7L2J15Q3J35K44J66nj27j99
-7843A194j91j69j87j60o3%Lk5o6m1J4j3qK9k2qj0j07k9K7r2%Q6n7l2M5k6j3jrL6k6l5O5L
-7808A12o7JK4prJ1pn3kK6l8%L1k0RPk2J9j5k0O3K0l1j1l6J0M5j7jjl5O3N6o5nL0n7k3J4k3
-7768b4rj6JP3Qn1O3M5j06n0P1J1m6J2J8l3L7Q8n2p7O1K9o5lL5j5k8K1L3m3j6Q9mp4Mj9J6
-7731a6J00n5r5O6Rl7M6m1n9O3Mk6L7k2pL3k4O2O7j27l9R8j6nJ8o5M3M2r4K9O0o1M2O7n8m2
-7695cl4k8M2J3k1OJ7L2J2k1k2k7J0Mp0m8K9P6L8n0L5P3p3l2J0p9P4J07p7j2Jm9J09N3q6P
-7659A6m3q9M9M7K0L3l3k1J4k0JL4Jn6l8J9j1J1O1k7nO0m3k2N7rOK6k0ml6j6L4o9l9O5ML1
-7621a2K2o2M4L4p9J8J8n9K8Om8M4M0k7l8k6N2O9k7n5j8lK4K9okK6kl7mK6PKK7Ko6j5P3qo4
-7581f7K1J7QL9k8m1Qj2J4J7l0J5J7l0Jj1j8L9L8J5j3k7Pm6n6N5J3m4P2N2o9l3N0K8k5rRl8
-7543f2k8K5K3J0%NNj5Kl9o0N8K9o5K4nm1P7j0n2Q2pk8Q9j1k8L3l9lL1l6PQj5L6j4k8J7k1
-7504d6J6K7l8K8K2n7M0M5q8m8N1K3k3k1pJ7M3J1m5k3J9L5K1m9k3O1Jj4L7m3m4O1Qn8rL0L7
-7467cRj4J5K0j7j3mk2k0J8L9K8j2m3J1L9l2rL4l6lL3o0j7N8J1K4j3l5J03O4p2j3RkK4p0p4
-7429d5L7L3J6Jj0L9k0p3K1K5j5RmJ3J4k1J0m4o0Q5J9q0O0M2n6J3qj8N8k5o9K8L6%m4m3L6
-7392d0jm0N7M3j7Ll9k7M1rnM8j2nM5m0m6P9M2j10r9J7N4K5OK2K3l2l1M8Np7j6N0J8j1rJJ2
-7353b7L4M1j8m0PJ4nk9m1L1L6k3K6L1n2kK5n0j9N7L4l2o8kP3L0k1jPk0nL7J0k8Njj7J1rk1
-7313b2L0Jm9jM6K5Jok6j9L0om7K0L0l3l5LO2M4n1l1J6KK9J1j3J0k8K7M6j30o5R3OK5O6m3
-7275A8qLm1N2J1m1M8j1l1K8o3j6O7m4k1M9j6J1M2M%k5j1Om2ON6LJ6Op0l5K3Oj7j5N1P5l1
-7236D3o5J9K2k2j7j9K2O7l6o8O8L0p9kK8rK6%k3rl2K8N4j5j1j7j9L7l2m4R3M3n3j6j4J8M6
-7199D2k3k1J3lK5M3k5q2%Q9j1o7K9K5k0j4n0lL3k5J8K1k8M5J6n0J8OJ7P4m6n2N3j2JM9q8
-7162cp1O4J9jJ8l4nK9k6%K9l5j3L9j4l6J0L0J7l7l2M0Jk8K3j4OL8p4j5J27j1r7lJ5L7K3n1
-7124c5J2M0l6JK6rL5K0o4l4L1L5J8l6l7N7M6n9l3%l8L8P1l4k1M2mk3oPL6ro9l3L7L2l0KN7
-7085C3l0l0O2k0m6M3j2kP7k0n7Lk0J0M7l0j5M5k8m1O0L1k0N5Oo7M7J7q1M4M2o4K9J8o2J6
-7049D0K1pQn0LO6k8qJ4p2K1P1p1k1O1n2n0N3J0j0K6k5j7P4M6k6l3l7pK3RLk5j2L3k5rP6k1
-7010E2m2N0l2k3P7k0m3L9mj8k3m8L8O7j7k1J2jl5k6K7J6j3lk2lK3l0k2M5L5j4m5mK1k9K9
-6973gP8k2QP9m5r0OK1OJ4Mmoj5j2%lK2O0l5q8N7P5l2J3Qn9PM9K0l9p8M3R9j0non6J4Jm0L8
-6931G0J3%O6km0pj1O2N3n9J0P1mRJ9k3L0P6L5M0Q4M6K0J14J41J11K15K80K95M19L88K39K68
-6898C028K42R1J9r7k24k51l04l17k88l00k30j62j51l3Mj17q9on4n1L8K9p3o4M2M3J8J6m7
-6869G12N2J81M0N5K50K07K73M54L64L41L77J80J40J95Jj84k74l40l38l82l43j92j85j84r1
-6844A309k0P6M8n9P4K21K23L28M23L90L84L42K07J16O7o5k44l64m59m52l44l70l64j75j30
-6819A162j31rm1r9k3l3n5j9lJ5j9j2N7j2k7O7M7O7J13Q4J43J86K20L57L81L44L24K03J68
-6790C455J57rj32k25k97l03l98l92k80l05j98o2j32p1m7j61l3M2o6m6n1n5jo9m3K9n8m6q
-6761A95l2M5J6o0L0K1o4m9m8k8L3M8J9m1k8K7k9m0L6K1j3NRJj6m4l9L7Q8jn3J9K4j2pj5j1
-6724D4j6j7mn2k7N7K1J9K5n5oM2l2K0N2m9k5N5J8m6k5Rm1lR0k3n2P3j0n5L6j6j2N0k3l1M
-6687ej0K1J6%Km5j9Qj9O3P2n6m3J9j6m0RM5jk2K3%j8J9RLqj0M0qm5M0Rm2llK6oq5J2Rp6N1
-6644h4P6j1K8ok1M6j4l5oj0N3j4r9M8N0p0L7P9l2l5j3k0MLqL6L5n2l8O2kl7O0j0p9N4O0j8
-6606A7J7j9p9J2Q5K7l5k7l1m5MN6M5j2o2LM5l0J8P0p3o6R0J9q8J2Q4Nl3J6lm3lK4K8K5j9
-6569C4JJ9o2m7M3K7qj7j1K9K4j7m2k6M2L3k0KJ1K2M1k4l6ql3J0M6oj1j1mK0l6j4N9l5r5K3
-6531g7R5K3n5MK8n4K6Q1n5%Q2n5l8O5lj6M7K1o1n8N7L8r4l9M5J4J3J8kl6m8O1P4o0k3M7L
-6494F8POQM1J1M9Q1mN4R0m6l0Qp9n7n0q4J5K1m1J0j5l8L7k4n5Q5N2p6kK7o1k1M0L0K2m7q0
-6456d8M3O5l5j0L4k8k5M2M1j8l5J0%n0KL2m0j6M2j8j4K6k1K7O3p9p0M5oj7Ll3P6R4o5k4L6
-6419B9m6l8j8OO0k6l1M8m8K7J57o9j20Q2J4n3K3pNLr2k2P6K4j5l4j7N4K6k2jk7k3L1j1k8
-6383h3K7j9l4O7J9p6JL0k9K6N0j8k2j8jL0l2j8O3j7l0Q7J7o4j0l5rJ00M1m1k5l9rL2j2j1
-6347f2Rk4OM7Mk7%N2L8m6k9M3kl1J8Nj4J6Om6l9L5N3j5l9QLk8j5J9M5N5L2j1l3qJ7J1MKK0
-6306G9M9J9n2m9L2M8k6m7JJ3J4L8Nn7j6L8LK0P4k5o8N6J6o7M4L6o1J7L9m5n6m9j2K4%K1K8
-6269H4J2M6J4jL4m0jJ23Kn7Q9R7N3P3J4j5K2mn5n5oK6k1m9L8J11J8o4MJ0k5M2K7K2J19J19
-6233H06K24L62J40l5k9j97j96n2j46r2O8l7k7R7K5J0Q7R0J38J86J39J04J33J43J05J37K75
-6206B458L80M68N25M02J52p2j72j64k00k37j87j83j84j45k11k30j15j49k27j01qn3n4l1L4
-6181A696J56J20J7N4P2N8J76K80L39M04L03J31J01P2l3o4k0LP4J98J70R4J84J62mN5J81K28
-6153E207M05N05M49N26N91M33K11O9L4O9J22K04K70K30M6k14l89m37m19l57k43q3O1K19M14
-6128G923N95R20J274J401J622J781J440J066N69l38q34r09j090j019q26p26n83o47o50m46
-6108A0523m29k84n2R7N50Q07Q86J257J085O66P79Q24J007J380J610K338L254M766Q046J2153
-6088E1263J5452J2649O36q951q642q860j1941j0116o294m633l055k051j752j108r64p13k26
-6071A0694m66n05m14p03n51m27n75l84l62l89j33j73k42j46k17k05j58k06j26q4q0QM9J15
-6047D320J96J92J56J7j43k16k75l01l61l24j41k08k93j02r2j30Jo6j04K0k6p6p1r3J8L2o5
-6020A865M2Q7k6J1L2j12j52o3o7j01m7k4l7j9p2r9j3j4p7p3m7K1K9r1j02j1K3J2m7n6K3J4
-5988H09k8Jk3o6pL7l1o5K4M4o6o8N8O0m9j6Q6J0o4j3m8n1M5J3k2Mm8KO0m1j7K9q0n5M6L8
-5952E08K2k4m8J0jm2nM1K0k8J9L7m4j7Rm7Kj6n7Q5P5o0j9J2J0j0j04j6N4p2NR4m2l8K1%O4
-5915C98N5k0j7j5NJ0j6M6M6k8k5m3k3L5k9l0M1j4k8Nl8k9J0M6O1l8o4ql7M5J00p0o2N1nL4
-5879C49L4j00%N6o6L2O1q1K4N8q8J8O8p9j9M7k1L2K5p4k1J4j8M9K5p0NN1n2k6O3Nl1Prj8
-5843B50oJ2O4K7o1k8K5%n1o9M4J03l4l7N4k0lP2o5j16L5Q8K5l1m4j4j6k5L3N4l6p6M4Q4n1
-5808B31l3R9J2r0jK9m3j7O3L7m6l4K2L0J9k3m9RK9j4j4j9k4L4K5o0k3M6j3oQ7Pp1K9K1p3
-5772A76l8LKK3J3j1pM4O5l9l3O0m3p4O7L3o0m0K2Q1l8j15N2M7l5N2Jk2O0l2k7M5n0kL4o9
-5736A45M0O3o4M4Q5n1o8m5K5N1n3J3Q8l1j6J3p4J9Q0p2q9M8O4j9j6K9k8n4L6M4k1k4J4J7
-5702A93n7l7R9M6n9J2nn0L6kq0pN5N2l9r8Q3J52k3J8J28N2O2K9j35r7mp3n5L9On6j2L9k0
-5667A92n2kj4j2L3j2k5K8J9J7rn4MPk9K2J4K7O8n1o3L1l2nP1k7l3J2k2Qmk8J7k1oM5k9j9
-5629F6J7j4N3M1m5j3j6J3Q4l1q1RJ0J3j9n5O0O4p1o4K8N9j8m9Q3M6r8rM1j6Jm4m6M1K2QQ
-5592G8n1MM9j2k4%L0J1l4N9N4j08n3M1k9J0N4l6j9M5nk1K5%j8J4l1m9L4K7k0NjJ0Nk5L9n
-5554E3q3N8L9p8N0K2p1O2J5p1J7j2K3Q8m3k2L7o1k3K2pJ1l7QQ0n5l7M8n4OQ1n2l2M1oMKj6
-5516GRrK6N5l9k9N4J0l1pj0l0k6oLJ4K0j1k6mqQK9nLL8j6n0J2K9j0Lmk9N3M6n7J3M0q1k9
-5475d5M7j0K2L4o0l1M0K1nk8MN6jn8rJ7j5LM1Ql4nJ1qK9O7k4r4L4Q0r9o1J14Nn1O9J9l0m
-5436D9n2j1J6j3N2Om9N4j7q1M1J4rL7m2rL5o4nN2l1j4MK5P3l4o2M2J3j4Kj4J7l0m0O8ml8
-5398c3Q7rp6N5Mp8k0J0O6O3m3l1oj3M6J6m4K1K7l6k5J1L0nl9K2K9l2J8M5k7k0MqJ6j4n1K8
-5360a2M3l6j3L2j4k3Nj3J4N4l0q2L6O8n1l8O0L2k0j2j0J0K5J6k2n4MN1j6j0K1l0K4N5o5m1
-5324d2L3j8K9M1p8k8O5Mj8J0k3l7J5N1Kj3K4k9j6R0or0J7K6K1O2l7o3Qj2J9L9m5k8RqJ0j8
-5286c4qN2oj6L7rJK8l0j3k6o1N5P0j1K5l5r7L1N1l3J6N3J6J9po6k7M2Mk3N4K0q8rO8k3m7
-5248b7K5L5j6l7K3L5m4l3M3M4Ml7k2L5Qk8NQJ0j1m3K3J2o9L5J00l3n6pk9j5j0k8K1Q2O2o0
-5211Ej11L0Q5j6rK0%J4l2o1K4K9jK4J0K1L5k4l8r%Qk3j4M5Kl7NK1J1k7j6M8l1m2R7kr8O3
-5172FN1p7k9J2J8J9l1l1j0jL5nnM0m2j6P9l5o1N8M0L1J0p2nN5j2j3KPN1J0l9k2k5j8j8k8
-5134g1M7R0L7j9p1n3M8L9k9J4K2o1k2O2k2p6M7O8m1m5J1J4oNM6Pn5K2M9l9lJ4n7MK9m0L2
-5097cM3p2%Q3pk6j9o9J7P5l5l4O2On2J8J0o8mP1rj3Q1Rp2%j1m0O1L6n4J8L7l2kK2jkk2%L9
-5056D1k6n5K5N1jj9pj7k4K5N7Pm4l0qJPJ1Kj5J2L8kk3Qj3l2LJJL3PlOn7LJ23nj04K8M9k1
-5014C3pk4k4mk1K2N6K4j7r5o1P9K8m7J1J6L2K0o8K1P5o8k3Q1k5o3LL8L4m4m5M6K4j0J5Kq
-4977Foj3k3k9L2N2j9nno9jL5k5K0M2J4J7l2j2L5l2J5N7q7n8P6M0K9%p2j0K1k4j9k1N2R7n3
-4939B5o4O2k3q9L5P9po2mN4l4p8K5L9j6J0L2J1j0j6J0mn2l3K5O2M6j6k6K3mm3J7J1o5kP3
-4902ion0J6M1kl4LL0m0k4P4K9k1nm5%N7m8m4O3jm5L3L3k4m6k2K9M8Kk9L0L8m6NN0q5m2P7
-4863a0m9l5R5j1n0K8jJ6J5m1PJ9jJ3m3k5N0K1K5pp8J7M4n1NL3j1K0j2m2K2J1l2j2J8M1jo3
-4825g5l0M2N3qn8j2N1L7k3k7M2kp1L9N4l5K8Lo9N6L1q4K0L0l2M4qq7K4M5k5LK8j2n2rQ0N2
-4787D3m0o7kQ1J6p7kL3KM3qo4K2Om4R%oL4j2m3rJ8K8j6%N8j6m8K3KK8M9p8q1M8N9K5j9m6
-4747e1K7L9j1j5k0l2j5N6Q9m5p4N5j3r3K3N9K5ml8K5Nn3K4j7l7R2Oo6M7j7k7R3K2m2k4j4
-4711b1N6j6q8O0P0m1k3k2m6n1RJ15K5p8pj5J8Q4l1m0K2l6L3M4p4kL4l5J7K6J5K0o3l7L7j6
-4675e7k1OK4L5k2qJ0n2J4M8oN1nr5J7M9kpm7J8N8m0j9J4j1K3k1j0O3l2l0L0m8M3P5j22n8
-4638a35O9j5J4M7j6K2Pn7k3J6N2K2o9m3J7K9N2k0o6K5RnR1qj19M2P4p6j1Q3qm3j6k8M3R4
-4602E0mr7n6M7P2QqJ0k3l3J9K8l2l0O5L7o1QM0p0k2R9J5r2k0P4L8j7pj0NL0k3k7K8J2Qj8
-4564D3m6N0M5n6K3N0l2p%J3O0J5L2L9m6J6O4K1O6N6J08K25J73L87R08J469K142J630l59j150
-4534E939o05j014j519r08m20l63k17j62r9Kk7qJ7noq2o6L9n4q8L4j3p1k7k5L5R7M4pj9Rr
-4502D02j25q1M3j2m9j0j1J6Lk8Kk2j3M7j2rO4jn2qM7N6k3k1L2l6J0Q6m0k5Q7J4KP4N0L4K3
-4465E14M8J01N0O1J82K12K21K76L21L83M09L42K22J36O7j40k98k41k60l08j52m5n9rR5J82
-4439B310J99K47L77L70L14K76O1j25k08l78m40m15m19k80k18k69j45r0j25k5l5j07m8l4n4
-4414G39m0k4J7m9j23KO7k7n8k3LLJK8Ol0nL2Q7Q7J8L3M5L5J25J16N7J95L25L58M37N02N62
-4381C501N98M78K44k5k41l38m22m54l66k82j82q9o5N9K03K31L23M19L98L87K73N9q6k64l70
-4356C989l41m89n43k82k37l35k03j81k05m6p2j48Pj7j50k7M2p9r0l0k9k8m8o9j9Qm7l9L6
-4327C28M3Qn2q8j0K2k8JOk4Jk5k9J6j7LN0nmjm1j7j3L1Q4l8m8L4k5L0K7j19kM9o7O5N5q8
-4289A12L8J1q5O3jj11N3P8l6l5j2K9L2l6j1M3j0m9L0M4n8k5N2j6NN0p4m2R6L1k5K2K6J8O
-4254B13l1k8J6On2j0L2k6K1O0k9j2Lk7M7Kk8R7j4j08P5P4m1J0O7Q2K0m5L4P9Q0R9N7J09J85
-4219A017J66K35L23M32N61M52L26L02Q0r9j64l33l88l71l80k85k54j85j4j01j75jL9J4N7
-4194A254K4J1O9J69K62K75L84N19M49L60K91J17o1k55m17m40m08l50l29l26k19j60j46m2
-4170A031m4r7k8K2Rn1p3J6k3r0K3K2n0PKj3M0N1N4M2P0J54J32J50K30K61M69O23M78M48M43
-4139D308K02j5k02l64m17m77m05k85l25k42j30j76n6M8m5j1Pm0Q6J35R6K07K93L30M18M33
-4113C373M04L40J67%j57l48m16l68l89m35l80k52j20r0j65j48m0n2r4m3l8p4m3j8l9l7k1
-4086E17j2ql1n2k0Pk8n3l7J4N9Kn1j6j5%K3l8j2M2m7k9L5l2j1J5k9L0k3p4J05N0j41kN9o3
-4050A34L1Q1o3p7K0L2mj6j4KK7Lj8Rl6n1P2P4l4j0Ro1m5L1M4L2L4%l5j1lkM4j6q4J4K8n7
-4012H4lO7N3Qm5j7J1k6K4M8k2k5l0l9K6jk0Q4K6r2%M1o3l7P5N6m5o1j6J7L9J5j7L7K8o1j2
-3975A07L8l4J4O9n4o1M6K0kL8jk3J3J3J5J9J7K6kqQl9oQ7K3l4K1J0K0P3L0O9J76J12J19K95
-3939A214K57J02J15N8j26j86j69j33m9n8j04j8K7m2%J36J48J25K31K62J14O9M5j38j76j35
-3913A569k59k08m9j14q2K0p6k0J35N0J3R1J09J99K52J96J95O5j24q7j19k43j48j03j51j3
-3887A098K1o0N9J17O7J56J95J94K91K44M7q6j38j13j47j98n3P3J17K92L79L91M85L03o1j43
-3861C530j46l22m18k85j65k26j60M5j0p8J23K17K06K92L51L55K14l3r1j55l11k62k17k65
-3837B189j17k3r2j3Q6N7R1J61J77K09K87L97M42L48K27J07l9j11j39j80j65j36j13l5j4j1
-3811C590N8O0J03K39K52K68K55M0KL7k43l26j37j71j85q3l7O9M4j2J85K34J36J99J55P4N2
-3784D858j54k74k29k72k56k30k31q8n1j16ON3k4Ok6j12o3j8j06j66p4rq0j01l8L6J04O1K2
-3755B428P8pq6k3r6j88j44j39r8p8j82j23j4r9q4J1n2q9m1m4m1k7m9m1J6K6j3PK4k6j2K4
-3723H18J0N9N8l1L9J12Nj1Q8J24J26J29K39L78L55L77M40K06j07k18k75l32l86l50j63j20
-3697A570k27j77j09j24o2J6J0l4l8j1l5j0K6q1o0N4n4o9M2k8k4M7l4l9JJ5O6j8o7K3rmN6
-3664F12k1j0M6J0M6L5j9K8M1N5N9L7J10M3k3J72J42O0L09L05K09M74N59M16L97L39K08J27
-3636D766K28M04K70M6j02l87m95n04o84n43k48k81k90k33j98m3n9j43l1l5r5j8j9o8o6n9
-3610A113m9k7K5j6q0R2J34n3RJ06M2J08J21K1%k1L1M9p4jR4rK5Q3N8J66J62J07K79K93J83
-3579B971K91K61O0P6R5PM6J06K08M63N56N17N69L76J9n9p5j23o8j63k69k13l60n08l43k60
-3553D180l22k84k03j26j08j37q9m2n9p4r0r2j30j78j06p0j63j79r7m2p2p5L5K6p1K4Q8J6
-3525A560L8P7J00R6JJ5N6j8J6j1j19M1J18J2J63K45J21K27L32K15J20J00J50J35j2J2P6k8
-3497C838KJ20J61K84K79Q4L9L1k3N2K0j12o9r3k56k58k01k42k56k26j81j78k45k30j57j70
-3471B013j59j08j16q2j9m6p5k9m0j19q4K7j3r7l0qq9m8K1k8m1Jj3j9kk6pL1oj8J3nK7N8o1
-3436H03q4Q1P3o8%J10nq3N7R9k6j2N6L5Q6R5OP5J49O0M4J13J50J69J48J76K23J90K61L96
-3406C377M14N42P87R38J136J400J524J538J501J384J136P49L98P6m09q45j002j146j303j218
-3386A0977j073r99p48m61m12l55j92j76k75l22l32l57m24m60l89l39l44l09k80k86k06p0
-3364B168n7j25r1m3p9q3p7o8J4J6l6K4M3OM6O2R6J48N5J9J03J16J51J66J26K03K27J72K72
-3335C574K78J60J83J09o6m9r3k36j77j46k46j24O1L4R8K38J57J52K97J57m3mr9k93k97l06
-3309C319l72l30k69k61k42j50q7j46j34m4q7j07k1j0k8o0q8l9m4l3N5m9j29K3J5q6J2O4j4
-3280F58m5j1J4m4l9M1k4m6N5%l9K0j9K2O7l8jK2r6K3J02r6j09%%N0Qp3M6N5o1J2K1q2mN2
-3244D41k4j1K3K1J9o0o9K4Lj1L6ONLj4P1Nj26L1Q0p5j9J3m4O6N8l5J6m3o9O9M1m2k9k4M0
-3208C76J2j05J8J09l1l3L9rj4Oj0%OJ3j7o5J3N0p1o4O7M6l7j9K1K2K1Mm7m4M0L3o0k7M5K1
-3172C09M5N4n4m8J2p1m6Q6J9m9O2O4n8n1L7L2k3m8l1M7P0o1r8M0N6k1k6qK5Kn3L6O3m8j2
-3137B53J9n2J9O6k5k7Rjqk4MK1k3jK9j2j8KRJ1kMml2j6%L3O6j3n8J3K9Nj2j7K6K6mjm1MP8
-3095C35j5j1O4o8p6M6l4j9R0j8m7N6J6k7j2k0K0%m3M2N1l4k0k4l5O1P2l7m9K4O3K3m0j8R
-3060C25l1j6L2Jm7m5RO2K4j7J1%j8Qk3m1M7M5o5k3M7n6n4Q0Kr1L9O0j3M9K6o9MN7k2m4PJ6
-3022B76j6l4j1L4O2J4n0k4RK9P9K1o5k6OK4M3l1mQ2l0o4M8j2l6P2M2k1j4pM7M0qN5M0k6N0
-2985E94N8NL0RO7J49J5K0J85J06Q0J67N8P5J85O7N2J67J92K65K65K63M33L92J83J07o3k00
-2957C926k07m04m87k61j76j86r1m9k5M1P6J02J66J61k8j53n8q9k27k20k30j70j4j10j88l5
-2931A064kmM0n7o5K2l3m0L2Qk8nO3Q7K8P3J40N7N2J46J61K53L63K72K14K74K06J00O4m7j17
-2900C321m4l3n7%O8J25J27J18K13J86Rp3j54k41k52l25l05j32q1l5L2mJ17K06N3R5J91l2
-2872C093j87j39j47k10k51k17j75k11j75q3n9m8p8j08m8pMpp4o5l9n4JQk9J4k8q0%Mk0L4
-2840F19J0oJ9m4l4K9l5l2Q7N4o3j7Q3O3J3Kj3L4J15M5o1O0J91Q1J7J02Q2P0J19nr6n3j13
-2807A323q1J5j06j04J4r2o1J01K2k2L7j3j6J2mmn7o5j6n0l9k5o5j8m2m9J18N4r8K1M2l8P
-2774G01k8j3N1o6n1J01N6J0K2j1L1N3K3L7LkO7K9rR1J52J06R1J58J99J90J91J40J15K05K01
-2743B843R4O2O5P9Rj19o9o6j96j03m9j46l0k5j73mJ07LR0J24L%o1j76j53j43j65j28j08j27
-2713A438j22n8l3p5l2Ko3j0M5o6m2Q1%r9l9K1L0K1rML1oNQ6N6%P5Q7J3M2P3Q0J65J76J19
-2678A996J85K33J60J15M9n9k6L2j7L1J29J07J47K32J38L6N2J5r1j76j78j33j32q0J1k2j1
-2651B743P8j2j55j34r5j48j96j33o2r0j10j10j11l2j6q0j9Pp6l2N1J5j8L0M6l8pJ09oo0J15
-2620A454K9q4R9P8p6M7J39Q3P1P0J19J84J70J76K51L47L94L64L85L99L23L13K89J63J03M2
-2594E932k5L8M1j2J13J99J42K06L41L73L34K61J92J26L0k1j13k82k97k92l93k84j34j85l9
-2569F251K03K49M43P21R24J400J987K468K941K854J807L01j093j968k305k482k440k038j576
-2550H647j226r30o48m34l35k47j91j82p4n6j89j31O%PK3M1J05Q3O2J21J17J02J36J53J49
-2524E109J32J87L01L28L44L82L48L32L37K61K04K10J64O3mp6j97k48k84m55n44n04n73n99
-2500E218m90m37m11l75l32k27j55j37j87k85j69j4q9r8n9j07k6k4j34l5k0j09N3P4j39q2
-2474A204R7N1m5L6J24Lm6J28Q6o9M8J02J2J15J83L6j2Q7J46J42J13J24J99K27K20K65K69
-2447C845K44K97K69J38J44J16r9k04k21k89k02r6j82k17j62j23m9n6p4Q1P3o9O5J95J25J63
-2421C712K23K62L98M08M05N93O99P73J014J328J794K435L243M322N249N688N742N066L420
-2402D6774J190j160l139m607n580n633m953m211l358k492j883j308r16q04n70m14n02m99
-2384E935m76m89m11m09l95k73k99l52k57j79j49j43j80j75j25p8o4o8l5p3j41m5J9n4m2l8
-2358A004o9%k5o3M7nj07j1ok3O8j7o0P4j8j17J9Pr7k9K2j8l2J9N6jj6K8oL8R6m2q3M7M3k2
-2322G01m9n3L2M7k8nl4q6K9O3l1k0m0p3N0Q4j3KJ2l4j5OMkn6k6M2rqN5J2j9qj0M7O2j0l9
-2284E80m3j4L0JK5Q2N4K9rm1J5jk2J5o3n1N0o1q4O6L4k3l2r0j5O3RQpl1J8mj5J2m3j7M2j8
-2246D49mM7pj7rm9j1L9lk4K5K0l1KL1j9j3J6ML7K6l2RK3k9J5N4Mk8k7jK5KMK2KMK8J6ooJ4
-2204F02K9Rpk7l3L2M4l9n1l2m7jK0k0qj7nO3pn0M9J9j8M5jQM6p7m4P7nk3K7J0M4J6J5J14
-2166G57rj00L2k4o0O0m6r7L4l4n2N2m3q0L6J5nM5j7n7J8K1p0q1K7P0j7j9O3Jq7k4L4K4Ml2
-2130C39LM9l4o6K0O0L1l9m9J5k4l2P2L5k9J6%opm0L7L3o9qJ5l9K4K8J1M9k1j7O2l5o9M7N0
-2093D12j0jkl9j5K6k8RJ22K9j6O4l4o7qp6KP1o1J6Q9l7OL0l7N8N1k1L9Jj7Q4O0%K3O6Q6N
-2055H80rJ00O5lM3Nk2O6K7q1k8J6p9j07n0p4n1J6n3o1M1Nk1L0l5m6K9l8n0N3j7r8RL4n6k3
-2019D17M0%k4PL0Lo0l4K5k6l5K3m2q1OM0J6j0k5K3M5l2o4RO2K2j0%j5nK2j4l8k3J3O7j0p7
-1981B45M4P1o1q8rQ0L5p0M2Q9q1l1Q4k5m0K9qlJ7k3k3L5N9j2o0k9k0J2N5QMJ8m1rM6kl2q
-1943B98L4L4lM0M5l0K5M9j9K9K6n4k4j3j7L3K1nl0n7J4J5n6K3P8j0m3JM4J3m7J2M4l5j7J5
-1907D33l8PN9okP6J6q7rR6L4j1K6k5n2O2J03J8k4j6k5j0K7K6J6Qk9l0J6M4N7M9L1K6mK8J12
-1870A002L5j8P7L3j4Q4K7j2J08O2K4J07K5%Q7J1N0J64L9N7K28J46R2K08K32K52K70K12K88
-1841C876M21M14M21N04N70O77Q85J121J319J636K249L021L814M641N249N193M314K806R48
-1822D4079j109l097m510n097n073m635l837k968k282j697j221r27o72n22n47m86m02m45m04
-1803D148l49l97l44k90k87j93j91k29j23j27j81p8p0j22n4n6j18q0oK9k0q3k1J1n9l3Rp3
-1775F13p5L0L1k8k8j4rk8l6K2nr7k0L2q2n1N1Nl2m3n0J8K5k0L1N9lm2k5J0NNL2m6o9R1O2
-1738C19j30n1Q6k5p3M9L7n4l2%KJ4lJK1j1k1PQj3o1m5N6M0m6LP4K3o5m3M8J7n8j7K2J5Ln0
-1700D7k7P4N5l7n1K1N2m5o8J1jJ6O8j7n3mk2J3M6rJ2J2o9RR3k1o6K2K6j5l8l3N4K2r0N0J01
-1663A38j35m9J45j3k7O7o5m7K8n1L0J08j0o3l0N6O8n6k4M4k8kqo8K7M1qJ4m7l6M3MK6L8l1
-1628G9Qk1o6K6Nk2N6Jk5J1k7L3L6o8j1Qo8JP4N6Lm2NOm3K3L0j0K6l6o4K2kJ2P4l3m6N3Lj3
-1588E4L0k7j8Ro0k3N6J1lJ1k5J3M4l3l0L9jl9M6Q2l1p9j6j7nN3rl0M6ok8K9k9k5M2mJ2L7
-1550G6p0o2M7L5l2j2O3L1j9K6l7p0N6K5m5L5MoM5m3m3J3j6L7%n8O1L2n7J2rJ0N8n1j6O2k8
-1513E4j2Jm5J2LJ2O8m1n2K5m4j0P0K1Nj8k0L4q%K7n4oM8l6OL9k0K1L3NK5MJ0J6rN3L2l8L3
-1473B44Qp3KJ6l0j3n6l9O1K8k5j2l5k0J6lj1pj7J6L2pokm5j9M1J1j9J5L2K3mk0OJ6jj9m5
-1434C9j2M7Nm0pj5j9N6L4o2J1O2p0j6J31l5j28O0M5p0K1L2n5qM3K2jk1j8JK5Om0J3N6j5K3
-1397A00N8r8q7Q3L6n0PPjL0jJ6M4n7o3M6K2k2J4j3k0K3lj5OlL4L6m9l6K9ol8%J3j8k1L2N2
-1358H7Kk8qLlpRN1K6p6n7N1km9P1M6q5j9M3JLj6k4Lk7OM7k7l4OKOm0j5R3J6m4M5k0n9O3K8
-1316F8o8rL6j1l2L3M6n3l4K4k2LM2J1M6J0r0k8K2j9MJ5kJ4J3KRjk4nO1K1q2j9M7j1Nko8J8
-1276c0Q9oo2l3qOL7N4nl5J3jpK9k2n2J1L7K2k3m7kQQL6j7l1K9Op%k2M2M4p3l8K5l1k2J0J6
-1235e2M9j5p0J4M9M1M6k1l8MqJ%l5lJ5KK4lJ8Q1l3q9K9K6j8Pk1JM7k5o8nP4L6q8PJ17n7o5
-1195b6O5m2l9N6m4J3Q7p9l5J02mn1lj1j4k4K6O0l8k1M2l7%P0j9l2J2j1j7k3K5N9n2l3Q7j9
-1159C0p6M2J2n0K0L5rj8JJ6j7j7N5J2n4J5K8l9j5J9K0M1j8m6L4On9J6M3k7k6J1K0nl4kJ9
-1122a7%K9J7k9%ml3J9L9J3j5o1qP8Mm4L0J4k7K6J0m2lJ6qK3L5k4o1k2Q0P9q3j13J7L6J9N0
-1084D0pm3K1K8j7qkj2J0J9k5k4om8JQ4%l9K9RQJ1m7J0mr4M8R4n4j0J1n4L1K9jP4k9r5M8K1
-1044Go0K8M2l3jO3Jm2L0k2p9N4K5n8O6J3r2M5Oo0J03N3q0qrl1L2J6j8k9NN4j3j5P0j8o5L9
-1006A9K2m9j4L1J7k4J0L2m4m1J7J9L3j8m8L8j8p0R4N7j18k2R0J7m1k9QM6N1j5q8k0N9OOJ9
-970C2n7k1M0j7QL3k8J2L3j6L6Lp2L4L1j05j4N4m9MP3jlJ2k0J6Oj7J4l5j7N6m8l9J00j3p3
-933d8M6j2l0O9pm8J5k1jO3nl2K2Nk4pj2k7J6L5k6j5K9LK4L7k6QL0m0lL1j8Mjl5mplK4k5j5
-891c1M4j0l4K3Rl1jM1K5k2k9j4jqJN9L3n7qM7Kqm2k8N7l7n4J23K7j12K6M9k7J4J6qj9k1K0
-852A4lj8M3j2o8OL3J3j4rN8Pm3L7j0n2L0MMM6n8m5L8j4J8L7p4LQ7m7o5N2M8k0l2KK0oj0J1
-812A1Jj6pRrk4J4M6J3m1k4K0k0l5K8K5NK0k7k6M9L5kj3l7lJ0k2J5K3j8RJ9qjMj8l6kN0Om0
-770a7J5L4j2j7K2Mp1l2O0ml4M1oj5P4Jq0%L8J9pl5J9L7l3j6K3j0mJ3mJ3km8jM1j3k5J4kj9
-729c9K9M1k6m3K1K0j8MONJ6k6lL7m6k3O1m5m5Q0J6k0N1ml9nj6j6j1K4P9Ko6J1K9j1%rj5R
-689A5Lj6KK6j5m8K4O1j0l1Lrl3k3J4L0J1j0j5J8L3J0pl4l1J4j6j0P0Nn5K5J1k6K4OkK6rN
-649C6K4l7m7rK9L6l0l5K7%l7qJ5L1K0j6k1J2K8j0l7J8K6j2J2%k8L7K7p2j4Q3pn5K9jn4L5
-611eM4j5Ll2k0N3l8o1O8J9l3L9j0n3J7L9K3k8l4M8Jn8M1J4o9K0J7n1L3M4m5kM0j6j6K3J6
-574A6Pj7l4J1Ln5RP3J7J0J3n4k2M9J5j1kj7j1%NK7Rj5rk6j0K3k0LM9n7o1P6L4l6jk5J5P0
-534E1m3n1N9K3nJ6k1qj3l9K4j0p1N9J00l7o5j0JqoK8L1j2%QmK1kk6L4qq1J6M6k9LJ2rM4p
-493A1n8L7N0qj7n4j0N8j%K2n5k8K6JJ8lk4M7K1m4kK1QKj1pj2%QrN0L8p2k3K6lL6rl7N3k7
-451A9p3N3L0kJ8o1k9L3lK7Ql2J7k1k1N7JjL7l5j8Rj4K5OjL5l6pRj20J9J70k7q3K3k6l6L9
-412a1M9j2q3J3R4m9n9O3lk8O2lp2K8O7k6m6J6Pk5QJ2k0j4lJ0L8Kn3lM6pj4L2j6l1L8lm8M5
-372AM6n8k7N2K9j6j6j1j2MJ7lj1J0J6nj5l0k9L1N9%l4J0M5pm9J9N6m3o9jKJ0K6j5oJj9O5
-332B3P4o7o1M6J9n6l1L3J7j5K2J8k8j5pJ5M8pl4kl6m4L2O8J1l4L0L5p4k2R2K0l9jJ%nk4k6
-293b4j0N1N4l2l9%J3J3m3n2QJ7L8L4k2OKl8L5L0n2j0K0j5j5NM3J0m4KRj8J9KrNj9K5K3l8
-253a6K8L0o4jM4k1j8LOL4Lm4nN0Jl5M1J6o3OOl9O3L4p6%K0m3J0N2K6k9n0L8M5m7rL5j3j9
-213aJ2J8qj5Mj4LL1k7mM0l9qN8l5m9K6J1pnj1QK9M3Mm3j6jKJ3k6pL1k8qN3j1k3K6Ll0l5J8
-170a8N3k5l4K3k6j5N8Ql5RK0rnM2J6o4k5L6%rooL8Ml6L5J7o2J5P2j4m2K0M0Qj7nOrQM4J1
-128A21oJ0m1m1M0J4k1L8K1k7NL3L6M3O4Q9P0J05K42K77J69j9j90j90j74k65j93k3k8q8o3
-97HK0N1l7m2N4L1pJl4k6llM4J1n3j8k7LO2l6l2Q3j8o5L8k1n3L2QNK7l3qN4J8ok2k3K1j7n9
-56g2K0M8J1Oj5k6RRMJ6j0k7NK2Mj1mJ1nj0L3Po8j8P0L3rjj4j5pj4LNpQJjOpJ3Pm8j7K7K1
-10gM6Qm7K%rL1k0j6O0j9o0K2K8J6k4p5K3N7l3KL0k1JJ4j5j5J2L8j5l6L8kl6N6Kn7N2K0o5
29a4J5L9l8m1MJ2j9RL7k2j7L7K%J4j7J1nn9J9M3j9PKl6K6K9l6oK3%J5K2j0j0Jjql9pO3K0l4
72A2j2l7j6N5J2j5NpL7J1q8MO2l4kL3j5LLoJ0j9%Mj7O1K6r3j6L6j8%RL1M1m2k3J1l3J9K6m5
114b7J2K9l3rJ1J0K1MJ6k1o5K1M4j4J4jl1L9Ro3J0N3j1k7j3qK2Pm6MN6j3l5J7lk2L6M5l6n4
154e2M3N4m2j3L8j0NK5l0j7Qj1moqpjM2J7m0KJ7J1K0n2j4P9l3n6M7mj8K9l4l7J2qK4L7k0j9
195b6K7K4k2k2J2j5PP8k3j00M1O9l9%K5n9k1M8krJ4j4K7M8n9m5M7J6mJ2l2k5J2jRJ8pmll7
235c5j2O7L2n6j0K5k9nJ6j3K8j2o2N8N9l8K4J4r1j0Q5Rm6rJkL4J0l6J1Rm2J7J9m0J8M2k0j5
274e%NJ9j2lL9nl1J5j4m1M8M1o5kN0l9oK0m7L5P9l5m6k2rL3j4oL2n6pP6k0j8K6j5M%rRn4L
317d7Q5l8l6N8k9m4L5J3%K6J5k3j4L3nm7k3k6L6N8n5j2O8rj3j9m0M3ml1N7k9j8R6n5o9P8N
355B0j3M5m3k7M5jl2lK8jk9K8Lm3L2Ln1N2L5q0l4M7K7k1j8L5M9kn1j5M4j2m7L3J7n2qK8K3
394A1J8j0k4l9k2N2O0%n1m1M4L5l6J6K4m2OK7k4j4k6rM7qm5K5L8%j1lNKrkL2L1l2m0%mJJ2
436fj4K5M2m0j8L6k5k7K7poL3j7j4L3k2l2M6K1m1l3OL9MqM7k8o9N6L8m6qk1ON5m7l0Q5J8l3
476B5lk2k9j7L2L3m4K2O3n2pM1n7oM8RK9j9l0M2l3n6K1RL8K8q2k2M9j5j3K2J2qk5J0K2qK1
515B8K1k1mRrj0lQjk5l6j7L5J2nQ9L1r7mK7l4L1Pn8K4K4k0Mm1k1M9%mL3pOJ8l7nM1J2j4k1
558A5j4jj3jJ4j7mL7Ok6oj1ML6j2l5J3MoL4j0l7L2J8k5K8Qm7RJ6l3J0J2j3N0Pn9M3L6p4lJ7
600Bn8L6N8o5j5N2j9JM5lKLn9j6N4J2k4l0l9J9M3j0ML5J5j2l2ML1l5pL8n2l1N5jlK2k0K3R
641C2q6KP9pk6J3Knkl0l6M9O1o0l9P0ln3L6L9oJ5Kn6k9O3K1p5k0M4K3K8j1m4Mj9m6L8M5k9
681a6j8J8j3rN0L4j1qj8JJ2n0qO3nmK2l7lQk9K1Oj3L1k2j2L0m3j0K4m3K2L6kN3j3o4Rj5J9
722gN7l7j7J6k3J8ok4M3k2k8N2k4k9L5j4nJ1j6K5K1j5j0k2J6K8l7j5L8K3pk2j4j4J3M8l4m3
760d1P4K3n0Nl0l1N3K6j3lqqj4RJ5j2J2j1o0L6O7k5m1KM8J0o1J0M1k3%j0rN1k6l8N2j3j7L8
800B8l0rJ9m2K9M4m0J3J8l5J7qm7L6J9m7J3M1K
819B1
##$OBSERVEDINTEGRALS=	(X Y Z)
(1.0723608648450102532, 1.1602563020804284033, 3)
(2.4457270716484180717, 2.6013752417528039906, 1.1516704505905681621)
(3.4186807310460323173, 3.981455683345028973, 8.1236024036469771659)
(4.0882730549852936974, 4.243310840108878601, 1.0368380516620967491)
(4.7346707496540973992, 4.9605131925506578128, 2.1567821774937083745)
(5.4701846515199221699, 5.6301055164899187488, 1.0621652411240787295)
(6.3454767139892940264, 6.4175021417238733434, 0.91535413734198767255)
(7.2024572270346194358, 7.2928324760162022145, 1.7012556595619767741)
(7.349560007407785811, 7.4716370035680883532, 1.741742994051329152)
(2.6359150140414704389, 2.738087575363352677, 1.0772705831393329934)
(2.7517105835398045777, 2.7830718836121377535, 0.25550728305840864074)
(2.2731389006846631773, 2.4210749326066443032, 2.04945086711603075)
(2.1035462537803959471, 2.2731389006848981005, 2.5093945270493094313)
(1.9919079286599616907, 2.0965307306169047585, 2.333240751162690696)
(1.7387484928017975516, 1.8324598888893890436, 1.1518690854438431437)
(1.4842749572588149753, 1.7290101705511919938, 5.195375940928847136)
(1.4319115195812126551, 1.4836363787508164425, 3.0794103401113712692)
##$OBSERVEDMULTIPLETS=	
(1, 1.0723608648450102532, 1.1602563020804284033, 1.1126702602335121206, 3, 3, s, A)
(2, 2.4457270716484180717, 2.6013752417528039906, 2.5395680968429954483, 1.1516704505905681621, 1, dd, E, 5.1532 13.2615)
(3, 3.4186807310460323173, 3.981455683345028973, 3.7459028086545491654, 8.1236024036469771659, 8, m, G)
(4, 4.0882730549852936974, 4.243310840108878601, 4.1766841529969607194, 1.0368380516620967491, 1, dd, H, 7.44293 12.1132)
(5, 4.7346707496540973992, 4.9605131925506578128, 4.8144702640638330493, 2.1567821774937083745, 2, m, I)
(6, 5.4701846515199221699, 5.6301055164899187488, 5.5460422127102972922, 1.0621652411240787295, 1, dd, J, 5.10693 11.5867)
(7, 6.3454767139892940264, 6.4175021417238733434, 6.3833830255115460162, 0.91535413734198767255, 1, s, K)
(8, 7.2024572270346194358, 7.2928324760162022145, 7.2549196305586214351, 1.7012556595619767741, 2, d, L, 2.75)
(9, 7.349560007407785811, 7.4716370035680883532, 7.4069255572052687953, 1.741742994051329152, 2, dd, M, 2.80371 4.58057)
(10, 2.6359150140414704389, 2.738087575363352677, 2.6891234263034893281, 1.0772705831393329934, 1, dd, B, 3.34271 13.3378)
(11, 2.7517105835398045777, 2.7830718836121377535, 2.769036139685452369, 0.25550728305840864074, 0, s, F)
(12, 2.2731389006846631773, 2.4210749326066443032, 2.3563004460357359626, 2.04945086711603075, 2, m, D)
(13, 2.1035462537803959471, 2.2731389006848981005, 2.196023542205973289, 2.5093945270493094313, 3, dd, N, 13.7863 26.2276)
(14, 1.9919079286599616907, 2.0965307306169047585, 2.0428594879029535747, 2.333240751162690696, 2, m, O)
(15, 1.7387484928017975516, 1.8324598888893890436, 1.7786333647920109513, 1.1518690854438431437, 1, m, C)
(16, 1.4842749572588149753, 1.7290101705511919938, 1.5963252044060354251, 5.195375940928847136, 5, m, P)
(17, 1.4319115195812126551, 1.4836363787508164425, 1.4660552303841736244, 3.0794103401113712692, 3, s, Q)
##END=	

##TITLE=	7tm133B autoshim
##JCAMPDX=	6.0	$$ NMR Plug-in 1.2 of MestReNova 5.3.0-4399
##BLOCKID=	3
##DATATYPE=	NMRPEAKTABLE
##DATACLASS=	PEAKTABLE
##.OBSERVEFREQUENCY=	300.031890869140625
##.OBSERVENUCLEUS=	^1H
##NPOINTS=	67
##FIRSTX=	1.1126702602335121206
##LASTX=	7.4212248200185131353
##XFACTOR=	1
##YFACTOR=	1
##FIRSTY=	5798.6248464066457018
##XUNITS=	PPM
##YUNITS=	ARBITRARY UNITS
##PEAKTABLE=	(XY..XY)
1.1126702602335121206, 5798.6248464066457018
1.4660552303841736244, 6309.5880079282360384
1.4904496488156202538, 664.77499239161193145
1.5323290499724055991, 1145.6711007310032073
1.5614524120365746995, 2973.7468281001488322
1.5746529977376866327, 1090.7670318044365558
1.6178181069602892705, 371.93916338440493519
1.6243656417553808957, 468.60342627474051369
1.6321114410941475192, 360.22241860445683415
1.6617238476304285744, 328.90675241702990661
1.6720236936517849369, 416.24456463872354561
1.7160355302161156565, 210.95988721182544623
1.7539430893606189343, 413.06998485213085814
1.7641644211798002129, 531.36103029606226755
1.7718142527973372857, 458.60466042791489372
1.7966714350958847835, 341.74346146813945779
1.8065736255264139842, 551.2922784624124688
2.0237770632409834981, 574.73769795491989498
2.0336419995755052881, 566.37680884595999942
2.071159400892372382, 2226.9893942487151435
2.1285394331637057519, 644.02748301914868989
2.1760916490117168109, 871.41165630368789152
2.2175581887949715743, 752.09992896607752755
2.261904897853498575, 463.72810886919063478
2.291650496812126736, 330.65234513358211643
2.3103741790457532623, 639.92553522137984601
2.3208223671097987229, 647.67380791763673642
2.3326646853445631713, 596.87010768989659937
2.3466200174000757528, 465.6786112517124252
2.3582401507632351212, 493.93724315733226149
2.3664647543637706839, 319.82478474636815235
2.3780691691586635095, 274.82503309688104309
2.3909467871933807182, 266.29713515330035989
2.4025019039423853862, 230.1595861594361736
2.5089018754976124548, 566.13195805572320296
2.5260342231485468645, 595.99678980488681646
2.5530588566651970517, 550.74295603696202761
2.5702774320606254221, 512.36090122404311842
2.6612503022805675812, 619.62969530123575623
2.6725417959165418402, 637.21246838713057059
2.7058553372569131845, 546.87946360620833275
2.7168462697599347067, 466.79902229712092776
2.769036139685452369, 993.23683663374879416
3.6736577770028326917, 262.93238504576447667
3.6893237670550624863, 643.73798766676338801
3.7149821610787063797, 10642.263313859071786
3.7353928029568819191, 2446.6452828424344261
3.747264887150369983, 1234.5746386793900911
3.7854129851193474288, 577.38023968748677817
3.8030402485669303481, 202.57800275153246616
4.1441558947729717488, 477.36124210781122201
4.1688393037107740469, 543.27893383814398476
4.1844052489045058252, 505.82605104568239085
4.2093361645995894804, 445.52996686487313127
4.7893166548173882191, 203.11031297328241862
4.8141142298408796663, 4203.7043533307851249
4.8399799075332339271, 242.36799335827257096
5.5182310352923105157, 468.62742946970223556
5.5352353295523313292, 523.12981193660073131
5.5568320394879409108, 529.87237189562802087
5.5738704465086064133, 493.01496829964742119
6.3833830255115460162, 1240.3245003706667831
7.2595026857361366623, 6762.0941470404568463
7.3966129219706528986, 759.44661386086318089
7.4019715141354813781, 1479.0257117556336652
7.4078929726964277691, 1125.8860002214100859
7.4212248200185131353, 1384.6879923355063511
##END=	

##END=	
