# Supplementary material for: Studies toward bivalent κ opioids derived from salvinorin A: heteromethylation of the furan ring reduces affinity
Source: Beilstein J Org Chem. 2013 Dec 20;9:2916–24. doi: 10.3762/bjoc.9.328 (PMC3896271; doi:10.3762/bjoc.9.328)
Supplement: File 2 — 1H and 13C NMR spectra of all new compounds in jcamp-dx format. [file Beilstein_J_Org_Chem-09-2916-s002.zip › 6-13C-NMR.jdx]

##TITLE=	7tm128B c
##JCAMPDX=	6.0	$$ NMR Plug-in 1.2 of MestReNova 5.3.0-4399
##DATATYPE=	LINK
##BLOCKS=	3
##ORIGIN=	mercury
##OWNER=	

##TITLE=	7tm128B c
##JCAMPCS=	3.7	$$ Molecule Plug-in 1.0 of MestReNova 5.3.0-4399
##ORIGIN=	mercury
##OWNER=	
##BLOCKID=	1
##ATOMLIST=	
$$ AN	AS	NH
	1	C	1
	2	C	2
	3	C	1
	4	C	 
	5	C	 
	6	C	 
	7	C	2
	8	C	2
	9	C	 
	10	C	 
	11	C	 
	12	O	 
	13	C	2
	14	O	 
	15	H	 
	16	H	 
	17	O	 
	18	O	 
	19	C	 
	20	C	3
	21	C	3
	22	O	 
	23	O	 
	24	C	3
	25	C	2
	26	O	 
	27	C	1
	28	C	 
	29	C	1
	30	O	 
	31	C	1
	32	C	1
	33	C	2
	34	C	2
	35	O	1
##BONDLIST=	
$$ AN1	AN2	BT
	1	2	S
	3	4	S
	4	5	S
	5	6	S
	1	6	S
	4	7	S
	7	8	S
	8	9	S
	9	10	S
	5	10	S
	9	11	S
	11	12	S
	12	27	S
	27	13	S
	10	13	S
	5	15	S
	9	16	S
	6	17	D
	1	18	S
	3	19	S
	4	20	S
	10	21	S
	19	22	D
	23	19	S
	24	23	S
	2	3	S
	25	18	S
	11	14	D
	25	26	S
	28	29	D
	29	30	S
	30	31	S
	31	32	D
	28	32	S
	27	28	S
	26	33	S
	33	34	S
	34	35	S
##MAXRASTER=	32768
##XYRASTER=	
$$ AN	X	Y	Z
	1	-103	4764	0
	2	-19	11114	0
	3	5512	14216	0
	4	10938	10971	0
	5	10854	4621	0
	6	5346	1540	0
	7	16468	14073	0
	8	21895	10827	0
	9	21812	4477	0
	10	16302	1396	0
	11	27214	1253	0
	12	27132	-5029	0
	13	16219	-4886	0
	14	32768	4355	0
	15	10771	-2003	0
	16	21720	-2488	0
	17	5263	-4807	0
	18	-5634	1662	0
	19	5584	20954	0
	20	11021	17319	0
	21	16385	7745	0
	22	76	24245	0
	23	11335	24102	0
	24	16984	20637	0
	25	-10931	4897	0
	26	-16484	1870	0
	27	21646	-8089	0
	28	21563	-14437	0
	29	26650	-18231	0
	30	24609	-24245	0
	31	18238	-24162	0
	32	16334	-18095	0
	33	-21876	5163	0
	34	-27399	2152	0
	35	-32768	5430	0
##STEREOCENTER=	
$$ AN	SD
	1	P
	3	M
	4	P
	5	M
	9	M
	10	M
	27	P
##END=	

##TITLE=	7tm128B c
##JCAMPDX=	6.0	$$ NMR Plug-in 1.2 of MestReNova 5.3.0-4399
##BLOCKID=	2
##DATATYPE=	NMRSPECTRUM
##DATACLASS=	XYDATA
##NUMDIM=	1
##ORIGIN=	mercury
##OWNER=	
##.OBSERVEFREQUENCY=	75.451019287109375
##.OBSERVENUCLEUS=	^13C
##.SOLVENTNAME=	5
##.PULSESEQUENCE=	s2pul
##.ACQUISITIONMODE=	SIMULTANEOUS
##$ORIGINALFORMAT=	Varian
##$PARAMETERFILE=	(log, ASCII, C:/Users/tamunro/Thomas's%20folders/Thomas's%20stuff/data%20backups/McLean/NMR/7tm/7tm128Bc.fid/log, 0)
$$ Fri Dec  5 17:34:45 2008: Experiment started
$$ Fri Dec  5 17:41:38 2008: BS 9 completed
$$ Fri Dec  5 17:42:23 2008: BS 10 completed
$$ Fri Dec  5 17:43:08 2008: BS 11 completed
$$ Fri Dec  5 17:43:53 2008: BS 12 completed
$$ Fri Dec  5 17:44:38 2008: BS 13 completed
$$ Fri Dec  5 17:45:23 2008: BS 14 completed
$$ Fri Dec  5 17:46:08 2008: BS 15 completed
$$ Fri Dec  5 17:46:53 2008: BS 16 completed
$$ Fri Dec  5 17:47:38 2008: BS 17 completed
$$ Fri Dec  5 17:48:24 2008: BS 18 completed
$$ Fri Dec  5 17:49:09 2008: BS 19 completed
$$ Fri Dec  5 17:49:54 2008: BS 20 completed
$$ Fri Dec  5 17:50:39 2008: BS 21 completed
$$ Fri Dec  5 17:51:24 2008: BS 22 completed
$$ Fri Dec  5 17:52:09 2008: BS 23 completed
$$ Fri Dec  5 17:52:54 2008: BS 24 completed
$$ Fri Dec  5 17:53:39 2008: BS 25 completed
$$ Fri Dec  5 17:54:24 2008: BS 26 completed
$$ Fri Dec  5 17:55:09 2008: BS 27 completed
$$ Fri Dec  5 17:55:54 2008: BS 28 completed
$$ Fri Dec  5 17:56:39 2008: BS 29 completed
$$ Fri Dec  5 17:57:24 2008: BS 30 completed
$$ Fri Dec  5 17:58:10 2008: BS 31 completed
$$ Fri Dec  5 17:58:55 2008: BS 32 completed
$$ Fri Dec  5 17:59:40 2008: BS 33 completed
$$ Fri Dec  5 18:00:25 2008: BS 34 completed
$$ Fri Dec  5 18:01:10 2008: BS 35 completed
$$ Fri Dec  5 18:01:55 2008: BS 36 completed
$$ Fri Dec  5 18:02:40 2008: BS 37 completed
$$ Fri Dec  5 18:03:25 2008: BS 38 completed
$$ Fri Dec  5 18:04:10 2008: BS 39 completed
$$ Fri Dec  5 18:04:55 2008: BS 40 completed
$$ Fri Dec  5 18:05:40 2008: BS 41 completed
$$ Fri Dec  5 18:06:25 2008: BS 42 completed
$$ Fri Dec  5 18:07:10 2008: BS 43 completed
$$ Fri Dec  5 18:07:56 2008: BS 44 completed
$$ Fri Dec  5 18:08:41 2008: BS 45 completed
$$ Fri Dec  5 18:09:26 2008: BS 46 completed
$$ Fri Dec  5 18:10:11 2008: BS 47 completed
$$ Fri Dec  5 18:10:56 2008: BS 48 completed
$$ Fri Dec  5 18:11:41 2008: BS 49 completed
$$ Fri Dec  5 18:12:26 2008: BS 50 completed
$$ Fri Dec  5 18:13:11 2008: BS 51 completed
$$ Fri Dec  5 18:13:56 2008: BS 52 completed
$$ Fri Dec  5 18:14:41 2008: BS 53 completed
$$ Fri Dec  5 18:15:26 2008: BS 54 completed
$$ Fri Dec  5 18:16:11 2008: BS 55 completed
$$ Fri Dec  5 18:16:40 2008: FID 1: ADC overflow
$$ Fri Dec  5 18:16:56 2008: BS 56 completed
$$ Fri Dec  5 18:17:42 2008: BS 57 completed
$$ Fri Dec  5 18:18:27 2008: BS 58 completed
$$ Fri Dec  5 18:19:12 2008: BS 59 completed
$$ Fri Dec  5 18:19:57 2008: BS 60 completed
$$ Fri Dec  5 18:20:42 2008: BS 61 completed
$$ Fri Dec  5 18:21:27 2008: BS 62 completed
$$ Fri Dec  5 18:22:12 2008: BS 63 completed
$$ Fri Dec  5 18:22:57 2008: BS 64 completed
$$ Fri Dec  5 18:23:42 2008: BS 65 completed
$$ Fri Dec  5 18:24:27 2008: BS 66 completed
$$ Fri Dec  5 18:25:12 2008: BS 67 completed
$$ Fri Dec  5 18:25:57 2008: BS 68 completed
$$ Fri Dec  5 18:26:42 2008: BS 69 completed
$$ Fri Dec  5 18:27:28 2008: BS 70 completed
$$ Fri Dec  5 18:28:13 2008: BS 71 completed
$$ Fri Dec  5 18:28:58 2008: BS 72 completed
$$ Fri Dec  5 18:29:43 2008: BS 73 completed
$$ Fri Dec  5 18:30:28 2008: BS 74 completed
$$ Fri Dec  5 18:31:13 2008: BS 75 completed
$$ Fri Dec  5 18:31:58 2008: BS 76 completed
$$ Fri Dec  5 18:32:43 2008: BS 77 completed
$$ Fri Dec  5 18:33:28 2008: BS 78 completed
$$ Fri Dec  5 18:34:13 2008: BS 79 completed
$$ Fri Dec  5 18:34:58 2008: BS 80 completed
$$ Fri Dec  5 18:35:43 2008: BS 81 completed
$$ Fri Dec  5 18:36:28 2008: BS 82 completed
$$ Fri Dec  5 18:37:14 2008: BS 83 completed
$$ Fri Dec  5 18:37:59 2008: BS 84 completed
$$ Fri Dec  5 18:38:44 2008: BS 85 completed
$$ Fri Dec  5 18:39:29 2008: BS 86 completed
$$ Fri Dec  5 18:40:14 2008: BS 87 completed
$$ Fri Dec  5 18:40:59 2008: BS 88 completed
$$ Fri Dec  5 18:41:44 2008: BS 89 completed
$$ Fri Dec  5 18:42:29 2008: BS 90 completed
$$ Fri Dec  5 18:43:14 2008: BS 91 completed
$$ Fri Dec  5 18:43:59 2008: BS 92 completed
$$ Fri Dec  5 18:44:44 2008: BS 93 completed
$$ Fri Dec  5 18:45:29 2008: BS 94 completed
$$ Fri Dec  5 18:46:14 2008: BS 95 completed
$$ Fri Dec  5 18:47:00 2008: BS 96 completed
$$ Fri Dec  5 18:47:45 2008: BS 97 completed
$$ Fri Dec  5 18:48:30 2008: BS 98 completed
$$ Fri Dec  5 18:49:15 2008: BS 99 completed
$$ Fri Dec  5 18:50:00 2008: BS 100 completed
$$ Fri Dec  5 18:50:45 2008: BS 101 completed
$$ Fri Dec  5 18:51:30 2008: BS 102 completed
$$ Fri Dec  5 18:52:15 2008: BS 103 completed
$$ Fri Dec  5 18:53:00 2008: BS 104 completed
$$ Fri Dec  5 18:53:45 2008: BS 105 completed
$$ Fri Dec  5 18:54:30 2008: BS 106 completed
$$ Fri Dec  5 18:55:15 2008: BS 107 completed
$$ Fri Dec  5 18:56:00 2008: BS 108 completed
$$ Fri Dec  5 18:56:46 2008: BS 109 completed
$$ Fri Dec  5 18:57:31 2008: BS 110 completed
$$ Fri Dec  5 18:58:16 2008: BS 111 completed
$$ Fri Dec  5 18:59:01 2008: BS 112 completed
$$ Fri Dec  5 18:59:46 2008: BS 113 completed
$$ Fri Dec  5 19:00:31 2008: BS 114 completed
$$ Fri Dec  5 19:01:16 2008: BS 115 completed
$$ Fri Dec  5 19:02:01 2008: BS 116 completed
$$ Fri Dec  5 19:02:46 2008: BS 117 completed
$$ Fri Dec  5 19:03:31 2008: BS 118 completed
$$ Fri Dec  5 19:04:16 2008: BS 119 completed
$$ Fri Dec  5 19:05:01 2008: BS 120 completed
$$ Fri Dec  5 19:05:46 2008: BS 121 completed
$$ Fri Dec  5 19:06:32 2008: BS 122 completed
$$ Fri Dec  5 19:07:17 2008: BS 123 completed
$$ Fri Dec  5 19:08:02 2008: BS 124 completed
$$ Fri Dec  5 19:08:47 2008: BS 125 completed
$$ Fri Dec  5 19:09:32 2008: BS 126 completed
$$ Fri Dec  5 19:10:17 2008: BS 127 completed
$$ Fri Dec  5 19:11:02 2008: BS 128 completed
$$ Fri Dec  5 19:11:47 2008: BS 129 completed
$$ Fri Dec  5 19:12:32 2008: BS 130 completed
$$ Fri Dec  5 19:13:17 2008: BS 131 completed
$$ Fri Dec  5 19:14:02 2008: BS 132 completed
$$ Fri Dec  5 19:14:47 2008: BS 133 completed
$$ Fri Dec  5 19:15:32 2008: BS 134 completed
$$ Fri Dec  5 19:16:18 2008: BS 135 completed
$$ Fri Dec  5 19:17:03 2008: BS 136 completed
$$ Fri Dec  5 19:17:48 2008: BS 137 completed
$$ Fri Dec  5 19:18:33 2008: BS 138 completed
$$ Fri Dec  5 19:19:18 2008: BS 139 completed
$$ Fri Dec  5 19:20:03 2008: BS 140 completed
$$ Fri Dec  5 19:20:48 2008: BS 141 completed
$$ Fri Dec  5 19:21:33 2008: BS 142 completed
$$ Fri Dec  5 19:22:18 2008: BS 143 completed
$$ Fri Dec  5 19:23:03 2008: BS 144 completed
$$ Fri Dec  5 19:23:48 2008: BS 145 completed
$$ Fri Dec  5 19:24:33 2008: BS 146 completed
$$ Fri Dec  5 19:25:18 2008: BS 147 completed
$$ Fri Dec  5 19:26:04 2008: BS 148 completed
$$ Fri Dec  5 19:26:49 2008: BS 149 completed
$$ Fri Dec  5 19:27:34 2008: BS 150 completed
$$ Fri Dec  5 19:28:19 2008: BS 151 completed
$$ Fri Dec  5 19:29:04 2008: BS 152 completed
$$ Fri Dec  5 19:29:49 2008: BS 153 completed
$$ Fri Dec  5 19:30:34 2008: BS 154 completed
$$ Fri Dec  5 19:31:19 2008: BS 155 completed
$$ Fri Dec  5 19:32:04 2008: BS 156 completed
$$ Fri Dec  5 19:32:49 2008: BS 157 completed
$$ Fri Dec  5 19:33:34 2008: BS 158 completed
$$ Fri Dec  5 19:34:19 2008: BS 159 completed
$$ Fri Dec  5 19:35:04 2008: BS 160 completed
$$ Fri Dec  5 19:35:50 2008: BS 161 completed
$$ Fri Dec  5 19:36:35 2008: BS 162 completed
$$ Fri Dec  5 19:37:20 2008: BS 163 completed
$$ Fri Dec  5 19:38:05 2008: BS 164 completed
$$ Fri Dec  5 19:38:50 2008: BS 165 completed
$$ Fri Dec  5 19:39:35 2008: BS 166 completed
$$ Fri Dec  5 19:40:20 2008: BS 167 completed
$$ Fri Dec  5 19:41:05 2008: BS 168 completed
$$ Fri Dec  5 19:41:50 2008: BS 169 completed
$$ Fri Dec  5 19:42:35 2008: BS 170 completed
$$ Fri Dec  5 19:43:20 2008: BS 171 completed
$$ Fri Dec  5 19:44:05 2008: BS 172 completed
$$ Fri Dec  5 19:44:50 2008: BS 173 completed
$$ Fri Dec  5 19:45:36 2008: BS 174 completed
$$ Fri Dec  5 19:46:21 2008: BS 175 completed
$$ Fri Dec  5 19:47:06 2008: BS 176 completed
$$ Fri Dec  5 19:47:51 2008: BS 177 completed
$$ Fri Dec  5 19:48:36 2008: BS 178 completed
$$ Fri Dec  5 19:49:21 2008: BS 179 completed
$$ Fri Dec  5 19:50:06 2008: BS 180 completed
$$ Fri Dec  5 19:50:51 2008: BS 181 completed
$$ Fri Dec  5 19:51:36 2008: BS 182 completed
$$ Fri Dec  5 19:52:21 2008: BS 183 completed
$$ Fri Dec  5 19:53:06 2008: BS 184 completed
$$ Fri Dec  5 19:53:51 2008: BS 185 completed
$$ Fri Dec  5 19:54:36 2008: BS 186 completed
$$ Fri Dec  5 19:55:22 2008: BS 187 completed
$$ Fri Dec  5 19:56:07 2008: BS 188 completed
$$ Fri Dec  5 19:56:52 2008: BS 189 completed
$$ Fri Dec  5 19:57:37 2008: BS 190 completed
$$ Fri Dec  5 19:58:22 2008: BS 191 completed
$$ Fri Dec  5 19:59:07 2008: BS 192 completed
$$ Fri Dec  5 19:59:52 2008: BS 193 completed
$$ Fri Dec  5 20:00:37 2008: BS 194 completed
$$ Fri Dec  5 20:01:22 2008: BS 195 completed
$$ Fri Dec  5 20:02:07 2008: BS 196 completed
$$ Fri Dec  5 20:02:52 2008: BS 197 completed
$$ Fri Dec  5 20:03:37 2008: BS 198 completed
$$ Fri Dec  5 20:04:22 2008: BS 199 completed
$$ Fri Dec  5 20:05:08 2008: BS 200 completed
$$ Fri Dec  5 20:05:53 2008: BS 201 completed
$$ Fri Dec  5 20:06:38 2008: BS 202 completed
$$ Fri Dec  5 20:07:23 2008: BS 203 completed
$$ Fri Dec  5 20:08:08 2008: BS 204 completed
$$ Fri Dec  5 20:08:53 2008: BS 205 completed
$$ Fri Dec  5 20:09:38 2008: BS 206 completed
$$ Fri Dec  5 20:10:23 2008: BS 207 completed
$$ Fri Dec  5 20:11:08 2008: BS 208 completed
$$ Fri Dec  5 20:11:53 2008: BS 209 completed
$$ Fri Dec  5 20:12:38 2008: BS 210 completed
$$ Fri Dec  5 20:13:23 2008: BS 211 completed
$$ Fri Dec  5 20:14:08 2008: BS 212 completed
$$ Fri Dec  5 20:14:54 2008: BS 213 completed
$$ Fri Dec  5 20:15:39 2008: BS 214 completed
$$ Fri Dec  5 20:16:24 2008: BS 215 completed
$$ Fri Dec  5 20:17:09 2008: BS 216 completed
$$ Fri Dec  5 20:17:54 2008: BS 217 completed
$$ Fri Dec  5 20:18:39 2008: BS 218 completed
$$ Fri Dec  5 20:19:24 2008: BS 219 completed
$$ Fri Dec  5 20:20:09 2008: BS 220 completed
$$ Fri Dec  5 20:20:54 2008: BS 221 completed
$$ Fri Dec  5 20:21:39 2008: BS 222 completed
$$ Fri Dec  5 20:22:24 2008: BS 223 completed
$$ Fri Dec  5 20:23:09 2008: BS 224 completed
$$ Fri Dec  5 20:23:54 2008: BS 225 completed
$$ Fri Dec  5 20:24:40 2008: BS 226 completed
$$ Fri Dec  5 20:25:25 2008: BS 227 completed
$$ Fri Dec  5 20:26:10 2008: BS 228 completed
$$ Fri Dec  5 20:26:55 2008: BS 229 completed
$$ Fri Dec  5 20:27:40 2008: BS 230 completed
$$ Fri Dec  5 20:28:25 2008: BS 231 completed
$$ Fri Dec  5 20:29:10 2008: BS 232 completed
$$ Fri Dec  5 20:29:55 2008: BS 233 completed
$$ Fri Dec  5 20:30:40 2008: BS 234 completed
$$ Fri Dec  5 20:31:25 2008: BS 235 completed
$$ Fri Dec  5 20:32:10 2008: BS 236 completed
$$ Fri Dec  5 20:32:55 2008: BS 237 completed
$$ Fri Dec  5 20:33:40 2008: BS 238 completed
$$ Fri Dec  5 20:34:26 2008: BS 239 completed
$$ Fri Dec  5 20:35:11 2008: BS 240 completed
$$ Fri Dec  5 20:35:56 2008: BS 241 completed
$$ Fri Dec  5 20:36:41 2008: BS 242 completed
$$ Fri Dec  5 20:37:26 2008: BS 243 completed
$$ Fri Dec  5 20:38:11 2008: BS 244 completed
$$ Fri Dec  5 20:38:56 2008: BS 245 completed
$$ Fri Dec  5 20:39:41 2008: BS 246 completed
$$ Fri Dec  5 20:40:26 2008: BS 247 completed
$$ Fri Dec  5 20:41:11 2008: BS 248 completed
$$ Fri Dec  5 20:41:56 2008: BS 249 completed
$$ Fri Dec  5 20:42:41 2008: BS 250 completed
$$ Fri Dec  5 20:43:26 2008: BS 251 completed
$$ Fri Dec  5 20:44:12 2008: BS 252 completed
$$ Fri Dec  5 20:44:57 2008: BS 253 completed
$$ Fri Dec  5 20:45:42 2008: BS 254 completed
$$ Fri Dec  5 20:46:27 2008: BS 255 completed
$$ Fri Dec  5 20:47:12 2008: BS 256 completed
$$ Fri Dec  5 20:47:57 2008: BS 257 completed
$$ Fri Dec  5 20:48:42 2008: BS 258 completed
$$ Fri Dec  5 20:49:27 2008: BS 259 completed
$$ Fri Dec  5 20:50:12 2008: BS 260 completed
$$ Fri Dec  5 20:50:57 2008: BS 261 completed
$$ Fri Dec  5 20:51:42 2008: BS 262 completed
$$ Fri Dec  5 20:52:27 2008: BS 263 completed
$$ Fri Dec  5 20:53:12 2008: BS 264 completed
$$ Fri Dec  5 20:53:58 2008: BS 265 completed
$$ Fri Dec  5 20:54:43 2008: BS 266 completed
$$ Fri Dec  5 20:55:28 2008: BS 267 completed
$$ Fri Dec  5 20:56:13 2008: BS 268 completed
$$ Fri Dec  5 20:56:58 2008: BS 269 completed
$$ Fri Dec  5 20:57:43 2008: BS 270 completed
$$ Fri Dec  5 20:58:28 2008: BS 271 completed
$$ Fri Dec  5 20:59:13 2008: BS 272 completed
$$ Fri Dec  5 20:59:58 2008: BS 273 completed
$$ Fri Dec  5 21:00:43 2008: BS 274 completed
$$ Fri Dec  5 21:01:28 2008: BS 275 completed
$$ Fri Dec  5 21:02:13 2008: BS 276 completed
$$ Fri Dec  5 21:02:58 2008: BS 277 completed
$$ Fri Dec  5 21:03:44 2008: BS 278 completed
$$ Fri Dec  5 21:04:29 2008: BS 279 completed
$$ Fri Dec  5 21:05:14 2008: BS 280 completed
$$ Fri Dec  5 21:05:59 2008: BS 281 completed
$$ Fri Dec  5 21:06:44 2008: BS 282 completed
$$ Fri Dec  5 21:07:29 2008: BS 283 completed
$$ Fri Dec  5 21:08:14 2008: BS 284 completed
$$ Fri Dec  5 21:08:59 2008: BS 285 completed
$$ Fri Dec  5 21:09:44 2008: BS 286 completed
$$ Fri Dec  5 21:10:29 2008: BS 287 completed
$$ Fri Dec  5 21:11:14 2008: BS 288 completed
$$ Fri Dec  5 21:11:59 2008: BS 289 completed
$$ Fri Dec  5 21:12:44 2008: BS 290 completed
$$ Fri Dec  5 21:13:30 2008: BS 291 completed
$$ Fri Dec  5 21:14:15 2008: BS 292 completed
$$ Fri Dec  5 21:15:00 2008: BS 293 completed
$$ Fri Dec  5 21:15:45 2008: BS 294 completed
$$ Fri Dec  5 21:16:30 2008: BS 295 completed
$$ Fri Dec  5 21:17:15 2008: BS 296 completed
$$ Fri Dec  5 21:18:00 2008: BS 297 completed
$$ Fri Dec  5 21:18:45 2008: BS 298 completed
$$ Fri Dec  5 21:19:30 2008: BS 299 completed
$$ Fri Dec  5 21:20:15 2008: BS 300 completed
$$ Fri Dec  5 21:21:00 2008: BS 301 completed
$$ Fri Dec  5 21:21:45 2008: BS 302 completed
$$ Fri Dec  5 21:22:30 2008: BS 303 completed
$$ Fri Dec  5 21:23:16 2008: BS 304 completed
$$ Fri Dec  5 21:24:01 2008: BS 305 completed
$$ Fri Dec  5 21:24:46 2008: BS 306 completed
$$ Fri Dec  5 21:25:31 2008: BS 307 completed
$$ Fri Dec  5 21:26:16 2008: BS 308 completed
$$ Fri Dec  5 21:27:01 2008: BS 309 completed
$$ Fri Dec  5 21:27:46 2008: BS 310 completed
$$ Fri Dec  5 21:28:31 2008: BS 311 completed
$$ Fri Dec  5 21:29:16 2008: BS 312 completed
$$ Fri Dec  5 21:30:01 2008: BS 313 completed
$$ Fri Dec  5 21:30:46 2008: BS 314 completed
$$ Fri Dec  5 21:31:31 2008: BS 315 completed
$$ Fri Dec  5 21:32:16 2008: BS 316 completed
$$ Fri Dec  5 21:33:02 2008: BS 317 completed
$$ Fri Dec  5 21:33:47 2008: BS 318 completed
$$ Fri Dec  5 21:34:32 2008: BS 319 completed
$$ Fri Dec  5 21:35:17 2008: BS 320 completed
$$ Fri Dec  5 21:36:02 2008: BS 321 completed
$$ Fri Dec  5 21:36:47 2008: BS 322 completed
$$ Fri Dec  5 21:37:32 2008: BS 323 completed
$$ Fri Dec  5 21:38:17 2008: BS 324 completed
$$ Fri Dec  5 21:39:02 2008: BS 325 completed
$$ Fri Dec  5 21:39:47 2008: BS 326 completed
$$ Fri Dec  5 21:40:32 2008: BS 327 completed
$$ Fri Dec  5 21:41:17 2008: BS 328 completed
$$ Fri Dec  5 21:42:02 2008: BS 329 completed
$$ Fri Dec  5 21:42:48 2008: BS 330 completed
$$ Fri Dec  5 21:43:33 2008: BS 331 completed
$$ Fri Dec  5 21:44:18 2008: BS 332 completed
$$ Fri Dec  5 21:45:03 2008: BS 333 completed
$$ Fri Dec  5 21:45:48 2008: BS 334 completed
$$ Fri Dec  5 21:46:33 2008: BS 335 completed
$$ Fri Dec  5 21:47:18 2008: BS 336 completed
$$ Fri Dec  5 21:48:03 2008: BS 337 completed
$$ Fri Dec  5 21:48:48 2008: BS 338 completed
$$ Fri Dec  5 21:49:33 2008: BS 339 completed
$$ Fri Dec  5 21:50:18 2008: BS 340 completed
$$ Fri Dec  5 21:51:03 2008: BS 341 completed
$$ Fri Dec  5 21:51:48 2008: BS 342 completed
$$ Fri Dec  5 21:52:33 2008: BS 343 completed
$$ Fri Dec  5 21:53:19 2008: BS 344 completed
$$ Fri Dec  5 21:54:04 2008: BS 345 completed
$$ Fri Dec  5 21:54:49 2008: BS 346 completed
$$ Fri Dec  5 21:55:34 2008: BS 347 completed
$$ Fri Dec  5 21:56:19 2008: BS 348 completed
$$ Fri Dec  5 21:57:04 2008: BS 349 completed
$$ Fri Dec  5 21:57:49 2008: BS 350 completed
$$ Fri Dec  5 21:58:34 2008: BS 351 completed
$$ Fri Dec  5 21:59:19 2008: BS 352 completed
$$ Fri Dec  5 22:00:04 2008: BS 353 completed
$$ Fri Dec  5 22:00:49 2008: BS 354 completed
$$ Fri Dec  5 22:01:34 2008: BS 355 completed
$$ Fri Dec  5 22:02:20 2008: BS 356 completed
$$ Fri Dec  5 22:03:05 2008: BS 357 completed
$$ Fri Dec  5 22:03:50 2008: BS 358 completed
$$ Fri Dec  5 22:04:35 2008: BS 359 completed
$$ Fri Dec  5 22:05:20 2008: BS 360 completed
$$ Fri Dec  5 22:06:05 2008: BS 361 completed
$$ Fri Dec  5 22:06:50 2008: BS 362 completed
$$ Fri Dec  5 22:07:35 2008: BS 363 completed
$$ Fri Dec  5 22:08:20 2008: BS 364 completed
$$ Fri Dec  5 22:09:05 2008: BS 365 completed
$$ Fri Dec  5 22:09:50 2008: BS 366 completed
$$ Fri Dec  5 22:10:35 2008: BS 367 completed
$$ Fri Dec  5 22:11:20 2008: BS 368 completed
$$ Fri Dec  5 22:12:06 2008: BS 369 completed
$$ Fri Dec  5 22:12:51 2008: BS 370 completed
$$ Fri Dec  5 22:13:36 2008: BS 371 completed
$$ Fri Dec  5 22:14:21 2008: BS 372 completed
$$ Fri Dec  5 22:15:06 2008: BS 373 completed
$$ Fri Dec  5 22:15:51 2008: BS 374 completed
$$ Fri Dec  5 22:16:36 2008: BS 375 completed
$$ Fri Dec  5 22:17:21 2008: BS 376 completed
$$ Fri Dec  5 22:18:06 2008: BS 377 completed
$$ Fri Dec  5 22:18:51 2008: BS 378 completed
$$ Fri Dec  5 22:19:36 2008: BS 379 completed
$$ Fri Dec  5 22:20:21 2008: BS 380 completed
$$ Fri Dec  5 22:21:06 2008: BS 381 completed
$$ Fri Dec  5 22:21:51 2008: BS 382 completed
$$ Fri Dec  5 22:22:37 2008: BS 383 completed
$$ Fri Dec  5 22:23:22 2008: BS 384 completed
$$ Fri Dec  5 22:24:07 2008: BS 385 completed
$$ Fri Dec  5 22:24:52 2008: BS 386 completed
$$ Fri Dec  5 22:25:37 2008: BS 387 completed
$$ Fri Dec  5 22:26:22 2008: BS 388 completed
$$ Fri Dec  5 22:27:07 2008: BS 389 completed
$$ Fri Dec  5 22:27:52 2008: BS 390 completed
$$ Fri Dec  5 22:28:37 2008: BS 391 completed
$$ Fri Dec  5 22:29:22 2008: BS 392 completed
$$ Fri Dec  5 22:30:07 2008: BS 393 completed
$$ Fri Dec  5 22:30:52 2008: BS 394 completed
$$ Fri Dec  5 22:31:38 2008: BS 395 completed
$$ Fri Dec  5 22:32:23 2008: BS 396 completed
$$ Fri Dec  5 22:33:08 2008: BS 397 completed
$$ Fri Dec  5 22:33:53 2008: BS 398 completed
$$ Fri Dec  5 22:34:38 2008: BS 399 completed
$$ Fri Dec  5 22:35:23 2008: BS 400 completed
$$ Fri Dec  5 22:36:08 2008: BS 401 completed
$$ Fri Dec  5 22:36:53 2008: BS 402 completed
$$ Fri Dec  5 22:37:38 2008: BS 403 completed
$$ Fri Dec  5 22:38:23 2008: BS 404 completed
$$ Fri Dec  5 22:39:08 2008: BS 405 completed
$$ Fri Dec  5 22:39:53 2008: BS 406 completed
$$ Fri Dec  5 22:40:38 2008: BS 407 completed
$$ Fri Dec  5 22:41:24 2008: BS 408 completed
$$ Fri Dec  5 22:42:09 2008: BS 409 completed
$$ Fri Dec  5 22:42:54 2008: BS 410 completed
$$ Fri Dec  5 22:43:39 2008: BS 411 completed
$$ Fri Dec  5 22:44:24 2008: BS 412 completed
$$ Fri Dec  5 22:45:09 2008: BS 413 completed
$$ Fri Dec  5 22:45:54 2008: BS 414 completed
$$ Fri Dec  5 22:46:39 2008: BS 415 completed
$$ Fri Dec  5 22:47:24 2008: BS 416 completed
$$ Fri Dec  5 22:48:09 2008: BS 417 completed
$$ Fri Dec  5 22:48:54 2008: BS 418 completed
$$ Fri Dec  5 22:49:39 2008: BS 419 completed
$$ Fri Dec  5 22:50:24 2008: BS 420 completed
$$ Fri Dec  5 22:51:09 2008: BS 421 completed
$$ Fri Dec  5 22:51:55 2008: BS 422 completed
$$ Fri Dec  5 22:52:40 2008: BS 423 completed
$$ Fri Dec  5 22:53:25 2008: BS 424 completed
$$ Fri Dec  5 22:54:10 2008: BS 425 completed
$$ Fri Dec  5 22:54:55 2008: BS 426 completed
$$ Fri Dec  5 22:55:40 2008: BS 427 completed
$$ Fri Dec  5 22:56:25 2008: BS 428 completed
$$ Fri Dec  5 22:57:10 2008: BS 429 completed
$$ Fri Dec  5 22:57:55 2008: BS 430 completed
$$ Fri Dec  5 22:58:40 2008: BS 431 completed
$$ Fri Dec  5 22:59:25 2008: BS 432 completed
$$ Fri Dec  5 23:00:10 2008: BS 433 completed
$$ Fri Dec  5 23:00:55 2008: BS 434 completed
$$ Fri Dec  5 23:01:41 2008: BS 435 completed
$$ Fri Dec  5 23:02:26 2008: BS 436 completed
$$ Fri Dec  5 23:03:11 2008: BS 437 completed
$$ Fri Dec  5 23:03:56 2008: BS 438 completed
$$ Fri Dec  5 23:04:41 2008: BS 439 completed
$$ Fri Dec  5 23:05:26 2008: BS 440 completed
$$ Fri Dec  5 23:06:11 2008: BS 441 completed
$$ Fri Dec  5 23:06:56 2008: BS 442 completed
$$ Fri Dec  5 23:07:41 2008: BS 443 completed
$$ Fri Dec  5 23:08:26 2008: BS 444 completed
$$ Fri Dec  5 23:09:11 2008: BS 445 completed
$$ Fri Dec  5 23:09:56 2008: BS 446 completed
$$ Fri Dec  5 23:10:41 2008: BS 447 completed
$$ Fri Dec  5 23:11:27 2008: BS 448 completed
$$ Fri Dec  5 23:12:12 2008: BS 449 completed
$$ Fri Dec  5 23:12:57 2008: BS 450 completed
$$ Fri Dec  5 23:13:42 2008: BS 451 completed
$$ Fri Dec  5 23:14:27 2008: BS 452 completed
$$ Fri Dec  5 23:15:12 2008: BS 453 completed
$$ Fri Dec  5 23:15:57 2008: BS 454 completed
$$ Fri Dec  5 23:16:42 2008: BS 455 completed
$$ Fri Dec  5 23:17:27 2008: BS 456 completed
$$ Fri Dec  5 23:18:12 2008: BS 457 completed
$$ Fri Dec  5 23:18:57 2008: BS 458 completed
$$ Fri Dec  5 23:19:42 2008: BS 459 completed
$$ Fri Dec  5 23:20:28 2008: BS 460 completed
$$ Fri Dec  5 23:21:13 2008: BS 461 completed
$$ Fri Dec  5 23:21:58 2008: BS 462 completed
$$ Fri Dec  5 23:22:43 2008: BS 463 completed
$$ Fri Dec  5 23:23:28 2008: BS 464 completed
$$ Fri Dec  5 23:24:13 2008: BS 465 completed
$$ Fri Dec  5 23:24:58 2008: BS 466 completed
$$ Fri Dec  5 23:25:43 2008: BS 467 completed
$$ Fri Dec  5 23:26:28 2008: BS 468 completed
$$ Fri Dec  5 23:27:13 2008: BS 469 completed
$$ Fri Dec  5 23:27:58 2008: BS 470 completed
$$ Fri Dec  5 23:28:43 2008: BS 471 completed
$$ Fri Dec  5 23:29:28 2008: BS 472 completed
$$ Fri Dec  5 23:30:13 2008: BS 473 completed
$$ Fri Dec  5 23:30:59 2008: BS 474 completed
$$ Fri Dec  5 23:31:44 2008: BS 475 completed
$$ Fri Dec  5 23:32:29 2008: BS 476 completed
$$ Fri Dec  5 23:33:14 2008: BS 477 completed
$$ Fri Dec  5 23:33:59 2008: BS 478 completed
$$ Fri Dec  5 23:34:44 2008: BS 479 completed
$$ Fri Dec  5 23:35:29 2008: BS 480 completed
$$ Fri Dec  5 23:36:14 2008: BS 481 completed
$$ Fri Dec  5 23:36:59 2008: BS 482 completed
$$ Fri Dec  5 23:37:44 2008: BS 483 completed
$$ Fri Dec  5 23:38:29 2008: BS 484 completed
$$ Fri Dec  5 23:39:14 2008: BS 485 completed
$$ Fri Dec  5 23:39:59 2008: BS 486 completed
$$ Fri Dec  5 23:40:45 2008: BS 487 completed
$$ Fri Dec  5 23:41:30 2008: BS 488 completed
$$ Fri Dec  5 23:42:15 2008: BS 489 completed
$$ Fri Dec  5 23:43:00 2008: BS 490 completed
$$ Fri Dec  5 23:43:45 2008: BS 491 completed
$$ Fri Dec  5 23:44:30 2008: BS 492 completed
$$ Fri Dec  5 23:45:15 2008: BS 493 completed
$$ Fri Dec  5 23:46:00 2008: BS 494 completed
$$ Fri Dec  5 23:46:45 2008: BS 495 completed
$$ Fri Dec  5 23:47:30 2008: BS 496 completed
$$ Fri Dec  5 23:48:15 2008: BS 497 completed
$$ Fri Dec  5 23:49:00 2008: BS 498 completed
$$ Fri Dec  5 23:49:45 2008: BS 499 completed
$$ Fri Dec  5 23:50:31 2008: BS 500 completed
$$ Fri Dec  5 23:51:16 2008: BS 501 completed
$$ Fri Dec  5 23:52:01 2008: BS 502 completed
$$ Fri Dec  5 23:52:46 2008: BS 503 completed
$$ Fri Dec  5 23:53:31 2008: BS 504 completed
$$ Fri Dec  5 23:54:16 2008: BS 505 completed
$$ Fri Dec  5 23:55:01 2008: BS 506 completed
$$ Fri Dec  5 23:55:46 2008: BS 507 completed
$$ Fri Dec  5 23:56:31 2008: BS 508 completed
$$ Fri Dec  5 23:57:16 2008: BS 509 completed
$$ Fri Dec  5 23:58:01 2008: BS 510 completed
$$ Fri Dec  5 23:58:46 2008: BS 511 completed
$$ Fri Dec  5 23:59:31 2008: BS 512 completed
$$ Sat Dec  6 00:00:17 2008: BS 513 completed
$$ Sat Dec  6 00:01:02 2008: BS 514 completed
$$ Sat Dec  6 00:01:47 2008: BS 515 completed
$$ Sat Dec  6 00:02:32 2008: BS 516 completed
$$ Sat Dec  6 00:03:17 2008: BS 517 completed
$$ Sat Dec  6 00:04:02 2008: BS 518 completed
$$ Sat Dec  6 00:04:47 2008: BS 519 completed
$$ Sat Dec  6 00:05:32 2008: BS 520 completed
$$ Sat Dec  6 00:06:17 2008: BS 521 completed
$$ Sat Dec  6 00:07:02 2008: BS 522 completed
$$ Sat Dec  6 00:07:47 2008: BS 523 completed
$$ Sat Dec  6 00:08:32 2008: BS 524 completed
$$ Sat Dec  6 00:09:17 2008: BS 525 completed
$$ Sat Dec  6 00:10:03 2008: BS 526 completed
$$ Sat Dec  6 00:10:48 2008: BS 527 completed
$$ Sat Dec  6 00:11:33 2008: BS 528 completed
$$ Sat Dec  6 00:12:18 2008: BS 529 completed
$$ Sat Dec  6 00:13:03 2008: BS 530 completed
$$ Sat Dec  6 00:13:48 2008: BS 531 completed
$$ Sat Dec  6 00:14:33 2008: BS 532 completed
$$ Sat Dec  6 00:15:18 2008: BS 533 completed
$$ Sat Dec  6 00:16:03 2008: BS 534 completed
$$ Sat Dec  6 00:16:48 2008: BS 535 completed
$$ Sat Dec  6 00:17:33 2008: BS 536 completed
$$ Sat Dec  6 00:18:18 2008: BS 537 completed
$$ Sat Dec  6 00:19:03 2008: BS 538 completed
$$ Sat Dec  6 00:19:49 2008: BS 539 completed
$$ Sat Dec  6 00:20:34 2008: BS 540 completed
$$ Sat Dec  6 00:21:19 2008: BS 541 completed
$$ Sat Dec  6 00:22:04 2008: BS 542 completed
$$ Sat Dec  6 00:22:49 2008: BS 543 completed
$$ Sat Dec  6 00:23:34 2008: BS 544 completed
$$ Sat Dec  6 00:24:19 2008: BS 545 completed
$$ Sat Dec  6 00:25:04 2008: BS 546 completed
$$ Sat Dec  6 00:25:49 2008: BS 547 completed
$$ Sat Dec  6 00:26:34 2008: BS 548 completed
$$ Sat Dec  6 00:27:19 2008: BS 549 completed
$$ Sat Dec  6 00:28:04 2008: BS 550 completed
$$ Sat Dec  6 00:28:49 2008: BS 551 completed
$$ Sat Dec  6 00:29:35 2008: BS 552 completed
$$ Sat Dec  6 00:30:20 2008: BS 553 completed
$$ Sat Dec  6 00:31:05 2008: BS 554 completed
$$ Sat Dec  6 00:31:50 2008: BS 555 completed
$$ Sat Dec  6 00:32:35 2008: BS 556 completed
$$ Sat Dec  6 00:33:20 2008: BS 557 completed
$$ Sat Dec  6 00:34:05 2008: BS 558 completed
$$ Sat Dec  6 00:34:50 2008: BS 559 completed
$$ Sat Dec  6 00:35:35 2008: BS 560 completed
$$ Sat Dec  6 00:36:20 2008: BS 561 completed
$$ Sat Dec  6 00:37:05 2008: BS 562 completed
$$ Sat Dec  6 00:37:50 2008: BS 563 completed
$$ Sat Dec  6 00:38:35 2008: BS 564 completed
$$ Sat Dec  6 00:39:21 2008: BS 565 completed
$$ Sat Dec  6 00:40:06 2008: BS 566 completed
$$ Sat Dec  6 00:40:51 2008: BS 567 completed
$$ Sat Dec  6 00:41:36 2008: BS 568 completed
$$ Sat Dec  6 00:42:21 2008: BS 569 completed
$$ Sat Dec  6 00:43:06 2008: BS 570 completed
$$ Sat Dec  6 00:43:51 2008: BS 571 completed
$$ Sat Dec  6 00:44:36 2008: BS 572 completed
$$ Sat Dec  6 00:45:21 2008: BS 573 completed
$$ Sat Dec  6 00:46:06 2008: BS 574 completed
$$ Sat Dec  6 00:46:51 2008: BS 575 completed
$$ Sat Dec  6 00:47:36 2008: BS 576 completed
$$ Sat Dec  6 00:48:21 2008: BS 577 completed
$$ Sat Dec  6 00:49:07 2008: BS 578 completed
$$ Sat Dec  6 00:49:52 2008: BS 579 completed
$$ Sat Dec  6 00:50:37 2008: BS 580 completed
$$ Sat Dec  6 00:51:22 2008: BS 581 completed
$$ Sat Dec  6 00:52:07 2008: BS 582 completed
$$ Sat Dec  6 00:52:52 2008: BS 583 completed
$$ Sat Dec  6 00:53:37 2008: BS 584 completed
$$ Sat Dec  6 00:54:22 2008: BS 585 completed
$$ Sat Dec  6 00:55:07 2008: BS 586 completed
$$ Sat Dec  6 00:55:52 2008: BS 587 completed
$$ Sat Dec  6 00:56:37 2008: BS 588 completed
$$ Sat Dec  6 00:57:22 2008: BS 589 completed
$$ Sat Dec  6 00:58:07 2008: BS 590 completed
$$ Sat Dec  6 00:58:53 2008: BS 591 completed
$$ Sat Dec  6 00:59:38 2008: BS 592 completed
$$ Sat Dec  6 01:00:23 2008: BS 593 completed
$$ Sat Dec  6 01:01:08 2008: BS 594 completed
$$ Sat Dec  6 01:01:53 2008: BS 595 completed
$$ Sat Dec  6 01:02:38 2008: BS 596 completed
$$ Sat Dec  6 01:03:23 2008: BS 597 completed
$$ Sat Dec  6 01:04:08 2008: BS 598 completed
$$ Sat Dec  6 01:04:53 2008: BS 599 completed
$$ Sat Dec  6 01:05:38 2008: BS 600 completed
$$ Sat Dec  6 01:06:23 2008: BS 601 completed
$$ Sat Dec  6 01:07:08 2008: BS 602 completed
$$ Sat Dec  6 01:07:53 2008: BS 603 completed
$$ Sat Dec  6 01:08:39 2008: BS 604 completed
$$ Sat Dec  6 01:09:24 2008: BS 605 completed
$$ Sat Dec  6 01:10:09 2008: BS 606 completed
$$ Sat Dec  6 01:10:54 2008: BS 607 completed
$$ Sat Dec  6 01:11:39 2008: BS 608 completed
$$ Sat Dec  6 01:12:24 2008: BS 609 completed
$$ Sat Dec  6 01:13:09 2008: BS 610 completed
$$ Sat Dec  6 01:13:54 2008: BS 611 completed
$$ Sat Dec  6 01:14:39 2008: BS 612 completed
$$ Sat Dec  6 01:15:24 2008: BS 613 completed
$$ Sat Dec  6 01:16:09 2008: BS 614 completed
$$ Sat Dec  6 01:16:54 2008: BS 615 completed
$$ Sat Dec  6 01:17:39 2008: BS 616 completed
$$ Sat Dec  6 01:18:25 2008: BS 617 completed
$$ Sat Dec  6 01:19:10 2008: BS 618 completed
$$ Sat Dec  6 01:19:55 2008: BS 619 completed
$$ Sat Dec  6 01:20:40 2008: BS 620 completed
$$ Sat Dec  6 01:21:25 2008: BS 621 completed
$$ Sat Dec  6 01:22:10 2008: BS 622 completed
$$ Sat Dec  6 01:22:55 2008: BS 623 completed
$$ Sat Dec  6 01:23:40 2008: BS 624 completed
$$ Sat Dec  6 01:24:25 2008: BS 625 completed
$$ Sat Dec  6 01:25:10 2008: BS 626 completed
$$ Sat Dec  6 01:25:55 2008: BS 627 completed
$$ Sat Dec  6 01:26:40 2008: BS 628 completed
$$ Sat Dec  6 01:27:25 2008: BS 629 completed
$$ Sat Dec  6 01:28:11 2008: BS 630 completed
$$ Sat Dec  6 01:28:56 2008: BS 631 completed
$$ Sat Dec  6 01:29:41 2008: BS 632 completed
$$ Sat Dec  6 01:30:26 2008: BS 633 completed
$$ Sat Dec  6 01:31:11 2008: BS 634 completed
$$ Sat Dec  6 01:31:56 2008: BS 635 completed
$$ Sat Dec  6 01:32:41 2008: BS 636 completed
$$ Sat Dec  6 01:33:26 2008: BS 637 completed
$$ Sat Dec  6 01:34:11 2008: BS 638 completed
$$ Sat Dec  6 01:34:56 2008: BS 639 completed
$$ Sat Dec  6 01:35:41 2008: BS 640 completed
$$ Sat Dec  6 01:36:26 2008: BS 641 completed
$$ Sat Dec  6 01:37:11 2008: BS 642 completed
$$ Sat Dec  6 01:37:57 2008: BS 643 completed
$$ Sat Dec  6 01:38:42 2008: BS 644 completed
$$ Sat Dec  6 01:39:27 2008: BS 645 completed
$$ Sat Dec  6 01:40:12 2008: BS 646 completed
$$ Sat Dec  6 01:40:57 2008: BS 647 completed
$$ Sat Dec  6 01:41:42 2008: BS 648 completed
$$ Sat Dec  6 01:42:27 2008: BS 649 completed
$$ Sat Dec  6 01:43:12 2008: BS 650 completed
$$ Sat Dec  6 01:43:57 2008: BS 651 completed
$$ Sat Dec  6 01:44:42 2008: BS 652 completed
$$ Sat Dec  6 01:45:27 2008: BS 653 completed
$$ Sat Dec  6 01:46:12 2008: BS 654 completed
$$ Sat Dec  6 01:46:57 2008: BS 655 completed
$$ Sat Dec  6 01:47:43 2008: BS 656 completed
$$ Sat Dec  6 01:48:28 2008: BS 657 completed
$$ Sat Dec  6 01:49:13 2008: BS 658 completed
$$ Sat Dec  6 01:49:58 2008: BS 659 completed
$$ Sat Dec  6 01:50:43 2008: BS 660 completed
$$ Sat Dec  6 01:51:28 2008: BS 661 completed
$$ Sat Dec  6 01:52:13 2008: BS 662 completed
$$ Sat Dec  6 01:52:58 2008: BS 663 completed
$$ Sat Dec  6 01:53:43 2008: BS 664 completed
$$ Sat Dec  6 01:54:28 2008: BS 665 completed
$$ Sat Dec  6 01:55:13 2008: BS 666 completed
$$ Sat Dec  6 01:55:58 2008: BS 667 completed
$$ Sat Dec  6 01:56:43 2008: BS 668 completed
$$ Sat Dec  6 01:57:29 2008: BS 669 completed
$$ Sat Dec  6 01:58:14 2008: BS 670 completed
$$ Sat Dec  6 01:58:59 2008: BS 671 completed
$$ Sat Dec  6 01:59:44 2008: BS 672 completed
$$ Sat Dec  6 02:00:29 2008: BS 673 completed
$$ Sat Dec  6 02:01:14 2008: BS 674 completed
$$ Sat Dec  6 02:01:59 2008: BS 675 completed
$$ Sat Dec  6 02:02:44 2008: BS 676 completed
$$ Sat Dec  6 02:03:29 2008: BS 677 completed
$$ Sat Dec  6 02:04:14 2008: BS 678 completed
$$ Sat Dec  6 02:04:59 2008: BS 679 completed
$$ Sat Dec  6 02:05:44 2008: BS 680 completed
$$ Sat Dec  6 02:06:29 2008: BS 681 completed
$$ Sat Dec  6 02:07:15 2008: BS 682 completed
$$ Sat Dec  6 02:08:00 2008: BS 683 completed
$$ Sat Dec  6 02:08:45 2008: BS 684 completed
$$ Sat Dec  6 02:09:30 2008: BS 685 completed
$$ Sat Dec  6 02:10:15 2008: BS 686 completed
$$ Sat Dec  6 02:11:00 2008: BS 687 completed
$$ Sat Dec  6 02:11:45 2008: BS 688 completed
$$ Sat Dec  6 02:12:30 2008: BS 689 completed
$$ Sat Dec  6 02:13:15 2008: BS 690 completed
$$ Sat Dec  6 02:14:00 2008: BS 691 completed
$$ Sat Dec  6 02:14:45 2008: BS 692 completed
$$ Sat Dec  6 02:15:30 2008: BS 693 completed
$$ Sat Dec  6 02:16:15 2008: BS 694 completed
$$ Sat Dec  6 02:17:01 2008: BS 695 completed
$$ Sat Dec  6 02:17:46 2008: BS 696 completed
$$ Sat Dec  6 02:18:31 2008: BS 697 completed
$$ Sat Dec  6 02:19:16 2008: BS 698 completed
$$ Sat Dec  6 02:20:01 2008: BS 699 completed
$$ Sat Dec  6 02:20:46 2008: BS 700 completed
$$ Sat Dec  6 02:21:31 2008: BS 701 completed
$$ Sat Dec  6 02:22:16 2008: BS 702 completed
$$ Sat Dec  6 02:23:01 2008: BS 703 completed
$$ Sat Dec  6 02:23:46 2008: BS 704 completed
$$ Sat Dec  6 02:24:31 2008: BS 705 completed
$$ Sat Dec  6 02:25:16 2008: BS 706 completed
$$ Sat Dec  6 02:26:01 2008: BS 707 completed
$$ Sat Dec  6 02:26:47 2008: BS 708 completed
$$ Sat Dec  6 02:27:32 2008: BS 709 completed
$$ Sat Dec  6 02:28:17 2008: BS 710 completed
$$ Sat Dec  6 02:29:02 2008: BS 711 completed
$$ Sat Dec  6 02:29:47 2008: BS 712 completed
$$ Sat Dec  6 02:30:32 2008: BS 713 completed
$$ Sat Dec  6 02:31:17 2008: BS 714 completed
$$ Sat Dec  6 02:32:02 2008: BS 715 completed
$$ Sat Dec  6 02:32:47 2008: BS 716 completed
$$ Sat Dec  6 02:33:32 2008: BS 717 completed
$$ Sat Dec  6 02:34:17 2008: BS 718 completed
$$ Sat Dec  6 02:35:02 2008: BS 719 completed
$$ Sat Dec  6 02:35:47 2008: BS 720 completed
$$ Sat Dec  6 02:36:33 2008: BS 721 completed
$$ Sat Dec  6 02:37:18 2008: BS 722 completed
$$ Sat Dec  6 02:38:03 2008: BS 723 completed
$$ Sat Dec  6 02:38:48 2008: BS 724 completed
$$ Sat Dec  6 02:39:33 2008: BS 725 completed
$$ Sat Dec  6 02:40:18 2008: BS 726 completed
$$ Sat Dec  6 02:41:03 2008: BS 727 completed
$$ Sat Dec  6 02:41:48 2008: BS 728 completed
$$ Sat Dec  6 02:42:33 2008: BS 729 completed
$$ Sat Dec  6 02:43:18 2008: BS 730 completed
$$ Sat Dec  6 02:44:03 2008: BS 731 completed
$$ Sat Dec  6 02:44:48 2008: BS 732 completed
$$ Sat Dec  6 02:45:33 2008: BS 733 completed
$$ Sat Dec  6 02:46:19 2008: BS 734 completed
$$ Sat Dec  6 02:47:04 2008: BS 735 completed
$$ Sat Dec  6 02:47:49 2008: BS 736 completed
$$ Sat Dec  6 02:48:34 2008: BS 737 completed
$$ Sat Dec  6 02:49:19 2008: BS 738 completed
$$ Sat Dec  6 02:50:04 2008: BS 739 completed
$$ Sat Dec  6 02:50:49 2008: BS 740 completed
$$ Sat Dec  6 02:51:34 2008: BS 741 completed
$$ Sat Dec  6 02:52:19 2008: BS 742 completed
$$ Sat Dec  6 02:53:04 2008: BS 743 completed
$$ Sat Dec  6 02:53:49 2008: BS 744 completed
$$ Sat Dec  6 02:54:34 2008: BS 745 completed
$$ Sat Dec  6 02:55:19 2008: BS 746 completed
$$ Sat Dec  6 02:56:05 2008: BS 747 completed
$$ Sat Dec  6 02:56:50 2008: BS 748 completed
$$ Sat Dec  6 02:57:35 2008: BS 749 completed
$$ Sat Dec  6 02:58:20 2008: BS 750 completed
$$ Sat Dec  6 02:59:05 2008: BS 751 completed
$$ Sat Dec  6 02:59:50 2008: BS 752 completed
$$ Sat Dec  6 03:00:35 2008: BS 753 completed
$$ Sat Dec  6 03:01:20 2008: BS 754 completed
$$ Sat Dec  6 03:02:05 2008: BS 755 completed
$$ Sat Dec  6 03:02:50 2008: BS 756 completed
$$ Sat Dec  6 03:03:35 2008: BS 757 completed
$$ Sat Dec  6 03:04:20 2008: BS 758 completed
$$ Sat Dec  6 03:05:05 2008: BS 759 completed
$$ Sat Dec  6 03:05:51 2008: BS 760 completed
$$ Sat Dec  6 03:06:36 2008: BS 761 completed
$$ Sat Dec  6 03:07:21 2008: BS 762 completed
$$ Sat Dec  6 03:08:06 2008: BS 763 completed
$$ Sat Dec  6 03:08:51 2008: BS 764 completed
$$ Sat Dec  6 03:09:36 2008: BS 765 completed
$$ Sat Dec  6 03:10:21 2008: BS 766 completed
$$ Sat Dec  6 03:11:06 2008: BS 767 completed
$$ Sat Dec  6 03:11:51 2008: BS 768 completed
$$ Sat Dec  6 03:12:36 2008: BS 769 completed
$$ Sat Dec  6 03:13:21 2008: BS 770 completed
$$ Sat Dec  6 03:14:06 2008: BS 771 completed
$$ Sat Dec  6 03:14:51 2008: BS 772 completed
$$ Sat Dec  6 03:15:37 2008: BS 773 completed
$$ Sat Dec  6 03:16:22 2008: BS 774 completed
$$ Sat Dec  6 03:17:07 2008: BS 775 completed
$$ Sat Dec  6 03:17:52 2008: BS 776 completed
$$ Sat Dec  6 03:18:37 2008: BS 777 completed
$$ Sat Dec  6 03:19:22 2008: BS 778 completed
$$ Sat Dec  6 03:20:07 2008: BS 779 completed
$$ Sat Dec  6 03:20:52 2008: BS 780 completed
$$ Sat Dec  6 03:21:37 2008: BS 781 completed
$$ Sat Dec  6 03:22:22 2008: BS 782 completed
$$ Sat Dec  6 03:23:07 2008: BS 783 completed
$$ Sat Dec  6 03:23:52 2008: BS 784 completed
$$ Sat Dec  6 03:24:37 2008: BS 785 completed
$$ Sat Dec  6 03:25:23 2008: BS 786 completed
$$ Sat Dec  6 03:26:08 2008: BS 787 completed
$$ Sat Dec  6 03:26:53 2008: BS 788 completed
$$ Sat Dec  6 03:27:38 2008: BS 789 completed
$$ Sat Dec  6 03:28:23 2008: BS 790 completed
$$ Sat Dec  6 03:29:08 2008: BS 791 completed
$$ Sat Dec  6 03:29:53 2008: BS 792 completed
$$ Sat Dec  6 03:30:38 2008: BS 793 completed
$$ Sat Dec  6 03:31:23 2008: BS 794 completed
$$ Sat Dec  6 03:32:08 2008: BS 795 completed
$$ Sat Dec  6 03:32:53 2008: BS 796 completed
$$ Sat Dec  6 03:33:38 2008: BS 797 completed
$$ Sat Dec  6 03:34:23 2008: BS 798 completed
$$ Sat Dec  6 03:35:09 2008: BS 799 completed
$$ Sat Dec  6 03:35:54 2008: BS 800 completed
$$ Sat Dec  6 03:36:39 2008: BS 801 completed
$$ Sat Dec  6 03:37:24 2008: BS 802 completed
$$ Sat Dec  6 03:38:09 2008: BS 803 completed
$$ Sat Dec  6 03:38:54 2008: BS 804 completed
$$ Sat Dec  6 03:39:39 2008: BS 805 completed
$$ Sat Dec  6 03:40:24 2008: BS 806 completed
$$ Sat Dec  6 03:41:09 2008: BS 807 completed
$$ Sat Dec  6 03:41:54 2008: BS 808 completed
$$ Sat Dec  6 03:42:39 2008: BS 809 completed
$$ Sat Dec  6 03:43:24 2008: BS 810 completed
$$ Sat Dec  6 03:44:09 2008: BS 811 completed
$$ Sat Dec  6 03:44:55 2008: BS 812 completed
$$ Sat Dec  6 03:45:40 2008: BS 813 completed
$$ Sat Dec  6 03:46:25 2008: BS 814 completed
$$ Sat Dec  6 03:47:10 2008: BS 815 completed
$$ Sat Dec  6 03:47:55 2008: BS 816 completed
$$ Sat Dec  6 03:48:40 2008: BS 817 completed
$$ Sat Dec  6 03:49:25 2008: BS 818 completed
$$ Sat Dec  6 03:50:10 2008: BS 819 completed
$$ Sat Dec  6 03:50:55 2008: BS 820 completed
$$ Sat Dec  6 03:51:40 2008: BS 821 completed
$$ Sat Dec  6 03:52:25 2008: BS 822 completed
$$ Sat Dec  6 03:53:10 2008: BS 823 completed
$$ Sat Dec  6 03:53:55 2008: BS 824 completed
$$ Sat Dec  6 03:54:41 2008: BS 825 completed
$$ Sat Dec  6 03:55:26 2008: BS 826 completed
$$ Sat Dec  6 03:56:11 2008: BS 827 completed
$$ Sat Dec  6 03:56:56 2008: BS 828 completed
$$ Sat Dec  6 03:57:41 2008: BS 829 completed
$$ Sat Dec  6 03:58:26 2008: BS 830 completed
$$ Sat Dec  6 03:59:11 2008: BS 831 completed
$$ Sat Dec  6 03:59:56 2008: BS 832 completed
$$ Sat Dec  6 04:00:41 2008: BS 833 completed
$$ Sat Dec  6 04:01:26 2008: BS 834 completed
$$ Sat Dec  6 04:02:11 2008: BS 835 completed
$$ Sat Dec  6 04:02:56 2008: BS 836 completed
$$ Sat Dec  6 04:03:41 2008: BS 837 completed
$$ Sat Dec  6 04:04:27 2008: BS 838 completed
$$ Sat Dec  6 04:05:12 2008: BS 839 completed
$$ Sat Dec  6 04:05:57 2008: BS 840 completed
$$ Sat Dec  6 04:06:42 2008: BS 841 completed
$$ Sat Dec  6 04:07:27 2008: BS 842 completed
$$ Sat Dec  6 04:08:12 2008: BS 843 completed
$$ Sat Dec  6 04:08:57 2008: BS 844 completed
$$ Sat Dec  6 04:09:42 2008: BS 845 completed
$$ Sat Dec  6 04:10:27 2008: BS 846 completed
$$ Sat Dec  6 04:11:12 2008: BS 847 completed
$$ Sat Dec  6 04:11:57 2008: BS 848 completed
$$ Sat Dec  6 04:12:42 2008: BS 849 completed
$$ Sat Dec  6 04:13:27 2008: BS 850 completed
$$ Sat Dec  6 04:14:13 2008: BS 851 completed
$$ Sat Dec  6 04:14:58 2008: BS 852 completed
$$ Sat Dec  6 04:15:43 2008: BS 853 completed
$$ Sat Dec  6 04:16:28 2008: BS 854 completed
$$ Sat Dec  6 04:17:13 2008: BS 855 completed
$$ Sat Dec  6 04:17:58 2008: BS 856 completed
$$ Sat Dec  6 04:18:43 2008: BS 857 completed
$$ Sat Dec  6 04:19:28 2008: BS 858 completed
$$ Sat Dec  6 04:20:13 2008: BS 859 completed
$$ Sat Dec  6 04:20:58 2008: BS 860 completed
$$ Sat Dec  6 04:21:43 2008: BS 861 completed
$$ Sat Dec  6 04:22:28 2008: BS 862 completed
$$ Sat Dec  6 04:23:13 2008: BS 863 completed
$$ Sat Dec  6 04:23:59 2008: BS 864 completed
$$ Sat Dec  6 04:24:44 2008: BS 865 completed
$$ Sat Dec  6 04:25:29 2008: BS 866 completed
$$ Sat Dec  6 04:26:14 2008: BS 867 completed
$$ Sat Dec  6 04:26:59 2008: BS 868 completed
$$ Sat Dec  6 04:27:44 2008: BS 869 completed
$$ Sat Dec  6 04:28:29 2008: BS 870 completed
$$ Sat Dec  6 04:29:14 2008: BS 871 completed
$$ Sat Dec  6 04:29:59 2008: BS 872 completed
$$ Sat Dec  6 04:30:44 2008: BS 873 completed
$$ Sat Dec  6 04:31:29 2008: BS 874 completed
$$ Sat Dec  6 04:32:14 2008: BS 875 completed
$$ Sat Dec  6 04:32:59 2008: BS 876 completed
$$ Sat Dec  6 04:33:45 2008: BS 877 completed
$$ Sat Dec  6 04:34:30 2008: BS 878 completed
$$ Sat Dec  6 04:35:15 2008: BS 879 completed
$$ Sat Dec  6 04:36:00 2008: BS 880 completed
$$ Sat Dec  6 04:36:45 2008: BS 881 completed
$$ Sat Dec  6 04:37:30 2008: BS 882 completed
$$ Sat Dec  6 04:38:15 2008: BS 883 completed
$$ Sat Dec  6 04:39:00 2008: BS 884 completed
$$ Sat Dec  6 04:39:45 2008: BS 885 completed
$$ Sat Dec  6 04:40:30 2008: BS 886 completed
$$ Sat Dec  6 04:41:15 2008: BS 887 completed
$$ Sat Dec  6 04:42:00 2008: BS 888 completed
$$ Sat Dec  6 04:42:45 2008: BS 889 completed
$$ Sat Dec  6 04:43:31 2008: BS 890 completed
$$ Sat Dec  6 04:44:16 2008: BS 891 completed
$$ Sat Dec  6 04:45:01 2008: BS 892 completed
$$ Sat Dec  6 04:45:46 2008: BS 893 completed
$$ Sat Dec  6 04:46:31 2008: BS 894 completed
$$ Sat Dec  6 04:47:16 2008: BS 895 completed
$$ Sat Dec  6 04:48:01 2008: BS 896 completed
$$ Sat Dec  6 04:48:46 2008: BS 897 completed
$$ Sat Dec  6 04:49:31 2008: BS 898 completed
$$ Sat Dec  6 04:50:16 2008: BS 899 completed
$$ Sat Dec  6 04:51:01 2008: BS 900 completed
$$ Sat Dec  6 04:51:46 2008: BS 901 completed
$$ Sat Dec  6 04:52:31 2008: BS 902 completed
$$ Sat Dec  6 04:53:17 2008: BS 903 completed
$$ Sat Dec  6 04:54:02 2008: BS 904 completed
$$ Sat Dec  6 04:54:47 2008: BS 905 completed
$$ Sat Dec  6 04:55:32 2008: BS 906 completed
$$ Sat Dec  6 04:56:17 2008: BS 907 completed
$$ Sat Dec  6 04:57:02 2008: BS 908 completed
$$ Sat Dec  6 04:57:47 2008: BS 909 completed
$$ Sat Dec  6 04:58:32 2008: BS 910 completed
$$ Sat Dec  6 04:59:17 2008: BS 911 completed
$$ Sat Dec  6 05:00:02 2008: BS 912 completed
$$ Sat Dec  6 05:00:47 2008: BS 913 completed
$$ Sat Dec  6 05:01:32 2008: BS 914 completed
$$ Sat Dec  6 05:02:17 2008: BS 915 completed
$$ Sat Dec  6 05:03:03 2008: BS 916 completed
$$ Sat Dec  6 05:03:48 2008: BS 917 completed
$$ Sat Dec  6 05:04:33 2008: BS 918 completed
$$ Sat Dec  6 05:05:18 2008: BS 919 completed
$$ Sat Dec  6 05:06:03 2008: BS 920 completed
$$ Sat Dec  6 05:06:48 2008: BS 921 completed
$$ Sat Dec  6 05:07:33 2008: BS 922 completed
$$ Sat Dec  6 05:08:18 2008: BS 923 completed
$$ Sat Dec  6 05:09:03 2008: BS 924 completed
$$ Sat Dec  6 05:09:48 2008: BS 925 completed
$$ Sat Dec  6 05:10:33 2008: BS 926 completed
$$ Sat Dec  6 05:11:18 2008: BS 927 completed
$$ Sat Dec  6 05:12:03 2008: BS 928 completed
$$ Sat Dec  6 05:12:49 2008: BS 929 completed
$$ Sat Dec  6 05:13:34 2008: BS 930 completed
$$ Sat Dec  6 05:14:19 2008: BS 931 completed
$$ Sat Dec  6 05:15:04 2008: BS 932 completed
$$ Sat Dec  6 05:15:49 2008: BS 933 completed
$$ Sat Dec  6 05:16:34 2008: BS 934 completed
$$ Sat Dec  6 05:17:19 2008: BS 935 completed
$$ Sat Dec  6 05:18:04 2008: BS 936 completed
$$ Sat Dec  6 05:18:49 2008: BS 937 completed
$$ Sat Dec  6 05:19:34 2008: BS 938 completed
$$ Sat Dec  6 05:20:19 2008: BS 939 completed
$$ Sat Dec  6 05:21:04 2008: BS 940 completed
$$ Sat Dec  6 05:21:49 2008: BS 941 completed
$$ Sat Dec  6 05:22:35 2008: BS 942 completed
$$ Sat Dec  6 05:23:20 2008: BS 943 completed
$$ Sat Dec  6 05:24:05 2008: BS 944 completed
$$ Sat Dec  6 05:24:50 2008: BS 945 completed
$$ Sat Dec  6 05:25:35 2008: BS 946 completed
$$ Sat Dec  6 05:26:20 2008: BS 947 completed
$$ Sat Dec  6 05:27:05 2008: BS 948 completed
$$ Sat Dec  6 05:27:50 2008: BS 949 completed
$$ Sat Dec  6 05:28:35 2008: BS 950 completed
$$ Sat Dec  6 05:29:20 2008: BS 951 completed
$$ Sat Dec  6 05:30:05 2008: BS 952 completed
$$ Sat Dec  6 05:30:50 2008: BS 953 completed
$$ Sat Dec  6 05:31:35 2008: BS 954 completed
$$ Sat Dec  6 05:32:21 2008: BS 955 completed
$$ Sat Dec  6 05:33:06 2008: BS 956 completed
$$ Sat Dec  6 05:33:51 2008: BS 957 completed
$$ Sat Dec  6 05:34:36 2008: BS 958 completed
$$ Sat Dec  6 05:35:21 2008: BS 959 completed
$$ Sat Dec  6 05:36:06 2008: BS 960 completed
$$ Sat Dec  6 05:36:51 2008: BS 961 completed
$$ Sat Dec  6 05:37:36 2008: BS 962 completed
$$ Sat Dec  6 05:38:21 2008: BS 963 completed
$$ Sat Dec  6 05:39:06 2008: BS 964 completed
$$ Sat Dec  6 05:39:51 2008: BS 965 completed
$$ Sat Dec  6 05:40:36 2008: BS 966 completed
$$ Sat Dec  6 05:41:21 2008: BS 967 completed
$$ Sat Dec  6 05:42:07 2008: BS 968 completed
$$ Sat Dec  6 05:42:52 2008: BS 969 completed
$$ Sat Dec  6 05:43:37 2008: BS 970 completed
$$ Sat Dec  6 05:44:22 2008: BS 971 completed
$$ Sat Dec  6 05:45:07 2008: BS 972 completed
$$ Sat Dec  6 05:45:52 2008: BS 973 completed
$$ Sat Dec  6 05:46:37 2008: BS 974 completed
$$ Sat Dec  6 05:47:22 2008: BS 975 completed
$$ Sat Dec  6 05:48:07 2008: BS 976 completed
$$ Sat Dec  6 05:48:52 2008: BS 977 completed
$$ Sat Dec  6 05:49:37 2008: BS 978 completed
$$ Sat Dec  6 05:50:22 2008: BS 979 completed
$$ Sat Dec  6 05:51:07 2008: BS 980 completed
$$ Sat Dec  6 05:51:53 2008: BS 981 completed
$$ Sat Dec  6 05:52:38 2008: BS 982 completed
$$ Sat Dec  6 05:53:23 2008: BS 983 completed
$$ Sat Dec  6 05:54:08 2008: BS 984 completed
$$ Sat Dec  6 05:54:53 2008: BS 985 completed
$$ Sat Dec  6 05:55:38 2008: BS 986 completed
$$ Sat Dec  6 05:56:23 2008: BS 987 completed
$$ Sat Dec  6 05:57:08 2008: BS 988 completed
$$ Sat Dec  6 05:57:53 2008: BS 989 completed
$$ Sat Dec  6 05:58:38 2008: BS 990 completed
$$ Sat Dec  6 05:59:23 2008: BS 991 completed
$$ Sat Dec  6 06:00:08 2008: BS 992 completed
$$ Sat Dec  6 06:00:53 2008: BS 993 completed
$$ Sat Dec  6 06:01:39 2008: BS 994 completed
$$ Sat Dec  6 06:02:24 2008: BS 995 completed
$$ Sat Dec  6 06:03:09 2008: BS 996 completed
$$ Sat Dec  6 06:03:54 2008: BS 997 completed
$$ Sat Dec  6 06:04:39 2008: BS 998 completed
$$ Sat Dec  6 06:05:24 2008: BS 999 completed
$$ Sat Dec  6 06:06:09 2008: BS 1000 completed
$$ Sat Dec  6 06:06:54 2008: BS 1001 completed
$$ Sat Dec  6 06:07:39 2008: BS 1002 completed
$$ Sat Dec  6 06:08:24 2008: BS 1003 completed
$$ Sat Dec  6 06:09:09 2008: BS 1004 completed
$$ Sat Dec  6 06:09:54 2008: BS 1005 completed
$$ Sat Dec  6 06:10:39 2008: BS 1006 completed
$$ Sat Dec  6 06:11:25 2008: BS 1007 completed
$$ Sat Dec  6 06:12:10 2008: BS 1008 completed
$$ Sat Dec  6 06:12:55 2008: BS 1009 completed
$$ Sat Dec  6 06:13:40 2008: BS 1010 completed
$$ Sat Dec  6 06:14:25 2008: BS 1011 completed
$$ Sat Dec  6 06:15:10 2008: BS 1012 completed
$$ Sat Dec  6 06:15:55 2008: BS 1013 completed
$$ Sat Dec  6 06:16:40 2008: BS 1014 completed
$$ Sat Dec  6 06:17:25 2008: BS 1015 completed
$$ Sat Dec  6 06:18:10 2008: BS 1016 completed
$$ Sat Dec  6 06:18:55 2008: BS 1017 completed
$$ Sat Dec  6 06:19:40 2008: BS 1018 completed
$$ Sat Dec  6 06:20:25 2008: BS 1019 completed
$$ Sat Dec  6 06:21:11 2008: BS 1020 completed
$$ Sat Dec  6 06:21:56 2008: BS 1021 completed
$$ Sat Dec  6 06:22:41 2008: BS 1022 completed
$$ Sat Dec  6 06:23:26 2008: BS 1023 completed
$$ Sat Dec  6 06:24:11 2008: BS 1024 completed
$$ Sat Dec  6 06:24:56 2008: BS 1025 completed
$$ Sat Dec  6 06:25:41 2008: BS 1026 completed
$$ Sat Dec  6 06:26:26 2008: BS 1027 completed
$$ Sat Dec  6 06:27:11 2008: BS 1028 completed
$$ Sat Dec  6 06:27:56 2008: BS 1029 completed
$$ Sat Dec  6 06:28:41 2008: BS 1030 completed
$$ Sat Dec  6 06:29:26 2008: BS 1031 completed
$$ Sat Dec  6 06:30:11 2008: BS 1032 completed
$$ Sat Dec  6 06:30:57 2008: BS 1033 completed
$$ Sat Dec  6 06:31:42 2008: BS 1034 completed
$$ Sat Dec  6 06:32:27 2008: BS 1035 completed
$$ Sat Dec  6 06:33:12 2008: BS 1036 completed
$$ Sat Dec  6 06:33:57 2008: BS 1037 completed
$$ Sat Dec  6 06:34:42 2008: BS 1038 completed
$$ Sat Dec  6 06:35:27 2008: BS 1039 completed
$$ Sat Dec  6 06:36:12 2008: BS 1040 completed
$$ Sat Dec  6 06:36:57 2008: BS 1041 completed
$$ Sat Dec  6 06:37:42 2008: BS 1042 completed
$$ Sat Dec  6 06:38:27 2008: BS 1043 completed
$$ Sat Dec  6 06:39:12 2008: BS 1044 completed
$$ Sat Dec  6 06:39:57 2008: BS 1045 completed
$$ Sat Dec  6 06:40:43 2008: BS 1046 completed
$$ Sat Dec  6 06:41:28 2008: BS 1047 completed
$$ Sat Dec  6 06:42:13 2008: BS 1048 completed
$$ Sat Dec  6 06:42:58 2008: BS 1049 completed
$$ Sat Dec  6 06:43:43 2008: BS 1050 completed
$$ Sat Dec  6 06:44:28 2008: BS 1051 completed
$$ Sat Dec  6 06:45:13 2008: BS 1052 completed
$$ Sat Dec  6 06:45:58 2008: BS 1053 completed
$$ Sat Dec  6 06:46:43 2008: BS 1054 completed
$$ Sat Dec  6 06:47:28 2008: BS 1055 completed
$$ Sat Dec  6 06:48:13 2008: BS 1056 completed
$$ Sat Dec  6 06:48:58 2008: BS 1057 completed
$$ Sat Dec  6 06:49:43 2008: BS 1058 completed
$$ Sat Dec  6 06:50:29 2008: BS 1059 completed
$$ Sat Dec  6 06:51:14 2008: BS 1060 completed
$$ Sat Dec  6 06:51:59 2008: BS 1061 completed
$$ Sat Dec  6 06:52:44 2008: BS 1062 completed
$$ Sat Dec  6 06:53:29 2008: BS 1063 completed
$$ Sat Dec  6 06:54:14 2008: BS 1064 completed
$$ Sat Dec  6 06:54:59 2008: BS 1065 completed
$$ Sat Dec  6 06:55:44 2008: BS 1066 completed
$$ Sat Dec  6 06:56:29 2008: BS 1067 completed
$$ Sat Dec  6 06:57:14 2008: BS 1068 completed
$$ Sat Dec  6 06:57:59 2008: BS 1069 completed
$$ Sat Dec  6 06:58:44 2008: BS 1070 completed
$$ Sat Dec  6 06:59:29 2008: BS 1071 completed
$$ Sat Dec  6 07:00:15 2008: BS 1072 completed
$$ Sat Dec  6 07:01:00 2008: BS 1073 completed
$$ Sat Dec  6 07:01:45 2008: BS 1074 completed
$$ Sat Dec  6 07:02:30 2008: BS 1075 completed
$$ Sat Dec  6 07:03:15 2008: BS 1076 completed
$$ Sat Dec  6 07:04:00 2008: BS 1077 completed
$$ Sat Dec  6 07:04:45 2008: BS 1078 completed
$$ Sat Dec  6 07:05:30 2008: BS 1079 completed
$$ Sat Dec  6 07:06:15 2008: BS 1080 completed
$$ Sat Dec  6 07:07:00 2008: BS 1081 completed
$$ Sat Dec  6 07:07:45 2008: BS 1082 completed
$$ Sat Dec  6 07:08:30 2008: BS 1083 completed
$$ Sat Dec  6 07:09:15 2008: BS 1084 completed
$$ Sat Dec  6 07:10:01 2008: BS 1085 completed
$$ Sat Dec  6 07:10:46 2008: BS 1086 completed
$$ Sat Dec  6 07:11:31 2008: BS 1087 completed
$$ Sat Dec  6 07:12:16 2008: BS 1088 completed
$$ Sat Dec  6 07:13:01 2008: BS 1089 completed
$$ Sat Dec  6 07:13:46 2008: BS 1090 completed
$$ Sat Dec  6 07:14:31 2008: BS 1091 completed
$$ Sat Dec  6 07:15:16 2008: BS 1092 completed
$$ Sat Dec  6 07:16:01 2008: BS 1093 completed
$$ Sat Dec  6 07:16:46 2008: BS 1094 completed
$$ Sat Dec  6 07:17:31 2008: BS 1095 completed
$$ Sat Dec  6 07:18:16 2008: BS 1096 completed
$$ Sat Dec  6 07:19:01 2008: BS 1097 completed
$$ Sat Dec  6 07:19:47 2008: BS 1098 completed
$$ Sat Dec  6 07:20:32 2008: BS 1099 completed
$$ Sat Dec  6 07:21:17 2008: BS 1100 completed
$$ Sat Dec  6 07:22:02 2008: BS 1101 completed
$$ Sat Dec  6 07:22:47 2008: BS 1102 completed
$$ Sat Dec  6 07:23:32 2008: BS 1103 completed
$$ Sat Dec  6 07:24:17 2008: BS 1104 completed
$$ Sat Dec  6 07:25:02 2008: BS 1105 completed
$$ Sat Dec  6 07:25:47 2008: BS 1106 completed
$$ Sat Dec  6 07:26:32 2008: BS 1107 completed
$$ Sat Dec  6 07:27:17 2008: BS 1108 completed
$$ Sat Dec  6 07:28:02 2008: BS 1109 completed
$$ Sat Dec  6 07:28:47 2008: BS 1110 completed
$$ Sat Dec  6 07:29:33 2008: BS 1111 completed
$$ Sat Dec  6 07:30:18 2008: BS 1112 completed
$$ Sat Dec  6 07:31:03 2008: BS 1113 completed
$$ Sat Dec  6 07:31:48 2008: BS 1114 completed
$$ Sat Dec  6 07:32:33 2008: BS 1115 completed
$$ Sat Dec  6 07:33:18 2008: BS 1116 completed
$$ Sat Dec  6 07:34:03 2008: BS 1117 completed
$$ Sat Dec  6 07:34:48 2008: BS 1118 completed
$$ Sat Dec  6 07:35:33 2008: BS 1119 completed
$$ Sat Dec  6 07:36:18 2008: BS 1120 completed
$$ Sat Dec  6 07:37:03 2008: BS 1121 completed
$$ Sat Dec  6 07:37:48 2008: BS 1122 completed
$$ Sat Dec  6 07:38:33 2008: BS 1123 completed
$$ Sat Dec  6 07:39:19 2008: BS 1124 completed
$$ Sat Dec  6 07:40:04 2008: BS 1125 completed
$$ Sat Dec  6 07:40:49 2008: BS 1126 completed
$$ Sat Dec  6 07:41:34 2008: BS 1127 completed
$$ Sat Dec  6 07:42:19 2008: BS 1128 completed
$$ Sat Dec  6 07:43:04 2008: BS 1129 completed
$$ Sat Dec  6 07:43:49 2008: BS 1130 completed
$$ Sat Dec  6 07:44:34 2008: BS 1131 completed
$$ Sat Dec  6 07:45:19 2008: BS 1132 completed
$$ Sat Dec  6 07:46:04 2008: BS 1133 completed
$$ Sat Dec  6 07:46:49 2008: BS 1134 completed
$$ Sat Dec  6 07:47:34 2008: BS 1135 completed
$$ Sat Dec  6 07:48:19 2008: BS 1136 completed
$$ Sat Dec  6 07:49:05 2008: BS 1137 completed
$$ Sat Dec  6 07:49:50 2008: BS 1138 completed
$$ Sat Dec  6 07:50:35 2008: BS 1139 completed
$$ Sat Dec  6 07:51:20 2008: BS 1140 completed
$$ Sat Dec  6 07:52:05 2008: BS 1141 completed
$$ Sat Dec  6 07:52:50 2008: BS 1142 completed
$$ Sat Dec  6 07:53:35 2008: BS 1143 completed
$$ Sat Dec  6 07:54:20 2008: BS 1144 completed
$$ Sat Dec  6 07:55:05 2008: BS 1145 completed
$$ Sat Dec  6 07:55:50 2008: BS 1146 completed
$$ Sat Dec  6 07:56:35 2008: BS 1147 completed
$$ Sat Dec  6 07:57:20 2008: BS 1148 completed
$$ Sat Dec  6 07:58:05 2008: BS 1149 completed
$$ Sat Dec  6 07:58:51 2008: BS 1150 completed
$$ Sat Dec  6 07:59:36 2008: BS 1151 completed
$$ Sat Dec  6 08:00:21 2008: BS 1152 completed
$$ Sat Dec  6 08:01:06 2008: BS 1153 completed
$$ Sat Dec  6 08:01:51 2008: BS 1154 completed
$$ Sat Dec  6 08:02:36 2008: BS 1155 completed
$$ Sat Dec  6 08:03:21 2008: BS 1156 completed
$$ Sat Dec  6 08:04:06 2008: BS 1157 completed
$$ Sat Dec  6 08:04:51 2008: BS 1158 completed
$$ Sat Dec  6 08:05:36 2008: BS 1159 completed
$$ Sat Dec  6 08:06:21 2008: BS 1160 completed
$$ Sat Dec  6 08:07:06 2008: BS 1161 completed
$$ Sat Dec  6 08:07:51 2008: BS 1162 completed
$$ Sat Dec  6 08:08:37 2008: BS 1163 completed
$$ Sat Dec  6 08:09:22 2008: BS 1164 completed
$$ Sat Dec  6 08:10:07 2008: BS 1165 completed
$$ Sat Dec  6 08:10:52 2008: BS 1166 completed
$$ Sat Dec  6 08:11:37 2008: BS 1167 completed
$$ Sat Dec  6 08:12:22 2008: BS 1168 completed
$$ Sat Dec  6 08:13:07 2008: BS 1169 completed
$$ Sat Dec  6 08:13:52 2008: BS 1170 completed
$$ Sat Dec  6 08:14:37 2008: BS 1171 completed
$$ Sat Dec  6 08:15:22 2008: BS 1172 completed
$$ Sat Dec  6 08:16:07 2008: BS 1173 completed
$$ Sat Dec  6 08:16:52 2008: BS 1174 completed
$$ Sat Dec  6 08:17:37 2008: BS 1175 completed
$$ Sat Dec  6 08:18:23 2008: BS 1176 completed
$$ Sat Dec  6 08:19:08 2008: BS 1177 completed
$$ Sat Dec  6 08:19:53 2008: BS 1178 completed
$$ Sat Dec  6 08:20:38 2008: BS 1179 completed
$$ Sat Dec  6 08:21:23 2008: BS 1180 completed
$$ Sat Dec  6 08:22:08 2008: BS 1181 completed
$$ Sat Dec  6 08:22:53 2008: BS 1182 completed
$$ Sat Dec  6 08:23:38 2008: BS 1183 completed
$$ Sat Dec  6 08:24:23 2008: BS 1184 completed
$$ Sat Dec  6 08:25:08 2008: BS 1185 completed
$$ Sat Dec  6 08:25:53 2008: BS 1186 completed
$$ Sat Dec  6 08:26:38 2008: BS 1187 completed
$$ Sat Dec  6 08:27:23 2008: BS 1188 completed
$$ Sat Dec  6 08:28:09 2008: BS 1189 completed
$$ Sat Dec  6 08:28:54 2008: BS 1190 completed
$$ Sat Dec  6 08:29:39 2008: BS 1191 completed
$$ Sat Dec  6 08:30:24 2008: BS 1192 completed
$$ Sat Dec  6 08:31:09 2008: BS 1193 completed
$$ Sat Dec  6 08:31:54 2008: BS 1194 completed
$$ Sat Dec  6 08:32:39 2008: BS 1195 completed
$$ Sat Dec  6 08:33:24 2008: BS 1196 completed
$$ Sat Dec  6 08:34:09 2008: BS 1197 completed
$$ Sat Dec  6 08:34:54 2008: BS 1198 completed
$$ Sat Dec  6 08:35:39 2008: BS 1199 completed
$$ Sat Dec  6 08:36:24 2008: BS 1200 completed
$$ Sat Dec  6 08:37:09 2008: BS 1201 completed
$$ Sat Dec  6 08:37:55 2008: BS 1202 completed
$$ Sat Dec  6 08:38:40 2008: BS 1203 completed
$$ Sat Dec  6 08:39:25 2008: BS 1204 completed
$$ Sat Dec  6 08:40:10 2008: BS 1205 completed
$$ Sat Dec  6 08:40:55 2008: BS 1206 completed
$$ Sat Dec  6 08:41:40 2008: BS 1207 completed
$$ Sat Dec  6 08:42:25 2008: BS 1208 completed
$$ Sat Dec  6 08:43:10 2008: BS 1209 completed
$$ Sat Dec  6 08:43:55 2008: BS 1210 completed
$$ Sat Dec  6 08:44:40 2008: BS 1211 completed
$$ Sat Dec  6 08:45:25 2008: BS 1212 completed
$$ Sat Dec  6 08:46:10 2008: BS 1213 completed
$$ Sat Dec  6 08:46:55 2008: BS 1214 completed
$$ Sat Dec  6 08:47:41 2008: BS 1215 completed
$$ Sat Dec  6 08:48:26 2008: BS 1216 completed
$$ Sat Dec  6 08:49:11 2008: BS 1217 completed
$$ Sat Dec  6 08:49:56 2008: BS 1218 completed
$$ Sat Dec  6 08:50:41 2008: BS 1219 completed
$$ Sat Dec  6 08:51:26 2008: BS 1220 completed
$$ Sat Dec  6 08:52:11 2008: BS 1221 completed
$$ Sat Dec  6 08:52:56 2008: BS 1222 completed
$$ Sat Dec  6 08:53:41 2008: BS 1223 completed
$$ Sat Dec  6 08:54:26 2008: BS 1224 completed
$$ Sat Dec  6 08:55:11 2008: BS 1225 completed
$$ Sat Dec  6 08:55:56 2008: BS 1226 completed
$$ Sat Dec  6 08:56:41 2008: BS 1227 completed
$$ Sat Dec  6 08:57:27 2008: BS 1228 completed
$$ Sat Dec  6 08:58:12 2008: BS 1229 completed
$$ Sat Dec  6 08:58:57 2008: BS 1230 completed
$$ Sat Dec  6 08:59:42 2008: BS 1231 completed
$$ Sat Dec  6 09:00:27 2008: BS 1232 completed
$$ Sat Dec  6 09:01:12 2008: BS 1233 completed
$$ Sat Dec  6 09:01:57 2008: BS 1234 completed
$$ Sat Dec  6 09:02:42 2008: BS 1235 completed
$$ Sat Dec  6 09:03:27 2008: BS 1236 completed
$$ Sat Dec  6 09:04:12 2008: BS 1237 completed
$$ Sat Dec  6 09:04:57 2008: BS 1238 completed
$$ Sat Dec  6 09:05:42 2008: BS 1239 completed
$$ Sat Dec  6 09:06:27 2008: BS 1240 completed
$$ Sat Dec  6 09:07:13 2008: BS 1241 completed
$$ Sat Dec  6 09:07:58 2008: BS 1242 completed
$$ Sat Dec  6 09:08:43 2008: BS 1243 completed
$$ Sat Dec  6 09:09:28 2008: BS 1244 completed
$$ Sat Dec  6 09:10:13 2008: BS 1245 completed
$$ Sat Dec  6 09:10:58 2008: BS 1246 completed
$$ Sat Dec  6 09:11:43 2008: BS 1247 completed
$$ Sat Dec  6 09:12:28 2008: BS 1248 completed
$$ Sat Dec  6 09:13:13 2008: BS 1249 completed
$$ Sat Dec  6 09:13:58 2008: BS 1250 completed
$$ Sat Dec  6 09:14:43 2008: BS 1251 completed
$$ Sat Dec  6 09:15:28 2008: BS 1252 completed
$$ Sat Dec  6 09:16:13 2008: BS 1253 completed
$$ Sat Dec  6 09:16:59 2008: BS 1254 completed
$$ Sat Dec  6 09:17:44 2008: BS 1255 completed
$$ Sat Dec  6 09:18:29 2008: BS 1256 completed
$$ Sat Dec  6 09:19:14 2008: BS 1257 completed
$$ Sat Dec  6 09:19:59 2008: BS 1258 completed
$$ Sat Dec  6 09:20:44 2008: BS 1259 completed
$$ Sat Dec  6 09:21:29 2008: BS 1260 completed
$$ Sat Dec  6 09:22:14 2008: BS 1261 completed
$$ Sat Dec  6 09:22:59 2008: BS 1262 completed
$$ Sat Dec  6 09:23:44 2008: BS 1263 completed
$$ Sat Dec  6 09:24:29 2008: BS 1264 completed
$$ Sat Dec  6 09:25:14 2008: BS 1265 completed
$$ Sat Dec  6 09:25:59 2008: BS 1266 completed
$$ Sat Dec  6 09:26:45 2008: BS 1267 completed
$$ Sat Dec  6 09:27:30 2008: BS 1268 completed
$$ Sat Dec  6 09:28:15 2008: BS 1269 completed
$$ Sat Dec  6 09:29:00 2008: BS 1270 completed
$$ Sat Dec  6 09:29:45 2008: BS 1271 completed
$$ Sat Dec  6 09:30:30 2008: BS 1272 completed
$$ Sat Dec  6 09:31:15 2008: BS 1273 completed
$$ Sat Dec  6 09:32:00 2008: BS 1274 completed
$$ Sat Dec  6 09:32:45 2008: BS 1275 completed
$$ Sat Dec  6 09:33:30 2008: BS 1276 completed
$$ Sat Dec  6 09:34:15 2008: BS 1277 completed
$$ Sat Dec  6 09:35:00 2008: BS 1278 completed
$$ Sat Dec  6 09:35:45 2008: BS 1279 completed
$$ Sat Dec  6 09:36:31 2008: BS 1280 completed
$$ Sat Dec  6 09:37:16 2008: BS 1281 completed
$$ Sat Dec  6 09:38:01 2008: BS 1282 completed
$$ Sat Dec  6 09:38:46 2008: BS 1283 completed
$$ Sat Dec  6 09:39:31 2008: BS 1284 completed
$$ Sat Dec  6 09:40:16 2008: BS 1285 completed
$$ Sat Dec  6 09:41:01 2008: BS 1286 completed
$$ Sat Dec  6 09:41:46 2008: BS 1287 completed
$$ Sat Dec  6 09:42:31 2008: BS 1288 completed
$$ Sat Dec  6 09:43:16 2008: BS 1289 completed
$$ Sat Dec  6 09:44:01 2008: BS 1290 completed
$$ Sat Dec  6 09:44:46 2008: BS 1291 completed
$$ Sat Dec  6 09:45:31 2008: BS 1292 completed
$$ Sat Dec  6 09:46:17 2008: BS 1293 completed
$$ Sat Dec  6 09:47:02 2008: BS 1294 completed
$$ Sat Dec  6 09:47:47 2008: BS 1295 completed
$$ Sat Dec  6 09:48:32 2008: BS 1296 completed
$$ Sat Dec  6 09:49:17 2008: BS 1297 completed
$$ Sat Dec  6 09:50:02 2008: BS 1298 completed
$$ Sat Dec  6 09:50:47 2008: BS 1299 completed
$$ Sat Dec  6 09:51:32 2008: BS 1300 completed
$$ Sat Dec  6 09:52:17 2008: BS 1301 completed
$$ Sat Dec  6 09:53:02 2008: BS 1302 completed
$$ Sat Dec  6 09:53:47 2008: BS 1303 completed
$$ Sat Dec  6 09:54:32 2008: BS 1304 completed
$$ Sat Dec  6 09:55:17 2008: BS 1305 completed
$$ Sat Dec  6 09:56:03 2008: BS 1306 completed
$$ Sat Dec  6 09:56:48 2008: BS 1307 completed
$$ Sat Dec  6 09:57:33 2008: BS 1308 completed
$$ Sat Dec  6 09:58:18 2008: BS 1309 completed
$$ Sat Dec  6 09:59:03 2008: BS 1310 completed
$$ Sat Dec  6 09:59:48 2008: BS 1311 completed
$$ Sat Dec  6 10:00:33 2008: BS 1312 completed
$$ Sat Dec  6 10:01:18 2008: BS 1313 completed
$$ Sat Dec  6 10:02:03 2008: BS 1314 completed
$$ Sat Dec  6 10:02:48 2008: BS 1315 completed
$$ Sat Dec  6 10:03:33 2008: BS 1316 completed
$$ Sat Dec  6 10:04:18 2008: BS 1317 completed
$$ Sat Dec  6 10:05:03 2008: BS 1318 completed
$$ Sat Dec  6 10:05:49 2008: BS 1319 completed
$$ Sat Dec  6 10:06:34 2008: BS 1320 completed
$$ Sat Dec  6 10:07:19 2008: BS 1321 completed
$$ Sat Dec  6 10:08:04 2008: BS 1322 completed
$$ Sat Dec  6 10:08:49 2008: BS 1323 completed
$$ Sat Dec  6 10:09:34 2008: BS 1324 completed
$$ Sat Dec  6 10:10:19 2008: BS 1325 completed
$$ Sat Dec  6 10:11:04 2008: BS 1326 completed
$$ Sat Dec  6 10:11:49 2008: BS 1327 completed
$$ Sat Dec  6 10:12:34 2008: BS 1328 completed
$$ Sat Dec  6 10:13:19 2008: BS 1329 completed
$$ Sat Dec  6 10:14:04 2008: BS 1330 completed
$$ Sat Dec  6 10:14:49 2008: BS 1331 completed
$$ Sat Dec  6 10:15:35 2008: BS 1332 completed
$$ Sat Dec  6 10:16:20 2008: BS 1333 completed
$$ Sat Dec  6 10:17:05 2008: BS 1334 completed
$$ Sat Dec  6 10:17:50 2008: BS 1335 completed
$$ Sat Dec  6 10:18:35 2008: BS 1336 completed
$$ Sat Dec  6 10:19:20 2008: BS 1337 completed
$$ Sat Dec  6 10:20:05 2008: BS 1338 completed
$$ Sat Dec  6 10:20:50 2008: BS 1339 completed
$$ Sat Dec  6 10:21:35 2008: BS 1340 completed
$$ Sat Dec  6 10:22:20 2008: BS 1341 completed
$$ Sat Dec  6 10:23:05 2008: BS 1342 completed
$$ Sat Dec  6 10:23:50 2008: BS 1343 completed
$$ Sat Dec  6 10:24:35 2008: BS 1344 completed
$$ Sat Dec  6 10:25:21 2008: BS 1345 completed
$$ Sat Dec  6 10:26:06 2008: BS 1346 completed
$$ Sat Dec  6 10:26:51 2008: BS 1347 completed
$$ Sat Dec  6 10:27:36 2008: BS 1348 completed
$$ Sat Dec  6 10:28:21 2008: BS 1349 completed
$$ Sat Dec  6 10:29:06 2008: BS 1350 completed
$$ Sat Dec  6 10:29:51 2008: BS 1351 completed
$$ Sat Dec  6 10:30:36 2008: BS 1352 completed
$$ Sat Dec  6 10:31:21 2008: BS 1353 completed
$$ Sat Dec  6 10:32:06 2008: BS 1354 completed
$$ Sat Dec  6 10:32:51 2008: BS 1355 completed
$$ Sat Dec  6 10:33:36 2008: BS 1356 completed
$$ Sat Dec  6 10:34:21 2008: BS 1357 completed
$$ Sat Dec  6 10:35:07 2008: BS 1358 completed
$$ Sat Dec  6 10:35:52 2008: BS 1359 completed
$$ Sat Dec  6 10:36:37 2008: BS 1360 completed
$$ Sat Dec  6 10:37:22 2008: BS 1361 completed
$$ Sat Dec  6 10:38:07 2008: BS 1362 completed
$$ Sat Dec  6 10:38:52 2008: BS 1363 completed
$$ Sat Dec  6 10:39:37 2008: BS 1364 completed
$$ Sat Dec  6 10:40:22 2008: BS 1365 completed
$$ Sat Dec  6 10:41:07 2008: BS 1366 completed
$$ Sat Dec  6 10:41:52 2008: BS 1367 completed
$$ Sat Dec  6 10:42:37 2008: BS 1368 completed
$$ Sat Dec  6 10:43:22 2008: BS 1369 completed
$$ Sat Dec  6 10:44:07 2008: BS 1370 completed
$$ Sat Dec  6 10:44:53 2008: BS 1371 completed
$$ Sat Dec  6 10:45:38 2008: BS 1372 completed
$$ Sat Dec  6 10:46:23 2008: BS 1373 completed
$$ Sat Dec  6 10:47:08 2008: BS 1374 completed
$$ Sat Dec  6 10:47:53 2008: BS 1375 completed
$$ Sat Dec  6 10:48:38 2008: BS 1376 completed
$$ Sat Dec  6 10:49:23 2008: BS 1377 completed
$$ Sat Dec  6 10:50:08 2008: BS 1378 completed
$$ Sat Dec  6 10:50:53 2008: BS 1379 completed
$$ Sat Dec  6 10:51:38 2008: BS 1380 completed
$$ Sat Dec  6 10:52:23 2008: BS 1381 completed
$$ Sat Dec  6 10:53:08 2008: BS 1382 completed
$$ Sat Dec  6 10:53:53 2008: BS 1383 completed
$$ Sat Dec  6 10:54:39 2008: BS 1384 completed
$$ Sat Dec  6 10:55:24 2008: BS 1385 completed
$$ Sat Dec  6 10:56:09 2008: BS 1386 completed
$$ Sat Dec  6 10:56:54 2008: BS 1387 completed
$$ Sat Dec  6 10:57:39 2008: BS 1388 completed
$$ Sat Dec  6 10:58:24 2008: BS 1389 completed
$$ Sat Dec  6 10:59:09 2008: BS 1390 completed
$$ Sat Dec  6 10:59:54 2008: BS 1391 completed
$$ Sat Dec  6 11:00:39 2008: BS 1392 completed
$$ Sat Dec  6 11:01:24 2008: BS 1393 completed
$$ Sat Dec  6 11:02:09 2008: BS 1394 completed
$$ Sat Dec  6 11:02:54 2008: BS 1395 completed
$$ Sat Dec  6 11:03:39 2008: BS 1396 completed
$$ Sat Dec  6 11:04:25 2008: BS 1397 completed
$$ Sat Dec  6 11:05:10 2008: BS 1398 completed
$$ Sat Dec  6 11:05:55 2008: BS 1399 completed
$$ Sat Dec  6 11:06:40 2008: BS 1400 completed
$$ Sat Dec  6 11:07:25 2008: BS 1401 completed
$$ Sat Dec  6 11:08:10 2008: BS 1402 completed
$$ Sat Dec  6 11:08:55 2008: BS 1403 completed
$$ Sat Dec  6 11:09:40 2008: BS 1404 completed
$$ Sat Dec  6 11:10:25 2008: BS 1405 completed
$$ Sat Dec  6 11:11:10 2008: BS 1406 completed
$$ Sat Dec  6 11:11:55 2008: BS 1407 completed
$$ Sat Dec  6 11:12:40 2008: BS 1408 completed
$$ Sat Dec  6 11:13:25 2008: BS 1409 completed
$$ Sat Dec  6 11:14:11 2008: BS 1410 completed
$$ Sat Dec  6 11:14:56 2008: BS 1411 completed
$$ Sat Dec  6 11:15:41 2008: BS 1412 completed
$$ Sat Dec  6 11:16:26 2008: BS 1413 completed
$$ Sat Dec  6 11:17:11 2008: BS 1414 completed
$$ Sat Dec  6 11:17:56 2008: BS 1415 completed
$$ Sat Dec  6 11:18:41 2008: BS 1416 completed
$$ Sat Dec  6 11:19:26 2008: BS 1417 completed
$$ Sat Dec  6 11:20:11 2008: BS 1418 completed
$$ Sat Dec  6 11:20:56 2008: BS 1419 completed
$$ Sat Dec  6 11:21:41 2008: BS 1420 completed
$$ Sat Dec  6 11:22:26 2008: BS 1421 completed
$$ Sat Dec  6 11:23:11 2008: BS 1422 completed
$$ Sat Dec  6 11:23:57 2008: BS 1423 completed
$$ Sat Dec  6 11:24:42 2008: BS 1424 completed
$$ Sat Dec  6 11:25:27 2008: BS 1425 completed
$$ Sat Dec  6 11:26:12 2008: BS 1426 completed
$$ Sat Dec  6 11:26:57 2008: BS 1427 completed
$$ Sat Dec  6 11:27:42 2008: BS 1428 completed
$$ Sat Dec  6 11:28:27 2008: BS 1429 completed
$$ Sat Dec  6 11:29:12 2008: BS 1430 completed
$$ Sat Dec  6 11:29:57 2008: BS 1431 completed
$$ Sat Dec  6 11:30:42 2008: BS 1432 completed
$$ Sat Dec  6 11:31:27 2008: BS 1433 completed
$$ Sat Dec  6 11:32:12 2008: BS 1434 completed
$$ Sat Dec  6 11:32:57 2008: BS 1435 completed
$$ Sat Dec  6 11:33:43 2008: BS 1436 completed
$$ Sat Dec  6 11:34:28 2008: BS 1437 completed
$$ Sat Dec  6 11:35:13 2008: BS 1438 completed
$$ Sat Dec  6 11:35:58 2008: BS 1439 completed
$$ Sat Dec  6 11:36:43 2008: BS 1440 completed
$$ Sat Dec  6 11:37:28 2008: BS 1441 completed
$$ Sat Dec  6 11:38:13 2008: BS 1442 completed
$$ Sat Dec  6 11:38:58 2008: BS 1443 completed
$$ Sat Dec  6 11:39:43 2008: BS 1444 completed
$$ Sat Dec  6 11:40:28 2008: BS 1445 completed
$$ Sat Dec  6 11:41:13 2008: BS 1446 completed
$$ Sat Dec  6 11:41:58 2008: BS 1447 completed
$$ Sat Dec  6 11:42:43 2008: BS 1448 completed
$$ Sat Dec  6 11:43:29 2008: BS 1449 completed
$$ Sat Dec  6 11:44:14 2008: BS 1450 completed
$$ Sat Dec  6 11:44:31 2008: Acquisition aborted
$$ 
##$PARAMETERFILE=	(procpar, ASCII, C:/Users/tamunro/Thomas's%20folders/Thomas's%20stuff/data%20backups/McLean/NMR/7tm/7tm128Bc.fid/procpar, 0)
$$ il 2 2 1 0 0 2 1 0 1 64
$$ 1 "n"
$$ 2 "y" "n" 
$$ dgs 2 2 1023 0 0 4 1 6 1 64
$$ 4 "1:AXIAL SHIMS:z1:0,z1c:0,z2:0,z2c:0,z3:0,z4:0,z5:0;"
$$ "2:NON AXIAL SHIMS:x1:0,y1:0,xz:0,yz:0,xy:0,x2y2:0,x3:0,y3:0;"
$$ "4:AUTOMATION:method,wshim,load,,spin:0,gain:0,alock,loc:0;"
$$ "4:SPECIAL:temp;"
$$ 0 
$$ cf 7 1 32767 0 1 3 1 1 0 64
$$ 1 1 
$$ 0 
$$ archivedir 2 2 8 0 0 2 1 0 1 64
$$ 1 "/export/home/vnmr1/vnmrsys/data"
$$ 0 
$$ acqstatus 7 1 32767 0 0 2 1 0 1 64
$$ 1 0 
$$ 0 
$$ MinSW 2 2 8 0 0 3 1 0 1 64
$$ 1 "off"
$$ 3 "off" "auto" "manual" 
$$ Gmap 2 2 8 0 0 2 1 1 1 64
$$ 1 "lk"
$$ 0 
$$ CARBONnt 7 1 32767 0 0 3 1 1 1 64
$$ 1 0 
$$ 0 
$$ PROTONnt 7 1 32767 0 0 3 1 1 1 64
$$ 1 0 
$$ 0 
$$ PFGflg 4 2 4 0 0 2 1 1 1 64
$$ 1 "y"
$$ 0 
$$ acqdim 7 1 1000000000 -1000000000 0 2 1 0 1 64
$$ 1 1 
$$ 0 
$$ acqcycles 1 1 9.99999984307e+17 -9.99999984307e+17 0 2 1 0 1 64
$$ 1 1 
$$ 0 
$$ alock 2 2 8 0 0 2 1 0 1 64
$$ 1 "s"
$$ 5 "a" "n" "s" "u" "y" 
$$ alfa 6 1 13 13 13 2 1 8194 1 64
$$ 1 19.9999923706 
$$ 0 
$$ aig 2 2 2 0 0 4 1 1 1 64
$$ 1 "nm"
$$ 2 "nm" "ai" 
$$ ap 2 2 1023 0 0 4 1 6 1 64
$$ 1 "1:SAMPLE:date,solvent,file;1:ACQUISITION:sw:1,at:3,np:0,fb:0,bs(bs):0,ss(ss):0,d1:3,d2(d2):6,nt:0,ct:0;1:TRANSMITTER:tn,sfrq:3,tof:1,tpwr:0,pw:3,p1(p1):3;1:DECOUPLER:dn,dof:1,dm,dmm,dpwr:0,dmf:0;2:SPECIAL:temp:1,gain:0,spin:0,hst:3,pw90:3,alfa:3;2:FLAGS:il,in,dp,hs;2:PROCESSING:lb(lb):2,sb(sb):3,sbs(sb):3,gf(gf):3,gfs(gf):3,awc(awc):3,lsfid(lsfid):0,lsfrq(lsfrq):1,phfid(phfid):1,fn:0;2:DISPLAY:sp:1,wp:1,rfl:1,rfp:1,rp:1,lp:1;2:PLOT:wc:0,sc:0,vs:0,th:0,aig*,dcg*,dmg*;"
$$ 0 
$$ axis 4 2 4 0 0 4 1 0 1 64
$$ 1 "p"
$$ 11 "c" "d" "1" "2" "3" "h" "k" "m" "n" "p" "u" 
$$ at 1 1 14 14 14 2 1 8203 1 64
$$ 1 1.815038 
$$ 0 
$$ arraydim 7 1 32768 1 1 2 1 5 1 64
$$ 1 1 
$$ 0 
$$ array 2 2 256 0 0 2 1 1 1 64
$$ 1 ""
$$ 0 
$$ arrayelemts 1 1 9.99999984307e+17 -9.99999984307e+17 0 2 1 0 1 64
$$ 1 0 
$$ 0 
$$ awc1 1 1 1 -1 0.001 3 1 1 0 64
$$ 1 0 
$$ 0 
$$ awc 1 1 1 -1 0.001 3 1 1 0 64
$$ 1 0 
$$ 0 
$$ bs 7 1 32767 0 1 2 1 0 1 64
$$ 1 16 
$$ 0 
$$ axisf 4 2 4 0 0 4 1 0 1 64
$$ 1 "s"
$$ 4 "m" "n" "s" "u" 
$$ celem 1 1 9.99999984307e+17 -9.99999984307e+17 0 2 1 0 1 64
$$ 1 0 
$$ 0 
$$ delta1 1 1 2000000 0 0 4 1 3 1 64
$$ 1 0 
$$ 0 
$$ ct 7 1 1000000000 0 1 2 1 6 1 64
$$ 1 0 
$$ 0 
$$ cr1 1 1 1000000000 -1000000000 0 4 1 3 1 64
$$ 1 0 
$$ 0 
$$ cp 2 2 1 0 0 2 1 0 1 64
$$ 1 "y"
$$ 2 "y" "n" 
$$ console 2 2 8 0 0 2 1 0 1 64
$$ 1 "mercury"
$$ 0 
$$ cr 1 1 1000000000 -1000000000 0 4 1 1 1 64
$$ 1 5809.09119417 
$$ 0 
$$ crf 1 1 9.99999984307e+17 -9.99999984307e+17 0 4 1 0 1 64
$$ 1 0 
$$ 0 
$$ d2 3 1 14 14 14 2 1 8194 1 64
$$ 1 0 
$$ 0 
$$ d1 3 1 14 14 14 2 1 8194 1 64
$$ 1 1 
$$ 0 
$$ cutoff 1 1 9.99999984307e+17 -9.99999984307e+17 0 4 1 0 0 64
$$ 1 200 
$$ 0 
$$ dcg 2 2 3 0 0 4 1 1 1 64
$$ 1 "no"
$$ 2 "dc" "cdc" 
$$ date 2 2 9 0 0 2 1 1 1 64
$$ 1 "Dec  5 2008"
$$ 0 
$$ delta 1 1 2000000 0 0 4 1 1 1 64
$$ 1 356.715625094 
$$ 0 
$$ dg1 2 2 1023 0 0 4 1 6 1 64
$$ 1 "1:DISPLAY:sp:1,wp:1,vs:0;1:REFERENCE:rfl:1,rfp:1,cr:1,delta:1;1:PHASE:lp:1,rp:1,rp1(ni):1,lp1(ni):1;2:CHART:sc:0,wc:0,hzmm:2,vp:0,axis,pltmod,,th:0,,ho:2,vo:2,,trace:2;3(ni):2D:sp1:1,wp1:1,sc2:0,wc2:0,rfl1:1,rfp1:1;3:FLAGS:aig*,dcg*,dmg*;3:FID:sf:3,wf:3,vf:0;4:INTEGRAL:intmod,is:2,ins:3,io:0,,lvl:3,tlt:3;"
$$ 0 
$$ dfrq 5 1 1000000000 -1000000000 0 2 1 8 1 64
$$ 1 300.032079132 
$$ 0 
$$ deltaf 1 1 100 0 0 4 1 0 1 64
$$ 1 0 
$$ 0 
$$ dg 2 2 1023 0 0 4 1 6 1 64
$$ 1 "1:ACQUISITION:seqfil,sw:1,at:3,np:0,fb:0,bs(bs):0,ss(ss):0,d1:3,d2(d2):6,nt:0,ct:0;1:SAMPLE:date,solvent,sample;2:TRANSMITTER:tn,sfrq:3,tof:1,tpwr:0,pw:3,p1(p1):3;2:DECOUPLER:dn,dof:1,dm,dmm,dpwr:0,dmf:0;3:SPECIAL:temp:1,spin:0,gain:0,hst:3,pw90:3,alfa:3;3:PRESATURATION:satmode,satfrq:1,satdly:3,satpwr;4:PROCESSING:cf(nf):0,lb:2,sb:3,sbs(sb):3,gf:3,gfs(gf):3,awc:3,lsfid:0,lsfrq(lsfrq):1,phfid(phfid):1,fn:0,math(math<>'f'),wtfile(wtfile<>'');4:FLAGS:il,in,dp,hs;"
$$ 0 
$$ dg2 2 2 8 0 0 4 1 4 1 64
$$ 4 "1:1st DECOUPLING:dfrq:3,dn,dpwr(dpwr):0,dhp(dhp):1,dof:1,dm,dmm,dmf:0;"
$$ "3(ni2):3D ACQUISITION:d3:3,sw2:1,ni2:0,phase2:0;"
$$ "3(ni2):3D DISPLAY:rp2:1,lp2:1;"
$$ "4(ni2):3D PROCESSING:lb2:3,sb2:3,sbs2(sb2):3,gf2:3,gfs2(gf2):3,awc2:3,wtfile2,proc2,fn2:0;"
$$ 0 
$$ fn 7 1 524288 64 -2 3 1 1 0 64
$$ 1 131072 
$$ 0 
$$ dn 2 2 4 0 0 2 1 8 1 64
$$ 1 "H1"
$$ 0 
$$ dmf 7 1 11 11 11 2 1 8194 1 64
$$ 1 7900 
$$ 0 
$$ dlp 7 1 10 10 10 2 1 8194 0 64
$$ 1 1023 
$$ 0 
$$ dhp 1 1 9 9 9 2 1 8192 0 64
$$ 1 1 
$$ 0 
$$ dgs2 2 2 8 0 0 4 1 0 1 64
$$ 1 "1:DEFAULT SCANS:PROTONnt,CARBONnt,PHOSPHORUSnt,FLUORINEnt;2:SPECIAL:explist,macro,PFGflg;"
$$ 0 
$$ dm 4 2 4 0 0 2 1 0 1 64
$$ 1 "yyy"
$$ 2 "n" "y" 
$$ dmg1 2 2 8 0 0 4 1 0 1 64
$$ 1 ""
$$ 4 "" "av1" "ph1" "pwr1" 
$$ dmg 2 2 2 0 0 4 1 3 1 64
$$ 1 "ph"
$$ 0 
$$ dmm 4 2 4 0 0 2 1 0 1 64
$$ 1 "w"
$$ 8 "c" "f" "g" "p" "m" "r" "w" "x" 
$$ dseq 2 2 8 0 0 2 1 0 1 64
$$ 1 "waltz16"
$$ 0 
$$ dp 2 2 1 0 0 2 1 0 1 64
$$ 1 "y"
$$ 2 "y" "n" 
$$ dof 5 1 8 8 8 2 1 8202 1 64
$$ 1 0 
$$ 0 
$$ dod 3 1 14 14 14 2 1 8194 1 64
$$ 1 0.00999999977648 
$$ 0 
$$ dotflag 2 2 8 0 0 4 1 0 1 64
$$ 1 "n"
$$ 2 "n" "y" 
$$ dpwr 7 1 9 9 9 2 1 8194 1 64
$$ 1 37 
$$ 0 
$$ dres 7 1 360 1 0 2 1 0 1 64
$$ 1 90 
$$ 0 
$$ fb 7 1 55000 1000 200 2 1 11 1 64
$$ 1 10400 
$$ 0 
$$ exppath 2 2 8 0 0 2 1 0 1 64
$$ 1 "/export/home/vishnu/vnmrsys/exp3/acqfil"
$$ 0 
$$ explist 2 2 8 0 0 2 1 256 1 64
$$ 2 "CARBON"
$$ "glidewexp"
$$ 0 
$$ filter 7 1 1000000000 0 1 2 1 2 1 64
$$ 1 0 
$$ 0 
$$ file 2 2 6 0 0 2 1 3 1 64
$$ 1 "exp"
$$ 0 
$$ filtfile 2 2 8 0 0 2 1 0 1 64
$$ 1 ""
$$ 0 
$$ gfs1 1 1 1000 -1000 0.001 3 1 1 0 64
$$ 1 0 
$$ 0 
$$ gain 1 1 39 0 2 2 1 0 0 64
$$ 1 20 
$$ 0 
$$ fpmult 1 1 1000000000 0 0 3 1 0 0 64
$$ 1 1 
$$ 0 
$$ fn1 7 1 524288 64 -2 3 1 1 1 64
$$ 1 1024 
$$ 0 
$$ fpmult1 1 1 1000000000 0 0 3 2 0 0 64
$$ 1 0.5 
$$ 0 
$$ gf1 1 1 100000 0 0 3 1 1 0 64
$$ 1 1 
$$ 0 
$$ gf 1 1 100000 0 0 3 1 1 0 64
$$ 1 0.10000000149 
$$ 0 
$$ gfs 1 1 1000 -1000 0.001 3 1 1 0 64
$$ 1 0 
$$ 0 
$$ hst 3 1 0.02 0 2.5e-08 2 1 2 1 64
$$ 1 0.00800000037998 
$$ 0 
$$ homo 2 2 8 0 0 2 1 0 1 64
$$ 1 "n"
$$ 2 "n" "y" 
$$ ho 1 1 500 -500 0 4 1 1 1 64
$$ 1 0 
$$ 0 
$$ hs 4 2 4 0 0 2 1 0 1 64
$$ 1 "nn"
$$ 2 "n" "y" 
$$ hzmm 1 1 1000000000 -1000000000 0 4 1 11 1 64
$$ 1 75.4716981132 
$$ 0 
$$ reffrq 1 1 9.99999984307e+17 -9.99999984307e+17 0 4 1 0 1 64
$$ 1 75.4427427813 
$$ 0 
$$ oslsfrq 1 1 9.99999984307e+17 -9.99999984307e+17 0 2 1 1 0 64
$$ 1 0 
$$ 0 
$$ loc_ 7 1 12 12 12 2 1 8201 1 64
$$ 1 0 
$$ 0 
$$ liamp 1 1 1000000000 0 0 4 1 0 0 64
$$ 1 0 
$$ 0 
$$ investigator 2 2 8 0 0 2 1 0 1 64
$$ 1 ""
$$ 0 
$$ ins2ref 1 1 9.99999984307e+17 -9.99999984307e+17 0 4 1 0 1 64
$$ 1 1 
$$ 0 
$$ ins 3 1 8190 0 1e-07 4 1 3 1 64
$$ 1 100 
$$ 0 
$$ in 4 2 1 0 0 2 1 0 1 64
$$ 1 "n"
$$ 3 "n" "w" "y" 
$$ ins2 1 1 9.99999984307e+17 -9.99999984307e+17 0 4 1 0 1 64
$$ 1 1 
$$ 0 
$$ insref 1 1 9.99999984307e+17 -9.99999984307e+17 0 4 1 0 0 64
$$ 1 1 
$$ 0 
$$ intmod 2 2 8 0 0 4 1 0 1 64
$$ 1 "off"
$$ 3 "off" "partial" "full" 
$$ lb1 1 1 100000 -100000 0 3 1 1 1 64
$$ 1 0.318309992552 
$$ 0 
$$ is 1 1 1000000000 1e-06 0 4 1 3 1 64
$$ 1 500 
$$ 0 
$$ io 1 1 500 -500 0.1 4 1 1 1 64
$$ 1 20 
$$ 0 
$$ lb 1 1 100000 -100000 0 3 1 1 1 64
$$ 1 1 
$$ 0 
$$ lcpeak_ 7 1 32767 0 0 2 1 0 1 64
$$ 1 0 
$$ 0 
$$ llfrq 1 1 1000000000 -1000000000 0 4 1 0 0 64
$$ 28 16695.3852975 14114.0194423 14070.8335313 12001.9404869 11674.0154692 10609.9146215 9330.46003072 8334.5929224 7070.97316571 6999.57245948 6982.58600114 6967.61488532 6935.65731116 6585.27561968 6511.57166486 6009.46347264 5835.8561103 5215.70642793 5074.34454583 5040.37162916 4438.93584157 4323.48550609 4036.44315079 3835.48471147 3606.02357087 2524.36045265 2397.39387422 2304.68811855 
$$ 0 
$$ lifrq 1 1 1000000000 -1000000000 0 4 1 0 0 64
$$ 1 0 
$$ 0 
$$ llamp 1 1 1000000000 0 0 4 1 0 0 64
$$ 28 0.0268406700343 0.0303512774408 0.0251208916306 0.0509051717818 0.0512411855161 0.0243742410094 0.0466321446002 0.0377847664058 0.042125556618 0.370223402977 0.0174860935658 0.37889456749 0.370686471462 0.0401068925858 0.0389773473144 0.0434956140816 0.0121926963329 0.0451172068715 0.0366663262248 0.0501082167029 0.0349563136697 0.0487009175122 0.0421495363116 0.0457665883005 0.0325503796339 0.035442315042 0.0456529855728 0.045284692198 
$$ 0 
$$ load 2 2 4 0 0 2 1 3 1 64
$$ 1 "n"
$$ 2 "y" "n" 
$$ lvl 1 1 1000000000 -1000000000 0 4 1 1 1 64
$$ 1 0 
$$ 0 
$$ lsfid 7 1 64000 -64000 1 3 1 0 0 64
$$ 1 0 
$$ 0 
$$ lockpower_ 1 1 48 0 1 2 1 16 1 64
$$ 1 26 
$$ 0 
$$ lockgain_ 1 1 39 0 1 2 1 16 1 64
$$ 1 29 
$$ 0 
$$ lockfreq_ 5 1 160 0 1e-07 2 1 9 1 64
$$ 1 46.056848 
$$ 0 
$$ lockphase_ 1 1 360 0 1 2 1 16 1 64
$$ 1 304 
$$ 0 
$$ lp 1 1 3600 -3600 0.1 4 1 3 1 64
$$ 1 -248.475143433 
$$ 0 
$$ lp1 1 1 3600 -3600 0.1 4 1 3 1 64
$$ 1 0 
$$ 0 
$$ lsfrq1 1 1 9.99999984307e+17 -9.99999984307e+17 0 3 1 0 0 64
$$ 1 0 
$$ 0 
$$ lsfrq 1 1 9.99999984307e+17 -9.99999984307e+17 0 3 1 0 0 64
$$ 1 0 
$$ 0 
$$ n3 2 2 6 0 0 4 1 3 1 64
$$ 1 ""
$$ 0 
$$ n1 2 2 6 0 0 4 1 3 1 64
$$ 1 ""
$$ 0 
$$ math 2 2 1 0 0 3 1 3 1 64
$$ 1 "f"
$$ 3 "d" "f" "i" 
$$ macro 2 2 6 0 0 4 1 3 1 64
$$ 1 "AuCexp"
$$ 0 
$$ method 2 2 6 0 0 2 1 3 1 64
$$ 1 "/vnmr/shimmethods/z1z2"
$$ 0 
$$ n2 2 2 6 0 0 4 1 3 1 64
$$ 1 ""
$$ 0 
$$ oscoef 7 1 49999 3 2 2 1 1 1 64
$$ 1 31 
$$ 0 
$$ np 7 1 128000 32 2 2 1 11 1 64
$$ 1 68492 
$$ 0 
$$ notebook 2 2 8 0 0 2 1 0 1 64
$$ 1 ""
$$ 0 
$$ nt 7 1 1000000000 1 1 2 1 2 1 64
$$ 1 50000 
$$ 0 
$$ osfilt 2 2 8 0 0 2 1 0 1 64
$$ 1 ""
$$ 5 "a" "A" "b" "B" "" 
$$ osfb 1 1 100000 0 0 2 1 1 0 64
$$ 1 0 
$$ 0 
$$ proc 2 2 10 0 0 3 1 1 1 64
$$ 1 "ft"
$$ 0 
$$ phfid1 1 1 3600 -3600 0.1 3 1 0 0 64
$$ 1 0 
$$ 0 
$$ page 2 2 8 0 0 2 1 0 1 64
$$ 1 ""
$$ 0 
$$ p1 6 1 13 13 13 2 1 8194 1 64
$$ 1 0 
$$ 0 
$$ oversamp 7 1 20 0 1 2 1 9 1 64
$$ 1 1 
$$ 0 
$$ pad 3 1 14 14 14 2 1 8194 1 64
$$ 1 2 
$$ 0 
$$ parversion 1 1 9.99999984307e+17 -9.99999984307e+17 0 2 1 4 1 64
$$ 1 5.1 
$$ 0 
$$ parstyle_ 2 2 8 0 0 4 1 0 1 64
$$ 1 "ppa"
$$ 0 
$$ phfid 1 1 3600 -3600 0.1 3 1 0 0 64
$$ 1 0 
$$ 0 
$$ pp 6 1 8190 0 1e-07 2 1 2 1 64
$$ 1 16.1 
$$ 0 
$$ pltmod 2 2 8 0 0 4 1 0 1 64
$$ 1 "fixed"
$$ 5 "off" "fixed" "full" "variable" "user" 
$$ pkpick_ 2 2 8 0 0 4 1 0 1 64
$$ 1 ""
$$ 0 
$$ pmode 2 2 8 0 0 3 1 0 1 64
$$ 1 "partial"
$$ 0 
$$ priority 7 1 32768 0 1 2 1 0 1 64
$$ 1 5 
$$ 0 
$$ preacq 6 1 13 13 13 2 1 8192 0 64
$$ 1 0 
$$ 0 
$$ probe_ 2 2 8 0 0 2 1 8 1 64
$$ 1 "asw3846"
$$ 0 
$$ r2 1 1 1e+18 -1e+18 0 4 1 1 1 64
$$ 1 0 
$$ 0 
$$ pw 6 1 13 13 13 2 1 8194 1 64
$$ 1 5.65 
$$ 0 
$$ procdim 7 1 1000000000 -1000000000 0 3 1 0 1 64
$$ 1 1 
$$ 0 
$$ proc1 2 2 10 0 0 3 2 1 1 64
$$ 1 "ft"
$$ 0 
$$ pslabel 2 2 8 0 0 2 1 11 1 64
$$ 1 "s2pul"
$$ 0 
$$ r1 1 1 1e+18 -1e+18 0 4 1 1 1 64
$$ 1 0 
$$ 0 
$$ pw90 6 1 13 13 13 2 1 8194 1 64
$$ 1 11.1 
$$ 0 
$$ r6 1 1 1e+18 -1e+18 0 4 1 1 1 64
$$ 1 0 
$$ 0 
$$ r4 1 1 1e+18 -1e+18 0 4 1 1 1 64
$$ 1 0 
$$ 0 
$$ r3 1 1 1e+18 -1e+18 0 4 1 1 1 64
$$ 1 0 
$$ 0 
$$ r5 1 1 1e+18 -1e+18 0 4 1 1 1 64
$$ 1 0 
$$ 0 
$$ ref 5 1 1000000000 -1000000000 0 3 1 0 1 64
$$ 1 0 
$$ 0 
$$ r7 1 1 1e+18 -1e+18 0 4 1 1 1 64
$$ 1 0 
$$ 0 
$$ vzone_ 7 1 15 1 0 2 1 0 1 64
$$ 1 1 
$$ 0 
$$ time_saved 2 2 8 0 0 2 1 0 1 64
$$ 1 ""
$$ 0 
$$ sf 1 1 8190 0 1e-07 4 1 3 1 64
$$ 1 0 
$$ 0 
$$ rp1 1 1 3600 -3600 0.1 4 1 3 1 64
$$ 1 0 
$$ 0 
$$ rfp 1 1 1000000000 -1000000000 0 4 1 1 1 64
$$ 1 5809.09119417 
$$ 0 
$$ rfl 1 1 1000000000 -1000000000 0 4 1 1 1 64
$$ 1 6967.86849985 
$$ 0 
$$ rfband 4 2 4 0 0 2 1 0 1 64
$$ 1 "ch"
$$ 3 "c" "h" "l" 
$$ refpos 1 1 9.99999984307e+17 -9.99999984307e+17 0 4 1 0 1 64
$$ 1 0 
$$ 0 
$$ rfl1 1 1 1000000000 -1000000000 0 4 1 1 1 64
$$ 1 0 
$$ 0 
$$ rof2 6 1 13 13 13 2 1 8194 1 64
$$ 1 9.9999961853 
$$ 0 
$$ rfp1 1 1 1000000000 -1000000000 0 4 1 1 1 64
$$ 1 0 
$$ 0 
$$ rof1 6 1 13 13 13 2 1 8194 1 64
$$ 1 10 
$$ 0 
$$ rp 1 1 3600 -3600 0.1 4 1 3 1 64
$$ 1 -155.803612955 
$$ 0 
$$ sb 1 1 1000 -1000 0.001 3 1 0 0 64
$$ 1 0 
$$ 0 
$$ satfrq 5 1 1000000000 -1000000000 0 2 1 0 1 64
$$ 1 0 
$$ 0 
$$ samplename 2 2 8 0 0 2 1 0 1 64
$$ 1 ""
$$ 0 
$$ sample 2 2 8 0 0 2 1 0 1 64
$$ 1 ""
$$ 0 
$$ satdly 3 1 14 14 14 2 1 8192 1 64
$$ 1 0 
$$ 0 
$$ satpwr 1 1 9.99999984307e+17 -9.99999984307e+17 0 2 1 0 1 64
$$ 1 0 
$$ 0 
$$ satmode 4 2 4 0 0 2 1 0 1 64
$$ 1 "n"
$$ 0 
$$ saveglobal_ 2 2 8 0 0 3 1 0 1 64
$$ 15 "probe"
$$ "lcpeak"
$$ "loc"
$$ "lockpower"
$$ "lockgain"
$$ "lockphase"
$$ "lockfreq"
$$ "z0"
$$ "lkof"
$$ "vloc"
$$ "vrack"
$$ "vzone"
$$ "vproto"
$$ "pkpick"
$$ "parstyle"
$$ 0 
$$ sbs1 1 1 1000 -1000 0.001 3 1 1 0 64
$$ 1 0 
$$ 0 
$$ sb1 1 1 1000 -1000 0.001 3 1 1 0 64
$$ 1 0 
$$ 0 
$$ sbs 1 1 1000 -1000 0.001 3 1 1 0 64
$$ 1 0 
$$ 0 
$$ sc2 1 1 3 3 3 4 1 8195 1 64
$$ 1 0 
$$ 0 
$$ sc 1 1 1 1 1 4 1 8195 1 64
$$ 1 0 
$$ 0 
$$ seqfil 2 2 8 0 0 2 1 11 1 64
$$ 1 "s2pul"
$$ 0 
$$ sp1 1 1 1000000000 -1000000000 0 4 1 3 1 64
$$ 1 649.999938965 
$$ 0 
$$ sn 1 1 1e+18 -1e+18 0 3 1 1 1 64
$$ 1 100 
$$ 0 
$$ sfrq 1 1 1000000000 0 0 2 1 11 1 64
$$ 1 75.4510179663 
$$ 0 
$$ sf1 1 1 9.99999984307e+17 -9.99999984307e+17 0 4 1 0 1 64
$$ 1 0 
$$ 0 
$$ shims 2 2 8 0 0 2 1 0 1 64
$$ 1 ""
$$ 0 
$$ sp 1 1 1000000000 -1000000000 0 4 1 3 1 64
$$ 1 -1158.77730569 
$$ 0 
$$ solvent 2 2 6 0 0 2 1 11 1 64
$$ 1 "CDCl3"
$$ 0 
$$ temp 1 1 200 -150 0.1 2 1 8 0 64
$$ 1 26 
$$ 0 
$$ ss 7 1 32767 -32768 0 2 1 0 1 64
$$ 1 0 
$$ 0 
$$ spin 1 1 32000000 0 0.1 2 1 0 1 64
$$ 1 20 
$$ 0 
$$ sw 1 1 5 5 5 2 1 8203 1 64
$$ 1 18867.9245283 
$$ 0 
$$ time_complete 2 2 8 0 0 2 1 0 1 64
$$ 1 "20081205T173445"
$$ 0 
$$ th 1 1 1000000000 0 0 4 1 1 1 64
$$ 1 11.0043668747 
$$ 0 
$$ time_processed 2 2 8 0 0 3 1 0 1 64
$$ 1 "20081206T114711"
$$ 0 
$$ time_plotted 2 2 8 0 0 3 1 0 1 64
$$ 1 "20081206T114750"
$$ 0 
$$ time_run 2 2 8 0 0 2 1 0 1 64
$$ 1 "20081205T173445"
$$ 0 
$$ vpfi 1 1 500 -500 0 4 1 0 1 64
$$ 1 0 
$$ 0 
$$ tpwr 7 1 17 17 17 2 1 8194 1 64
$$ 1 60 
$$ 0 
$$ tin 2 2 1 0 0 2 1 2 1 64
$$ 1 "n"
$$ 3 "n" "w" "y" 
$$ time_submitted_local 2 2 8 0 0 2 1 0 1 64
$$ 1 "20081205T173445X05PM%%"
$$ 0 
$$ time_submitted 2 2 8 0 0 2 1 0 1 64
$$ 1 "20081205T173445"
$$ 0 
$$ time_svfdate 2 2 8 0 0 2 1 0 1 64
$$ 1 "20081205T173445"
$$ 0 
$$ tn 2 2 4 0 0 2 1 8 1 64
$$ 1 "C13"
$$ 0 
$$ tlt 1 1 1000000000 -1000000000 0 4 1 1 1 64
$$ 1 0 
$$ 0 
$$ tof 5 1 7 7 7 2 1 8202 1 64
$$ 1 725.13114901 
$$ 0 
$$ vloc_ 2 2 8 0 0 2 1 8 1 64
$$ 1 "A0"
$$ 0 
$$ vf 1 1 1000000000 0 0 4 1 3 1 64
$$ 1 150 
$$ 0 
$$ trace 2 2 2 0 0 4 1 3 1 64
$$ 1 "f1"
$$ 2 "f1" "f2" 
$$ vp 7 1 500 -500 0.1 4 1 3 1 64
$$ 1 0 
$$ 0 
$$ vo 1 1 500 -500 0 4 1 1 1 64
$$ 1 0 
$$ 0 
$$ vpf 1 1 500 -500 0 4 1 0 1 64
$$ 1 0 
$$ 0 
$$ vs2d 1 1 1000000000 1e-06 0 4 1 3 1 64
$$ 1 200 
$$ 0 
$$ vrack_ 7 1 5 1 0 2 1 0 1 64
$$ 1 1 
$$ 0 
$$ vproto_ 2 2 8 0 0 2 1 0 1 64
$$ 1 ""
$$ 0 
$$ vs 1 1 1000000000 1e-06 0 4 1 3 1 64
$$ 1 383.673478968 
$$ 0 
$$ vtc 1 1 255 0 1 2 1 2 1 64
$$ 1 25 
$$ 0 
$$ vsproj 1 1 1000000000 1e-06 0 4 1 3 1 64
$$ 1 200 
$$ 0 
$$ vtwait 3 1 14 14 14 2 1 8194 1 64
$$ 1 300 
$$ 0 
$$ yz2 7 1 19 19 19 2 1 8192 1 64
$$ 1 0 
$$ 0 
$$ wshim 4 2 4 0 0 2 1 1 1 64
$$ 1 "s"
$$ 15 "e" "f" "g" "n" "s" "0" "1" "2" "3" "4" "5" "6" "7" "8" "9" 
$$ wf1 1 1 9.99999984307e+17 -9.99999984307e+17 0 4 1 0 1 64
$$ 1 1.815 
$$ 0 
$$ wdone 2 2 8 0 0 3 1 0 1 64
$$ 1 "acqdone"
$$ 0 
$$ wc 1 1 2 2 2 4 1 8203 1 64
$$ 1 250 
$$ 0 
$$ wbs 2 2 6 0 0 3 1 3 1 64
$$ 1 "testsn"
$$ 0 
$$ wc2 1 1 4 4 4 4 1 8195 1 64
$$ 1 180 
$$ 0 
$$ wexp 2 2 6 0 0 3 1 3 1 64
$$ 1 "process"
$$ 0 
$$ werr 2 2 6 0 0 3 1 3 1 64
$$ 1 ""
$$ 0 
$$ wf 1 1 8190 0 1e-07 4 1 3 1 64
$$ 1 0.97000002861 
$$ 0 
$$ wp 1 1 5000000 0 0 4 1 11 1 64
$$ 1 18867.9245283 
$$ 0 
$$ wnt 2 2 6 0 0 3 1 3 1 64
$$ 1 ""
$$ 0 
$$ wp1 1 1 100000 0 0 4 1 3 1 64
$$ 1 49.9999961853 
$$ 0 
$$ x4 7 1 19 19 19 2 1 8192 1 64
$$ 1 0 
$$ 0 
$$ x2y2 7 1 19 19 19 2 1 8192 1 64
$$ 1 220 
$$ 0 
$$ wtfile1 2 2 15 0 0 3 2 1 1 64
$$ 1 ""
$$ 0 
$$ wtfile 2 2 15 0 0 3 1 1 1 64
$$ 1 ""
$$ 0 
$$ x1 7 1 19 19 19 2 1 8192 1 64
$$ 1 -144 
$$ 0 
$$ x3 7 1 19 19 19 2 1 8192 1 64
$$ 1 84 
$$ 0 
$$ y1 7 1 19 19 19 2 1 8192 1 64
$$ 1 -756 
$$ 0 
$$ xz 7 1 19 19 19 2 1 8192 1 64
$$ 1 40 
$$ 0 
$$ xy 7 1 19 19 19 2 1 8192 1 64
$$ 1 -388 
$$ 0 
$$ xz2 7 1 19 19 19 2 1 8192 1 64
$$ 1 0 
$$ 0 
$$ y4 7 1 19 19 19 2 1 8192 1 64
$$ 1 0 
$$ 0 
$$ y3 7 1 19 19 19 2 1 8192 1 64
$$ 1 8 
$$ 0 
$$ yz 7 1 19 19 19 2 1 8192 1 64
$$ 1 -296 
$$ 0 
$$ z3xy 7 1 19 19 19 2 1 8192 1 64
$$ 1 0 
$$ 0 
$$ z2xy 7 1 19 19 19 2 1 8192 1 64
$$ 1 0 
$$ 0 
$$ z2 7 1 19 19 19 2 1 8192 1 64
$$ 1 -1924 
$$ 0 
$$ z1 7 1 19 19 19 2 1 8192 1 64
$$ 1 104 
$$ 0 
$$ z0_ 1 1 19 19 19 2 1 8208 1 64
$$ 1 259 
$$ 0 
$$ z1c 7 1 19 19 19 2 1 8192 1 64
$$ 1 -311 
$$ 0 
$$ z2x2y2 7 1 19 19 19 2 1 8192 1 64
$$ 1 0 
$$ 0 
$$ z2c 7 1 19 19 19 2 1 8192 1 64
$$ 1 -73 
$$ 0 
$$ z2x3 7 1 19 19 19 2 1 8192 1 64
$$ 1 0 
$$ 0 
$$ z3x 7 1 19 19 19 2 1 8192 1 64
$$ 1 0 
$$ 0 
$$ z3 7 1 19 19 19 2 1 8192 1 64
$$ 1 101 
$$ 0 
$$ z2y3 7 1 19 19 19 2 1 8192 1 64
$$ 1 0 
$$ 0 
$$ z3c 7 1 19 19 19 2 1 8192 1 64
$$ 1 0 
$$ 0 
$$ z3x3 7 1 19 19 19 2 1 8192 1 64
$$ 1 0 
$$ 0 
$$ z3x2y2 7 1 19 19 19 2 1 8192 1 64
$$ 1 0 
$$ 0 
$$ z4xy 7 1 19 19 19 2 1 8192 1 64
$$ 1 0 
$$ 0 
$$ z4c 7 1 19 19 19 2 1 8192 1 64
$$ 1 0 
$$ 0 
$$ z3y3 7 1 19 19 19 2 1 8192 1 64
$$ 1 0 
$$ 0 
$$ z3y 7 1 19 19 19 2 1 8192 1 64
$$ 1 0 
$$ 0 
$$ z4 7 1 19 19 19 2 1 8192 1 64
$$ 1 197 
$$ 0 
$$ z4x2y2 7 1 19 19 19 2 1 8192 1 64
$$ 1 0 
$$ 0 
$$ z4x 7 1 19 19 19 2 1 8192 1 64
$$ 1 0 
$$ 0 
$$ z7 7 1 19 19 19 2 1 8192 1 64
$$ 1 0 
$$ 0 
$$ z5y 7 1 19 19 19 2 1 8192 1 64
$$ 1 0 
$$ 0 
$$ z5 7 1 19 19 19 2 1 8192 1 64
$$ 1 48 
$$ 0 
$$ z4y 7 1 19 19 19 2 1 8192 1 64
$$ 1 0 
$$ 0 
$$ z5x 7 1 19 19 19 2 1 8192 1 64
$$ 1 0 
$$ 0 
$$ z6 7 1 19 19 19 2 1 8192 1 64
$$ 1 0 
$$ 0 
$$ zx2y2 7 1 19 19 19 2 1 8192 1 64
$$ 1 0 
$$ 0 
$$ z8 7 1 19 19 19 2 1 8192 1 64
$$ 1 0 
$$ 0 
$$ zxy 7 1 19 19 19 2 1 8192 1 64
$$ 1 0 
$$ 0 
$$ zx3 7 1 19 19 19 2 1 8192 1 64
$$ 1 0 
$$ 0 
$$ zy3 7 1 19 19 19 2 1 8192 1 64
$$ 1 0 
$$ 0 
$$ 
##$PARAMETERFILE=	(text, ASCII, C:/Users/tamunro/Thomas's%20folders/Thomas's%20stuff/data%20backups/McLean/NMR/7tm/7tm128Bc.fid/text, 0)
$$ 7tm128B c
$$ 
##XUNITS=	HZ
##YUNITS=	ARBITRARY UNITS
##FIRSTX=	17709.9764404296875
##LASTX=	-1157.9473876953125
##XFACTOR=	-0.14395193313642987154
##YFACTOR=	3.1019300781250001009
##NPOINTS=	131072
##XYDATA=	(X++(Y..Y))
-123027FJ%J%%j%jjkjk%jj%j%J%%J%J%%%%%jj%jkjjjjj%%JJKKKKLKKKJ%%%jkkkkkkkkkjj%
-122959a1%JJJJJJKJJJJKKKLKKKJJjjllmmlmmklj%%JJKLKLLJLKLKJKJ%%%jklllllmmllkk%
-122892b1%%KKKKLKKKJJJ%%%%%%J%JJKKJKJJ%%jjkklkkklkkjj%%JJKKLLKLLLLKJ%%jkkkkk
-122825Ejjj%%%J%JJJ%J%J%%j%jjjjjjj%j%jj%jjkjjj%%%JJKLKKLLKKKJJJ%j%jjjjjjjjjj
-122757Ejjjk%klklllkljk%%%KJKLKLLKKKJ%%jjkjkjj%JKKLLMMLMLKJ%%jkkllkllkjjj%%%
-122689bJ%J%JJ%JJJJ%JJJJ%J%%%%jjjkkkkllllmllkkkj%JJLLMMMMMKLJJ%%jjjjj%%%%JJ%
-122621CJ%%%%%%%jJ%%JJJ%J%%%jjkkk%kkkjkjjjjjj%%%%JKJKLKKK%K%J%%j%j%%%%J%JJKJ
-122553GJ%JJJ%J%J%%%%jjjjjjkjkjj%j%%%JJKKLLLLLJJJjkkmlmmllmkkjj%%%JJ%%%jjjkj
-122485a7kj%%JJKLKLLKKJ%%%%jjj%jj%%j%%%jJ%%JJKJKKLKLKJKJJJJ%JJ%J%%%%kjkllllm
-122418Bkllllkkjkjjjj%%%%%%%j%%%%%JJJKLLKLLKJK%%%%%%%%%%%%%%%J%JJKJKKKKLKLKK
-122350B6KK%%%kjkkkkjkkkkkllkllmllllkkj%%%JJKKJKKJKKKKKLKMMMNNMNLLLJJjjklllm
-122283B5mmlmmmlmmmllkjj%JJKLLKLLKJJ%jjjkjkjj%%%JKKKLKMLLLLJJ%jjllllmklllkjk
-122216a5jj%%%%JKJKLLLKKKJJj%kkjllkljkjj%%JJ%KJKJLKLLLMMLLLKKJ%jjkklllllllll
-122149ellkkkjjjJ%KJKLKLKKKJJJJJ%JJJJKJKKKJK%J%jjjjjkkkkkkklklklkkjj%JJJJKKK
-122081fLJKJJJ%J%J%%JJJJJ%J%Jj%jjjkjkjk%jkjjjjjjj%jj%%j%J%%J%JJ%JJJJJ%JJJ%J%
-122013@%%%%%%JJJKJ%J%%j%jjj%%JJKJKKKKKKJJ%%jjkklllmllmlmkkkkjj%%%%%%%%%%%%%
-121945b4%JJJKLKLLLLKKKJJ%jjjkjkllllkkjj%JJJLKKKLKKJKLKKLKLLKLKKJK%%%kjkklll
-121878A6lmllljljkjj%j%%%%%JJ%KJJKKJKKKJJJ%%%jjjjj%j%j%jjjjkkkkjjj%%JKJKLKJK
-121811BKJJ%J%%%%j%jjjkj%kjjjj%%%JJJJK%JJ%%%%j%%%%JJJKKKKJKJJ%%%%jjjklkllkll
-121743gklkjj%%%JJKJKKKJKJJ%%%%jjjjjjJ%KKJLLLLKKK%%jkklllmkllkkjj%%JJKKJKKJK
-121675@%%%%jjkkkjk%%%JKKJKJJJ%%%%j%jj%jj%j%%%%JJJJK%%JJ%J%J%JJ%JJJJJ%J%%%%%
-121607A2jjjjjkkkjjkjjjjjjjjjk%j%jJ%JKJKKLKKJKKJJJj%jkjkjjjj%jJJJJJKKKLJKJJj
-121540A4%kklmlmmnmmlkk%JJLNMOOMNNLLJ%jkllmllkljj%JKKKKLLKLKKKJKKKKKKJJ%jjkm
-121473B6lmnmnmlllkjj%%%%%%J%%%%j%jjjjkjkjj%%%JJKKLKKLKJKJJ%JJJJKKKKKJK%%%jk
-121406A4kkkkkj%%JKKKLLKKJ%%jlllmlmlmmmlmllkkj%%KKLMMNNNNNNMLLJJjjlklllkkjj%
-121339B%%%J%%%%jk%kkkkj%%JJKLKKLKLKJJJ%%%%jjjklllmnooooonnlk%%KLLNMONNONNMO
-121271FNNNMNLMKKJ%jjkklllllkllkkkkkkjkjkjj%j%%%JJJJJKJJJJ%%jkjlllllkkjj%JKK
-121203a7KLKKJJJj%jjj%%%KKLKNMONNOMMKK%jklnnnnomnkllkjj%%%%%J%%%J%j%%j%jj%j%
-121136a3j%%%J%J%JJJ%%%%jjjjjj%%%JKKLLLLLMLLLKKJ%jjklklklkjjj%%%JJJJKJJKJJJ%
-121069A4%jjjlkllllklkjjj%%%%JJJJKJJKJJJ%J%%%%%%%%J%J%%%%%%%%%%%J%J%%%jjjkkj
-121002fkjjj%%JJKKKLKMMMNMMNMNNMLLLLLMLMNMNNOMNMLLKKJ%jjjklklmmmoopqj0j0j0j1
-120938C2j2j1j1j1j1j0rqqponnmmllllkllmmmonpoooonmmlljkjjj%%%%JJJKJKLLLLMMMMM
-120877a49MLMKLLKKLKLKKLLLMMMMNNNNNMNMMMNMMMMMLLLKKK%Jjjklmmmnnnnmmmlmllmlmm
-120811h1mlllljjj%J%J%J%%%%%%%%j%%J%%%%j%jjjkjklkkkkkj%JLLNOQRRJ0J0J1J0J0J0R
-120750fPQQQPPPPPPPOONNLLJJ%jkllmmnnnoooooooooppopppoponmlkj%KKKLLLLLLKKKJJJ
-120682b4JJKJLLMNMOPPQPPQPQQPQRQQQQPOONMLLKJJJjjkllnnoppqqrqrrrrrj0rrj0rqqqq
-120617b9oonnllkk%j%J%%%%%%j%%%%JJJKKKKKLKKLKLKLLLLKLKKJ%jklmnoppqqppoonllj%
-120550i9KLMNPPQQQRRQQQPPOPOOOPOOPONNMLJJjkmlnnnnonoooopopoppppoonnmlkkj%JKK
-120483e7KMLMNNNOOONNMLLJ%%klllmmnnoooooonnnmllkjj%%JKKKKLMLMMMNMMLLKK%jklmm
-120416d4ooopppppoommlk%%KKKMMMMNNNNOONONONNNNNMNONOOQPRQQRPPONMKKJ%jjjjj%jj
-120349H7j%jjjjj%j%JJJLLLMMNMNLMKLJJJJ%%%%%j%%j%%%j%jkklmnoppqqqrqqpppnonmmm
-120282hmmmmmmllkkj%JKKMMMNNOOMOONONNNMMMLLLMLLLLLLKKJJ%jjkklmlnmnnnnnmmlkj%
-120214B3KKMNNPQRJ0RJ0J0J0RQQONMLJ%jkkmmmnooopopqpoponmljjJKLLMNNMMLLK%%jklm
-120151G9nnoppqrqj0rqrrqponmkk%JJKKKKKJJ%jjlllmmmmmmlmklkjj%JJKLLLMNMNMNNNNN
-120085c2MMMLLLKLKLKLKLKKK%%jklmnnqqrrj0j1j0rj0qqonll%%LLNNPPQQQQPQPOPOONNLM
-120022DMKKJ%jjkmlmnonoopppqqrj0j0j0j0j0j0rqoolkj%KMMNNPOPQQPQRQRRRRJ0RJ0J0R
-119963ARRRQOONLJ%kmnppqqqqoponnmnmmnmmmmlkj%%KLLNNNPOPPPPOMNMKJJjkmlmnmnnml
-119895b6llkljkkkkklmlnmnonoooononnnlljjJKLMNPPPQQRQPQOOOMLKJ%kkmmnonooonnml
-119828i2lkjjj%JJKKLMNOPQRRJ1J1J2J1J2J2J2J1J1J0J0RQQPOONNNMMLLKKJ%%%jjjjjkjk
-119772A48jkkkllkllkkkjjj%j%kjklmmnnoopooonmmlj%%KMMNNOPOOOONNLLKK%jllmnoooo
-119706G4onmlkj%JKLMMNNOONONNMLKJjklmnnnnnmlmkkkjj%jj%jjj%jj%%%%JKKLMNNONONM
-119639A07LJJklmoopqqrpqpppononmmmmllkkkkkllmnnpprrrj0j1rj0rppomkj%KMMOQRJ0J1
-119577a14J2J3J3J5J5J5J5J5J4J4J4J3J2J0RQOMLJjllnoopqqqqrqpqpooonmmmllklklklk
-119525e3klkkkjkj%%%%KJKLLMMMMMNMNNOOOQQRQQQPOMLK%jklmmmmllkk%%%JJJJ%%kklmnn
-119458B2popnpooonmllljjj%JKLLMMONOONMMLKJ%kkmlmmmnlllkjjj%%%%%%%jjklklllkkj
-119391e5j%KKLMNOOPPPPOPPOONNMMKKJJjkkmmooqqqqj0rqqqonnlkk%%JKLLMNNOOPPQQPQQ
-119325B1QOONLK%jklnnoopoqoqpqqpqpooommlljk%j%%%jjkklmmnnmnmlkk%KKKMMMLMLKK%
-119258a08%jjlllllllkjjj%%JJJKKKKLKMLMMMNMNONNOONONMMLKJ%%jjkjj%%JJJKKLKLLLL
-119192a1LKLKJJ%%jkllnnnnmlljJKLNOOPPOOONNMKKKJJ%J%JJKKKKKKKKJ%%kkmnoqqj0j0j0
-119127gj0j0rqpnmkjJKLNNOPQQRRQRRRQQQPPPOOONNMMMMLLLKKJJ%jjkmmoopqqrrqqqppon
-119061B5nmmllkljlllmlmlllkjj%JKLLLMMLMLKJ%%%jklklmlllklkjjjJJKLNNNPOPQPOOOM
-118994D5LLKJKJKLMMNOOOPPPOOOONNNMMMLLLKJJ%%kkmmnoopppooommlkj%%JJKJJ%jjklmo
-118927H5ooqqqqqqonnljjJKMMMOOOOOPOOOONNMLLKJ%%jkllmmmlmmlllllmlnnnpprrrj0j1
-118862b8j2j1j2j0j1rqpnmlkjj%%%jjlmnopqqqqppommkjJKKMNOPPQRJ0J0J0J1J2J2J2J2J2
-118808f2J3J3J3J3J3J4J3J4J3J3J1J0RPNMK%jlmoprrj1j1j3j2j3j4j2j3j2j2j2j0j0qqnn
-118766a02lk%%JKJKJ%%jklmnnnpoopooonnmlkk%%KKMMNNNNONNMNMLMKLKJJJ%jjkkkkkkkj
-118700a29k%j%%JJKKLLMMMNNMMMLLJ%%klmnnononmlkjKKNNPQQRRRQRQPQPOPOOOPOOOOOON
-118634F0NNMLLKKJ%J%J%JJJKKKLLMLKLJK%%jjlllmnnnnononnonmnnmnnnnnmnmllj%JKLMN
-118567dNPOQQQRRJ0J0J1J1J1J0RQONLJjlmnpqqrrrqrqppnnmlk%%JJLLLNMNONONNMMLLKJJ
-118505A00jjjklmmnnnooopononnnmnlmnmnmnnmnmnnmnmnnnnmnmmlkj%JKKMMNNNONMLLK%%
-118439f0jjjkjk%j%jJ%%%%%j%jkjkjkkkkjjjJJKKMMNOONOOOOOOOOOPPQRRRJ0J0J1J0J0RR
-118377A20QOOMKK%jllmmononooopoppqqrj0rj0j0rrrqpomlkj%KKKLMMMMNNOOOOOPPQPQQP
-118314F1QQQPOONMLLKJJJJJ%%%%jkklmmmonoopopqprqrrrqrqponmlkkj%j%jjjkklllllmm
-118247h2lmlmlmlmmmlmllkkjJJKLMNOOPPPPQPPOONNMMLLKKKKJKKJJJJJJJ%JJJKKKLLKKJ%
-118180A8%klmnnopqpqoonmkjJKLMOOPPPOONLLKKJ%JJKLMOPRJ0J1J3J3J4J3J3J2J2J0RPNM
-118123A89LJ%kklmmnooppqqqrrqqqpponnnmllklkjkjjkjj%jj%%jjj%kjjjjj%j%%%%%j%jj
-118057Djjj%%%%JJKJJJKJKJKKKLLLNNNPPQRJ0J1J1J3J3J3J4J3J4J3J2J2J2J0RRPONLK%jk
-118003B84lmnnopooopooppprrj0j1j1j2j3j3j3j3j3j3j3j2j2j1j0rqponlljj%JJJKKKLKK
-117952b9LKKKJJJJ%jjjkkllllmmmmmmmmllllklkklkkllllkkkjJJLMNNPPPOONMLJJjjllmn
-117885f5nnnonnnnmllkk%jJJJKLKMMMNNOOOPQPQQPPQPOOPONOMNLLJJ%%kllmmnnnnoompoo
-117818b2pooponnnmmlkk%j%JJJKKKLKLLLLKJJ%jkklklljk%%%KKKKLKLKKKJK%J%J%JKKLMM
-117751c1ONPOOMNNMLKLJKJJKJKKKLKLKLKKKJJ%%jkllmmnnoooopnopoononnmmmkkjj%%J%K
-117684f4JKKKKKKKJJjjlmnpoqqqqpqooommlkjJJLNOQJ0J1J2J4J5J6J6J7J7J5J6J5J3J3J1
-117632H2RQOMKJ%kkmmmnnmnnnnmonnnnmmllkkjjjkkklkmllmlklkkjjjJJKKLMMNNLNMMLKK
-117565B1JJj%jjj%jJJKLMMMMMLLK%%jkkmlmmmlmkk%%KLNOPPQQPPNMLJjlmopqrj0j1j0j1j1
-117502@j0j1j0rrpqoonmmllkkjj%%JLKMMONPPQQRJ0RJ1RJ0J1J0J0J0J0RRRQQPPPONNMLKJ
-117445A53%klmopqrj0j1j1j2j3j3j3j4j3j2j2j2j2j0j0qpomlj%JKMNOOQQRJ0RJ0J0RJ0RQ
-117398C1PONMLLKJJJ%%jjklmnnpqqrrqrrqrqqrqqqrpqpnnmlj%KKMMNNONONMNLMLMLNNNPP
-117331d0QRRRQRRQPOOMLKJ%klmnopqrrqrqrqrpqppoonnlljj%KKMMMONNONNMMMMLMLMMMMN
-117264a0MMLLK%jlloqj0j1j1j3j2j3j2j2j0j0qpnmkjKLNOQRJ1J1J3J3J3J3J4J3J2J1J0J0
-117219B1QPOMLJ%jlllmnmmmmmlmljllklkklkklkjkjjjjj%jjkjjkjkj%j%%JJJJKJKKJKKJK
-117152b9KLKLLMMNMPQRJ1J1J3J3J4J3J4J3J3J1J1RRPONMLJJ%kkmmnopoopnnmlkj%JKKKLL
-117096A51LLKKKJ%%kkmmoqrj1j2j4j4j5j6j5j6j6j4j5j5j5j4j4j4j3j2j2j1j0rrppnnmmk
-117051b11kjJJKMMOOOPOPNNNLK%%jkmmmopppqrqrqqponlkjKLNPQJ0J1J1J3J3J3J3J4J3J3
-116995a11J2J2J1J1J0J0RQQPOONNNMMMMLLLMLLMMMMNONPOPPQPOPNNLKJjkllnnoopooopno
-116935G8nnlmkkj%JJKKLMLMMNMNMNNMNMMLLLJJ%jklmnopoopnnmmkj%%JKKKLKKJJJ%%%jjj
-116868H2kkllmnmnnnnmmlkk%%%KKKMLMNMMMMKJ%jlmoqqrj0j0qrqponlk%%KKLKLLKLJKKJJ
-116803a5JKJKKKLKNMOOPPQPQQPOOMLLJ%kklnnopqqrrj0rj0qqqqpoommlk%JKLNOPPRQRPQP
-116738A8ONNMLKKKKKKJKKJ%%kkmmnnonnnnnmlnmonpoopnnmkjJLMNOOPPOPNNLLJJjklnnpq
-116671b5qrrqrqqpooomnmlllkkkjj%%JJKKLLMLMLMLKLKKJK%Jj%jkjjjj%JKKMMOOQQQRRRR
-116604a6QQQQPOOMMLLJJ%j%j%j%%JJKKLKLMLLLMLMLLMLLMLKLKJJJ%J%%%J%JJ%%%jkllnop
-116537I6qrrrqrqqoonmlkk%%%JJJ%%jjkllnmmnllk%JLNPQRJ0J2J2J2J2J1RRQOOMMMLLMLM
-116476A36MMMMLKKJjklmnopprqrrrrrqponmlkj%%J%JJJJJJKKLLLMMLMMMMLKKKJ%%jjkjkj
-116410G6kj%j%%j%%jjjkllmnoppqqrqrj0j0j0j0j1j1j2j1j2j1j1j1j1j0j0j0j1j0j0j0j0
-116364b33j0j0qppnlk%JLMNPRRJ0J1J2J3J3J4J3J4J3J4J2J2J2J0J0J0RQQPPPPOOPPOPOOO
-116316E6NLLJ%jlmnopppopnommmlllljk%%KKMMONPPPPOOMLJJjklmmmmmnmmlmllmlmlllkk
-116249b7kkjjj%jjjjkjkkjj%JKLMNOPQQRRJ0J1J0J0RRRPPONMMLKJJ%jjkkllmmmlmmmmmnm
-116186F7nnnonnnmmlkjjJJJKLKMLMMNMNMNNNONNNNNMLK%%jllmmmmllkj%%JJKLLMMNNOOOP
-116119A35OPOPONMMMKJJJ%jjjkjklkmmmnoppqrrj0j0j1j1j2j0j1rqpnlk%JKLMMNMLMLLLL
-116060D6LLMLMMNMMMLMLLKKJJ%%jkkkmmmnnononnnmmllkk%jJJKLLLLKKK%%jkllnnoooqoq
-115993a4rqrj0rj0rj0rrqqpoonnmlkljk%j%%J%J%JJJ%J%%j%kjlllmmnnononnnnnnnnmnmm
-115929b66mlkj%%LLNNQQJ0J1J2J3J4J5J5J5J5J5J4J3J2J1J0RQOOMMMKLJKJJKKKKKKKKKJJ
-115878B2%%%jkjjjjjjj%%%%J%jjjkmmmooppoponmllkj%%JJJKKKKKJKJ%Jj%kjklllmllmkk
-115811h2kjJ%KLLLMMNMMMLLLLLLLMMMNNMMLLLJJJjjjllllmmnmmmmlkkkjjj%%%J%J%J%%%%
-115744c8%jj%jjj%%%%JJJJJJKJKKLLLMNMNLMMMLKJjjlmnpqrj1j1j1j1j0j0rpomlj%JLLNN
-115683i7NNONNNNNMNNNONOPPOPQQQRRQRRQPONLK%jllnmnmmllkkjj%%%J%J%%jkkkllmmmmm
-115616C4mmllkkjJ%JKJKJJJ%%jkklmmmnmmnllljjJJJKKKKKKJJ%%jjjkllllllllkkkjjj%J
-115549d4%KKLLNNOOQORQRRRQRRQRQQQPQOOOMMKK%%llnoqqrj0j0j1j0j0j0rj0rj0rrj0rrq
-115491c7qpnnljj%KJKLKKLJKJ%%%jklmnopqrrj0j0rqpomlj%JLLNNOOQQQRRRJ0RJ0J0J0J0
-115431b1J0J1RJ0J0J0RRQQOOOMLK%%klmnononmmlkjj%J%J%%%%jjjkkkkjk%jJKKLMNNNOPO
-115369H2OOONNNLLKJ%jkllmmnnonnonmnllkj%JKMMOOPQPPPPOONMKKJ%jllmnooopopoonml
-115302F6kjj%J%JJJJJJJJJJKKKKLKLKKK%%jklmmoooppopnnnmllkkkkjjj%JKLMOOQQRJ0RJ0
-115236G6RRQPPNNMMLKLKKKJJ%%jjkllmnoopqrrrqrqqqopooooopqqqrqrj0rqqqpnnlj%%KL
-115170a23MMMNNMNNNMNNMMLKJ%jllmnooppqpqpopnnnmmllkkj%%JKLLMMMLMMMMMNMMNNNMO
-115104i1NOPPQRJ0RJ1RJ0QPONLK%klmnoppqqqppoonmlllkklkllmlmmnmlmllkj%JJLLLMMM
-115040a03MLMMLMMNMNNMNNNMNNNNOOOPPPPOONNMKK%%kklmmmnnnnmmllj%JKLMMNONONNMML
-114974F4KKJJJ%%j%%j%j%j%%J%KJJKKKJKJ%J%%%jjkkklmlnnnnooooonnnlmllkkjkkjjkjk
-114907b9jj%%%%JJ%JJ%Jj%%jjjjjj%%%%JJJKKKLMMMONPPQQQQPQOOOMMMLKKKKJ%%jkkmnnn
-114840H1pooonnmmllkj%%%JJJKJKJJJ%%%%jkjkkllmlmnmnlmmlkljjjjj%%JJJKLMMNMONNN
-114773B3MMMLKLKLKKKKJJ%jjjkllmmmmnnnonnmmmmlkk%%KJKLKKJJ%jjkkklkllllmlmlmll
-114706e8mlmmnooopppoonnlkj%JLMNNPPQQRRQRQRQQQQQPPONNMLKJ%%jjkjkkkkkjkkjkkkl
-114639Ellmmnooppqqqrrrrrj0rrj0rj0rj0rqqqpommlk%%KKLMNNPPPQRRJ0J0J0J0J0QQPNM
-114580i4LKJJjjjjkkkkkkjkj%%%KKLMNOOPQPQPPOOMLK%%kklmmnmnonmnllk%JKLNOOQQQQQ
-114513hPONMLK%%kjlkkjkjjj%%%%JJKKMMNNPQPQQQPOOMKKJjjjjklkllmnooqqrj0rj0rrrp
-114447b5pommkjjJKLLMMNMMMMKLJJ%%jjkjjj%%JJKKKKKKLKKKJKJJJ%JJ%J%JJJ%KJKLLMMN
-114380D7NNOMNLMKJJJjjjkkllmmmnnnnnnmmlljjjJJJKKLLLMLMLKKJ%jjllmmnoooppqqqrq
-114313d7qqppnnnmlkkkj%JKLMNPPRRRJ0J0J0RQPQOONMLLKJJJ%jjlkmlnmmnlllj%%KKLLMN
-114249B1NNNOOOPOPPPOONMMLKJ%Jj%jjkjkkkkllmmnnnmnmmmlkkj%%%JKLLLNMMNMMLKKJjj
-114182I2kmmnopppppppnnnlk%%KKLLMMLKKJJjjjkkkkkkkjjjjjj%j%%%%%%%jjjkkmlmlmll
-114115b6llllmmmmnnmnmmkkjJJLLMNMNONNMNMMMMLLLLKKKJJ%%j%jklkllklklklllllllkl
-114048e2jj%KKLNOPQQJ0RJ0J1J0J0J0RRQPOOMMLJK%%%%j%jjjjjkjjkkkklllmnmnonmmmlk
-113987D3kjjkjklmmoppprrrrrqqpoonnlmkkkjjkjkklmmnopqqrqrqqonkjJMOQRJ1J2J2J2J1
-113924a31J1J1RQPNNNMLLLLLKLLKLKKKJJJ%J%j%jjkkklllmmmmmmllljj%JLLMONPOPPOPPP
-113860eOQQRRRJ0RRQQOOMKK%jjjkkjj%%JJJJJJ%jjjllmmmmmmlllkljkjj%%JJKKLKLLLKLK
-113793H0KKJKJJJKJJ%Jjjllmnopppqqppooomnmnmllljj%JJLLMMMMMLMLMLLLLLLKKKJK%J%
-113726D0J%%%%J%%j%jjjkkklkkjj%%JKKJKJJ%%jjj%j%%%%%%jjjkklmmmomoopnommljj%%J
-113659d5JJJ%jjkkklkkjj%KKKMMNNMNNMLLKJJ%jjjklkkkkkjj%JJJKJKKKKJJ%%%%jj%jjjj
-113592a7jjjjkkjkkjkklkklkkkjjj%JJKLLMMNOPQQPJ0J0J0J1J0J1J0RQQOMLK%%klmmmlml
-113532I0kkkkjkkjkkjjk%j%j%%jjjkllmnnopqqqqrrqqpppnommmlllkjjjj%j%jjjjjjjj%J
-113465a05LLMNPPPQQRQQQQPOPONNLLKKJJKKKMMOOPPPQPPONNMMKKK%%jklmnnpoqppqpopoo
-113399D0pppppprrrrj0j1j0j1j1j1j0j0rrppnmkjJKLMOOPQQRQQQPOOMMLJJ%jjkklkllklk
-113340h0lkkkjkjjj%%%%%JJ%JJJKJJKKKKKLKLMLLMLLLLKKKJJJJKJKLLLMMMNLNMNMMMLMLL
-113273D1LKLLLLMLMMNMNNNNNNOMNMLLKKJJJ%%jjkklmmnnoooopoonnnnmmmmlmlllkkjkjjj
-113206A2jjkkkljkkkjj%%%%J%%%jjklmmnppqqqrrqrqqpponmljjJKKNNOPQJ0J0J1J1J3J3J3
-113145c3J4J4J2J4J3J3J3J1J2J0J0RQQOOOMLLJ%%kllnooqqrrrrrrqqpnnnlkkj%%JJ%%%%k
-113089A6jklllkk%%%JKMLMMLLJJjllnnpopqoonmlj%JLMOOPRRJ0J1J2J1J2J2J1J1J0RQONM
-113031A33KKjjkmmnoppqrrrrrrqrpqoooopooonoopoppqqj0rj0j1j0j0rrpoomkkj%JJLLMO
-112970a91PQRJ0J1J1J2J2J2J2J1J1J0J0QPNNKJ%klnoqqrj1j1j1j2j2j2j3j1j1j0qpmk%LN
-112925a85PRJ0J2J3J4J4J5J4J5J4J5J3J4J1J3J1J1J1J0RQQPPOOOOONONNONNNMMMLKJJJ%%
-112877A92jjjkkklllmlmnmnnmnmmmllkkkjj%j%%%%%%%%j%jj%%%JJJKJKKJJJ%jjjllmnppq
-112811G8rj0j0j1j1j1j1rj1j0j0j0rj0rj0rj0rrqqoonmkjjKKLLNNOPQRJ1J1J3J4J5J6J6J5
-112764@J5J4J3J2J0RPNMKJ%jllmmnnonoooooppqorqqrrqrrqrqrqppoomlk%JLMPQRJ1J2J2
-112704h1J4J4J4J5J4J3J4J2J2J1RRPPNNMLLLKKKJ%jjjklklkkkjk%jjjjkkkllmlmmlllkkk
-112647D6jjJ%JKKLLMLMNMMMMLKKKJ%J%%%%%JJKKKLLMLMLLLKKKJKJJJJJ%jjllnpprj0j1j1
-112583G9j3j3j3j3j2j3j1j1j0j0rqpponmllkljklklmmmlmlkk%KKMNOPQQQRQQPOOMMKK%%k
-112526c0klmmnnmnllj%JKMOOQQRRRPQQOONLK%jlnoqrrj0j0j1j1j0j0rqrpponmlk%JLLNOQ
-112465i9QRJ0J1J1J1J2J1J1J0RRPOMK%jlnpprrrj0rrqonmkj%KKLMMLMLMKLJJJjklmoopqp
-112407f9qppommkjJKMNPQRRJ0J0J0RQQPNNMLKK%jjjlklkllklmmnnpppqqqqqpoommkjjJKK
-112343a09LMMNNNNNMNMMMLLLLKLKKJKKKKLLLLLLLJJj%klnnooopoopoooonmnllkj%%KKMMN
-112277h9NOOOOOOOONOOPPORQJ0RJ1J0J0J0RQPNMLJjklmmnmmlkj%JJKKKLKKKJKJJJ%JJJKJ
-112215A11KKKLKKLKKJKJJJJJJJKKJKJJJ%%kjlllmonpprrj0j0j1j2j2j2j1j1rrpomlj%JLL
-112157b9MMMMMLLLJJJ%Jj%j%jj%jjjjjjjjjjjkjkjkjkjj%j%J%JKJKKLKLLKLKLLLKLKKJJJ
-112090B3J%j%jj%jj%jJ%JJKJKJJJJJJJKJLLMMNNNOOONONMNMLMLMLMLMMLLKK%%kllnnonoo
-112023A13onmmlkjjj%%%%jjjllnpprj0j1j1j2j1j2j2j1j0rrpponmmkljjj%%%JJJKJKKKKK
-111966i4KJJ%%%jjjj%%KKMNOPQQQPPPONNMLKKKKKJJ%%jjkllkmmmmmmmnmmnnnnooopqpqpq
-111899a24qpoonmlk%JLLNOPQQRRJ0J0RJ0RRRQQQPPOPQPQQRRRRJ0RRRQPONLK%jlnopqrj0j0
-111838H7j0j0j0j0rqqppomnnmmmmmlllkjjJJKLLLLMKKKJJ%%%J%JKJLKMLLNNNOONOOONNNN
-111775G3MLLKK%Jjjkkllllmlmlmmmmnnonooonnnmlljj%%JJKKJKKJKKJKJJKJJJ%JJJJJ%%j
-111708Djlklnnnnnonmnmmmmmlmmmmnnnnnononnmlljj%JKKKKKKKJKKLMMNPPQQRRQRPPOMMK
-111640b2J%jkkklljk%JKMMOPPPPQOONMKK%jkllnnopqprrj0j1j1j1j1j2j2j1j2j1j1j0rqp
-111585a81ommkj%JKLMMOOOQQRRJ0J1J1J2J2J2J2J3J2J3J2J1J2J1J0QQONLKJ%%%j%JJKLLN
-111534H9MOOOPPPOOOMMKJjjllnmnnonmnmmmllkjjj%%%jjjlmnnoppoonll%%LLOOPQRRJ0RR
-111468A07QQPNNKJ%kmnoprj0j0j2j2j3j3j4j4j3j4j3j3j2j1j1j0rqppoonnmmmlkkkj%%JK
-111418a57KKLLKLLKJJ%jkllmnnopopppqqrqrqqpoomkk%%KLMMNMNNONNONPOPQQRJ0RJ1J0J0
-111355a29J1J0J0RRRQPQOPOPNONNMMMLKLKKKKKKLLLMMMMMMMLKJJjkklllmmlmlmllllmlll
-111292A4lmklkjkj%%%j%kkkmnnopoonnmlkk%%JJLKMMNNNNMNLLJ%%kllmmmmlkk%%KLLMNOO
-111225b2OPPPPQPQQQPQQQPQPQPPOOOMMKK%jkmnopqrrj0j1j0j1j2j1j1j2j1rj1rqqonmkk%
-111168e8JLLMMNOOOPOPPRQRJ0J0J0J1J0J1J1J1J2J0J1J0J0QPPMMKJ%jklnnopqrj1j1j3j4
-111118A08j5j5j6j6j6j5j4j2j2j1rqomljJKMNOQQRRRPRQPPNNMLLKKJJ%%J%%JJJJKKLLMMM
-111062H7MMMLLKKK%Jj%jjjkklllmmmnmmlljjJJLLNNNOOPOPPPPOOPONNNMMKKJ%%kklmmnop
-110995A58pqrrrrrrqqoomlkjJJJLKKLKJJ%%kkmnnppqqrqqqppoommlkk%jJJJKLKLLKLKKJK
-110929b7J%Jj%jkkklmmmmnnmnmmmlkkj%%%JJJJJJJ%%%JJJLLNOQRJ0J2J2J3J3J3J3J2J2J0
-110872G3RPNMLJ%jklmlmmnmnmnonoooooonnmmmlmlllllllllmlmmnnnononmlkj%JLMMNOOO
-110805g2NOMNLLKJ%%kklmmmnmmmlkj%JJLLMMNNNONNMMLLKK%%%jkjkkkjkjj%jJ%KKMMNOOO
-110738@POOOOMNLMLKKKJ%J%%%%JKKMMOOQQRRJ0RJ0RRRQQPPNNMKKK%jkkmnnpqqj0j0j1j1j1
-110676A28j1j0j0j0j0rqqqpoonmllj%JJLLLMMMMLLKKJ%jkkmmnopqqqrj0rj0rrqppononnn
-110617a18nonoonnnmlkk%%JJLLLMMNNNMNLMLKKKJKJJJJ%%%%%jj%kjjklkllllkkk%%JLLMO
-110551a20OPRRJ0J1J2J3J4J4J4J4J5J4J5J5J4J4J4J3J2J1J1J0RQPPOONNMMMLLKKJ%jjkkm
-110505B37mnoopqrrrj0j1j1j1j2j1j2j2j1j1j1j0rqqonmkj%JKLMNMNNMLLLJKJJJKJKKLKK
-110451F0JJJ%jkkllmmmnmnmmlkk%%KKMLMNMMMMKLJJ%%jjkkkkkjk%j%J%JJ%%%kjlllmnnnn
-110384Enlnnmmlmmlmmnnnnoopooonomnmmmmlmllmlllmmmmoooqqqrj0rrrrpponnlkj%%JJL
-110317c06LMNPPQRRJ1J1J2J2J2J3J4J3J3J4J4J3J3J3J3J3J2J2J1J1RJ0RRRQQPPNNLK%jkl
-110272H1lnmlllkj%JJKKKMLLMLMKKJ%jkmooqrj0j1j1j1j2j0j1j1j0rrqponmlkjJJLLLMML
-110214g4LLKJKJJKKKLMNNOOPPOONMMKJ%jkllmlllllkkjjJJKLLNNOPQRRRJ0J1J1J1J1J2J2
-110154A28J1J1J1J1RJ0QPOMMJJjklmmnnnononnnnnmnmmmlmlmlllklkkjkjjjjjjj%j%%j%%
-110093H6%%%%%%%%jjjkkjkkj%%JKKMMMONOOOOOOONNNMLLJJjlmnqqrj1j1j1j1j0j0rponml
-110032C4jjjj%jkkllmmnmmmmnlmmmllllklkklklllklklkkkkkkkkjjjjjjjjkj%jJJJLKMMM
-109965h3MLMKLJJJ%%jjjjjkklllnmnoooppoppopopopoponnnnmmmlmmmmlmllkkk%%KKKMMM
-109898b58NNNNNNNMMNMNNOOQRRJ1J2J3J4J5J4J6J5J5J4J5J3J3J3J1J1J1RQPOOMLLJJjjkl
-109849A09nnoppqpqppnnmlj%JKMMNNONNNLKKjjlmmoooonnmljJKMNPPQRQQPPONMLKK%%%jk
-109783A10kkkkklkkkkkkkjkj%%KJLLLLLLKKJ%jkkmmmnnnnnnllljjjjjjkkklkmllllkkkkk
-109717Fjj%jjjjjjkkklklkkjjj%JJKLMNNMNOMMLKK%jjkmmmoonqqrrj0j0rj0rppnmkj%KLM
-109652a04NNNMMMLKKJJJ%JJJJKKKKLLLLLLMLMLKLKKJKJKKKKKLKLKJ%jkmmnooppponmljjJ
-109586e7KLLNNNOOOOPNOPPPQPQPQPOONMLKJJ%j%jkjjjjj%%%%%J%JJJKKLLLMNNNNONMMMKK
-109519A61J%jjkkkkkkkkjjjkjjlklmmnnpppqrrrrj0rqqponnmmlklllmlmlmlkkj%JKLMOOQ
-109454c0QJ0J0RJ0RRQPNNLKJ%jjkklmmnnnooppoopooonmllkj%%%J%jjjkllllmkljj%JJKK
-109390f8LKLLKLLLMNOOPQRPRQQPONMMKKJ%jjllmnnoppppppqqqqqpqpponllk%JJLLLMMLLL
-109323f8KKKJJJJKJKKLLKLLKKKJJ%jjjlllnooopppoomlk%KLMOPPQQRRQQQPPNMLLK%%jkkl
-109256Dlkllklkjjj%%JJKKLLLKLLKKJJJ%j%%j%%%%JJKJKKJKJJ%%J%JJJJKJJJJJ%J%J%JKJ
-109188D3KJKJJ%Jj%jjjjj%%%%JJKJ%%%kjkkkljkjj%j%J%%%j%kjkllmmnonppppqppooomml
-109121h2ljjj%J%KJKLKLMLLMLLLLKLKLKKLJKJJ%%jjjkkklkkkjjj%J%JJJKJJKJKKKKKLKLK
-109054a6LKLKKKKJJKJKJKJJKJKJKKJKJJJJJJJJJKKKKKLKKKJKJJJJJJKJJJJJ%J%j%%j%j%j
-108987F6%j%jkkllmmnmononoonoonnmmlkjjj%%j%j%jkjjkjjkjj%%JKLMOPPRRRRQPPNNLLK
-108920E1KKJKKKKJK%%kkllmmllk%%KKMMNNNNOMNLLLJJ%kkkmmnnoooonnmmljj%KKLMLNMMM
-108853E9MMLKKJJ%%jjjkjkkkklkklkkjkjjjj%%jJ%JJKKLMMMNMMMLLKKJ%jkkmnopprrrj0j1
-108787Hj0j0j1j1j0j0rj0rqrqqqqpoonlkj%KKLMNNNNONNONNNOMNMMKJJklmnpqqrrrrqpon
-108726a65lkjJLLMNONNNLKJjknnpqrj0rj0j0rqqnnlj%KMNOQQQRRQRQPPPNNNLLJJ%kkklml
-108663a31mlllkkj%%KLMNOPPRRJ0J1J1J2J2J2J3J1J1J1RQPOMLJjjkmlnmmmlllkkjkjlkml
-108607bnnooononmmlkkkj%%JKLNNOQQRJ0RJ1J1J1J1J1J0J1J0RRQPOONNMLLKJJJ%%J%%JKK
-108548A64LLMLMKLJ%jklnooqrrrrrqppnmkkj%JLLMNOOPPPONLK%klnpqqrqrqqoonmlk%%KK
-108482D3MLMMLLLJJ%jlmnoqqj0j0j1rj0j0qpolkjKKMNNNNMMLLKKKLKMMMNMNMLLKJJJ%%%%
-108420D1%JKJKLKLKJK%%jjlmmnoppqqprqpppnmmkk%%JKLKLLLLKKKLKLKLMLMMLLMLLLKKJ%
-108353B2%jklmmmmnmmlkjj%J%KJKKKKKKJKJ%KJKKLKKKJJ%klnooqj0j0j1j1j1j1j0rrponm
-108293a26lkk%%%JJ%JJ%JJ%JJJJJKKLKLLLMLLMLMLMLLKJJjjkllmmmmllkkjjjkjklllmnmn
-108227a37mmmlkkj%%JKKLLNNOPPRRRJ0RRRPPNMLJJjjkklllllkjjj%J%%%%kkkmnooqqqqrq
-108162a25ponmkjjJJJKJ%jjlmnoppqpqqqqqqqrrj0j0j0j0j0rrqonlk%JKKMMNMNNNMMMMLK
-108101c02KJKJJKKLMMNOPQQQRRRJ0J0J0J0J1J1J2J2J3J2J3J3J3J3J3J1J1J0QQOONMLLK%J
-108053D3%jjkjklklmmoopqrj0j1j1j1j2j1j0j0rponmkj%KLLMNOOOOOPOPOPPOQPQRJ0J0J2
-107997B1J4J4J7J7J9K0K1K2K2K4K3K5K5K5K6K5K7K6K7K7K7K8L0L0L2L3L6L7M0M3M5N0N3N8
-107963A009O2O8P4Q1Q7R5J03J11J19J28J37J45J55J63J71J78J84J87J89J86J80J70J54J33
-107939D269J09Q0M8J5j8m9p9j04j25j43j55j62j67j68j66j62j56j50j43j35j28j20j12j06
-107915A973r9r3q7q2p7p2o9o4o1n9n5n4n1m9m7m5m3m2l9l7l6l2l1k8k5k3k1k0j7j7j5j4j3
-107882D56j3j3j2j2j1j2j2j1j2j1j1j1j1j1j1j1j1j1j2j1j2j2j2j2j2j3j2j3j3j2j3j1j1
-107849F8j0rpomlkJJLMNPPPQRQQQPOMLJ%jlllllj%JLMOQQRJ0RJ0RRQPOONNMLLLKJKJKJKK
-107785B56KLLLMMMMMNNNMNNMLKK%jkmnoqqj0j0j1j1j2j2j2j2j2j2j1j1j0j0rqponnmllkk
-107733H3jj%JJJKKKKJJjjlmmonopoooooooopnpoonmlkjKKNOPQQRJ0J0RRRPPONMMLKKKJJJ
-107668A02J%J%%%j%jjjjjjjjjj%%%%JJ%KJJJKJKJKJKJJJJJJ%JJ%J%JJ%JJJKJJJJ%j%kkkl
-107602A21lmlmmnnoopqqrrj0rj0rpqoomk%JLMPQQJ1J2J2J3J3J2J2J0J0QPNNLLKKKLKLLKL
-107547A58KJ%jkklmlllkk%%JJJKKJJJJ%%J%%J%jjkllnnoppqqrrrrrqqppnnllk%%%%%J%j%
-107481@kllnopprj0j0j1j0j1j0j0qpolkJKNOPQJ0RRJ0QQONMLJ%kllnnonnnmlkk%%JJJJKJ
-107422h1JKJKKKLLMMMNNNNNMMKKJ%%kklmmnooopppopoonmmlljk%j%J%%%%%%%jjjjjkkklk
-107355a37kkj%%JKKLMNNNOOOOOONONONOOONONMMLKKJJ%%%%%j%jkjkklllmnnnnonomnmllk
-107289h1kkkjkjjjj%JKKLMMOOOQPQQQQQOPONNLLJJjkkkklkkjj%%JKKLLMMMLMMLLLKLKKKJ
-107222F9KJ%J%JKJLLNOOQQRRJ0RRQQONNLKJ%jklnoprj1j2j4j5j6j7j6j7j6j5j5j2j2j0j0
-107171d1qonmkj%JKLMNNMNNMMMMMLMMLNNNNNNMLLKJ%%%%jjjjjjj%j%%JJKKLLLMMLMLLLJK
-107104G8%jjllmnonoonmmlkjj%%%j%kjllmmlmmllkjJJKKLLLLJJ%%jkkklkkkjj%%%KJKLKK
-107037fKKJJ%%jkklmmnnnnnnlmkjj%J%J%jjklmmooopppppponnnlljj%KKMMNOPPOPPOONNM
-106969g6MNMMNNOOOPQPRPQQQQPONNLLJ%%kklllmlmlllklkjjj%%JJJKKKKLKKKK%Jjklmnpp
-106902B0rj0rj0j0j1rrqponmlkkj%%%JKKKMLMNMMMLLKJJ%%jkjklkkjjj%JJKKKMLMMNONPP
-106839a3PQRJ0J1J1J2J2J2J3J2J1J1J1RRQPPONMMKKJ%jlmooqrrj0j0j0j0rqoonmllkkkjk
-106787F2jjj%jjjkjlllnmonooonnnmmlkkj%%JJJJJJ%%%jjkllnnoppqrrqrqppnmk%KLNOPQ
-106720a04QRQQPNML%%llmnonmmljJLMPQJ0J2J2J4J4J4J5J4J4J2J2J1RQOMLKjklmnoopoon
-106666F8nmlk%%JKLMNNPPQQQQRQQQPQPPPPPPPPONMK%jlnoqqj0rj0rrqppooonnnnoonopoo
-106601F1oooonnmlkjj%JJ%J%%kkmnopqj0j0j2j1j2j2j1j1j0rrppnmlkj%KKMMOOPQQRQRRQ
-106543g1PPNMLKK%jjkllmmoooppqqpqpppooonnomnnmmmmlmlklkkklkkllllmlmlkk%%KLMO
-106476b50OOPQPOOONMMLMLLLNMOOPQRRJ0J0J1J1J0J0RQPONMLJJ%jkkkkkjjjJJLLMMMLMLK
-106416IK%jkkmkmnlmllkj%%%JJJKJKKJKKLKLLMMMNNNNNMMMLLLKKKJKJJJJJJJ%JJ%KJKKLK
-106348H9LKKKJ%jjllmmnoonoonnmmmmmlllllkkkkjjJJKKMNOQPRQRRQQPPPOPOOOPOOPNONM
-106281A79MMKKJJ%%jjjkjkkkkkklklkkj%JKMNNOPOONMLK%jkmnpppqqqpppnnnllkkjjj%%J
-106215A13%%%jjjkkkklkkkj%%JKLLLMMLLLKJ%jjkllllmmmnonppqqrj0rj0j0rj0rrqqppno
-106153g6nnnonnoonnnmkk%KLMOPPRRRJ0J0RRRQPPONNMMNMNNNNNNMMLLK%%jklmmnooopopn
-106088@pooononnmmmlkkkjj%J%JJJJKKLLLLMLLLKKK%J%%J%JKKKLLLLKKJJjjkmmnooppoon
-106020f2mkj%KLNPPRJ0J1J2J1J3J3J4J3J4J3J3J2J2J1J0RQPOMLJjkmopqj1j1j2j3j3j3j3
-105975G0j3j1j0qonkjJLMNOOOONMLJJkkmmonoononmnmlmmmmmlllkkjj%%JJKKKLKLLLKKKJ
-105911h%jjllmmnnnnnnnnmnmmlljj%KKMMNONOONMNLLLKLKKKKKKKJKJ%J%%J%%%%%%J%%JJK
-105843DKKMLLMLLKK%Jjjklkmlmmlmkmklkkkjkkkkkkkklkmllmmmmmlllkjj%J%JJ%J%j%kjj
-105775h1j%JKKMNOPQQRRJ0J0RJ0RJ0QRPOMLKjkmnprrj0j0j1rj0j0rrrpqpooonmmmllllkl
-105717a22kkkkj%JJKMMMONOOONONONOOPOPPPQOQPQQPQQPPPOOMMMKKJ%jjkkmlnnopqqqrrj0
-105651A7rqj0rrj0rj0rj0rrrqpponmlllkkkjjkjjjkjj%%%JJKKLLMLLLLLKLLLLMMMNNMMLK
-105588h6KJJj%jjkjklllnnpqrj0j1j1j2j3j2j2j1j1rqpmmj%KMNPQRJ0J1J1J1J1J1J0J0RR
-105538a31QPPNNMLKJjklmmoononmmkj%%JKJKJKJJKJKKKLLMMMMMNNMNMMMLLKKJ%%jjkj%JK
-105472e6MOPJ0J1J2J2J3J3J3J1J0QOLJjloprj1j1j2j2j1j0j0rqpnnlmklkkjj%JJKLMNNNO
-105421c9NONNNNNMNMMMMLKJ%jkmnnpopqqqpoonnmmlllmlmnnooqqrrj0j1j0j0j0qqonlkJK
-105359b26MOPRRJ0J0J0RRPOMLJ%kklllkkk%jJ%JJJJKKKKLLMMNOOPPQQRRRJ0RRQPOOMLJjk
-105297A9mnoorrj0j1j1j1j2j1j2j0j0rqpnmjjKKMOOPPPQPPPOONNNLMLLKLKKKJKJJJJ%%%J
-105239b4j%%jjkkkklklkkjj%%%JKLLMNOPPPPPOONMLJJ%jjklllmmmmmlkkj%JKLMOPQQJ0RJ0
-105173F3J0J0J0RJ0QQQPPOONNONMNMMLKJjjlmonpppqpqppopnonmmmllkkkkkkjkkkjjj%%J
-105110F0JJKLKKLLLLLLMNMONPPPQQPPPONLLKJj%kklkmlmmmmnonppqrrrj0j0j0j0rrppoml
-105047Hkj%%KKLLLMMLMLLLKKKJJJJJJKLKLMLMLLKLJJJj%jkklklmlllkkkjj%%%%J%JJ%%jj
-104979E5klkmlmllkkjj%%%%Jj%jjlkmmonpqqrrrj0rrrqrqpponmlkJJLNNPPPPPPONNMMLLL
-104913e7LLMLMMMNMMNLMLKJ%jlmnopqqqqpponmlkkk%j%j%jjkjklkkkjkjjj%jj%j%JJKLMM
-104846a09OOPQQQQQPPNNMLJJ%jkkkkllllllkkkjj%JJJKJKJJ%%jjkkkjkkjjjjkjkklmlmmm
-104780h8mmljjJKLNPPRQRRQPOONLLL%KJJJJJKLLLMNMMMMLKJJ%j%jj%j%%%%%jjkklmlmmll
-104713A6kkj%%JKKKLMMNNNNMMKJ%klnoprrj1j0j1j0j1rrqonlk%KLNOPRRJ1J1J1J0J2J2J1
-104658D3J2J1J1J0J0RQOMLJ%lnopqrj0j0j0j0j0j1j1j1j0j2j2j1j2j1j1j0j0j0j0rrj0rr
-104616a58rqqponmlk%JLMMOOOOONMLKJJjjkkjkjj%%JKLLMNNNNNNMMLKLKKLLNOOQJ0J0J1J2
-104553b6J2J3J2J4J3J3J3J2J2J1J0RRPPNNMMLKJJJ%%jklmooqj0j0j2j3j4j5j4j4j4j3j0j0
-104508a2roolkj%KKKLLLLLKKKJJ%J%JJJJJKKJKJKJJ%%%jj%jjjjjj%kkkkjkjj%%JKLLLMNN
-104441A3ONOOONNNMMLLKKKKKLLLMNMNMMMLLKKJKJJJJKJJKJ%J%%%jjjjkkmnopqj0j1j2j3j4
-104378D7j3j4j4j2j3j3j1j2j0j0rqppnmlk%%%KJKKJK%%%jkkkmlnnooppqqqqqppponmkj%K
-104321b37LNPQRRJ1J1J2J2J2J2J2J1J1J1J0RRPPOOMNMLLLKKJ%%%jkkllllkkj%%KKLMMMLL
-104266CLKKJ%jkkllkmmnmmmmlljjJJLMNPPQQJ0J1J2J2J3J3J3J4J3J3J2J2J1J1J0J0QRQPP
-104214B34POONNLLK%jkmmopqrrj0j0j0j1j2j2j2j4j4j5j5j6j5j6j5j5j3j2j1j0qomkjJLM
-104168e0NOOONNMLKJ%%jj%jj%%%%%jklmmonopnonmmmmmnoooqpqqqppnnmkj%JLMNOQQJ0J0
-104103a23J0J2J1J1J2J0J1J0RRPPMNLKJ%jkkklkklllllllllllkkkkkjj%%JKKLLNMNNNMMM
-104045aKLLKJJJ%%%jjj%j%%%%JJJKJJJJJ%Jj%jjklklllkllkjj%JJKLLKMMLMMMLMMNNOOPP
-103977G0QPQPPPNOMMNMMNOOPQRRJ0J0J0J0J0QQPONMMKLJKJJK%J%%jklmnopppppoonmmlll
-103915B11llmmnnonpooonomnmllllkkjkj%jjjjjlllnoopqqrrj0rrrrrrqqppoommllj%%JJ
-103850h4KKKKJ%jklnopqrrj0rrqpoomllkjjjj%JJJKLLMNNOOPOOPOPOPPQRRJ0J0J1J1J0J1
-103790a1RQQPOMKJjlnprrj0j1j2j1j1j0rqpommlkkjj%%JJJKKKLKLKLKKJJ%%%jjjkkkkkkj
-103729a00jJJLMNOQQRRRQRPPOMMMMLLKLKKLKKKKJ%%jklmnoppprqrqqpqooomnlllkkjk%jj
-103663a02%j%j%j%%%%J%JJ%J%%%jj%j%%jJ%%%%%J%%JJKKKLMLMLMMMMMMMLMLKKKKJJ%KJKK
-103597b3LMMNNNONNMLKJjlmmooopppooomnlkkj%JKKMMOOPPQPPQOONLLJJjjjkkkjjjjj%%%
-103530B3jJ%JJJJKKKJK%%jjlklmlmlkkkjj%j%j%j%j%%%j%%%J%%KLKMMMNNOOOOOPPPPOOOM
-103463A09MKKJ%jjjjjjj%%JJJKKJKKKJJJ%%jjkklmmooqqj0j0j1j2j2j1j2j0j1j0rrqpoom
-103407g5mkkjj%J%JJJJLLNOQJ0J2J4J5J7J8J9K0J9K0J9J8J7J5J4J3J1RQNML%jlnnqqrj0j0
-103358A86j1j1j2j1j2j1j2j0j1j0rrqponnmmlmlllkmmmnooopooonlljJKLMNNNNMLLKJJ%J
-103302b7%%JJJKKLLLLMMMNNONOOOONMLJJjklnnopppqqpqqpponmlkk%%%JJKJKKKKKJKJJ%J
-103235c4%JJ%KJKLKKKJJ%jjlllmlmlljj%JKLMMNNONNNLMLLJJ%klmnoqrrj1j0j0j0j0qpon
-103173a09lj%KMMOQQQJ0RRJ0QQOOLKJjllnooopnnmkjJLNPQRJ0J1J1J2J1J2J1J1J1J0J0RQ
-103120A15PPONMMKK%%jklnnoqqrj0j0j0j1rj0rqponnmkkk%jJJJJK%KJJJ%%%%%j%%J%J%JJ
-103059HJ%%J%j%%%j%jjkkklnnppqrrrj0rrrqpooonmmllkj%%KLMNNPPQQQRQQPPOOMLLK%Jj
-102992c4jjkjklkkkjk%j%%%%%jjjkllmmmnnnnnnnnnmnnmllkj%JJKKLKKKJ%jkkmnnpqqrqr
-102925b01qqoomllj%%%JKJKKKKLKLMMMMNMMMLLKJ%%jjjjjj%%JJJKLLMNOPQRRJ0J1J1J1J1
-102864g1J0J0J0RQRQPQQQPQPPPPPOOPNOONNMMMLKJJjklmnooqpqqqqppnnlkj%KLMMNONOON
-102800H1NNMLLLKKJJJ%jjjjkkjk%jJKKMMOOPPPQOPNMLJ%kmooqj0j0j0j1j1j1j1j0rpoml%
-102741D0JKMOOQQQRRQRQQPPPPPPPPQQQQQPONNLKJ%jlmnopqrrj0j0rj0rrrpponlljjJKKML
-102677A20LLLKJ%jjllmmnonopppqprqqqrqpopomll%JKNNQPJ0J0J0J0J0RQPONMLLJJ%%jjk
-102616I3lklllmmnmonoppppqqpqqqqponmlkJKLOOQQRRQPQPNNNLLKJJ%jjjjjkjkjkkllnnn
-102549Fopqqqpppnmmljjj%%%%%%%j%%j%J%%%%%jjjkllllkkk%JJKLMLMMLMLKLKKJJJ%jjlk
-102481e8mmnooooonmllj%JKLLMMMMMMLLKJJJJ%JJJKKKLLLLLLKLLKLLLLKLKKKKJJKJKKKLM
-102414HMLMMLLKLKKKKKKLLKLKKLKJKKKKKKLKLLKKKKJKJKKKKLMLMLLLKJ%%kkmmmoppqrrj0
-102347F4j0j1j0j0j1j0qrrqqqqpoponmmlkk%%%JJJJJJ%%kklmooppqrqrqrpqoonmkk%KKLM
-102286b13NNNNNONOOPPQRJ0J0J1J1J1J1J1RRQPONNMLLLLLKLJK%%%kjlklkljjj%JJKMMMNN
-102227B4NNONOPOOPOPONOMMMKK%%kklnnnopppqqrqrqqppmnlk%%KLMMNPPPRRJ0J1J2J3J3J4
-102165A18J4J3J3J2J1RQOMKJjlnoopqqqqqpqpppppqpppqqqqrrrqj0rj0j0rj0rqqpomnlll
-102108a17lkmllmmmmmmllkljjj%JJKKLLMLMLLLKLKJKJKJKJKJKKJLKMMNOOQQRQRRRRQPPPO
-102042B1NNMLKKJ%%jjkkkllllklkjkjj%j%JJJKLLMMMNMMLMLKKKJJJJJJJJJJJKKKLLNNNPO
-101975A13PQPPQOPONNMLLJ%jllnooqqqrqrqqppnomlkk%%%%%%jklmnnpppqqppppppnonnnn
-101909f6mnnooopqpqqqqqppoonmlkj%KMMPPQJ0RJ0J0RRRQPONNMLLLLLLMNOPPQQPQPPOMMK
-101845D0J%kkmmnnoonnonnmmmmllljj%JJLMNNNONNMKLKKJJ%%%%j%jjjjjjj%JJLLNOQQJ0J0
-101779E6J1J1J1J1J0J0RQPOONMMMMMMMMLLLKJJjjjlklmlnnnopqrrj0j0j0j1j0j1j1j1j1j1
-101727B8j1j1j0j1j1j0j1j0j0j0rrqoomlj%KMNOPRJ0J1J1J2J2J3J2J1J1J0RPPNLK%%llmn
-101680D1oooopononononnonoonononmnmlkkk%JJKMMNOPPQRJ0J0J1J1J2J1J3J3J3J3J3J3J3
-101625I9J3J3J2J2J1J1RRQOONMLLJJj%kkkkkklkklklmmmoooqqqqrrrrj0j0j0j0j1j1j1j2
-101572A5j1j1j1j2j1j0j0rqpnnljjjJ%J%J%%JJJKKLMMNNOOOPOPOOONMLKJ%%jkkklkjjjJJ
-101512a2JKLLLNNNOPOOONNLLJ%jjkkklkkkkj%j%%%%jjklmnooqpqrqrqqqponnmllkkkkkkk
-101445a06klkllllllllmllllkkj%KKLMOOPPPQOPNNMKK%%jjj%jJKKMNOPQQQQQPOOMNLKJ%%
-101379B2kkmnnoqqrj0rrqqponmllkkkjjj%JKLNNPPPPQONNLKJJjjkjkkjk%j%%J%%jjkllnn
-101313f5nopopqpqqqqpqpponnlkj%KKLMMNNOPOQPQRQQRQQQPQPPPPOPOONNOOOONONMMLKJ%
-101246F3%kkkkkkj%%JJKJKJJ%%%jjkjkjkjj%j%jkkklmlnmmmlmkkj%%%JKJKKJJJJ%%%j%jj
-101179Ikjkkkjllklkjjj%J%%%jjlmmnnooononoooppqqqrrqrqponmkjJLMOPRRJ1J1J3J2J3
-101116i8J4J4J4J3J4J3J4J1J3J1J2J1J1J0J0J1J0J0J0RQQPOMLKJjjkllmmlmmnmmmmmlkkj
-101068A14%%J%%%jkllmnnononmmllj%JKMMNNPPPQQQPQPPPONNMMLKKKJJJ%J%jjjklkmllll
-101002A68ljj%JKKLLLKJJ%jkkmmnooopppppqppqpqpooonmlkj%JKLLMMNMMMMMKLJ%%klmmo
-100936E4oopppqppppppoonmlj%LMPRJ0J2J2J4J4J4J3J2J2RQOMLJjkmmnoppqqrrj1j0j1j1
-100882@j1j1j1j1j0rqppoononmnnmlllkkkkjkkkllkmklkkj%JKKLLMNNNOPPPQPQPQPPPQPQ
-100819c8RQRRRJ0RJ0J0RRQQPONMLKJ%jjjjjk%jj%J%JJJKJKJJJKJJKKLLMMNMNMNMMMMMLLL
-100755A84KK%Jjjjklllmmnnnopqqrj1j1j2j2j3j4j4j5j3j5j6j5j5j5j5j3j3j2j0rpomkk%
-100708a70JJKKLLMMNNOPQQRJ0J0J0J0J1J0J1J1J0RJ0J0RQQOOMLK%%klmmnnmmmlkjj%j%%%
-100653B3%j%%%%%JJJKJJ%%kklmmnnmmmlkkj%JJJJJJj%kklmmmmllkjJJLLLMMMMLKLJKJKJJ
-100586@JKKLKKLJJJjjkkllmkmlllllllmmmnonnnnmklj%%%JJK%J%%kklmnopqqqrqqqqoonm
-100518a88lkk%%JJKKLLKLLKKKJJJ%%%%%%%%%%J%JKJKKKKKKJJJJ%%%%%j%%%JJJJJJKJKJKK
-100452a30LLLNOQQJ0J1J2J2J3J4J3J1J2J1J0QONLJ%kllnnooppqppqqponmlkjjJ%JJ%%jkk
-100397e5klllljjjJKLLLMLKK%%kklmnmnnmllk%JLLNOOPQPQPQRQQRRRRRQQPONNLLJJjjjkl
-100330H7kklkklklmllmlkjjJJJKKJ%%jllnooqprpqqppnmkj%JKLNMONOONNNNNMLLKK%%jll
-100263B8mmnnmnlllkjj%%%JJJ%J%%%%jkklmmnnonoonommlljj%%KKKLKLKJJ%jjllmmnmmml
-100196a02lj%JKLMNOOPPOONLLJJkklnmonooonnnnmlljjJJKLKMLLMLMMNNNOOOPPPOPONNMN
-100130IMNNNOONOMMMKJ%jkllkllkjj%JKLKMLMLLLKKJKKKKMMNOPPPPOOOMLKJ%jkllmlmllk
-100062A33kkjjkkklmmnonooonnnmnlmlkkjj%%%%JJ%J%J%%J%%%%%%%%jjklmmooqoqqqppnn
-99996d8ljjKKMMNONNNMLLKJK%JKKLMMMNONNMLKJ%kkmlmllkk%%KKKMLMLLLKJ%kknoprj0j0
-99930Dj0j1j0rqqonmllkkkkkkkjkjjj%%%%%J%JKKLMMPPQJ0J0J2J2J1J2J2J2J1RRPNMLK%J
-99873H8j%j%j%%J%%JJJ%J%J%%jjjkkllllllkljkjj%jJ%JJJJ%Jjjjklmmmononoonmnmllkj
-99805b0j%JJJJKJ%Jjjjkkkkkkjk%jjjkjkkllmmnoppqqqqqoonlkj%JKLLMLMMMMNNNNONOPO
-99737f1PPPPPQPPOPPOONNMLKKJJ%%%j%%JJKKMMNOQQJ0J0J0J1J1J1J0RQONMJ%jkmmonoooo
-99676A51ononnonooonoooonoopppqrrrrj0rqqonmk%JLMOPQRJ0J0J0J0J0RRQPONMLKJ%%jk
-99615G1klmlnmmmmlljjJJLMMNOOPPOPOPOOPONONMMKK%jklnnooooonnmllkkjkjkkllmnoop
-99547D1qppppnnmlj%JLMNOPRRJ0J0RJ0QQQONNLLKJJ%%%jjj%jj%JJJKLKLLKJJ%kkmnoqrj1
-99483H8j2j3j5j6j7j6j8j8j9j8j7j6j5j3j1rpnkjKMMOPQQQRRRJ0RRRRRQQPPPNOOMMLKJ%j
-99431B6klmnnonppqpqqppponnmmlkjj%%%%%J%JJJKKKMMMNNOOOOPPPPPOOONMNLLKJJ%kklm
-99363B1nnonnnmmllkjkjjkjkjjjj%%J%%%%jkkkllmllkj%JKLNOOQPQQPOONMLKK%%jkjlkkk
-99295A1jkkjlkkmmnnnmmlj%JLNOPQQJ0J0RRQQOOMLLKJJ%%j%%%%J%JJJ%%jjkmmnppqqrqrr
-99229Bpqponnmlljkjjj%jkjkllmnoopppppoonmmmllmlmlmlljk%JJLLNNNOPOOONNMLKJ%jj
-99160a10lllmmnmmllkk%jJ%KJJKJJJJJKKLMOOQRRJ0RJ0RRQQPOOONNMMMKK%klmoppj0rj1j0
-99097d5j0rqqoml%%LNNPQRRRRRRPPOONNNNNOOOOPOONMMJJ%kklmnnnooppppppqqpqqqqppn
-99030e6mk%JLMOPQQJ0J0RJ0J1J1J0J0J0RRQPQPOPOPOOOOPOPPPPPOPOONNNMLMKLJK%%%jjj
-98970B68llnnpprrj0j1j0j0rqqqooooonooooooonomnnmmmmnnnoooppqqqqrqqqqpqpppopo
-98907a47nonmmkkjJKMMOOPQQPQQPOONMKKJ%kllnnooopoonmmlkjj%%%%%%%jjjkjkjjJ%LLN
-98840a47OPRJ1J1J2J2J2J3J2J1J1RROONLKJ%jklmmnmnooopoooopoooooonnmlljjJJLMNOP
-98782i4QQQQQQPPOONNNNNNNNNMMMLKLJJ%%jkllmmmmlkjJKMOPPRQQQPONNLLJJJ%jjjkkllm
-98714I1mnooopppopooonmmmlmkkj%%KKLMLLKKJJjjlkmnnpppqrrrj0rqqpnmkjKKMOOPPPPP
-98647g0OOOMMMKKKJKJJKJKJKKJKKKKKLKLKKKKKJJJ%JJ%J%JJJJKJKKLLKMLLMMMMNNONONON
-98579A04MMMLLLLLMLMMMMLMLKKK%Jjjjjkkklkkllllmmnnooppqpppoonmlkjj%%J%J%J%JJJ
-98512D7JJJKJJJJ%%jkkllmlmmlmklkkjkjj%jj%%%JJKKLKLKKJ%%kkkmlmllkjj%JJKLMMMNM
-98444B7NONONOONNMLKJjjlmnnopopoonmmkkk%%JKKKLKKKKJJ%%jkllnnnonooommmkk%jJJJ
-98376c7KKLKLKKKKKJKJKKKKLJLLLLKLKKJJJjjkklmmmmmmnmlkk%KMOPRJ0J2J3J2J3J2J2J0
-98316I8J0QPOMLJ%jklmmnononnnmmlllkklklmmnoqqj0j1j0j3j3j3j4j3j2j2j0j0qomk%KM
-98261a33OQRJ0J2J1J1J1J0RRPONMLKJJJ%jjklmnooqprqrrrqqpponmmlkj%%JKKKLKLLMLLL
-98200a08LLKLJKJ%J%%JJKLLMMNNNONMNMNMNNNNONOONNNLLKJjjllmmnmnmmlkkjk%j%%%j%k
-98133a1jllmnnpprrrj0rj0rqpnmkjKMNQRJ0J2J3J4J4J4J4J3J2J2J0J0RPOOMLLJKJ%JJ%KK
-98079H6KMMNOOPOOOMMKJjlmnppqqrqqponmkk%JKKKKKJ%%jjkllllmlllmlllllmlmmmlnmmn
-98011b1nonpopqqqrqrrrrqqqpponmmljj%JKKMMMNOOPPQRQJ0RJ0J0J1J0J1J1J1J1J1J0J0J0
-97955B2RQPNLK%jkllmmmmnmnnnnnopppqpppponnmllllklklllmnnnnonnnmnmmmlmmllllkj
-97887b06jj%JKKLMNNOOOONNNMMMLMLMLLKKJJj%jjjjJJKLMNOPPPQQQPQPPOONMNLMLKKKJJ%
-97820B6J%j%%%%JJJLKLMLLKKJ%jjllllllkj%JJKLMMNMNNNNLLKJ%jlmmopqqrrj0rrrrrqqp
-97753e5ommk%%KLMNONPOONNMMLLKJKLLMNOOQQQQPQPONOMNNMNNONPOPOPOPOOOOONNNNNNMM
-97685B53MMLLKJJ%%kkklmmmnmnmmmmllllllllmmnooopqpqpqoommljj%J%Jjjklnoprrrj0r
-97619B6qqomlkj%JKKJJJJJ%J%j%J%%J%%J%%%%%%%%%%%%%%%jjjkjjjkkklmnpqj0j2j3j5j6
-97556a00j8j7j8j7j7j5j5j3j1j0qomkjKMOPQRJ1J0J2J1J2J1J2J1J0J0RRQPPONMLLJJJj%j
-97509f4%j%JJKLMNOPQRRRQQQQONLLJ%klmnnpqqprrrrqqpnmkj%KMNOPPQQQPPNNMKKJ%jkkk
-97441A0lklklkkkkj%jJ%JKKMLNNPPPQQQQPPPPPOPOOONNLL%%lmoqrj0j1j2j2j3j2j1j1j0q
-97382Epnnlj%JKKMMLMLMLKK%%jkllllkj%%JJLKKJK%J%JJJKKKLLLLKKKJKKKLLMMNNNNNONN
-97313A02ONONNMMMLKK%%%jjjkjjj%JJJKKKJJ%jklnnpqj0j0j2j2j4j4j4j4j4j2j3j1rrppo
-97258f8nnnnnmnnnnnonoononnnllkj%JLLLNNMNNNNMMMMMNNOOOQPQQQPOONMLK%%%jkkkkkj
-97190b8kjjjkjjkjj%%KKMNOPPPPPPPOOONNMLKK%%klmmoppqrrprqppnnllj%%KKLMNNOONOM
-97122@MMKLJKJJKKLLMMMMMMLKK%jkmnopqqqpoonmlkj%%J%J%%j%j%%JKMMOPQJ0J1J2J3J4J4
-97058H2J5J4J5J3J3J3J0J0RPNNLLKJ%jjkkmmnnpoqpqpqppooonnmnmnnnoooppqqrrrrj0j0
-97000b9j1j0j0rrqpommkj%JLMNOQQRJ0J0RRQQPNNNMMLKLKJKJKJKKKKLKKKKJJ%%%jjjjkkk
-96937D6lmmnnoopooooonmmlllkkkkkkkkkjjk%jjkjlllmnnmmmlkkjj%j%kjkkkkj%%KKMMON
-96869a07OONMMLKJ%j%jj%%KKMNOQQQRQQPMNLJJ%jjkkjkkklkmlmlllkk%JJLLMMMMLLKJJJ%
-96802C%%jjj%jkjjjj%%JKLLOPQRJ0J0J1J1J0J0QPNLJ%lmnopppoonnmllkkkkjjj%%%%%JJ%
-96739C8J%%jjllnoqqprj0rrrqpponnmlkjj%%JJJJJJJ%jjjkkllllllllkjjjJKLLNOOPQQQQ
-96672f2QPQOONMMKKJ%%%kjkklklmlnmnnnnnnmmlkk%%KKLLMLMLKKJ%%%%j%%%%JJJKKLMNNP
-96604b6PPQPPPONLKJklnopqqrj0rrqqpppoononnmnmmmmmnnnopooooonomnmmmlllkkjjJJK
-96537b42LLMNOOOOOOONNONNNOOOPPQQQQQQQPOOMMMLKLKLLLMLMNLMMLLLKKJJJ%jjjlkmmmn
-96470BnnoooonmljjKLNOPQQPQQOOOMLKJ%%kllmnnononnmmmllkjj%KKNOPRJ1J3J4J6J5J6J7
-96407A06J5J5J4J3J2J0RQOOMMLLKKKKJJKJJJJJJ%j%kkllnnoprrj1j2j3j4j5j5j5j5j4j4j2
-96356D4j2j1rqponnmlllllmlnmnnnnnlmkkk%%%JJJKKKLLLLLLLLKKJJJ%%%J%%JJKJKKLLLM
-96290b9MNNNNNNNOOOPQQQRJ0J0J1J0J0RRPOMKJjlnnppppoomlkjJKLMNNONNNLMKKJj%kllm
-96227A33mnnnnnnmllkkjjj%j%jjkjkkjj%%JKLMMNNNNNNMMLLKKJJ%%jjjklkmlnmonoopopp
-96160E8ooonmmmlkkjjj%%%JJJJKJKKKKKLLLLLKLKJJ%kklmmnnmmlk%%KLLMLLLJJjkkmlnlm
-96092A5lkjjJJKKLLKLKJJ%jjkllmmlmlkllllmnnoqqrj0j0j1j0j0rrppomlkj%KLMNOOPPPQ
-96029a02PQQQPQPOOMMLK%%jkkllmlmmmmmmllkkjj%%JJJKKKLKKLKKLLLLLKLKKJJ%jjjklll
-95962d3mlmmnmmmnmmllkkjJJLMOOQQQQRQPQPPOPPQQRQRRRRQQPPPONNLLKJj%kkllmlmmmmm
-95894A13mmmmnoooppppoonnmkk%KKMNNPPQRRJ0J0J0J1J1J1J1J0RRRPPONMMLKJ%jlmoprj1
-95836A83j3j4j5j6j6j7j6j6j5j4j3j1rqpmlj%KLMNONPOOONLLJJjkllmmnnonooppppqpqpo
-95781g6pnmmljj%JJJKKJKKKJKKKLKKLKJJ%%kklmmmllkk%JJLLMMMNMLLKKJ%%jkkllllmlmm
-95713h7lmlllllkkkj%%JKLMNOQRJ1J2J2J4J3J4J2J2J1J0QPOOMMMLMMNMNMLLK%jklmnnnmn
-95655H5llkjj%%%J%J%%j%j%j%%%%J%j%kkmoorj0j1j3j3j5j5j6j6j7j5j6j4j4j2j1j0qomk
-95603a93jJLMNPPQQRRQRRQPQONNMMLKLKKLLLNMOOOPOQQQQQRQRQRQQQOONNKKJjjllmmnnon
-95536I8ooopopoppopppopnooonnnnmnmnmnnmnmnmllkk%KKMMOOPQPPPOONMLKK%kklmmnnmm
-95468e2lk%%KLMNNONNNMLLKJ%%jkkmmnopprrj0j1j0j1j0j0rqqonmmjj%KKMMOOPQQQQQQQQ
-95406g3PQQQQQRRQRJ0J0J1J0J1J0J1RRQONMK%jlmnoopoomnlkj%%JJ%J%%jkjkklkjkj%%JJ
-95345E4JKLMMMOOOPPPOOMMJJkkmnnoppopppoooonnmmmlmlmnmooqqrrrrrppnmkjKLMOOPPP
-95277e8OPNNNMLLKKKJJJJJJJ%JJ%J%%jjkklllllkjj%%%J%JJ%J%J%J%%%%%%%JJJJLKLLMLJ
-95209@KJjjklnoooonnmkk%KKMOOQQRQRJ0QRQPPOOOONOOOOPOOONONNMMNMMMLMLLKKKJ%jjl
-95141A99llmnnnnnmmmlkkkkkkklklmllmlmmmmnnmnnnnnnooppqrqrj1j0j1j2j1j1j0j1j0r
-95083a16rrqqpoomnlkkjJJLMOPQQJ0J0RRRONMJjkmnnoonml%JMNPRJ0J0J1J0J0RQONMLJ%k
-95023a5kkmmmnnnnnnnmlmkkjjJJKLLMNNNOONOOONNNMLLKJJ%%jkllkmmonoopqqrj0j1j2j3
-94959a10j3j4j4j3j3j2j0qnljJMOPQJ0J0J1J2J2J2J3J4J4J4J4J4J4J3J3J1J1J0RQONLL%%
-94917F6jllnnnnoonnmllj%JKLNNNONOMMKK%%kklllllllllmmmnonoppqqqrrj0j0j1j0j0rq
-94854a33ponljJKMOPQJ1J1J3J3J5J5J6J5J5J4J3J3J1RQNNLJJjjkllnnopqj0j0j1j2j3j4j5
-94806d6j7j6j8j8j8j8j7j7j7j5j3j2j0qomkj%JKKLKLLLMMMNONNNLKJlmpj0j1j4j4j6j5j5
-94758c19j4j2j0pnkJMOQRJ2J2J4J4J5J5J6J6J6J6J5J5J5J5J3J3J2J1J0RQPNNLKJ%jjkkll
-94713d8lmnnoopqqrrrrqponlkJKMPPJ0J0J1J1J0J0QPNMJjkmopqrrj1j0j1j1j1j0rrqpnmm
-94657b15k%%JKLMMNONPOOPOPOONOMMMKK%%jkllmnmnmmllkkj%%KJLLLLLMLMMNNNPPQRRJ0J1
-94591d6J1J1J1J1J0J2J1J1J0RRQPOMMKK%jkkmmnnnonnnmmmmlmmmmmmmnlmmllllllklllll
-94532d4klkjk%%JJJLKMLMMNMNNMMMKMLKLLLLKLLKJJ%jklnnopopponmkjJKLMNNMNLKK%kkm
-94464dooqqrj0rrj0qqppnmk%JKMOQQJ0J0J1J1J1J1J1J1J0J0J0J1J0J0RRRQPOONMLLKKJKK
-94411A34KLLMMMMLMKK%jlnoprj0j1j2j1j0j0qomj%LNPQRJ0J0RJ0QQONMKJ%jkllmmmmmmmn
-94353A18mnmnnnooppppqqqrqqppqpooonmnmlmlmlllklkkjkj%j%JJJKKLLMMONPOQPQRQQQO
-94286FOOMMKK%jjkllmnnooppqpqpponlljJKMMOPPPPOPOONNNOOOPQQQQRQPPNMLK%klmnnoo
-94217H1oooonnnmmmllmmmmnmnnnmlkjJKLMNONONNNLKK%jjjkjkjjjj%jjjjjkkklkmnnoopq
-94149d1pqqqqqpqppoonmlj%JLNOQQJ0RRJ0QQPONLLKKJ%%J%%%J%%%jkklllmmmlljj%KKMMO
-94083d2OPPQQPQPQPOONNLLLKJJKJJJKJKKJ%%jkmnopqrj0rj0rj0rj0qrponmljjJJKJKJJ%j
-94019f6jlllmnnmnlmkkj%JKLMMNPOQQRJ0J0J1J1J1J1J1J0J0QQNMJjknoprrj1j0j0j1j0j1
-93966c5j0j0rrqqppppppqpqqqqqppnnkjJLMPQRJ0J1J0J0J0J0RQQQQPQRQRRQRQOONMLK%%j
-93906B1kkjjjJJKLLNNNONMMKJjkmooqrj0rrj0qqonlj%KMNNPPQPPQPOONNMLLLLLMNNPQRJ0
-93841A12J1J1J2J2J2J1J0RRPPPNONMNLMLKJJjjjkklkkkkjjj%j%j%jjjkllmooqrj0j1j3j3
-93785A55j4j4j5j4j5j4j4j3j2j2j0rqqoonmlmllmlmlmmmmlkkj%JKKKLKK%%jlmnpqrrj0j0
-93731a41j0rrponmkkjjjkjlllmmlmllkj%JJLLNOQQRJ1J1J2J2J3J3J3J3J2J3J2J2J1J2J1J0
-93680AJ1J2J1J1J0J1RRRPPOMMLJK%jjkklnmoppqj0j0j0j2j2j3j3j2j3j3j3j2j2j1j0j0qq
-93633a20oomlkjj%%%%%jjjkjkj%%JJLLMMNNNMNLMKKJJ%J%%%JJKKLMNOPPQQPPPNNMLLKLLN
-93566A0OPQRJ0J1J0J1J1RRPPNLKJjkklklkj%JKMNOOPOONMLK%kllooopqqqqqqpppoonnmml
-93503D2lllkkllkmlmnnmonnnnmkkjJKMOOQQQJ0RRQPNNLJ%jlmnoppqpqopoonnmmmnmmnono
-93436g7oonoooonnmmkjJKMPQJ0J1J3J4J4J5J6J5J4J4J4J2J2J0RQOMLK%%kklmmmmmnnmnml
-93382D6lkj%KLMPPRRJ0J0RRQPNMKJjjllmmnnnnnnmnmlmlklkkjjkjjjkllnnpqrj0j0j1j2j2
-93320c6j1j1j1rrpomlkjjJ%J%%%jjjjkjlkllmlmllljk%JJLLMMNNOOPPQRRJ0J0J1J0J0J0R
-93261bQQPPOONMMLLLKKKJK%Jjjjllmnooppppppnoonmmmllkljj%JJLMNOPPRQJ0J0J0J0RJ0
-93197F3RRRQQOPNNMLLJJjjklnnpqj0j1j2j4j5j6j7j7j9j8j8j7j7j5j4j2j0qnmjKLNPQRRR
-93146a09J0RRQRQPQPPOOMMKJklmopqppnmk%LNPJ0J1J2J2J5J4J4J4J3J2J0ROMK%klooqqrj0
-93091F2rj0rj0rj0qrqqqqqppoonnmljj%JLLLNNNOOPQPQQQQPPPOONNMMLLKKJjjlmopqrrrj0
-93026a1rrpnlk%KKMMNMNMLMKLKKKKKLLKLLLLKKKJKJKKKLMOOPQRRJ0J1J1J1J1J2J0J0RPOM
-92966B06LJjlnoprj0j1j1j2j2j2j1j0j0rqponmmmmmmmnoooppqrqqpponmlkJJLLNNNONNMM
-92908d0MLLLKMLMMNNOPQQRJ0J0J0J0J0RJ0J0RRQQQPPPOOOOOOPOOOONMMLLK%Jjjjjjjkjkk
-92847B56lnoqj0j2j5j6j7k0k0k2k3k2k3k3k1k2k1j9j9j8j6j5j4j2j0rpnmkjjJJLLLMMNNN
-92803a71MNLLL%%jlnopqrj0j1j1j2j1j2j2j2j1rronkJMORJ2J4J5J7J8J8J9J9J8J9J8J8J8
-92758h2J8J7J8J7J6J6J7J6J6J5J5J3J3J1J0QOMKJjkllmmlmmmmmnmnonnnnllk%%KMMNNONN
-92705A15NMLKJ%jklmnnnononnmllkkkkkllmnoopoppnpnnnmmmllkkjj%%KKLMMNOPOPNONNM
-92638B4KK%jllnooprrj0j1j1j2j2j2j2j1j0j0qqponllkj%JKKMLNMNMNMMLKKKJJ%%%%%%JJ
-92580a19KLMOOPPQPPOOMLJ%jkmmoopppooommkj%JKLNNPPRJ0J0J2J2J3J3J3J3J3J2J1J0QP
-92525H1NLJJjkllllkkj%%KKLMMNNNNNMNNMNMNMMMLLLJJ%%kklmnnnnonnononpoqprrj0j1j0
-92459B0j1j0j1j0j0rqoommkljkjkkjkjkjk%jj%%JJJJJJJJJJ%J%%JJJKKKLLMLNMMNMMMLLK
-92396b2KJ%%%j%j%%JJKKLMMMMNNNNNMMLLLKKJ%Jj%jkkkkkkjjjj%%%%JJJJKJJ%%jkllnnpo
-92328A0qpqj0rj0j1j1j1j2j2j1j2j1j0rpnmjJKNORRJ1J3J3J3J4J3J3J1J0QPMLJ%jjkkjj%
-92280a1%%JKJKJ%%%kkmmnoppppqpppponnmljjKKNOPJ0J0J2J3J3J4J4J1J2J0ROMJjlpqj1j2
-92223Cj3j5j6j6j6j6j5j4j3j1j0rqonnlkjjJKLLNNNPOPQPRQRQRRQQPPONMMKJJ%%%jjj%jj
-92165c3%jj%jj%%JJJLLMNOOPPQRJ0J1J1J2J2J3J4J3J3J2J2J0RPOLKJklmnnpoponnlkjJKM
-92109A41NNOOOOONMMLKJ%jlmnpqj0j0j1j2j2j2j1j1j1j0rqqoommkk%jJJJKKKLLLLLKKKJJ
-92052D4%J%J%J%%%jkklllllkj%JLNOPQRQQPOML%jmopqj0j0j0j0rrqommmklkllmnopppqpq
-91988h3ppopnonmmmlllklkjkjj%%JLLMOPQRJ1J2J4J4J5J5J6J5J4J4J3J3J1RQPOMLK%kmnp
-91933H0qj0j0j1j1j1rqomljJKMNMOOOONNLJJkknnnooonmmlkjj%JJJLKKLKKLKLKKKJ%%jll
-91870A1monppqpppommlk%%KKLLMMLMKKJ%jkkklkklkklllmmnnooooonnmlkj%KKLNNPPQRJ0
-91803g6J0J0J0J1J0RRQPNNLK%%%jkj%%%%JJJJJJ%%J%JJJKLLMMNNNNNMMLKKJ%jjkkllklll
-91740F3llkk%jJJKLLMNOOOQQQRRRQQPPNMLK%kkmnnoppppqppqpqqrqrj0rj0rrqppomljJKM
-91674b3OOQOQQPOOMLKK%%jjjkkkkllmmmnnnnmnnmnnmnnnoonooooonmmkj%LLOPQRRJ0J0RR
-91608b7RPPNNMMLKJ%kkmooqrj1j1j2j2j2j2j0rqnljJMNPQRRQQPNNMLKKJJ%J%J%JJKKLLNN
-91547a0ONPPPPOOONNMMLMLKLKJJ%%kklmmmnlmkkj%JJKLKLKLJKJJJ%%J%%J%J%%%jjkkklmn
-91479E4nopprrrrj1j1j0j1j1j1j1j0j0j0rj0rqrpqoonlljJJMNOQRJ1J1J3J4J4J4J5J4J3J3
-91431c1J2J0ROPMMKK%Jj%jjj%j%j%J%J%JJ%%jjkllmmnmnonnnnmnmmlmlmlkkkj%%JKKLKLL
-91365e9LLKLKKKKJKJKJJJJJJ%%jjkkkkkkjj%JKLMNNPPPOOOOMMKLKJKLLLMNONONMMLLK%%j
-91297I4jllmmnnooonoonnonoonoopooonnnmmllllkkjjj%JJKJLKKKLKKLKJKJ%JJ%KKLMOOQ
-91229b0QRRRRRRQQQQRQRRRJ0J0RRRPPOMLK%jkmmooppqrqrqrqqppponnmlmllkkjj%JKKKLL
-91163D3LLKJJ%%j%jkjjjjjjjkklmnnoppopoonnlk%%KLLMNNMMLLJK%%JKJLKMLLMLKKJJjjk
-91095B8lmnnnoopopoooooonomnmllkkjjJ%JKJKJKJJ%J%JJJKKLMNNPPRQJ0J0J0J0J1J1J1J1
-91034E4J1J0J0RRQPNNMKJ%jlnopqj0j0j1j1j1j2j0j1rrqppnnmlkk%%JJJJJJ%%jjjkjkjkk
-90977d9kkkkkkllmmnnnmnmlkj%KKLMNNNMNMMLKKJJ%j%jjjjjjj%%JKMMOPRJ0J0J1J1J1J1J0
-90915D2J0RQQOPNNNMMMMMMMLMLMLLLLLLLLMMMMNMNNNMMMLJJ%jllmoopqrrj0j0rj0j0rrrr
-90852H7qrqrrrrj0j0rj1j0j0j0j0rrqpopnnmmmmnmoopqrj0j0j1j2j1j1j0j0rrrqqppoomk
-90799c31jJMNQRJ1J3J3J5J4J5J6J5J4J5J4J3J3J2J1J0J0RQQPONNLLJ%jklnoopqpqpponnm
-90749a13llklkkklklklkjk%%%JKKKLLLMMNNNOPPPQQQRQQQPPONMNLMKLKKKKJJ%%%jjklllm
-90682A4mmnllmkjjJJKKLLJKKJ%jkkmnoppqqqqqrqqppppooooooopqpqpqppnnmlkjJKLLNOO
-90614b17PQRQJ0J0J0J0J1J1J1J2J1J1J1J1J1J0J1RJ0QQQPONNLKJ%jkmlnnooopmommlj%JK
-90563a6LMNNOOPPOPNNMLKJjkkmmmnnmllkj%JJLLLMLMLKKJ%jllmnnnmmmkkj%J%JJ%%%jjkk
-90495Dljjj%JJKLMMLKK%jkmnonqqqqrqpponmkj%KLMNNNNNMMMMLMLNMNNNNNONNMMMLLKKJ%
-90426D9jkllmnnnonmmkk%JJMMOOQPQQQRPPPOMMLLJJ%%jjkjkkkjjjJKKMNNOOPOPNONOOOOQ
-90358A96QRRJ0J0J0J0RPONLK%klnoqqrj0j0j1j1j1j1j1j1j2j1j2j3j2j3j3j3j4j3j2j2j2
-90316Ej0j0rppnnlljj%%%%J%JJJJJJJ%%%%jjkjjjj%%JJKKKLKLKKLKJKLKLLMNMMMNMMMLLL
-90249C0LKKJ%%kkmmnoppoqqqrqrqqqppnnmkkjJ%JKKKLLLLNNOPQQJ0J0J0J1J0J0J1J0J0J0
-90191D9RRQQOOMMLJJ%jkkkllllmmmmmnmnnnnnnnnlmkkj%KLMNPQJ0J0J2J2J2J3J3J3J3J3J3
-90133A71J1J2J0J0RQPPNNNLLKJ%kkmnopqrrj0rj0rrppnmk%KLNPRJ0J2J4J5J7J7J9J9J9K0
-90082C33J9J8J8J6J5J3J2J1J0RQQQQQQQQRRRJ1J1J2J4J5J6J7K0K1K3K6K8L0L3L5L7L9M1M3
-90042A037M3M6M7M8N1N3N5N9O1O4O8P2P6Q1Q4R0R5J00J07J12J20J27J35J43J51J58J64J69
-90014C616J72J71J67J59J45J26J01P3L8Ll4p1j04j34j59j77j91j99k02k00j96j90j80j71
-89990B563j61j50j40j29j21j11j03r5q7q1p5o9o4n9n5n1m7m5m1l9l7l4l2k9k8k5k3k1k0j7
-89960E74j6j5j3j2j1j0rqqppopqqqrj0j1j0j1j1j1j0rqponlkkjjjjjjkkllmmnmnnnmlk%%
-89906B39JKMMNOPPQQQQPQOONMLK%jlmpqj0j3j4j6j8j9k1k1k1k2k1k0k0j8j6j4j3j0qolj%
-89857@JLMOPQRJ0J1J2J2J4J3J4J4J3J3J3J2J0J0J0QPPNNMLKJJ%jkkkkjjjjJ%JJKKJKKJ%J
-89803B63%jjjjjjkjkjkjkjjj%JJKMMNOQPRRRRRRJ0RJ0J0J1J2J2J4J5J6J8J9K0K1K3K3K5K4
-89752F27K6K5K6K6K6K6K7K8K8K9L0L2L4L6L9M1M5M8N2N5N8O3O6P0P3P8Q2Q6R0R6J00J07J12
-89719B387J18J25J32J37J44J49J52J54J53J49J42J30J14R4P0M3J3j7m7p7j03j27j46j62j73
-89694C554j81j83j84j80j76j68j60j51j41j33j24j15j07j00r4q7q1p7p1o7o3n8n5n1m7m3
-89668F57m0l6l2k9k5k2j8j5j3j0qpnmmllkljkj%JJKKKKKJjjlnnppqrpqponnnmmmnnppqrj1
-89611B34j1j2j2j3j4j3j3j3j3j2j1j1rrqpooonnmmmmlll%jjJJKMMOOPPQQRQPQONNKK%kln
-89556I4npqqqpppommlkjjjj%kjjkjj%JJLLNOPPQRRRRJ0RRQQPPONMLLKKJJJ%%%%%%%jkkln
-89489A56ppj0j1j2j4j5j5j7j7j8j6j8j8j7j7j6j5j4j3j2j0rpnmk%JKLLMLMLKKKJKJJKLMM
-89442a33OOQQRJ0J1J0J0J0QQOOLKJkknnpprqrrrqqpoonllkj%%JJJJKKLMNOPJ0J0J2J3J4J5
-89385b5J4J4J4J3J2J1RQNMKJjlllmnmlmllkkjkjjjjjjkkkklklkkkjkkklkmnnoppqpqqppq
-89323h8pppppppppoonnmlk%%KLNOPRJ0J2J2J3J4J5J4J4J4J3J1J0J0RPONMKJ%jkklmlmmmm
-89268A5mmnlmnmmlllkj%%KKKLLKLJKJJ%%J%JJJKJJKKKKJJ%%jkllkmmnmmmmlllkkj%JKLLL
-89200c2MMMLMLLLLJKKKJKKJKLKLLLMMMMMMMLMLKKJJJ%%%%JJJKKLMLMNMMMMMMLKLKJJJ%%%
-89132A36%%%%%J%J%J%jjkllnoppppqppooonommmkkk%%JKKJKJ%%jllmnopopqrqj0rrj0rrr
-89067a02ppnmkj%KLLMMNNMNMMNMMMMMNMNMMNMMLMLMLKKJJ%jjlllmnmnnmmmkljj%%JKKKKL
-89000d3LLMMMNNONNNONNMMMLLLLKKKKKKLLLMMNOOOONONNMMLKJ%%%jkkkjkkjjjj%%%J%%JJ
-88932A26%JJJKJJKJKJJJKJJJKJJJKJJJ%%%%jjkjlkllllllllmmmnoopqqqrrqqpoommjk%jJ
-88865bJ%JJJJJ%%jjkkmnooopqppppponnmlk%%JLLNNPPQQQQPPNNMLLKJJJ%%%kklnnopprqr
-88796f5j0rrrqqponllj%%KKKMLNNNPPPQQQQQPNNLLJJ%%jj%jj%j%j%j%j%%%%%KKLMOOQQRJ0
-88729B1J1J1J1J1J1J1J0J0QQONMKJ%jklmmmmmllkjj%JJKKKKKJJJj%kkmlnnnpppqqqqqppo
-88669A2onllkkj%%KKLLMOOOQPQQQQQPPOONOMNNNNNONNMMKKJjjlmnoqqrj0j1j1j1j2j3j2j2
-88608C5j3j2j1j1j2j1j0j1j0rj0rrqqqponnlk%%LLNOOPPQPQPPPPPPPPOOONNMLLJ%%jkllm
-88550a3llllkjkjjjj%%JJLMNNPQPPQOOMLK%jllnoppqprrrj0rrj0qrpppnnllkj%JKLMMOOO
-88484i4PQPPOONMKKJ%j%jj%JJJLLLMMMMMLMKJKJJJ%J%JKKLLNNPPPQPPPNNLKJjlmnopprqr
-88416C4qqrpppoonnmmllkj%%JJLLLMNOOOQPRRRJ0RRQONMJJkkmnnppqrj0j0j1j0j2j2j2j2
-88357e6j3j2j2j2j1j1j1j0rqponmlkk%%%JJKJJKJJJJKKLLNNPPQRRJ0RJ0RJ0RRQRQPQOONN
-88300FNMMLMLLMLMMLMLLKJJJ%Jj%%j%kkklmnoooppqoppponmlkjJKMNPQRQRQQPONMLK%%%j
-88231E3klklllllkkjjj%j%jkkkklllkjj%JKKLMLMMMLLLKJ%%jkllmnoooopopoonmllkj%%K
-88163e0JKLLLLMMLLKJJjklnopqrrj0j0j0j0j0j0rqqoomlk%%KKLMMNNOPPQRJ0J0J1J2J1J2
-88107d5J1J1J1RQRPPOONNMNMMLMMLMMMNMNNMMLKJjklmnnnnmmlkkjj%j%%jjkkkkkjjjJJKL
-88042G0MMNMNNMMLKKJ%%kjkkkjj%JKLLMMMKKJjlmpqj0j1j3j5j6j7j8j9k1k2k3k4k4k4k4k3
-87989a99k3k1k0j8j5j3j1qnmk%JKKKKLKKJKJKKLLMNPPRJ0J2J2J4J4J4J5J4J3J2J2J0RQQO
-87941i4OOONNONNONNNNONNNMONOOOPPPPQPPPONMLK%jlnnppqrrrqj0rrqj0rrqqqoonmmlkl
-87875h5jkj%%%JKJJK%%%jjlklmlmmmlllkj%JLMPQJ1J2J4J6J8J9J8K0K0J9J7J7J4J1J0OMK
-87822A48%llnooooonnmmmlmlmmlmnmmlmkljjj%JJKKKLMMNNOPPQQQQQOOMLJjkmoprrj1j1j2
-87757F9j2j2j1j1rrppnnllkkkklllllmmlllkjjj%%J%J%J%J%%JJJJKLKMLMLMMLMLLLLKKKK
-87693fKJJJJ%KJLLLNOPQRJ0J1J1J2J1J2J2J1J0RRPOMKJjmnoqrj0j1j1j1j1j0j0rrpoomll
-87640C1j%JKMMNOPPQPQPPOONNNMLMLKKKKJJ%Jj%jkkllmoopprrj0j1j1j1j2j2j1j1j0j0j0
-87583b4qponmkljkjjkjkkjkjjjj%jJ%JKKLLNNOPQRRJ1J0J1J1J1J0J0RRPPNMLJjjmnpqj0j1
-87523E4j3j3j5j4j6j5j4j4j2j1rpmk%KNOQRJ0J1J2J1J1J1RJ0QPNNLKJ%%jjjjjjjjjkkkkl
-87472B1mmmmmlllkjjjjjjkmmopqrj0j0j0j0j0qqonlk%JLMNPPPRQQRQPONMLJ%jkllmklj%J
-87409e4KLMNONONNMMLK%J%j%jklkllmlmmmmnnonoooonnmllkkkjkkkklllmmnmnmmllj%%KL
-87341a58MNOOPQQRQRQRQPPONNLLLJKJKJKKLKMLLLMMLLLKKJJ%jkkmnoppqrj0rrrppmlkJLM
-87275g5PQJ0J1J2J3J3J2J3J3J2J1J0RPNNLKKKKKKLLLLKLKKKJJ%J%j%j%j%j%%%%%%J%JJJJ
-87218A38JJJJJ%JKJJKLLLMNNONNMLK%%klnnoppppppponnmmkjjJJKLMMNNONOOOONNMMLLKJ
-87151A87JJ%jjkllmnnnpppqqrrrj0j1j0j1j1j1j1j0j0rrqqqppooonnmmlkkjjj%J%JKJJKJ
-87093i2J%%jjjkklkllllkllmllmllkjjJKMNPRRJ1J1J3J2J3J2J2J2J2J0J1J0RRRPQOOONNN
-87037A04NNONNOMNLLKKJ%%jjkklmmopqj0j1j1j3j4j3j4j3j2j0j0qpnlljjj%jkkllmnmnnn
-86981h1mmllkj%JJKKLLLMMMMMMNMMNNNOOOOOONOMMK%%klnnnomnmlkj%JJJJJJJJJ%%J%%%%
-86913i%%%j%jjjjjkkkkllmlmmllkj%JKLMMNONOPOOOPOPONONMMMMLLLMLLMMNNOOPQQQRQRQ
-86844A80QQPPNNMKK%jklmnooppppqqqqqrqqqqopnnmmkkjj%%%%J%jjklnnqrj0j2j1j4j3j4
-86783e2j3j2j2j0rpomkj%JLLNNOOOPOOONMMLLKKJJJJ%J%%j%%j%%%%JKKKLMMNNNPOPRRRJ0
-86720D8J1J1J1J0J0J0QPNMLK%jjkmlnnnopoopnnmlkk%JJJKKJJ%jkklmmmnoooppqpqqqqqp
-86658d9ponmllkkkkkklkllklklklkkkkkj%%JJKKKKKKJJJ%jjjkkllllklkkjj%%%%jjkkllm
-86590a55mmlllj%JLLOOQQRJ0RJ0J0RRQQOOMMJJkkmnopopqpppopponommlkjj%JJKKKKLKLK
-86526a34KKJJ%j%kjkkjj%JJLLNNOPPPOONMMKKKJKJKKLMMNNPPQRRJ0J1J1J1J1J1J0QQONMK
-86466A15K%jjjjjjj%%J%J%%%%jkkmmmnooopopooonooononnnmmlkkj%j%J%%j%kjllnnoqrr
-86399h3j1j0j1j1j0rpolkJLOPRJ0J1J1J1J2J0J1RRQPPOPPPQJ0J1J3J4J5J6J6J6J7J6J6J4
-86355A88J4J3J2J0RPNMK%klnqrj0j2j3j3j5j3j4j3j2j0rpomkj%JLLMNNONONNLLK%jlmoqr
-86302A08rj1j1j1j1j0j0j0qqonnnmmllllkkkjjJJKKMMMNNOOOOPOONMMLJJJjjjkklllllll
-86242B2lkkkkjkkkmkmnooopopppponnmlkj%JKKMMMNMNNMNNMONPOPPOPPONMMKJJ%jjjkjkj
-86174C0kj%jJJJKKLMLLLKK%jklnpqrj0j0j2j3j3j4j4j4j4j4j3j2j1j0rpommkjj%JJKKKLK
-86120a77MLLMLLLLLLKLKMLNNOPQRJ0J1J1J2J3J2J2J1J1J0RQONLLJ%jkllmmnmmnmlmkljk%
-86063Cj%%%%%%%%%%%%J%JJJJJ%%jkmlnoqprrrj0j0rrrqqppoonnmmmkkj%JLMNPPRRRRQQPO
-85996g9NMLKKJ%%j%%JJKLNNPPQRQQQQQOPNONNNNMMLKK%%jllmmnonnoooooopnppppooonnm
-85928f0mmmlmkljjjJJKLKLKK%%jlmmooooomlk%KMNPRJ0J2J3J4J5J5J5J5J5J4J4J4J2J2J1
-85875A06J1RRQPOMLKjklooqqrj0j0rj0j0rrqponmkkj%J%JJJ%%jjkllmlmlklj%JLLOQRRJ1
-85814D4J2J1J1J1J0QPNLJ%kmnopppqqpponnllj%JJKKLLKLKLKKLKMLMNOOPQPQQQQQPPPONN
-85751A90MLK%jklnopqqrrrrppnmk%JLMOOOPOOMMK%kloorrj1j1j1j2j2j1j2j0j0rqnonmmk
-85693b5kjj%%%JJKJJJJJjjkmmopqrrj0j1j0j0j0rqqonllj%JKLMMNNNNNNNONOONONONNMML
-85630e0LK%%jkllnooppqqqpppnnmmklkkkllllmnmnnmmmkk%%KLMNOPPQPQPQOPOONNNNMNON
-85562g3NOOPPQQRJ0RJ1J1J1J0J1J0QQPOMMKKJ%jjjjkkjkjjjjj%jj%j%%j%jjjkklmmnmmml
-85501E0jjJKLLMNMMLKJ%jlmmooooonmlj%LMOQRJ1J1J2J2J2J2J2J0RQPNMKJ%klnnoppqqqr
-85441A15qqqpoonllljj%j%%j%jjkjkjj%JJJKLKLLKLJKJ%%%j%%j%%%%jjklmoprrj1j2j1j2
-85378b0j2j2j1j0j0rponmjJKNOQJ0J0J1J1J1J1J0RPPONMMLKLLLMMNOOPPQQQQQQQOONLJ%k
-85322A59lnpqqj0j1j1j2j2j3j2j3j3j2j1j2j0j0rqoomlljj%JKLMNPPQRRJ0J0RJ0RQQOOLL
-85272F2J%klmnoppqpqopponnnmmllkkjjj%JKKLMNNOOPNNMJK%kjmmnnnnmmllkkjj%j%jj%j
-85204e3jj%j%%J%JJJJ%J%%%jjjjjjj%JKLMNOPPRQQQQQPOMMLJJjkkmlmmmmmmmmmmlnmnnmn
-85136c0nnmmlkk%jJJJ%J%%kkkmmmnonooonommlkkj%%%%%%%jjjjjjj%%%%%J%J%J%JJJJKKK
-85068a25MMMNOOPPQQPQPPPOONONMOOOOOOOOONNMMMLLKKJJJ%%jjjkklkkkkkkjj%JJJKKLKK
-85001H1KJ%%jlkmmmmnnmmmllkjkjkkklmmnoopppppppppopnomljjJKLMMMMMLKJJjjjlklll
-84933h6lllllkkkkjjj%J%JKKJKLKMLNNNOOPOONMMLKKJKJKLKMNNNPPQQPQQPPPPOPOPPPPQQ
-84865A49QRRJ0J0J1J0J1J0J0RQPOMKJ%klmnopqqrrj0j0j0rj0rrqqqpppoopooooppoqpppp
-84809A2oommmkk%j%%J%j%jjkkkkkkkkj%%%KKMMOOOOPPOONLK%klmpqrrj1j3j2j3j3j3j2j1
-84749a04j0rqponmlkkj%JJKKLLMMMNMNNNNMLMKLKJKJKKKKLKMLMNNNOOPOONNMKKJ%%jjj%%
-84683@%JJLLMMNNOOOOONNLKJklnprj0j2j3j3j5j6j6j5j6j5j4j3j3j1j1j0qqonlkjJLMNPQ
-84630a72RJ1J1J2J3J4J5J6J7J7J8J9J8J9J9J9J7J7J5J3J2J1QQNMLJ%%jjjjjkjkkklmmnnn
-84584A49ooonnnmmlkkj%%%JKKKLKKJJ%%kklmnoopqqqqqqpoomllkk%jkkklmmnnooopppppq
-84517h9qqqrrj0rrrqpoml%JLMOQQJ0J0J0J0J0J0RQPOOMMLKJKJJJKKLMNNOOPPPPQQQPQQQP
-84456G2QPOPOONNMMLKKJ%%jkkmlnnnppqrrj0j0j1j0rrpnlkjJKKKLLKKJJ%jjjkjkjj%KKLM
-84392A4NPPPRQRQQPOOMLJ%kmnpqqrj0rqqpnnlkjJ%JKJJ%%kjllmlnmnmlkkjJ%KKLLMMNMMN
-84325INNMMMMNMNOOPQQQRQRPQPNNMLJJjjkklllmmmmmnmnnonopopqppppqpqqppqqoonmlk%
-84256e5JJKLKLLLLKLLLLKLKJ%%klmoprj0j1j3j4j5j6j6j6j6j6j5j5j4j2j3j1j0rponlj%K
-84205c05LMONPOONNMLLKJ%j%kjjj%%JJLLNNPPQQRRRQRPPOMMLJJ%kjllllllmlllklklkjjj
-84138a75jJ%KKKLLMMMNNNNOOOOOPOOPOPQQQRJ0J1RJ2J1J1J0J0J0QPOMLJ%jkmmnnnmnmllk
-84079D7kj%JKMOPQRJ0J1J0J1J1J0RRQPONMKK%%klmnonooomnllkkklkllllmlllkkj%j%%%%
-84017I6jjkklmmnnnooopooooonmmmklkjkjkjkkkjj%JKKLMNNNLNMLLLJKJJKJKKLLMMMNONO
-83949G0OPPPPOPONNNLLJJjjlmmopqqrrrj0rj0j0rj0rrqqqpponnmmlkkkkkkklkmlmmmmmnm
-83885a19nmmlkjjJLLNOPRRJ0J2J2J3J4J5J6J5J7J7J8J8J7J7J6J5J4J2J2J0RQONMLJJjlln
-83838B19nppqrrj0j1j0j1j1j1j1rqqnnljjJJ%JJjjklmmoooopoonnmmmlkkkjjjj%jkjkkkk
-83778d2kkj%j%J%%%%%%jj%j%jJ%JKLLMNOPOPOPPNNMLKJ%%jjjj%j%J%JJJJ%%%kjlllllljj
-83710A1%JKLLNMOOOOPPPPOOMMJ%kmprj1j2j4j4j5j4j3j2j0rol%KNQJ0J2J4J4J5J5J5J5J4
-83660H6J2J2J1RQPONLKJ%jkllmnnnmnllkj%%JKKKJJJjkmopqj1j1j3j3j3j4j4j2j4j2j3j2
-83607e4j2j2j1j1j0j0rqponmlljj%%JKLKMLMMMMMNMNNNOPOPPQPPPOPOPOONMNNMMLKKJJ%j
-83545B7jkklllkllkjj%JKKLMLNMNMNNNNNNNNNMLLKK%%kklmmnooooooopooonmmllkjj%JJJ
-83477a4KKJKJKJJKJLLLNMONONOMNLLKKJ%%jkkmmooppqqpnonlljj%%JJ%J%jjjkklkllklkl
-83409d4kkklkkkjj%JJLLMNNOOPOOOMONNNMNMNMNNMNMMMLJJ%%kkmmmopqrj0j0j1j1j2j1j1
-83348d1j0j0ppnlkjJJKLMMNPPPRJ0J0J0RJ0RRPONLK%klmnoooomlkJKMPPRRJ0RRPPNMKJjk
-83287I7lnoprrj1j2j2j4j3j4j5j5j5j5j5j4j3j3j2j0j0rpnmljJJLLMMMLLLJ%jllnopqqqp
-83236b20ppnmlj%JLMNPOPPPPPOOOPOPPQPRQRQQQPPONNMMLKKKKJJJ%%%jjkkkjkj%JJLMNOO
-83169a0QOQPOONLKJ%kkmnnopppqpqoonlj%JLMNNONNNMMKKJJ%kjljlllkkjjJJKLMLMMMLML
-83101B0LLLKLLKMLMLMMMMMLMLKLKJ%%jlmnoqrj0j0j2j1j1j0j0rqonlljj%JJJLKMMNOPQQQ
-83040CJ0RJ0RRQQOONMMLKKKKJKJKJ%%jkkmmonoooonmmlllkkkkklklkljkjJJKLMNNPPPPPO
-82973G4NNMLJJJjklmnpqrj2j3j4j6j5j8j7j8j8j7j6j6j4j2j1j0qoomkk%JLLOPRJ0J1J3J3
-82925a34J3J4J3J4J3J2J1J1J1RRPPPNNLLKJJ%j%%j%%JJKKKKKK%%jlmooqqqpqqponmkk%KK
-82867d0MMNONNMMLKJJ%%%j%%JJJKKKKLKKKKKKJKKKKLLLKLLKLJKJJJ%%jjjlkmlnmnnoopop
-82799@oooommlj%KLMOPPPPQOONLKJ%klmnoopopoonnllkk%%JKKMLMNMMMLKK%%%%jjj%j%%J
-82730cJJJLLMNMONNONMMLLKJJ%%j%j%%%JKKKMMMNOPPPQQQPPNNLLJ%jkklkkkkj%%%%J%jjk
-82661A48klmlmmmlllkljkkkkjkjkjkjkjjj%JJLLNOOPQQPQPOONMLKK%jjllmmnmmmllllllm
-82594A29mmnopppppoommllkjklllnopqrrj1j2j3j3j3j4j3j3j2j1j1rrpommkk%%JJJKJKKJ
-82538a77JKJJJKJJKLLLNNOPPQQQPOOMLJjkmnprrj0j0j1j1j0j0rrpnnlk%JKMLNMNNOOOPPQ
-82477a45RJ0J0J0J0J0J0RQPPPOONNNNNMNNNNONONNMMLJJ%kklmlmmllllkkjkjj%%KJKLLLK
-82416C6LKJKJJ%J%jjkkllmmlmllkjj%%%J%JJ%J%%%%j%j%%%%%%%%jjjkkjkkkkkklkkkjkjj
-82348b2kjjjkjjjjjj%%%%%%jkllmoopqrj0j0j1j1j1j2j1j1j0j0rqppmmkjJKNNQQJ0J2J2J3
-82293a57J3J4J3J3J3J2J2J1J1RRQQONONMLLLKJK%J%jjkklmmmnmnnmnmllkkjJJJLLLMLMMM
-82235cLLMMMMMMNNNNONOONNNLLJ%%klmnooooonmlk%JKMMMNNONMNLLLKJ%%%jjkklklklklk
-82166F5lllmmnonnnnmmlkkk%jj%jJ%%%J%j%jjkjjj%KKLMPPQRJ0RJ0J0RRPPOMLJ%klmmmnn
-82101I1mllljk%%JJKLKMLLKKJ%jjkklkllllllmmnoooppqpqoopnomnmlllkj%JJLNNPRRJ1J0
-82034HJ2J2J2J2J2J0J0RRQPPOPOOOONMMKKjklopj0j1j2j4j4j5j5j6j5j4j4j3j1j1rqonlj
-81986e4%KLMOOOOOOMMJJj%lmnooppppoonnllkkjjj%jjjjjjj%j%%%%JJJJKKKLLLMNMNNNNM
-81918c9LLKK%%%%%JJKKLMLNMMMONOOPOPQPQPQQQPPPPNNLJJkmnorrj0j1j1j1j0rrpnnkk%J
-81855A8JKLMMMMNNNONNNNMMLLK%%jkmmnppqqj0j0j0j0j0qrqonmlkj%%J%jjlmoprj0j1j2j2
-81795a20j3j2j2j2j0j0rqpomkkJJLNNPPPQQQPPONNMLLKKKKKLLMMOOPQRRJ1J0J1J2J1J0J1
-81741A8J0RPOML%jlnopqqrqqrqppnommlllkjkj%%%JKKLMNOPQQJ0J0RJ0J1RRRPONMKJjkln
-81678F6oppqqpppommnmmmmmnnnnnnmnmlmlllllklkkkkjjj%JJKKKKLKKJJ%%jkkklklkjjJK
-81610a08LMNOOPPPOONNMLLKKKJJJJ%jjkkmnnnopooonnnmnmmmllljj%KLNOOQRQRRQQPPOOO
-81543a1ONOPPQQJ0J0J0J0J1J1J0RQPPNMKKK%%jkklnnoqqj0j0j0j0j0j0rrpppnnnlmllllk
-81488b1kjjjj%%J%%%%%%%j%%%%J%%%%%%%%J%KJLKMMMNNNOOOOOOMMLJJJ%%%%JKLLNMOOOOP
-81420A09OPONMMK%jlmppqrrj0j0rrqqqponmmkkj%%JJJKJKKJKJJK%JJJKKKLMNNNOONOMNLL
-81355H8LJ%%klnnqqj0j1j1j2j1j0rqnml%JKLLLKKK%jklmmmnmmmmnmmnmnmllkj%JKLMMMLL
-81293g0JJjkmmonppoppqpqqqqrqpppomnlllkkjkjjj%JJJLLMNOOPPQRRJ0J0J1J1J2J1J1J1
-81233h6J1RRQPONNLLLJJ%kklnopqrj0j1j1j1j0j0rqonnljj%%JJJJ%%jjjj%j%%J%J%%%kjk
-81172a62llllkkj%%JKKKKKJJjjjllmonpqqj0j0j0j1j1j1j1j0rqqnnlj%KLMMNNNMLKJ%kkm
-81113c06nnnonnomnmmlllkj%JLLOORRJ1J1J2J2J3J2J2J1J1J0J0RQQPQQQQRRJ0J0J0J0RRQ
-81061f2QPPPPPPOOOONMLK%jkmnopqrj1j2j2j4j4j5j5j6j5j4j4j3j2j0rqpommlk%%JKLNNO
-81007b24PQQQQQQPOOMMLKK%Jj%%%%JKKKLMMMNMNMLMLKLKLKKLLKKJJ%jjllmmnopqqj0j0j2
-80943a41j2j3j3j3j2j2j0j0qqonmmmklkjj%KKMMOPQQRJ0J1J1J1J2J3J3J3J4J4J4J4J4J3J3
-80898d4J2J0J0QNOLLJ%%jkklkllmnnopqqrj0rj0rrqqponmmlklkkkkllllmmmmmmlkkjj%JJ
-80835b02JJJ%%jjkklmmmnooppopnml%KMNQQJ0RJ0RRPPONMMLLLLLMLLMLLLLKKKKJJ%%jjkm
-80770a26lnnnnnnmmkk%JLMOPRJ1J3J3J5J6J6J6J6J6J4J5J4J4J3J3J2J3J2J1J1J0RQQONML
-80724A86LJJJ%%%%%%J%JJ%JJ%jklnpqj1j2j5j6j7j8j9k0j9k0j9j9j9j8j7j6j5j4j2j0qpm
-80677a74l%JLMOQQRRJ0J0RQQPONMLLJJjklmnpprrrj0j1j0j0rj0rqqqqppqpoponnnmmllml
-80617b95lmlllkk%%KKMNOQQRJ0J0J2J2J3J3J5J5J6J6J7J7J6J7J5J5J3J2J0POLKjlnoqj0j1
-80570c3j2j2j3j3j2j2j1j1rrponmmklkkkkkkkkj%jJ%JKJKKKLLMMNOPPQQRQQQOOMLKJjkll
-80510h4mnnnnnllk%%KLNNOOPPQPPPPPOONOMMLLJJJ%%jjj%j%jJJ%MMOPJ0J0J2J2J3J3J3J3
-80450A17J2J0J0QPNMLJ%klnoqrj1j2j4j4j5j6j5j5j5j3j1j2rrpomlk%%KKMNOPQRJ0RJ1J2
-80401B6J1J1J1J0RRPONLLJ%jjkkjkkjj%%JJJKLKLKLKKKJ%%%jjjkkkkkllllmllllkkjj%J%
-80337G8J%%%kmnoqj0j1j2j4j3j5j5j5j5j4j4j4j3j2j2j2j2j2j2j2j2j3j3j3j3j3j2j1rqo
-80297c28mjJLOQRJ1J2J2J3J3J3J2J2J1J0J0J0QQQPQOPPPPPPPPQPPPPPPQPPRQRRQRPPNNMK
-80242H8LJKKKLLMLMMMKLKJJ%J%J%J%jjjllmmnnonnnnnnpprj1j3j4j5j8j8j9j9j9j9j7j6j5
-80186a64j3j1rpnlk%KMNOQRJ0J1J3J3J3J4J3J3J2J1J0QOMLJjkklmmlmmmlmklkkj%j%%%j%
-80132g5%jjjjklmmnnooooonnmmlllkklkllmlmlmlkkj%JKKLLMNNNOOOOPOOOONONNMMLKJ%k
-80064h2kmnoppppppononmmmllkj%JLMNOPPQQPQOONLLKJj%kklklkkkkjj%%J%JJJJJ%J%j%j
-79996a12jkkkjkjj%%KKKMNOPRRJ1J1J3J3J4J4J3J4J5J3J3J3J1J1RRQPOONNNMMLMLLMLMMM
-79943B01MNNMNMMLKJJjklmnoqqrj0j0j0j1j0j0rqqoommjj%KKLLMLMKLJK%jjklmnnnnonon
-79882F1oopoppponmljjJKKLMMLLKKKJJKKKLMMNMNMLLJ%jkklmllkk%%KKMNNPPQQQQPPONML
-79814A41JJjllmnnnonnmlkjJKKMLMMKKJjklmnnnonmlk%JKLNNOPPPPOOMLL%%jklmmnnpppq
-79747I0rrj0j0j0j0j0rrqpqpoonnmmmlklklkkkkjjj%%%%%%jjkjkj%%KLNOPQRJ0J0J0J0J0
-79689bQQPPNMMKJ%%kllmmmnnnnmnnnnnmmmlkkk%%%KKKLMMNNNNOMNMMMLLKKJJJ%JKKLMNOP
-79620F1PQQPPONNLK%%%kkkkkjjj%%%JJ%J%%%jjjjkjj%%%%JJ%JJ%%jjkklmmnopqrj0j1j2j3
-79555Gj2j5j4j5j4j4j3j1j1qpnl%JLMOPQRQJ0RRRRQQQPPOOOOPOPPPQPQPOONNLJJjklnnpp
-79496H0qrrj0j1j1j1j1j1j2j3j3j3j3j4j4j3j3j2j2j1rqonmljj%%J%JJKKKMLNNNOOOONMM
-79446a33LKJJ%%jjjklkmmmnnnnnonnmnmmmmllllkkj%JKLMMOPPQQQRQQQQPPPOONOMNLLKJ%
-79379g0klmopprqqpomk%KNORJ0J2J2J2J2J1J0RPOMKJ%jjkjjj%%KKLLMNMNONOONONMMLLKJ
-79318F4JJ%%J%KKLMNOOOPPPOONNLLKJJ%%%%%%%J%j%jkkllmnoppprrrj0rj0j0j0j0rqppnn
-79255b0lj%JKMNNPPQJ0RJ0J1J0J0J0RRPPNLLJ%kllnnooopooommkjJLMOPRJ0J0J1J1J0RQP
-79198A63NMK%%klmmnnmnllljkjjjkkmnorj0j2j3j4j6j6j6j5j6j4j3j2j0rpnmk%JKLMNNMN
-79144g6MLKKJ%%%j%%JJKMMOOPPQQQPQPPPNNMKK%jklnnooopomnnllkkkkkmmnpprrj0j1j0j0
-79079a12rqqonlljJJKLMMMNMNMNNNONOOOONONNNMLLLLKKKKLKKKKLKKJLKJKKKLLLMMONPOQ
-79012F2PPOPNNMLLJKJKJKKKKJ%%klnpprrj0j0rrppomllj%%JKKLKKJJjklmnnpnpppopnonn
-78946e9mmmlkjj%JLMNNPPQQQQQOPPPOPOOONNNNLLKK%%kkmnoqrrj1j1j2j1j2j1j1j0j0j0r
-78888h1j0rj0rrj0qqqonlkjJJKLLLMMMMNNNOPPPRRJ0J0J1J1J1J1J1J1RJ0RPPNNLJJjjjkk
-78832D6jkj%%%%%jjjjkklkklkklklmmmnnnnnllj%%KLLLMMMLLLJJJ%%%%%JJKKLMMMMNMMML
-78764D8KKKKJJKLLLMNNNONNMMMKK%jklnoqrj0j2j2j3j4j4j3j4j4j4j3j1j1rpomlj%%KKLM
-78709i8MMMMMLLJJjkllnnmnmlkjjJJJJJ%JjjjjkjjjJJKLNOPQJ0J0J2J2J3J4J4J5J6J7J6J7
-78652H7J7J6J6J5J4J3J3J1J1J0RQPONMLK%%klmnpprrj0j0j0j0rqomkjKLMMNMMLK%%jklll
-78598A70mllkkjjJJKKLMMMMNLMLKJJ%jjjkllllmmnoopppqrqj0rj0rj0j0j0j0j0rrpqpnml
-78538c0k%KLMNOOONNMMKK%J%j%%j%%%%JJKKLLMMMMMLKK%klmnpprqrqrrrj0j0j0j1j1j3j3
-78477a07j4j4j5j6j5j6j6j5j4j3j2rqomk%KLNNOPPPPPPPOPOOPOPOPPPPQQRRJ0J2J1J3J3J3
-78426d1J3J3J2J0RRONLK%kkmmmnmmmllkjlklllmlnmmnmnmmlkljkj%jjjkkkmmnnoppqpppo
-78362a51nmlj%KLNOPRRRRRQPOOMLKJJ%%%j%jjjkklllmnnnooppqqrqrrrqrpppnmmkkj%%%J
-78295b35%J%J%JJ%JJJKJKLMNOPRRJ1J1J2J3J2J2J2J2J1J0J0RRQPPNNMKK%%jjkllmmlllk%
-78239b5jJJKLKLMLMLMNNONOOPOOPPOPONOMLLK%%jklmmnnnnmmmkk%JLMNOQQRJ0J0J0J0J0Q
-78176A64QPNLK%jkmmnnonmnlkjjJKKLLMMMNMMMMMLLLLJJ%jklmnoppppopoonmmkljjj%J%J
-78109A10JJKJJKKKKJKJJ%jllopqj1j1j3j4j4j5j6j4j5j5j3j3j1rpml%KMNPRRJ0J1J1J0J1
-78060hRRQPONMLLKKJKKKKKKLLLLMLMMLMLLLKLKJKJJ%%jkkllmmmmmllkkjk%j%%J%JJJJJK%
-77991H1J%%jkllmnnoopoppppopqpqrqrrrrrqqponmkkjjJJJKKLKKLKLKLLLLLLLKKJJ%%%jj
-77923h7j%j%jJ%JKKLLMNNNOPPPPQQQQQRQQOONMLJ%jklnnopqqqqopomljJKLNNONNMK%jmop
-77855crj1j2j2j3j2j2j1j0rqpnnlljj%JLLNNPPQQRQRRQPOOMLKJJj%j%jJJJKJKKJJ%%jkkl
-77794b6lnnnpppqrrrj0rrrrqqqopnnmlkk%%JLLNNNPPPQQQQQQQQQPPOOONMMLLKKKJ%%jkkk
-77727c8kjjJJKMMMNNNNMKLKJJ%%jkkklmmnmmmlkjJLMOOQOQQPPONMMMKKKJJJJKKLLMNNOPO
-77659A06OOOMMLKJ%jjlmmnnnonononnnnnnnmnmmmnlmmllljkkjjj%%%JKKKJLLLMLLLLLJJJ
-77592C2%jkkkkkkjkjjjjk%jj%%JJJJJ%%jjklmlnnoonoononnnnmmmkljj%J%KJKJJJ%%%j%%
-77524h2%KLMOQJ0J2J3J5J4J6J6J5J4J3J1RQNLK%jjklklkllmmnnppqrrj0j0j0rj1j1j1j0j1
-77474e4j0j0rrqonlk%KLOPRJ0J1J3J2J3J3J2J1RQOMJ%kmnononllk%KLLNOPPPOPONMLLJJ%
-77416F9%%%j%J%JJJ%%%jklmnonponommmlkkk%jJ%JKJKJJJ%jklllmnmmllkj%%JKLLLMNMLM
-77348DLLLKKKJJJ%%%j%jj%j%JJJLLMOOOPQPPOONMLK%jklnpprj0j0j1j1j0j0rqpommlkjj%
-77285c7J%KKKLLMLMMLMKKKKKJ%%%jkkllnnopopppoponomnmmllkk%%%KKLMNNPOPQPPOONNL
-77217b1KK%J%JJJKLLMMMNMNLMLKKKKKKJKKJKJ%Jjjjkjkk%%%KLMNNNNMLLKJ%%jjkkkjkkjk
-77149F9j%%JKLLNNPQQRRJ0J0J0J0RQQQPQQQRJ0J1J1J3J2J3J3J1J1J0PONKJ%llmoopqqrrq
-77095C06j0rrqrrqrqqqqpppooononooppqqrrqrqpoomljj%JKKLMMMMNMMMMLMLLLKLKLKKJK
-77029A13J%%%jjjjjj%%%JJKJKKJJ%%jlmnoqrj1j1j3j4j4j5j3j5j4j2j2j0qpnljJKLLNNNM
-76974f7NLLLKJ%%%jkjkkkkkjkj%%%%JKKLLNNOPQQQRPQQQPPOPONMMLKK%%j%jj%%JJJKKJJ%
-76906H9%kkmmoooopooomnlljk%%%%%%jkkllnopqpqqppooonmmkkjJJLMNOOONOMMLK%%jkll
-76838e3lmllllkkjj%JJKKLLLLKKKK%J%%%j%%J%JJKKKLLLMLMLLLKKJJJ%jjkkllmnmnnnnmm
-76770f0lkj%KLLNOOPOPOONMLMLKLLLLMNNNONONNMLKJklmorrj1j3j3j4j5j5j5j5j4j4j3j2
-76714a17j0j0qqonllj%KKNNPQRJ1J1J2J2J3J2J2J1RQOMLJ%kjkj%%LLOOQJ0J1J2J2J2J2J2
-76664I3J0J0QPNLKjkmoprrj0j1j0j1j0rrqqonmllljkj%%jJ%JKKKMLMNNNNNMNNMNMNNNNON
-76603H7NMMLKJ%jkllmmmmlljjJJLMNNONOONMLLK%%klmnoopppppooonnmmnmlmmmlmlklklk
-76535a1jkjk%j%%%JJJKJJJJ%%%j%%%%%JJJJJJJJJ%J%JJJ%J%%jjkllmmmmlljj%%JJJKJJJJ
-76467b1J%KJKKKKKLKJJJ%Jj%%%%JJJKLLLMLMMLKLJJ%jjkkkkkkklklllkllk%%%JLMMNOPPP
-76399D4POPONNMLKJJj%kkkkkkjj%%KKKMNNOPPQQQQOPNLLK%jjklmmnnnppqqrj0j0j1j0j2j1
-76336D1j2j2j3j1j3j2j2j2j2j1j1rrrponmkjjKKLMNOOPPQQQQQQQPPPPOONNNNMNNMNMMLLL
-76279E5KKJJJ%jjjkkkklkklllmmnnoooqqqrj0j0j1j1j1j2j1j1j0rqpnmk%KMNQQJ0J1J2J2
-76224i4J3J3J2J3J1J1J0RPPONMLKKJ%%%jjjjjjkjjj%jj%%%j%%%%%%%%%J%J%%jjkllmmnmo
-76163a0nononnonoooooooonnmlkj%JKKLLMLMMMLLLKJ%%kklmmnlllj%KKMMONONONNMNMLML
-76095c6LKLJJJ%jjjkkjkjjj%%KJLLMMNONNONNNMLLKJJ%%j%jj%j%%JJLMOPQJ0J1J2J2J3J2
-76033A31J1J1RQONLK%jkllmlmllllklllmnooqqqj0j0j1j1j1j2j1j1rrqpoonmmlmllmllll
-75976g6kkkj%%JJKLLLMNMNNMNMMMNMNNOMOONOMMMKKJ%%jjkkkkjkjjj%j%%j%%%%JKKKMMOO
-75908E2OPPOOOMLLJJjjjkkkjjjj%%JJJKJJKJJ%J%%%%%%%%jjjjkllnnnppprqj0rrqrqqooo
-75841d3mmmmllllkkkj%JJJJKJJJjjjlmmnopopoonmlkjJJLLMNNNNNNMMMMLLMMMMNOPPPQRR
-75773cQJ0RRRQQPOONMLKJ%jklmnnnmmlkj%JLMMMNMMMLLKLMMOOPRRJ0J1J0RQPOLKJjllmnn
-75708A88nnnmmmnlmmmnmnnnoppqqrrrrrqppnnmkkk%%JJKKLMMLMLKKJ%%j%jj%JKKLNOPQRJ0
-75641G6J1J1J2J3J2J3J2J2J2J0J0RQQOONNNMNMNNONONOONONNNNNMMMMMLNMNOOQQRJ0J0J0
-75587D53J0RRPONLK%jkkmmmnonooonoonnnmnmlllkkjj%J%JJ%%%jjjjjkjkj%%%JKLMMMNNM
-75521D17NMMLMLMMMMOOOPQQPQPONNLK%%klmmnooopqqqqqrqqpppnonnmnnnnnonnmllj%KMN
-75454C45PQRJ0J0J0J1J0J1J0J0J0J0RRQRQQQPQQQQRRJ0J0J0J2J2J3J4J5J6J6J8J8K0K0K1
-75412H12K2K3K4K4K4K5K5K4K4K4K2K2K2K0K0K0K0K0K1K1K4K4K7K9L1L3L4L7L7M0M0M1M2M4
-75378A742M4M6M7M9N0N3N5N8O0O3O7O9P4P6Q1Q4Q8R3R8J03J10J17J25J34J44J55J68J81J94
-75349D428K09K24K39K52K66K76K84K89K87K79K64K41K09J68J19O5Nn5j15j69k19k58k90l11
-75325F687l24l30l28l21l11k98k83k68k53k37k22k07j94j80j69j56j46j36j26j18j10j03
-75303A867r6r0q4q0p6p1o7o3n9n6n3m9m6m2m0l7l4l1k9k7k4k3k0j8j7j6j4j3j2j2j0j0rr
-75269E30rqqopnmmllklllnnoppqqpppponmmmlklklllllnmnnooooonnnlllllllmmooopppo
-75202B02onlkj%KLMOOPPPPOONNMLKLKLLLMMNNNNNMMLLKJJKJJKKLKLLLKLKKKKKKJKKJJJJ%
-75135C78jjjlklmlmlmllklkkklkmlnnooqqj0j0j2j3j4j4j5j6j6j6j6j5j6j5j5j5j4j4j4j2
-75087@j3j3j3j3j2j3j3j3j2j2j2j1j1rrppnnmlllkllklklkjj%%JJKKLLLMNNOPRRJ1J2J4J5
-75034a26J5J7J8J9J9J9J9J8J9J8J7J6J4J3J1J0QPONLLLKJ%%%kllnoopqqpqqpoonnmmmlmm
-74983E1mnooooponnnmlkkkjjkjjjk%j%JJKKLLLMLLMLJLKJJJ%jjjkkjklkkklkklklkkjj%%
-74915c2J%J%J%%j%j%%%JKLLMNMOMONONOONNMLLJjkmnpqrj0j0j0j0rqppnmmlkkkjklkmlnm
-74851i7nnonmmlkjJLMOPRJ0J1J1J2J2J3J2J2J1J3J2J2J3J2J3J3J3J3J2J2J1J0RQQOMMKK%
-74805B04jkllnnoqqrj0j0j0j0j0rqpnmkj%JJKJ%%jjllmnmmmlkk%%%J%%%jjlmnppqpj0j0j0
-74745c5j0j0j0j0rrrppommkk%%KKLLLMLLMLLMLMMMNNNNNNNMMKK%%kmnopqrj0j0j1j0j0qq
-74686a43pnmlk%%KKKLMNNNPPPRQJ0RJ0RJ0RQPPNMLJ%jklmnnnnnnmkkjJJKKLKKKJ%%jkjkk
-74622d7lkkjkj%j%J%J%J%%jjjkkkklkklkkjjj%JKKMMNNOPOPPPPOPNPOPPPQQQQQQQPOONLL
-74554A24K%jklnnopqqqrqrqrrrrqqqponmkj%KKMLMMMLLJJjjlmmnoooopononmlljjJJLLMO
-74487h0OPPQRRRJ0RQQQPONNMLMLLLLLLLMLMNMONOOONNLLKJjjlllmmlmmlkkk%%JKKKLKLKL
-74420A22LKLLKLLKLJJJjjllnnoooonomnmlllllllmmmmnnnnnnnnmmllkk%JJMMMOPQPPPPON
-74353F2ONMNMNMNMLLLJJ%%jkjkj%%JJKLKKKJ%%jjj%j%JJKKKLKLLLMLLLLLKLKJKJKKJKLKK
-74285A84KK%%kmnoqrj1j1j1j2j1j2j1j0j1rrrqrqqqrrrj0rj1j0j1j1j0j1j1j0rrqpponnm
-74236b05llkjjjj%jjkkkllkkk%%JKLMMNNNOOPOPPOPPPPPPOPPOPONOMNLMKKKJ%Jj%%J%KKL
-74169d0MNOOPPPPQPOONMMLLLKKLLLMMMNMMMLK%jlnprj1j3j5j5j7j5j7j6j6j5j3j2j0rqpo
-74114a35nmmmllmlklkk%jJKLLMNOOOOPPOQPQQRQRQPONLKJjkkmlmmllllkkjkjj%j%%%%%%%
-74047f6jj%jjjjj%%%JJJJKKKJKK%Jjjklmnnpopqpopnmlkj%KLMNNOOOOONMMLKKJJJ%JJ%J%
-73979f6J%%j%%%%%%JJJJJJJ%J%%%%jjkjkjj%%JJKLMMNNOOPPQQQRJ0J0J1J1J2J2J2J2J3J2
-73921A32J3J1J2J0J0RQPONMLKK%jkkmnoqqrrj0rj0rqppoonnmnnnoopqrrrj0j1rj1j0j1j1
-73867d8j0j0rrqponlk%%KKKLLLMLLLMLMNMNONOPOPPOOOMNMMLKKKJ%%%jjklllmnlnonooop
-73801d1pppqppoonll%JMNPQJ0J1J2J2J2J1J0RQQPONONNNONNNNMLKKjjlmopprrrrrrqonnl
-73740a3k%JKMNMOPPPPQOPONNMLLLKKJJJ%%jkkmmnnnommlj%KMOPRRJ1J2J1J2J1J1J1RRPNM
-73679A96K%lmoqrj1j2j3j3j3j3j4j3j3j3j3j2j2rj0j0qppnnmllkjjj%%%J%J%%J%%%%%%JJ
-73627f8JKKLLNNPPRRJ0J0J1J0J1J0RQPOMKJ%lmnpprrj0rj0j0rrj0rrrqqqpppoonnnmmlkl
-73569a42kkkjjj%JKKLMNNONOOONNNMMLKLKKKLMOOQQJ0J0J0J1J0J0J0RQQQQQQQRQJ0RRRRR
-73510A80QPPONMMKJ%%jlkmmmnmonnnnmnnmnmmmmmlmlmlmlmlklkkjk%j%%%%%J%%%%jjkklm
-73443G2nnoopopoonnmmllmlmnmnonnmmkj%JLMMNOPPPPPNPNNLL%jkmnoooqpppoonmmllkjj
-73375f6%%JJJJJJJJJ%JJJKKLMNOPRRRJ0J0J0QQOMLJ%jllmnnnopqrrj0j2j2j2j3j3j2j3j1
-73319a11j1j1rrppnmmkkj%j%%%%JJJKLLLMMNMNNMNNMNNOONOOONONNMNNNNOOOQPPQRRQQRP
-73254F3QPQPQRRJ0J0J2J1J2J1J1J0RQQOONMMMMMNNNNNNNMMMKLJK%J%%j%%%%J%JJ%%%jkkk
-73194C19llklkljkj%JJKMMOOQQRRJ0J0J1J0J1J1J1J1J2J2J3J4J3J4J4J3J3J1J1RQPNMKKJ
-73146F20%%%%JJLLNNNPPPQQRJ0J0J1J2J4J5J7J8K0K2K3K6K6K8K9L1L1L2L3L4L5L6L7L7M0
-73104A316M0M3M4M5M7M8M9N0N0M9M9M9M8M9M9N0N3N6O0O4P0P7Q3R1J00J08J18J28J38J50
-73074C371J61J73J85J98K11K24K37K49K59K68K74K77K73K66K49K26J93J53J05N0ro7j25j78
-73050G223k23k60k89l08l18l21l19l11l00k86k71k55k38k22k06j92j76j64j51j39j29j19
-73028B026j10j01r4q7q0p5o9o4n9n6n2m8m6m3m1l9l6l5l3l1k9k7k5k4k1k1j9j9j7j7j8j7
-72996E73j7j8j8j8j9j8j9j9j8j9j9j9j8k0j9k0k1k0k1k1k0k0k0j9j9j8j8j7j6j5j3j3j2j1
-72962c9rrponnmlllkkjk%jJJKLLMMMMLLLLKKKKKKLLMLMMMMLMLKKK%%kkmmoooppppoonnml
-72894i3kjj%JKKLMMMMMLLJJjjllmmmmmmnmnnnooopoonnmmljk%JJJKLKLKLLLLLLMMNNNOOO
-72826a04PQPQQQQQQPQOONMLKJJJ%%%%%J%J%J%%%jjjjkkkljllkllkkkjjjj%%j%%%%%%%%j%
-72759b7kjklmmnoooooonmlkj%JJLLMOOPQRJ1J0J1J1J0J0J0RQQPPOONNMLLJJ%kllnnoopqq
-72698D2qqqrqpqpppononmnmnnnoooqqqj0rj0j1j0j0j0rqpomlk%JLMNOPQJ0J0J0J2J2J3J4
-72643a21J4J4J4J5J3J2J2RRONLLJ%jklllmonppqqrj0j0j0j0rj0qqponmmmllkllkkkkkjkj
-72588a90jjkjjjj%%%%JJKJKKKKLLLLMLMMLLLLKKKJJKJKJKKLKLMLMMMMMMLMKLJK%J%j%%%J
-72521g3JKLLNNOOOOOONONLNMMLMLLLLLLLKJJJ%j%jjj%JKLMNPPQPQOOMKKjjklmmnmnonopp
-72453E5pprqqrppppnmmkj%%JKKKKKJJ%jklmmnonoononmmlljj%JKKLLLLLKK%%kklllllkkj
-72385i8%%KLMNOPQRJ0J1J0J1J1RJ0J0RJ0RJ0J0J1J2J3J4J4J6J5J5J6J5J4J2J2J0RPONLJ%
-72341B96jklnooqrj0j1j1j2j3j2j3j4j3j3j3j4j3j3j2j3j1j1j1rqonmljJLLONPRQRRRRQQ
-72293H1QPPOOONNMMLKKKKLKLMMNOPPQQRRJ0J0J0J1J0J0J0RQONLJjlnpj0j2j4j6j7j9k1k1
-72240A82k2k3k2k1k1k0j8j7j6j3j2j1rqonnlkkjjj%%%JJKJKLKLLLKLKKJJ%%j%jj%%%JJJK
-72185d3JJ%%kkmmopqqqqppoomllkj%%%JJJJKKLMMNNOPQQQRJ0J1J1J2J3J2J4J3J3J3J2J1R
-72129I2QPOMKKjjkmnnppqqqqrqppponmmklkjj%%J%J%%%jjkjlkkkkkjkjjkjkjjj%%JKKLLL
-72061b4LKLJJ%%jkjklkklklllmmnnnmnllj%JKLMNNNNNMMKJ%jlnopqrrrqppnkj%LMOOPPQP
-71993g3PPPPPPPPQPPQPQPPOOMLKJ%%jkkjjjj%JJKKKLMMLMMMLLMLMMMMLMLKJ%jjlllllkkj
-71925A09j%%J%J%%%%j%%%%JJJJKJJJJJ%%%%%jjjjjkkkkllmmmnnoonooopppqqqrj1j0j1j2
-71862e4j1j1j0j0rponlk%JKKMMNNOOPPPQPQPOONNMMLLLLJLKJKKJJJJ%%%jkllllmmllkj%K
-71798a5KMLNLNMMLK%%jkmmonqqrrj1j1j1j2j2j2j2j2j1j0j0rponmkj%KKMMOPQRJ0J1J1J2
-71745a08J3J2J3J2J1J1RRQPNNMLKJ%%jkkkkjjJKLNOOPQQPOOMLK%jjlkmlmmmmnmnnnnmnmm
-71684Dlkkjjj%J%%%%j%kjjkjjjjkkkkllmmnmmllkk%JJLMMNNOONOONNOPPPPQPPOONMLKK%%
-71615H5jkllmnopoqqprqqppqpoonnmmkljkjjjkjklklmmnmnnonmnmlkj%JLLMOOPPQQQRQRR
-71547d4QPPONMLJJjjkllklkkj%%JKLMNOOQRRRJ0RRQPONLKJ%llooqj0j0j1j2j2j2j1j1j1r
-71489c5qponllkkjkjjkkkllmmnnnooopopopnommlkj%JKLMNNOOOOOMMLLKJJJJKKKMMMNNNN
-71421g9NNMNLMLLKKJJjjjllmmmnnnnnnnnmmlkj%JKLMNNOOOOOOONNMMLLLKJJJ%%%j%j%j%%
-71353b5%%%JJJJJJJKJKKLLMLONPPQQQRJ0RJ0J1J0J0J0J0RPPNMLKK%J%JJJKLLLLLLKJ%jjl
-71292B01llmmmmmmnmnooqqj0j0j1j1j2j1j1j1rpomk%JKMMNMNNMLLKJJjkkllmmmmmlkljjj
-71233A6%%JJJKKKKLLMLLLKKKKJ%%jkjlklkkkkjjjj%j%%j%%%%%%JKLLNOOQQRRRRQPPONMML
-71165A51KJJjkkmmoooppoomlkjJLMNNPOPPOONMMLKJJJjjjllmnopqpqqqpoponooopqqj0j2
-71100Bj1j4j5j6j6j6j6j5j5j2j1rpnmj%JLMOPQRJ0J1J1J2J3J3J2J3J2J2J2J0J0RJ0RQQQQ
-71056F8POOOMMLKJjjkklmmnnnopppqqrqqpqqoponnmllkjjJJKLLMMMNNNNOONNOONNMMKJJj
-70988C8jkkklklkkkkkjkkjkkkkllnnnopoonnlkjJKMNNOPPPPPNOMMLKJ%jjllmnmppqqrrrr
-70920f7qqqopnonnnnmmmlljj%KLNOQJ0J0J2J3J4J4J3J4J3J2J1J0J1J0RRQQPPNNLKJ%jkkl
-70866I2klmllmmnnnooopqqrqj0j0j0j1j0j0rrponmkj%JLLMMNOPPPQPQPPONMLLKJJKJJJJJ
-70804HJ%%%jjjjkkjlklklkklklkmmnnpoqpqppponmlkj%JKMMNNOONNNLLLKJJJJKJKJLKLMM
-70735c8MONOPPOQQPQPOOOMMLJJ%%kllnnoqqj0j0j1j1j3j3j2j2j2j0qnmjKMPRJ0J3J3J3J4
-70682a5J3J2J1J0RPNLK%jlnnpqqrrqrrqqppoonnmmmllkkjjJJKLMMONOOONMMLJJ%%kjkllk
-70618e1mlllllkkkjjj%j%jjjjjj%%KKMMNOOPOPOPOOPNPQQQRRRQRPOOMLJJjkklmmmlmkljj
-70550F9%%%JKJJKKJKJKKKKLLLMMNNONNNNLLKJ%%kklmnooqrrj1j2j2j2j2j2j1j0qqoomlkk
-70490c3kjkklmmooopppoonmlkjjj%%%%%J%JKJKKLKKLKKJKKKKLLLMMMNNMMLLKKJ%%jjjkkk
-70422d6lmmmnoppprqrrqqponlk%KLMNOPOPPPOOOOONMMMLKJJJ%%JJJKLLMMNNNONOONOPOPO
-70354C6OONMMLKKJJKJLLMNPQRRJ1J1J1J1J1J0J0RQPONNLLLKKKJKJKJJJ%jjklmmooqprrrr
-70293A82rrqqpoonmmmlklkkkjklkkkkjjJJKKMLMLLLJ%kklmmmmkk%KKNNOPPPPPNNMKJ%jkl
-70226A48lmmmmllkkkjjjjkkllnnpqqrj0j0j1rrronnljjJJKKLLKLJLJJJ%%jkjkjjj%JJJKL
-70162EKKJ%%jlkmkmlllkjj%JJKJKKKJJJJ%%jjjjkjkjjk%jj%j%%%%%KJLLMMNNOOONNNMMLL
-70093E4LLLKJJJ%j%jjj%JJKLLLLLLKJjjlmnoppqrrj0j0j0j1j2j2j2j3j2j2j3j1j1j1rqqp
-70039a63onmmmlkkkjjjj%%%%JJKKLMNOOPQQRQJ0RRJ0QRQPPNNMLLJJJJ%J%J%JKJJKKKKKLK
-69974fLKKKKKJ%%jjklklmmnmnmnnmnmlmlkkkjjj%j%jj%jkkkklmlnmmmmlkkj%JKKMNNPOQP
-69905g6QQQQRQQPQOPONMLK%%jkkkkkjjjJ%JJJJJJJ%JJKJKLLLMNMNNMMMLKKJ%jklmnnpopo
-69837C6onnljjJKLMNNNNNMLLJJjjlmmnoooooommkkjJJLMOPQRRJ0RRQOONLKJJjjjkllklml
-69770H0lllmlnmooopqqqpqqqpqpqpqppoonmlkj%JKLLMMNMNMMMLLLKKLKKLKKKKJKJJKJKKK
-69702b3LMNONPPQQQQQPOOMMLJJ%jkkmmnoppqrrrrprppnnmlk%%JLLNPQJ0J0J2J3J5J4J5J5
-69642H6J5J4J4J3J1J1RQPNNLK%%jklmmnonpooooooonoonnmmkjJLMOPQRRRRRRPQPONOMLLJ
-69580B19Jklmoprj0j1j1j2j1j2j1j1j0j0rrrqqqpppoopppqrqrj0rj0rrj0rqrqqqqqqqqqq
-69526b22qqqpponmmljjjJ%KJKLLLMMONPPQRJ0J0J0J2J1J2J2J2J2J2J2J2J0J0J0QPONMLKJ
-69474a7jjlmmooonommkjjj%%jkkllnmnmmmlkjjj%J%JJ%J%%%jjkklmnnopqqrrqppomljjJL
-69406b16MNPQJ0J1J2J3J4J4J3J4J3J2J1J0QPOMLLKJJJJJJKKKLLNMONPOOPPOONNMMMKLJ%%
-69351I9kmmopqqppolkJLOQJ0J1J3J3J4J3J1J1RPNLK%jllmnonpoqpqrrj0j1j1j2j3j3j4j3
-69299cj4j4j4j3j3j2j2j0j0qqpnnnmlmlllllmlklj%JLNPRJ1J4J5J6J8J9J8J8J8J6J3J2J1
-69252C2QOLK%klmmoonoonmmlljj%JJJKLKK%K%jjjllmmllljkjjjjjkkkkkkkjjjjj%j%%%J%
-69184e1JJKKLLMLMMMMMMMMMOOQPQRQPONLJjlnpqrrrrponkj%JKLMMLMMMLMMMNNOPQQQRRQP
-69116A21ONMJ%kmoprrj0j1j0j1j0j0j0rrqpppnmlk%KKMMNONNMMMLLKJK%J%%%J%JJ%J%%jk
-69056B5kmnoporj0j0j1j2j1j2j2j1j1j1j0j0rqoonlk%JKNNPRJ0J2J2J3J4J4J4J3J4J3J2J1
-69011cJ0J0RRQQQPOOONNMNMMLMLLLKKJJ%jjjkjkj%j%JJJJ%JJ%jjklmmnoononnmllk%%JJL
-68944F9MMNNONOOOOOONONONNNNMMLKKJ%jklmmnopprrrj1j0j1j1j0j1j1j1j1j1j2j1j3j3j4
-68890d5j4j3j3j3j1j1rpomlkj%JKKLMLMLLKKKJ%J%JJJKLMMNNOPOPQPPQQQPQPPPOONNLKK%
-68828D4%kjlllmnnnoonoppppppppopoonnmmlkjJKLMNOPPQPOPNNNMMMMMMMMMKLKK%%%jkjk
-68760Bjj%j%jj%%%%KJLNOPQQJ0J0J0RJ0RQQPPOPOOOOPPOPPPNNMJ%kmprj1j2j3j5j4j5j5j4
-68702H7j3j2j2j0j0rqqopoopnoononnnnnnmmmmllkjk%jJ%%%%%j%kj%j%JJJLKKKJJ%jklmn
-68639a18nnnmmllj%JKKMNOPPQQRRRRRQRQQPPOONNNLLKKJjjkmnoppqrrqponlj%KKMMLMKKJ
-68572c3%%%j%JJLMNOOQPQQPQPONNNLKKKJ%JKKKMMNNOOONNMMKJ%jklnooppqoonlk%KKMMML
-68504I2LJ%jlnoqrj1j1j3j4j5j4j5j6j5j6j5j4j5j3j3j1j1rqonljJLMPPRJ1J1J1J2J2J2J1
-68459h9J0RQONMLLJKJKKLLLMNLMLKKJjjkkmmmoooppqppoommkjJJLMNNOOOOONMLLJJjjjkj
-68392c5kkkjkj%%JKKLMNNOOPNPPPPPOPOPONONMMLLLKKKJJ%%%kklmnnopppponnljJKNORJ0
-68325F7J2J3J4J4J4J4J3J3J1J1QQOMLJ%jjlllmmnnoooqqqrrj0rj0rqpnmk%KMOQJ0J1J2J3
-68273A39J4J3J4J3J2J1J0J0RQQPPONNMKJ%jlllmmmmllkkj%%JJJKKJKKJJJ%%jjlllnnoppq
-68214B27pqpoonlkjJJLKKKK%%kklnmoopqj0j0j1j2j4j3j5j4j3j3j1j0ppmmjjJJKLLMMMNN
-68159A4NNNMNMLLLLLKKLKJJJ%jjklllmlmlkkkj%%JKLMNOPQQRRJ0RJ0RRQPONMLKLJKJKJJJ
-68093A91%jjkkmnoqqrj0j0j1j0rqpnlkjJKLLMMMLLLKKKJKJJ%J%jjjkkkkkkkj%JJKLMNOPP
-68030A29QQQQQPPOOONNNMMMMMLLLKKK%%jklmmooopqrj0j0j1j2j3j3j3j4j4j4j4j3j4j3j2
-67978Ej1j2j1j1j0j1j0j0j1j0j0rqqpomlk%%KLNNOQQRJ0J1J1J1J2J1J0J0QQPNMMKK%jkmm
-67928Bnpqqrrrqqoonlljj%%%%%jjklllmmnmnonooooppppppqpqqqqqpnnlk%LLOPQJ0J1J2J2
-67862b11J3J4J3J3J2J2J1J1J0RQPONNLLKJJ%%%%JJJKKLKLMLLKLKLLLLMMLNNMNLMKKJ%kkl
-67804B7mmnnnmonnomnmljj%KKMNNNOONMNNMMNMMMNMNMNNNOOOOPPPOONNLK%jlmnoppqrqrr
-67736F8rqrqqponmlj%KKMMNNMNNLMKKJJjklmnopprqrj0j0j0j0j0rj0rrqqponnmmllllllk
-67674a66lkk%jJJKLLLMLMMNNNOPQQRJ0J1J1J1J2J1J2J1J0J1J0RRQQOONMLLJ%%kllmnnmml
-67618E6lk%jJJKLLLMMNMNNNONONNNNMMLKK%%%kjkklkkkkj%jJ%JJJj%klmnoppqqqpqooonl
-67550C1lljj%JJLKLKLKK%%jklmnnoonnmmlj%KLNNRJ0J1J2J4J4J4J5J4J3J3J0J0PNL%jlmo
-67494A63oppppoonmmmlllllmmmnnnopppqrrrj0j0j1j0j0rrqpppooonnnmmmmllkkj%%KKMM
-67432a50OOPQRRRRRRQRPPONMKJjkmnoopqpponnlljjJJKLMMNNNOPOPPONNLL%%llmnmnnmll
-67365e1kkj%%%JJKJKKJJjjjllmmllllkkjklklmlllkkJJLNOPRRRRRQPONMLJJ%jkkjkk%jJJ
-67297a2KKKLLJJJJjjjjklkkkjjjjjjjjjkjjkj%j%%%%JJJKKKLLLMMLNMMMMMMMLMMMLLKKJJ
-67229F1%J%%JJJKKLKLLLLKJJ%%jjjkkkkkkkkkkkjkkjkkjkkklllnnpqqrj1j1j1j2j1j1j1j0
-67168i1qponlj%KLMOOPQQRQQQPONNMKKK%J%JJKKKLMMMNNNOOOOOPOPOOONMMLLKKJKJKKKLL
-67100A35KLLLLJJ%jklnnopppppooononnonopoppooooomnlmlllmmnnpoqppqpoonmkjJLMPQ
-67033a13RJ0J0J0RQPOMLJ%kklllmlllkkkkkkkkkkjjjjjjkklmmoopqqrqrrqqpppoonnmmkk
-66969b44%JMMOQQRJ0RRPPONMMLMLMNPPQJ0J2J2J3J4J4J4J3J3J1J2J0RQQPOONNMMMLLLKLL
-66915A29LKLJKKJJ%JJKJLKLLMLMLLLLKKLJKJJJ%kklnpqj0j1j3j4j4j5j5j4j5j3j4j2j2j1
-66862a4j2j0j1rrqpommj%JKMNOOOPONNNMMMLMMMNNNPPPPPOPNNLLJ%jklmmnononnlmkk%%J
-66797A4JKKMLMNNOPPQQQRRRRQQOOMLJJjkllmnmnnmmmlkj%JKLMMNONNMLLKK%%%jkkklmmmn
-66729A29ooopqqqqrqqrqpqpoooonnnnmmllkkj%%%%%%jkklmlmlkk%%JKKLMLMMLLMLLLLLLL
-66662b7KKKJ%jllnnpqqqqqppnnlkjJKMMOPPQQQQQPQOOOMNKMLKLKKKKKKKJKJJJJJJJKKLMM
-66594E2NONONNMLKJ%jllnmonooooopoppqopppppppqqqrrj0rj0rrqponlkjJKLMNNONOMMMK
-66528a23JJ%j%j%%JJLLLNNOOPPRQRJ0RJ0J1J0RJ0J0J0RRQQPOOMMKKjjlmnoppqqqqponml%
-66468A3%LLNOOPOPNNNKKJjjlmnnppqqrrrqqrpqooonmmmlllkk%%JKKLMMNNMNMLLKK%%jjjk
-66400d4jj%%%JJJ%%jjlmmononnmmkjj%%J%JKJKLLMNNOPPQPQPPPNONNNMNMNNNNOPPQQQRRQ
-66332A25RQQQPOOONMLKK%jllooqrj0j1j2j1j2j2j1j0j0qqponnllllkllllnooppqpoonmlk
-66274g3k%%%%J%j%jjjjj%j%J%KJKKLKKKLKKLKLLLMMMNNOOPOQPQPOPONMMLKJjjkllmmmlmk
-66206D1kkkj%jjjkjkklkkjj%JLLMNOOONNMKJ%kkmnononnmmlkjk%%%JJKLKLMLLLLKKJJJ%J
-66138D6J%KJKKLLLMLMLLKLKKKKJJJ%jjkllmnmnnnooooooponmlkjJJLLNNOOOOPOPPQQQQRQ
-66070A12PPOMLJ%lmpqj0j1j2j3j4j3j3j2j2j0rqqnnmllkkkkklkmlmnnnnonnomnlmkkj%%J
-66013a35KKKLMLMMMMMMMMMLMMMMNNNOOOOPPPOQPQQPPPOONNMMLLKJJJjjjklmmmnononnnml
-65946C1ljj%JKMMOPQRJ0J1J1J1J1J0RRPPNMLLJJ%%jjjkklkjk%%JKKLMMMMLLLLKKJJJJJ%J
-65884B11%J%JJJKJKKLKKLKKJKJJ%%%kjlllmnnoopopooonnmllljkjj%j%%J%%J%%jjjkllmm
-65817A19nnnonmnllkjjJJKKLKLLKLKLKLKKLKKLKLLLLLMMMMNOOOPQQQRRJ0J0RJ0J0J0RRRQ
-65755C19POONMLLLLLMMMNNNNNNNMNMNMNOOPQQQJ0RJ0RJ0J0J0J0J0J1J2J2J3J5J5J7J8K0K1
-65704G21K2K4K6K7L0L1L4L7L9M1M4M7M9N2N5N8O1O6P0P5Q0Q5R2R7J03J09J15J21J27J32J36
-65673B806J39J41J40J38J32J23J10R3P2M7K0rm0p0r7j21j43j58j69j76j77j77j72j66j58
-65648B128j50j40j30j22j12j04r6q8q2p5o9o4n9n4n0m7m3m0l7l4l1k9k6k5k2k1j9j8j6j5
-65618C10j4j4j2j2j1j0j1j0j0rrqqpoononoopprrj1j2j3j3j5j5j5j5j7j6j5j6j5j4j3j2j2
-65576a46j0j0rrqpoonmkjJJLMNNOONONNMMLLLKLLMLMMNNNONOOPOOOPNOOONNNNMLMKLKJJK
-65511DKJKKJJJ%%jjkklllnnnnnnmmkk%KKMNOPQQQQQQPPONMMLLLKKKKKKJJKJ%J%%jjj%j%%
-65442H7JKLMMNONOOOOOPPPQRRRRRRJ0QRPQPOONMLLKJJjkkmnnopqqrrrj0j0rj0j0rj0rqrq
-65380A33ppppopopoonnnlkj%JKLMMNMMLL%%klnnpqrrrrrpqnmk%KNQQJ2J3J5J5J7J6J7J6J6
-65321A38J5J5J4J4J3J3J2J1RRPOMKJjklmmmmmmmlmlmmmnnnnomnmmmkkkj%%%JJJJ%%%kkmm
-65262A65noprrj0j1j1j2j2j2j1j0j0rqponnnnmnnmmmmlllkkjjj%%%JKKKLMMNOPOPQPNPNN
-65204B0MKJjkmnppqrrj0j0rj0rqqqpponmmkjJJLNOPQJ0J0J1J2J1J2J1J1J0RRQPPOONNNNN
-65148G3NNNNNMLKJjloprj1j2j3j4j5j4j3j4j3j3j2j2j1j0rqoomkj%KLMNNOPOPPPOPOPNON
-65094c0NMNMMNLNNONNNNMMLK%%jllmnnopoqorrrj1j0j1j0j0rqonmjjJKLMNNOOOPOOOONNM
-65031c5MMLKKKKJ%%jjjjkjjj%%JJJJ%J%%%%%%%%j%%jjjkklkmlmmmnooppqpqpponnmmmmmm
-64963a59nmmlmllklkllmmoooqpqpponmlk%KKLNOOPPQQRQQRQQQPOONMLK%%%kkkllklkkkjj
-64896a61%%JJLLLMNNMNNNMMMLLKLLLMMOOQRRJ1J1J1RJ1RQONLK%jkllllkkjj%%JJKKLKLLM
-64833D4LLMLLLLJK%Jj%jj%%JJLLMNOONOONMMLKJJ%%jjjj%%%%JKJKJJ%jjllmnopppqpppoo
-64765E2onnnnnmmmkkjjJKKKKKJJ%%jjjj%jj%%jj%j%j%%JJ%JJ%%jjjkjkjj%%%%j%j%%j%%%
-64697c%%%%JJJ%JKKKLKLLMLKLKKJJJJ%JJJJKLLMNNPPPQRRRRRQPPNMKJ%jkllllllkkj%%JK
-64628A49LLMNMONNNMLLJJklmopqrrqrpqoponnnmmlkj%J%KJJ%%jjklllmmnnnnononnnmklk
-64561fkj%j%j%jjkkkmmoopqqqqqponlljjJJLKMMNNOONNMMKJjknopqj0j0j1j0j1rrpoml%K
-64497a71MNOPQPPPNLLJJ%j%j%%JKJLKKLKLKLKLLLMMMMNOOOOPPQPOQOOONNLMKKKJJJJJJJK
-64430F4KKLKLKKLJKJ%Jjjkkllmmmlmlkkjjj%%J%%J%%j%%jj%%%%JKKMLMNMMMLLKKJJJ%jjk
-64362H8kklllmllmklkk%%%KKKLLLLKLLLLLLMLNMNNNONONOMNMLLJK%%jkklnnoprqj0j0j0j0
-64297H3j1j0j0j0j0j0rj0qqrpponmlj%JKMMMNNNNMMMLLKKJ%%jkkmnoqrj0j0j2j2j3j3j2j3
-64243a29j1j1j0rppnmljjJJLMNOPQQRQRPPNNLLKKKKKMNPPRJ1J1J3J3J2J3J3J3J2J1J0J0J0
-64191I5QRQPPPONNLLKJ%jjllmonppqpqpqpopnoonnnnnmnmmlmkljkjkjkjjjkj%jJJJKMMMN
-64123FPPPPOOMLK%jlmnnpoppononmnmmlmlkkkj%JKLMMOPQRRRJ0J0RQQNNLJ%jlllmnmmmlm
-64056C7llllkklkkkkkkllnnopqqrrqqqoonmmkkj%%JJJKKKKLLLMNMONOONONOMNMNMMMLNMN
-63988A4MNNMMMMLMKLKJJ%jjkkllmlkkkj%%JJJKJJ%%jklmnpprrj0j2j1j3j2j3j2j1j0rqpn
-63929a39lkjJJLMMNOPPPQPQPPOOMMLKK%jkkkkkj%JKLNPPQRPRQOONMKJ%jklmnooqpqj0rj0
-63864c7rrqoonljjJKKLMMMNMMMLMLMMMNOOOOPOOONMMLLKLLMNNPPPRQRQRQPQPPPOOONMMK%
-63796B10jklnopqrrj0j0j2j2j4j4j6j7j8j8j9j8j8j8j8j6j4j3j2j1qqonlkj%KLLMMNNNMN
-63749a31MLMMLLLKKKJ%%%jkjkllmmnnnonmmmkkkjjjjjkjjkkkjkkjjj%%%JKJKLLLMMMMMMN
-63682a43NOOPPQRQRQRQPQPOONMLLJ%%kklmlmklkj%%JKLMNNPOQQQQQPPNMLKJ%jjkllklklj
-63615E2k%%JJKKLKLKLKKKKJJJ%%%jjjjj%%%KKLLMNONONNMLKKJ%%jkkllmmnnonoooononnn
-63547D3nonoooonopooononmmlkjj%JJLKMMNNPPPRQRJ0J0J0J1J1J2J1J2J3J3J2J3J3J2J1J1
-63494A93RQOMKjkmpprj0j0j1rj0rpponmlkjjJ%KJKKJJ%%jkkklkkkjjJKMMOOPPPPPOOOOOO
-63431A83PPPQPQOPNNMLLKJJ%jjkllllmlkkjj%%%%jjkkmmnonooomnlmllkmlmmmmmlljjjJ%
-63364A28%%jklnoprrj1j1j1j2j1j2j2j0j1j1j1j1j2j2j2j3j3j3j4j3j3j3j1j1j0j0qqpnn
-63323b51mlj%JKMMMOOOPOPOONNMMLLKKKKKJKKKLLLLMLLLJJJjkllnnooppppoponmmkk%KKM
-63256b12NPQRJ0J1J2J3J2J2J1J0QPNMK%%kklmmnnnonoononomnlljjJKMMNOONONMMMKLKKK
-63197i1LLLMNMONNNNMMKK%%kklmnmnnnmmmllkjjJ%KKKLLMLMMLLMLMLMLMMMMLMLLLKKKKKK
-63129A1LLNMOOOPQPOPONMLKK%%jjkllmmnnnnnmlkk%JLLMMMMMKK%jkllmmmmllkkj%j%%jjj
-63061C8kklmmmmlmkkjjJKKLMLMMMNMMMMMMLKKJJ%JJJJLLLNMNMMLKJJjklmlmlkk%%JKLLLK
-62993I9KK%jkkmmnooppqqqqqppnnnllk%%JJ%Jjjlmoqrj0j1j2j2j1j2j1j0rrqpponnnmmll
-62933b11lkkjj%%KKLLMNNNNOOPOQQQJ0J0J2J2J3J3J4J4J4J3J2J3J1J1J0QQOOMMKJJ%%%j%
-62881H4j%j%jkjllnnopqqrj0j0qj0rqpoonllljk%jJJKMMNPPQQRRQRRQRRQRQRPPNNLKJ%jj
-62816A11kkklllmnoqqrj1j1j3j3j2j4j3j3j3j2j2j0j0rrpponmlkjjJ%JKJJJJ%J%JKKMNOP
-62762a19RRJ0J1J1J0J0RRQOONMLLLKKLJKKJJJ%%%%%j%j%j%%%jj%jkjkkkjj%%KLNPQRJ0J1
-62702F0J1J1J1J0RQPNNLLKKJKJKKKLKKKJJjjklmnnoopppqqqqrrrrrj0rrrqqqpoonnmnmmm
-62639g4lmllljjJJLMNNPOQPQPQPQPOQQQQRRJ0RJ1J0J0J0RRQPONNLLJJ%jklmoopprrj0j0j1
-62578H8j0j1j0j0rqpommlkjj%J%KKLLMNOOOPPOPONMLKJ%kllnnnooonnmmlkkjjj%jjkjlkl
-62514Flljllkkkjkjjkjkjkklklklkkjj%JJJKJKJJ%%jjklmmnmnnnnmnmllllkjjjj%%%j%jk
-62445a16lmmoooppponnmlj%JKLLNOOPPQQRJ0RJ0J1J0J2J1J2J1J2J2J0J2J1J1J1J0J1J0J0
-62397I1J0RRRQPPPONMMKLJJ%jjkklmmnoooooonmmkk%%JJJJ%jkllnnonnnmllkjjj%jjjjkk
-62330D9lklklkjjj%%%J%jjklllmmlkkj%JKKKLLLLLLLMLLLLKKJ%%kklnnooqpqrrrj0rqrpp
-62263g7onmmllllkllmmmmmnmmmmmllkkj%%KKMMOPQQRJ0RRQQQOOONNNNOOOPPPQPPPPPOOPP
-62196G6PPQQQQQQQPPONNMKLJ%%jjkkkkkjkjjj%%JJJKKKKKJ%klmoqrj1j2j2j4j3j3j3j2j2
-62137C8j0rqonllljkjklmmpprj0j1j1j2j2j3j2j1j1j1rrponmllkkjklklllllkjjJJKLLLN
-62080b22MNNNOPPQRRRJ0J0J1J1J1J1J1J1J1J1J1J0J0RRQQOOLK%knorj1j2j3j5j4j5j5j3j3
-62034a01j0j0pnljKLNPQRJ1J1J2J2J2J2J2J2J0J0RRPONLJ%jlmnoppppppooooonoooonnnn
-61979h9mmlmllllmlmllkj%JKMNOPRJ0J1J2J3J3J5J5J4J5J6J5J5J5J4J3J3J2J0J1RQPNML%
-61930A86jknnopppooomljjJJLKLKKKKJJ%JJ%JJ%JJJKJJJ%%%jklllmmmllkjj%JJJJJJJ%%j
-61863A23kklmmnnnnnnmmlkkj%j%%jkllmnooppppnoonnmnnmnnnnnmmlljj%%JKJKKKKKJLKL
-61796f0LMMMNNNNNMLLJJJ%j%jjj%j%%%J%J%%%%jkkklllmlllllmlmnmnnmnmllkkjjj%j%%J
-61728a01%JKJLKLLMLMLLLKKJ%%kkllmmllljj%JJKKLLLLLLLLLMLMLMLLLLKKKJKLKMMMNOPP
-61661B4PPOPNNNMLKKKKKKKKLKLJK%jjkllllmklkjj%%JKKKLLLLLJJjjlnnooqpqpppoomnlj
-61593aj%%KKLMNMNNMMNLLLLJJJ%jjkkkllmmnnpoqpqrj0rj0rrrrqqoommljjJKLLNOOPQQRR
-61526f0QRRQQRPPQPPPPNNMMKJjjkmmnopppqqqrrj0rqqqonmlk%%JKKKKLKLKJKJJJJJJJJJJ
-61459e5JJ%%%jjjjkkklllmnoooopoonnmmkk%%KKMMNOOPPPPPOPPOONONMNLMLKKKJJJ%%%%j
-61391g%j%%%%KKLLNNPPPQRQQQPONNMLJJJjkllmnoppqrrrrrqqoonnllkjj%%%JKKLLMNONOO
-61322A1PPPOPNOMNMMMMNMNNONNMMMKK%%kkllmnooqqqj0rj0rrqoolk%KMNOPRJ0J0J1J2J2J2
-61261A05J2J0J0ROOLJJkkllmmmlllkklkkllmmnnoppqrrj0j1j0j1j0j0j0rqqpnnlljjJKLM
-61204f1NNNOONONNNMMLMLKJ%%kkmmlnnonooopoooonnnmkkj%JKLMNOPRRJ0J1J1J2J2J3J2J3
-61143D4J2J1J1J0RQPPNMMLLLKKJKKJJ%%jllooqrj0j0j0j0j0qqoomlkjj%JJJKJKKKKKLKLK
-61084E3KKJ%kklnnpopqponnmmljk%jJ%J%JJ%%jjkklllnmmmmmlkjj%JJKKKJKKKKKKKKKKJJ
-61016c7%jjllmmnonoonnnmmlllkjkjjjkjkkllllmmlkkjJJLMMOOPPQQQQPPOONMMLMLMMMNO
-60948a3POQQRQPOOMLK%jklmmnnnmnlmlkkjj%%%JKJJ%%%kkklllmlmkljjJJLMOOPRRJ0RRQO
-60881F7ONLKJ%jjlkmmmnmnnonmnmmllkkjjkjjjjjjj%jJJJJLLLMLMLLLKKJJ%jjjlkmmmnoo
-60813bpprrj0j0j1j1j2j1j1j0rppmlj%KMMOOOOONNMLLKKKKJKLLLLNNNOOOPPOPOOOOPPPPP
-60752E1PQPPOOMMLJ%jllmnnnnnmmmlklkjjjj%%%%JJJKKKKLLKKJJJ%j%kjkkkkjkjjj%JJKK
-60684E4KMLMLMMLKLJKJ%%%%jjjkkllmnmonoppqqrrj1j1j1j1j1j0rponlkj%KKLLMLMMLMLK
-60622f2KKJjjkmoprj0j1j2j2j2j2j1j0rrponmmlllkkkkkkjkkkkkkkj%%KKLMNOOPQPQPPPO
-60562a73NNMMMMLMMNOOQRJ0J1J2J3J3J3J3J4J1J3J1J0RQPNNMMMMMONPPPQQQQPPONMMK%%k
-60507A93lnnprrj0j1j1j2j1j1j2j0j1rrrpoomlj%JKMLMLLKJjklmnonnonmmlkkj%JJJKKLK
-60449b1KKKJJ%%%jjjjkkkklmlmnmmmllkj%KKMMOOPPQQQPPPPPOONONONNMMLLJJ%%kjkkllk
-60381G7llmlmmmnoopqrj0j0j1j2j2j2j2j1j1rrppnnmllkkjj%%KKLMNNOOOPOOONNLLK%kln
-60322g6pqrj1j1j2j1j1j0rqpomljjJKKLMMONPQQRRJ1J1J1J2J2J2J3J4J3J4J4J5J5J5J5J5
-60276G5J5J5J4J3J1J1RQOMLJ%jjjkjkjjkkkllmnmononooononmnmmlmmmmmnmnnmnnmmlmll
-60214@kmlmmmnmmmmmlllllklkkkkjkjj%j%%JKKLMNOOPQQQQRPQQQQQPPOONMLLLJJJJ%JJKK
-60145I8KLLMLLMLLMMLNMMMMLLKKJKJKJKKKKKKJJ%jkllnnppqrj0j1j0j1j1j0rqqoonmlllk
-60083A9kjjj%KJLLMMNMNMMMLLLKKKKLKKKKLKKJK%J%jklmmoqqqj0j0j0j0j0qrrpponmkk%%
-60020e7KLLMONPPQQPPQQPOOOONONOPPPQPQPOOMMLKJ%jjkkllmmmnnnnononnmmlkkjj%%jjj
-59952F5lkmmnnnmmlkjJJKLLNMNOOONOONMMLKJ%%jkkllklklkklllmnnpoppppoonnnmlkkj%
-59884b7JKLLMMLLLJjkmoqrj0j1j2j1j0j0rpnmljJJLLMMMMMMMLLLLKLLKLLMLMMNMNNNNONM
-59822@MMNLMLLLLLLLLKKKJ%%kklnnnoopooopopoooonnnmllkjJJKLLLLKJ%%klmmnnnnnnnn
-59753a14mmmmmmlmmlmlmmmmmllljjJJJLLMMNONPOQQRJ0J2J2J4J4J6J7J7J6J8J8J7J7J5J5
-59701A09J3J2J0RPNMLJ%jjkllkljk%%%JKJKJ%%kkmooqrj0j0j1j1j1j1j0j0j0qrppnnmljj
-59646a9JLLMNMNNMMKKJ%%jkkllnnnopoponnmlljjj%JJJKKLLMNNOPPPPPPPOONNMLKLJKJ%J
-59578F4%J%JJJKJLKKKKJJ%kkmmoppqqrqrqqqrrrrj1j0j1j2j1j1j1rronljJKMOOPOPONMLJ
-59517a02Jjllmoooppqqpqponnmkkjjj%%%%%%%JJKKMMOOQQRJ0J0J1J1J2J1J1J1J0RQPOMLL
-59459b1JJj%kkmmnpprj0j0j0j0j0j0qppnmmkk%j%JJJJJJ%jjklmlmlljjJKMMOOQPQQRQQQR
-59397h4QRQQQPPOONMLLKKLKKLKLMMMMNMNNMMLKK%J%j%jJ%JKJLLLLMMNMNNMMMLLJJJjjkkl
-59329A22llmlmlmmmmnnopppqrqqrpppoomnllkj%%JLKMMMNNNMMLKLKJJJJKKKMMOOOPPPPOO
-59262H3NNMLKKKKKKMMNOPPRRRQRPPOMLJ%lmoqj0j2j2j5j5j6j5j6j6j5j3j3j1j0pnnkk%JK
-59208a1LLLLLMMMMMLLKKJJJJ%j%jjklllmnnnnoppqqrqrqqqonmkk%JJKJK%%%klmmnononnn
-59140a48llk%jJJKLLMMNMMNLMKLJ%%jjkllllllkjjjJJKKMMNOQRJ0J1J2J2J3J3J4J1J3J2J2
-59083D0J1J1J0RRQOOMMLKKLKLLMMNNNMNLMLKKJJ%%jjjkjlklmlmnmnmnmmmmmlmlmlmlllkk
-59018H2j%%KKLLMMNNNNNNNMMMLKK%%jkkmmmnonoopooonnnmlllkkkkklkllllkllkkjjjJJJ
-58950A6KLMMMNMNMNNNMNNONOOOPOOONMLK%kmnqj0j2j2j4j5j5j5j5j5j3j4j3j2j1j1rqppn
-58897a04nnlllkj%JJLLMNOOPQQQRQRQQQPPMMMK%jkmmnooooonmmlkkjjj%jjjklnnopqqrqq
-58830a29qponnmlkjJJMMOPPRRRRQQPPOOONOOOOOPPOOPPPONNMLLJ%%kkllmmmmlllk%%JKKM
-58763B5MNNNNNMLLKJJJ%JJJKLKLLKKJ%jjllmmnoopqqrrj0rj0rqooljJKMMNNMLKJjjllmmm
-58697c5lmlllkljkkkjjjjJJKKMMMMNNMMLLLKJ%%%kjkkkjjj%J%J%Jj%jkkllkllkkjj%JKLM
-58629d0NOOQQPQRQPPOMMKJjklnopqrj0j0j0j1j0j0j0rqqonmljjJKKLMNNNOOOOONNNNMMKL
-58568a1JJ%jjjjj%%%JKKKKKKJJJ%%%jjkllmmlmljj%KLMPPRJ0J3J4J5J6J7J7J7J8J6J6J4J3
-58512B00J1RPNLKjklmopqrj0j0j1j0j1j1j0j0rrppoommmlkkkjkjkllmnnoopopqpqrrrj0j1
-58455h0j0j1j1j1j0j0rrponlkjJKLMMNONNNMMLJJjklmnnononmlk%JLMOPQJ0J0J0J0J0J0R
-58399h5QQOONMMLKKKJKJJKJJ%JJJ%KJLKMLNLMNMMMMLLKLJKJJ%%%%%j%jjjkkkllllkkj%JK
-58331A7LMNNNOONONNNMMLLKLJKKLKMMMNOPQQRJ0RJ0RRRPONMLJ%kllnopqqrj0j0j0j0j0rr
-58270A24rqpponnmllklkkjkkjkkklllmmmnmmmmmklklkjkjjj%JJLMMOPQRRJ0RRPPNMKJ%%k
-58204H6klkkjjj%JJJJJ%%jjkkllmlmnmoooppqqqrrqrqqqpppopopoonnmlkj%%JKKKKKKKKJ
-58136a29JJJ%jjjkkllllllllkjjJJKLMOOOQQQQQPQPPPONNNMLLKJJJJ%%jjjkkjkj%%KLMNP
-58069iPPQRRQQQPOONLLKJ%jjklklkkljkjj%%%j%jjjkkkkjk%jJ%JJJJJ%jjklmnnopoppooo
-58000a8onnmllkkkkjjj%j%%%%jjjklkllklkkjkjjjkjkkllllmmmnmnnnnnmmlkj%JKLMNONO
-57932a34ONNLLJ%%kllllllkkjjJJLMNOPQRRJ0J0RJ0RQQQPNOOONONNONNNMNMLLLLKLKLKKK
-57868A01KJ%%kkkmmmnnnonononnnmmmmlkljkj%%JJKKLKKJK%jklmnnpqqqqqpqoponnlllj%
-57801a05JJLMMNOOOPPPPOPOONNNLLLLKKJKJKJKJKKKKKKKKKJJ%jkkmmnnpopppqqpqoomlk%
-57734f4JLMMOOPPQQQOQOOMMKJjjklllllmlllkkkkj%%JKLKMNOOOOOONNLKKJj%jjj%%JKLLN
-57666G5NOOOOOOMMKK%jklmnnoppoponnnmmlmklkkjjjj%%%%%J%JJKJLKLLLLKKKJ%jjlklml
-57598C9mmnnnnoopppqqqqrrrj0j1j1j2j3j3j3j4j3j3j2j1rqpnmkjJKMMOOQQQQRRQQPOOMM
-57542a47KK%%jjj%%%KKLMMNOOOOOOONOMNMMLMKLLLLMNPQRJ1J3J5J6J8J8J9J9J9J7J6J4J2
-57488B05J0POLJ%jklmmnoopppqqpppoonmlkj%JKKMMMMMMLKJjjkllllljj%JKKMMMMMMLKJ%
-57422A65jlmnpqrj1j1j3j2j4j3j4j3j4j2j1j2j1j0rrpoommkkj%%JJJJKKJKJJ%%%%j%jjkj
-57369h6kkllmmnmnlmkkj%%JKKLLLMMMNMNNOOPPPQRRJ0J1J0J1J2J3J3J3J3J4J3J4J3J3J2J2
-57316A71J2J1J1J0J0J0RQQQOOMLK%jklnpprj0j0j2j2j2j3j2j1j1j0qponlkj%JKLMMNNNNN
-57265A49MMLKJJjkllnnopppqppqpopopooooooooonoononmmmlkk%%JJLLMMMMMMMMLLKJK%%
-57198@%Jj%%%jkllmnnnoonnnllkj%%%J%%jjklmmnooppopnnmlj%JLMNOOQQPQPOOMLKJjjll
-57129f3mmnnmmmlkkj%%JJKKLLLMNNNNONNNNMLKKJJ%j%%%%KKKLMMNLONNNONMNMLLJJ%klnn
-57061C9oqpqrpqqpqppponnmlkj%JKLLNNNOOPONNNMLKJ%kklnnopqqqqqqpponnnmlmlkkkj%
-56993a44JKMMOPQQRQRRRQRQJ0RJ0RJ1J1J2J2J2J2J1J2J1J0J0RQQPPOONONONONOOOOOOONN
-56939B68MNMMMMMLMMMMMNNNPPPQQQQQPQQQPQQPQQPQPQQPQQPQQQQRQQQPOONLLKJ%jjlklml
-56872F22llkjjJJLMNPPRJ0J0J1J1J1J1J2J1J2J3J3J3J5J6J7J9J9K1K1K3K4K4K5K6K7K7K8
-56832A119K9K9L0L1L1L2L3L4L4L5L5L5L5L6L5L6L5L6L7L8M0M1M5M8N3N6O1O6P1P7Q3Q8R6
-56799B620J02J10J18J28J37J47J58J69J81J93K04K16K27K36K45K50K54K53K49K37K21J97
-56777F852J64J26Q1L0k2p6j26j72k11k42k64k80k87k89k85k78k68k56k43k29k14k01j88j74
-56753B948j62j50j38j28j18j09j00r2q4p8p1o5o0n6n2m8m6m3m1l8l7l5l4l1l0k9k6k6k4k4
-56723I73k2k3k2k2k2k2k2k1k1k0k0j8j6j5j4j1j1rponnllklkllmnooqqj0j0j1j1j2j2j2j3
-56680D72j2j3j2j3j3j3j3j4j4j5j5j5j6j6j6j5j5j4j3j2j1rpnmljJJLLMMNONNNONMNLMKK
-56634B26%jjmmnopooonmljjJJKJKKJK%J%J%%j%jjjkmmnoqqqrrrppnlk%KMNPQJ0J0J0J1J1
-56572A58J0RQPNLL%jllooprrj0j0j1j0j0rqponll%%KKMMNOOPPOPONNNMLLLKKKJJJJ%jjjl
-56511A61lnnpqrj0j1j2j2j2j3j2j1j1j0rppnmmkjj%%%%%j%%j%%JJJKLLLMMLMLKJJjklnop
-56454b0qqj0rj0rrqpomljKMNQJ0J2J3J4J4J6J4J5J4J4J3J1J0RPNMMJJJj%kjjj%j%%J%J%%
-56401A04jkkmmoppqrrj0j0j0j1rj1j2j1j2j2j3j1j2j2j1j0j0j0qqqonlk%JLMNPPQQRJ0J0
-56353a20J1J1J2J1J2J1J1J0RQQNMLK%jjllmmnnnoooppqqqrrqqqpnomlkk%%KKMNNQQRJ1J1
-56296h5J2J3J3J4J3J4J1J2J1J0QPONLKJJJ%%JJJJKKKKLKKKKJ%%jkllmnoppqrrrrj0qqqoo
-56239c2mlk%JLMOPQQRJ1J1J1J3J3J3J4J5J4J5J4J4J4J2J1J0J0QPOONNMLLKJJjjkllmmnmn
-56188B39nnnnnnnnoppqrj0j2j2j4j5j7j7j8j9j9j8j8j7j6j5j4j1j0rpnnlkkj%%%JJJJKKK
-56139a34KKLLMMNNOOPOQPPQPQPOPONMLLLKJJ%JJ%JJJJJJ%%jllmnnopooonmkkj%%JJJ%%%%
-56072d3j%%JJKLLLMLLLKKJJ%J%%J%%J%%%%%%%J%JJKKKKMLMNMMMNMLLLKJJ%kklmnoprrrj1
-56005a5j1j2j2j2j1j0j0qppommmlkkkkjj%%%%%JJ%JJJJJ%JJ%JJ%%%%%jj%jj%%j%%jjklmm
-55944a55ooooponnnlllkkjk%j%JKKLNOPQRJ0J1J1J2J2J2J2J2J2J2J2J1J2J1J0RQPNMK%jk
-55892B3mmmmmlj%%JJMMMNMNMMLLKKKKLLLMNNOONONNMMKK%Jj%jj%%JJKKKLLKKKKJJJ%%%%%
-55824A40%JJKJKKLKKLKJJJJ%%%jjj%%JJKMMOOOPPONNLJJklmnooppoonnmmlklkkkkkklklk
-55757A27kkjjj%%J%KJKJLKKKKKJJJJ%jjjkllmnnnooopopoopoooooononmllkk%%%JKJKKJJ
-55690AKKKKKKKKJJJ%%jjkkkkkkjjj%%%%%%%jjjlmmooqqrrrj0rrrpponnllllllmnnopqqqr
-55622b11rqponlk%JLLNOOOPQQPQQQPPOONMMMMMMNNNOOPOOOOONMNMLMLLLKKJJj%kkllmnnn
-55555c8oopopoponnllj%KKNNOQQQRJ0RJ0J0RRJ0J1J0J0J0J0J0J0RRQPOOMMLKKKLKLMMNMN
-55498A77NLLKJjlmnopqqqqrqqpqpopopopqpqrrqj0j0j0rrqpomlj%JLLLMMLLLKJ%%jkjkkk
-55434e9kjkkklkklkkkkjkkklklmlllkjj%%KKLMNNNOPPPQQRRJ0RJ0QRQPONMLJJ%jjjjkjj%
-55368D2%%%JKJLLLMMNNNNNNLLK%%kmlnmmmllkjj%%JJ%JJ%%%jjkkllnnnopppqpooonnlljj
-55300c6%JKKLMMMMNMMNNONNNMNLLKJ%jllnnooponmnmlkk%%JLLNNNPPPQPPPPONNMLJ%kmnq
-55232F7rj2j3j5j6j6j8j8j8j7j6j5j3j2j0ronmkj%JKLLLMNNNOOOPOOOONNMLKKJ%%jjkkjk
-55178h5kj%jJ%JJJKKKLLLMMMMNMMMMMLLKKJ%jjklkllkkk%%JJKLLMLMMNMMMNONPOPPQPPPP
-55110H2NOMMLKJ%%jjjjjj%%JJJKLKLMMMNNONOOMNLLJ%jllmnnononnnlmlllllmmnnpopopn
-55042D4nnlkkj%%j%jjkjkkkjjj%%%J%%Jj%jjkkllkmmmnlmkjJKNNQQRJ1J1J2J0J0RQOMLJ%
-54979I4kllmmmllkjj%%%%%j%%j%jjjjjkjkkkllmnooqqqrrrrqqoomljjJJJKKKJJ%j%kjjjJ
-54911g0JLMNOPQRRRRRQQPONMLK%%kkllmnnnnnnnnnnnmmmllkjjjjjjkklmmnopppqqponlkj
-54843a30JKLMNMMLJ%jlmoprrj0j0j1j2j1j1j1j1j0j0qqpnmlj%KLLNOOPQQQQRJ0RJ0J1J0J1
-54790a51J0J0J0J0RQQPOPONONMNMLLLKLKLKMLMNNONOOONNMMLLLKJKJJJJJ%JJJKJKLKLMLL
-54727A03KLJK%%%jjkklklklllllmmlmmmmmlllkkjj%%J%JJ%j%kklmmnnnnlnlmlklllmnooq
-54660e7rrrqqomkjKMNPQQRRQQPPPONNNLMLLLLKKJKJKKJKKKJKKKKLKLMLLMLLLLKJJJ%%%jj
-54592H1kjkkkmlnopqrrj1j0rrrponlkjJ%KKLLMMNNNONNMNMMMMMMMNNOOOPPQRRJ0J1J1J1J1
-54530A58J1J1RPOMJkmoj0j1j4j6j8j9j9k1k0k1j9j8j7j5j3j2ronljJJLMLMNMMMNNOPQQRR
-54481bQRQQQPOONNNMNMLMLMLLLKKKK%%%jklkmmmnoopppqqpppoommkjjJJKLLMMMLMLKKJJ%
-54412C6%j%J%KKKLLLLJJjkmopqrj1j0j3j2j3j3j3j2j2j1j0qqpoommmlllmlllllklkj%%KL
-54355a89MNPQRJ1J1J3J3J4J4J4J5J5J4J3J2J1J0RPNLJ%klnooqqqpqrpqoomlk%JLNPQJ0J1
-54304a2J2J2J4J3J3J3J2J2J1J0J0RQPPOOMMLLK%JjjkklmmnoopppqqqqqqpqopnmmkjjJJJK
-54247C7LKLLMMMMNMNMLLKKJ%jkllnmonopoopooooononnnmmllkkkjjj%%JKLLNOOPPPPOONL
-54179B7LJjklmoopopoponnmlkk%%KKLLLMMLLLKKKKKLLLKLKLJ%jkllnooooonnnlmlklllmm
-54111g9mnnnomnlljjJKMMNOONOMMLLJJJJJKKKLLMMNMNNMNNMMLLLLKKJJJJJKJKKLKLLKKJJ
-54043D3jklmmoooonnmmllkkkkllmnonooonnmmkljjj%%%%%J%j%jjkkmmopqrrj0j0j0rrppn
-53978b17mllkjjkjklllmmmlljj%KKMMMMNLMKKKJKKKLMOOQRJ0J0J1J1J1J0J0J0RRQPONNLK
-53919d7J%jklmnmnnnlmkkj%J%KJJ%JjjjlkkljjjJKLLMNMNNNONOPPQRRRJ0J0J0RRQPONLLJ
-53854H2%jkkmnoopqrrrj0qj0j0rj0rrrrrrrrj0j0j1j1j1j2j3j2j3j2j3j2j2j1j0rroomlk
-53805c27%%KJLKLMLMNMOOPQQJ0J0J1J1J2J2J1J2J1J0J0RQQOOMLJ%jkmnoppqqrpppommlkj
-53749a94j%J%KJKLLLLLMLMLMLLKLLLLMNNPQRRJ0J1J0J1RRQNMK%kmoqrj0j1j2j2j2j2j2j1
-53694a31j0j0qpnmkj%KKLLLLKJ%%jkkmmmnooonnnlj%KMNQRJ1J2J2J3J4J3J4J4J3J4J3J3J3
-53641b1J3J2J3J3J3J3J3J3J2J2J2J2J0J0RRPOMLJ%kmmnoonnnlk%%KLLLLKKK%%%kjkkjjjj
-53587A51%%J%JJK%J%%jjjlklllllkkj%JJLLMMMMLKJ%klmnpqqrj0j0j0j1j0j1j0j0rrqpoo
-53528a4nmlljkj%%%%JJKKKMMNPPRJ0J2J2J4J4J5J4J4J4J2J2J0QPNMK%jkmnoopqqppoonmm
-53472A04mlklllllmmnmnonnnnonnmnnlmlmlllkllllllllkkkjjj%%%KKLMNNOPPPPOPOONML
-53405C6KJ%jkllllmllklklkkmmnppqrj0j0j0j1j0rqqomlj%KMMOPPQQQQPQOPOOOONONMMLL
-53342A0LJJ%jkjkkkkkjjjkkkllmmnnnopoqprqrrj0rrqponljJKMOQRJ0J0J1J2J1J0J0RQPO
-53282c0NNMMLKKJJ%%%j%%%JJKKLLMMMMMMMNNNPPQQJ0J0J1J2J1J1J1RRPOMKJjlmopqrrj0j0
-53222A28rrponk%LMPQJ0J1J2J3J2J1J1RQONLKJJj%jjjjjjjjkkkllllllmmmmnooppqqrqqp
-53162I9ponnmmlllkkjjkjjjkkkmlnmonnnnlmkljkjjkkkllmmmonooooonnmlkj%JKLLKLJJ%
-53094h6jklmmmnmnllkk%%KKLLMNMMMMMLLMLLMLLLKKJ%jklmnnooooooonnmnlmlkkk%%%JJK
-53026a48KLLMNMONONOOOPPPPPQQQRQQOQOPNMMKJ%llnprj0j1j3j4j5j6j6j6j6j4j3j1rol%
-52971a70LOPJ0J1J2J2J3J1J1J0QPMKJklmoooopnnmmkjj%%%%Jj%jkklmnoqrj0j1j2j3j3j3
-52918b16j2j2j0qpnlj%LMOPQJ0J0J1J0J1J0RQOOMLK%%jjkkjk%%JKLMOOQQRQRPQONNNMMMN
-52860c8NNOOOONPONNNLLKJJjjkklkkkjj%JJJLKLLLMMMNMNNMNMMMLLKKJJ%jjllnnoopoonm
-52792D5ljJJLMNNNNMLK%jlnpqqj0j0rrroomlkj%JKLMMMMNNOOOPPQRRRJ0RRQQPONNLLKKJJ
-52727A56JJ%J%%%Jj%jjjlkmnnopqqrrrj0j0rrqqopnnmmmmnmmmmmlklkjkjjkjjjjj%%JJJK
-52662e4KLLLMNNNOOOOMOMMMLLLKKJ%%%kkkkk%%KLOORRJ0J1J1J1J1J1J0J0RQOONMMKKJJjj
-52602A92llmonoopooonnnnnnnnonopoononmmmlkkjj%%JJKKLKKKKJJJ%JJJKLMMNOOPONNLL
-52535A03Jjkmnoppqpqponmkj%KKMMMNMMMKK%jjllmmmmllkj%JJKJ%%jlmnoppqqqqonmkj%J
-52468d9KLLLLLLMLLMMMMLMLKKKJ%jjkkllkklkjj%J%JJJJ%%jjkllmmmnnnmmlkk%KKLMMNNM
-52400b7MMKKK%%jllmopprj0j0j0j0rrponlj%JLLMNNNMNLLK%%klmmnmmmkj%JLMOQQJ0J0J1
-52339f2J1J1J1J1RRPPPNMLKJ%kllnnooononmlkjjJLLMNOOOPPOOMLKJjklmnnopooppppqpp
-52275e2oonmlkj%JJJKJJ%%%kjklklkjkj%%JKKKLKLKKJJ%%jkklkmlmmnmnnnnnmmlkkj%%KJ
-52207a42LLLMNNNONONMNMLLLKKKJJ%j%kkkkkkjkj%%JKKLMMMMNNMMMLKJjjkmmnnoooonnnm
-52140i2llkjjj%JJJLKMMMOOQQRJ1J1J2J2J2J3J2J3J1J1J0RPONLK%%klllmlmlllkkkkjj%j
-52083G2%%J%%%jkkkllmmmmmmlmlllkjj%JJKLLLLMLLKKJ%%%kjklllmlmmnmmnlmmmmmmlllk
-52015c8k%%JKKLLKLKJJ%%%jjkjjkjjjkjklklmmmmlmlkjj%KKLMOOPQRRJ0RJ0J0RQPPNMLKJ
-51950F7jjkmmnoooonnmljjJKLMNNOPPOPPOOONMMMLMLMLLMLKKKJ%kkllmnmnmlmllkkjjJJK
-51882H9LMMNONNNLKJjlmnppqrrrrrqrqpqpopppoononnnnnmmmlkjjJKKMNNPOPPOOOOMMLKK
-51814dJ%j%jjkjjkjjjjjjjjjkjkkkkkkkkkkkj%jJJLLMNOPPQQRJ0RJ0J1J0J2J2J2J3J4J4J4
-51755A55J4J3J3J1J1RPOMLJjjlmnoopqqrqj0rrj0rrqqpponnlljjj%J%JJ%J%%%j%jjjkkkl
-51695F1lnnoqqrj0qj0qqonmk%%KKLLMLMLMLLKKJJ%jkkmmnooppppooomlkjJJLMNNONNNMLL
-51629d0KKKJKJKJJJJJJJJKKLLMNMNONONNNMNMMNMNMNMNNMNMMLKJ%jklnnooppooonmmkkkj
-51561C7%j%%j%j%%%JJJKKKKKKKJKJJJJ%%jjkllmmnnooopnpooooooonnmmmllkklkklkkjkj
-51493i9%j%%%JKJLKLLLKKJJj%kjkkjj%JJKLLMMMMLLLJJJ%j%%j%J%JKKLLMMNMNNMMLLKJKJ
-51425I%J%%%%%kjllknmnnnmmlkj%%KKKLKLKLKLKLMMMOOPQQQQQQPOOONNMLLLKJJJ%%%jjkl
-51356A15mmnopoppnnlkjJLMNPPPQPQOOOMLLJJ%%jkkjkkkj%j%J%J%%jkkmmnnppqrj0j1j2j3
-51292B8j3j4j4j4j5j4j4j3j2j1j0rponmkj%JKKLMMMNNNNONOPOPOPOONMLK%jkllnnnonooo
-51235h7onnmlkkj%KKLMNOPPQRRRRRQQQNNMLK%jkkmmmnooonoooonnnmlkj%JKLMNNOPOOPNO
-51167a4NMNKMMLMLMLLLKKKKJJJ%J%JJKJLKLLLLKJJjjkmnnpprrrrrrqqponmkk%%%KJKKKJJ
-51099d6K%Jj%jjj%jj%%%JJJKJKKKKJ%Jjjjkjj%JKLMNOOQOQQQPQPPOONNMLLJ%%klmonpppq
-51031C8qpqqpqqrrj0j0j0j0j0j0rppnmk%JLLNNOOOONNMLJJjklnoqqrrj0j0rj0qqqonmlk%
-50972b02%JJKLKLLLLLMMMNOOPQPPPPNNNLLKKKKKLLNOPRRJ1J1J1J0J1J0RRPOOONNMNNNNML
-50911A15KK%%jjjkjjj%j%%j%jjjjjjjjjjjjkjlklmnnnoppqqqqrrrj0j0j1j0rj0qqonmlkj
-50849a09%%%%j%jjkjkkjj%JKLMNNPQQRRRRRQPOMMKJ%%kkkkkkjkjj%jJJJLLMNOPQRJ0RJ0J0
-50784F8QRPONLLKJ%jjjkklmmnoopqqrqrqqqppppqpqrqrj0rrrrqqqoponmllkj%JKKLMNNOO
-50717a46OPOPONNMLLKKJ%JJJKKMMNOOQQQRRQQPPONMKKjjlnnpqprrrrqqpponnnmmmlmllkk
-50650a19kj%%JKMMNPPQRJ0J1J1J2J2J3J1J2J3J2J1J1J1J0J0RRQPPOONNNMMLLLKJJ%kkmno
-50598A64prrj1j1j2j3j3j4j4j3j4j3j2j2j2j0rqponkkJJMNOPQQQQQPONNMLKJJJ%%%%%JKK
-50545C0LKMLMLMLMLMMNMNNMMMLLJJJ%jkkkkkkkklkkkkklklklkkkkjjjj%%J%J%J%J%j%jjj
-50477E6%jjjkjklllmmmnmnmmmkllkjjjjj%j%j%%JKKLMMNOPPPPPPOONMLKJjklmnooopopoo
-50409A5onmnmnnnnnnnmmlkk%JJKKLKKKKJKJJJKKKLLLNMNOMPOOPOONNNMLLKKJJ%J%j%jkkk
-50341F5lmmnnooppqpoqppqopooommmljk%%JJKKKKLKLLLLLMMMMNNONOPNPPPPPOONMKKK%J%
-50273F6JJJLLMMONOPOOONNMMLLKKJJ%%%kjkllmmnoppqrj0j0j1j1j3j2j3j4j2j3j2j2j0rq
-50218g6omk%KLNPPQRQQPONMJJjllnmnnmlkj%KLMNOQQQRJ0RRRQQPPOOONNMMMLMMMNNOPPQQ
-50151A78QPPNNMLKKJJJJJJKKLMMNNONONNNMLLKKKJJJjjkmnopj0j0j1j3j3j3j4j3j4j3j2j2
-50095A29j1j0j0qqoomlkk%%%J%JJJ%JJKJKKKKLKLKJJ%%jjkjklkklllllklkkjjj%%JJKJKK
-50031E6KLKLLLLLKLLLLLNNOQQJ0J0J1J1J0J1J0RQQPPOOOPOOPOPOPONNONNNOOPQQRRJ0RRQ
-49971D35QPOONNMNMNMNMMLLKKJ%%%jj%j%%JJKLLMMNNNMMMMMNNNPQRJ1J2J4J5J7J8K0K1K2
-49913G57K3K3K5K6K7K7K9K9L1L2L3L5L6L8M0M2M4M7N0N3N7O1O7P2P8Q4R2R9J07J15J23J32
-49881B534J40J49J58J66J75J85J92K02K09K17K25K30K36K38K39K37K32K22K09J90J66J38
-49859F889J04O8K8j3n4r4j31j62j91k13k30k42k50k52k52k49k43k35k27k17k07j96j86j75
-49835C070j65j55j45j37j28j20j13j07j00r4r0q5q1p7p5p1o8o6o3o1n7n5n1m9m6m3l9l8l4
-49806F57l2l1k8k7k6k4k3k2k0j9j7j5j3j2j0qpnmllklklllmlmmllkkjj%%j%%j%jj%%jJ%%
-49754B61%%J%%%%%j%jjkklmmnnoopppqqqqqqpponnmllllkllllmmlmlmkllkkllkllmlmnmn
-49687B0ooporqj0j0j1j1j1j1j2j1j0j0rqpnnlj%KLNPPQQRQQPOONMLMKLKLLLMMMNOOPQPRJ1
-49629B0J0J2J1J2J2J2J2J1J1J0RRQQOONMK%jlmoqqj0j0j1j0j1j1j0j0rqponmkjJKMMOOPP
-49579G2QPQPPOOONNNMMLKKJ%%klnnpqqj0j0j1j1j2j3j2j3j4j4j3j5j5j5j6j5j6j5j4j4j2
-49532a60j2j0rpnmljjJJKLLMNOQQJ0J1J1J2J3J3J3J2J3J1J1J1RRPONNMLLKJJJ%j%jjjkjj
-49479A8j%%%%%J%%%%%jjjjjjjkjjjjjjj%j%%%%J%JJKJKKKKKKJKJJKJKLLMMNOOOPOONMMLL
-49411A04J%jklmnnopopoonnmmllkjk%%%J%jjklmopqj0j0j1j2j1j2j0j0j0qpnnljj%KJKKK
-49353a30JJ%%kklmmooprrj0j1j2j2j3j3j3j4j2j3j1j1rqpnmljJKMOOQRJ0RRRQPNNLKJ%jk
-49299b61llmlmlmlkllklkkkjj%%JKLMNOOQRJ0J0J2J2J2J2J2J2J0J0QONMK%%jkkkkkjkjj%
-49242a44jkjjkjkjjjj%kjkllnnpopponnlkjJJLLMNOOPPPQQPPONLLJjkmnoqqj0rj1j0j0j0
-49180b24qqpomlj%KLNOPRJ0J1J2J4J4J7J7K0K0K3K3K4K4K5K4K4K2K2K0J8J7J6J4J3J1RQP
-49138B50OMLK%%kkmmoooqpqqpqopononmnnnnnoppqqrj0j1j0j1j1j0j0qqqppoooononnnnn
-49078i1mmmlkkjj%%J%JKKLMMNOPOPOONLL%%kmopqrj1j1j2j1j2j1j1j0j0rqqppooonnmlkj
-49019b53JJLLNNPPPQQQRRJ0J1J1J1J3J3J4J5J5J6J7J7J7J8J8J7J8J6J6J5J3J3J1J0RPOML
-48976B02Jjklmnonnmmkkjj%jjkklllllkkkjjjjjjkklmmmnonnonmnlmllkjjjJ%KJJKJ%%kk
-48909E1mlnnnnmmmllkj%JJJKLKKLJK%%jklmmomoooonmmljj%KKMNNPQQRJ0J1J1J2J2J1J2J0
-48848I4J0RQONLLKJJJKKLLMNNNMMMLJJ%jkklmnnoopppqrqqrqqqppoommlkj%%KKLLLMKLKK
-48781E4JJJJJKKLLMMNMMMKK%%kllmlmlmkkjjjJ%JKKLMMOOPQQRRRJ0RRQPPONMLKJ%klnopq
-48714A84qj0rj0rrqrpqppqpppqpooonmmmlllmmnmonoooopopooooonmmmlkk%JKMNPPQRRQQ
-48649f3POMMKK%%jjkkklkllllmlmmmnmmllkj%%KMMOPPRRJ0J0J0J0J0QQPONMMLLLKLLLLKK
-48586F3J%jklmnnoonoonomnmmmllkjjj%j%jjjkkjkjkj%j%%j%j%j%%JJLMMOPQQQRRQRQQPP
-48518F8PONNMLLKJJ%jjkllnnpqrj1j2j3j5j4j6j6j5j6j5j3j3j2rrpomlj%JKKMMNNNNMNMN
-48463a08NMNMLLLJJjjjkkkjkjjJJJLMNOPPPPQPPPOONOMNLLKJ%%jjj%%JKLMNOPQPRQRQQRQ
-48396A25QPPONMLJjklnpqqj0j0rj0j0rqqoonllk%%KLNNOPPPPPNMKJkmoprj0j0j1j1j1j1r
-48339@j0j0rrqqqqqqpppppopoooononnnmnmnmnnoopqqqqqqpoommllkjkjkkklkkkkjj%JKL
-48272c35MNNOPQQRJ0J0J1J1J3J3J3J5J5J5J6J7J6J6J5J4J3J2J0QPMLJjklmnnoopooonomn
-48224h2mmmlllkkkjj%%JJJKLLLMMNNMNMNMLMLLLLLLLMLMNMNMNNNNLMKJ%jklmmnmmlkk%%K
-48156bLMOOQPRQQQQPOOMMKJJjjllnnnoopooonmmlkkjJJKLMMONPOPOPOONNMMMMLLMLLMLLM
-48087A50LKKKJ%%jkkklkkkj%JJKKMLNMNNNNNNMNNMLLLKJJj%jkklklllllllllmnnopqrj0j1
-48021A23j0j1j0j0rqonmkj%%KKLKLLKKKJJJ%%%jjjjkklkllmllllllllmlmmmnnooopooonn
-47958e8nmlkk%jJKKLMNOPQRRRRQRPPNMKJJjjjjjj%JJJJKJKJJ%%%kkmmoopqqoppnnlkk%JJ
-47890c4KKKKKJJJjjjlkmlllkk%jJKKKLMLLLKLKJKJJJJ%jjkklmnmmnllljj%JJKKLMLNMMNN
-47822a3NOMOOOOOOOOONNLLLJJ%jjjkkkjkkjj%%%JJKKLKJK%%jklmnoppqpqppnonnmmlljjj
-47754c5%J%J%jjllnpqqj0j0j1j1j1j1j0j0qqponmlkj%%JKKKKLKKKKJ%%jjkkkkkkkkj%%JJ
-47694a93LLMMNNOOPOPPOOONMLLJJJ%%J%KKMMOOPPQQPPONNMLKJK%%%%jjjjjkjkjkjj%%JJJ
-47627iJKKLJLKLKLKJJjklmonqqqrrqqponnlkj%%KJKKJKJ%%jjklkmllmlllllkkjj%%KKLMN
-47558a08OPPQQQQRQRQRRPQQQPOOOONNNNNNNNMMLJJjklnnopppppppooonmmllkjjkjkkjkkk
-47491a5jjk%jj%%%%J%KJKKLLMLMLMLKJJJjjjkjkj%KKNOPJ0J1J2J3J4J4J3J3J1J0ROOMLKL
-47433A86KLLMNNOOPONNMLJjjlmmnmnmllkj%%%J%%jjkmnnprrj0j1j1j2j2j2j3j2j1j2j0j0
-47378C3rqponnnmlmllmmmnmnmmllkk%%%JJKKJKKJKKJKKKKLLMMNOOQQQRRJ0RJ0J0J0J0J0J0
-47316A04J0J0J0J0RQPOOMLK%%klnnqqrj1j1j2j2j2j2j1j0j0rpppnonmnonooooononmnmml
-47262h4mllllkkjj%%KJLKKLKJJJJJ%JJ%KJJKKJKKJKJJJ%JJJJJJJKKKKLKKJJ%jjlllllllj
-47194f5j%%KJLKLLKKJ%jjllnnoopppqooomlkjJKLMMONOOOPOOPOPQPQQQQPQPPONMLJ%jkkm
-47126C4lmlkkjj%J%J%%%jjkkkmlmlmnnonononnmllljjjjjjjklmmmnnmmlllklkkklkkk%%J
-47058a37KNNPRJ1J2J3J5J6J6J8J7J8J7J8J6J6J4J3J2J0QONMKJJ%%jjjkkkmmnnpqqrj1j0j2
-47010G8j2j2j3j3j4j3j3j4j3j4j3j3j2j2j0rroomlk%%KLLNOPQQRRJ0RRRQQONNKK%jkmnnp
-46958d3ooonmlk%KKMONPOPNOMMKK%jjllmmnnonoononnnmllj%%JLLMNOPPPPQQPQQPPQQPQQ
-46890D3PPPONNNLLKK%%jklmnnoopopppqprpj0rj1j0j1j0j1j0rqqommk%JKLNNPPQRRRRRPP
-46829b8NMKJ%jkkkkkkj%jJJJKLLMNNNMNNMMLLKKJJJ%JKJLKMMMNNNMNNMLMKLKKKJKKKKLLL
-46761A24LMLMLLLKKJ%%jjkkllllmmlmmmllkk%%%KKKKKLKKKKKJKJJKJJJJJJJKJJKJKJJK%J
-46694A52jjjllmnnopqqrj0j0j2j2j2j4j4j3j5j5j5j6j5j6j5j5j4j4j3j1j1rpomlj%KLNOP
-46648a98QQRJ0RJ0RQQPPNNNLLLKKKKJKJKKKKKLLLMMMNOOOPPPPQPPPONMKJ%klmnopppppno
-46583foonmlkj%JKKLMLMLLKKKJ%%%jkkkkklkkkj%%%KKLLNMMNNMMMKJ%jkmnnpnooomlk%JL
-46514b6LNOOOOOONMKJ%kkmmnmnlkjJJNORJ0J1J2J3J3J3J2J2J0QPOLJjkmnopqpqqqqqrqrr
-46455C6qrpqnnmlljjJ%JKJJ%%%kjkllllllkljjj%%JJKLMMONPPOPPPOOONMLKJjjlmnnnnnm
-46387A9mljj%JKLMMMNNNONOOPOPPPPPNNMMKJJ%jjkklmmnopqrrj0j1j1j2j2j1j1j1j0rqpo
-46328e4lljJJJKKKJ%%jjkjjj%KLLNOPQPRQOQPOONMLLJ%%klmmnooooolmllj%%JJJJJ%%%jk
-46260a1lmmooppqqrqrrj0rj0j1j0j1j0j0j0rqonmjjJKLMNMNONONPOPQQQRJ0RJ0J1J0J0J1
-46206e4J0RRQQPNNOMNMLLLJJ%kkllmmnmnmmmmmmlkkj%KKLLNMMMLLKJ%jklllnnnonnnnmll
-46139e4kjjJKKLMMMMMLLKJJ%%%%%JJKLMMNNPPQQRRRJ0J0J0J0J0RQQPONNLKK%J%%JJKLMNN
-46076A89OPQQQRRQRQQPOOMMLKKKJKJKJJJ%jkkmmoopqrj0j1j1j3j3j4j5j5j6j5j6j4j4j3j3
-46023G0j1j0j0qqqopnnnmmllkj%%JKLLLMMLMLJKJJ%jjjkkllmmlmlkj%JLLMNNONONONNNMM
-45958D3MMMLKKJ%kkmopqj0j2j2j4j4j5j5j4j4j2j2j0rpomljjJKLLMNNONNNMMLKJ%%kklmm
-45902a08nnnoonnnnlllkkjjkjkkllmmnnopoooommk%JKMOOQQQRRQPPONLLKJJ%%%%%JJKLLM
-45835a30NNNNNMMLLLKKKLKLLMMNNOPPPQQPOPNMLK%jklmmnnmnmllkj%JJJKKJKJJJKJJKLKL
-45768EMNMNMMMMLLKKJJ%jkjlkllmlklkljjj%%JJKLLKLKJJjjlmnoopoppomlk%KMNPRRJ1J2
-45701B6J2J2J2J1J1J1J0RRQPONNMLKKJ%%jjkkmlnnnnonoooppqrrrj0j0j0j0ropnmj%LMOP
-45644CRRJ1J0J0J1RRQPOMLJjjmmnooooooononmnmnlmlmkljkkjj%JJJKKKKLKKJKJKJKJKKK
-45579B7KLKLKLLLMLMMLMMLLLKJJ%%jjjkkllmmnnoopqrrj0j0j1j2j2j3j2j2j1j1j0rqpnmk
-45522a48jJKMMOOOPOPONONMMMLKKKJJ%%%%j%%%%JKKLLMMMNMNMMMLLKKKJ%%jjklmmonopoo
-45455d5ononnmnnmmlkk%%JKKKLKKK%%%jjj%jJJKLMMMMNMMMKLKKKKKLLNNOPPRJ0J0J1J1J1
-45392F4J1J0J0RQPONMMLKKJ%%kklmmmmmlkkj%JJJJJ%jjlmmnooooonnmmmlkkkkjjj%%%JJK
-45327C6KLLLLLKJJjjllmmmnmnmmllmlkmmmnnooonnmlkjJJJLKKLKJKKJJKJKKKLLMLMMLMKL
-45259DKLJK%J%%%%j%%%J%%JJJKJKKKLLLMMNMNMNMMMLLKKJJ%%jkkllnopqrj0j1j2j1j3j2j1
-45196c7j1rqpnlk%JKMMNOOPPPQPQPPRQRRQQQONMLJjkmnopqpqpoommk%%KKMNNOPPPQPPOON
-45129H9MMK%%klnnopppqpqqqrqqqqppomljJKLNNONNMKJjlnoprqrrqppnmmlkjj%%%JKJKKK
-45061a01KKKJ%J%jjjjj%j%%%JJKKKLKLKJJ%jklnnooppoonmlj%KLNOPRRJ1J0J1J1J0J0RRP
-45000a7POMMMLMLLLMLLKKJJjjjlkllkljkj%%JJJKKKLMMNNOOOOONONMMLLKJJ%%j%j%jj%%J
-44932A08%KJKKJKJJ%jjklmnnnonoonnnmllkkjjjJ%JKKKLLKMLLLLLLKKKJJJ%%jjkkkllmmm
-44865F0mmmmlmlmmmnopoqqqrqqqopnnmmkkkj%j%jjjkllmnnoooonnnllk%%KKMMNOOOPPPPO
-44797a01PONONONMNNMNMMNMMNNNMONOONNNMLKJ%jklmnoopopnonlljJLMOPQRQQQONMKKJ%%
-44730F2%%%J%JKKKKKKKJ%%jjklmnnopqrrrj0qqqoomlkj%JJJKKJJ%%kklnoppqqqppnlkjJK
-44663a15LLMMMMMNMNNOOPQPQPQOPMOONOOOOOONOMNLLKJ%%kklmlllkjjJJKKLMMMMMMMLKKK
-44596A08%%%kkmmooprrj0j0j0j0j0rrppnmlj%JKLMNNPPPRRRJ0RQQOOLLJJjjkjk%jJJJKKK
-44535H8KJJjjllnoppqqrrqrqpqqpoppopppppqpqqqqpoonmkjJKKMMMMNMMMLLKKJJj%kklmm
-44467a35mnnmllk%JKNPQJ1J2J5J5J7J8J7J8J6J6J6J4J2J1RPNK%knoqrj0j0j0j0rropnmlj
-44418b1jKKLMNNMNNMLLJ%jlmnppj0j0j1j3j2j3j3j3j2j1j1rqonlk%JLLMMMMMLLLJKJJJ%J
-44361a22JJJ%%%%jjjkkkjkkkkkkkklkkkkkkj%%JKKMNOPQRJ0J0J1J1J2J2J3J3J4J2J4J3J3
-44307D1J2J2J0RPPNMKKJJJ%JJJKLLMMNMNNMMLLJ%jklmnoppqqrj0j0j0j0j1j1j0j0rqpnnl
-44250a2kjjJ%JKJJKJJKJ%J%%j%jjj%jJ%JKKKLMLLLLLKKJJ%%jjjklklklkkjj%JJKKLLMNMM
-44182C4MMLKK%%kklmooprrj0j2j2j4j4j4j4j4j4j2j2j0rqnmjjKKMNNONONMLLJJ%%jkkjk%
-44126a35%JKLMNOOOOONMLLJJj%jj%%JLMOPQJ0J0J2J3J3J3J4J4J4J3J3J2J1J0RPPNMMKKKJ
-44073A68JJJJJJJJJJJJJ%%jkkmnnpprrj0j1j1j2j3j4j4j4j4j4j3j2j3j1rroolkjJKLLLML
-44020f3LKKJJ%%J%J%J%J%jjjkkkjjjJKKNNOPQQRRJ0J0J0J1J1J1J2J2J1J2J1J1J0J0QPONL
-43966A81KJjkkmmnnnnnmmmlllkkjj%j%%jjkklmnnoopoooonnmmmmlmllmlllkllkkj%%KKLM
-43899bLNOOOOOPOOPOONONOMNMMLLKKJ%%kkmmoooppppooononnmnmnmlkllkkjj%%%%JJ%J%J
-43830h%%%%%%JJKKLLMMNLMKJ%jlmopprj0j0j1j1j1j1rqpnlj%LLNOOPPOPNNMLKK%Jj%%j%%
-43767c7%%%JJKJKLLKMLLLLLKJKKJK%J%%jkklknooqqj0j0j0rj0ppmkJKNPRJ0J1J1J1J0J1R
-43709gPQOONMMLLMLMMNMNNONNMMMLKKKKKJJKJKJJJJJJ%JJJJJJ%%kkmoprj0j2j2j3j3j3j3
-43647A7j1rrponmlkklklllmmmnmnnnmmmkk%JKLMNNNNNMLLKK%%%jjjj%JJKKLMMNNNNNOOPO
-43580EPQQQQQQQQPOOOMMLKJ%jklllmmmmlmlllklklkklkkkkkkljkjjjJJJJKKKKLKMLNNOOP
-43511H6QQQQQPPOONMMKK%%kllnopqqrrrrqqpponmlmklkjjj%JJJKKLLMLMLLLLLJK%%jjlmn
-43443E7npppqqqpqpqpppopopooonmlkj%%JKKKKJJJ%%jkjkkjk%jJKLMNOPQQRRJ0RQQOMMLK
-43376A3J%%%%%KJLLLLLLKJJjjkmmmnonmmmlmklklkkjkjj%%JJJKKKKKLKLLLMKLLKKJ%jjkl
-43308Flkjkj%JKJMLMLMLMLKLKKKKJJJjjllmnopppooonnmmlkkkjkkjlkmllmkljjJJLLMMNM
-43239e1NMLMLLLLLLMMMNNNPOPPPPPONMMKJJjjklmnnoppqrj0j0rj0j0j0rqpoommmlmlmmmm
-43176a10mmlllkjj%JKLLLMNLMLJJjllnoppppponmlkk%%JKLMNNPPQQRQRQPQOOONMLLLKJJJ
-43109c3JKJKLKMMMMMKMLKKJJJJJJLLMOQQJ0J2J2J2J3J3J3J1J1J0QPONMKJ%jklnnopppqpo
-43051A35nlkJKNPQJ0J0J1RRPML%kmnqqrj0rrrqpnnmmllllmmnooooonnllk%JJLLMLMMLLLL
-42988F7KKKJLKKKLKKKJ%%jkkmmmnmmmlllkkjkjkjj%%JKLLNOOOOONMLJjklnpqrrj1j1j2j2
-42924Ej1j2j2j2j1j1j0rqqpppopoooommlk%%LLNOPQQRJ0J0RJ0RQPPNMLK%%kkklklkkjkj%
-42865e9j%J%KKLLMMMLKKJjklmooqrj0j0j1j1j2j1j0rqpnmkjJKMMOOPOPONNLLKJ%%%%j%j%
-42804a13j%%J%JJJKKJKKJJJJJJJJKKLLLNMNNOOPPPPPOONMKK%jkllkmlmlklkkkjk%j%j%%j
-42737c1jjjkklklllllmlmmmmmlmlkkjj%JKLLNNNONOOONOPPQRRJ0J2J2J4J4J5J5J6J5J6J4
-42680A56J4J3J1J0RONKJjlmopqrj0j0j0j0j0j0j0j0j0rj0j0j0j1j0j1j1j2j1j2j2j2j2j2
-42640f6j1j1rrpnlk%JMMOPPQQQQQPPONMMMLKLMMLOPQQJ0J0J0RJ0QPOMKJklmnoonnnllkkk
-42578E5jklllmnnnoonnmmmmlllkljj%%JLLMMNNNNNNMMMLLLLKKKJJJ%%%jjjkkkklklllklk
-42510A6kkjjk%jj%%%%%%%%J%JJKJKKLLMMMOOQQRJ1J1J1J2J3J1J2J0J0QPONLKK%jjjkkjkj
-42451A94j%jjjkmmooqrrrrrpqoonnnnmnmnnonoopoononmmlkjjj%JJJJJJ%%%jklkmmmmnmn
-42384f1mnmllljj%JKKKLLLLKKKJJJ%%%%jJ%KKLMNOPQRJ0QJ0J0RQPPNMLKJ%%jkkklkmmopq
-42319C2j0j2j3j5j6j8j9k0k1k1k0k1j9j9j6j5j3j1qomj%LLNNOOOOPOOOPPPQQQQRQRJ0RJ0
-42271a13RJ0J0RRJ0QRRQRQOQOONLKJ%%kkkkkjj%J%JKKKKKKKKJJ%%jkkkkklklklllmnnppq
-42207b6rj0j0j0rj0rqqqpoooonmmmllkjj%JJKLLMLMMLMMLMMMNMNNNMNNNNNOOPQQJ0J0J1J0
-42146EJ2J1J2J1J0RQPOMMKKJJ%JKJLKMMNOPPQQRQQPONMKK%%jkkkkkkkjj%%%%%%j%kkmmno
-42082A73pqrj0j0j0j1j1j2j2j3j2j3j2j2j2j1j1j1j0j0rrqqrqqqqppoomkjJLMPQRJ1J1J3
-42036i5J2J3J3J2J3J2J2J0J1J1J1J0J0J0QQPNMLKJJj%j%%JJKLMMNNONNNLLKJjlmnqqj0j2
-41984A06j2j3j4j4j5j3j4j1j2j0rqpnmkj%KLMMNNONMNMMMLJKKJ%%%%%j%%J%KKLLNMOOOOP
-41927E6OONMMLJ%%kllmmnnmnnnnnnnooooqqrrj0j0rrqpnlj%LMOQRRJ1J0J0J0J0RQQPPPOP
-41866D9NONMMLKJjjlmooqqrj0j0j1j0j2j2j2j2j2j1j1j1j0rqpomlj%JLMNNONOONONOOOPP
-41811f0QQRJ0J0J1J0J2J1J2J0J1RPPNMK%jklnoprrj0j1j1j2j0j1j0j0rponmkj%JKLNNPPR
-41760b6J0J0J0J2J1J2J1J0J0J0QQPNNMLKJ%%jjklllmmnmnonnnnnmmlkj%%KKMMNOPPPQPPO
-41702A15OMMKJ%jlllmnmmnmmlmllklkjjj%%%J%J%J%%%%%%%%%%%%%%JJKMNOPRJ0J1J2J2J3
-41640A65J3J4J3J2J2J1J0RPNLK%jlnnoooooonmlljj%JKKLNNOPPQPQPONMMKJJjjjkklklkk
-41580B81lkkjjj%JKLLMNNNNNMLLKK%%%jkjj%%%%JKKKLKLLLLKKKJ%%%jjjj%%%JKKLLLMMMM
-41513C75MLLLJJjkmnoqqrj0rqponmj%JLMOOQQJ0RJ1J1J1J1J2J1J2J1J0J0RPNMK%knoqrj0
-41459D49j1j2j2j1j1rrponlk%%KKLMNNNONPOOOONONMNLLLJJJ%%%J%JKKKLLMLMMMMNONOPN
-41397E27ONMLLJJ%%%%%JJKLLMNOOPPPQPOONLLJ%kkmnooqqrrrrrrqpoonmlkk%%%KKKLLMLM
-41330E26LMMMMNNPPQQJ0J0J0J1J1J1J0J0RQQOONMKKJJj%kjjjjj%%JKKLMNNOOPOOOMMLKKJ
-41271G87%J%%%J%JJJJJJJJ%J%%jjkkmmnooqpqqqpqoponomnmlkjjKKMOQRJ0J1J2J3J3J3J2
-41211G78J2J1J0RPQONNNMNOOPPRJ0J1J2J3J4J4J5J5J5J6J5J5J4J4J3J1J1RRQPOONOOOOPQ
-41164A217RRJ1J2J3J3J5J5J5J5J6J6J5J5J4J3J3J1J1RQQPOPQQJ0J2J3J6J8K1K3K6K8L1L3
-41126A760L6L9M1M4M7M9N1N4N6N9O2O4O7P1P6P9Q4R0R6J02J09J16J24J33J41J50J59J69J80
-41097D308J89K01K10K22K31K41K50K56K60K63K60K54K43K26K04J75J42J03O1J5k9p5j17j55
-41073G938j89k16k37k53k62k66k66k60k54k43k33k19k08j95j82j72j61j51j42j34j27j21
-41051C447j14j09j04r9r4r0q5q1p6p1o7o2n8n3m8m4m1l6l3l0k7k5k2k0j8j7j5j4j4j2j3j2
-41019A843j3j3j4j5j5j5j6j5j6j6j5j5j5j3j3j2j1j0rrqqqqpqqqqrrrj0j1j1j1j2j2j2j3
-40979A383j1j2j0j0rqqpqpqrqrrj0rqrqqppopononmmmlllkkjjjj%%%JKKLLMNMNMMMMLMMM
-40918A180NOPPQRRRJ0J1J2J2J3J3J4J4J4J4J2J2J1J1RRQQQQQRQRQQRQPPQPPPPQQQRRRRRQ
-40866A657QPOOMLKKJJJKKKLMNNONONNMLKJ%%j%j%%JKKMNNNOOONNNMMMNNNOQQRJ0J1J2J2J3
-40804A929J3J3J3J2J1J1RQPONNNMNOOPRRJ2J3J5J7J8K0K1K2K2K2K1K1K0J8J7J5J4J2J0J0
-40764B433QPOOOOPQQRJ1J1J3J3J4J4J4J5J6J6J6J7J8J9J9K1K2K3K5K5K6K7K7K8K8K8K9K9
-40726C068K8L0K9K9K8K8K7K7K5K3K3K1K0J9J8J8J8J9K0K1K3K4K7K9L1L4L7L9M2M5M8N1N4
-40693D023N7O1O3O6O8P2P3P5P7P9P9Q0Q1Q1Q2Q2Q2Q3Q4Q5Q6Q8R0R2R4R8J00J04J07J11J15
-40662F618J19J23J27J33J36J42J46J52J57J63J68J75J82J89J96K05K13K23K34K44K56K69
-40640A0570K82K95L10L25L40L56L72L91M09M29M49M73M96N23N50N79O11O43O78P15P52P92
-40618B1340Q33Q77R21R68J017J068J121J176J233J293J354J419J484J552J623J695J769J843
-40600D4586J916J990K060K125K184K232K268K285K281K250K188K091J953J774J550J283R77
-40583G7993O37K71j12m99q80j241j574j868k120k323k479k588k652k677k667k628k566k485
-40565D7542k391k287k178k066j954j842j734j629j528j433j343j258j177j103j033r68r06
-40548B0712q50p98p48p03o60o20n83n49n17m87m58m33m09l85l65l45l27l10k94k78k64k51
-40526A0078k38k27k15k04j94j84j75j65j57j47j40j31j22j15j06r9r1q4p6o9o2n7n0m6m0
-40501F884l7l2k9k5k2j9j6j3j0okKOJ2J7K2K8L4L9M5N1N5O0O5O7P1P2P4P3P2P0O6O1N5M9
-40466G839M0L2K4J5QKnrj2j4j4j5j2j1pmjMRJ3J9K4L0L6M2N0N6O3P1P8Q6R4J02J11J19J27
-40430H990J36J45J55J63J73J82J92K01K11K21K31K43K53K66K78K92L08L24L41L61L81M03
-40408A4450M27M51M79N07N37N68O01O35O72P10P49P90Q33Q77R23R71J021J073J126J182J241
-40387C0823J302J364J431J499J570J642J717J792J869J946K020K092K161K220K272K308K329
-40370F2357K326K298K236K139K000J817J589J315J001O50K71j23n23r15j288j629j931k188
-40352G1402k395k551k660k723k745k732k690k623k540k442k336k222k108j992j878j766j658
-40335C1341j554j456j363j274j191j113j041r73r09q51p95p45o98o54o14n76n42n10m81m54
-40315A3547m29m05l85l64l45l28l12k97k82k69k56k44k33k22k13k02j94j85j76j69j61j54
-40293G722j47j41j34j30j24j18j14j10j04j01r5r1q7q1p7p2o8o3n9n4n1m6m2l9l4l2k8k6
-40265E454k3k0j8j6j4j2j1rqpnnmlkj%%KLNPJ0J2J5J8K2K6K9L4L7M1M4M8N1N5N7O1O4O6P0
-40224F073P2P6P9Q2Q5R0R4R9J05J10J16J22J29J35J43J50J56J65J71J80J87J95K04K12K22
-40199I452K32K43K54K67K81K95L10L28L45L63L83M04M25M47M71M95N21N48N77O06O38O71
-40177A8556P06P42P81Q21Q64R07R54J003J053J105J161J219J279J341J406J474J543J615
-40159C8530J689J763J840J914J989K059K126K185K234K269K287K283K251K189K090J952J769
-40142G3419J543J273R64O18K48j40n31r15j280j616j912k165k369k526k633k698k721k711
-40124E3848k672k608k526k432k327k216k103j989j876j765j657j555j457j364j277j195j118
-40107B1711j048r81r20q63q11p62p16o74o35n99n64n32n02m75m48m24m01l79l59l40l22l06
-40085H650k90k76k62k50k39k27k18k09k00j92j84j77j71j63j58j51j45j40j35j30j24j20
-40063D489j16j11j06j03r8r5r1q8q4q2q0p7p6p4p2p0o9o7o6o4o2o1n8n8n5n5n3n1n1m9m9
-40032B198m7m6m4m4m2m2m0l9l8l8l6l6l4l5l3l3l2l2l1l1l0l0l0k9k8k8k8k7k6k6k6k5k5
-39999A087k5k4k3k3k2k1k0j9j9j7j7j6j5j4j3j3j3j2j1j1j1j1j0j0j0j0rrqqqppppqpqqr
-39959E67qqpqooonnnmnonoppppppppopopopppqqpqpopnnnlllkkkkkkkkkjkj%%JJLLLLLKJ
-39892B91%jmnoqrrj0rj0rqqppoonnononnonmmllkjj%JJKLMNOPPQRRRRRRRRQPPONNLKK%%j
-39827B63klllnnppqrj1j0j2j1j2j2j2j1j1j0j1rrrrpqpppopnoonnnllkjJKMNOQRRJ2J2J3
-39774D3J4J3J4J3J2J1J0RRPPNNMMKK%%jlllnnnopopppoponomnmnlmmllllkllklllmnnooo
-39713cqrqrqqqqppppppppoomlk%KMOPRJ1J1J2J2J1J1J0QPOLK%jllmnnmnnmllljj%JJJJJ%
-39651e9%jklmmoopoppooonmmlkkkj%jJ%JJJJKLKLMMNMONOPOPPQPPPOPNONMLLJJ%jklmmmn
-39583c1nnnnllljj%JJLKMLMMMMLMMLLKKKJ%%jkklllmmnoooooonmmkj%JLNNPRRJ1J2J2J3J1
-39519A1J3J2J1J1RRPONMKK%%klnnppqpqqoomlj%KMNOPQRQRQQOONNLLKKJJ%%%jjjjjj%%JJ
-39455A26KKLLMLMMLLKKKJJJ%JJJJJJJJ%jjklmnoppqrrqrrrqrpppnnllkjj%j%jjjjjkjkjk
-39388EkkjkllllmllmlllllmmmmnnnooopooononnnonnnnnlljjKLMOPRRJ1J1J2J1J2J2J1J1
-39327e1J0RRQQPOPNNMMKJ%jkllnmmnmlkljk%%%%J%%jjkkllmnnooooponnmllj%JJKLLLLLK
-39260g0KKJJJJJKJKKLKLLLLLLLLLLKMLMNMOPOPPPPONLLJjkmmnooonnllj%JLMNPQQJ0J0J1
-39195H4J1J1J2J0J1J0J0RQQPPONNMKJJjllnoopqqpqpoonllk%%JKLLMMLMLLKK%%kkmmnnop
-39134A27oppppppopoonnmkk%JLLNOPPQRRQRPPPNLLJjkmnoqrj0j1j1j2j2j3j3j2j3j1j1j1
-39079c1j0rqpnnlkj%JKKLLMLMLMLLKKJ%%jkkkllkkjj%JKKLMMNNNONONNLMMLKK%Jjjjkkkk
-39012Fkljllllllllkjj%%KKKKLKKKKJJ%JJ%JJJ%JJ%%%%%%%%%jjjjkkklmllmllkkjj%%%J%
-38943c8JJ%%%%%%j%j%j%j%%%j%%jjjjjjkkllllmlmllllmlmmnnopopopoonmmkj%JLMNOPQQ
-38875a36RRJ0J0J0RJ0RRRQQPOONKLKK%%%jkkkmnnppqrrj0rj0qqqonlljjJLLNPPRJ0J0J1J1
-38817d9J0J0RQQNNMLKK%%jkkklkkkjj%%JJLMMNNONONNMMKKJjjjkkjk%%JKMNOPQRRRJ0RQQ
-38752A47PONMLKKJ%%%j%jjjkkkmnpqj0j0j2j3j4j3j3j4j2j2j2j0j1j0j0j0rrqqpoommkj%
-38701a07KKMMNONONMNLLJK%%J%JKLLMNNNMLLJjkmooqqrrqrqqpooonmmmmllllklkkkkj%j%
-38634a69J%JJJJJ%J%%%%JJJJKJKJJJJ%%jjjjkkkklklkjk%JKLNQRJ1J2J5J5J7J7J8J7J6J4
-38577FJ3J0QMKjmoqrj1j0j0j1j0rqqoonlljjJLLMONONOMLLKJJ%%%%JJJKLLMMMMNMMNMMML
-38515B6JJ%klmmopoppqppooommlkj%KLMOQJ0J1J3J5J6J7J9J9K0K0K0K0J9J9J8J7J6J5J3J2
-38466B80J1J0PPNMLK%%jkklmnmoopqqrj0j1j2j3j4j5j6j7j6j7j6j5j4j3j1qpnlkj%%jjkl
-38416B1noppqrqppommlkjj%%%%J%%J%%%%%%j%%%%JJKJLKLKKJJjkkmnoppqqrqqqpoonnnml
-38348a68llkkjj%JJLKMMNOPPRRJ0J0J1J1J1J0J1RRQQONMMMLLKKKKJKJJKJJJJJJKJJKJJKJ
-38288D7JJ%%%%%%JJJKLMMNOOOPOPOONMMKKJ%jkkkkllmlmnmnnnmmllj%%KKKLKJ%jkmoqqj0
-38221D6j0j1j0j1rrrrrrrqrqqoomlkj%JJKLKKLLLLLLLLLLKLJKJ%%jjklnnopqj0rj0j1j0j1
-38161a63rj0rqppnnlkjJKMOQJ0J2J4J5J8J9J9K1K1K1K1J9K0J9J8J8J6J6J5J4J4J3J3J2J2
-38120B02J1J1J1J0RQPOML%jlnpqrj1j1j2j1j2j1j0j0rqqqppopppqppqpqpoonnlkj%KLMNO
-38065B7PPQRRRJ0QRPONMK%jklmmmmlmlklllklllkkjk%jj%jkjlkllllllkkkkjkjkllnnopq
-37998a4qrrrj0rrqqqqqpqqqrrrj0rj0j0rrqqpoonnmlkjj%JJLKMMNNPPQPQQQPOOOOONONOO
-37934a45NOOPPQRJ0J1J2J3J4J5J5J4J6J5J4J4J2J2J1J0RPPOMMMLKKKKKKJKKKKLLLLLNMNO
-37883B11OOPQPQQPPPNNMLKK%%%j%j%%%JJJJJ%jjklnnoppqpqppopooopopooonmlj%JKMNNN
-37816A72NNMLKKK%JJKKLNNPQJ0J1J2J3J5J7J7J9K0K1K2K2K3K3K3K3K1K1K1J9J8J8J7J6J5
-37774F86J5J4J4J4J5J4J6J6J8K0K2K5K6L0L1L4L6L8M0M2M3M6M7M9N2N4N6N9O1O3O6O9P2P4
-37740A977P8Q1Q4Q7R1R5J00J04J09J14J20J26J33J41J49J57J67J77J87J98K08K19K29K38
-37716E369K45K51K53K53K49K40K25K07J82J52J17P8L7om9r0j28j61j89k13k30k41k48k51
-37692F052k50k46k40k33k25k15k06j97j88j79j70j62j54j46j38j31j25j19j13j08j04j00
-37670B303r6r3r0q7q5q3q0p8p6p4p1o8o6o2o0n6n4m9m7m2m0l5l3l0k6k5k2k1k0j9j8j7j8
-37637E62j7j7j7j7j7j7j7j7j6j6j6j6j6j5j5j5j5j4j4j3j3j3j2j2j1j1j0j1rj0rqrqpqpp
-37599G0pppppqpqrqrrj0j0j0j0j0j0rrqpponnmmlmllmlmmmmlllj%KKMNNOONNMLLKKLKLMN
-37537a22OOPQQQQQPONMKKJ%j%j%%%KKLMOOQQRJ0J0J0J0RQPONLKJjkkmnnnoopoopopppopp
-37474a8pponnmlkjjJJLLNMNONNMMLLJJ%jklmmnnooonnmllkkjjjj%j%%%%J%JJJJKKKKKLKL
-37406e3KKKJJJJJKLLMMOOPPOPPOONNLLKJJJ%%J%JJJKJJJKJKKLLMNNOOPPOPOPOPPPQQQJ0J0
-37339B12J0J1J1J2J1J1J1J0RQPOONMMMMMMMMMLMMLLLKKKJ%%%%%jj%%j%%%%%JJJKLMMNNOO
-37280D38OPPPPRRRJ1J1J2J3J3J3J4J4J4J5J5J5J6J5J6J7J7J8J9K1K1K3K3K5K6K7K8K9K9L0
-37242A059L1L2L3L4L6L7M0M1M5M6N0N3N7O0O4O8P3P7Q3Q7R4R9J06J14J20J29J37J47J56J67
-37212C375J78J88K00K10K21K31K40K47K52K55K56K51K44K32K15J92J65J32R5N4J2l2p4j16
-37188G223j53j87k15k37k55k67k74k76k74k70k62k52k42k30k18k05j93j81j70j59j49j40
-37166B414j31j22j15j06r9r2q4p8p0o4n8n3m8m3m0l7l5l2l0k9k8k7k6k5k4k3k2k1k0j9j7
-37135G96j5j4j3j2j0rppommlkllllnoprj0j1j4j4j6j6j7j8j7j7j7j6j4j4j2j1rqponmlll
-37089C69klklkllkklklllnoprj1j1j3j3j4j4j4j2j2j1rrpppqprrj1j2j3j4j5j4j5j4j3j2
-37042b4j0qomkJKNNPQRQRPPONMKJjlmoqrj0j2j4j4j5j4j4j4j2j1j0qpnnlllklkkkjj%%JK
-36986a83KLMMNNOPPQQRRJ1J0J1J2J2J2J2J2J1J0J0RQONLKJjjklklkjjj%%J%JJJJJKKLLMN
-36930E9OOOOPNNMK%jlnqrj0j3j3j3j4j3j2j1j0roolljj%J%J%%J%j%jjkklmmnnnnmmlk%%K
-36871a04MMOOQQQQRQPPPNNMLMKKKK%JJ%JJKKLLMMLMKLJ%%jkklllmmmmmkkk%%KKLMNOOPQQ
-36804F1QRQPPPONMNLMLLLKKKJ%%jkkklllmllllklklmmooqrj0j1j2j2j3j3j1j1j1rqomkJK
-36745e9MOPQRRJ0QJ0QRPONMLJ%kmopj0j1j2j3j6j6j7j8j8j8j7j7j6j5j3j2j1qpnljJLMPQ
-36696b15RJ0J2J2J2J3J2J1J1RQPOMMKJJ%%j%%%JJLKMMNNNNNNMMKKJ%jjklmmnnoonnnnmml
-36637h2kljjj%JKKLMNOOOPQPPPPOOMMMMLLKKJJ%%kklllmllkj%JKLLMMMMMNNMNMMMLJJjkk
-36569F2mmnnnnnnmlllj%JKLMOPQQRJ0RRQPONMKKJJJ%KJKLLLLMLLKKK%%jjllmnnnopoooon
-36502H7nnmnmnooopqpppoonlljj%JJKJJ%%jjklkllkkjkj%jjjkklllnmnnononnnnnmnmlmm
-36434a38mlllljj%KLMNOPQQRRRRRQPPOONMLMLKLLLKKMLLKLJJ%kklmnmmnmllk%%JJLMNOOQ
-36367A0RRJ0J0RRQOMLJklnoqrrj0rrqqnnlljj%JJJ%J%jkkkmmnnoppqpppponmlkj%JJKKKL
-36302a03KKJKJKJ%Jj%jkllnmnnnnmmkk%JKMNPPRJ0J1J2J2J4J4J4J5J3J5J3J4J2J1RQONKJ
-36249A04jlmpqrj0j1j2j2j3j3j1j1j1j0qqoomllj%%KKKKKKKJ%%jjjjkjkjkkklkllkkkkkj
-36192a04jjjjjkjklkmlmmlmmlmlmlllllkkk%%%KKLMNNNPPPQQRRRQRPPPNMMKK%%jjkkjkj%
-36125d5%JJJKKKKKJKJJJJ%JJKJKKLLMMMNOPPRRJ0J0J1J1J0J1J0J0RPPNMLK%jklmnooqpqr
-36065A06qqrqqpqpppppqpqqrrj0j0j0j1j0j0j0j0rrppommlj%JKMMOOPPQQPQRQQRQRQQQPO
-36006iMMKK%Jj%j%j%%%%%%%J%KKKMMOOQQQJ0RJ0J0RRQPONMLKKJJJJKKLLLMNOOOQPQRRRRR
-35940B58RRQPONMLK%kkmnnpqrrj0j0j0j1j1j2j3j3j4j5j5j5j5j5j5j3j3j1j0rqonnmllkk
-35892b8jkjjkklllmmmnnmonnnnmmmkk%JKKMNNOOPQQQJ0J0J1J1J1J2J2J2J2J0J0QPNLLJ%%
-35835I6jj%%%JJLKLMLMMLKKJjjkmnnpppppponnllkjj%%j%kkllnmnnnnlmmllllklkklkjk%
-35767c9%%KKMMNOPPOQPQPOOOMLJJjkmnopqj0j0j1j2j4j4j5j5j6j6j6j6j5j5j3j2j1j0rpo
-35717b35nmlkj%JJLLLMNNNNNNMNMNMLMKLJJ%kklmoooqpqqqpppponnnllk%JKNOQJ0J2J3J5
-35654b22J6J6J8J8J7J8J7J7J6J5J4J2J1RQONMLKJJ%%%%%%JJJJLKMMNNOOPOOONLLKJjklmn
-35600H5oopqqqqqqppooonnnmnmmmnnooopqpqqqrj0j0j0j1j2j3j3j4j4j4j5j3j3j2j1j0rp
-35548c44onmmlkkjj%%%KJKLLMLMMMMNMNMNNNNONMNLMLKKJKJJKJLLMNOPQJ0J0J1J1J3J2J3
-35488a42J3J3J4J3J4J4J3J4J3J2J0J1J0RPPNNLKJ%klmnprrj1j1j1j3j3j3j3j3j1j1j0qpo
-35445a29mkjJKLLNNNOPPPRRRJ0J0J0RRPMMJjkmopqrrqqpoollk%JJLMNNPPQRRRJ0RJ1J0J1
-35385C6J0J0J1RJ0QQQONNLKJ%%kllnnoopqpqppoonnmlmlmmnnnnonmmk%JLNOQQJ0J0J0RRQ
-35324F0PNNMLLKJJKJ%JJ%Jjjjllnnoppppoommllkkjkkkkkljkklkkkkkjjj%%JKJKLKLLKKJ
-35256AJ%%kjklllllkkkkjjkkjklkklllmlmmmnmmmlmlkkkj%%KKLMMNMNMMMMMMMMNMNMNMNM
-35187gNLMNMMNNNOOOPOPPPPPOPOOOOOOONNNNNNMNNNMNNMMLLJ%klmpprj0j0j1j1j2j1j0j0
-35126A15rrpqopopopoppqpqoqpopnnmlmklkllkllklkjkj%%j%%j%%%%JKKLLMNNONOONOONM
-35059a5NLLLJJJ%%J%JJKLKLLLKKJ%jllnooopppoomlljjkjklmnopppoonmkk%%JJKJKJ%%jj
-34991a12kklmlmmmmmmmnnnoooononmlljJJLMNOOPQPQQQPQRQQRRRRJ0J0J1J0J0J0J0QRQQP
-34931C9PPPPPPOOOMMLK%kmnprj0j2j2j3j2j3j1j0rrpoommlkkkj%%KKLMMOPQQJ0RJ0J0J0J1
-34875D1RRRPONLLKJ%jjjkllmmooqqrj0j1j1j0j1j2j0rroolk%JLMNOOQQQRJ0RJ2J2J2J3J4
-34820F9J3J4J2J3J1J0QQNNLJJ%jkkkklllmmnnopprqrrrrrpqonnllllkllllmnmnmllljjJJ
-34758c3KLMMMMNMLMMNNNNOOPPPPOOOMLKJ%kkmmooppqqrqrrpqqqpppopononnmnlmlllmllm
-34690a24mlmllkkkj%JJKMLNNOOOOONMLKKJ%J%KKLMMOOPOPPOONMLKKJ%jjjjjkjkkjjj%j%J
-34623a1%J%JJJJJJJJJJJKKLKLLMLMLMMLLMMLMNMMMMMLKJJ%jjlmmnopppponnlkjJJLLMLML
-34555C9LLKJKJKKKLMNNOOPPPPONNLLKJJ%%%JJJJKKLKJJ%%klnnpqqj0j0j0j0j1j0j0rrrqq
-34494Cpppqppqpqpqooomlj%KLOOQJ0J0J1J1J2J1J2J0J0J0QQPOMMLKJJ%jjjkjkjj%%JJKKK
-34435G0KJKJJ%JKKKLMNMNNNMLKJ%klnoprrj0j0j1j0j0j0qqpnonoopqrj0j2j3j4j5j6j6j6
-34381a64j5j5j4j2j1j0qonlj%LMOQRJ0J2J3J4J4J5J5J5J5J5J5J5J4J4J3J2J1QRQPOOONPO
-34337F6QQRJ0J0J1J2J2J1J2J0J0QPNMJ%kmnnppqpqqpqppppppoponnmmmlkkkkj%j%JJJKKK
-34278E1JKJ%%%%jjkkkmmnopqrqj0j0j0rqppnllj%JKLMMONPPPPPPONNNMLKJJ%%jjjkkkmmm
-34213AnoppqpqpopnnnnmmmmmmmmlmllkkkkjkklllmnmnnmmkkjJKLNOPQQJ0J0J0J0J0RRPPO
-34149f2NLLKJ%%jjkjkkkklkllmmmmnmmmnmmmmmmmmmlkk%%KLNNPPQRRJ0J0J0J1J1J1J2J0J0
-34089cRQONLK%jkllmmlmmllmlllkjjjJKKMMNOPQQRQRRQQOONMLJ%%klllmlmllkjk%j%%j%j
-34020F5jkklmmnonooooomnmlkj%JKLLMLLLKJJjklllnmmllj%%KLMNONOPOOONOMMMMLKLKJJ
-33952G3%%kklmnooppqppomnlkjjJJKKLLKMMMNOOQQJ0J0J0J1J1J0RQPONLKJ%%jkjjj%%JKK
-33890A48LMNNONONNNNNNNONOPPOPPNOMMLJJ%klmopqj0j1j2j3j2j3j2j1rqonk%KLOOPQRPQ
-33831A94ONMLJ%jlklkljj%KKMNOOQQRJ0J0J1J1J2J3J4J5J6J7J8J8J9J9K0J9J9J8J9J7J7J6
-33785E95J6J5J5J5J4J5J5J5J6J7J7J9J9K0K1K1K2K2K2K2K3K3K4K5K7K8L0L1L4L6L7M0M2M3
-33751A396M6M9N0N3N6N8O1O3O6O9P1P4P6Q0Q3Q6R1R5J01J07J14J22J30J39J50J60J71J83
-33723D000J95K07K19K30K42K51K60K66K70K69K64K53K38K14J85J49J07O1J1l8q7j33j75k09
-33699G249k38k60k74k82k85k82k76k66k55k42k28k14j99j85j73j59j48j37j27j18j10j03
-33677B688r7r1q6q1p6p3o8o5o2n7n5n1m9m5m3l9l7l5l3l0l0k8k7k6k6k6k5k7k7k7k8k9k9
-33644A160k9k9l0k9k9k9k8k7k7k6k4k4k2k1j8j8j5j3j2j0rqpqppqrrrrj0rj0rqqpponnmn
-33600E17mnnoppqrj0j0j0rrrpomlj%KKLLMLK%%kmpqj0j2j4j5j6j7j7j6j5j5j3j1rqonllk
-33548A79jjkjjjkkkkklklkjk%%%JJKKKKKJJjjkmmpqrj1j1j3j4j3j4j4j2j3j1qrppnmlllk
-33491e0kjkkkkklmmnnnnmlkjKMOJ0J2J4J7J9K0K1K3K2K1K1J9J7J4J3J0PNLJjkllmmmmklk
-33439A65jjj%%%%j%jj%jkjjjkkklmmonpppqqqqpoonnmlmmmmnoopqqrrqqpommkjj%%J%%J%
-33372g7%%JJKMMNPQRJ0J2J1J1J3J2J1J0RQOMLK%%kkklklmlnmoopqqrrqrqqpomlk%JLNOOQ
-33312b3RRQJ0J0J0RRRQPONNLLLKKJJJJ%jjklnnnppqqqrqqpqpopppqpqpponll%%KLLNMNNN
-33247d8NMMMLKKJ%%jjkklklkklkkkkjkjjkjjjjj%j%J%JJJKJKKKKLKKLKLLMMMOOQPQJ0J0J1
-33181D6J1J2J2J1J2J1J0RRPPONMLKJJJ%%j%%JJJKLLMNNNOMNLLJJjklmmnnnnnnnonoopoop
-33120A34onnnllkjjJJKJKJJjklnnprrj0j1j1j2j2j2j2j3j3j4j3j4j2j3j2j0j0qoml%JLNP
-33070a38PRJ0J1J1J1J1J1J1RRPONNLK%K%JJJJKJKLKLKLLLKLLKLKJJ%%kllnoppqqrrqrrqr
-33010f3rrj0j1j2j3j4j4j5j4j3j3j1rpomk%JLMNOQRJ0J1J2J2J4J3J3J3J3J1J1J0RRQQQQR
-32965a1QOQPOOMMKKKJJKKLMNOOPPPPOONNMLLKKJ%%jjkllmnnoopqrqrrrrrrrqrrrrqrpppn
-32897g9nmlkljjjjj%%%%%%J%JJKKLMMOOOQPQQPOONNLKKKJ%J%%%jjkkllnmnnmmlkk%%JKLM
-32829c0MNOOONOONNMLKKJKJJKKLLLMMMMMMMNMMMMLLLKJJ%jjklklkllklllmlmmmmmkkj%KL
-32761E7MPPRJ0J0J1J1J0RQPNLKJ%kjkjj%JLMOPQJ0J1J2J2J2J2J3J1J2J1J0RQPOMKKjklmo
-32709C41nopnnnllkkjkkkmmnpprrrj0rrqpomljJKLMMONOONNMMKLJJ%%%jjkkklmmnnnonmm
-32643A89kjJLMOPRRJ0J1J1J2J3J3J4J5J4J5J5J5J5J4J3J2J1J0J0QQPQPOPPOONNNLLKJ%jk
-32595E59lnmononnmkk%JLMOPQRJ0J0J1RJ0QQPPONOOOPPQRJ0J0J2J3J5J5J7J8J9K1K1K3K4
-32545I08K5K6K9L1L2L6L8M0M4M7N1N3N7N9O3O5O7P0P3P4P6P9Q0Q2Q3Q5Q6Q7Q8Q8Q8Q7Q7Q6
-32511C070Q4Q2P9P7P4O9O6O2N6N2M7M1L7L1K6K1J6J2QM%lpj0j4j6j8k1k3k5k7k7k8k9k9l0
-32475C707k9k9k8k7k7k6k5k5k3k2k2k1k1k1k1k0k2k2k2k4k5k6k8l0l1l4l5l6l9m0m1m2m3
-32442B780m4m4m5m5m5m6m7m7m8m9m9n1n1n2n3n4n5n5n6n5n6n6n5n5n4n4n3n1n0m9m6m3m2
-32409A125l8l6l3l0k7k5k2k1j8j6j5j4j3j1j1j0j0j0j1j0j2j2j2j4j5j5j5j6j6j5j5j4j3
-32376E60j2j1j0j0qqqopnnnnnmnnmnonnmnllkj%JKKLLMLLKKKJKKKLMMNONOPOOOONNLLJ%k
-32313E11mnprj1j1j4j5j6j8j9k1k2k3k3k4k5k4k4k4k3k3k1k1j9j8j8j6j4j4j3j2j1rqomk
-32275h0jJLMOPQQRQRQQOOOOMNLLKKJJ%J%%%%J%J%J%%J%%JJJKKLMLMMLLKJ%kkmmppqrj0j1
-32209A8j1j0j1j1j0j0rrpppnnlmkjj%JKLMNPPQRJ0J1J2J3J3J2J4J5J4J5J4J3J3J1J0QOMK
-32162A51jkmoqqqrj0qrpqonnlkj%%KJKKKJJJ%jj%jjjj%%%JJLLLMNNNNNONMMNLMLLLKK%jk
-32096A28lnoqrrj1j1j2j1j2j0j0rpppnnnmmnnmnnnnmlljjJKLMMNONNNMLKJjjklllmllkkk
-32036f7jjjj%jjjjjkjjjjj%jj%j%j%%%JJKLLMNNNNNNMMMLLLKKJJJ%%J%JJKKKLLKLKLKJJJ
-31968A5%%%j%%%JKLLMNNOOOONMMKK%%kkklllllllkkjjjj%%%JJKKKLLKKJ%kklmnooooonnn
-31900Aklk%%%KKKKLLLKKKJ%jkklmnmnomnlk%%KMMNOONPOOONOOOOOPQQQQQQPONMLKJ%jjkk
-31831A41kkkkkkjkjkjjjj%%%JJJJJ%%%jlkmnnopppqpppppononnnmnnoooooooonnmmmkkj%
-31764h7%JKLLMMNNNNMNMMLLLLKKKKKKKKKLJLLLMLMMMMMMLLLLKKKKKLKKLLLKKKK%J%%j%%%
-31696H7J%JJJ%J%%jjjkklmnnopqrrrrrppnmkjJJLMMMMMMMMLKK%jklmnnnponomnlmlllmmm
-31628f6mnnmmmmkkk%JKLLNNONOOPOOOPOOOONMMKJ%jlmnoqqrrqrppnlk%KLMNNNNMLLKJJ%%
-31560c9%%%J%JJ%%%jjlkmmnononmnlllkjjkjkjlkllllklkjj%%JKLLMNNNOOOONONNNMNMMM
-31492c3MNNNNONPOPPPOOMMLJJkkmmoooponnmljj%J%KLLMNNOPPQQRRRQQONLK%klmoprrj0j0
-31425E7j2j1j2j2j1j1j1rpoml%JLMNOOPPPOMNLLJJ%jkjkkjkjkjkjkllmnnnmnmllkkj%j%%
-31364e3jjjkkkkkkjjjJJKKLLMLMLLKJJJ%J%KKLMOPQPJ0J0J0J1RRRPOMLKJjkklmmmnmnmmm
-31300D8mlkkj%%JKKJKKJ%%%kkkkkkj%JKLNOOQPQPPNNMKJ%klmmooppppppoonnnmlllljkkj
-31232ej%J%KJKJJJKJ%JJ%JJJJJ%JJ%%jjjjkjjj%%J%J%jjklmnopqqqqqqpoonllkjj%%J%%J
-31163a01%j%jjjkkjkkjj%JKLMNOPPPQQQQRQRRQRQQPPNMLK%jllnopqqrpqqpoonnmlllllkk
-31096g1jj%%J%JJJJ%%%%%%%jJ%%JJJJKKKLLMMMMNMMMMLKJJ%%jjjkjjj%J%KLLMLNMNNMLLK
-31028C1KJ%J%jj%jkjkkllllmmnmmonnooppqrrrj0rj0rrqqpoommmklkjkjkj%%%KKLLMMNMN
-30962a61NNNNOONOONMMLKKJ%%jkkklmlmmmmllkj%%KLMNOPPPOONMLK%jllmmnnonopppqqqq
-30895a61ponlkJKMOQRJ1J2J2J4J3J4J5J4J4J4J4J2J3J2J2J2J1J1J0RRQPPNNLKKJ%jjjjjk
-30847A37jkkllmnooqqqqqqqoonnllkj%%JKLLLNMNMNNMNLMLKLKKKKKKKKKKKKJJJ%jjjkkll
-30780I6klklkllkmlmmmnnoooooonnmmllkkkjjj%%j%j%jjjkkkjkkj%%%JJKKKKLKLKKKKJKJ
-30712iJJKJKKKLLMMMNNOPOPPQPQPPPPPOPNONNLLKK%jkmmnoppqqqrqqqqpponnmlkkkjjj%j
-30643A7jjkkkkmlmmnmmmkkjJJLLLLMLLKKJJj%kjjj%JKLMOOPPQPPOMLKjklnopppponnlkjJ
-30575AKMMOPPPQPPOONMMLLKKKKJJ%%jjjkllllllkkk%jJJJJKKKLKKKJK%%jkkkkjj%KKLMMM
-30506A01NMMLLJK%J%j%jj%%%%J%JJJ%JjjjlmnnpqrqrppnmkJLMPQJ0J0J0J1J0RQPNMK%jln
-30444A40nqqrj0j0j1j0rrqoomlkj%JKLLLLLKJ%%kmmnooopnnnmkj%KLMNNMNNMMLLLJK%%jj
-30381C1lllmnmnmnonnnmmlkj%KMMOOPONNLK%kmmprrj1j1j2j2j2j3j2j1j2j1j0j0rqoomkj
-30325a98%LMOPJ0J0J2J3J4J4J4J3J4J2J1J0QPNMK%jkmmnooppppqqqqqrpqponnlljj%JJKK
-30270a50KKLLKKKKJ%jkkllmlkk%KLNPRJ0J2J3J3J3J3J2J2RRONKK%%kkjkkkj%%JLLMNPPQR
-30211C9RRQRPPONMLKJKJJJKLLMMNMNMNMMMMLMLKJJjllnpprj0j0j1j1j1j1j0j0j0qqoomlk
-30152A7j%JKMMNNOOPOPOONOMNLLJJjjllmnmnmmkkj%JKKKKJJJ%jjkllmoopqrrj0j0qj0qrq
-30087d0pppopoonooooononnmmmkljjjjjjjkkmlnmnmmmkj%JMMOPRRJ1J1J2J3J3J4J4J3J4J4
-30028c7J2J3J1RRQPNLKJjklmooopqqqrrrrj0rqqppnmmkjjJJJKKLLMMNNOOPPPPQPQPQPPQP
-29964B0QPOONMLJ%klmnnononmllkk%%KKMNOQQJ0J0J0J0RJ0QQOONMLLK%Jjkklmnnnonnmlk
-29901I3jjJJJJKKJKJKJKKKKLMLLMKK%%klnnpqqqrqqqonnlljkjkkkllmlmmljljj%%JKKJLK
-29833ELKKKKKJJ%J%%j%jjkjkkjkkjjj%j%JJJKKKLLLLKKKJjjlnnpqprrrrqppooonnnononn
-29764a25mmlkj%%KLLMMMMMMMLLKKKJKJJJJJJ%JJJ%JJKKLLMMOOPQRJ0J1J0J2J2J2J2J1J1J0
-29706H8RPPNMMKJJ%%kklmmnnonnnmmlllkjjj%%JJJJKKKLLMMLMMLLKJJ%jjklmmmnnnonooo
-29638D2ooonmllk%JJKKKKJ%jklmnooqprqrqqqqpomlk%JKMNMONMNLLKKJJ%J%J%J%j%jkkll
-29570f5mnmnmnlmkkkj%JJLLNNOPPQPPPONNMLKKJJ%jjjjkjkjkj%%%KJLLMMNLMLMKKJ%%jjk
-29502A4kkkkk%%JKKMMNNOPPQPQRQRQPPPNMLKJ%kklmmnonpoqprrj0j0j1j2j2j1j1j2j0j0q
-29444e4pomkjJKMNOPPQRRQQPPNNKJjlmoporqrqppoonnmnnnnooooooopoppqqrj0j1j0j1j1
-29381b41j0rrponkkJKMNPRRJ0J1J2J1J1J0J0RPONMKJjjklllllkkjjj%jJ%%J%J%%J%%JJ%J
-29322a65KJKKKKKKKKKKKKLLKLKKKKKKKKKLLLLLLLMMNNPPRJ0J1J3J3J2J4J3J4J2J2J1J0RR
-29267A16PPONMLKJJjjllmmooopponnmlkjjJJJJKJJJ%%%j%jj%%JJKLLMLLKJjkmpqj1j2j3j4
-29203C4j5j4j3j3j2j0qpnmkkjjj%%j%%jj%jj%%JJKLLNOOOQPQPQPPOONNMLLKJJ%%%jjjj%j
-29141C7%JJKLLMMONOPOOOOMMKK%kkmmoppqqqrqqpppnommmlljjJJLMONPQQQQRQRQQQQPPPO
-29073A26NNLLJJjkkmmnopopqpppoonnnmllkkkkkklmmooqrj1j1j2j3j2j2j1j0qpnmlj%%KK
-29014a34LMMNOOPPPPPQPOPPPOQPQQRRJ0J1J0J0J0RQPNNLKJjkkllmlllkkkjj%jjjjjjkjjj
-28952G4j%JJJKKKLKKKLJKKKKJKKKJJJ%%%jjkllmnopqqrrqrqqppmnmlljj%%JKKKLMMLMNMN
-28884A8NMNNMMMMMMLMLMLMLMNMMNMMLLKKJ%%jjjjj%%%JJKJKKJJJJ%jjkkkmlmmnmnnnnnoo
-28816F5oooopooponmlkj%KLKNNNMMMK%%klmoooopppooonnmmmkkkj%J%KJKKKKKJJJjjjkll
-28748f5llllkkkkkkkjkkjj%JKMNOQRRJ0RQQONLK%kkmmmnnnoooqqrj0j1j1j2j2j1j1rpol%
-28688a80KNORJ1J2J2J3J3J2J2J1J0RQPPOPPOPPQRRRRJ0RRRQQONMLJ%jkmnoqqj0j0j1j1j0
-28636D9j0j0qpomlj%KKLLMMLLKK%%kkmmnooopoonlkj%KLMOOOPOOOOMMLKJJ%jjjj%%%JKJK
-28570C8JJ%kkmnooqpppppnnlk%%JLLMMMMNLLKJ%%jkjjj%%JKKLLLLMMMLLMKLKKKJJ%jjjkk
-28502C3llllmmmlmklljjj%J%JJJ%J%JKJKLLNMONNOMNMLMLLMMMOOQRJ0J2J3J4J5J6J7J7J7
-28443B37J7J6J7J5J4J4J2J1RQOOMLK%jkmoprj0j1j3j4j4j5j6j5j5j5j3j3j1rrpnmlkj%JK
-28397A50LLLMLMMMMMMMLMLLKKJJ%%%%%%%JJJJJJJ%jjkkllmmmnnnnnnmmlj%KNORJ2J3J5J7
-28334B33J8K0J9K0K0J9J9J9J8J7J7J6J6J5J6J5J5J5J4J4J3J2J0J0QPNMLJjjlmnoopqqqpp
-28291E77onmljKKNPRJ1J2J4J5J6J6J7J7J7J6J5J5J4J3J2J1J2J0J1J0J0J0J1J0J0J0J1J0J0
-28252I49J1J1J1J3J5J6J8K0K3K5K7K9L2L4L5L7L8M0M0M2M4M5M6M8N0N2N5N9O2O7P2P8Q4R1
-28218B319R9J07J15J25J34J44J55J65J76J89K00K13K25K38K49K61K69K77K82K83K79K72K57
-28195G033K35K09J73J32Q6L6j8p0j20j67k08k41k68k86k99l04l04l00k92k82k71k58k45k32
-28171C739k18k06j93j80j69j59j47j38j29j21j12j04r7r0q3p7p1o6o0n6n3m9m6m4m2m1m0
-28144I48l8l8l6l6l4l2l1l0k8k6k4k3k2k0k0j9j9j8j7j6j6j4j4j2j0j0rqpopnonnnnmlll
-28103B64kkkkkllmmnoooooommlkj%JKMMNOPPPPPPONMLK%%jkllmlmmmmnmnnnooopppqpqqr
-28036A34qrqrqqpponmlljk%%%%JJKLMMOPQJ0J1J3J4J5J6J7J6J7J5J5J3J1J0PNLJjlnnpqq
-27983B54rrrrrrrqqqpqpppppppnomljjJKMMNNNNMMLLJJ%%jkjkjkkjjkjkjkklklklkkk%JK
-27916I1MOQJ1J2J5J6J9J9K0K0K0K0J9J8J6J5J3J0RPML%jmmoqqrj0j0j0j0j1rj0rrrrj0rj1
-27871B19j0j2j1j2j1j2j1j0rqpnmljJKLNOPRJ1J2J4J4J6J7J8J7J8J7J7J5J4J2J1QPNLK%j
-27827C73klmnonooonnmllkkjjkkkkklkklkkkllllmnmnnmmmmllkkkkkkklllmmnnonpoppqq
-27760A26qrj0j0j0j1j1j1j1j1rj0pqoonlljjJ%KJJK%Jjjklmmnnmnnmllkj%JKMMOOQQRJ0J0
-27703a1J0RRRQQONMLK%%jjkkkllllmmnnnooononmkj%LMOPQRJ0J0J0RRQQPONNNMMMLKKJ%k
-27639A25lmmoppppqppooomnlljjjJJKLLMNNPPPQRRRQQQQOOONMMKKK%jjlmoopqrrrrrppon
-27572F5mlkjjj%%%J%J%JJKKKKLMLMMNNNOPPQQQRQQPOOLKJklmppqrrj0qqqommkjJJLNNOQQ
-27505A29RJ0J0J0J0J0RRQPONMMKKJJJJJJKLKMNNOPPRRRJ0J0J1RRQONL%jlnoqprqrrrrj0r
-27447B87j0j1j0j2j1j3j2j3j3j3j3j3j1j1rqonljJLMNPPPPQPOPNONNMNMMMMLLMLLKLKKKK
-27394B33JJ%%j%j%J%KJKKKKJJ%%j%j%JKKLNNPPQQRQQPPNMLKJ%%jkjkkkkkkkjjjJJJLLMNN
-27327C49OOPPPQPQPQPQQRQJ0J0J0J1J2J2J3J4J4J4J5J4J5J4J4J4J3J2J2J1J1J0J0RRQQOP
-27283G92ONONOPPQRJ1J1J3J3J4J5J6J6J6J7J8J8K0K1K3K4K7K9L1L4L5L8L9M1M3M5M7M9N1
-27245A626N4N6O0O2O6O9P3P7Q0Q4Q8R3R7J02J08J13J21J29J37J47J57J67J78J89J99K07K15
-27218D754K20K21K18K12J98J80J55J24Q8M8Ol7p9j18j52j81k05k22k33k39k40k37k31k22
-27194D028k12k01j90j77j65j54j43j32j23j13j04r6q9q1p5o9o3n9n4n0m7m4m2l9l8l7l6l4
-27166A361l3l2l1l0k8k7k5k3k1j9j8j6j5j3j2j2j0j0j0rj0qrqqqpppoonnnnmnmnnoooppq
-27120H00pqqqppppppqqrj0j0j2j2j3j3j4j3j3j3j1rqnl%KMPQJ0J0J2J1J1J1J0J0RQQPQPP
-27072G03PPPQPPOPNNNLLLKLLLNNPQJ0J1J4J4J7J8J9K1K2K3K4K5K4K5K4K4K4K3K2K3K1K2K2
-27027A291K2K3K3K5K6K7K8L1L2L5L7M0M3M7N1N5O0O4P0P5Q0Q6R1R6J02J08J13J19J26J33
-26997C159J40J48J58J67J78J90K02K14K28K41K54K66K77K86K93K95K95K87K74K54K26J91
-26975H223J47R7M3j4p1j25j75k19k54k82l01l13l17l16l10l01k89k75k60k45k29k13j99j83
-26951C619j70j57j45j33j22j13j04r5q8q2p5p1o7o4o1o0n8n8n8n7n6n6n5n3n2n0m7m5m2l9
-26921A286l7l5l2l0k9k7k7k7k7k7k8k8k9k9l0l1l0l1l0k9k9k7k6k5k3k2k1j9j8j7j6j5j4
-26888D21j2j2j0rqpoooooppqj0j0j1j2j2j2j3j1j2j0rponlk%%KKLLLLLJK%jklnnoqqrj0j1
-26835A20j1j2j2j2j2j2j1j0j0rqoonllj%JKKLMMMLNMMMMMMMLMLLLKKKKKKLKKLKLKKJJjjj
-26777G9lkmlllllkkkkkjj%%JKKLLNNOOPOPONMMLKJ%%jjkjlkklllllllmlmnmnnonooonoon
-26709GnmmkkjJKLMMOOPPPQPPPPOONMLK%%klmnoopoppoonnmmmllkkjjj%JJJKLMNOPPPQQPO
-26640G1OMKJ%llnnoonnllj%JKMMNOOPOPONMLK%jlmnooppqpppopoopoopppqprqqqqqoonlk
-26572a12jJJLLLLLLKJJJJ%%J%KJKLLLLLKKJJ%jkklmllllj%%KLMNOOPPPPPPOPNPONONNNMM
-26505D8LLKJJJ%%J%JKKLKLLJJ%jlmnnoonnmkk%JJKKLKKKJJ%jjkklmmmlmklj%JKKMMONOPO
-26437E6ONNMMKJ%klmnopqrrrqrpqpopoopppqqrqrpponmkkj%%%jjjkkmlnnnoooopopoonnm
-26369b39mkkkjjjkklmnnopooonlkjJKLNOPPPQPQPQPQPQQPQPPOOMMKJJ%j%jjJJLMOQRJ1J3
-26304i5J4J6J6J6J6J5J3J3J0RPNMLKJJJ%JJ%%jkkmmooopopoonlmlkkkjj%%%JJJJLKLMLNN
-26245A2ONOOOONOOOOONNNMMLKK%%kklmnmonnmmlkjjJKKLMMMNMMMLMLMMMNNNONOOONNMMKK
-26177A86J%jjlklllkkk%jJ%J%%jjllnnopoppoonnnlmllllllmlmmmlmlllllkllmmnmppqqq
-26110d1qpoollj%KKMMMNOOQPRQRQRRQPPONMLLKKJJJ%%%%%%%%j%jjjjkjkkkjj%%%KKLLLMM
-26042H0MMLLJ%jklmnnmnmkkj%JKLMMMMNNMNMMNMLMLLKKJjjklmnooppqpqqqrrrrj0rj0j0j0
-25977c3j0j0rj0j0j0rj0qqponlk%JKMMOOOPPOOONMLKKJJ%%%%j%jj%%%JJLMNOPQQRRRPPOO
-25915B2MLJ%jklmmmmmmllkljjj%%%%%%jjkkmnooqqrrrqrqponmlkkjkjkkllmmmmmlk%%LLN
-25847a66OPQRRQRQPPOONMMLLLKKJKKKKLLLMMMNNMNMNMNMNMNNNNNNNMMLKKJJJ%JKKLLNMOO
-25780A15OPPPQPPPOOMMKK%%kkllmmnnonooonommmkj%KKLNNNONOMMMKKJ%%jkjkkkllmnopr
-25713A21rj0j1j2j2j3j3j3j2j3j0j2j0j0j0rrqqqqrqqrqrrrqqqponmlj%KLMNOPQQQQQQQP
-25660a28POPOOOOONNNMMLLKJJ%jkkmmnnooppppoponnnmlkjj%%KKKLMLMMMMLMLKLKKKLKKK
-25593i1KKLKKLLLMMNOPPQQRQPPONNKK%jlmnppprrj0rqrpoomlljj%JKLLLLMMMLLLKKKKJKK
-25526d1LLMNNNOONOONNNMMLLKKKJKJKKKLLLMLMMLLKLJJJ%%%jkjklkllllklkkkkjjjjj%%J
-25458E6JKKKLKLLLKKKKKKKJJJ%%jkkklllllklkjjj%%JJJKJJJ%J%%j%jkjkjkkkjkjj%%JJJ
-25390E5JKJKJJKJJ%J%jkkmmooqqrj0rj0j0rrrqpppopopqqrrqqqpnmlj%%KLLNNOPPRRJ0J0
-25327a05J1J1J1J0J1J0J0RQQOPOONNNNMMMMMLMLLLLLLKKKJJJ%%j%jjjjjj%j%%JJJKKKKLK
-25267A01KKJKJ%J%%j%j%jj%j%%%J%%%jjlmnoqqj0j1j1j1j0j1qqponlllkklmmnoprrj0j2j1
-25208a21j3j2j3j2j1j1rrpnlk%JLNOQQQRJ0RQQQOONNLLKKKJJJJJKKLKLLMLMMMMMMMLLLKJ
-25148c6KJ%J%%J%j%jjjkjkkkkjkj%j%%JJJJKJJJJJj%jkkklmlmmmlmlllkkjk%j%JJKLLMNM
-25080g1ONONOOOONPOOOPPQPQRQQRQQQQQPOPNNMLKK%%kjllllmllllkkkjkj%%%%JJ%JJ%%kj
-25012A17llllmmllmllllllmlmmnmnmmlmklkkklkkkkkjjj%JJKLNOOPQRQQPONMLJjjkllklk
-24945G1kkjjjjjjkkkkklkkjkjjjjjkjkkkllmnoopqj0j0j0j1j1j0j0j0rrqqppponnnllkj%
-24885a82JLMNPPRJ0J1J2J2J4J4J5J6J6J6J6J6J5J4J3J0J0POLLJ%jkkklkjj%%KKKLMMNNNO
-24835A28OOPOONNMLJJ%kmmopqrrj0j0rrrqqpoonmmllkj%JJKKKLLKLKKLKLLLLKLKKJJ%jjk
-24770G2kllmmllkj%%KKKKLKJJ%%jjkklllllmmmnnoopoqrrrrrrqqonmkjJJLLNNOOPPPQPQQ
-24702b0PQOOOONMLLLLKKLKJK%%klmoopqppnomlkjJJKKMLMLNMNMNNMMNMLLLLKKKKKLLMMON
-24634I3PPPPOONMKJjlnoqrrj1j1j1j0j0qqpnmmlkkkkkk%kjjjj%%%%%%%%jjjkjkkjkjjjkj
-24571b5kkklklkkjjj%JKKKLMLMMMMMMMLMMMNNOPPQPRQQRQQQQRQQQRQRRQQPOOMLJ%jlmmop
-24503B11qj0rj1j1j2j2j1j2j1j0j1j0j0rj0rj0rrrrrqrpponmkkj%%%%%%%%jjkjklllmnno
-24450a07ooopnommkjJJMMOOPQPQPPONNMMMMLMNNNOOOOONOONMMMLKKJ%Jjjjkkkklkllllmm
-24383Cmnooppqqqqrqrqj0rj1j1j1j2j3j2j3j2j2j2j0rqomlkJKMNPQRJ0J1J1J2J1J1J1RRP
-24333a40OMLJJjjlklllllllllmlllkkkjj%KKLLNOOPPPPPPOONMLLJJ%%kjkklklklklklkkk
-24266a18jjj%JJKMMNOQQRJ1J0J1J2J1J1J0J0RRPOOMLLKJJ%%%%J%JKKLLMMMMNMNMNMMMMLK
-24207A36KJ%%jkklkmllmmlmmlmmmmnnoopppppqpqoqppppponnmmlkkj%j%JJJKKMMMOOPPQQ
-24140b0RQQPQONNLJJjllmnnnonmlllkj%%JKLMMOOQRRJ0J0J1J0J0RQQPOMMLKJJ%%jj%j%%%
-24077A41%JJ%%jjkllmmmmnlllk%%JLLNOPQRRJ0RRPPML%jmnqrj0j1j2j2j2j2j2j0j0j0qqp
-24021D0pooonommnmlllkkkjjkjkkllmmlmlkj%JKKLMMMMMLMLLKKKKKKLLLKMMMNMMMMMLLLK
-23953D8JJj%kkklmlmnnooooppppooonnmmllkkkjjjjjjkjkkkklklklkkjjjj%%JJKKLLMNNM
-23885h9NNMMLLKLKLLMLNMNNNONOMOOONNMMKK%jkmmmnnnmljj%KKLLMMNMNMNONNONMMMLJJJ
-23817H7jjkkklllmmlmmllkjj%JJKJKKJJ%jjkkllmllkkjJJKLMMMMMMLKKJ%%%j%%%%JJJKKL
-23749G3KJKJ%%jjkllmnnnnooooppppqqpppnmlj%JLLMNMMMLLJJjjjllllkljj%%KKKLLMLLK
-23681a9KJJjkllnnnonnmmkkk%%%KJKLLLMMMMMMMLKKJ%jjkkllkkkjj%%%JKJKKKLKKKLKKLL
-23613gMLMNNOOOPOPOOOOONNMMLK%%jkmlnnnnooooopppqqppqqpqopoonmmlk%%KLMNOPOPOO
-23544b8NLL%%klnnppqqqpppoonmmmkljj%%KKMMNNPPPPPPPPPOPOOOPNPPOPQPPPQPPQPOONL
-23476A14L%jlnoqqj0j0j1j0j1j0rqpoommkkjjjjkkkllmmnmnnnnmnmlmkkk%jJJJKKLKLLLM
-23415g9MMNNOOOPPPPQPOPPOOOPOOOOONMMLKJjjkklllmlllllllmlmlmlllkkklkklmlmllml
-23347a3kk%%JKLLNLNMNMLKJ%klmpqqj1j2j3j3j3j3j1j1rqonljJJLMNOOOPOPONNMLKKJ%jj
-23287e9klmmnoopqqqpqpommkj%KMNOPPRQRRRRQPPPOONNONNNMMNMNMMMMNNPPPRRRJ0J0RJ0
-23222A32RRQPPNNLLJjjllnooppqpppponnnmmllkkj%JJKLLMMLLLKK%%jkklmlmlllj%JKMNO
-23155I4PQRRRJ0RRRQQPONNMMMLLKLMLMNMNNNNMLLJJ%jjjjjj%%J%KJJJKJKLLMNNOOOPOOOM
-23088C59MKK%jjllllmlllkkjj%%j%jjjkkllllmmnoooqpqrqqrppoomlj%JLLMNONOMMMKJ%k
-23021B38kkmllmlkkjj%%JKKLLLLMLLKKKKJKKLMOOPRJ0J1J2J3J3J2J3J2J2J0J0QQONNLLK%
-22965D54%klooqj0j0j2j2j1j2j0j0qonkjJKMNNOPOPPOONNMMLLKLKKKKLMNOOQQRRJ0RRRQQ
-22907E30QPPPPPPPPPQPQPQRQJ0J0J1J2J3J4J5J5J7J6J6J7J6J6J5J6J5J5J5J5J6J5J6J5J6
-22865A023J6J7J6J7J6J8J8J9K0K1K2K3K5K5K7K7K8L0L0L1L2L4L5L7L8M1M4M6M8N2N4N6O0
-22832B046O2O6O9P2P6Q1Q6R1R6J04J10J18J25J35J42J52J60J70J78J86J94K01K07K13K17
-22807E357K19K20K19K16K10K01J88J71J52J27J00O9L5jl7p3j08j40j69j95k15k32k44k51
-22783E819k54k55k51k46k38k30k18k08j97j85j73j61j50j40j29j19j11j02r4q8q2p6p2o7
-22759A973o4o1n8n5n2n1m8m6m3m2m1l8l7l6l4l4l3l3l3l2l2l3l2l3l2l3l2l3l2l1l2l0l0
-22726F87k9k8k6k4k3k1j9j8j5j5j3j1j1rqponmmllllllklkkkjjj%jjkklmnnnnnnnmlllll
-22672B92lkkkkj%JKLMNNOOOPOOOONNNNNNMMMKK%jlnoprj0j2j1j2j1j1rrpnnlkljkklklmm
-22611B33mnoopprj0j1j2j2j4j4j5j5j6j5j5j5j4j2j3j1j1rqonlkj%KLNOPRJ0J2J2J2J3J3
-22567C4J3J3J2J2J2J1J1J0RQQPONMLJJ%kklmmooqqqrj0j0j0j0j0j0j0j1j0j1j1j0j1j0j0
-22522c4j0qpomllj%%JJJKKKKKLLLLMMMMMNMNNNNNNNNMMKK%%klmmononnnmmkkjj%%%%%%%%
-22455b9%%jjjklmmmnonmmmkk%JKLMONPPQQRQQQPPPONMLLKJ%%jkkklkllkkkj%%KKMMOOPPQ
-22387F9QPQPPOPONONMMMLKJJjjklklkkjj%JJKJLKKKJKJ%J%jjjjlklmlnmnmnmnmmmmlmmmm
-22319G5nnnoonoonnmmlkj%%JJKJKJJJJ%%j%%JJKLLMMNNMMLKJ%klnnpqqqqpppnnllkjj%%J
-22251c5JKLKLLMLMLLKKJKJJKJKLLLMNNNOONNNNMMMLKLKJKJKJJKJKKJLKLLMMNMNNMMLJJjj
-22183A57kllmlkkk%%JKKLLMLMNMNNNONOOPOPOPPPOONNMLLKJKKJLLLNNPPRRJ0J1J1J3J2J3
-22122D13J3J2J3J2J2J1J1J1J0J0J0RRRRQQQQPQOPONNMMMMLMMNNNMNLLK%%kklllkj%JLNNP
-22066G14QRRRJ0J0J1J0J2J1J3J3J3J4J5J6J6J7J7J8J9J9K0K1K1K3K4K6K8L1L3L6L9M3M7N1
-22030A446N4N9O4O7P3P6Q2Q6R1R7J01J07J14J19J26J34J41J49J59J68J78J88K00K10K21K32
-22004D742K41K48K52K54K50K41K24K01J69J29Q2L0k6q3j37j87k30k64k89l05l13l14l09k99
-21980D307k86k72k55k40k24k08j94j79j67j55j43j32j22j13j03r4q6p7p0o3n7n0m5m1l7l3
-21954H61l0k7k6k3k3k1k0j9k0j9k1k0k2k2k4k4k5k5k5k5k4k4k3k2k1k0j9j9j7j6j5j3j2j1
-21920A44rqpooononopoppoppponnmlkj%JKMNNPPRRJ1J1J3J3J4J5J6J6J6J5J5J5J4J2J1J0
-21869B66RPNLK%jlmnooppqqqqrqrqrqqqpqqrqrrqrrqqqqqqpqppoonmk%JLNOQPJ0J0J0J0J0
-21806E0J0QRPPPONNMLJJklnorrj1j2j3j3j3j4j2j2j2j1j0rrpoomllkjjjj%%j%j%jjjjkjj
-21750a07jJJKLNNOPQPQPONMLKJ%jkkkkkkkkjj%%%%J%JJ%%%jjkkklmllkkj%JKLLMNOOPPRR
-21683gQJ1J0J1J1J1J0RQPONMLJJJj%jkkkkklklklllmmnopqqrrqqnomljj%%%%kjlllmlkkj
-21620d1%JLLLMNNMNNLMMMNMNOOOPPPOOOMMKJ%jklmnnppqrqrqrqoqoponnnmlmllmmmmmnmm
-21552i7mmllkj%%JKLMNNPPQQRRRRQRRPRQQQRQPQPPOOMMLKJJJJJJKKMMNOOQQQQRQQQPOONL
-21484B36LJJjjklmmnnonoopnoonnmmmmlllkllllnnoqrj0j1j3j4j5j6j5j6j5j5j4j2j1rqo
-21430a13nmkkkjjjjjjjkkkkkkjkjjjjjjkjjjjkjjkjjkjjj%%%JKJKJJJJ%Jj%%j%%%%JJJKK
-21363a59LKLLMLLMLLLKLJJJj%jkjjj%JJKLLLMLKKJ%jjlmmmnnnmnllkkj%%JKKKLLLLLLLKJ
-21296a20J%jjkkkklkkkj%%KKLMNOPPRJ0J0J1J1J2J2J2J2J2J2J2J1J2J0J1J0J0RRQQOONLL
-21246A53KJ%jjjjkjkklkmlmmlmkk%JKNOPRRJ1J0J1J0J0RRQQQPPPPPONNLK%jlnoprrj0j0j1
-21186B32j0j1j0j1j1j0j2j1j1j2j1j2j2j1j2j1j1j0rrqonomlkk%JLLNOOQQQQPQOONLLJjj
-21137G2kmmnopppqqrqrj0j1j1j1j2j2j1j2j0j0rqpnmk%JKMNOPQPRQQPQPOPOOPPPPQPPOPN
-21079B3MMKJjjllmnmnmlkkkjjjjjkkkkkjjj%%JJKKJK%%jklmoooppponmlk%JLMNOPRRRJ0J0
-21012a0J0J0J0RQPNLJklopqrrrqpqonnlllkkkkkkkjkjj%%JJJKJJJ%%j%j%JJLLMOOOPPPPN
-20947BOONNMMMLKKKJJj%kkklllmmmnnnmmmlk%%KLLNMOOOPPQRQJ0RJ0RJ0QRPPNMMK%%jkkl
-20881A47mlmlllllklllmmnoopppqrrrrj0j0rj0j0rrqonmk%JMMPQRJ0J1J2J2J3J4J3J4J3J3
-20827H6J3J2J1J0J0RQPONLJjkmnppqqrqqqrrrj0j1j2j4j4j4j5j5j5j4j4j2j1rqpnnmlmll
-20777a43mlllkkjj%KJLLMNNNOOONONMMMKJJjkmmoqqj0j0j0j0j0j0qqonmkj%KLMNOOPPPPQ
-20716a49QQQRQRQPONNKK%%klllllllkj%%KKLMNNNOOOOONONONOMONNNMMLKJJ%kkmnopqqj0
-20650a3j0j1j1j2j1j1j1j0j1rrpponmlkjj%JJJKKLKMLMMNOOPQQRJ0J0J1J2J3J3J4J3J4J5
-20601C6J4J5J5J4J3J3J1J1RPONLJJ%jjkjjj%JKKMMNNNNONMMMLKKJ%%kkllmnnnononnnnmn
-20541A56mnmmnmnmnmlmkkj%%JKKJKKKJJ%J%j%%jj%%%%JJJKJJJ%%%jkkklklklkklkmlmnnn
-20474F5nnnmllkkkkklllmmnnmnmllk%%JLLMNMNOONOMNMLLKKJJJJJJJ%J%jjkkklklkjk%%%
-20406D0%JJJJ%%J%%j%jjklmnprj1j1j4j4j5j5j4j3j2j1rpnmlj%%JKKLLMNNNOOPPPQQQRRJ0
-20348c2J1J1J1J2J3J3J3J3J3J3J2J2J1J0J0RQPPNNMLKJJjjjkkkljk%%JKKLMLMMMMLMLMML
-20295B35MMNMNNNMNLLKJJjjkkkkkj%JKLMMNONONMMKKJ%jlkmmnnnnmnnnnnnoooppppooomm
-20228A87lljj%JJJKJKJ%J%j%%JJKKMMNONONNMMLKJ%jjlmmppqrrj0j1j0j0j0rrppommkk%%
-20166I4%KKLLMNNOOPOQPQPQRQRRQQPONMKJjjlllllkljjjJJKLLMNNOPOPPPPPPPPQPRRRJ0J1
-20099C94J1J1J1J2J1J0J1J0J0J1J0J1J2J2J2J4J5J5J7J7J9J9K0K0K1K1K1K0K1K0K1K1K0K1
-20065I22K2K1K2K2K2K3K3K4K5K6K7L0L1L3L7L9M1M5M8N1N3N6N8O1O4O6O8P1P4P7Q0Q5Q8R2
-20031B527R8J02J08J14J20J27J34J42J50J58J67J77J85J96K04K15K24K32K41K48K53K56K58
-20008F636K55K50K40K25K05J81J49J14P5L1j5o0j05j47j86k18k46k67k83k92k97k97k93k87
-19984E368k77k67k55k42k29k15k02j89j76j64j53j42j32j23j14j05r8r0q4p8p1o7o2n8n5
-19959A720n2m9m8m7m5m6m5m5m6m5m7m6m6m6m5m4m2m0l8l5l3l0k7k5k2j9j7j5j3j0qolk%K
-19923E95MMOOPQPPPOOMLJ%kmnqrj1j2j4j5j6j7j6j7j6j5j5j3j2j2j1j1j0j1j1j1j2j2j3j3
-19879C27j4j4j4j3j4j3j2j2j0j0j0qqqqpqppppooonmnmmmmmnmonnonmmlk%JKLLNNMNMLLL
-19823E6KKKJJKJ%%%jjjkjkkkjkjjkkkklkllkkj%%KKMMNNOOOPOPPPPQQRQQQPNML%jlmopqp
-19755A39qqqqppppoooonmlkj%JKLLMNNOOPQQQQRQPPNMKJ%llnopqrj1j1j2j2j4j4j5j5j5j5
-19697a8j6j6j6j6j5j5j5j3j3j1j0qomljJKLMNNMNMNMMMLNMMMNMMMKKJ%jlmnoooonomllk%
-19640a64%%JKKKKKLKLMMMOOPPQRRRRQRPPOMMKKJ%j%jjj%j%j%j%jjkjlklmmlmlljj%JLLMN
-19573d0NPPPPPNOMLJjknpqj1j2j4j5j6j6j7j6j5j4j3j1rpnljJLMPPRJ1J1J2J2J3J4J3J4J3
-19525e5J3J3J3J2J0J1J0RPPNNLLKJ%%j%j%j%%JKKLLMNNNNOONNNNLMLJK%jjllmonpopooom
-19464H1lljJJKLNNOOPPOPOONMLLJJ%jklmmnoppqqqrj0rj0j0j0j0j1j1j1j2j3j3j3j2j3j1
-19411i2j1rqpnmkjJLNOQJ0J2J3J4J5J6J5J6J3J4J3J1J0QONMLKJKJKKKLLMLMLLJK%jkllno
-19357A00ooppppppooonnmlkk%JKLMNNOOONONMMLKKJ%jkklnmoppqrrqqrqpppnnnmllkkkkk
-19290g5klllllllllkkkj%%JJLLLMMNNNNOOPOPPPPPOOMNLLKK%%%jkllnnnqqrj0j0rj0rpon
-19225i6mjj%KKKJJ%%klnnoopopnnlk%%LLNOOOPOOOOOOOQQRJ0J1J1J3J1J3J3J2J1J1RRQQP
-19167A04PPPPQPOPNMMKJjjmnoprj0j0j1j2j1j0j0j0qppnnnmmmmnmoopqqrrqrrppomlk%JJ
-19108a09LLMMNNOPQRJ0J0J2J2J2J4J3J4J3J3J2J2J1J1J0RQQPOONNMLMLLMMMMNMNMNMNMMN
-19056B56NNNONOOONNMMKKJ%jklmooqrj1j1j2j4j4j5j5j4j5j4j3j2j1j1j0j0rrrj0j0j0j1
-19009A4j1j1j2j1j2j1j1j0rpoml%%LMOPQQRJ0RRQPOMMK%%jkllmmnnnonponomlljJJKLLLL
-18950f2LLKLKKLLMNNOPPONNNKJjkmooqrrj0rrqqoommlkkjj%%%JKKLLMMNMMLLKJJj%kjjjj
-18883f6%%KKMNPQRJ0J2J2J3J4J4J4J4J4J3J2J0RONLJ%jkkjjj%%JKJJ%%jllnppqrrj0rj0r
-18829E4qqonmlj%JLMNOPQQRRQPPNMLJ%kkklllkkj%JKKLMLNMMNMMLLKJ%%%jjjjJJKMNOQRR
-18761A85J0J0J1J0J0RRQOOMLK%jkmmmmnmmkkj%%KKLLLLLLLKKKKLLLMNMNNNNNNMMMLKKJ%j
-18699C50jjj%JKMOQJ0J3J3J5J6J7J7J7J7J7J6J7J6J6J6J6J5J6J5J6J5J5J6J5J5J6J5J6J5
-18661H17J7J6J8J8J9K1K2K3K5K8K9L2L4L6L9M2M3M7M9N1N4N7O1O3O7P2P5Q1Q5R1R7J03J10
-18628B442J16J24J32J40J48J58J67J77J87J98K07K18K26K35K40K46K48K46K42K31K16J94
-18606F738J65J30Q7M0j2o6j19j69k12k49k77k96l07l10l08k99k88k74k58k42k25k09j94j79
-18582B667j66j54j41j31j22j12j03r5q8q1p4o9o4n9n6n2n0m7m5m3m2m0l8l7l5l3l2l1k8k8
-18552E71k6k4k3k2k1j8j8j7j5j4j3j2j1j0j0rrqrrrrrrrj0qrqpqppppqqqrrrrrrqponnlj
-18501C7jJJLLMNNOPPPPOPPNOMMKK%jklnoppqrrqqqonmkjJKLMNNNNMLKK%jkmmoprrj1j2j2
-18436@j4j4j4j4j3j3j1j1rqpoonmlmkkjj%KKLLMMNMMLLLKJJ%%%jkjj%%JLMNPPRRJ0J0J0R
-18378c9RQPONMKKJ%J%%%JJKKLLLMMMLLLLJJJ%jjjkklkllmmnmonnopoonnnmlkjJJLMNNOPO
-18310a5NNNKLKJJ%%jjjj%%%%JKJKKKKJKJJKJJKLLNNPPQQQQPNMKJklnoqrrj0j1j1j1j1j1j0
-18248hj1j2j1j1j2j1j2j1j1j1j0rqqonmkkj%JJKKLLLLKLKKKKJKJJJJJJ%JJ%%%J%KKKMOOP
-18190a04RRJ0J1J0J1J0J0RRPPPOOONONNNNMMMKKKJJ%%j%jjjjjjjjkkklmmnonoonnnmllkj
-18129BJJKLMNNOONONMMLKKJ%%jkjkkkj%%JKKKKLKJJ%%%jjkjkklllmmnmnmnmmlmlkkkkllm
-18060a3moopqqqqqpponnlljjjJJJKKKKKKJK%J%%%%J%KKLMOQQJ0J2J2J3J3J2J3J2J1RPOMK
-18001G4Jklmooqrrj0j1j0j2j1j1j0rrppnnllljjj%%KKKMNOOQRRJ0J0J1J2J0J1J0J0RRPPN
-17948G3NMMKKKJ%J%%%%%j%jjkklmmnoppppqpqppopoonnlmlkllmnopqqj0rrrqqoonmmkljj
-17881a76%%JKLMMOOOPPPPONNLLKK%%jkkllllkkkj%%JKJJJ%jlmnoqqrqrppnlj%LMOQRJ1J1
-17816a40J2J2J2J2J2J0J0QPNMKJ%kllnmnnnmnnnmmmkkjJKLMOPRRJ0J1J2J2J2J1J1J0RQPN
-17764E8NMLLLLLMMMMMMLLLLKKKJKJJJJJ%J%j%%%%J%JKKLMMMONOOOOOONNNLLKJjjlnopqj0
-17697A83j1j2j3j4j5j5j6j6j6j6j5j4j3j3j2j0j0rqqpppooonnmllkj%JKLMNNNPOQPQPQQQ
-17647d3RQQRQPQPPONNLLK%%jklmmmnooppprrj0j0j0j0j1rrrqoonnlllkkkjjj%%%%%JJ%JJ
-17584a44JJJJKJKLMMNPPRJ0J2J3J4J5J7J6J8J8J8J8J8J6J5J3J1RPNLKJ%j%j%%JKJJKJ%%%
-17533A79jj%jj%%%%jjjllmoopppqpppoomnlllkjjj%%%J%J%%%%jjjkjjjj%JJKKLMMMNNNNM
-17466A03MMMMLMMMMMLMKKJjjkkllmllklkkjkkkkkklmmoooqqrqqqponlk%KLNOQRJ0J0J0J0
-17403H2RPOMK%jmnnponnmkjJLMNOPQQQPQOONMMMMLMMNNOPQRRJ0J1J1J0J1J0RQPOMLJjkln
-17341C13oppqqrqqqppppopooopoooonoopooooommmk%%KKMNOOPOPOOONMLKJJ%jkklklklkl
-17274A42kkkkjjj%%JKLLLMNNMNNNMMLMLKLKLKKJK%J%jjjkkkkjjjJJLLMNOOPPPQQQRRRJ0J0
-17208C19J0J1J0J1J0RRPPNLLJJj%jjj%%JKKKKLKKJ%jjklllmlmlllkklkjkjj%%%JKMMOQRJ1
-17146D27J2J3J4J5J6J6J5J6J5J5J4J4J3J2J1J0J0RRQQQPPOOPNONNNNNMNMNNOOOPQQRRJ0J0
-17097H71J1J2J1J3J2J3J4J3J3J3J2J1J1J0QQOOMNNNPPRJ1J2J4J7J8J9K2K3K5K6K7K9L0L1
-17058A414L2L3L6L7L9M3M5M8N2N5N9O3O6P1P5P8Q4Q8R2R8J02J09J13J20J25J32J37J44J51
-17029C741J57J64J69J76J82J87J92J94J98J97J97J92J86J76J62J45J24R9P1M0Pk7o2r5j27
-17004F645j55j81k01k19k31k39k44k44k41k36k30k21k12k01j91j81j70j60j50j41j31j22
-16982B344j14j06r9r2q5q0p4o9o5o1n7n4n0m8m5m3m1l9l7l5l4l3l2l1l0k8k8k6k5k2k1j9
-16950G21j6j4j1romlk%jjkmnqj0j2j5j6j9k0k1k2k2k2k2k0k0j8j8j5j5j3j2j0j0rrqqqpq
-16907B26pqpoponnmnmmlmlkkkj%JKKLLMMLLKK%%kllmnnnnonononnomnmmllkklkllllmnnn
-16840C1nonoononnmmlljjjj%%%%jjkjkjkj%JKLNPQJ0J1J3J5J5J6J7J6J5J5J3J2J1RRPONN
-16785A99LLJJ%klmnpqrj0j1j1j2j2j3j2j3j3j2j2j1j1rqponmllkllmnnoppqpqqqpponnmk
-16731a46k%JJLLLMMLMLKKKJKJJKJLLMNOOQQQRJ0J0J0J0J0J0J1J0J0RQQOOMLKJjjklnnopq
-16673E5qj0j0j1j1j1j2j3j2j3j2j1j1j0rqqonnnmlmmnmnnnommlkjJKLNNOPPPPQPPPOPONN
-16618i7NNNMNMMLMLLMLLLLLLLLMLNNNNQPQRQRQPOOMLLJJJj%%jj%jj%jkkkklmlmlmlkkkj%
-16550D7j%j%jkkkkllkkkkkjkjklllllmmmllllkljkjj%JJKLLLMNNNMOOOOOOOONNMLJJkknn
-16482E4pqrqrqppnnlk%%JKKKKKJJ%jjjkjjjJJKKMMMMNMNMMMNMNNNOOPOPOPONOMNLLLJJJj
-16414A35%jjjjjjjj%jj%%%JKJKKJJ%jkmnprj1j1j3j4j4j4j3j3j1j0j0ponmkkkj%jjjjkkk
-16358f6llmlmnmmllkjjJLMNPQRJ0J0J1J1J0J0QQONMLKJJ%jjkkkklmlmnmooooponnnmlljk
-16296f7%%%%%%jjklmnopqqrj0j0rrrppnlk%JKLNMNONMNMMMMLLLMLMMNOPPQRRJ0RRRRPPMN
-16231HLLLKKKKKKKJK%J%jkkkllmllmklkjj%%J%%J%%jjllmmnmmllljjj%%J%jjkkmmnnoonn
-16162h5nmmkk%KKNOPRJ0J0J1J1J1J2J0J1J0J1J0RRRQPONLLK%%jkklklkkkj%%JJKKLKLKJJ
-16105A05%jkklllmmmlmmmllkkjjj%J%%%jjklmmmnmnmllkj%%JKLMNNPPPQQOPNMKKjjmmopq
-16038E8qrj0rrrpqpnnlljJJKLMMNOPOQRJ0J0J1J1J1J1J0J0QONLJ%kmnoppqrqqrpponnlkk
-15979A8jj%jjkkklmlmnmnmnmonooppppooomnmlllkllklmlnmonppqqqqpqopnnnmllkkjj%%
-15911b69JKLLNOOQRJ0J1J3J3J3J5J5J6J5J6J6J5J4J3J2J1QQONNLLKKKKKKKLKKKKKKJKJJJ
-15860F5KJ%JJ%j%jjk%jj%%j%kjkkllllkljkj%%%%%J%j%jkkkjkj%%KLMMOOOOPOONNMLK%jk
-15792I5lmonoooonnmmllkljk%jJJKKMMOOOPQPQPPPOOOOOOPPOOONMLKK%jjlmnoqqj0j0j0j1
-15727A10j1j0j0j0qrppoommkj%JLMNNOONNLKJ%jkllmllkj%%KMMNOPOOOMKJ%klnooqqqrrr
-15664A9rrpqpnml%KMORRJ0J2J3J2J3J2J2J1J1J0RRQQPPOOONNMMNMMMNMMMMMLLLKJJJJ%%%
-15606B54%j%%%%%%%%%jJ%JJLMNPQJ1J2J3J6J6J8J8J9J9J9J8J8J6J6J4J4J2J0J0QONLKjlm
-15558E87oqj0j1j2j2j4j3j4j4j3j4j3j3j2j3j2j2j2j2j1j2j1j0j0j0qqpoonmmlljjJKLNP
-15515B45QJ0J1J2J3J5J5J6J6J8J8J9J9K1K1K2K2K3K3K4K2K2K1K0J7J5J2ROKjnqj2j5j8k1
-15478F57k3k4k5k7k6k7k7k6k5k5k4k3k3k1k1k0k0j9j8j7j6j6j3j3j2j1rj0qqrqqqqqqqqp
-15438@qqqqrrrj0rj0rqqponmkk%%JKKJKKJJJJ%J%%JJKJKLKLLLMMMNNOPPPQQPOONLLKJ%J%
-15371dJJKLNOPRJ0J1J2J2J4J4J5J5J5J6J6J6J6J6J5J4J3J2J1J0QPNMKJjjlmnooopoonnml
-15322B62kj%%JKJLLLLMMNMNMMLKJ%kknopqrj1j1j1j3j2j2j3j2j2j1j1j0rrpppnnnmllllk
-15267F1kj%%JKLMNOOPPOONMLJjklnoppppoommlkj%JJJKJJJJ%jjkkkkklkmlnooqqqj0j1j0
-15202c4j1j0j0rqpomljJKLOOQQRJ0RJ0RRQOPNNMMKLJJJ%jjkklkkkjJLMOPRJ0J0J0J0RQPN
-15143A17NMLKKJJ%%jkllmnnoppppqpppoonnmlkkj%J%JJ%%%jlklmmlnmmnmnmmllkjj%JKJL
-15076d0KKKLJKKJKKJKKLKLLMLMMMMMLMLLKKKKJKJJ%JJJJKKKLMMOOPPRQJ0RRRRPPNMLJJjj
-15009A84jkjjj%%%%J%JJJKKLKLLMMNMOOOOONNMKJklnprj1j2j5j6j7j9k0k1k2k2k3k3k1k2
-14956b9k2k0k0j7j7j4j3j1rppnmmlllklkkj%%KKLNOOQRJ0J0J2J1J2J2J2J1J2J1J1J0J0RR
-14909a5QPQPPOONNLMKKJJ%%jkkklllllllkkkkjjjjjkkkkllklkkkjjj%J%JJJJKKKKMMMNNM
-14841B7NMMMKKJJjjlllnnnpopoppppoponononooooopoopnonnnnnnmnnnnmnlmlllllmlmmm
-14773b47llkkjj%JKKKMMOPQJ0J1J2J4J4J4J4J4J3J3J2J1J1J0RQQQOONMLLJJ%%j%%%JJKLL
-14720B1LMMMMKKJJjkkllmlmlmmmmmlmmmmlllkjjj%%JKKLLMNNONPPPOPNNMLJJjkmnoprrj0
-14653Drj1j0j0j0qppnnmlllkkkj%%KKMNOQQJ0J1J2J2J3J3J3J3J3J2J1J1J0RRQQOOMLJjln
-14601A36orrj1j1j1j0j0qpnlkJKLNNOOOOONNNMMMLLLLMLLMMMMMMLLKJ%jkklmmmnmnnmnon
-14539A03oppqrrrj0j0rj0qqpponmllkjjk%j%jJ%KJKLMMNNOPPOPPPONNMMLLLMLMNNNOOPPP
-14475A16QOPONMKK%kkmnoooooonmmlkkkjjkjkkjkkkkkkkkkllmnnoqprqrqrqqpoonnmlmlk
-14408h8kjjJKMNOPRRRRRRQNOMLK%%jkjjk%j%J%JKKJLKKKKKKKJJ%J%%%j%jkjkkjkkjkjjjj
-14340A3%j%j%jjklklmmnonopopoooommkk%JKLLMNONOOONONNNNNMNNMNMLMKKKKJKJJJKJKJ
-14272E0KJKJKJJ%J%J%j%%%j%J%%J%J%%%jjkjlklklllmmmnoopoqrj0j0j0j2j1j2j2j2j2j1
-14214a32j0j0qonkjKLOPRJ0J1J1J2J1J1J1J0RRRQQPQOQPQPPOOOMLJ%klnooqppoomljJKLM
-14157A3OOOONNMLK%%klllllllkjjkjkkkllmmmlmlkkj%JKKKLKKKJKJ%J%J%%%%%jkkkkkklk
-14089iklkkllmnnooppqpqppooonmmmllklkklkkkkjj%JKLMNNOOOONONMMMMLMLLLLLKKKKJJ
-14020e6%%%%J%J%JKJJJKJJKJJJ%Jj%jkjjkjjj%%%%KJKLMMOOOQPRQRRQQQPONNMLKKJ%%jjj
-13952I1kkkkkkkkkkkjjjjjjjjkkkkkkkjj%JJKLMMNOOOOOONNLMKKJJ%%jjklmnopqj0j0j1j2
-13887D4j3j3j2j2j1j0j0ppnlk%%KLNNOQRJ0J1J1J4J4J5J5J5J5J4J2J2RPOLJjlmoprrj0j0
-13840A02j0j0j0qqpomkj%JLLNMNNNMMMKKJ%jjkkkkkkkkjkjjj%JJKKKKLKJJ%%kllnopqqrj0
-13776A6rqrqqoommkk%%%JJ%J%jkkllnnoopoppppppopooonnmmmllkk%JKMOOQQRJ0RQQPNML
-13709a00JJ%%jjj%%jJ%JJKKKKLLLMLMMMNNNOPPOPNNMKJJjkklmmmmmmnmnnmnnmnlllkj%%%
-13642h3JJJJKKJKLLMNOPQRRJ0QJ0J0QQQONMMKKJ%jkkklmlmmnmnnnnnmnllljk%j%%%jjkkk
-13577b1kkjj%JKKLLMLLLLJLKLLMMOPPRRJ1J1J1J2J2J3J2J2J1J2J1J0J0QRPPNOMMLLKJK%%
-13522B67%jkkllllllklkkjkjkjkjkkkkjkjjj%j%J%J%JJKKKLLMMMMMNMLLLJJ%klmnoqqrrj0
-13455B02j0j0j1j0j0j0j0j0j0j0j1j0j1j1j1j1j1j1j0j0j0rrqqpponnmmmmlmnmnnonnmml
-13409a49kj%%KLMMNNOPOOPOOPOOPPQQQRRRRJ0RJ0J0J0J0J0J0J0J0J0J0RRQPPONNNNNMONO
-13353B19OOPOPOPOPOOONONNNMMMLKK%%klnpqj0j1j3j3j5j6j5j6j6j6j5j5j3j3j1j0rpppn
-13302F2ooooopopoonooooonoonnmmlllkkjj%JJKLMMOOOOPPPPPPOPPPPNOMMLKJ%%kkkmmnn
-13234C1opppnoonmlkk%jJ%J%%%%%j%j%JJJJKKJJ%jjkllllkkj%JKLLMNOOPPQQJ0J0J0J1J1
-13171G1J1J2J1J1J0RRQOPNNMLKKJ%%kklmnoqprrj0j0rj0qqqpononmmmlkjjJKKMNNOPQQQR
-13111H6J0RJ0RJ0QQPONLLJJjjkllnmopprrrj0j0rrqoomlkj%JJJKKJJ%%%kklllmnmnmnnnm
-13048conoopopooonmllj%JKKMMMNNOOOOOQPQRJ0J0J1J2J1J2J1J1RQPNLK%jllmnnnmnmmml
-12987H1lkkkjkkjlllnnooqrrrrj1j0j1j0j1j0j0j0rqppnmkk%%KKKKLKKKKJJJJ%%j%jkjjk
-12927a21jjj%%JJKKLKLKJ%%kkmoopqqrqqpomlj%LNOQRJ0J0J0J1J0RRQPONNMMLLKKJJ%%%j
-12865d6jjkjjkjj%jj%jjkjlkkkkk%%JJLMMOOPPPQPQPOQPPPOONMLJjkmopqqqqqnomlkjJJL
-12797a6LMNNOPQQQRRJ0RRQRQPQPPOPOOPOOOOONNNMLLJJJjjjlkllmmnnooqrj0j1j2j2j4j4
-12736I4j5j5j6j5j4j5j2j2j1rqomkjJJLLLMLKKK%jjjklklkjj%KKLMNNOOOONMMLKJJ%jkkk
-12677Dkkjklkkklkkkkkjjjjjjjjklklmlmlmkkj%JKLLMNMMNMMMLLKKJ%jjkllmnmnmllk%%J
-12608e1KMMNOOPPPOPOONMMLLLLKLKLKKLJKJ%%jklmmonpopqqpqrj0rj0j0j1rrrpomkj%KMN
-12544a03OQQJ0J0J1J2J3J2J3J2J2J2J1J0RQOMLJklnorj0j1j1j3j3j1j3j2j1j0rqpnlj%LN
-12499g7ORJ0J1J2J4J3J4J4J4J3J3J2J0RQPNMLKKJ%Jj%kllnoqrj0j1j1j1j0j1rqpnmmkj%J
-12449a0KJKLKJJJJ%jkkllmmmmlljk%JKKLNNOPQQJ0J0RJ0RQPONLKJjjklmmmnnmmmlllllll
-12384C3lnmnoonopoppoonmlkjJKMOQRJ0J2J1J3J3J3J2J2J1J0RPOMLJjlnprj1j3j4j6j7j8
-12332Bj7j8j8j7j7j7j6j5j4j3j2j1rqonljJKLNNOOPOPPPPPQPPPOONMLLKJJJJ%J%%%jjkkl
-12275h5lmnmnnmmllkjj%%%JJ%JJ%jjkklnnnpoppppponmmk%%KLNOPQRJ0J1J1J1J2J1J1J1J0
-12215h0RQQPPPPPQRQJ0J2J2J3J4J4J4J5J5J4J4J4J4J3J3J2J2J2J0RQOMKJjlnopqrj0j0j0
-12169B13j1j0j1j0rrqqponmmlkk%%%KKKLLLKKKJ%%jjkkkklllllmmmmnnnnonmnmmmllllkk
-12106A7ljkkjj%j%%%%%jjkkmmnnonoonnmmkkj%JJLMMMONOPPPQPPPPONMLKJ%j%j%JJJKKLK
-12038E8KKJKJJ%%%%%%%%J%JJJKJKJKLKKKKJJ%jkkllllmlmklkjj%%JKJJJ%%klnopqrj1j0j1
-11972a1j2j1j2j1j0j0rrqponmmlkkjkkkkllmmmmmlljj%JJLLLMMNMNNMNNNMNMNMNMMNMMMM
-11910f6MLLLLLKLKLLMMMNOONPPQQPPPNNMKKJJ%%%%JKKKLLMMMMLMMLMMNNOOOQPQQPQPPOOM
-11842B26LKjjmnpqrj0j0j0j0j0j0rrj0rrrrrrrqppnnllj%KKMMOOOPPOPOONNMMMLLLKLLLL
-11782A20KLKKJJJ%%jkklllmmnnnmnmmllkkkj%%%J%JJ%%jkllnnooooooomlmlkkk%%JJKLMM
-11715BNOPPPPPPPOONMLKJ%kkllmmmmllkj%JKLLNNNOOONONNNMMLLKKJJJjjjlllnoopprqrq
-11646F6rqrpqopoonnnonnnnnnnnmmmmlllklkkjkj%%%JJKJJ%%kkmnnppqpqpoonmkkj%KKLL
-11578a71NMOOOPQQRRQRPPNMK%klmnoooononmmnmmmmnmmmmkkj%KKLMNNNNNNNMLLLJJjjkkm
-11511a19lnmnmmmllljj%%KKKKLKKJJJ%%%%JJKKKLLLLLLLKKKKKJKKKLMMNOOQQRRRJ0J0RRR
-11446B3QQPONLLK%%kkllmmnmnmnmnmmllkkj%jJJJJJKKKLKLLLLMKLKKJ%jkkkkkk%JJLMNOP
-11378E1OQPOPONMMKJjklnpprj0j0j1j0j1j1j1j1j1j2j2j3j3j3j3j4j3j4j2j3j1j1rrponm
-11332b27lj%JLMNOPRJ0J1J2J2J4J3J4J4J3J3J2J0RQONLK%jjkkklkklkllmnnppqrj0j0j0j0
-11280a26rqonlk%KMNOQRJ0J2J3J3J5J5J6J5J6J4J5J5J3J2J1J0QQONMLLKJKJKJKKKJKJJjj
-11229A45jllmnnopopppoonmlkj%%KKKLMMMNNNNMMMLJK%%jkkkkklklkllllmmnooopppppoo
-11162Enlmmlmlmlmmmlllkj%%%JKKKKKLLKLLLLMMNMMNNMNMMLLKJK%J%J%j%kkklmnnopnppp
-11093b3nnmljjJKKLMMMMMNNMMNONNNMMNLMMLLLLKJJjkkmnnpopoonmmk%%JLLMNNONOONNNM
-11025F7LK%%kkmnoopoonnmmkkjjj%J%KKKLMMMMNMMMLLLLLLLMLMMNNNNNONMMLKJ%jkkmnoo
-10957A06pppqpqopnnmlkkjjkjllmmnnoonnlkjJLLOOQPQRRQQQONMLKJjjkklllnmoopqqqqo
-10890eponmkj%JLMNOPPRJ1J2J3J3J5J4J5J5J5J4J3J3J1J0QPOLLJjkmnpqrj0j1j1j3j2j3j2
-10841A06j3j3j4j3j4j3j4j2j3j3j2j1rrppnnmlkjj%KKMNOPQJ0J0J1J2J2J3J2J3J4J3J3J3
-10798G8J2J2J1RRPOMKJjlmnpqrrrj0rrqqqopononnnoppqqrrj0j0rj0j0rj0rqqppnnlljjj
-10739a81%j%jkllmnnooopoooomnlljjJJLMNOOOPOOOONNMMMMLMMMMMMMMMMNMNNNOOOPOPPO
-10672f4ONNMMLKJKJKKKLMLMMMLKKJJ%jjjjj%JJLLNNPPPQQQQPPONNNLLKKJJ%%jjjlllmonp
-10604H5qqrj0j0j1j2j1j2j2j3j3j3j2j3j2j2j2j2j1j1j0j0rrqqpppoonmlkjKLNQRJ0J3J3
-10559a91J5J5J5J5J5J4J3J1J0QPNMLK%%%jjjjkjkkkklklllllkllklkkjkjjjjjj%j%%%%JK
-10501i8JJKJJJJ%%j%j%%JJLMNOPRJ0J2J3J3J4J4J5J5J4J3J3J1J0RQQPPOPPPQQQRRQQQPOO
-10446B62MLKJ%jkllmmmmmmllk%%%KKLLLMLMMMLMMLKKJ%jklmoopqrrrj0rj0qqpnmlj%%JKJ
-10381A57Jjjlmnnoponnmljj%%JJJ%%kkmnooqrqrrrrqqopppoppoponnnllkkj%jJ%J%J%%%%
-10314h8jjjj%j%JKKLMNOPQQJ0J0J1J1J0J2J1J1J0RQPOMLK%klmnppqqrqrrrpqqpppopppqq
-10255h7rj0rj1j0j1j1j0j0rqoolk%JLMNOOQPQRQRQRRRRQRPQPPPPPPQQQQRRRRRQRPQOONMM
-10194A14KKK%%%jkkklllmmmmnnmnmmllllklklllmmmmmmnmmnnmmmmlllkkjj%%JKKLLMMNMM
-10127a3MLLL%Jj%kmmoopqqrqqpoomlkj%JJJKJKLLLNNOPPQPQOONMLJ%jklmmoooooomlk%KL
-10059e8NOOQQQPQOONNMLKKKJJJJJ%JJJJJ%%%%jjjjkjkkkkllllmllkjjJJKLLLMMLKKJ%%jk
-9991B8kklkkkj%JJJLKLMLLLKLKKKKLLMMMNNNMMLKK%jjklkkj%%KKLMMNMNMLLKJ%%kklmmnm
-9922A05onnononooooooooooonoopoopoonnllk%JLMNOPPPPOPNNLMMLLKKK%%jkklmlmkllkk
-9854a0jjj%%J%KKKLLLNMONOOPPPQQQQQQQPPNNMLKJ%%%%%%KKMNOPPQQRQQPONLLJ%kmmoopq
-9785B08poonnkkj%JJKJKJJJKJKJKLKLLKLKKKJKJJKJKLKLMLMMLMMLKLJJ%jkkkllmmlmmmnm
-9717B23nonononnnllkj%JJLMMMONOOOOOOOONNNNNMNMNMLMLLKKLKKLKLKLLMMMMONOOPQPQQ
-9649D06RRJ0J0J1J1J2J2J2J4J3J4J4J4J4J4J4J5J3J4J4J4J4J3J4J4J4J3J4J3J3J2J2J1J0
-9614H50RRQPPNNNLKKJJj%%j%%JJKLLNNOPPQQPQQPQPPOPQPQQRJ1J1J3J4J7J7K0K1K2K4K3K4
-9557A290K4K4K3K2K1K1K0K0J9K0K1K1K3K4K6K9L1L4L7M1M3M8N2N5O0O5P0P4Q0Q4R0R4J00
-9524B706J04J10J15J21J26J31J37J43J49J56J61J68J74J80J85J91J95J99J99J99J96J89J80
-9501F414J66J48J25R8O8L3mm1q0j16j50j80k05k26k42k51k57k59k57k52k44k37k26k15k05
-9476C405j93j82j71j61j51j41j33j24j18j10j04r8r2q8q2p7p3o9o4o1n6n3n0m6m2m0l6l2
-9448G58l0k6k4k1j8j6j5j3j3j2j2j2j2j3j4j5j5j5j6j6j6j5j5j4j4j3j2j1j1j0j0rrqqqp
-9411B40opooonooooooopopoooopooopopppqpppopopnooonooonnnnmlljk%JJKLLMMMMMLLJ
-9343c8J%jjjjjj%J%KKKLMLMMMMMLLJKJ%kkknnopoponnlljj%JJKKKKKKJ%%%%j%%%%JKJKLK
-9274c7KJK%Jjjkkkkkj%%JKLLMMNMNMMMKLLKKKKLKLLLMMLMLMLLLKJ%jkmoprrj1j1j0j1j0q
-9210c6pomkjJLMNOQQRJ1J0J1J3J4J4J5J5J5J5J5J5J3J2J1J0QONLJ%kkmoooqqqrrqqppoml
-9157A09kj%%JKJJJ%Jjjjkkklkkkkj%%JJJK%J%%jjjjjkjkjjjj%%%JJJKKLLKLLKKKKJJ%JJ%
-9089A17JKJLLMMNNOOPPPPPPPOPONNMMKKKJ%%jjkjlkklklkkkjjjJ%KKLMLMLLKJ%jklmnnoo
-9021B17popppqpqqqrqqpponmlj%JKMMOOPQRRJ0J0J0J0J1J0J1J0RQQOOMKKJ%%jkjlkkkkjj
-8961B53j%JJJJJJ%jkllnnpprrj0j1j2j3j2j3j2j2j0rpnlk%JLLMMMMLLKKKJJJJKKKKLLLLK
-8902A37LKJJ%%jkkklmlmmmnmmmllllkkkj%%JJKLMMOOOQPPQOOOMMKJJjjlklmlmmlkkk%%%K
-8834A40KLMMOPPRRJ0J0J1J0J1J1J0J0RRQPONNLKJ%%jjkkjkkjkjjjjj%JJJLKMMNNOOOPPPP
-8774C82PPPPOPOPOPOPPQPRQRRRRJ0RRRQQQPPPOOPOOPOPOOPOPPPQQQJ0RJ1J0J1J1J1J1J1J1
-8715H46J1J2J1J1J2J2J1J1J1J0RRQQOPNNNMMLLKKKKJLKMMOOQQJ0J1J2J4J4J5J7J8J9K1K2
-8668A257K4K6K7L0L2L3L6L7M0M1M2M4M5M8M9N1N3N7N9O2O5O9P2P6P9Q3Q8R1R6J02J06J13
-8636C133J19J26J34J41J50J58J68J78J87J98K06K16K23K30K33K34K30K22K07J85J57J22P9
-8613G236L1k2p5j28j78k22k60k88l08l21l26l24l18l07k94k79k63k46k30k13j98j83j68j55
-8589A961j42j30j18j08r7q9p9p2o4n7n1m6m2l7l3l1k8k5k4k2k1j9j8j7j6j5j4j4j3j4j3j3
-8557D79j4j4j3j4j4j3j3j2j1j0rrqpppppppqpqrrrj0rj0rj0rrqqpoommkk%%JKKKLLLKLLL
-8502A40LLLLMMMMMMLMKLKJ%%jjklklllllllmmnnopqrrrrrrrpqoonmmmmmlmmnnoooonnllj
-8434e5JJLLLMMMLKKK%Jj%jjj%j%%J%%%%jkkllmnoopoppoonmlkjJKLMOOQRJ0J1J1J2J3J3J3
-8371A0J4J4J4J4J4J3J2J0QPMK%lnprj1j3j4j5j5j5j6j3j4j3j1j0qomlj%JKLLLLLLKKJ%%j
-8322d5klkllkkk%jJJKLLLMMMNMLLLKJK%%%%%j%%%JJJLLMNNOQPRQRRQQPPNNNMLMLKLKKKKK
-8253A35KJKLKLLLMMMNMNMMMLK%%kkmnnoooommlj%JLLNOPQRRRRRRQQONMKK%jjlklmlmmlmm
-8185B29lllkkkj%%%%JJKKLLMNONOOONNLLKJ%jlmmnpopppoonnlljJJLMOOQQRJ0J0J0J1J0J1
-8122C10J1J0J1J0J0J0J0J0J1J1J2J2J3J4J4J5J5J5J5J5J5J4J3J3J1J1RQPOMLKK%%%jjjjj
-8080F67j%j%JJKLNOPQJ0J0J2J4J4J4J6J6J6J7J6J6J6J6J5J5J5J4J5J4J4J4J5J5J6J6J7J7
-8040A113J8J9J9J9K0J9K0J9J9J8J7J7J6J5J5J5J6J6J7J9J9K2K3K5K8L1L3L6L9M2M6M8N2N5
-8006A965N9O2O5O9P3P7Q0Q5Q9R4R9J05J11J17J24J32J39J48J57J66J74J84J93K02K08K15
-7980E192K20K22K20K15K05J88J65J34R7N1Kn2j07j59k06k47k80l04l18l25l24l18l07k93
-7956C671k76k60k41k24k07j90j75j60j46j34j23j12j03r5q7p9p4o7o3n7n2m8m4l9l6l2k8
-7929E19k5k3k1j9j7j7j6j6j6j6j5j4j4j4j2j2j0j0j0rrrqrqrrrrj0j0j0j1j1j2j1j2j2j2
-7890B3j1j2j0j1j0j0rrqqpoonnmmlkjJJLMOPRJ0J0J1J1J2J0J0RPONLKJ%jjkkkllllmnnno
-7834b5ooopooonmll%JKNNPRRJ0J0J1J1RJ0QQPNLLJjjkllmmnnnonnmmmmlllkkkkkllllmlm
-7770e6llllkkkkkkklklkkkk%jJJKKLMMMNMMMLLKKJ%%j%jj%j%jjjjkllmmnnnnononmmmllk
-7701a36jjjjkjkkkllmnnnpprrj0j0j1j0j1j0j0rqqpooonnonnnnmmkljJJLMOPRRJ1J1J1J2
-7644b93J1J2J0J1RRQPPOONNNNMONOOOPOQPPPPOPONNNLMKJ%jlmnqqj0j1j1j2j3j2j3j1j2j0
-7589a95j0qqponmllkj%%JKKLMMMMNMLLKKJJ%%%%jJ%JJKKKKLJKJJ%j%j%j%JJKLMMNNOOOPO
-7522a36POONMMLLKJ%J%%%J%KJJKKJKKJJKKKLMMNOOQQRRRQJ0RQQPPONMMLLKKJJ%%%jjkjkl
-7455G7jkj%%JJLKLKKJJjjklmmmmmmllklkkkklmnnnoonmmlk%JLLMMNONNNNMLLKJ%jllnppr
-7386A1rj0j1j1j1j2j1j1j0rqppnnllkj%%JKLMNOOQQQRRRJ0RJ0RQQNNMKJjllmmonononnmm
-7327d7llllklkklkkkjjj%J%KKKLLMMMNMNONMNMLLLKJJJ%%%%%jj%kjkklllmmllkkj%KKLMN
-7258b4NOPOQQRRJ0J1J0J1J0J0QPNL%kmoqrj1j1j1j1j1j0rrpponmljj%KLMOPPQRRQQPNNLK
-7201F6J%jjkkkkkkklkllmmmonopopqpqrqrrqrpponmkkJJLLOOPPRQRRQQPONMLKKJ%Jjjjkl
-7132illlmmmlmlkkkj%%%JKKKLMMNNNNNNONPOOPPOOOOMMLLJJjjkkmmnnoopqppppomnllkkj
-7062b0j%j%jjjkjkjkjjj%%JJKKLMMNNOPPRRJ0J1J0J1J0J0J0QPPNLLJ%jkklllmlmlmmmmlm
-7000H4mlkkj%%KKLMLMMMMLLLLLKLLKLKKKKJ%%%jkjlkkllllmmnnopprrj0j1j1j1j1j1j0j0
-6939b5j0qonmj%JKLLMKKJjjlmmoooppppponmkjJKMOPQRRJ0RRQPOOMMMLMLKMMMMMLMKKKJJ
-6872C5J%%%%jkkklmmmnnmnoopopppopooonnlllj%%JKKKKLKJJJJj%jjkkkklllkmllmmnnop
-6803a47pqqrrrqrqpoonllkjJJKLMMNMNNNMMMMLLLKKKKKKLKMMMNNOOPOPQQRRRJ0J1J1J1J2
-6740b2J1J1J0J1J0RQOONLKJ%jklmnnnnnnnmllj%%KLMMNOOOOPOOPOONONMMKKK%%%j%jjjjj
-6676A19jkjjkkjkkjjk%jjjkjklmmnoppqrrrrrpqoonlkk%%%%%jjklmnopqqj0rj1j0j1j1j1
-6614a53j1j1rrqomljJLMPPRJ0J1J0J1J1J1J1J0J0RQPONLLJJjjllmmnnnnnmmllk%%JKLMMO
-6557h3OOPPQPQQQPQOPOONMLK%%jklmmnnnonononnnnmmlljj%JLLMMNNNONOONONOONMNLLLK
-6488D9LKKLKMMMNNNONNONMNMLLLJJJjjkkllllllklkkkjkjjjj%%%JKJKLKKKJJJ%jjjjkjkk
-6419A05kllnmopprrj0j0j0j1rj0rqpnljJLOPQJ0J0J1J1J0J0RQPOOONNMNNNONNONOONONLL
-6362A76Jjknprj0j2j2j3j3j3j2j2j2j1j0j1rqqqoomllkjjjkjkkklkkkkjjj%%jjjjkklkkj
-6306h7j%%JJKLLMNMNONOOONONNNMLMLMMMNMNMMLLK%%jlmmnoppppoqpqpqpppoomnlkj%JKL
-6237h6MNPPQRRJ0RJ0QQPPNMMKJ%jkkklklklkkkkkklllllmkljj%JLLMONQQRJ0J0J1J1J2J1
-6176I2J1J0RRQQONNNLMKLJK%J%%%%%JJKKKKKJ%klmooqrrj0rj0j0rrrqppoomlkjjJKKLLML
-6112E7LMLLLLLKLKJJ%jklmopqrj0j1j1j2j1j1j2j1j0j0j0qqpoomllk%%JKKLLMMMMMMLLLK
-6054g2J%%kkllmllkk%KLMOQQRJ0J0J0J0RRRQRPQPPPONNMLMKLKKLKKLKLKKKJ%%jjkllmmnn
-5989I5ooppqqqqrqqqooonmmlljkjjj%%%j%%j%kkkmmmonopppppqpqqrqqqqppponmmkjjJKL
-5920b21MMNNONOONMMKKJjjkkkjjj%JLKMNNOOPOOONNNMMMLLMLLLKLLKLKLKLKKKKKKJJ%jjj
-5852c6lklllllkjk%jjjjjkkklllkkjjJJLLMMNOOPPQRRJ0J0J1J3J3J3J3J3J3J2J2J1J1J0J0
-5797A61J0J0RJ0J0J0J0J0J0J0J0QQOMLJklopj0j0j2j2j3j3j3j3j1j2j0j0qrpqpoppopopo
-5751E2onnmlljjJKKMNNOPPPPOPONMLK%jkmnooqrrrrj0j0rrqqqpoommkkj%%KJKKKLLKLLLM
-5684b2MLMMMLLKLJJjjkkmknmnnmnmmmllkkkjj%j%jjjkklmmnnnoonnmlkk%JJKKLLLLLLLLK
-5615i1LKLLMLNMNONOPOOPOONNNMMLKJJ%%%%J%KJLKLMLLKLKKJJJ%JJJJJKKKLKLLLKLKLKKJ
-5546A00JJJJ%J%J%JJ%JJ%%%kklmooopqpqppqppppnoonnlllkjjj%jjkjlkklkjjJJLNNPQQR
-5478a2J0RJ0RRQPONLK%%jkklkmllmmmmnnmnmnkmkj%JLMOPQJ0J0RJ0QQONLK%jjlkllllkjk
-5414F9jjjjkllnoprj0j1j2j3j4j4j5j4j4j3j2j2j1j0rqqppnmmjj%KKLMMLMLLLKLLLMMNOO
-5359a32OOPOONNNMMMMMMNMNONOPOPOOONNNLKJJjjkklklkkkkkjjjjj%%%JJKKKMLMMLMLKKJ
-5291C8%jjllmnopqprrj0rrrpponmlmklklkklkkkkkjj%%JKLLLMNMNNMNMMLLLLLLMMMNOPPQ
-5223a2QQJ0RJ0J0J0J1J0RJ0RQQPONMLK%jklmnnpopopnnnlkk%%KKLLMMLLLKJ%jklnnopqqq
-5161D7rqqqoollk%JJLKMMMNMMNMNMMLMLLKLLLLMNOOOQPPPOOOMMMLLLKKKJKJJJJJJ%%%jjj
-5092A82jj%j%JJKKKKJJ%jlmnpqrj0j0j1j1j1j1j1j0rrqqpooonmmmlmlklkkkklllmmnnnon
-5032g3oonnmnlmlklkllllmnnnoooonommllkj%%JKJLLLMNOPPRRRJ1J0J1J1J0J1J1J1J0J1J1
-4973a7J0RJ0RRQPONLKJ%kkllmllkkjj%jjjklmnopqqrrrqqonmkjJJLMNOOOOPPOPOPPPPPPO
-4906D8NNLL%%kllnooqqqrrj0j1j0j0rrqonmkjJLMNPQQJ0J1J1J1J0J2J0J1RQQONLLJJJj%j
-4849G7jjkkkklkkkkkj%jJ%JJKKKLLLMMNNNONNONNNMMMLLLLMMMNNMNLK%jloprj1j2j2j4j3
-4785A02j4j4j3j2j2j2j1j0qrqponnlljjj%%J%JJJ%%%%jkkklllmllllllllkllkllllmmmmm
-4725a35llkk%%KKLMNNOQPRJ0J0J1J1J2J2J1J2RJ0RPNMKJjlmmnnnnnmkkkj%KKKMMNMMLKJj
-4666B6knnpqrrj1j0j0j1rrrpppnnmmlkjjJJKKLLLLLKKJJJJ%%%j%%%%JJKLLMMNNMNNMMMLK
-4601d7KKJJ%J%%%jjjjlklmmmmnmnnmnmmmlkkj%JLLNOPQRRJ0J0J0RJ0RQRQRQRQQQPPPOONM
-4536A10NMLMMMMMMMLKK%%kllmmnnnnnnnoppqrj0j0j2j2j2j3j2j4j4j4j5j4j4j4j3j3j2j2
-4486a61j1j1rrppnmkkjJJKLLMNNOPQRJ0J2J2J2J4J4J5J6J6J6J6J7J5J6J6J5J4J4J3J1J1J0
-4441A30QQOOMMLJJ%kkmmoooppooonnmlllllkkkkkkkkllllmmmllkj%JJKLKLKJJ%%%kjkkkl
-4373C5lmmnoooooonnlkj%JKKLLLLKK%Jjjjjjjjj%J%KJLKLMLLMLLLKJK%JJ%JKKLLMMMMMML
-4304F1KJ%jkllmmmmmllljj%%JKLKLMLMMLMMMMMLMLLKLKKKKKJJJ%%jkjlkkkjj%JJLKLKKK%
-4235A05jklmnnppppqpqppooolnmmlmmlmnnnopopqqqqqrqqqppooonnnmmlkjjKKMNOPPQRQQ
-4167a42QPPPNNMLKJ%jllnnooonmlk%KLNPRJ0J1J2J3J3J4J4J3J3J2J3J1J2J0J0QPPMLK%kl
-4114I1noqrj0j2j1j3j2j1j2j1j0qpnmljJKLLNNNOOOPPQOQQQQQPPPOOOONONONONNONNNNMM
-4054A65LLKKJJJ%jklmnpqrj1j1j3j4j4j4j4j4j4j3j0j1rqonmlk%%%JJJ%J%%jjjklllmmnn
-3998g9nnnomnlmkkkjj%J%JKKLKLLLLKJ%%kllnmonmnllk%%KKMNNOPPQQQQPQPOPNONONNNNO
-3929A0OOOPQPQRQRRRQRQQPQOPNONMMLJJ%jllmmnmmnmmmmmmnoopqqrj0j0j1j0j0j0rqpmmk
-3866i%KMMPQRJ0RJ0QRPPPNNMLLLJJJjjllmmoppqrrrj0rrrpoommkj%JJLLMMMNNNMLLK%jln
-3799A8oqqj0j2j2j3j2j2j2j0j0qponmlkj%%KLMNOOOPPOPPOOOOONNNMMLLKK%Jj%jkjjkjjj
-3739b4%j%%J%%J%%%%%jjjjjjj%j%JJJKKLKLLLLLKLLMMNPPQRJ0J2J1J3J3J3J3J2J2J0RQON
-3680A95KJjllnnoppqqrrj1j0j1j1j1j1j1j0rrqpononnnmmmlljj%%KKKLLLKLKLKKLKKKKKK
-3620@JKJKKKKKKKJJ%Jjjjjjj%j%%J%J%%jjjkklkljlklkkkkkkkklkmlmmmmmmlllkkklkkll
-3550h8kllkkjj%%%JKJKJJJ%%%jjjjk%jJ%KJLKLLKLKLKLLLMMNNNONOOONONNNONNNNOOOOOP
-3481G7POOOOMMLJ%jlmopqrj0j0j0j1rj0qqooomllkjj%%JKKLLLLLLLJKLKKKKLKKKKJK%J%%
-3417B9%%jjkjklllmmnnooooonnnmllkkjj%JJLLNNPQQRJ0QJ1J0J0RQQOMLJkmnqrj0j1j1j1
-3356Arj0rqomlk%KLMMNONMMLKK%%%%%JKLMNPQRJ0J0J1J1J0J1J0J0J0RQQPPNNMLKJ%kkmno
-3296A66qqrj0j0j1j1j1j0j0rrpqopoopopppqpqoonlkjJLMNQQJ0J1J2J2J4J4J4J4J3J3J3J1
-3246A10J0RQPONMLKJJjjkllnmnonnnnmnmmmmnnnoopppqqqpqoqoponnmmkljkj%j%j%jj%j%
-3179f1j%JJ%KJJJJ%%j%jjj%%JKKLMLMMLLKLKJKJJKJJJ%J%%%J%%JJKKKKMMMMLMKKJ%jklmn
-3110A3opopqqqqpqpqppppopopoonnnmlkj%JJLLLLLLLKKJJJJJ%JJKKMMNNPPQQQPQPQPQQQJ0
-3041aRJ0J1J2J3J2J3J3J4J2J3J2J1J1RQONLJjkloopqqrqqqppnnllj%JKLMNOOOOONMLJJjl
-2984A47lnopqrrj0j0j0j1j0j0j1rj0qqpppnonmnmlllkjJJMNOQRJ0J1J1J0J0QPOMK%jllno
-2929B6oqpprqrqrqpponmlkj%JJLKKLKKJJJKJKLLMOOPQQRRQRRQQPOONMLLKKJJJJ%%J%%%j%
-2860H3jjjklllmnmonoopopopopqppqpppoonnmmlkljkj%j%%j%%%JJKLMNOPQQRRRQQQPNMML
-2791A1J%jkmnnpqqrqqqqpponnmmllkkjjj%%JJJKKLLMMNMMMLLJJ%jkklkkkkj%%JJKKJKJJJ
-2722g9JJJ%J%J%J%jjkklmnoppqqqqppomlk%KLNOPQRJ0J0J1J1J2J1J2J1J2J0J1RQQPONMLK
-2664D1J%jjklmmmnnnonnonmmlkk%%JKLLMMMNNMMMMLKJ%%j%jjJJKLLNMNNMNMLLK%%%klmmn
-2595D8oppqqqqrrrrqqppnmlk%JKLMNONOONONNNNNMOMOOPPQQQQQQPPONMLLJJjjjkkjkkjkk
-2526I8kkklkkljk%%JKKLLMMNMMNMMMMLLJJ%klnnpqrrj0rrqqppooonnnlnmmllllkkjjjj%%
-2458c5j%%jjjjjj%%%JKLLNNOOPOOPNNLLKJjjllmnoonoonmmlkj%%JJJKJJJKJJKKKMNMQQJ0
-2390B6J1J2J2J3J2J2J2J1RQPNLKJjkmnoprrj1j2j3j3j4j4j5j4j2j3j2j1j0rponlkjjJKKM
-2342g6NNPQRRJ1J1J1J2J3J3J3J2J3J2J1J1J0QQONMLJJjkkmlmmnmmmlmllmlmnmoooppqrqr
-2286B0j0rrj0j0rj0rqqqoommkk%%JKLMMNOOOOPONNNLLK%%%klllmnmnmmlkk%%JLLMNNPQQR
-2221a6J0RJ0J0J0RRPONMK%klnprj0j1j3j4j3j4j5j4j3j2j0j0ponkj%LLNOPQQQQQQOOMMLK
-2168b4JJKJLKMMNMONONMMMKKK%%j%kjklllmmnoopqrj0j1j2j3j4j4j4j5j4j4j3j2j1rqpnl
-2112b20j%KMNOQRJ0J0J1J1J1J1J0J0RRPPONNMLKLKJJJJ%J%%J%%JJJJJ%J%%jkllnnnonooo
-2052h2nnmmmkkjj%KKLMOPQRJ0J1J2J2J2J2J1J0J0RPPNMKKJ%%jkkkkklkkkkjjJJKMNOQQRJ0
-1992I8RJ0RQPOMK%jnoqj0j2j3j3j4j3j3j2j1rqonnllkkjkjkjkkkllmnnoqqj0j1j2j3j3j3
-1939a48j3j2j1rroolk%JKLMNOOPQPPQPPPPPPPPQQQRJ0RJ0RRRQPPPOONONNONNOONONONNNM
-1876A21NMMLKKKJ%J%%JJJLLMNNPOPPPPONNLK%%kllmnmmmmlklkkkklklmmmnoooopoppooon
-1808H2nmllj%KLMPPQJ0J0J0J1J0J0J0QQONMK%klnoqrj0j1j1j2j1j2j1j1j0rqqoommlkjjj
-1755A6jjjjjkjlkkklllmmmnmnnmmmlkkkj%J%KJKKJJJ%%%jkjkjjkjjkjkjkjkkjkkkkkkkjk
-1686i5%%JKLNOOQRRRRQQONMLJK%%%%%J%KJLKLMMLMMLKKJjjklmmnnmmmkk%JJLMMMNNNMNML
-1617E5MLKLLLLLNNOOQQRRJ0RJ0RRQQPPPOONONMMMLLK%%jllnppqj0j0j1j2j3j2j4j3j4j3j4
-1560I7j4j4j3j3j3j3j2j0j1j1j0j0rj0qrpponmlkkj%j%%jj%jjj%jjj%jj%%%JJJKKLLLMNM
-1504a02MMLLLJ%%jkllmmnmmnmlmlkkkjjjj%J%KKLLMMNMMLLKKJ%%jj%jj%JJKLMNNOOOPPOP
-1436c8POOOONLNLLKK%%klnnoprrqrqqonlkjJKMNOPPQRQRRQRRRRQPPONLKJjkmnoppqqqqpp
-1367@oonnmmkkjj%%%%jjjllnnopppppomlk%KMOPQRJ0J0J0RRQQONMLLK%%jjlkmkmlllj%%K
-1300a3MMNNOOONNLKK%%jkkkllkljkjjj%%jjjklllkmlllkjjj%JJJKJKLKLLLMMLMMMLMLLLL
-1231D6KKKKJKJKJJKJKJJJ%%%%%%JJJKLLMMMNMMLKJjklopqj0j1j3j3j5j5j4j5j5j3j3j1rq
-1174i0nlj%JKKJJ%jlmnnoonnmkk%JLLNOPPRQJ0J0J0J0J0J1J0J0J0RJ0RQQQQQPPQPOPOONN
-1115A32MLLKJ%%jkklmmmmnmmmllmlllmmmnonpopoppoonmnmlkkj%%KJLKLLLLJKKJ%%%jjjk
-1047@kllmnooppqqrqrqqqqponnmllkkjkjjjjjjj%jJ%JJJKJKJKKJLKLLLMMMMNMNMNNMNMNM
-977g0NMMMLMMLMLMLLLKLKKKKKKKJKKKKJJJ%%J%JKLLMNOOPPPOPPONNMLLJ%jllmmnooooonn
-907E1nmlljj%JJKLMNMOOOOOONNMLJJj%kkkkjkkjjj%%%%JJJJJJ%Jjjkklmmnmnonooppqpqp
-837Anonll%%KLLMMMKLLKJJJJ%JJKLLMMNONNNMMKK%kklmmmnmmlllklklllmmmnnooopononm
-766f1llkj%%%JKKKLKLKLLLMMNNNOPONONMLKJ%klmnooppqopnnmlljjjj%%%%%%%J%J%J%%jj
-696f0jkkllkljk%%JJLLLLMMNMNMNNNMNNMMKLKJJ%J%JJKLMNNOPPPPPOONNMMLLMLMMNONOOO
-626A55NNMLKJ%jllnnnoonmlk%%JKLLKKJ%klmpprj1j1j1j2j1j1j0rqpnlkjJKJMNNOPPQQRQ
-564F8RPQPONMLKK%%%kjlllnnnppqqqqqqppooommnnnmnmllkj%%JKKKKJJJJJJ%JJKJJKJJ%j
-494b1jkllmnmmmkk%KKNNPPQPQPPOOMMKJ%klnoppqj0j0j1j1j1j1j1j1j0j0qrpommlj%%KKK
-434a47MLMMNMNNNNNNNNMMLLLKLLKLLLLLLLLKLJKJJ%J%%%J%j%jjlkmnnnpoppppoonnllkj%
-365a19JJKKLMNOPQRJ0J1J2J2J3J3J3J4J5J5J5J4J5J4J3J3J2J1J0QQOMLK%jkmmonnonmllk
-315A55jjjjjjklmmoopqqqqqqqpponnmlkkj%JJJKKLKLLLLLLMMLMMMMLLLLKKKJKJJJJJJJJJ
-246A06J%jjklmmnnnnnlljjJKLMNNONONOMNMLMKLJJJ%jkllmnonppqrrj1j1j2j3j3j3j4j3j2
-185d6j2j0j0qponmmlllkjjj%%JKKKMLNMONONONNNMLLLKJJJJJ%JJ%JJJJKKKLKMLMMMMKMKK
-118A0J%jkmmopppopnmlk%JKLMMMMMMLLKJJJ%%j%j%jjjkkllnnpqrj0j1j1j2j3j2j1j1j0rp
-57a79omlkJJMMOPPRQRRRQPOOMLLJJj%kklllllkk%%JLMNOQQRRJ0RJ0QQPOONMLLKKJ%%%jjk
10B8lllmmnonoqqrj0j0j1j1j1j0j0rqomlk%JKLLMMNNOOOQQQRRJ0RQQPNML%%jmmnnooonmlk
74e1jJKLMMNOMMMJJjlnpqrj1j1j2j3j3j2j3j1j1j0qpnlk%KLMNOPPQRRJ0J0J0J0J1J0J0J0R
128c8RQQQOOPNNNMMLLLKJJ%%jjjkkkkkjj%%KKLLMNNNNNNNMMLKKJ%jkkllllllkkj%%KKLLMN
199I1NMNMLLKJjjllnoopppppopnonnmnmmmlllljk%%JJJJJJ%J%JKKLNNPQRJ0J0J1J1J1J0J0
263A10J0QPOMKJkkmoopppppppoppopppqpqpoppppppppqrrrrrj0rrrqoonlk%%KLMNOPQQRRR
331a10RRQQPPNOMNMMMMNNNONNONMLKJjjmmnoopqpqqqpqqppponmmk%%KMMOPQQRRRQRQPQOPP
401A4POONNMLKJ%kklmmmnlmkljjj%%%%%%%%j%%jjjllllmnmlkkJJKMNNMNMMLK%jlmnoqqqrq
472d2qqpponomnnooopqrrrrqqpnmk%JLNOPPQQRQQQPPOOONMNLMMLMLMMNMNONNNNNMMMNNNOO
543C1PPQRRJ0RJ0J1J0J0J0RRRQQPPOOONNNNMLLKJjjlmopqrrj0j0j1j0rrqqoommkjjJJKKKK
604A12KJ%jklmnopqrrj0j1j1j1j2j1j2j2j1j2j1j1j0rrrqponmmjjJLMOPRJ0J1J2J2J3J2J3
654c4J2J2J0RRPONLKJ%jkklmmmnnnomnnmllkj%JKLLMNNMOOONOOOONONNNNONNMNMLLKJ%jkm
722A10mooqqqrrrqrqppnonnmmmmmmmmmllkkjj%%JJJKJJJ%J%%j%%j%%%%%JJJJJKKLKLLLLLL
792b6MMMNNMPOPQPQPQOOONMLKJ%jklnnopqqqqqqppnommlkj%JKLMNNNNOMMLK%%kmmnnooooo
863b6nnmlljj%JJJJKJJ%%jjllmnopppqpppnmmjj%JKKLKJKJ%%%j%JJJKMMMOOOPPPPPQPPOOP
934dNNONONONONNNNMNMLMLKKK%%%kklmnnppqqrrrrqrrqqpponmllkjjj%j%J%KJLLNNNPOPPO
1006a8NNMKK%%jjj%%JKMOQRJ0J2J3J3J4J3J3J3J1J1RQONMLKJ%jjklmnnpppqpppnmlkj%JJK
1066A06KKKKKKJ%%jkklmmnnoopopoooonnonnnnmonmnllkj%JKLLMMMLKJjklnppqqqqqponmk
1135i4j%JKLMMMMMNMMMMMLLLLKKKKKKJKJJ%jjjkkkklkllllllkkk%%%KJLKKLKLLMLNNOOOPP
1205A5QPOPNOMNMLLLLKKJKJ%J%j%jjkkkjkkkjkjkkllnnooqqqrqrrrpqonmlj%JKLMNNONONN
1275a9NMMMKJK%%jkklmmlmkk%%JKKLLKLKKKJJJJJJ%%%jjk%jj%JJMNOPRJ0J0J1J1J2J0J1RR
1338A24QPONNLLKJ%%kklmnnoppqqrrrqrpqoonlmkjj%%JJLLLNNOPQQQRJ0RJ0RRRPPOMLK%jl
1405A68lmmnmnnnmnnonopqqrj0j0j2j2j2j3j3j4j3j3j2j1rqonljjJJLKLMMMMNOPPRJ0J0J2
1459a6J2J2J3J3J3J2J2J1RQQNNLLJ%kkkmmmmnmmmlllmlllllmlmmmnoopppqpponlkj%KLLLM
1521b4MLKKJJjjkkklllllllllmmmmnmnnnmnmnlmllkjj%%KKLLNNOOPQPQRQRQQQQPOPONMLLL
1591D3KKKKLLNNNOPOOOONMMMLLKJJ%%jkkjkkklkkkkkkjj%JJKLKLKKJJjklmoopppppponmlk
1661D1%%KKLLMLLKLKKKKKJKKJJJJ%j%kjkklklllllmllmmmnnnnoonqqrj0j1j2j2j3j3j3j2j1
1723a34j1j0qponmlj%%KLLMLMMMKLKJ%%jklllmnmlmkj%JLMNOPQQQPPPNOMMMLLKLJKJ%%jjk
1790h4kkkkkj%%JJKKKKKKJKJKKJLKLMMMONPPPPQOQPPOONNNLMKLKKKKKJJ%%jjjklklllmllm
1860D1llllklkllllmmlnmnmmlmlllmmnnnoppqqrrrj0rrrqponmk%JLMNPPRRJ0J0J1J1J1J1J1
1923g4J0J0RQPONNMLLLJKKJK%%%jjkjkkkllklklmlmmnnnonononnmmlkkj%JJKLMMMNNNMNMM
1991e3MLLKK%%jjlkmlmmlmllkklkkllmlllkk%%KMNOPRRRJ0RRQQONKK%jjmnopppqpoonmllj
2060g9%JKKLLMLMLLMMMNNPPPQPQPPOONMMMMMLMMNMMMMLLLKLKJKJJJJ%J%%jjkllnnoqqrj1j1
2129D9j2j2j3j2j3j3j3j2j3j2j1j1j0rrqpoomlk%JJLMNNOOPOPPPPPOPOPOOOONNNNMMLKJJJ
2186CJ%JJJKKLNMOOOOPOONNMLLKJ%%kklnnoppqqqpqqoopnnnlljjJJKLLMMMMMNMONPOPPOPO
2257E9ONNMLLKJ%%jjkkklllllmlmmmnmnnonmmllj%JKMMNPOPPPPOOONNNNNMMLMKLLLLMMNNO
2327A54NOMMLKJjklmmnnnnononopppqrqj0rrrqpooml%jJ%LKMLLMLKKJ%%klmnoooqppppoon
2395e8mmlkkj%%%J%J%%%j%j%%JKLNOOQRJ0J0J1RJ1J0RRQPNNLKJ%jllnnoopqqqqqqqqqppnn
2460e6kk%KKMNOOPOONNNKMKKKJJJJJ%%%jjjjj%j%j%%%j%%jjjj%jjj%j%%%%%J%%%%%%%%%j%
2530@jkkkllmmmmmmllkjj%JJKLKLLLKLKKJKKKKLKLLKLKKJ%%j%jjj%%JKJKJJ%%jkjlklkkkl
2601gklkkkkjj%jJ%J%J%%jjkllmmmmnmmmmmmmmmmmnnnnmnmmlkkjj%JJJJKKKLLMNNNNNNNNM
2672g7MMLLMLLKLKLKKJKKLKKLLKLKKJKJKKKKMLNMNONOOPPQQQQQQQPPOONMMKKJ%jkkmmmnop
2742A23pqqj0j0j0j0j1j0j1j0j0rrrqqpqoonmllj%%KKLLMMLLLKKJJ%J%%%J%J%j%kklmnnop
2802g7oponommmlkkkkjjjj%JJLLMNPRRJ1J3J3J4J4J4J3J2J1J1RRQOOOMMMKKJJ%%jkjklllm
2862G7lmmmlllkjjjjjjjjjjjj%j%%%%JJJJKKLLMLMLMKKKJ%%%%j%j%%j%jjjkjkjjjj%JJJKL
2932G0LMMNNNNMMMKK%%jjkjkjjjJ%JKJKJ%%klmnqqj0j1j3j3j4j5j3j4j4j2j2j0rqomlkj%J
2990i8KKKLLLLMLLLKKJ%%kmmopqqrrrqpponmmlkjj%JLLNOQRJ1J1J3J4J4J4J4J4J4J3J1J1J1
3048B4J0RRPQOONNMLJJjkmnnppqpponnljj%KKKLLKLKLKKLKKKLKKKKLKKJKKJJJ%Jj%kkkmmo
3117F5pqrj0j2j2j1j3j3j2j1j0qpnlk%KKLMNNNNNMNNMLLKKJjjllmnooopoooonmmlkkj%%JK
3178a07KKKJK%J%%j%j%j%%%%%%%jjjjklklllllkljjj%%%JJJKKKLMMOOPPPQQPPPOONNNNNMM
3247AMMNMLMLLMKLLLKLLLLKLLLKKKK%J%jkkklmmmnnnnnnmnnmllkk%%%%KKLLLMMMMKKJ%jll
3318B7nnopnponmlkj%JKLMLMMLLKJJ%kjmmonpoooommlkj%JKKMNNOOQPQQOQPPPNOMMMKLJJJ
3388F3%%JJJJKLLLMLMLLLLKKJJJJJ%KJKKKLKLKJJ%jkklmmnmnnnnnnnnmmmllkk%jJ%%J%j%k
3458D2jlllmmnmnnmmmllkkjj%JJJJKKKJKJKJ%Jj%kjlkllllkkjj%JJKJKKJKKJKKKKKKKLLLM
3528A4LNMMMNMMLMMLMLLLLKJJjjlkmmnnnnonoononnlmmkk%%JKLLMKMMMMMMNMNMNMLLLJ%jk
3598F0lmoppqrj0rj1j0j1j1j1j1j0rrrqopnmmljj%%KJKKKJJJ%jjkkllmnnopppqpoomlk%KL
3660b16LNNNNNMMMLLLLMLMMNMNNMNMMLLLLKLKLLLLMLNMMNNMNNNMNNNNNMMMNMMLLLLKKKJJJ
3729D2JJJJKJKJKKJKJJJJ%%%jjkkkllllmlmlkkk%%JJKKKKLKKJKKKKLLMNOOPPPPPONNMLKJJ
3799A38%%jkjjkjjkj%jjjjkjkjlkllmmnooppppqppooooomooopooponnmlk%%KMMNOPOPPPPO
3868eNMMMKK%%kkllmlmlmkkj%%KKKMLMMNOOPPPQQQQRRRRJ0J0J0J0RJ0RRRQPONLLK%%kjllm
3934B17lmnmnmmmlmkkkjj%%JJJKKKKJKJ%%jkllmmnoooopppqqqpqqqppoonnnnmnnmonpoppp
4003d7ppppppooomnlkj%JKMNOPPQPQPPONNMLKKKKJKJKLLLMLMMMLKKJjklmnopqrqrqqqpoon
4073i0mmkk%%KKLMNNNOOOPOPOPPOOOMNMLMLKLKKLKLLMMMMONPPPQQQPPOMMLJ%kllnoppqqqr
4143H1qqpqqppppopnonnnmmllkjj%JJJKKKKLKLLKKLKKKJKJJJJJ%JJKKKLMMNNOOOPOOOMLLJ
4213H3%kkmnnoppqqqrqpppomlk%JKMMNOONOOOOONNNLMKK%%jllnoppqqrrj0j1j1j2j2j3j3j4
4276a05j4j4j4j4j3j3j2j1j0qpnmjJKMNPQRJ0J0J1J1J1J2J2J3J3J3J3J4J3J4J5J4J4J5J6J5
4317E0J6J5J4J5J3J2J1RQNML%jmmopqrj0rj0rrrqponmkj%KLMMOOOOOOMMLJ%jllnopqpqqqp
4378C7oonnmmmlmnnnoooppopponnmllj%%JKKKLKKKJJJJ%%%j%j%%JJLKMMNNNNONNNNNMMMKM
4448DLMMMMONPPPPQQPQQPQPOONMLLKJ%%%%%j%%%J%%%%j%kkklmmmnnnnononoononnmmllkk%
4519C8j%%%%j%kkllnnpppqrrrqqppoonnmnmnmmmllkk%JKLNOOQPRQQPPPONMLLKJJ%Jj%%jj%
4589b5jj%%JJJLLMMNMMMLKK%%kkllllllkkjj%JJJJ%%%jjjjkjjjjjjjjklklkkkkjjjj%kjkk
4659e3lkllklkkjj%%jJ%%%%%%%%%%%%JJJJJJJJJ%%j%jjjj%JJKKLMMMMMMLLLKJJJ%jjjjjkj
4729c2j%jjjjkkklklkkjj%JKLMNOPQRRQRQQONMK%jllnonoooomnmnmmmmmnmnnmnmllkjj%JJ
4799g8KKJKKKKKJKJJJJJJ%JJJJJJKJKKKKLLMNOOPPQQRRQRPPPNONMMMLMLKLKKKJKJ%Jj%jjk
4869A25jj%%JKKLMMMNMLMKLJK%%jklmmoopqqrj0j0j1j2j1j2j2j1j1rrqqonmljj%JKLMMNNN
4929a6NNNKMKKJ%jjkklllmmmlmlmllklkkjk%j%JJJKKLLLKLKKJJKJJJJKJJJJJ%%J%JKKLKMN
4999A0NONNNMMKJJjkklmmmnnnnonooonoonmnllkj%%%JJJ%%%jkkllklkjjJJKKLLLLLKKKKKK
5069d5LMMMOOOOOOOONNLLLJ%%jkllmnnnonpppqpqpppooonnmllkkjjjjjjjkkkkllllllllkk
5139a51jkj%%JJJKLLMLMNMMNMMMNMMMMMLLLJK%%jkklllmlmkljjjJ%JKJKKLKLMLMMMMMMMMN
5208c8MMNNNNNMMMLLLKJJJ%j%jkkklllmlmmmlmlllkkkj%%JJJJJJJKJJKKKKKLMLMLNMNMMLK
5278B7JJ%jklkmlmmmlmmlmkljjjJJLLMNNNPOOOOMMMLKKJKJ%J%J%J%J%JJ%%jjkkllmnnooop
5348A2poppopoooooononmmmkjjKLMOPQJ0J0J1J1J1J1QRPOMKJjklnnooomonmmkkkjjjjjjjk
5412c7kkkkllllllllmllmllllkkkjj%JJJKKKLLMMOOOQQRRRJ0RRQQPPNMLKJJJJJJLLNNNOOO
5481I8ONNMMLKJJ%kkllmnnnnnnnnnmnmmllkj%%JJKKLLKLKLJJJ%%jkkllmmmnmmmllkkjkjkk
5551A1kmmmnopppppopoonnmllkkjjj%jjjkkllnnnoonnmlj%KLNOPQJ0RJ0RRQPONLKJ%jkjkk
5619e7j%JKKNNOQQRRRRJ0RRQQQPOOOMNMLLLLKKJJ%%jllmooppqrqqpponllj%JLLNOOQPQPPP
5688H9NMMKJ%jklllmmnooopqqqrrrqrrqqqqppppoponnllj%JLNNPRRJ0J0J1J1J1RRQNOMKKK
5753B1%J%%j%%%j%jjjjjkjkjjkjjkk%kkjkj%JJKKKMNMNNNMMMKKJjjlmmonppoopoonnmllkj
5823d7jjjjkjlkllmmnmnnonpooopnommlkjJJKLLMMMNMLMLKKKKKJJ%%%jjjkllmnnoopooonm
5893a78mljj%KKMMMONONOONOOONNOMNMMLLLKLLLMLLMKKKJ%%jjj%%%JKKKKJKJJ%J%%J%%%%j
5962b8jkkllmmmmnmlmkkj%JKLLNOOPPQPPPPMNMLLKLKJJJjjkllnmnnmnlljjJJKLLLKKJ%%j%
6032@lkllmllllkkj%%KKLMMNNNMNNLMKKK%Jj%jjkjkkkjkkjjkjkjjlllllllljk%%JJKKLKLL
6103a0MLLLMLLLKKJ%%%jjjjj%jj%%jjjjklklkmlklkkjj%j%%%j%%J%JJKKKLLMLMMMMMMKLJK
6173C2%Jj%jjjjjjjjkjkkkmmmnnoooonmllj%%KLMMNNONONMMLLJJ%jjjkjj%%JKJLKKKKJJ%%
6243B4jjkkklkklkkk%kjjj%j%j%j%kjkjlkkkkj%jJJKKLLLLLLKKKKJKJ%J%jjjklklmmlmlkj
6313b4j%JJKKKKKKJJJJ%%JJJJKJKKLKKLKKKKLKKKKKJJ%j%kjkklkklkkkkjjkjjjjkj%kjkkj
6383hkjjjj%%%%JJ%J%J%%J%%%JJ%JKJJJ%J%%%%%%%%%%J%JJ%JJJJ%J%j%jkkkklmlmllljjjJ
6454b7JKLLLKLKKKJJ%J%J%KJKKLKLLKKKKJJ%jjjkklkllkllkklkkjk%j%J%JJJKJJKJJJ%J%J
6524B%%%%%JJJJJJJJ%JJ%J%JJJJJJ%%jkllmmlnmmllkjj%JJKKJKJJ%J%%%%%%%%J%JJJJJJKJ
6595bKJLKLKLKJJJj%kjklkklkjkkkkkkjkjjj%JJJKKKKKKKJ%%%%jlklllkljk%%JKKLLLMLKL
6666CKKKJJ%%%%%%%%%j%%j%%%j%J%%%%J%%J%%%%%jjjjkkjk%jj%%JJJJJKJKJKJKKKKKJJ%%j
6737B3jkllllmlklklkjkj%%%%JJJKKJKKKJJJK%J%jjkjjkjjjj%%%%%%jjjjjjjj%%JJLKMMLM
6807GNMLLKJ%kkkmmmnlmmlkkjj%JKKKLKKKK%J%%%%j%%%%j%jjkjkkkkjjjjJJJKLMLLNMMLMK
6878B2JJ%jklllmmmkllkkjjj%%%%%%%JJJJJJJKJKJKJJKKKKLKLKLKKKJ%%jkkklkllkkkjjj%
6948C%j%k%lllmlmmkkj%JKKMMMMMLKKKK%%%jkkkjjkkj%jJ%JKJLJLKLKKJJ%jkkkllklllkkj
7019a4j%%%%J%JKJKJKKKJJJJJJJJJ%J%J%j%jkkkkjlkkkj%%JJKLMKMMLLLKJJ%%%jjjjjjjjj
7089A4jjjkkjkkkjjjjjjjkkklklllkj%JKLMMOONOONMMLK%%jkmlmnmnlmllkj%JJJLKKJK%J%
7159A%%%j%%jjjkkkkkjjj%KJLLLMLLMLKKKJ%%jkkkklkllllllmlklkkjjj%%%JJJKKKKLLLML
7230dLLLKLKJKJJJ%%%%%jj%jjjjkjjkkjkjjkjkkkklkkkkjj%%%JJKKLLLMLLMMNMNMNMMLLLJ
7301D9J%jjjlklmmmmnnmnmmlmlklkjkkkkjkjj%JKKLMNONOMOMNLLLJKJ%%%jjkklllmmnlnnn
7371a5nmmmkkj%%KKLLMLMLLLKKJJJ%JJJJJ%JJ%%jjjjjj%j%JJJ%JJ%%%jjkjjjkjkjjjjjjjj
7441a5%jjjjj%j%JJKLMLNLMNLLKJ%jjkkkkkj%%%J%JJ%%%j%jjj%%%%%JJJJJJKJKJJ%%%jjkk
7511A2kjkkkjjj%%%%%JJJJJ%J%%%jkjkjlkklkkkjkjk%%%JKKLLLLLKJ%%jjkklkkkjjj%%J%J
7581a6JJJJKKKKLKKLLKLKJJJJ%%%j%jjjkjkkkjkkjj%%%JJJJKKJJJ%%%jjjkkkkkklkkkj%%J
7651a3JKKLLKLLLLKKKJ%%jjkkllmlllllkkkj%%JKKKLLLKKKJ%%kkklmmlmllkjj%JJLLLLMLL
7721fLKJ%%%%j%%%J%KKKLKLJK%%jjkjkj%%%JKKKKKJK%Jj%kjklkklklkjjjj%JJJ%JK%Jj%kj
7792@kllklkkjj%J%KJKJKKKKKKJKKKKKKKJKKKJKKJJ%%jklmmnooopppoonmlkj%KKMNNPOPOP
7863eOOOOONNMLLKJ%%kklmnmnonnmmmmlmlkkkjj%JJJKKKKKKKKJKKJJJ%JJ%JJJJJJJ%J%%j%
7934Ij%j%%%%J%%%%%jjjjkkjkkkjj%j%J%%J%J%%%jjjjjkjjj%%%KJLLLMLMMMLKJ%%kkklklk
8005Dkk%%j%%%J%%J%JJ%%%%jjj%jkjjj%%%JJJKJKL
8043E
##END=	

##TITLE=	7tm128B c
##JCAMPDX=	6.0	$$ NMR Plug-in 1.2 of MestReNova 5.3.0-4399
##BLOCKID=	3
##DATATYPE=	NMRPEAKTABLE
##DATACLASS=	PEAKTABLE
##.OBSERVEFREQUENCY=	75.451019287109375
##.OBSERVENUCLEUS=	^13C
##NPOINTS=	25
##FIRSTX=	15.204872771263403308
##LASTX=	205.92775917612502212
##XFACTOR=	1
##YFACTOR=	1
##FIRSTY=	21437.67578125
##XUNITS=	PPM
##YUNITS=	ARBITRARY UNITS
##PEAKTABLE=	(XY..XY)
15.204872771263403308, 21437.67578125
16.43056828149328652, 22542.103515625
18.114632415696341639, 21875.953125
32.449911894904126086, 21578.642578125
35.490020316631920139, 22211.12890625
38.153577135784772167, 25935.85546875
41.958188057672415994, 21911.0625
43.487450917538147621, 23215.548828125
51.459032410216813958, 26398.974609375
51.908569726590499727, 19927.0859375
53.781094971984082065, 24517.98828125
61.988150239596535584, 12452.654296875
64.303916413091315007, 24479.78515625
70.956645079614034444, 23095.69140625
71.932364699127091967, 24375.423828125
77.000033055558660067, 248154.40625
78.370548841611821445, 25792.1328125
95.119241713076419842, 21991.123046875
108.31628852250659634, 22500.544921875
125.27529666793009255, 12288.9140625
139.37803758735077508, 23581.173828125
143.72567031508935997, 25140.626953125
171.141316352237709, 13669.486328125
171.71819655888194234, 14801.4931640625
205.92775917612502212, 14025.5888671875
##END=	

##END=	
