# Supplementary material for: Studies toward bivalent κ opioids derived from salvinorin A: heteromethylation of the furan ring reduces affinity
Source: Beilstein J Org Chem. 2013 Dec 20;9:2916–24. doi: 10.3762/bjoc.9.328 (PMC3896271; doi:10.3762/bjoc.9.328)
Supplement: File 4 — Structure factors for 2. [file Beilstein_J_Org_Chem-09-2916-s004.hkl]

# 
# h,k,l, Fc-squared, Fo-squared, sigma(Fo-squared) and status flag 
# 
data_bmc08002 
_shelx_title ' (2S,4R,5R,8R,9R,10S,12S)-C26H35NO8 . 0.25C2H6O, P2(1) (No. 4), Z=2' 
_shelx_refln_list_code          4 
_shelx_F_calc_maximum       95.46 
_exptl_crystal_F_000       537.00 
_reflns_d_resolution_high  0.7108 
 
_chemical_name_systematic
;
(2<i>S</i>,4a<i>R</i>,6a<i>R</i>,7<i>R</i>,9<i>S</i>,10a<i>S</i>,10b<i>R</i>)-
Methyl 9-Acetoxy-2-[2-(dimethylaminomethyl)-3-furyl]-6a,10b-dimethyl-
4,10-dioxo-2,4a,5,6,7,8,9,10a-octahydro-1<i>H</i>-benzo[<i>f</i>]isochromene-
7-carboxylate
;
_chemical_name_common             '16-(Dimethylaminomethyl)salvinorin A'
_chemical_formula_iupac           'C26 H35 N O8 . 0.25(C2 H6 O)'
_chemical_formula_moiety          'C26 H35 N O8, 0.25(C2 H6 O)'
_chemical_formula_structural      '(C26 H35 N O8) 0.25(C2 H6 O)'
_chemical_formula_analytical      ?
_chemical_formula_sum             'C26.50 H36.50 N O8.25'
_chemical_formula_weight          501.07
_chemical_melting_point           ?
_chemical_compound_source         'chemical synthesis'

loop_ 
 _symmetry_equiv_pos_as_xyz 
 'x, y, z' 
 '-x, y+1/2, -z' 
 
_cell_length_a    10.9397 
_cell_length_b    10.1557 
_cell_length_c    12.7466 
_cell_angle_alpha  90.000 
_cell_angle_beta  109.839 
_cell_angle_gamma  90.000 
 
_shelx_F_squared_multiplier     1.000 
 
loop_ 
 _refln_index_h 
 _refln_index_k 
 _refln_index_l 
 _refln_F_squared_calc 
 _refln_F_squared_meas 
 _refln_F_squared_sigma 
 _refln_observed_status 
   0 -14   0       10.12       13.38      3.43 o 
   1 -14   0        2.45        3.55      1.29 o 
   2 -14   0        6.65        7.30      1.52 o 
   1 -13   0        4.95        5.21      1.07 o 
   2 -13   0        1.44        1.62      1.59 o 
   3 -13   0        4.84        2.56      1.46 o 
   4 -13   0        5.13        5.47      2.23 o 
   5 -13   0        8.52       12.55      2.06 o 
   6 -13   0        0.47        0.93      1.58 o 
   0 -12   0        0.94        0.58      1.14 o 
   1 -12   0        4.13        5.53      1.10 o 
   2 -12   0        0.17        0.80      1.19 o 
   3 -12   0        5.24        3.73      1.43 o 
   4 -12   0        0.36        1.27      1.30 o 
   5 -12   0        0.70        0.97      1.42 o 
   6 -12   0        2.78        3.35      1.99 o 
   7 -12   0        9.08       11.70      2.07 o 
   1 -11   0        4.03        2.45      0.88 o 
   2 -11   0        2.54        0.51      0.83 o 
   3 -11   0        3.68        4.40      2.04 o 
   4 -11   0        1.13       -1.52      1.52 o 
   5 -11   0        4.99        2.77      1.42 o 
   6 -11   0        8.58        9.43      2.62 o 
   7 -11   0        2.67        4.15      1.53 o 
   8 -11   0       28.48       31.34      2.70 o 
   9 -11   0       35.24       34.88      5.71 o 
   0 -10   0      305.11      296.62      8.37 o 
   1 -10   0       21.50       14.61      1.92 o 
   2 -10   0       36.28       33.51      2.14 o 
   3 -10   0       12.25       10.49      1.14 o 
   4 -10   0        0.17        0.55      1.25 o 
   5 -10   0       11.24       10.60      1.62 o 
   6 -10   0        5.07        8.42      1.60 o 
   7 -10   0       13.95       15.67      1.95 o 
   8 -10   0       13.73       14.39      2.37 o 
   9 -10   0       10.50       10.22      1.93 o 
  10 -10   0        7.86        5.43      1.78 o 
   1  -9   0       25.52       26.85      1.44 o 
   2  -9   0       94.71       95.92      2.51 o 
   3  -9   0       11.62       10.45      1.05 o 
   4  -9   0        8.25        9.63      1.44 o 
   5  -9   0       69.01       65.80      3.05 o 
   6  -9   0       13.09       13.85      1.81 o 
   7  -9   0        5.90        3.71      1.31 o 
   8  -9   0        6.68        4.88      1.43 o 
   9  -9   0        6.74        5.29      2.17 o 
  10  -9   0        3.46        1.29      2.79 o 
  11  -9   0        6.17        5.67      1.61 o 
   0  -8   0      346.11      351.09      8.54 o 
   1  -8   0       73.23       75.20      2.06 o 
   2  -8   0       29.26       31.84      2.18 o 
   3  -8   0        8.47        7.26      0.84 o 
   4  -8   0      106.55       94.79      2.39 o 
   5  -8   0      204.48      202.67      4.96 o 
   6  -8   0       18.39       19.91      2.47 o 
   7  -8   0       19.39       15.24      3.34 o 
   8  -8   0        0.94        0.43      1.09 o 
   9  -8   0       12.43       17.88      5.12 o 
  10  -8   0        3.19        2.70      1.16 o 
  11  -8   0        2.22        0.55      1.15 o 
   1  -7   0        3.05        1.28      0.58 o 
   2  -7   0       28.01       26.86      1.27 o 
   3  -7   0       27.34       27.77      1.49 o 
   4  -7   0       72.01       77.35      2.57 o 
   5  -7   0       88.92       85.79      2.96 o 
   6  -7   0       48.81       44.50      4.18 o 
   7  -7   0       84.35       73.20      2.97 o 
   8  -7   0        0.90        1.64      1.34 o 
   9  -7   0       16.90       18.78      1.88 o 
  10  -7   0        6.64        3.27      1.41 o 
  11  -7   0       21.79       24.98      1.88 o 
  12  -7   0        9.55        8.99      1.62 o 
   0  -6   0      650.73      708.69     13.88 o 
   1  -6   0      212.47      256.35      4.37 o 
   2  -6   0       42.41       52.04      1.51 o 
   3  -6   0      362.14      389.68      5.02 o 
   4  -6   0       82.89       75.11      1.81 o 
   5  -6   0      163.70      165.17      3.96 o 
   6  -6   0       32.70       40.31      2.09 o 
   7  -6   0        1.14        0.13      0.90 o 
   8  -6   0        9.78       10.29      1.40 o 
   9  -6   0       16.13       15.17      1.36 o 
  10  -6   0        5.25        6.53      1.46 o 
  11  -6   0        1.49        2.18      1.08 o 
  12  -6   0       22.41       22.24      2.75 o 
  13  -6   0       15.81        9.70      2.07 o 
   1  -5   0      183.66      145.50      2.87 o 
   2  -5   0      771.59      771.90      7.03 o 
   3  -5   0      496.16      477.70      5.69 o 
   4  -5   0      157.90      181.89      2.82 o 
   5  -5   0      188.91      169.91      3.12 o 
   6  -5   0       53.22       55.41      2.25 o 
   7  -5   0      138.60      145.22      3.81 o 
   8  -5   0       84.22       66.98      5.32 o 
   9  -5   0       10.07       11.39      1.21 o 
  10  -5   0        2.40        2.72      0.96 o 
  11  -5   0        2.45        0.41      0.94 o 
  12  -5   0       18.39       20.16      2.21 o 
  13  -5   0        9.10        8.18      3.03 o 
   0  -4   0      251.13      323.95      6.78 o 
   1  -4   0      433.47      441.45      5.07 o 
   2  -4   0      249.18      291.05      5.86 o 
   3  -4   0     2646.60     2731.78     26.26 o 
   4  -4   0      461.80      523.79      5.92 o 
   5  -4   0       51.64       54.19      1.99 o 
   6  -4   0       26.86       30.32      1.69 o 
   7  -4   0       47.24       47.67      2.15 o 
   8  -4   0       17.40       14.75      1.17 o 
   9  -4   0       47.31       48.24      1.90 o 
  10  -4   0        4.28        2.67      1.00 o 
  11  -4   0        7.66       12.18      1.73 o 
  12  -4   0       24.23       27.28      2.56 o 
  13  -4   0       59.58       73.91      5.62 o 
   1  -3   0     2509.26     2515.53     20.65 o 
   2  -3   0     3019.25     3330.53     27.28 o 
   3  -3   0     1256.02     1033.77     10.43 o 
   4  -3   0       64.40       49.76      1.53 o 
   5  -3   0      412.41      433.16      5.00 o 
   6  -3   0       45.07       46.42      1.85 o 
   7  -3   0      145.17      138.53      2.78 o 
   8  -3   0       54.30       55.25      1.87 o 
   9  -3   0       29.77       30.49      1.56 o 
  10  -3   0       13.50       13.73      1.24 o 
  11  -3   0       11.92       11.07      1.81 o 
  12  -3   0        7.97        9.47      1.74 o 
  13  -3   0       11.33       14.54      3.11 o 
  14  -3   0       20.10       25.38      3.97 o 
   0  -2   0     3016.71     3163.53     52.55 o 
   1  -2   0     2579.45     2558.87     21.29 o 
   2  -2   0     1696.52     2107.77     20.06 o 
   3  -2   0      533.67      482.51      5.12 o 
   4  -2   0        8.42        7.05      0.71 o 
   5  -2   0      517.02      565.50      6.75 o 
   6  -2   0      182.26      164.05      2.87 o 
   7  -2   0       47.79       67.93      1.83 o 
   8  -2   0       22.39       23.02      1.40 o 
   9  -2   0      156.38      156.01      3.24 o 
  10  -2   0       63.52       53.15      4.98 o 
  11  -2   0       25.54       26.39      2.18 o 
  12  -2   0       26.62       28.05      3.52 o 
  13  -2   0        2.04       -0.35      2.09 o 
  14  -2   0        0.37        1.47      2.39 o 
   1  -1   0     2824.97     2804.09     34.22 o 
   2  -1   0     3998.29     4369.13     52.43 o 
   3  -1   0      893.27      987.62     11.94 o 
   4  -1   0       61.38      106.51      1.81 o 
   5  -1   0     1271.24     1296.60     19.56 o 
   6  -1   0      113.15       90.24      1.85 o 
   7  -1   0      348.99      357.73      3.99 o 
   8  -1   0       45.95       45.31      1.58 o 
   9  -1   0       88.17       94.91      5.53 o 
  10  -1   0      204.28      198.23      7.89 o 
  11  -1   0       20.42       21.49      2.02 o 
  12  -1   0       11.21        9.12      2.68 o 
  13  -1   0        9.78       12.35      3.03 o 
  14  -1   0        6.57        9.75      3.13 o 
   1   0   0     3534.52     3105.54     52.51 o 
   2   0   0     2094.38     2091.87     63.43 o 
   3   0   0      346.71      465.28      8.29 o 
   4   0   0      393.39      399.81      4.52 o 
   5   0   0        3.64       11.21      0.67 o 
   6   0   0       82.69      112.24      2.07 o 
   7   0   0        0.32        0.95      0.40 o 
   8   0   0      161.54      149.81      2.95 o 
   9   0   0       15.25       15.19      1.55 o 
  10   0   0       44.93       49.08      5.94 o 
  11   0   0        2.49        0.67      1.67 o 
  12   0   0        9.94       13.80      2.92 o 
  13   0   0       10.69       11.72      3.02 o 
  14   0   0        0.84        1.03      2.28 o 
   1   1   0     2822.38     2815.29     33.77 o 
   2   1   0     3990.87     4344.70     74.18 o 
   3   1   0      892.78      986.59     13.61 o 
   4   1   0       61.38      108.28      2.12 o 
   5   1   0     1271.18     1307.93     13.12 o 
   6   1   0      113.36       88.16      1.88 o 
   7   1   0      349.17      351.68      7.18 o 
   8   1   0       45.75       43.26      1.53 o 
   9   1   0       88.23       95.31      2.40 o 
  10   1   0      204.52      189.70      7.36 o 
  11   1   0       20.42       22.77      3.04 o 
  12   1   0       11.24       10.93      2.81 o 
  13   1   0        9.76        6.59      2.72 o 
  14   1   0        6.58       10.89      3.24 o 
   0   2   0     3020.22     3186.44     37.00 o 
   1   2   0     2578.80     2553.44     29.42 o 
   2   2   0     1696.76     2089.00     24.48 o 
   3   2   0      533.87      473.93      4.55 o 
   4   2   0        8.52        8.01      0.52 o 
   5   2   0      517.54      562.68      6.43 o 
   6   2   0      181.92      164.52      2.75 o 
   7   2   0       47.61       68.10      3.64 o 
   8   2   0       22.34       21.39      1.17 o 
   9   2   0      156.61      156.23      3.17 o 
  10   2   0       63.48       54.95      2.47 o 
  11   2   0       25.56       25.09      3.19 o 
  12   2   0       26.52       30.57      3.70 o 
  13   2   0        2.04        4.36      1.91 o 
  14   2   0        0.36       -1.98      1.98 o 
   1   3   0     2510.26     2509.56     18.47 o 
   2   3   0     3017.40     3323.27     27.13 o 
   3   3   0     1255.90     1042.33      9.18 o 
   4   3   0       64.01       46.70      1.13 o 
   5   3   0      413.31      433.29      4.63 o 
   6   3   0       45.05       49.98      1.52 o 
   7   3   0      144.94      144.23      2.77 o 
   8   3   0       54.22       52.87      1.87 o 
   9   3   0       29.74       29.82      2.57 o 
  10   3   0       13.54       12.99      2.30 o 
  11   3   0       11.95       13.31      2.61 o 
  12   3   0        7.94       10.78      2.79 o 
  13   3   0       11.29       13.06      2.18 o 
  14   3   0       20.18       25.62      3.99 o 
   0   4   0      251.07      328.25      3.93 o 
   1   4   0      433.37      447.59      3.98 o 
   2   4   0      249.50      290.10      3.90 o 
   3   4   0     2646.66     2761.15     22.91 o 
   4   4   0      462.06      518.07      5.36 o 
   5   4   0       51.53       53.62      1.53 o 
   6   4   0       26.88       31.79      1.12 o 
   7   4   0       47.22       48.75      1.68 o 
   8   4   0       17.45       14.65      1.11 o 
   9   4   0       47.39       45.14      3.88 o 
  10   4   0        4.27        4.36      1.25 o 
  11   4   0        7.68        9.95      2.48 o 
  12   4   0       24.22       24.20      2.46 o 
  13   4   0       59.54       66.75      5.60 o 
   1   5   0      183.82      145.47      1.90 o 
   2   5   0      772.01      764.04      6.55 o 
   3   5   0      496.30      483.02      5.31 o 
   4   5   0      157.79      178.69      2.65 o 
   5   5   0      189.05      164.69      2.61 o 
   6   5   0       53.14       51.57      1.69 o 
   7   5   0      138.54      142.07      2.91 o 
   8   5   0       84.34       67.27      2.11 o 
   9   5   0       10.03        8.60      1.43 o 
  10   5   0        2.38        4.22      2.07 o 
  11   5   0        2.43        1.93      1.37 o 
  12   5   0       18.38       17.36      5.22 o 
  13   5   0        9.09       12.60      3.27 o 
   0   6   0      650.10      728.43      8.08 o 
   1   6   0      212.47      251.20      3.20 o 
   2   6   0       42.29       50.56      1.50 o 
   3   6   0      362.19      383.21      4.03 o 
   4   6   0       83.00       75.76      1.56 o 
   5   6   0      163.76      164.05      2.60 o 
   6   6   0       32.74       37.13      1.23 o 
   7   6   0        1.12        1.15      0.65 o 
   8   6   0        9.79        6.76      1.11 o 
   9   6   0       15.98       18.54      1.50 o 
  10   6   0        5.25        6.37      1.54 o 
  11   6   0        1.49        0.39      1.31 o 
  12   6   0       22.49       14.10      3.28 o 
  13   6   0       15.84       14.61      3.43 o 
   1   7   0        3.00        1.62      0.49 o 
   2   7   0       28.09       23.25      1.13 o 
   3   7   0       27.40       28.61      1.35 o 
   4   7   0       72.22       76.56      1.67 o 
   5   7   0       88.74       83.06      1.81 o 
   6   7   0       48.86       41.76      1.40 o 
   7   7   0       84.32       76.01      2.07 o 
   8   7   0        0.89       -0.56      0.97 o 
   9   7   0       16.90       16.96      1.91 o 
  10   7   0        6.62        6.31      1.59 o 
  11   7   0       21.80       25.03      3.66 o 
  12   7   0        9.56        9.30      2.95 o 
   0   8   0      345.89      343.17      5.15 o 
   1   8   0       73.19       71.06      1.75 o 
   2   8   0       29.22       33.98      1.66 o 
   3   8   0        8.52        8.08      0.81 o 
   4   8   0      106.59       96.90      2.22 o 
   5   8   0      203.99      200.57      3.37 o 
   6   8   0       18.44       21.31      1.27 o 
   7   8   0       19.38       16.63      1.21 o 
   8   8   0        0.95       -0.26      0.83 o 
   9   8   0       12.44       14.30      1.92 o 
  10   8   0        3.18        4.74      1.86 o 
  11   8   0        2.22        1.71      2.20 o 
   1   9   0       25.64       27.61      1.47 o 
   2   9   0       94.79       95.25      3.36 o 
   3   9   0       11.65       12.15      0.99 o 
   4   9   0        8.27        9.72      0.96 o 
   5   9   0       68.90       69.14      2.03 o 
   6   9   0       13.04       11.35      1.10 o 
   7   9   0        5.92        6.12      1.19 o 
   8   9   0        6.67        7.85      1.35 o 
   9   9   0        6.75        5.45      1.67 o 
  10   9   0        3.45        2.29      2.26 o 
  11   9   0        6.17        3.16      2.52 o 
   0  10   0      305.07      285.40      8.83 o 
   1  10   0       21.50       18.69      1.51 o 
   2  10   0       36.16       29.45      1.72 o 
   3  10   0       12.28       11.35      1.05 o 
   4  10   0        0.17        0.16      0.67 o 
   5  10   0       11.30       11.16      1.10 o 
   6  10   0        5.03        7.77      1.07 o 
   7  10   0       13.97       15.67      1.63 o 
   8  10   0       13.77       15.65      1.70 o 
   9  10   0       10.49       15.32      3.26 o 
  10  10   0        7.85       11.64      3.19 o 
   1  11   0        4.03        3.82      1.45 o 
   2  11   0        2.54        2.71      1.05 o 
   3  11   0        3.68        5.53      1.13 o 
   4  11   0        1.12        1.06      0.89 o 
   5  11   0        4.98        3.91      0.99 o 
   6  11   0        8.58        8.51      1.39 o 
   7  11   0        2.65        3.66      1.21 o 
   8  11   0       28.41       36.29      4.28 o 
   9  11   0       35.23       39.32      3.10 o 
   0  12   0        0.94        1.36      1.72 o 
   1  12   0        4.11        3.52      1.37 o 
   2  12   0        0.16        0.90      0.97 o 
   3  12   0        5.21        5.82      1.26 o 
   4  12   0        0.36        1.18      1.02 o 
   5  12   0        0.71        0.53      1.01 o 
   6  12   0        2.80        2.70      1.51 o 
   7  12   0        9.10       11.22      3.79 o 
   1  13   0        4.94        4.81      2.45 o 
   2  13   0        1.42        2.26      1.44 o 
   3  13   0        4.84        4.67      1.32 o 
   4  13   0        5.13        5.17      1.38 o 
   5  13   0        8.53        9.73      2.02 o 
   6  13   0        0.47        1.33      1.63 o 
   0  14   0       10.10       12.44      2.84 o 
   1  14   0        2.45        1.85      2.64 o 
   2  14   0        6.64        6.78      1.79 o 
  -3 -14   1        4.55        4.99      2.01 o 
  -2 -14   1        0.36        0.79      1.14 o 
  -1 -14   1        4.54        4.95      2.55 o 
   0 -14   1        1.67        0.50      0.98 o 
   1 -14   1        0.36        0.31      1.14 o 
   2 -14   1        3.71        2.45      1.91 o 
  -6 -13   1        4.95        3.83      1.78 o 
  -5 -13   1        5.05        5.69      2.53 o 
  -4 -13   1        5.66        8.03      1.82 o 
  -3 -13   1        4.00        3.21      3.65 o 
  -2 -13   1        9.10        9.63      1.77 o 
  -1 -13   1       12.41       11.63      1.27 o 
   0 -13   1        0.76        1.45      0.88 o 
   1 -13   1        5.96        5.03      1.20 o 
   2 -13   1        0.70        1.26      1.33 o 
   3 -13   1        5.53        4.73      1.56 o 
   4 -13   1        1.53        0.26      1.35 o 
   5 -13   1        0.95        0.31      1.35 o 
  -8 -12   1       21.91       22.09      2.57 o 
  -7 -12   1        2.64        1.35      2.09 o 
  -6 -12   1        1.17        2.11      1.41 o 
  -5 -12   1        0.51        1.06      1.28 o 
  -4 -12   1        2.83        4.82      1.50 o 
  -3 -12   1       14.52       15.36      1.94 o 
  -2 -12   1        8.92       10.86      1.69 o 
  -1 -12   1        9.95        6.84      1.01 o 
   0 -12   1        4.23        3.89      0.92 o 
   1 -12   1        7.35        6.13      1.14 o 
   2 -12   1        2.02        2.64      1.31 o 
   3 -12   1        6.21        7.14      1.58 o 
   4 -12   1       10.52       12.56      4.24 o 
   5 -12   1        2.19        0.81      2.23 o 
   6 -12   1        3.86        4.07      1.69 o 
   7 -12   1        0.14        0.81      1.42 o 
  -9 -11   1        7.19        8.78      2.42 o 
  -8 -11   1        7.58        9.83      1.85 o 
  -7 -11   1       15.36       17.82      3.68 o 
  -6 -11   1        4.45        2.06      1.31 o 
  -5 -11   1        1.44        1.86      1.23 o 
  -4 -11   1        8.45        6.10      1.45 o 
  -3 -11   1        0.87        0.55      1.07 o 
  -2 -11   1       11.83       10.86      1.22 o 
  -1 -11   1        2.34        2.86      0.91 o 
   0 -11   1        1.15        0.63      0.78 o 
   1 -11   1        7.23        6.51      1.07 o 
   2 -11   1        7.14        5.11      1.25 o 
   3 -11   1        9.66        8.81      2.09 o 
   4 -11   1       46.13       50.28      7.65 o 
   5 -11   1       12.45       13.34      1.87 o 
   6 -11   1        4.11        6.13      1.67 o 
   7 -11   1        0.54       -1.55      2.05 o 
   8 -11   1       19.72       19.77      2.38 o 
 -10 -10   1        8.02       10.28      2.00 o 
  -9 -10   1        1.66        1.79      1.41 o 
  -8 -10   1        5.34        5.45      1.49 o 
  -7 -10   1        3.69        6.24      1.52 o 
  -6 -10   1        3.63        6.14      1.44 o 
  -5 -10   1       15.06       14.92      1.81 o 
  -4 -10   1        0.42       -0.62      1.18 o 
  -3 -10   1       34.02       33.49      1.65 o 
  -2 -10   1       15.01       15.06      1.24 o 
  -1 -10   1       94.84       80.26      2.69 o 
   0 -10   1        8.94        5.66      1.03 o 
   1 -10   1       52.65       50.38      2.02 o 
   2 -10   1        6.82        5.97      1.22 o 
   3 -10   1       10.89       14.89      1.28 o 
   4 -10   1        3.91        2.19      1.14 o 
   5 -10   1       18.38       16.53      2.34 o 
   6 -10   1        8.36       10.66      3.00 o 
   7 -10   1        4.82        5.59      1.49 o 
   8 -10   1        8.63        5.24      1.60 o 
   9 -10   1       22.15       25.16      5.85 o 
  10 -10   1       14.33       19.76      2.48 o 
 -11  -9   1        2.72        1.34      1.24 o 
 -10  -9   1        7.32        8.07      1.46 o 
  -9  -9   1        0.23       -0.78      1.12 o 
  -8  -9   1        1.85        0.68      1.19 o 
  -7  -9   1        1.54        0.90      1.12 o 
  -6  -9   1       24.13       24.79      2.02 o 
  -5  -9   1        1.68        0.22      1.02 o 
  -4  -9   1        5.22        4.71      1.21 o 
  -3  -9   1      110.28      106.33      2.61 o 
  -2  -9   1       16.58       15.03      1.18 o 
  -1  -9   1      178.74      162.72      3.28 o 
   0  -9   1      183.88      181.55     10.34 o 
   1  -9   1       83.44       80.88      2.32 o 
   2  -9   1        2.71        1.42      0.76 o 
   3  -9   1       14.42       13.49      1.20 o 
   4  -9   1       24.37       28.77      2.05 o 
   5  -9   1       11.70        8.19      1.46 o 
   6  -9   1       51.22       51.75      2.83 o 
   7  -9   1       15.67       15.96      3.55 o 
   8  -9   1       17.70       20.10      2.14 o 
   9  -9   1        8.28        9.45      1.96 o 
  10  -9   1        8.07        9.20      1.92 o 
 -12  -8   1        2.31        3.82      1.33 o 
 -11  -8   1        6.72        3.60      1.25 o 
 -10  -8   1        7.35        8.09      1.55 o 
  -9  -8   1       15.90       18.95      1.93 o 
  -8  -8   1        1.34       -0.91      0.91 o 
  -7  -8   1       21.63       17.60      1.82 o 
  -6  -8   1       33.57       26.74      2.59 o 
  -5  -8   1       97.70       88.18      3.24 o 
  -4  -8   1      292.51      309.01      4.65 o 
  -3  -8   1        3.78        5.67      0.80 o 
  -2  -8   1       31.08       27.33      1.35 o 
  -1  -8   1       44.49       45.15      1.94 o 
   0  -8   1       29.90       26.55      1.64 o 
   1  -8   1       69.72       56.88      1.85 o 
   2  -8   1      165.41      157.54      5.63 o 
   3  -8   1       57.72       43.60      1.65 o 
   4  -8   1       84.17       79.56      2.36 o 
   5  -8   1       32.84       29.55      2.04 o 
   6  -8   1       93.12       88.78      6.42 o 
   7  -8   1       55.91       54.97      3.57 o 
   8  -8   1        9.71        6.70      1.43 o 
   9  -8   1       21.58       24.49      2.23 o 
  10  -8   1        8.68        6.11      1.37 o 
  11  -8   1       14.21       16.24      1.85 o 
 -12  -7   1        2.64        1.33      1.37 o 
 -11  -7   1       25.06       25.76      1.90 o 
 -10  -7   1       13.03       12.09      1.79 o 
  -9  -7   1       19.42       19.41      1.91 o 
  -8  -7   1       48.69       55.16      2.68 o 
  -7  -7   1        8.37        8.41      1.38 o 
  -6  -7   1       71.17       65.75      2.69 o 
  -5  -7   1       36.87       38.13      2.03 o 
  -4  -7   1        6.15        5.74      0.85 o 
  -3  -7   1        2.59        1.89      0.57 o 
  -2  -7   1       52.84       45.56      1.76 o 
  -1  -7   1       68.23       72.74      2.24 o 
   0  -7   1       46.66       42.90      1.78 o 
   1  -7   1      180.86      171.28      3.07 o 
   2  -7   1      331.17      292.73      4.34 o 
   3  -7   1       38.16       38.04      1.47 o 
   4  -7   1      135.23      118.54      2.57 o 
   5  -7   1       73.84       94.25      6.54 o 
   6  -7   1      248.81      215.71      6.66 o 
   7  -7   1       28.26       24.44      1.94 o 
   8  -7   1        5.54        3.79      1.25 o 
   9  -7   1        5.01        5.24      1.73 o 
  10  -7   1       12.97       13.09      1.50 o 
  11  -7   1        0.15        1.30      1.54 o 
  12  -7   1        0.99       -1.06      1.12 o 
 -13  -6   1       19.05       21.38      2.46 o 
 -12  -6   1        4.92        4.93      1.68 o 
 -11  -6   1       24.11       20.62      1.67 o 
 -10  -6   1        3.21        3.83      1.02 o 
  -9  -6   1       67.21       62.51      2.49 o 
  -8  -6   1       29.32       29.65      3.20 o 
  -7  -6   1       29.66       28.83      1.91 o 
  -6  -6   1       95.96       87.76      3.53 o 
  -5  -6   1       36.53       32.31      3.50 o 
  -4  -6   1      543.37      535.20      6.42 o 
  -3  -6   1       27.47       25.26      1.13 o 
  -2  -6   1      154.01      161.86      3.02 o 
  -1  -6   1       59.21       39.79      1.53 o 
   0  -6   1      380.15      446.47     15.71 o 
   1  -6   1      236.00      218.74      3.40 o 
   2  -6   1      539.39      513.06      6.21 o 
   3  -6   1        7.46        8.47      1.37 o 
   4  -6   1      444.61      427.00      7.49 o 
   5  -6   1       93.57       80.35      2.92 o 
   6  -6   1       75.05       69.95      2.70 o 
   7  -6   1        4.52        2.42      1.03 o 
   8  -6   1       20.36       13.55      1.60 o 
   9  -6   1        2.11        3.55      1.73 o 
  10  -6   1        8.06        6.30      1.81 o 
  11  -6   1       18.95       16.46      1.64 o 
  12  -6   1       13.12       11.77      2.06 o 
 -13  -5   1       25.14       26.62      7.45 o 
 -12  -5   1       61.17       64.10      3.41 o 
 -11  -5   1        6.66        6.15      1.18 o 
 -10  -5   1       13.22       15.39      1.41 o 
  -9  -5   1       29.61       29.20      1.65 o 
  -8  -5   1        7.89       10.26      1.28 o 
  -7  -5   1       51.08       53.50      2.28 o 
  -6  -5   1       10.08       14.98      1.29 o 
  -5  -5   1      445.39      473.73      7.89 o 
  -4  -5   1      305.64      319.31      4.14 o 
  -3  -5   1      121.43      104.18      1.96 o 
  -2  -5   1      382.27      359.00      4.50 o 
  -1  -5   1      149.46      179.72      5.54 o 
   0  -5   1      488.51      456.02      6.58 o 
   1  -5   1        8.70       10.00      0.70 o 
   2  -5   1      476.91      525.58      6.14 o 
   3  -5   1      351.76      365.82      4.67 o 
   4  -5   1       36.07       28.56      2.27 o 
   5  -5   1       64.97       69.81      1.70 o 
   6  -5   1        4.01        3.04      0.93 o 
   7  -5   1      115.45      109.74      3.40 o 
   8  -5   1        0.66       -0.65      0.90 o 
   9  -5   1       63.38       56.95      2.18 o 
  10  -5   1        2.33        2.46      0.95 o 
  11  -5   1       30.69       31.85      3.28 o 
  12  -5   1        7.32        5.57      2.74 o 
  13  -5   1       14.20       17.12      3.65 o 
 -14  -4   1        5.79        9.00      3.02 o 
 -13  -4   1        1.68       -0.42      1.52 o 
 -12  -4   1        8.39        9.01      1.77 o 
 -11  -4   1        3.57        2.48      1.48 o 
 -10  -4   1       48.60       58.84      3.29 o 
  -9  -4   1       57.50       58.94      2.09 o 
  -8  -4   1      166.56      156.33      3.23 o 
  -7  -4   1       25.76       25.83      1.74 o 
  -6  -4   1       82.42       75.00      2.39 o 
  -5  -4   1      391.59      375.36      6.13 o 
  -4  -4   1      688.39      641.95      6.89 o 
  -3  -4   1       89.93      103.82      1.78 o 
  -2  -4   1      501.61      550.34      6.37 o 
  -1  -4   1     1960.95     1785.08     26.06 o 
   0  -4   1        4.95        6.02      0.85 o 
   1  -4   1      315.07      270.89      3.49 o 
   2  -4   1      390.31      387.73      4.68 o 
   3  -4   1       96.67       80.75      1.67 o 
   4  -4   1      246.13      244.50      3.44 o 
   5  -4   1       31.93       33.83      1.13 o 
   6  -4   1       95.79       95.28      2.84 o 
   7  -4   1        0.68        0.71      0.76 o 
   8  -4   1       91.58       77.50      3.45 o 
   9  -4   1       27.66       28.47      1.57 o 
  10  -4   1        5.55        5.70      1.07 o 
  11  -4   1       19.36       19.73      3.69 o 
  12  -4   1       24.33       23.86      3.67 o 
  13  -4   1        4.71        7.22      2.98 o 
 -14  -3   1       13.97       21.03      3.66 o 
 -13  -3   1       13.60       14.24      2.05 o 
 -12  -3   1       17.99       23.68      2.21 o 
 -11  -3   1       52.43       50.93      4.34 o 
 -10  -3   1      104.31       97.87      3.73 o 
  -9  -3   1        9.08        8.69      1.05 o 
  -8  -3   1        0.36       -0.23      1.00 o 
  -7  -3   1       52.10       51.33      1.66 o 
  -6  -3   1      235.64      246.65      3.73 o 
  -5  -3   1       67.14       73.21      2.10 o 
  -4  -3   1      152.46      123.59      3.37 o 
  -3  -3   1      207.80      256.74      3.12 o 
  -2  -3   1     1922.27     2161.32     17.66 o 
  -1  -3   1     1018.10      985.21     19.15 o 
   0  -3   1     3819.96     4032.06     47.97 o 
   1  -3   1      601.06      598.64      9.50 o 
   2  -3   1      222.61      205.47      3.30 o 
   3  -3   1     2285.40     2677.10     53.29 o 
   4  -3   1     1016.97     1003.00     12.53 o 
   5  -3   1      411.88      451.93      6.42 o 
   6  -3   1       44.04       47.95      1.32 o 
   7  -3   1      200.81      188.57      3.41 o 
   8  -3   1       35.77       31.29      1.53 o 
   9  -3   1      110.70      106.64      2.73 o 
  10  -3   1        1.91        0.76      0.83 o 
  11  -3   1       33.72       33.69      3.77 o 
  12  -3   1       23.18       24.08      3.52 o 
  13  -3   1        1.75        4.09      2.61 o 
 -14  -2   1        3.41        4.85      2.58 o 
 -13  -2   1        4.87        9.05      2.68 o 
 -12  -2   1       17.55       17.84      2.03 o 
 -11  -2   1      140.43      134.72      5.38 o 
 -10  -2   1       43.78       38.04      2.30 o 
  -9  -2   1      378.39      352.68      5.73 o 
  -8  -2   1       69.74       61.85      4.43 o 
  -7  -2   1      143.55      160.34      2.88 o 
  -6  -2   1      176.50      179.05      4.71 o 
  -5  -2   1      371.48      390.55      4.82 o 
  -4  -2   1      759.85      810.93     10.40 o 
  -3  -2   1      298.63      381.35      5.33 o 
  -2  -2   1      282.53      402.46      4.29 o 
  -1  -2   1      338.51      309.67      6.85 o 
   0  -2   1     6097.34     6111.79     69.67 o 
   1  -2   1       75.61       90.00      1.71 o 
   2  -2   1      347.62      360.54      4.87 o 
   3  -2   1      377.75      415.20      7.49 o 
   4  -2   1     1099.86     1102.43     28.07 o 
   5  -2   1      171.21      201.04      3.44 o 
   6  -2   1      336.87      335.95      4.35 o 
   7  -2   1       87.09       88.95      1.93 o 
   8  -2   1      165.76      168.63      3.22 o 
   9  -2   1      262.75      258.16      4.41 o 
  10  -2   1        9.35        8.01      1.53 o 
  11  -2   1       15.39       17.05      3.01 o 
  12  -2   1        2.96        4.46      2.36 o 
  13  -2   1       18.67       26.80      4.03 o 
  14  -2   1        2.10        0.21      2.50 o 
 -14  -1   1        9.03        9.47      2.97 o 
 -13  -1   1        4.79        8.49      2.67 o 
 -12  -1   1        1.07        3.29      1.37 o 
 -11  -1   1       33.80       34.20      3.82 o 
 -10  -1   1       50.65       47.91      5.73 o 
  -9  -1   1      247.95      241.74      5.34 o 
  -8  -1   1       75.71       90.03      3.27 o 
  -7  -1   1       81.46      107.09      1.71 o 
  -6  -1   1      104.87      124.13      1.76 o 
  -5  -1   1      157.20      200.09      2.30 o 
  -4  -1   1      344.90      304.46      3.73 o 
  -3  -1   1     1753.20     1560.58     15.08 o 
  -2  -1   1      315.98      339.91      4.43 o 
  -1  -1   1      446.62      692.46     12.01 o 
   0  -1   1     2631.35     2637.95     25.28 o 
   1  -1   1     9113.46     9562.63    158.24 o 
   2  -1   1     3113.12     3232.57     95.02 o 
   3  -1   1      794.42      870.46     10.74 o 
   4  -1   1       48.24       56.84      2.40 o 
   5  -1   1      582.65      749.34      8.03 o 
   6  -1   1        4.61        7.77      0.67 o 
   7  -1   1       21.01       27.07      1.65 o 
   8  -1   1      218.34      185.15      4.34 o 
   9  -1   1       47.80       45.18      2.28 o 
  10  -1   1       19.02       21.80      3.00 o 
  11  -1   1       10.07       12.05      2.59 o 
  12  -1   1        9.95        8.22      2.64 o 
  13  -1   1       28.52       27.20      4.00 o 
  14  -1   1        1.03        1.70      2.47 o 
 -14   0   1        9.14       11.95      3.26 o 
 -13   0   1        0.01       -1.63      1.63 o 
 -12   0   1        8.81        7.54      2.46 o 
 -11   0   1        0.54        0.49      1.10 o 
 -10   0   1        2.85        1.39      1.60 o 
  -9   0   1        0.02       -1.00      1.00 o 
  -8   0   1       37.25       38.31      1.67 o 
  -7   0   1       10.10       15.48      0.71 o 
  -6   0   1       16.05       20.72      0.91 o 
  -5   0   1       22.02       23.00      0.69 o 
  -4   0   1       96.99      172.14      1.96 o 
  -3   0   1       55.86       29.14      0.74 o 
  -2   0   1        9.24        3.45      1.02 o 
  -1   0   1      938.84     1079.14     18.86 o 
   0   0   1      906.40     1058.23     19.51 o 
   1   0   1     3576.73     3727.57     31.56 o 
   2   0   1       39.08       54.62      1.41 o 
   3   0   1      133.63      186.47      3.05 o 
   4   0   1       15.94       13.04      0.69 o 
   5   0   1        1.54        1.83      1.03 o 
   6   0   1      564.35      522.05      9.58 o 
   7   0   1       95.72       77.35      1.86 o 
   8   0   1       29.53       29.31      1.98 o 
   9   0   1        6.87        6.08      2.25 o 
  10   0   1       13.00       12.98      2.61 o 
  11   0   1        6.78        7.70      2.33 o 
  12   0   1       49.29       53.59      3.13 o 
  13   0   1        0.30       -1.45      2.00 o 
  14   0   1       29.45       34.46      4.56 o 
 -14   1   1        9.03       10.07      3.05 o 
 -13   1   1        4.80        3.88      2.39 o 
 -12   1   1        1.06        2.78      2.01 o 
 -11   1   1       33.82       37.11      2.45 o 
 -10   1   1       50.66       52.80      5.77 o 
  -9   1   1      248.07      247.85      5.38 o 
  -8   1   1       75.72       93.40      2.18 o 
  -7   1   1       81.32      110.29      1.72 o 
  -6   1   1      104.70      122.73      1.74 o 
  -5   1   1      157.19      198.48      4.51 o 
  -4   1   1      345.19      313.90      3.10 o 
  -3   1   1     1753.92     1571.52     15.08 o 
  -2   1   1      315.69      330.34      6.29 o 
  -1   1   1      447.27      682.13      8.29 o 
   0   1   1     2634.24     2578.82     39.73 o 
   1   1   1     9109.73     9841.74    101.32 o 
   2   1   1     3115.05     3249.80     98.07 o 
   3   1   1      793.16      865.78      8.81 o 
   4   1   1       47.92       55.08      1.27 o 
   5   1   1      583.47      751.87     11.41 o 
   6   1   1        4.56        7.36      0.76 o 
   7   1   1       21.14       29.36      1.62 o 
   8   1   1      218.53      194.87      3.76 o 
   9   1   1       47.75       43.29      2.17 o 
  10   1   1       19.12       18.12      2.71 o 
  11   1   1       10.10       12.44      1.76 o 
  12   1   1        9.93        8.81      1.79 o 
  13   1   1       28.53       27.65      2.64 o 
  14   1   1        1.03        2.11      2.39 o 
 -14   2   1        3.43        2.19      2.55 o 
 -13   2   1        4.88        2.63      2.20 o 
 -12   2   1       17.58       19.65      3.12 o 
 -11   2   1      140.37      130.77      6.14 o 
 -10   2   1       43.95       43.19      2.35 o 
  -9   2   1      378.04      365.37      6.73 o 
  -8   2   1       69.70       65.61      1.87 o 
  -7   2   1      143.20      161.36      2.87 o 
  -6   2   1      176.31      180.04      2.94 o 
  -5   2   1      371.27      390.57      4.79 o 
  -4   2   1      759.03      812.07      8.50 o 
  -3   2   1      298.89      382.08      3.80 o 
  -2   2   1      283.64      408.11      3.77 o 
  -1   2   1      338.37      311.52      2.98 o 
   0   2   1     6095.95     5804.23     49.19 o 
   1   2   1       75.72       93.39      1.28 o 
   2   2   1      347.68      353.43      3.55 o 
   3   2   1      378.46      407.99      5.73 o 
   4   2   1     1100.47     1111.75      9.73 o 
   5   2   1      170.69      192.65      4.43 o 
   6   2   1      337.13      337.50      4.50 o 
   7   2   1       87.13       82.22      2.24 o 
   8   2   1      165.60      160.14      3.08 o 
   9   2   1      262.80      268.59      8.16 o 
  10   2   1        9.38        9.63      1.39 o 
  11   2   1       15.41       14.59      1.88 o 
  12   2   1        2.94        2.02      1.40 o 
  13   2   1       18.62       23.17      5.19 o 
  14   2   1        2.09       -2.22      2.34 o 
 -14   3   1       13.97       19.35      3.69 o 
 -13   3   1       13.60       14.07      3.13 o 
 -12   3   1       17.86       22.62      3.40 o 
 -11   3   1       52.33       48.05      3.96 o 
 -10   3   1      104.10      101.56      3.50 o 
  -9   3   1        9.07       10.03      1.30 o 
  -8   3   1        0.37       -0.29      0.59 o 
  -7   3   1       52.17       51.34      1.63 o 
  -6   3   1      235.42      245.61      3.68 o 
  -5   3   1       66.79       71.10      1.69 o 
  -4   3   1      152.36      126.32      2.19 o 
  -3   3   1      207.50      262.42      3.41 o 
  -2   3   1     1923.00     2116.70     20.51 o 
  -1   3   1     1018.61      990.30      6.97 o 
   0   3   1     3819.44     4147.24     27.46 o 
   1   3   1      600.96      606.04      4.97 o 
   2   3   1      222.26      208.67      2.19 o 
   3   3   1     2284.14     2654.15     19.75 o 
   4   3   1     1017.07      992.62     10.31 o 
   5   3   1      411.78      447.92      4.77 o 
   6   3   1       44.11       43.75      1.62 o 
   7   3   1      200.82      193.25      3.29 o 
   8   3   1       35.79       31.68      1.85 o 
   9   3   1      110.70       94.34      3.26 o 
  10   3   1        1.89        0.43      0.84 o 
  11   3   1       33.78       32.98      4.35 o 
  12   3   1       23.12       19.45      2.31 o 
  13   3   1        1.76        2.69      2.60 o 
 -14   4   1        5.83        6.24      2.98 o 
 -13   4   1        1.68        1.09      2.39 o 
 -12   4   1        8.44        7.43      2.51 o 
 -11   4   1        3.58        0.90      1.79 o 
 -10   4   1       48.61       49.45      3.88 o 
  -9   4   1       57.40       59.64      2.57 o 
  -8   4   1      166.56      158.35      3.90 o 
  -7   4   1       25.75       27.06      1.30 o 
  -6   4   1       82.15       77.84      3.32 o 
  -5   4   1      391.67      381.94      6.27 o 
  -4   4   1      688.87      629.06      6.29 o 
  -3   4   1       90.35      102.91      2.94 o 
  -2   4   1      501.22      542.53      6.19 o 
  -1   4   1     1961.97     1812.31     12.42 o 
   0   4   1        4.93        6.21      0.39 o 
   1   4   1      315.11      271.78      2.40 o 
   2   4   1      390.18      396.74      3.71 o 
   3   4   1       96.79       85.02      1.39 o 
   4   4   1      246.41      249.02      2.80 o 
   5   4   1       31.90       30.51      0.95 o 
   6   4   1       95.48       98.51      1.92 o 
   7   4   1        0.69       -0.36      0.52 o 
   8   4   1       91.62       80.28      2.89 o 
   9   4   1       27.68       27.60      1.63 o 
  10   4   1        5.55        5.18      1.10 o 
  11   4   1       19.32       19.58      1.63 o 
  12   4   1       24.33       22.91      2.49 o 
  13   4   1        4.72        4.82      2.86 o 
 -13   5   1       25.17       23.66      3.68 o 
 -12   5   1       61.21       67.66      5.01 o 
 -11   5   1        6.66        7.48      2.41 o 
 -10   5   1       13.29       16.95      2.75 o 
  -9   5   1       29.59       32.05      2.40 o 
  -8   5   1        7.86       10.62      1.71 o 
  -7   5   1       50.92       55.71      3.55 o 
  -6   5   1       10.12       18.26      1.11 o 
  -5   5   1      445.22      458.60      5.98 o 
  -4   5   1      305.52      322.19      6.35 o 
  -3   5   1      121.42      107.29      2.27 o 
  -2   5   1      382.78      357.99      4.67 o 
  -1   5   1      149.55      182.42      1.79 o 
   0   5   1      488.42      456.84      4.76 o 
   1   5   1        8.74       10.09      0.50 o 
   2   5   1      477.22      527.28      4.84 o 
   3   5   1      351.89      363.26      3.73 o 
   4   5   1       36.26       28.29      0.95 o 
   5   5   1       65.02       70.21      1.48 o 
   6   5   1        4.04        2.10      0.53 o 
   7   5   1      115.47      113.59      2.43 o 
   8   5   1        0.65       -0.16      0.78 o 
   9   5   1       63.29       52.81      4.01 o 
  10   5   1        2.32        1.04      0.91 o 
  11   5   1       30.66       35.60      2.10 o 
  12   5   1        7.30        6.95      2.70 o 
  13   5   1       14.22       16.48      3.74 o 
 -13   6   1       19.07       20.63      3.60 o 
 -12   6   1        4.92        5.46      2.47 o 
 -11   6   1       24.06       23.29      3.34 o 
 -10   6   1        3.25        5.83      2.24 o 
  -9   6   1       67.25       65.61      2.79 o 
  -8   6   1       29.30       32.72      2.31 o 
  -7   6   1       29.72       25.95      2.16 o 
  -6   6   1       95.79       92.80      3.11 o 
  -5   6   1       36.58       30.10      1.40 o 
  -4   6   1      543.25      536.19      7.40 o 
  -3   6   1       27.78       24.21      2.19 o 
  -2   6   1      153.88      158.00      2.42 o 
  -1   6   1       59.21       40.60      0.91 o 
   0   6   1      380.77      445.97      4.25 o 
   1   6   1      236.44      224.84      2.56 o 
   2   6   1      539.55      501.94      4.86 o 
   3   6   1        7.55        8.83      0.64 o 
   4   6   1      444.78      424.58      4.44 o 
   5   6   1       93.60       85.55      1.73 o 
   6   6   1       75.09       70.88      1.64 o 
   7   6   1        4.50        1.66      0.70 o 
   8   6   1       20.45       14.85      1.37 o 
   9   6   1        2.11        1.46      0.89 o 
  10   6   1        8.06        6.54      1.24 o 
  11   6   1       18.93       16.95      4.31 o 
  12   6   1       13.16       12.76      3.17 o 
 -12   7   1        2.65        5.78      2.74 o 
 -11   7   1       25.06       24.00      2.72 o 
 -10   7   1       13.05       12.44      1.87 o 
  -9   7   1       19.41       24.55      3.12 o 
  -8   7   1       48.65       54.51      2.49 o 
  -7   7   1        8.35       10.18      1.14 o 
  -6   7   1       71.22       62.19      2.09 o 
  -5   7   1       37.09       38.89      1.68 o 
  -4   7   1        6.13        7.63      0.76 o 
  -3   7   1        2.61        2.63      0.64 o 
  -2   7   1       52.96       47.04      1.36 o 
  -1   7   1       68.32       67.36      1.49 o 
   0   7   1       46.67       41.00      1.58 o 
   1   7   1      180.77      170.55      2.03 o 
   2   7   1      331.31      291.20      3.42 o 
   3   7   1       38.29       35.92      1.16 o 
   4   7   1      135.17      120.49      2.12 o 
   5   7   1       73.96       84.84      1.83 o 
   6   7   1      248.48      217.09      3.14 o 
   7   7   1       28.14       25.89      2.12 o 
   8   7   1        5.53        3.56      0.91 o 
   9   7   1        4.97        7.76      1.39 o 
  10   7   1       13.02       11.91      1.92 o 
  11   7   1        0.15       -0.15      2.00 o 
  12   7   1        1.00        0.57      2.15 o 
 -12   8   1        2.32        4.38      2.61 o 
 -11   8   1        6.71        3.02      2.38 o 
 -10   8   1        7.35        9.93      1.85 o 
  -9   8   1       15.92       17.18      2.00 o 
  -8   8   1        1.34        1.25      0.76 o 
  -7   8   1       21.66       17.70      1.22 o 
  -6   8   1       33.50       29.15      1.41 o 
  -5   8   1       97.71       87.66      2.17 o 
  -4   8   1      292.72      300.78      5.19 o 
  -3   8   1        3.77        5.00      0.72 o 
  -2   8   1       31.05       28.40      1.20 o 
  -1   8   1       44.65       48.65      1.33 o 
   0   8   1       30.00       29.74      1.21 o 
   1   8   1       69.75       58.17      1.61 o 
   2   8   1      165.61      153.07      2.90 o 
   3   8   1       57.74       42.56      1.35 o 
   4   8   1       84.31       79.27      1.83 o 
   5   8   1       32.99       33.07      1.75 o 
   6   8   1       92.98       88.65      2.58 o 
   7   8   1       55.92       60.83      2.07 o 
   8   8   1        9.66        9.37      1.14 o 
   9   8   1       21.54       20.97      2.19 o 
  10   8   1        8.69        7.02      1.76 o 
  11   8   1       14.20       16.09      3.33 o 
 -11   9   1        2.72        4.62      2.46 o 
 -10   9   1        7.30        4.31      2.39 o 
  -9   9   1        0.23       -0.61      1.79 o 
  -8   9   1        1.85        0.23      0.98 o 
  -7   9   1        1.53        1.58      0.81 o 
  -6   9   1       24.04       25.33      1.40 o 
  -5   9   1        1.66        2.51      0.77 o 
  -4   9   1        5.17        4.40      0.82 o 
  -3   9   1      110.35      103.17      2.34 o 
  -2   9   1       16.63       16.60      1.32 o 
  -1   9   1      178.77      157.86      5.74 o 
   0   9   1      183.48      185.17      6.56 o 
   1   9   1       83.64       83.86      3.50 o 
   2   9   1        2.69        2.39      0.70 o 
   3   9   1       14.42       15.62      1.09 o 
   4   9   1       24.35       26.09      1.36 o 
   5   9   1       11.67       11.23      1.03 o 
   6   9   1       51.22       48.34      2.93 o 
   7   9   1       15.74       19.02      1.64 o 
   8   9   1       17.63       18.44      1.70 o 
   9   9   1        8.25        7.86      1.46 o 
  10   9   1        8.09       15.18      3.30 o 
 -10  10   1        8.02       10.22      3.03 o 
  -9  10   1        1.67        2.30      1.50 o 
  -8  10   1        5.37        4.47      1.31 o 
  -7  10   1        3.67        4.50      0.97 o 
  -6  10   1        3.64        3.26      0.89 o 
  -5  10   1       15.04       15.09      1.31 o 
  -4  10   1        0.41        0.32      0.68 o 
  -3  10   1       34.01       32.32      1.48 o 
  -2  10   1       14.99       15.53      1.41 o 
  -1  10   1       94.68       84.59      7.82 o 
   0  10   1        8.93        7.68      1.12 o 
   1  10   1       52.63       51.34      2.09 o 
   2  10   1        6.84        6.90      0.92 o 
   3  10   1       10.94       13.39      1.44 o 
   4  10   1        3.92        4.07      0.87 o 
   5  10   1       18.44       17.58      1.26 o 
   6  10   1        8.36        8.37      1.81 o 
   7  10   1        4.85        3.38      1.19 o 
   8  10   1        8.59        6.55      1.42 o 
   9  10   1       22.07       23.93      2.54 o 
  10  10   1       14.30       18.43      3.79 o 
  -9  11   1        7.17       13.38      3.27 o 
  -8  11   1        7.55        8.12      1.54 o 
  -7  11   1       15.39       15.35      1.70 o 
  -6  11   1        4.46        4.90      1.05 o 
  -5  11   1        1.45        3.53      1.41 o 
  -4  11   1        8.47        7.45      1.26 o 
  -3  11   1        0.87        1.22      0.92 o 
  -2  11   1       11.81       12.12      1.35 o 
  -1  11   1        2.33        2.55      1.18 o 
   0  11   1        1.15        0.19      1.02 o 
   1  11   1        7.24        4.51      1.08 o 
   2  11   1        7.17        7.24      1.22 o 
   3  11   1        9.62       10.42      1.33 o 
   4  11   1       46.16       48.28      1.90 o 
   5  11   1       12.45       16.29      1.84 o 
   6  11   1        4.12        5.15      1.28 o 
   7  11   1        0.53        0.40      1.07 o 
   8  11   1       19.72       19.05      4.77 o 
  -8  12   1       21.92       26.47      2.80 o 
  -7  12   1        2.63        2.33      2.04 o 
  -6  12   1        1.17        0.65      1.17 o 
  -5  12   1        0.52        1.28      1.10 o 
  -4  12   1        2.82        2.80      1.13 o 
  -3  12   1       14.57       15.77      1.72 o 
  -2  12   1        8.96        9.21      1.40 o 
  -1  12   1        9.93       14.72      2.98 o 
   0  12   1        4.22        3.31      1.33 o 
   1  12   1        7.34        6.92      1.28 o 
   2  12   1        2.01        2.25      1.44 o 
   3  12   1        6.21        5.13      1.24 o 
   4  12   1       10.53       13.80      1.72 o 
   5  12   1        2.18        1.94      1.42 o 
   6  12   1        3.87        3.35      1.75 o 
   7  12   1        0.14       -0.24      1.36 o 
  -6  13   1        4.96        5.36      1.82 o 
  -5  13   1        5.06        5.49      1.45 o 
  -4  13   1        5.65        7.62      1.73 o 
  -3  13   1        4.00        2.79      1.28 o 
  -2  13   1        9.10        9.23      1.83 o 
  -1  13   1       12.41       11.72      4.37 o 
   0  13   1        0.75        2.68      1.31 o 
   1  13   1        5.98        6.97      2.34 o 
   2  13   1        0.70        1.29      1.17 o 
   3  13   1        5.54        5.65      1.34 o 
   4  13   1        1.55        1.88      1.94 o 
   5  13   1        0.94       -1.38      1.48 o 
  -3  14   1        4.54        3.18      1.64 o 
  -2  14   1        0.36       -0.13      1.41 o 
  -1  14   1        4.53        8.30      1.90 o 
   0  14   1        1.66       -0.66      1.66 o 
   1  14   1        0.37       -0.45      1.33 o 
   2  14   1        3.70        2.56      1.55 o 
  -2 -14   2       13.99       15.53      1.78 o 
  -1 -14   2        0.26       -0.06      1.11 o 
   0 -14   2        2.43        1.91      1.05 o 
   1 -14   2        8.97       12.18      1.72 o 
  -6 -13   2        2.45        1.78      1.66 o 
  -5 -13   2        0.37       -0.84      1.22 o 
  -4 -13   2        5.59        7.35      1.72 o 
  -3 -13   2        2.63        0.36      1.27 o 
  -2 -13   2        1.48        0.73      1.03 o 
  -1 -13   2        2.02        1.52      0.93 o 
   0 -13   2        1.87        0.98      1.12 o 
   1 -13   2        0.23       -0.87      0.93 o 
   2 -13   2        5.75        4.74      1.56 o 
   3 -13   2        0.79        0.01      1.36 o 
   4 -13   2       11.97       12.72      2.15 o 
   5 -13   2        0.22       -0.21      1.37 o 
  -8 -12   2       11.03        9.76      1.96 o 
  -7 -12   2       14.61       13.95      2.07 o 
  -6 -12   2        8.67        9.22      1.79 o 
  -5 -12   2        2.00        1.66      1.37 o 
  -4 -12   2       11.22       10.28      1.76 o 
  -3 -12   2        3.17        4.76      1.48 o 
  -2 -12   2        2.71        3.34      2.19 o 
  -1 -12   2        4.75        4.31      0.95 o 
   0 -12   2        0.31       -0.13      0.86 o 
   1 -12   2        0.87        1.10      0.89 o 
   2 -12   2        4.44        5.92      1.47 o 
   3 -12   2        2.93        0.73      1.28 o 
   4 -12   2        1.42        1.02      1.52 o 
   5 -12   2        3.57        3.03      1.56 o 
   6 -12   2        2.69        3.74      1.63 o 
   7 -12   2        4.53        5.83      1.91 o 
  -9 -11   2       10.13        9.03      2.87 o 
  -8 -11   2       11.87       11.54      1.99 o 
  -7 -11   2        4.46        4.97      1.55 o 
  -6 -11   2        5.16        6.23      1.61 o 
  -5 -11   2        0.04       -0.87      1.10 o 
  -4 -11   2       20.55       17.88      1.92 o 
  -3 -11   2       16.43       16.01      1.81 o 
  -2 -11   2       24.07       22.21      1.52 o 
  -1 -11   2       16.35       14.44      1.16 o 
   0 -11   2        7.62        8.42      1.14 o 
   1 -11   2       10.64        9.81      1.21 o 
   2 -11   2       11.28       10.07      1.24 o 
   3 -11   2        4.84        7.79      2.13 o 
   4 -11   2        6.98        5.59      3.19 o 
   5 -11   2        5.43        5.20      1.56 o 
   6 -11   2        1.68        1.68      1.42 o 
   7 -11   2        2.33        3.85      1.54 o 
   8 -11   2        2.82        2.35      2.04 o 
 -10 -10   2        5.06        6.33      1.51 o 
  -9 -10   2        9.97       10.97      1.88 o 
  -8 -10   2        0.57        0.51      1.22 o 
  -7 -10   2       15.22       12.54      1.80 o 
  -6 -10   2       16.14       17.87      1.91 o 
  -5 -10   2       51.48       50.14      2.68 o 
  -4 -10   2        8.16        8.54      1.62 o 
  -3 -10   2        2.11        2.22      1.40 o 
  -2 -10   2       88.70       83.44      3.07 o 
  -1 -10   2       16.14       14.77      1.23 o 
   0 -10   2       15.20       16.03      1.28 o 
   1 -10   2       18.57       13.79      1.24 o 
   2 -10   2        6.59        4.30      0.99 o 
   3 -10   2        8.76        8.37      1.13 o 
   4 -10   2       23.13       21.37      4.26 o 
   5 -10   2        0.48        0.59      1.09 o 
   6 -10   2        1.61        1.51      1.24 o 
   7 -10   2        8.46        9.33      1.80 o 
   8 -10   2        0.87        2.31      1.45 o 
   9 -10   2       32.47       34.62      2.97 o 
 -11  -9   2        6.64        7.41      1.49 o 
 -10  -9   2        2.83        2.75      1.16 o 
  -9  -9   2        0.60        0.44      1.21 o 
  -8  -9   2        1.89        0.16      1.11 o 
  -7  -9   2       19.60       19.93      1.92 o 
  -6  -9   2       81.36       67.22      2.99 o 
  -5  -9   2       63.38       52.41      2.62 o 
  -4  -9   2       34.14       30.06      2.08 o 
  -3  -9   2       49.24       47.92      1.80 o 
  -2  -9   2       48.97       41.17      2.80 o 
  -1  -9   2       36.68       31.49      2.53 o 
   0  -9   2      130.66      113.75      2.89 o 
   1  -9   2      118.25      116.33      2.82 o 
   2  -9   2        1.07        1.78      1.00 o 
   3  -9   2      212.45      211.62      3.98 o 
   4  -9   2        8.29        8.87      1.48 o 
   5  -9   2       14.07       16.05      1.74 o 
   6  -9   2        9.03        7.85      3.81 o 
   7  -9   2       27.33       28.07      2.30 o 
   8  -9   2        7.25        6.46      1.61 o 
   9  -9   2        2.09        2.30      1.50 o 
  10  -9   2       23.29       23.44      2.70 o 
 -12  -8   2        6.16        4.96      1.40 o 
 -11  -8   2        0.92        1.31      1.16 o 
 -10  -8   2        4.84        3.84      1.33 o 
  -9  -8   2        5.16        3.86      1.27 o 
  -8  -8   2        2.18        2.08      1.18 o 
  -7  -8   2      161.92      165.20      4.54 o 
  -6  -8   2        5.35        3.67      1.13 o 
  -5  -8   2      229.56      231.13      5.24 o 
  -4  -8   2      103.20       94.56      2.32 o 
  -3  -8   2       53.00       55.80      2.24 o 
  -2  -8   2       28.03       30.87      1.42 o 
  -1  -8   2      143.32      132.35      6.55 o 
   0  -8   2      183.57      154.16      3.10 o 
   1  -8   2      144.06      137.23      2.91 o 
   2  -8   2       54.16       53.24      1.85 o 
   3  -8   2        2.42        1.84      0.72 o 
   4  -8   2       12.36       11.64      1.08 o 
   5  -8   2       43.96       35.14      4.37 o 
   6  -8   2       23.09       24.48      2.36 o 
   7  -8   2        8.30        9.25      1.58 o 
   8  -8   2       19.01       19.35      2.01 o 
   9  -8   2        2.17        2.49      1.65 o 
  10  -8   2        1.39        1.41      1.45 o 
  11  -8   2        8.02        5.87      1.49 o 
 -13  -7   2        0.77        0.40      2.57 o 
 -12  -7   2       23.80       25.84      1.95 o 
 -11  -7   2        9.96       10.12      1.44 o 
 -10  -7   2        8.94        9.03      1.34 o 
  -9  -7   2       32.65       37.44      1.95 o 
  -8  -7   2       32.93       26.58      1.97 o 
  -7  -7   2       56.76       51.94      2.55 o 
  -6  -7   2        9.69       11.04      1.33 o 
  -5  -7   2       17.07       18.70      2.36 o 
  -4  -7   2       71.05       72.62      1.86 o 
  -3  -7   2      291.35      286.30      7.22 o 
  -2  -7   2       15.98       12.65      1.23 o 
  -1  -7   2       80.91       63.97      2.11 o 
   0  -7   2       57.36       49.23      1.62 o 
   1  -7   2      210.43      203.40      3.46 o 
   2  -7   2       30.95       32.34      1.40 o 
   3  -7   2      339.84      336.37      4.89 o 
   4  -7   2      126.00      106.78      3.12 o 
   5  -7   2      109.03      113.56      3.53 o 
   6  -7   2       31.97       30.07      2.11 o 
   7  -7   2       19.99       16.16      1.72 o 
   8  -7   2       28.66       33.39      2.34 o 
   9  -7   2       11.92        9.76      2.70 o 
  10  -7   2       12.58       15.30      1.60 o 
  11  -7   2       17.88       19.45      3.62 o 
 -13  -6   2       16.56       21.20      2.47 o 
 -12  -6   2       32.67       34.92      2.66 o 
 -11  -6   2       93.63       94.76      3.02 o 
 -10  -6   2       24.30       26.36      1.95 o 
  -9  -6   2       21.16       20.74      1.72 o 
  -8  -6   2       90.34       89.52      3.15 o 
  -7  -6   2      146.77      136.19      4.09 o 
  -6  -6   2       21.30       23.29      1.57 o 
  -5  -6   2      155.99      167.95      4.40 o 
  -4  -6   2       19.73       22.93      1.15 o 
  -3  -6   2      160.77      144.13      3.63 o 
  -2  -6   2      214.94      219.19      3.33 o 
  -1  -6   2      303.73      310.65      9.29 o 
   0  -6   2      163.85      235.55      3.55 o 
   1  -6   2       72.20       68.05      2.22 o 
   2  -6   2       67.73       82.46      2.50 o 
   3  -6   2      114.12      114.46      2.39 o 
   4  -6   2       70.55       67.00      1.82 o 
   5  -6   2      117.43      114.70      5.03 o 
   6  -6   2       38.31       42.09      6.76 o 
   7  -6   2       52.51       53.16      3.42 o 
   8  -6   2        0.68        1.04      1.03 o 
   9  -6   2        0.02        0.20      1.68 o 
  10  -6   2       21.79       19.71      2.76 o 
  11  -6   2       17.51       17.66      1.78 o 
  12  -6   2        4.57        2.74      2.72 o 
 -14  -5   2       22.82       25.38      2.73 o 
 -13  -5   2       17.33       16.90      2.25 o 
 -12  -5   2        8.92       11.84      1.89 o 
 -11  -5   2        2.26        6.11      1.61 o 
 -10  -5   2       20.45       22.49      1.78 o 
  -9  -5   2      159.13      149.90      3.38 o 
  -8  -5   2      122.76      104.91      2.70 o 
  -7  -5   2       76.28       80.60      2.70 o 
  -6  -5   2       44.71       36.99      1.82 o 
  -5  -5   2      104.91      103.37      1.83 o 
  -4  -5   2      348.20      348.82      8.11 o 
  -3  -5   2      437.80      471.54      5.51 o 
  -2  -5   2      216.49      170.83      2.67 o 
  -1  -5   2      200.97      278.47      4.56 o 
   0  -5   2     1310.54     1265.24     15.99 o 
   1  -5   2       98.17       88.93      1.86 o 
   2  -5   2      464.24      402.06      5.09 o 
   3  -5   2       55.59       58.05      1.56 o 
   4  -5   2      205.47      177.21      3.01 o 
   5  -5   2      237.10      228.35      3.59 o 
   6  -5   2       89.63       98.01      3.11 o 
   7  -5   2       48.84       49.72      2.74 o 
   8  -5   2        1.19        2.60      1.08 o 
   9  -5   2       12.28       11.28      1.48 o 
  10  -5   2       13.77       13.61      1.39 o 
  11  -5   2       10.19       10.50      2.06 o 
  12  -5   2       23.13       16.90      3.61 o 
 -14  -4   2        0.51        2.30      2.37 o 
 -13  -4   2       36.84       36.39      2.74 o 
 -12  -4   2       20.57       23.49      6.55 o 
 -11  -4   2       24.92       25.60      2.17 o 
 -10  -4   2       81.52       74.49      2.41 o 
  -9  -4   2       78.62       70.05      2.22 o 
  -8  -4   2       27.16       26.05      1.43 o 
  -7  -4   2       44.67       49.12      1.72 o 
  -6  -4   2       26.25       20.16      1.33 o 
  -5  -4   2      279.90      303.77      5.11 o 
  -4  -4   2      337.46      335.66      4.03 o 
  -3  -4   2      479.23      609.90      6.61 o 
  -2  -4   2     1849.34     1962.58     24.11 o 
  -1  -4   2     1552.02     1448.91     24.97 o 
   0  -4   2       11.33       13.00      1.50 o 
   1  -4   2       66.59      105.15      3.23 o 
   2  -4   2      607.02      662.77      9.01 o 
   3  -4   2       10.77       14.80      0.98 o 
   4  -4   2      210.71      214.84      4.29 o 
   5  -4   2      164.51      163.65      2.46 o 
   6  -4   2       32.54       35.93      1.26 o 
   7  -4   2       12.79        9.94      1.29 o 
   8  -4   2       79.03       78.87      4.08 o 
   9  -4   2       48.90       51.26      2.11 o 
  10  -4   2       11.96       13.71      1.38 o 
  11  -4   2       19.17       22.79      3.41 o 
  12  -4   2        9.87        8.07      2.70 o 
  13  -4   2       56.11       73.08      5.85 o 
 -14  -3   2       35.26       37.43      2.95 o 
 -13  -3   2        9.69        9.68      1.92 o 
 -12  -3   2       13.59       13.80      1.88 o 
 -11  -3   2       33.76       40.28      2.51 o 
 -10  -3   2       64.14       55.67      2.08 o 
  -9  -3   2      438.18      411.61      7.50 o 
  -8  -3   2      319.73      297.57      6.80 o 
  -7  -3   2       53.36       61.53      1.80 o 
  -6  -3   2      143.90      127.40      2.47 o 
  -5  -3   2      155.48      152.26      5.01 o 
  -4  -3   2      240.96      297.17      4.65 o 
  -3  -3   2       43.11       40.56      0.93 o 
  -2  -3   2       26.71       74.90      1.76 o 
  -1  -3   2      307.74      360.00      7.38 o 
   0  -3   2     1749.98     1605.33     19.14 o 
   1  -3   2      214.35      168.97      2.98 o 
   2  -3   2      514.55      540.38      7.33 o 
   3  -3   2     1156.28     1160.85     12.87 o 
   4  -3   2     2075.16     2205.03     21.32 o 
   5  -3   2      438.91      485.51      5.65 o 
   6  -3   2      137.97      117.28      3.23 o 
   7  -3   2       42.03       40.29      1.83 o 
   8  -3   2        7.36        7.33      0.78 o 
   9  -3   2       18.29       19.78      1.39 o 
  10  -3   2       28.68       27.14      3.56 o 
  11  -3   2       25.45       24.66      3.44 o 
  12  -3   2       14.19       14.86      3.34 o 
  13  -3   2        0.16        0.46      2.25 o 
 -14  -2   2        6.72        7.65      2.84 o 
 -13  -2   2        1.15        0.60      1.38 o 
 -12  -2   2       31.24       32.38      2.48 o 
 -11  -2   2       88.21       87.42      3.48 o 
 -10  -2   2       36.56       30.98      2.14 o 
  -9  -2   2      108.13      100.47      5.07 o 
  -8  -2   2      278.75      289.91      4.37 o 
  -7  -2   2       99.33      100.17      3.33 o 
  -6  -2   2       81.37      122.73      2.30 o 
  -5  -2   2      315.26      404.75      4.91 o 
  -4  -2   2      331.65      326.64     10.61 o 
  -3  -2   2      468.91      468.10      6.29 o 
  -2  -2   2     1768.09     1784.82     20.76 o 
  -1  -2   2     5169.87     5062.69     88.29 o 
   0  -2   2     1119.20     1275.30     15.21 o 
   1  -2   2     1435.08     1695.84     27.96 o 
   2  -2   2     1298.96     1408.28     13.74 o 
   3  -2   2      921.40     1010.59     10.17 o 
   4  -2   2      843.28     1022.74     10.41 o 
   5  -2   2       83.58       98.29      2.11 o 
   6  -2   2      166.05      183.02      2.93 o 
   7  -2   2       93.28       80.54      1.68 o 
   8  -2   2       28.25       35.92      1.68 o 
   9  -2   2       24.98       21.60      2.13 o 
  10  -2   2        3.04        3.30      1.90 o 
  11  -2   2       21.69       19.49      3.25 o 
  12  -2   2       10.15       14.86      3.19 o 
  13  -2   2        9.96       12.34      3.40 o 
 -14  -1   2        3.75        3.84      2.45 o 
 -13  -1   2       13.59       19.74      2.20 o 
 -12  -1   2       11.86       10.78      1.76 o 
 -11  -1   2       17.69       21.44      1.97 o 
 -10  -1   2      106.08       99.80      3.44 o 
  -9  -1   2      130.13      136.36      3.82 o 
  -8  -1   2      217.69      200.93      3.34 o 
  -7  -1   2       42.02       45.43      1.43 o 
  -6  -1   2      475.53      489.57      5.78 o 
  -5  -1   2       87.34       87.89      1.70 o 
  -4  -1   2      470.05      349.26      4.10 o 
  -3  -1   2     1214.40     1290.89     12.67 o 
  -2  -1   2     1877.33     1725.43     24.52 o 
  -1  -1   2     1409.61     1377.88     22.96 o 
   0  -1   2     5115.98     5969.93    165.06 o 
   1  -1   2     7498.87     7369.53     75.34 o 
   2  -1   2      790.13      941.03      9.35 o 
   3  -1   2     2682.51     2713.59     26.51 o 
   4  -1   2       26.31       18.29      1.17 o 
   5  -1   2      228.10      229.72      2.81 o 
   6  -1   2      323.36      310.87      4.23 o 
   7  -1   2      319.82      322.05      3.93 o 
   8  -1   2       90.55       84.29      1.85 o 
   9  -1   2      171.37      167.91      6.76 o 
  10  -1   2       19.69       22.32      1.92 o 
  11  -1   2        4.32        3.38      1.35 o 
  12  -1   2        4.95        4.53      2.43 o 
  13  -1   2        7.90        6.83      2.79 o 
 -14   0   2        8.45       13.12      3.15 o 
 -13   0   2       38.87       49.98      4.45 o 
 -12   0   2       50.72       55.31      2.87 o 
 -11   0   2        0.69        0.15      2.58 o 
 -10   0   2      214.64      215.41      5.18 o 
  -9   0   2      296.22      337.48      6.49 o 
  -8   0   2        8.26       12.50      0.92 o 
  -7   0   2        6.41        5.68      0.65 o 
  -6   0   2       23.94       43.28      1.21 o 
  -5   0   2      187.02      233.24      3.06 o 
  -4   0   2      202.82      224.50      2.82 o 
  -3   0   2      580.67      804.31      8.03 o 
  -2   0   2     5160.68     5270.65     62.28 o 
  -1   0   2     2000.38     1562.90     25.76 o 
   0   0   2     1215.11     1497.38     14.33 o 
   1   0   2      149.67      156.90      1.73 o 
   2   0   2       85.67      123.09      1.82 o 
   3   0   2      131.02      137.54      2.30 o 
   4   0   2        4.30        2.13      0.36 o 
   5   0   2      470.15      501.70      6.27 o 
   6   0   2      322.76      390.45      7.47 o 
   7   0   2        0.03        0.46      0.47 o 
   8   0   2       87.33       85.31      1.98 o 
   9   0   2      322.34      314.83      6.53 o 
  10   0   2        0.22       -0.56      0.92 o 
  11   0   2        0.55        0.63      1.21 o 
  12   0   2        1.37        2.18      1.39 o 
  13   0   2        0.05        2.60      2.55 o 
 -14   1   2        3.78        1.92      2.36 o 
 -13   1   2       13.58       16.47      2.94 o 
 -12   1   2       11.82        9.46      1.64 o 
 -11   1   2       17.70       17.85      1.83 o 
 -10   1   2      105.96      101.04      3.43 o 
  -9   1   2      129.94      132.63      4.83 o 
  -8   1   2      217.64      194.19      4.32 o 
  -7   1   2       42.14       46.53      1.23 o 
  -6   1   2      475.39      488.42      5.54 o 
  -5   1   2       87.39       89.83      2.25 o 
  -4   1   2      469.89      351.97      4.74 o 
  -3   1   2     1215.33     1319.02     12.96 o 
  -2   1   2     1878.50     1716.56     22.62 o 
  -1   1   2     1410.61     1385.70     13.24 o 
   0   1   2     5117.16     5878.97     56.95 o 
   1   1   2     7497.15     7356.92     61.54 o 
   2   1   2      789.61      928.26      9.48 o 
   3   1   2     2683.53     2727.83     22.45 o 
   4   1   2       26.42       19.00      0.90 o 
   5   1   2      227.65      229.27      3.18 o 
   6   1   2      322.58      313.86      3.73 o 
   7   1   2      319.97      322.42      4.00 o 
   8   1   2       90.62       83.86      3.02 o 
   9   1   2      171.22      161.29      4.01 o 
  10   1   2       19.72       21.52      2.01 o 
  11   1   2        4.33        6.32      1.62 o 
  12   1   2        4.99        3.79      1.53 o 
  13   1   2        7.93        7.42      1.92 o 
 -14   2   2        6.72        9.84      2.89 o 
 -13   2   2        1.16        0.67      1.84 o 
 -12   2   2       31.24       34.43      3.65 o 
 -11   2   2       88.07       94.06      3.47 o 
 -10   2   2       36.55       31.30      2.05 o 
  -9   2   2      107.85      100.44      3.19 o 
  -8   2   2      278.75      286.74      6.95 o 
  -7   2   2       99.43      101.50      2.80 o 
  -6   2   2       81.34      120.26      4.80 o 
  -5   2   2      314.67      401.86      6.07 o 
  -4   2   2      331.98      324.18      4.96 o 
  -3   2   2      468.65      472.27      5.01 o 
  -2   2   2     1768.16     1767.83     14.66 o 
  -1   2   2     5167.90     5293.41     38.71 o 
   0   2   2     1119.34     1282.21     10.78 o 
   1   2   2     1433.54     1680.55     12.62 o 
   2   2   2     1297.94     1408.53     12.02 o 
   3   2   2      922.42     1007.13      9.32 o 
   4   2   2      843.86     1007.31      9.22 o 
   5   2   2       83.38       93.32      1.61 o 
   6   2   2      166.16      180.16      2.62 o 
   7   2   2       93.06       78.36      2.18 o 
   8   2   2       28.25       36.74      1.65 o 
   9   2   2       24.98       20.73      1.44 o 
  10   2   2        3.09        3.26      1.09 o 
  11   2   2       21.76       19.85      2.14 o 
  12   2   2       10.15        8.68      1.88 o 
  13   2   2        9.93       11.16      3.22 o 
 -14   3   2       35.24       38.09      4.37 o 
 -13   3   2        9.70       13.92      2.96 o 
 -12   3   2       13.61       18.43      2.89 o 
 -11   3   2       33.76       40.22      2.40 o 
 -10   3   2       64.12       54.61      2.65 o 
  -9   3   2      438.93      410.75      7.32 o 
  -8   3   2      319.82      313.64      5.80 o 
  -7   3   2       53.50       63.84      2.49 o 
  -6   3   2      144.23      127.94      3.03 o 
  -5   3   2      155.32      146.05      3.13 o 
  -4   3   2      240.72      282.07      4.64 o 
  -3   3   2       43.23       41.58      0.87 o 
  -2   3   2       26.58       72.94      1.68 o 
  -1   3   2      308.76      368.20      2.96 o 
   0   3   2     1748.01     1609.09     12.46 o 
   1   3   2      213.65      174.65      1.88 o 
   2   3   2      513.96      544.58      5.30 o 
   3   3   2     1157.03     1141.56     10.30 o 
   4   3   2     2075.26     2202.35     16.69 o 
   5   3   2      439.56      490.89      5.08 o 
   6   3   2      137.81      113.83      1.80 o 
   7   3   2       42.09       45.62      1.77 o 
   8   3   2        7.40        5.23      0.91 o 
   9   3   2       18.32       17.26      1.98 o 
  10   3   2       28.69       28.10      1.73 o 
  11   3   2       25.40       23.64      2.34 o 
  12   3   2       14.21       15.41      2.20 o 
  13   3   2        0.16       -1.08      2.29 o 
 -14   4   2        0.52       -0.83      2.35 o 
 -13   4   2       36.87       24.35      3.64 o 
 -12   4   2       20.57       18.59      3.07 o 
 -11   4   2       25.05       25.53      2.11 o 
 -10   4   2       81.52       76.94      3.29 o 
  -9   4   2       78.53       70.55      2.77 o 
  -8   4   2       27.16       28.05      1.80 o 
  -7   4   2       44.58       51.02      2.10 o 
  -6   4   2       26.27       22.17      1.88 o 
  -5   4   2      279.98      294.27      5.62 o 
  -4   4   2      337.84      331.03      4.42 o 
  -3   4   2      479.37      612.44      5.83 o 
  -2   4   2     1850.01     1960.78     16.50 o 
  -1   4   2     1553.24     1448.78     10.15 o 
   0   4   2       11.31       13.08      0.54 o 
   1   4   2       66.33      106.20      1.48 o 
   2   4   2      606.39      679.30      5.86 o 
   3   4   2       10.96       17.77      0.97 o 
   4   4   2      210.20      210.26      2.52 o 
   5   4   2      164.00      163.93      2.23 o 
   6   4   2       32.55       32.86      1.28 o 
   7   4   2       12.85       10.44      1.08 o 
   8   4   2       79.12       87.09      2.59 o 
   9   4   2       48.88       48.70      3.62 o 
  10   4   2       12.04       13.13      1.40 o 
  11   4   2       19.10       21.14      1.76 o 
  12   4   2        9.90       10.89      2.11 o 
  13   4   2       56.12       66.79      5.62 o 
 -14   5   2       22.84       32.94      4.30 o 
 -13   5   2       17.34       23.24      3.68 o 
 -12   5   2        8.92        7.07      2.51 o 
 -11   5   2        2.29        6.90      2.20 o 
 -10   5   2       20.50       20.92      2.24 o 
  -9   5   2      158.88      158.92      4.20 o 
  -8   5   2      122.53      109.86      7.72 o 
  -7   5   2       76.37       78.89      2.64 o 
  -6   5   2       44.63       37.24      1.51 o 
  -5   5   2      104.88      102.53      2.30 o 
  -4   5   2      347.44      345.27      7.08 o 
  -3   5   2      438.02      459.59      5.77 o 
  -2   5   2      216.48      171.21      2.38 o 
  -1   5   2      201.10      282.19      2.69 o 
   0   5   2     1311.45     1296.21     10.20 o 
   1   5   2       97.99       85.78      1.62 o 
   2   5   2      465.08      405.94      4.93 o 
   3   5   2       55.68       58.53      1.24 o 
   4   5   2      205.47      183.98      2.42 o 
   5   5   2      236.88      227.36      2.88 o 
   6   5   2       89.75       90.84      2.71 o 
   7   5   2       48.86       46.25      1.65 o 
   8   5   2        1.19        1.95      0.86 o 
   9   5   2       12.36        9.84      1.29 o 
  10   5   2       13.73       12.18      1.45 o 
  11   5   2       10.18       11.17      1.50 o 
  12   5   2       23.19       33.31      4.22 o 
 -13   6   2       16.53       20.22      3.53 o 
 -12   6   2       32.69       34.99      3.94 o 
 -11   6   2       93.44       93.30      5.49 o 
 -10   6   2       24.30       24.30      4.21 o 
  -9   6   2       21.17       18.76      1.71 o 
  -8   6   2       90.14       94.82      3.21 o 
  -7   6   2      146.95      127.73      3.57 o 
  -6   6   2       21.27       23.55      1.32 o 
  -5   6   2      155.89      156.81      3.09 o 
  -4   6   2       19.63       22.91      1.22 o 
  -3   6   2      160.50      145.36      2.79 o 
  -2   6   2      214.77      218.07      2.96 o 
  -1   6   2      303.99      317.82      3.07 o 
   0   6   2      164.01      232.07      2.74 o 
   1   6   2       72.29       69.63      1.47 o 
   2   6   2       67.77       80.42      1.53 o 
   3   6   2      114.01      110.98      2.07 o 
   4   6   2       70.31       66.30      1.48 o 
   5   6   2      117.57      114.00      2.01 o 
   6   6   2       38.23       41.99      1.83 o 
   7   6   2       52.48       51.96      2.16 o 
   8   6   2        0.68        0.38      1.34 o 
   9   6   2        0.02        0.37      0.87 o 
  10   6   2       21.68       19.61      1.71 o 
  11   6   2       17.58       17.05      2.32 o 
  12   6   2        4.55        7.57      3.07 o 
 -13   7   2        0.77        6.57      2.60 o 
 -12   7   2       23.84       23.21      3.58 o 
 -11   7   2        9.95       14.92      2.94 o 
 -10   7   2        8.90       10.70      2.51 o 
  -9   7   2       32.65       37.89      2.41 o 
  -8   7   2       32.86       28.57      2.84 o 
  -7   7   2       56.60       56.65      2.11 o 
  -6   7   2        9.62       11.06      1.11 o 
  -5   7   2       17.00       19.02      1.63 o 
  -4   7   2       71.16       72.81      2.15 o 
  -3   7   2      291.69      282.74      5.82 o 
  -2   7   2       15.99       13.42      0.83 o 
  -1   7   2       81.00       62.10      1.11 o 
   0   7   2       57.28       51.83      1.42 o 
   1   7   2      210.01      202.79      2.25 o 
   2   7   2       30.92       32.95      1.10 o 
   3   7   2      339.63      329.22      4.30 o 
   4   7   2      125.94      106.07      2.00 o 
   5   7   2      108.94      106.62      2.42 o 
   6   7   2       32.01       32.04      1.50 o 
   7   7   2       20.01       20.62      1.33 o 
   8   7   2       28.62       28.88      1.58 o 
   9   7   2       11.92       11.27      2.11 o 
  10   7   2       12.62       14.00      1.62 o 
  11   7   2       17.93       19.29      5.51 o 
 -12   8   2        6.18        5.61      2.70 o 
 -11   8   2        0.92        2.87      2.06 o 
 -10   8   2        4.84        8.72      2.50 o 
  -9   8   2        5.16        1.33      1.11 o 
  -8   8   2        2.19        1.68      1.17 o 
  -7   8   2      161.79      169.58      3.76 o 
  -6   8   2        5.37        7.39      1.09 o 
  -5   8   2      229.49      225.61      6.54 o 
  -4   8   2      103.37       97.67      2.19 o 
  -3   8   2       53.03       52.66      1.59 o 
  -2   8   2       27.96       30.82      1.25 o 
  -1   8   2      143.62      135.48      2.49 o 
   0   8   2      183.89      155.45      3.06 o 
   1   8   2      144.16      134.88      2.26 o 
   2   8   2       54.27       49.82      1.54 o 
   3   8   2        2.43        1.36      0.62 o 
   4   8   2       12.34       11.43      1.01 o 
   5   8   2       44.03       37.24      2.62 o 
   6   8   2       23.11       28.60      1.50 o 
   7   8   2        8.30        8.36      1.15 o 
   8   8   2       18.94       20.60      1.60 o 
   9   8   2        2.18        2.09      1.11 o 
  10   8   2        1.41        2.55      1.58 o 
  11   8   2        8.01        1.87      2.46 o 
 -11   9   2        6.65        4.49      2.39 o 
 -10   9   2        2.84       -0.03      1.34 o 
  -9   9   2        0.60        0.00      1.41 o 
  -8   9   2        1.91        0.72      0.78 o 
  -7   9   2       19.62       21.08      1.38 o 
  -6   9   2       81.28       68.89      2.12 o 
  -5   9   2       63.34       57.41      1.87 o 
  -4   9   2       34.17       35.76      1.50 o 
  -3   9   2       49.28       49.68      1.67 o 
  -2   9   2       48.98       46.45      1.54 o 
  -1   9   2       36.67       33.71      1.62 o 
   0   9   2      130.50      116.34      3.82 o 
   1   9   2      118.31      112.09      2.17 o 
   2   9   2        1.06        0.84      0.59 o 
   3   9   2      212.63      208.46      3.14 o 
   4   9   2        8.29        6.70      0.81 o 
   5   9   2       14.10       16.35      1.28 o 
   6   9   2        9.12        9.32      1.75 o 
   7   9   2       27.24       27.01      1.63 o 
   8   9   2        7.24        9.76      1.23 o 
   9   9   2        2.09        0.72      1.39 o 
  10   9   2       23.27       23.94      3.85 o 
 -10  10   2        5.05        3.15      2.49 o 
  -9  10   2        9.96       12.82      2.00 o 
  -8  10   2        0.56        0.30      0.86 o 
  -7  10   2       15.25       13.49      1.28 o 
  -6  10   2       16.16       14.48      1.23 o 
  -5  10   2       51.38       54.53      2.01 o 
  -4  10   2        8.19        8.47      1.01 o 
  -3  10   2        2.11        0.93      0.90 o 
  -2  10   2       88.73       89.10      2.74 o 
  -1  10   2       16.12       15.83      1.65 o 
   0  10   2       15.19       14.41      1.33 o 
   1  10   2       18.47       15.13      1.13 o 
   2  10   2        6.58        5.83      0.88 o 
   3  10   2        8.80        8.43      1.01 o 
   4  10   2       23.14       24.91      1.69 o 
   5  10   2        0.48       -0.52      0.75 o 
   6  10   2        1.60        3.78      1.15 o 
   7  10   2        8.44        7.97      1.44 o 
   8  10   2        0.89        1.57      1.16 o 
   9  10   2       32.45       32.63      2.86 o 
  -9  11   2       10.08       14.51      3.21 o 
  -8  11   2       11.85       12.85      1.64 o 
  -7  11   2        4.44        7.23      1.16 o 
  -6  11   2        5.18        5.97      1.28 o 
  -5  11   2        0.03       -0.81      0.89 o 
  -4  11   2       20.45       23.52      1.77 o 
  -3  11   2       16.36       16.18      1.56 o 
  -2  11   2       24.06       27.56      1.79 o 
  -1  11   2       16.30       13.43      2.09 o 
   0  11   2        7.61        6.73      1.40 o 
   1  11   2       10.62       11.84      1.81 o 
   2  11   2       11.28        9.94      1.26 o 
   3  11   2        4.83        6.45      1.03 o 
   4  11   2        6.98        4.66      1.19 o 
   5  11   2        5.43        5.51      1.29 o 
   6  11   2        1.67        2.17      1.13 o 
   7  11   2        2.34        3.04      1.28 o 
   8  11   2        2.81        1.40      1.58 o 
  -8  12   2       11.03       12.48      2.22 o 
  -7  12   2       14.63       17.39      1.94 o 
  -6  12   2        8.66       10.49      2.42 o 
  -5  12   2        2.01        3.57      1.22 o 
  -4  12   2       11.26       13.09      3.01 o 
  -3  12   2        3.17        2.08      1.10 o 
  -2  12   2        2.68        5.53      1.48 o 
  -1  12   2        4.75        3.50      1.33 o 
   0  12   2        0.32        1.27      1.18 o 
   1  12   2        0.88       -1.30      1.30 o 
   2  12   2        4.47        5.45      1.26 o 
   3  12   2        2.94        0.61      1.06 o 
   4  12   2        1.42        2.23      1.40 o 
   5  12   2        3.55        7.11      1.81 o 
   6  12   2        2.68        2.15      1.40 o 
   7  12   2        4.50        5.33      1.90 o 
  -6  13   2        2.45        1.27      1.25 o 
  -5  13   2        0.37        0.19      1.18 o 
  -4  13   2        5.61        6.12      1.42 o 
  -3  13   2        2.64        2.06      2.06 o 
  -2  13   2        1.48       -1.06      1.26 o 
  -1  13   2        2.02        1.69      1.39 o 
   0  13   2        1.87        0.75      1.32 o 
   1  13   2        0.23       -0.27      1.20 o 
   2  13   2        5.77        7.08      2.01 o 
   3  13   2        0.79        1.40      1.49 o 
   4  13   2       11.95       15.64      2.29 o 
   5  13   2        0.22        1.35      1.59 o 
  -2  14   2       14.00       19.95      2.36 o 
  -1  14   2        0.26        0.17      1.42 o 
   0  14   2        2.44        2.87      1.70 o 
   1  14   2        8.99        7.67      1.86 o 
  -2 -14   3        0.12        0.39      1.18 o 
  -1 -14   3        2.38        3.73      1.36 o 
   0 -14   3        1.87        1.46      1.02 o 
  -6 -13   3        4.01        7.34      3.23 o 
  -5 -13   3        5.07        6.02      1.73 o 
  -4 -13   3        7.91       10.65      1.92 o 
  -3 -13   3        1.23        2.01      1.19 o 
  -2 -13   3        8.77        7.12      1.37 o 
  -1 -13   3        6.26        6.26      1.11 o 
   0 -13   3        5.58        7.88      1.18 o 
   1 -13   3        1.30        0.82      1.00 o 
   2 -13   3        5.96        7.88      3.48 o 
   3 -13   3        1.06       -0.10      1.31 o 
   4 -13   3        3.41        4.48      1.72 o 
  -8 -12   3        7.33        8.87      3.05 o 
  -7 -12   3        5.04        0.47      1.46 o 
  -6 -12   3       11.78       22.34      4.07 o 
  -5 -12   3        6.16        7.21      2.97 o 
  -4 -12   3        6.10        5.15      1.46 o 
  -3 -12   3        2.67        0.25      1.24 o 
  -2 -12   3       16.79       19.35      1.38 o 
  -1 -12   3        1.93        2.28      0.85 o 
   0 -12   3        6.41        7.71      1.23 o 
   1 -12   3        7.61        7.70      1.24 o 
   2 -12   3        2.56        1.96      1.28 o 
   3 -12   3        7.29        3.65      1.43 o 
   4 -12   3        8.86        8.58      1.85 o 
   5 -12   3        6.06        4.42      1.62 o 
   6 -12   3        1.59        3.85      1.58 o 
  -9 -11   3        3.66        5.03      1.68 o 
  -8 -11   3        0.80       -0.50      1.27 o 
  -7 -11   3        0.27        0.60      1.25 o 
  -6 -11   3        0.12        1.02      1.92 o 
  -5 -11   3       18.21       20.99      2.15 o 
  -4 -11   3        5.03        3.31      1.29 o 
  -3 -11   3       17.12       17.90      2.66 o 
  -2 -11   3        8.60        8.35      1.18 o 
  -1 -11   3        0.77        2.30      0.81 o 
   0 -11   3       32.62       31.88      1.83 o 
   1 -11   3        0.72       -0.81      0.95 o 
   2 -11   3       24.54       28.87      1.75 o 
   3 -11   3        5.50        4.63      1.42 o 
   4 -11   3       12.81       15.00      1.93 o 
   5 -11   3        7.40        6.43      1.88 o 
   6 -11   3        9.87        8.27      1.79 o 
   7 -11   3        5.72        3.20      3.03 o 
   8 -11   3        2.79        6.39      1.91 o 
 -10 -10   3        3.17        6.74      1.51 o 
  -9 -10   3        3.53        2.85      1.44 o 
  -8 -10   3        1.18        0.63      1.18 o 
  -7 -10   3        4.66        3.31      1.34 o 
  -6 -10   3        8.36        5.97      1.40 o 
  -5 -10   3        6.83        7.62      1.42 o 
  -4 -10   3       37.78       27.11      4.71 o 
  -3 -10   3       69.06       68.99      2.27 o 
  -2 -10   3       57.48       53.88      2.05 o 
  -1 -10   3       22.47       21.03      1.88 o 
   0 -10   3       66.28       61.93      2.74 o 
   1 -10   3       42.23       44.61      1.97 o 
   2 -10   3       12.73       13.45      1.27 o 
   3 -10   3       16.66       17.53      1.50 o 
   4 -10   3       19.85       22.64      2.02 o 
   5 -10   3        9.15        5.52      1.47 o 
   6 -10   3       20.81       23.11      2.26 o 
   7 -10   3       13.13       12.93      2.51 o 
   8 -10   3       14.41       13.30      2.06 o 
   9 -10   3        7.13        8.14      2.03 o 
 -11  -9   3        2.51        0.37      1.16 o 
 -10  -9   3       12.21       10.21      1.53 o 
  -9  -9   3        5.20        9.10      1.46 o 
  -8  -9   3        2.78        0.45      1.30 o 
  -7  -9   3       11.39       11.26      1.65 o 
  -6  -9   3       73.55       71.42      3.04 o 
  -5  -9   3       25.65       25.09      4.38 o 
  -4  -9   3      127.62      106.97      3.50 o 
  -3  -9   3       59.83       64.06      2.68 o 
  -2  -9   3        8.71        9.91      1.07 o 
  -1  -9   3       11.85       11.67      2.00 o 
   0  -9   3       98.01       83.22      2.39 o 
   1  -9   3       88.63       88.49      2.51 o 
   2  -9   3       18.84       19.29      1.34 o 
   3  -9   3       38.06       37.97      1.79 o 
   4  -9   3        2.03        2.97      2.03 o 
   5  -9   3       17.99       12.98      1.72 o 
   6  -9   3       14.67       16.16      1.91 o 
   7  -9   3        7.83       10.06      1.80 o 
   8  -9   3        9.32       12.48      3.19 o 
   9  -9   3        7.89        9.87      1.94 o 
  10  -9   3       23.94       29.73      2.81 o 
 -12  -8   3        1.18        3.03      1.30 o 
 -11  -8   3       50.88       54.40      2.56 o 
 -10  -8   3       14.40       12.40      1.49 o 
  -9  -8   3        7.19        5.26      1.16 o 
  -8  -8   3        4.69        4.58      1.28 o 
  -7  -8   3       25.15       23.36      1.88 o 
  -6  -8   3       46.09       39.18      3.23 o 
  -5  -8   3        9.57        7.02      1.95 o 
  -4  -8   3        7.02        5.56      0.79 o 
  -3  -8   3       53.27       52.88      2.93 o 
  -2  -8   3       15.36       19.08      1.15 o 
  -1  -8   3      107.41      100.62      3.46 o 
   0  -8   3      423.48      425.54      5.92 o 
   1  -8   3      438.40      393.42      5.68 o 
   2  -8   3      241.66      235.59      5.56 o 
   3  -8   3      111.32      110.09      3.35 o 
   4  -8   3       59.21       62.02      2.08 o 
   5  -8   3       65.58       75.27      3.05 o 
   6  -8   3        4.19        2.10      1.55 o 
   7  -8   3       18.43       19.42      3.35 o 
   8  -8   3        1.76       -0.45      1.12 o 
   9  -8   3        2.74        3.97      1.95 o 
  10  -8   3        0.82       -1.04      1.52 o 
 -13  -7   3       11.17       12.12      2.16 o 
 -12  -7   3       10.90       13.85      1.63 o 
 -11  -7   3        0.80        1.94      1.05 o 
 -10  -7   3       55.02       57.45      2.57 o 
  -9  -7   3       23.61       19.00      1.52 o 
  -8  -7   3        6.12        5.10      1.23 o 
  -7  -7   3      154.94      156.59      4.15 o 
  -6  -7   3      110.01       93.48      3.22 o 
  -5  -7   3       14.47       15.59      1.54 o 
  -4  -7   3       12.97       14.07      0.94 o 
  -3  -7   3       10.16        9.01      0.89 o 
  -2  -7   3       11.81       10.13      2.39 o 
  -1  -7   3       35.13       34.04      3.03 o 
   0  -7   3       92.24      116.19      3.69 o 
   1  -7   3      231.38      212.31      3.62 o 
   2  -7   3      273.10      261.97      5.82 o 
   3  -7   3      395.17      368.75      5.32 o 
   4  -7   3       21.91       21.73      1.25 o 
   5  -7   3       38.92       28.97      1.95 o 
   6  -7   3        0.56        0.17      1.19 o 
   7  -7   3       12.77       11.25      1.62 o 
   8  -7   3        0.56        0.97      1.08 o 
   9  -7   3        2.16        1.48      1.30 o 
  10  -7   3        8.76        8.82      1.46 o 
  11  -7   3        1.90        1.50      1.48 o 
 -13  -6   3        2.30        4.13      1.81 o 
 -12  -6   3       16.29       13.23      1.99 o 
 -11  -6   3       26.98       32.67      1.93 o 
 -10  -6   3        7.72        9.36      1.25 o 
  -9  -6   3        8.35       10.85      1.38 o 
  -8  -6   3       36.80       34.97      2.16 o 
  -7  -6   3       22.61       21.01      1.59 o 
  -6  -6   3       53.00       54.97      2.27 o 
  -5  -6   3       29.07       26.90      1.08 o 
  -4  -6   3       28.40       34.57      1.78 o 
  -3  -6   3       13.27       18.38      0.93 o 
  -2  -6   3      131.15      121.39      2.80 o 
  -1  -6   3        4.72        5.51      0.94 o 
   0  -6   3       85.23       88.80      2.13 o 
   1  -6   3      177.26      152.60      3.90 o 
   2  -6   3      211.77      234.26      6.05 o 
   3  -6   3      423.65      386.14      6.44 o 
   4  -6   3       58.83       59.08      1.81 o 
   5  -6   3       73.29       68.90      2.00 o 
   6  -6   3       28.61       29.57      2.00 o 
   7  -6   3       36.86       25.46      1.94 o 
   8  -6   3       33.34       30.70      2.22 o 
   9  -6   3       24.65       23.97      2.12 o 
  10  -6   3        8.50       10.41      1.87 o 
  11  -6   3       13.67       15.91      2.16 o 
  12  -6   3        9.93       14.75      3.50 o 
 -14  -5   3       11.87       11.20      2.14 o 
 -13  -5   3        7.71        8.94      1.92 o 
 -12  -5   3       12.01       13.77      1.98 o 
 -11  -5   3        5.01        6.88      1.16 o 
 -10  -5   3       25.73       18.55      1.47 o 
  -9  -5   3        4.46        3.07      0.90 o 
  -8  -5   3       63.76       64.40      2.94 o 
  -7  -5   3       55.38       48.45      1.80 o 
  -6  -5   3       59.18       52.22      2.08 o 
  -5  -5   3      298.28      304.54      3.90 o 
  -4  -5   3       21.30       25.14      1.02 o 
  -3  -5   3      145.18      145.73      2.61 o 
  -2  -5   3      366.38      378.74      5.73 o 
  -1  -5   3      148.78      133.94      4.22 o 
   0  -5   3      401.26      484.83      7.18 o 
   1  -5   3       12.82       24.13      1.36 o 
   2  -5   3      251.31      279.85      4.86 o 
   3  -5   3       45.08       41.53      1.70 o 
   4  -5   3       34.02       39.92      3.69 o 
   5  -5   3      176.57      157.72      3.51 o 
   6  -5   3       17.16       13.32      2.12 o 
   7  -5   3       60.64       54.58      2.63 o 
   8  -5   3        2.20        1.50      1.16 o 
   9  -5   3       42.30       44.80      2.03 o 
  10  -5   3       30.34       32.81      6.38 o 
  11  -5   3       10.63       13.65      2.78 o 
  12  -5   3        1.50        1.17      2.54 o 
 -14  -4   3       13.93       13.75      3.55 o 
 -13  -4   3       17.96       22.35      2.36 o 
 -12  -4   3       12.95       13.91      1.94 o 
 -11  -4   3       38.19       61.44      3.04 o 
 -10  -4   3       20.85       19.09      1.40 o 
  -9  -4   3       78.02       83.03      3.58 o 
  -8  -4   3      137.55      146.20      4.98 o 
  -7  -4   3      442.67      422.15      9.58 o 
  -6  -4   3      171.80      128.09      5.48 o 
  -5  -4   3       45.45       47.47      1.76 o 
  -4  -4   3       94.68      132.99      2.08 o 
  -3  -4   3      515.14      492.23      7.10 o 
  -2  -4   3      880.91     1046.44     19.09 o 
  -1  -4   3     1358.66     1257.49     22.12 o 
   0  -4   3      194.42      138.62      2.83 o 
   1  -4   3      385.73      301.28      4.88 o 
   2  -4   3      101.60       83.99      2.20 o 
   3  -4   3      112.90      125.32      8.61 o 
   4  -4   3       27.28       31.11      1.28 o 
   5  -4   3        0.59        1.60      0.43 o 
   6  -4   3       97.06       72.55      2.32 o 
   7  -4   3        2.94        6.03      1.82 o 
   8  -4   3       54.78       44.46      3.68 o 
   9  -4   3        9.76       10.80      1.33 o 
  10  -4   3       10.32       10.87      1.67 o 
  11  -4   3       13.82       13.71      3.12 o 
  12  -4   3       13.70       13.95      3.30 o 
 -14  -3   3       10.52       12.67      2.08 o 
 -13  -3   3       23.26       21.33      2.29 o 
 -12  -3   3        4.13        2.68      1.33 o 
 -11  -3   3        0.66        0.38      1.15 o 
 -10  -3   3       90.59       96.96      2.62 o 
  -9  -3   3      232.12      198.32      3.80 o 
  -8  -3   3      398.41      381.26      5.40 o 
  -7  -3   3      169.11      188.89      3.25 o 
  -6  -3   3      285.20      328.98      4.49 o 
  -5  -3   3       82.86       67.62      1.92 o 
  -4  -3   3       99.28      153.26      2.93 o 
  -3  -3   3       25.24       37.57      1.33 o 
  -2  -3   3     1500.24     1694.30     28.98 o 
  -1  -3   3      217.36      289.21      6.36 o 
   0  -3   3     1538.27     1757.25     21.18 o 
   1  -3   3       25.83       30.55      2.80 o 
   2  -3   3      282.85      387.05      5.77 o 
   3  -3   3      789.89      915.66     18.39 o 
   4  -3   3      184.03      166.76      2.54 o 
   5  -3   3      141.92      117.50      2.78 o 
   6  -3   3       56.62       57.82      1.58 o 
   7  -3   3      206.71      218.42      4.51 o 
   8  -3   3       52.73       44.59      2.27 o 
   9  -3   3       65.28       59.74      4.34 o 
  10  -3   3        5.82        6.86      1.46 o 
  11  -3   3        6.42        6.87      2.61 o 
  12  -3   3        9.85       10.00      2.96 o 
  13  -3   3        0.69       -1.13      2.48 o 
 -15  -2   3        0.67       -0.40      2.40 o 
 -14  -2   3        3.25        4.04      1.68 o 
 -13  -2   3       12.73       15.83      4.76 o 
 -12  -2   3        4.39        4.73      1.47 o 
 -11  -2   3       60.14       55.61      2.86 o 
 -10  -2   3      120.72      125.42      3.95 o 
  -9  -2   3       11.81       14.33      1.66 o 
  -8  -2   3       89.89       95.74      2.98 o 
  -7  -2   3      184.69      176.48      3.10 o 
  -6  -2   3      238.49      197.53      3.09 o 
  -5  -2   3      427.52      477.04      5.62 o 
  -4  -2   3      397.66      393.97      4.66 o 
  -3  -2   3      310.07      332.06      4.69 o 
  -2  -2   3      111.14      137.81      1.95 o 
  -1  -2   3      679.48      555.50     10.41 o 
   0  -2   3     2248.32     2364.79     27.68 o 
   1  -2   3     3283.10     3355.62     38.30 o 
   2  -2   3      790.18      916.65      9.38 o 
   3  -2   3      775.50      762.45      8.09 o 
   4  -2   3      575.24      627.44      7.00 o 
   5  -2   3      160.94      183.40      3.60 o 
   6  -2   3       19.14       23.52      1.13 o 
   7  -2   3      183.20      168.75      2.76 o 
   8  -2   3       51.43       49.19      2.62 o 
   9  -2   3        9.30       12.77      1.53 o 
  10  -2   3        2.32        1.39      1.84 o 
  11  -2   3        0.09        2.04      2.03 o 
  12  -2   3        8.73        6.74      2.66 o 
  13  -2   3        5.76        5.24      3.12 o 
 -15  -1   3        1.11        0.44      2.38 o 
 -14  -1   3        0.61       -1.27      1.27 o 
 -13  -1   3        1.14       -0.02      1.24 o 
 -12  -1   3        1.06        1.63      1.26 o 
 -11  -1   3       39.88       31.77      3.73 o 
 -10  -1   3      119.76      123.08      3.76 o 
  -9  -1   3       80.73       88.25      3.01 o 
  -8  -1   3       91.54      116.71      3.04 o 
  -7  -1   3      214.70      245.34      3.63 o 
  -6  -1   3       67.20       62.95      1.54 o 
  -5  -1   3      340.37      468.67      5.38 o 
  -4  -1   3      298.88      294.54      3.59 o 
  -3  -1   3      686.67      553.23      7.88 o 
  -2  -1   3     1824.53     2059.29     19.74 o 
  -1  -1   3     4521.20     4556.41    183.46 o 
   0  -1   3      752.44      766.84      9.38 o 
   1  -1   3      281.87      239.00      2.92 o 
   2  -1   3     1849.87     2102.21     20.21 o 
   3  -1   3      396.20      409.44      4.95 o 
   4  -1   3      314.09      321.82      4.15 o 
   5  -1   3       56.26       41.32      1.61 o 
   6  -1   3      143.10      144.85      3.13 o 
   7  -1   3      159.77      159.27      4.10 o 
   8  -1   3      176.74      165.34      3.28 o 
   9  -1   3       72.25       77.47      3.06 o 
  10  -1   3       57.47       62.34      2.97 o 
  11  -1   3        1.85        5.36      2.38 o 
  12  -1   3       11.36        7.72      2.79 o 
  13  -1   3        4.17        6.72      3.11 o 
 -15   0   3        6.92       10.70      2.95 o 
 -14   0   3        4.47        5.24      2.51 o 
 -13   0   3        0.25        0.70      1.31 o 
 -12   0   3        8.22       10.60      1.68 o 
 -11   0   3        4.20        3.71      1.27 o 
 -10   0   3      106.67       86.89      3.22 o 
  -9   0   3       18.84       18.59      2.35 o 
  -8   0   3       25.89       28.69      1.14 o 
  -7   0   3       62.77       49.43      1.37 o 
  -6   0   3      155.81      121.95      2.09 o 
  -5   0   3       15.43       21.24      0.86 o 
  -4   0   3        3.21        4.56      0.62 o 
  -3   0   3     1561.79     1976.45     18.81 o 
  -2   0   3     1492.96     1461.00     14.30 o 
  -1   0   3      383.55      394.09      5.32 o 
   0   0   3     7369.52     6635.29    104.74 o 
   1   0   3      407.77      333.15      5.98 o 
   2   0   3     3768.63     3786.52     35.66 o 
   3   0   3      230.58      258.54      3.81 o 
   4   0   3       16.07       13.81      0.84 o 
   5   0   3       16.07       22.83      0.90 o 
   6   0   3        2.08        1.87      0.47 o 
   7   0   3      169.61      172.24      5.16 o 
   8   0   3        2.72        1.16      0.73 o 
   9   0   3        2.67        2.64      1.12 o 
  10   0   3       27.45       30.95      2.29 o 
  11   0   3       13.67        7.89      1.65 o 
  12   0   3        0.00       -0.63      2.16 o 
  13   0   3        0.56       -2.08      2.08 o 
 -15   1   3        1.11        2.33      2.47 o 
 -14   1   3        0.61       -1.08      2.05 o 
 -13   1   3        1.14        2.50      1.43 o 
 -12   1   3        1.07        0.64      1.16 o 
 -11   1   3       39.86       33.84      3.44 o 
 -10   1   3      119.77      126.31      3.81 o 
  -9   1   3       80.72       96.02      3.11 o 
  -8   1   3       91.62      116.13      3.21 o 
  -7   1   3      215.01      248.87      5.04 o 
  -6   1   3       67.18       65.24      1.33 o 
  -5   1   3      340.16      466.48      5.19 o 
  -4   1   3      299.59      293.89      3.46 o 
  -3   1   3      687.78      559.14      6.92 o 
  -2   1   3     1822.65     2070.05     19.57 o 
  -1   1   3     4522.73     4536.40     43.80 o 
   0   1   3      752.84      751.06      6.62 o 
   1   1   3      282.32      233.83      3.00 o 
   2   1   3     1850.49     2097.01     20.33 o 
   3   1   3      395.59      403.26      4.13 o 
   4   1   3      313.76      323.21      3.60 o 
   5   1   3       56.11       41.16      1.42 o 
   6   1   3      143.28      138.56      2.80 o 
   7   1   3      159.89      154.15      3.75 o 
   8   1   3      176.76      161.40      3.39 o 
   9   1   3       72.25       74.34      3.17 o 
  10   1   3       57.49       57.95      5.39 o 
  11   1   3        1.86        0.43      1.25 o 
  12   1   3       11.37        8.26      1.86 o 
  13   1   3        4.16        4.72      2.87 o 
 -15   2   3        0.66        1.04      2.37 o 
 -14   2   3        3.23        4.39      2.52 o 
 -13   2   3       12.74       14.65      2.51 o 
 -12   2   3        4.36        2.80      1.33 o 
 -11   2   3       60.22       56.27      2.78 o 
 -10   2   3      120.85      122.61      3.75 o 
  -9   2   3       11.78       14.64      1.60 o 
  -8   2   3       90.20       96.15      3.03 o 
  -7   2   3      184.52      172.17      3.77 o 
  -6   2   3      238.64      201.03      3.89 o 
  -5   2   3      428.26      483.38      6.96 o 
  -4   2   3      398.16      399.02      4.91 o 
  -3   2   3      310.13      333.07      3.79 o 
  -2   2   3      111.45      139.16      1.94 o 
  -1   2   3      679.18      559.44      5.83 o 
   0   2   3     2248.05     2387.86     19.61 o 
   1   2   3     3282.12     3300.09     24.30 o 
   2   2   3      788.24      923.03      7.32 o 
   3   2   3      774.67      766.76      7.18 o 
   4   2   3      574.65      627.26      6.23 o 
   5   2   3      160.88      180.20      2.63 o 
   6   2   3       19.26       25.35      1.29 o 
   7   2   3      183.42      164.86      3.63 o 
   8   2   3       51.42       47.51      1.96 o 
   9   2   3        9.37       10.82      1.22 o 
  10   2   3        2.30        1.30      0.93 o 
  11   2   3        0.09        0.66      1.74 o 
  12   2   3        8.67        8.04      1.94 o 
  13   2   3        5.77        4.21      2.68 o 
 -14   3   3       10.57        5.15      2.62 o 
 -13   3   3       23.24       22.73      3.37 o 
 -12   3   3        4.12        1.83      3.39 o 
 -11   3   3        0.65        0.00      1.10 o 
 -10   3   3       90.68       94.46      3.31 o 
  -9   3   3      232.22      199.92      4.64 o 
  -8   3   3      398.14      382.90      6.75 o 
  -7   3   3      168.66      186.35      4.00 o 
  -6   3   3      285.49      325.51      5.52 o 
  -5   3   3       82.85       71.14      2.08 o 
  -4   3   3       99.35      151.26      3.61 o 
  -3   3   3       25.13       38.00      1.69 o 
  -2   3   3     1499.35     1709.00     14.34 o 
  -1   3   3      217.18      288.39      2.49 o 
   0   3   3     1538.07     1789.20     13.37 o 
   1   3   3       25.87       28.77      0.71 o 
   2   3   3      282.83      387.39      6.08 o 
   3   3   3      789.58      926.17      8.59 o 
   4   3   3      184.04      168.08      2.51 o 
   5   3   3      141.68      119.50      3.14 o 
   6   3   3       56.62       56.62      2.45 o 
   7   3   3      206.84      215.27      3.98 o 
   8   3   3       52.63       41.38      1.98 o 
   9   3   3       65.14       62.91      2.33 o 
  10   3   3        5.86        7.66      1.21 o 
  11   3   3        6.43       11.68      2.32 o 
  12   3   3        9.82       12.74      2.18 o 
  13   3   3        0.69       -0.32      2.43 o 
 -14   4   3       13.96       16.85      3.29 o 
 -13   4   3       17.98       25.69      3.48 o 
 -12   4   3       12.95       19.09      1.99 o 
 -11   4   3       38.25       54.89      4.03 o 
 -10   4   3       20.77       17.58      1.89 o 
  -9   4   3       78.18       81.01      3.43 o 
  -8   4   3      137.62      145.49      3.78 o 
  -7   4   3      442.64      433.60     10.06 o 
  -6   4   3      171.69      131.35      3.16 o 
  -5   4   3       45.55       46.63      1.79 o 
  -4   4   3       94.66      133.79      1.92 o 
  -3   4   3      514.52      505.04      4.99 o 
  -2   4   3      880.15     1062.48      9.42 o 
  -1   4   3     1358.67     1253.54      9.75 o 
   0   4   3      194.51      136.70      2.02 o 
   1   4   3      385.10      303.96      2.65 o 
   2   4   3      101.74       85.23      1.40 o 
   3   4   3      112.70      126.89      1.77 o 
   4   4   3       27.39       32.38      1.15 o 
   5   4   3        0.58        1.39      0.53 o 
   6   4   3       96.94       72.46      2.18 o 
   7   4   3        2.99        7.89      0.91 o 
   8   4   3       54.69       46.19      2.01 o 
   9   4   3        9.78        9.31      1.24 o 
  10   4   3       10.28       11.53      1.40 o 
  11   4   3       13.82       17.43      2.25 o 
  12   4   3       13.74       17.96      3.59 o 
 -14   5   3       11.85       11.62      3.08 o 
 -13   5   3        7.71        8.63      2.78 o 
 -12   5   3       11.99       12.77      2.86 o 
 -11   5   3        5.02        9.61      1.55 o 
 -10   5   3       25.74       20.06      1.83 o 
  -9   5   3        4.47        2.59      1.33 o 
  -8   5   3       63.84       66.45      7.37 o 
  -7   5   3       55.40       47.22      3.25 o 
  -6   5   3       59.23       55.03      2.17 o 
  -5   5   3      298.43      299.52      6.27 o 
  -4   5   3       21.28       25.34      0.91 o 
  -3   5   3      145.01      141.71      2.14 o 
  -2   5   3      366.15      376.30      4.15 o 
  -1   5   3      148.79      132.32      1.66 o 
   0   5   3      401.46      481.72      4.48 o 
   1   5   3       12.80       23.68      0.83 o 
   2   5   3      250.82      282.14      3.09 o 
   3   5   3       45.19       41.53      1.07 o 
   4   5   3       33.99       42.78      1.11 o 
   5   5   3      176.85      154.05      3.75 o 
   6   5   3       17.14       12.90      1.00 o 
   7   5   3       60.70       53.59      2.30 o 
   8   5   3        2.19        1.60      0.86 o 
   9   5   3       42.34       42.14      3.58 o 
  10   5   3       30.36       28.99      2.97 o 
  11   5   3       10.60        9.55      1.51 o 
  12   5   3        1.50       -2.15      2.22 o 
 -13   6   3        2.29        2.76      2.31 o 
 -12   6   3       16.31       20.98      3.24 o 
 -11   6   3       27.05       31.23      2.32 o 
 -10   6   3        7.75        5.42      1.37 o 
  -9   6   3        8.43        8.54      1.44 o 
  -8   6   3       36.88       32.88      2.07 o 
  -7   6   3       22.66       23.14      1.68 o 
  -6   6   3       52.96       55.07      1.89 o 
  -5   6   3       29.26       25.61      1.82 o 
  -4   6   3       28.38       33.05      1.45 o 
  -3   6   3       13.31       19.77      0.97 o 
  -2   6   3      131.37      120.14      2.07 o 
  -1   6   3        4.75        5.53      0.48 o 
   0   6   3       85.05       90.56      1.57 o 
   1   6   3      177.39      154.86      2.79 o 
   2   6   3      211.70      229.53      3.08 o 
   3   6   3      423.56      391.61      4.83 o 
   4   6   3       59.04       57.49      1.40 o 
   5   6   3       73.43       66.18      2.40 o 
   6   6   3       28.63       35.11      1.48 o 
   7   6   3       36.94       24.00      1.40 o 
   8   6   3       33.32       30.52      2.12 o 
   9   6   3       24.57       28.67      1.85 o 
  10   6   3        8.51        6.83      1.34 o 
  11   6   3       13.64       14.60      2.14 o 
  12   6   3        9.98        5.96      2.93 o 
 -13   7   3       11.20       14.46      3.20 o 
 -12   7   3       10.94       14.37      2.96 o 
 -11   7   3        0.80        1.20      1.98 o 
 -10   7   3       55.00       59.92      3.00 o 
  -9   7   3       23.62       22.51      1.94 o 
  -8   7   3        6.12        4.19      1.22 o 
  -7   7   3      155.01      148.67      4.07 o 
  -6   7   3      110.12       91.02      2.56 o 
  -5   7   3       14.53       17.48      1.83 o 
  -4   7   3       12.96       12.35      1.08 o 
  -3   7   3       10.25        9.93      0.76 o 
  -2   7   3       11.83        8.64      0.75 o 
  -1   7   3       35.21       34.23      1.06 o 
   0   7   3       92.02      113.66      1.61 o 
   1   7   3      231.40      213.66      2.82 o 
   2   7   3      273.34      261.89      3.25 o 
   3   7   3      395.24      364.33      8.44 o 
   4   7   3       21.90       21.97      2.15 o 
   5   7   3       38.91       30.38      1.42 o 
   6   7   3        0.56        0.54      0.69 o 
   7   7   3       12.73       13.33      1.64 o 
   8   7   3        0.56       -0.15      0.77 o 
   9   7   3        2.15        3.50      1.12 o 
  10   7   3        8.78        8.51      2.62 o 
  11   7   3        1.89        0.41      1.49 o 
 -12   8   3        1.18        0.68      2.17 o 
 -11   8   3       50.87       61.92      4.61 o 
 -10   8   3       14.37       14.91      1.86 o 
  -9   8   3        7.16        8.54      1.52 o 
  -8   8   3        4.69        4.25      1.24 o 
  -7   8   3       25.08       25.72      1.63 o 
  -6   8   3       46.26       42.45      2.22 o 
  -5   8   3        9.57        5.84      0.99 o 
  -4   8   3        7.01        6.11      1.09 o 
  -3   8   3       53.29       51.22      1.91 o 
  -2   8   3       15.38       18.35      0.89 o 
  -1   8   3      107.26      101.52      1.90 o 
   0   8   3      423.26      422.05      4.58 o 
   1   8   3      438.19      396.12      4.42 o 
   2   8   3      242.08      230.28      3.17 o 
   3   8   3      111.27      111.69      2.11 o 
   4   8   3       59.42       57.59      1.89 o 
   5   8   3       65.62       72.55      2.17 o 
   6   8   3        4.19        1.93      1.34 o 
   7   8   3       18.36       21.97      1.46 o 
   8   8   3        1.75        1.30      0.86 o 
   9   8   3        2.73        2.21      1.44 o 
  10   8   3        0.81        1.43      1.50 o 
 -11   9   3        2.52        4.23      2.41 o 
 -10   9   3       12.19       12.62      2.84 o 
  -9   9   3        5.20        7.02      1.56 o 
  -8   9   3        2.79        1.56      1.45 o 
  -7   9   3       11.43       16.21      1.51 o 
  -6   9   3       73.57       73.38      3.61 o 
  -5   9   3       25.67       25.25      1.63 o 
  -4   9   3      127.49      105.23      2.93 o 
  -3   9   3       59.88       66.21      2.87 o 
  -2   9   3        8.64        9.76      1.13 o 
  -1   9   3       11.81        9.62      0.79 o 
   0   9   3       97.87       86.19      1.88 o 
   1   9   3       88.75       90.80      2.75 o 
   2   9   3       18.87       18.02      1.07 o 
   3   9   3       38.06       37.74      1.59 o 
   4   9   3        2.00        0.93      0.72 o 
   5   9   3       17.93       19.95      1.39 o 
   6   9   3       14.64       12.78      1.26 o 
   7   9   3        7.79        7.80      1.18 o 
   8   9   3        9.32       11.87      1.37 o 
   9   9   3        7.85       10.44      1.58 o 
  10   9   3       23.94       26.17      3.05 o 
 -10  10   3        3.17        4.64      2.54 o 
  -9  10   3        3.54        3.81      1.19 o 
  -8  10   3        1.17        1.32      1.03 o 
  -7  10   3        4.67        4.57      0.98 o 
  -6  10   3        8.36       10.06      1.10 o 
  -5  10   3        6.77        9.49      1.08 o 
  -4  10   3       37.70       31.35      2.76 o 
  -3  10   3       68.91       70.08      2.91 o 
  -2  10   3       57.35       55.46      2.66 o 
  -1  10   3       22.44       20.20      1.83 o 
   0  10   3       66.12       63.55      1.95 o 
   1  10   3       42.18       46.72      1.55 o 
   2  10   3       12.68       14.72      1.02 o 
   3  10   3       16.67       16.32      1.86 o 
   4  10   3       19.91       19.14      1.40 o 
   5  10   3        9.13        8.12      1.14 o 
   6  10   3       20.73       24.42      1.62 o 
   7  10   3       13.20       11.99      1.38 o 
   8  10   3       14.40       17.82      1.87 o 
   9  10   3        7.14        2.59      1.61 o 
  -9  11   3        3.66        6.30      2.52 o 
  -8  11   3        0.80        2.44      1.20 o 
  -7  11   3        0.28       -0.82      0.97 o 
  -6  11   3        0.12       -0.35      0.99 o 
  -5  11   3       18.22       22.89      2.30 o 
  -4  11   3        4.97        4.84      1.14 o 
  -3  11   3       17.18       17.29      1.93 o 
  -2  11   3        8.62       10.05      3.52 o 
  -1  11   3        0.78        1.08      1.16 o 
   0  11   3       32.63       35.33      1.94 o 
   1  11   3        0.72        0.09      0.90 o 
   2  11   3       24.56       26.85      1.68 o 
   3  11   3        5.49        4.70      1.98 o 
   4  11   3       12.84       13.62      1.82 o 
   5  11   3        7.43        8.77      1.38 o 
   6  11   3        9.86       12.61      1.64 o 
   7  11   3        5.73        7.90      1.88 o 
   8  11   3        2.77        2.11      1.64 o 
  -8  12   3        7.36       10.91      1.98 o 
  -7  12   3        5.05        5.31      1.40 o 
  -6  12   3       11.77       18.76      1.83 o 
  -5  12   3        6.18        7.82      1.45 o 
  -4  12   3        6.10        7.15      1.38 o 
  -3  12   3        2.69        1.71      1.33 o 
  -2  12   3       16.73       16.89      2.03 o 
  -1  12   3        1.93        1.14      2.35 o 
   0  12   3        6.41        7.27      2.86 o 
   1  12   3        7.59        7.01      1.29 o 
   2  12   3        2.56        5.21      1.86 o 
   3  12   3        7.28        3.34      3.07 o 
   4  12   3        8.87       10.49      3.70 o 
   5  12   3        6.06        6.52      1.49 o 
   6  12   3        1.59        2.32      1.75 o 
  -6  13   3        4.02        6.04      1.46 o 
  -5  13   3        5.06        3.67      1.75 o 
  -4  13   3        7.92        9.38      1.61 o 
  -3  13   3        1.23       -0.39      3.49 o 
  -2  13   3        8.77        6.96      1.70 o 
  -1  13   3        6.29        3.39      3.07 o 
   0  13   3        5.58        8.60      1.81 o 
   1  13   3        1.30        1.01      1.11 o 
   2  13   3        5.98        8.17      3.39 o 
   3  13   3        1.06        2.01      1.53 o 
   4  13   3        3.42        1.78      2.05 o 
  -2  14   3        0.11       -0.19      1.48 o 
  -1  14   3        2.38        5.59      1.73 o 
   0  14   3        1.88        1.77      1.55 o 
  -6 -13   4        4.72        5.61      2.53 o 
  -5 -13   4       15.28       18.79      2.35 o 
  -4 -13   4        1.74        2.57      1.51 o 
  -3 -13   4       14.02       14.46      1.70 o 
  -2 -13   4       24.10       27.93      2.08 o 
  -1 -13   4        4.04        5.38      1.09 o 
   0 -13   4        1.77        2.70      1.16 o 
   1 -13   4        0.91        1.17      1.07 o 
   2 -13   4        0.81       -0.48      1.31 o 
   3 -13   4        2.50        1.08      1.37 o 
  -8 -12   4        1.52        2.15      1.81 o 
  -7 -12   4        2.37        1.44      1.51 o 
  -6 -12   4        0.19       -0.04      1.29 o 
  -5 -12   4        2.21       -0.17      1.20 o 
  -4 -12   4        0.23        0.47      1.28 o 
  -3 -12   4        3.31        3.46      1.18 o 
  -2 -12   4        2.11        2.12      0.89 o 
  -1 -12   4        5.55        6.64      1.07 o 
   0 -12   4        7.32        6.73      1.23 o 
   1 -12   4        4.56        3.90      1.13 o 
   2 -12   4        1.54        1.49      1.29 o 
   3 -12   4        2.15        1.61      1.41 o 
   4 -12   4        4.10        4.36      2.66 o 
   5 -12   4        1.12        4.50      1.68 o 
   6 -12   4        8.78       11.06      3.27 o 
  -9 -11   4        1.33        0.96      1.24 o 
  -8 -11   4        0.78       -0.16      1.34 o 
  -7 -11   4        6.57        6.12      1.61 o 
  -6 -11   4        3.76        3.42      1.40 o 
  -5 -11   4        3.52        1.51      1.20 o 
  -4 -11   4        4.29        2.42      1.27 o 
  -3 -11   4       23.87       23.97      2.08 o 
  -2 -11   4       26.42       28.61      1.49 o 
  -1 -11   4       61.98       64.80      2.41 o 
   0 -11   4       11.31       11.71      1.28 o 
   1 -11   4       14.43       15.81      1.43 o 
   2 -11   4       10.65       11.65      1.37 o 
   3 -11   4        5.06        3.63      1.45 o 
   4 -11   4       12.25       12.91      1.89 o 
   5 -11   4       35.26       40.99      3.97 o 
   6 -11   4        2.96        1.54      1.99 o 
   7 -11   4        0.28        0.31      1.40 o 
 -10 -10   4        5.28        3.98      1.44 o 
  -9 -10   4        2.79        3.00      1.21 o 
  -8 -10   4        1.53        0.04      1.19 o 
  -7 -10   4        2.52        0.96      1.35 o 
  -6 -10   4        7.28        8.04      1.53 o 
  -5 -10   4       28.23       23.30      1.97 o 
  -4 -10   4       45.87       45.18      5.27 o 
  -3 -10   4      100.71       85.60      2.70 o 
  -2 -10   4       53.76       55.58      1.84 o 
  -1 -10   4        2.36        2.83      1.42 o 
   0 -10   4        1.70        0.79      0.95 o 
   1 -10   4       14.46       12.73      1.28 o 
   2 -10   4       50.23       41.22      2.00 o 
   3 -10   4       10.33        9.58      1.21 o 
   4 -10   4       34.55       31.64      2.40 o 
   5 -10   4       15.81       17.34      2.05 o 
   6 -10   4        4.13        4.47      1.57 o 
   7 -10   4       19.74       19.75      2.29 o 
   8 -10   4        8.70        8.80      1.92 o 
 -11  -9   4       10.66        9.07      1.56 o 
 -10  -9   4       18.56       15.05      1.68 o 
  -9  -9   4        7.25        9.90      1.41 o 
  -8  -9   4        0.03       -0.03      1.16 o 
  -7  -9   4        2.01        3.01      1.22 o 
  -6  -9   4        9.43       10.29      2.93 o 
  -5  -9   4       22.99       22.48      1.85 o 
  -4  -9   4        1.81        2.92      1.06 o 
  -3  -9   4        5.27        3.52      0.83 o 
  -2  -9   4       57.00       56.72      1.95 o 
  -1  -9   4        9.83        8.21      1.00 o 
   0  -9   4        6.65        5.92      0.94 o 
   1  -9   4      166.16      160.70      3.46 o 
   2  -9   4        4.45        4.70      1.16 o 
   3  -9   4       15.97       17.15      1.33 o 
   4  -9   4       53.48       53.58      2.91 o 
   5  -9   4        5.08        3.83      1.30 o 
   6  -9   4       15.83       17.44      3.07 o 
   7  -9   4        9.13       10.94      1.84 o 
   8  -9   4        6.63        7.28      1.73 o 
   9  -9   4       10.29       11.38      2.12 o 
 -12  -8   4        3.48        2.18      1.24 o 
 -11  -8   4        9.08        9.80      1.47 o 
 -10  -8   4       13.84       16.67      3.19 o 
  -9  -8   4        3.57        1.84      1.00 o 
  -8  -8   4        0.96       -0.27      0.85 o 
  -7  -8   4        3.09        0.64      1.83 o 
  -6  -8   4       42.15       41.83      2.26 o 
  -5  -8   4       88.94       82.10      2.99 o 
  -4  -8   4       39.96       48.64      1.70 o 
  -3  -8   4        6.03        8.85      0.89 o 
  -2  -8   4       13.00       14.38      1.28 o 
  -1  -8   4       35.56       29.27      1.45 o 
   0  -8   4       22.84       18.76      1.49 o 
   1  -8   4       79.12       80.44      3.44 o 
   2  -8   4       73.10       74.10      2.67 o 
   3  -8   4       51.90       43.62      1.82 o 
   4  -8   4       55.74       44.75      1.88 o 
   5  -8   4        5.50        3.05      1.24 o 
   6  -8   4       17.58       18.62      1.96 o 
   7  -8   4        5.48        4.01      1.36 o 
   8  -8   4        4.81        5.33      1.55 o 
   9  -8   4        3.96        2.97      1.51 o 
  10  -8   4        7.52        8.70      2.08 o 
 -13  -7   4        1.65       -0.52      1.75 o 
 -12  -7   4       13.85       15.55      1.66 o 
 -11  -7   4       45.64       53.38      2.43 o 
 -10  -7   4       41.01       39.29      2.06 o 
  -9  -7   4        4.69        4.02      1.03 o 
  -8  -7   4       28.17       27.46      1.89 o 
  -7  -7   4        0.19       -0.57      0.88 o 
  -6  -7   4       13.81       17.04      1.49 o 
  -5  -7   4      110.88      112.42      3.26 o 
  -4  -7   4      100.94       82.00      3.30 o 
  -3  -7   4       22.86       23.21      1.17 o 
  -2  -7   4       26.37       22.51      1.41 o 
  -1  -7   4      119.48      109.19      2.47 o 
   0  -7   4      370.23      348.26      6.51 o 
   1  -7   4      243.26      230.79      3.91 o 
   2  -7   4      791.44      716.73      8.68 o 
   3  -7   4      310.74      279.61      7.92 o 
   4  -7   4      138.37      125.57      3.91 o 
   5  -7   4       51.87       50.47      2.63 o 
   6  -7   4       12.96       11.21      2.37 o 
   7  -7   4        4.05        2.02      1.84 o 
   8  -7   4        5.33        5.35      1.44 o 
   9  -7   4        2.72        3.46      1.43 o 
  10  -7   4        7.18        9.57      1.91 o 
  11  -7   4        3.18        4.01      1.73 o 
 -13  -6   4        6.22        6.09      1.78 o 
 -12  -6   4       23.44       21.57      2.24 o 
 -11  -6   4        5.53        6.84      1.21 o 
 -10  -6   4        2.67        4.69      1.05 o 
  -9  -6   4       92.50       75.24      3.05 o 
  -8  -6   4       82.76       77.03      2.39 o 
  -7  -6   4       89.92       79.34      2.31 o 
  -6  -6   4       19.13       19.18      1.47 o 
  -5  -6   4       31.08       29.97      1.21 o 
  -4  -6   4       66.93       63.01      1.63 o 
  -3  -6   4      303.25      304.72      4.22 o 
  -2  -6   4        7.39        7.68      1.37 o 
  -1  -6   4        6.50        5.49      0.88 o 
   0  -6   4        9.47        8.48      0.97 o 
   1  -6   4       58.73       70.90      5.06 o 
   2  -6   4      298.77      268.80      5.15 o 
   3  -6   4       35.91       41.45      1.90 o 
   4  -6   4        5.97        6.44      2.09 o 
   5  -6   4       30.85       28.79      2.26 o 
   6  -6   4       23.02       21.76      2.63 o 
   7  -6   4       39.60       38.79      2.44 o 
   8  -6   4        9.58       12.13      1.73 o 
   9  -6   4       39.16       41.04      2.75 o 
  10  -6   4        1.70        0.39      1.33 o 
  11  -6   4        2.13        1.40      1.72 o 
 -14  -5   4        0.40        1.53      1.80 o 
 -13  -5   4        4.90        7.43      1.86 o 
 -12  -5   4        2.20        3.24      1.43 o 
 -11  -5   4        1.89       -0.65      0.93 o 
 -10  -5   4      147.62      156.53      3.57 o 
  -9  -5   4       98.60       90.88      2.59 o 
  -8  -5   4      258.78      235.58      4.14 o 
  -7  -5   4      111.74      109.38      3.15 o 
  -6  -5   4      213.57      200.37      3.50 o 
  -5  -5   4       74.15       79.63      1.65 o 
  -4  -5   4       26.09       32.89      2.33 o 
  -3  -5   4       75.41       84.66      2.31 o 
  -1  -5   4       45.34       36.16      1.58 o 
   0  -5   4        8.28        5.26      0.78 o 
   1  -5   4      111.97       79.86      2.76 o 
   2  -5   4      126.13      125.23      3.02 o 
   3  -5   4       42.87       51.29      1.96 o 
   4  -5   4       47.80       48.27      2.28 o 
   5  -5   4       64.70       79.45      3.21 o 
   6  -5   4       48.12       37.48      3.18 o 
   7  -5   4       27.95       23.57      2.83 o 
   8  -5   4       27.62       33.24      3.54 o 
   9  -5   4        6.92        6.39      1.50 o 
  10  -5   4       18.20       15.96      2.62 o 
  11  -5   4        7.14        4.80      2.82 o 
  12  -5   4        1.33        2.97      2.81 o 
 -14  -4   4        3.66        5.64      1.91 o 
 -13  -4   4        6.52        3.16      1.59 o 
 -12  -4   4       19.99       21.41      3.33 o 
 -11  -4   4       10.60       12.67      2.18 o 
 -10  -4   4       67.13       68.85      2.78 o 
  -9  -4   4      137.16      145.68      4.82 o 
  -8  -4   4      541.60      526.22      6.92 o 
  -7  -4   4      224.29      216.03      3.66 o 
  -6  -4   4      142.41      150.55      2.82 o 
  -5  -4   4       59.83       66.96      1.86 o 
  -4  -4   4      559.59      532.09      7.58 o 
  -3  -4   4     1315.40     1276.98     15.86 o 
  -2  -4   4      202.51      170.02      4.93 o 
  -1  -4   4       15.81       11.38      0.90 o 
   0  -4   4      152.77      187.03      6.47 o 
   1  -4   4       31.17       30.42      1.41 o 
   2  -4   4      895.16      935.40     12.50 o 
   3  -4   4       21.89       15.84      1.15 o 
   4  -4   4        3.64        3.79      0.47 o 
   5  -4   4       36.05       45.74      1.93 o 
   6  -4   4       17.63       18.90      1.38 o 
   7  -4   4       35.70       30.78      3.07 o 
   8  -4   4       15.24       18.74      2.81 o 
   9  -4   4       47.33       35.62      3.66 o 
  10  -4   4       10.25       15.23      1.94 o 
  11  -4   4       10.50        7.43      2.95 o 
  12  -4   4       31.35       40.08      4.79 o 
 -14  -3   4        6.63        7.16      1.86 o 
 -13  -3   4       11.08       11.19      1.92 o 
 -12  -3   4        8.21        5.18      2.06 o 
 -11  -3   4       73.85       66.98      5.09 o 
 -10  -3   4       68.01       59.81      2.13 o 
  -9  -3   4       26.88       23.73      1.35 o 
  -8  -3   4       38.61       31.46      1.46 o 
  -7  -3   4      180.37      155.47      2.89 o 
  -6  -3   4      161.06      190.36      3.10 o 
  -5  -3   4      290.51      302.82      4.05 o 
  -4  -3   4      109.04      158.55      2.57 o 
  -3  -3   4      368.52      445.54      5.51 o 
  -2  -3   4      987.34     1017.08     18.43 o 
  -1  -3   4     1913.56     2105.61     25.07 o 
   0  -3   4      176.34      177.65      3.28 o 
   1  -3   4       66.95      111.79      2.50 o 
   2  -3   4     1704.68     1627.03     33.91 o 
   3  -3   4      306.94      369.03      4.56 o 
   4  -3   4      293.10      321.48      4.22 o 
   5  -3   4       38.74       34.39      1.24 o 
   6  -3   4       22.25       16.88      1.00 o 
   7  -3   4       43.90       46.75      2.10 o 
   8  -3   4        2.86        2.14      1.79 o 
   9  -3   4       28.12       27.41      3.47 o 
  10  -3   4        4.62        6.38      2.43 o 
  11  -3   4       20.50       17.63      3.32 o 
  12  -3   4        3.46        1.96      2.56 o 
 -15  -2   4        2.99        3.57      1.84 o 
 -14  -2   4        1.58       -0.88      1.38 o 
 -13  -2   4        2.45        0.35      1.30 o 
 -12  -2   4       54.54       52.34      2.89 o 
 -11  -2   4       41.44       37.43      2.39 o 
 -10  -2   4      119.91      125.02      4.12 o 
  -9  -2   4       67.02       60.15      1.92 o 
  -8  -2   4      126.77      135.44      2.72 o 
  -7  -2   4      285.20      327.39      4.51 o 
  -6  -2   4      301.70      267.38      3.81 o 
  -5  -2   4      433.79      541.89      8.70 o 
  -4  -2   4      112.75      110.93      1.92 o 
  -3  -2   4       36.43       26.95      0.85 o 
  -2  -2   4      498.04      413.51      5.81 o 
  -1  -2   4       80.83      103.60      1.95 o 
   0  -2   4      332.41      361.11      5.32 o 
   1  -2   4       35.38       35.42      1.35 o 
   2  -2   4      157.82      154.62      2.39 o 
   3  -2   4       29.03       37.97      1.16 o 
   4  -2   4      471.53      477.00      5.78 o 
   5  -2   4       44.64       56.28      2.65 o 
   6  -2   4       44.09       44.83      1.72 o 
   7  -2   4       58.02       55.71      1.88 o 
   8  -2   4       20.64       19.74      3.21 o 
   9  -2   4       23.40       16.45      2.84 o 
  10  -2   4       27.41       23.53      3.40 o 
  11  -2   4       12.42       12.87      2.95 o 
  12  -2   4        2.36        3.32      2.54 o 
 -15  -1   4        0.43       -1.16      1.52 o 
 -14  -1   4        5.03        2.87      1.58 o 
 -13  -1   4       16.27       15.45      1.97 o 
 -12  -1   4        0.02        0.65      1.18 o 
 -11  -1   4       40.45       46.46      3.20 o 
 -10  -1   4      196.87      188.16      4.75 o 
  -9  -1   4      103.79       96.40      3.84 o 
  -8  -1   4      116.84      134.96      2.60 o 
  -7  -1   4      169.89      150.80      2.64 o 
  -6  -1   4      385.87      364.09      4.59 o 
  -5  -1   4      537.93      567.65      6.30 o 
  -4  -1   4      816.99      853.73      8.77 o 
  -3  -1   4     1059.73      998.57     14.81 o 
  -2  -1   4     1206.35     1105.12     11.05 o 
  -1  -1   4     1953.30     1820.68     17.30 o 
   0  -1   4      497.72      560.11      7.35 o 
   1  -1   4      530.35      471.63      5.30 o 
   2  -1   4      301.44      326.25      4.23 o 
   3  -1   4       68.90       68.96      1.58 o 
   4  -1   4        3.68        5.57      0.62 o 
   5  -1   4     1125.20     1088.44     11.73 o 
   6  -1   4      279.05      261.08      4.62 o 
   7  -1   4       32.39       36.10      1.91 o 
   8  -1   4       67.58       53.72      2.54 o 
   9  -1   4        6.97        3.97      1.82 o 
  10  -1   4       22.44       15.10      2.89 o 
  11  -1   4        0.48       -0.94      1.93 o 
  12  -1   4        9.26        9.46      3.18 o 
 -15   0   4       14.20       19.26      3.52 o 
 -14   0   4        0.00        0.44      1.36 o 
 -13   0   4        7.01        5.75      1.59 o 
 -12   0   4       29.58       37.53      4.08 o 
 -11   0   4        0.16       -0.43      1.02 o 
 -10   0   4       20.36       24.97      1.93 o 
  -9   0   4       72.41       72.70      2.74 o 
  -8   0   4       13.47       16.97      1.10 o 
  -7   0   4        0.01       -0.41      0.41 o 
  -6   0   4      351.77      383.13      4.68 o 
  -5   0   4     2747.62     2875.64     27.35 o 
  -4   0   4     3233.54     3682.14     34.57 o 
  -3   0   4     1198.55     1635.74     19.24 o 
  -2   0   4      239.85      392.32      8.15 o 
  -1   0   4     2824.16     2927.74     60.39 o 
   0   0   4      134.56      185.81      3.96 o 
   1   0   4        4.98        1.08      0.85 o 
   2   0   4      220.93      150.82      2.39 o 
   3   0   4      216.40      195.31      2.97 o 
   4   0   4      425.54      439.75      5.54 o 
   5   0   4      130.94      149.27      3.64 o 
   6   0   4       51.55       35.06      1.94 o 
   7   0   4      675.85      635.59      8.02 o 
   8   0   4       32.05       33.73      1.65 o 
   9   0   4      206.26      203.03      5.28 o 
  10   0   4       18.83       14.95      1.87 o 
  11   0   4        4.23        3.24      1.43 o 
  12   0   4        0.00       -0.45      2.16 o 
 -15   1   4        0.43        3.41      2.64 o 
 -14   1   4        5.04        4.81      1.68 o 
 -13   1   4       16.30       19.15      2.12 o 
 -12   1   4        0.02       -0.19      1.12 o 
 -11   1   4       40.39       41.80      2.46 o 
 -10   1   4      196.63      183.84      5.05 o 
  -9   1   4      103.76       94.73      3.01 o 
  -8   1   4      116.77      134.70      4.80 o 
  -7   1   4      169.67      148.65      2.38 o 
  -6   1   4      385.89      364.57      4.41 o 
  -5   1   4      537.58      561.14      6.16 o 
  -4   1   4      818.12      852.46      8.70 o 
  -3   1   4     1059.03     1002.79      9.95 o 
  -2   1   4     1206.08     1104.81     13.48 o 
  -1   1   4     1952.79     1797.54     17.32 o 
   0   1   4      498.20      555.19      6.10 o 
   1   1   4      529.92      474.49      4.56 o 
   2   1   4      300.91      325.45      3.47 o 
   3   1   4       68.88       68.98      1.31 o 
   4   1   4        3.78        6.57      0.53 o 
   5   1   4     1124.94     1097.30     11.95 o 
   6   1   4      279.02      256.60      4.19 o 
   7   1   4       32.62       39.20      1.69 o 
   8   1   4       67.49       61.11      2.18 o 
   9   1   4        6.99        5.96      1.07 o 
  10   1   4       22.45       25.58      2.22 o 
  11   1   4        0.46        1.84      1.54 o 
  12   1   4        9.25       10.89      2.11 o 
 -15   2   4        2.98        2.23      2.46 o 
 -14   2   4        1.58        5.14      1.72 o 
 -13   2   4        2.45        4.10      1.53 o 
 -12   2   4       54.71       50.35      5.11 o 
 -11   2   4       41.53       43.23      2.50 o 
 -10   2   4      119.93      128.19      3.80 o 
  -9   2   4       66.88       57.49      2.48 o 
  -8   2   4      126.82      131.47      3.42 o 
  -7   2   4      285.17      322.48      5.61 o 
  -6   2   4      301.64      279.39      3.48 o 
  -5   2   4      434.20      549.42      6.00 o 
  -4   2   4      112.95      115.01      1.82 o 
  -3   2   4       35.92       26.88      0.87 o 
  -2   2   4      498.26      406.73      4.58 o 
  -1   2   4       80.97      102.59      2.44 o 
   0   2   4      332.50      360.49      3.69 o 
   1   2   4       35.16       35.74      0.93 o 
   2   2   4      158.48      152.41      2.12 o 
   3   2   4       29.10       38.59      1.06 o 
   4   2   4      472.56      482.61      5.13 o 
   5   2   4       44.56       53.44      1.51 o 
   6   2   4       44.00       44.80      1.72 o 
   7   2   4       58.01       54.84      1.96 o 
   8   2   4       20.64       19.83      1.41 o 
   9   2   4       23.52       19.96      2.24 o 
  10   2   4       27.45       25.66      2.31 o 
  11   2   4       12.39       11.33      1.93 o 
  12   2   4        2.37        4.73      1.71 o 
 -14   3   4        6.61        3.94      2.51 o 
 -13   3   4       11.07       15.80      2.03 o 
 -12   3   4        8.19        8.21      1.58 o 
 -11   3   4       73.98       71.76      3.15 o 
 -10   3   4       68.16       60.93      3.07 o 
  -9   3   4       26.85       25.24      1.79 o 
  -8   3   4       38.44       29.46      1.74 o 
  -7   3   4      180.33      153.76      4.54 o 
  -6   3   4      161.17      183.15      3.76 o 
  -5   3   4      290.11      295.71      3.69 o 
  -4   3   4      109.43      156.59      2.33 o 
  -3   3   4      368.50      445.41      5.09 o 
  -2   3   4      988.10     1024.18      8.95 o 
  -1   3   4     1913.81     2120.65     17.73 o 
   0   3   4      176.51      179.07      1.99 o 
   1   3   4       66.74      114.33      1.79 o 
   2   3   4     1703.91     1648.05     14.28 o 
   3   3   4      307.04      371.20      4.24 o 
   4   3   4      293.41      323.69      3.96 o 
   5   3   4       38.91       33.62      1.21 o 
   6   3   4       22.23       18.37      1.01 o 
   7   3   4       43.86       45.10      2.92 o 
   8   3   4        2.90        1.85      0.88 o 
   9   3   4       28.11       29.72      1.78 o 
  10   3   4        4.65        3.70      1.13 o 
  11   3   4       20.47       19.06      2.31 o 
  12   3   4        3.48        5.25      2.77 o 
 -14   4   4        3.64        4.54      2.52 o 
 -13   4   4        6.53        3.50      1.53 o 
 -12   4   4       19.91       22.81      3.29 o 
 -11   4   4       10.61       11.08      1.59 o 
 -10   4   4       67.22       65.48      2.85 o 
  -9   4   4      137.09      147.72      3.98 o 
  -8   4   4      541.55      516.65      8.43 o 
  -7   4   4      224.48      218.67      4.53 o 
  -6   4   4      142.14      155.26      7.08 o 
  -5   4   4       59.97       69.73      1.45 o 
  -4   4   4      559.10      527.93      7.53 o 
  -3   4   4     1314.99     1267.00     12.86 o 
  -2   4   4      202.49      176.67      2.06 o 
  -1   4   4       15.93       12.35      0.61 o 
   0   4   4      152.40      192.11      2.21 o 
   1   4   4       31.06       34.48      0.89 o 
   2   4   4      893.71      955.33      7.82 o 
   3   4   4       21.73       17.55      0.87 o 
   4   4   4        3.61        2.56      0.55 o 
   5   4   4       36.07       45.38      1.47 o 
   6   4   4       17.71       17.05      1.20 o 
   7   4   4       35.69       32.14      1.38 o 
   8   4   4       15.25       17.06      2.71 o 
   9   4   4       47.19       45.32      2.22 o 
  10   4   4       10.25       12.73      2.47 o 
  11   4   4       10.51        8.72      1.86 o 
  12   4   4       31.33       36.53      4.58 o 
 -14   5   4        0.41       -0.98      1.82 o 
 -13   5   4        4.89        9.87      2.60 o 
 -12   5   4        2.21        2.64      1.32 o 
 -11   5   4        1.90       -0.53      1.48 o 
 -10   5   4      147.79      152.19      9.65 o 
  -9   5   4       98.71       89.63      3.14 o 
  -8   5   4      258.49      228.61      6.92 o 
  -7   5   4      111.59      109.99      3.15 o 
  -6   5   4      213.73      202.53      4.32 o 
  -5   5   4       74.30       76.05      1.95 o 
  -4   5   4       26.08       32.37      1.02 o 
  -3   5   4       75.40       87.49      1.65 o 
  -2   5   4      154.43      166.82      2.12 o 
  -1   5   4       45.13       38.30      0.97 o 
   0   5   4        8.30        6.37      0.53 o 
   1   5   4      112.03       84.39      1.46 o 
   2   5   4      126.24      121.81      1.82 o 
   3   5   4       42.80       52.20      1.52 o 
   4   5   4       48.01       46.09      1.64 o 
   5   5   4       64.74       76.49      1.93 o 
   6   5   4       48.06       41.03      1.63 o 
   7   5   4       28.09       24.15      1.33 o 
   8   5   4       27.65       33.58      2.20 o 
   9   5   4        6.92        5.09      1.13 o 
  10   5   4       18.22       25.13      2.73 o 
  11   5   4        7.17        5.79      1.93 o 
  12   5   4        1.33        0.29      2.41 o 
 -13   6   4        6.22        3.81      2.36 o 
 -12   6   4       23.48       23.96      2.21 o 
 -11   6   4        5.53        6.90      1.53 o 
 -10   6   4        2.68        1.47      1.56 o 
  -9   6   4       92.61       76.48      4.50 o 
  -8   6   4       82.72       76.54      2.91 o 
  -7   6   4       89.91       86.02      2.95 o 
  -6   6   4       19.07       19.06      1.67 o 
  -5   6   4       31.15       26.07      1.36 o 
  -4   6   4       66.84       61.44      1.61 o 
  -3   6   4      303.50      304.79      4.94 o 
  -2   6   4        7.46        7.36      0.58 o 
  -1   6   4        6.52        7.51      0.57 o 
   0   6   4        9.43        9.93      0.64 o 
   1   6   4       58.92       68.59      1.49 o 
   2   6   4      299.13      280.81      4.47 o 
   3   6   4       36.06       34.77      1.36 o 
   4   6   4        6.00        5.26      1.00 o 
   5   6   4       30.82       30.39      1.36 o 
   6   6   4       23.01       17.15      1.20 o 
   7   6   4       39.58       39.10      1.66 o 
   8   6   4        9.59       12.56      1.20 o 
   9   6   4       39.19       42.25      2.28 o 
  10   6   4        1.70        1.05      1.12 o 
  11   6   4        2.14        2.60      1.58 o 
 -13   7   4        1.66        0.02      2.30 o 
 -12   7   4       13.85       21.28      3.26 o 
 -11   7   4       45.56       50.63      2.88 o 
 -10   7   4       40.94       43.48      3.15 o 
  -9   7   4        4.69        2.81      1.22 o 
  -8   7   4       28.23       29.26      2.43 o 
  -7   7   4        0.19        0.65      0.96 o 
  -6   7   4       13.81       18.26      1.72 o 
  -5   7   4      110.96      111.50      2.75 o 
  -4   7   4      100.93       86.24      2.10 o 
  -3   7   4       22.91       24.61      1.09 o 
  -2   7   4       26.39       22.89      1.04 o 
  -1   7   4      119.53      109.20      1.88 o 
   0   7   4      369.84      345.29      4.14 o 
   1   7   4      243.40      225.23      2.96 o 
   2   7   4      792.13      710.25      8.51 o 
   3   7   4      310.73      280.82      4.08 o 
   4   7   4      138.14      125.03      2.65 o 
   5   7   4       51.70       49.37      1.76 o 
   6   7   4       12.94        9.90      1.05 o 
   7   7   4        4.02        3.40      0.96 o 
   8   7   4        5.29        6.09      1.05 o 
   9   7   4        2.73        1.11      1.06 o 
  10   7   4        7.18        8.41      1.89 o 
  11   7   4        3.16        3.08      1.73 o 
 -12   8   4        3.49        1.46      2.18 o 
 -11   8   4        9.07       12.95      1.88 o 
 -10   8   4       13.82       18.24      1.97 o 
  -9   8   4        3.55        2.76      1.33 o 
  -8   8   4        0.96        1.00      1.69 o 
  -7   8   4        3.11        0.41      1.05 o 
  -6   8   4       42.03       43.30      1.89 o 
  -5   8   4       88.95       85.11      2.53 o 
  -4   8   4       39.95       49.53      3.04 o 
  -3   8   4        6.02        8.45      0.84 o 
  -2   8   4       13.01       16.76      1.04 o 
  -1   8   4       35.57       32.64      1.23 o 
   0   8   4       22.79       18.95      0.96 o 
   1   8   4       79.20       76.25      1.73 o 
   2   8   4       72.87       72.20      1.94 o 
   3   8   4       51.75       45.99      2.10 o 
   4   8   4       55.59       46.36      1.78 o 
   5   8   4        5.49        4.21      0.90 o 
   6   8   4       17.52       18.54      1.71 o 
   7   8   4        5.47        4.58      0.98 o 
   8   8   4        4.79        4.00      1.04 o 
   9   8   4        3.95        3.59      1.32 o 
  10   8   4        7.50       10.93      2.06 o 
 -11   9   4       10.64        7.81      2.78 o 
 -10   9   4       18.53       16.84      2.04 o 
  -9   9   4        7.27        6.00      1.51 o 
  -8   9   4        0.03       -0.98      0.98 o 
  -7   9   4        1.99        3.80      1.31 o 
  -6   9   4        9.46        9.67      1.34 o 
  -5   9   4       23.04       23.61      1.58 o 
  -4   9   4        1.82        2.19      0.89 o 
  -3   9   4        5.29        4.27      0.99 o 
  -2   9   4       56.98       56.89      2.02 o 
  -1   9   4        9.83        8.63      0.78 o 
   0   9   4        6.66        6.06      0.75 o 
   1   9   4      166.04      164.55      2.70 o 
   2   9   4        4.41        5.56      1.00 o 
   3   9   4       15.95       13.43      1.15 o 
   4   9   4       53.53       50.25      2.14 o 
   5   9   4        5.10        2.02      0.84 o 
   6   9   4       15.87       16.64      1.36 o 
   7   9   4        9.10        5.90      1.10 o 
   8   9   4        6.67        6.99      1.42 o 
   9   9   4       10.31       12.79      2.04 o 
 -10  10   4        5.27        7.45      1.76 o 
  -9  10   4        2.80        4.47      1.47 o 
  -8  10   4        1.52        0.58      1.24 o 
  -7  10   4        2.51        3.17      1.10 o 
  -6  10   4        7.27        6.60      1.02 o 
  -5  10   4       28.20       25.28      1.77 o 
  -4  10   4       45.86       42.97      2.09 o 
  -3  10   4      100.58       87.51      2.82 o 
  -2  10   4       53.79       60.90      2.82 o 
  -1  10   4        2.39        1.93      0.79 o 
   0  10   4        1.72        0.97      0.63 o 
   1  10   4       14.55       13.51      1.02 o 
   2  10   4       50.30       45.45      2.60 o 
   3  10   4       10.36       11.26      1.37 o 
   4  10   4       34.53       34.34      1.75 o 
   5  10   4       15.78       16.71      1.42 o 
   6  10   4        4.10        2.67      1.09 o 
   7  10   4       19.76       21.13      1.94 o 
   8  10   4        8.69        8.82      1.59 o 
  -9  11   4        1.33        1.23      1.60 o 
  -8  11   4        0.78       -0.85      1.27 o 
  -7  11   4        6.59        8.70      1.64 o 
  -6  11   4        3.78        3.43      1.29 o 
  -5  11   4        3.53        5.22      1.21 o 
  -4  11   4        4.30        4.90      1.19 o 
  -3  11   4       23.86       22.92      2.15 o 
  -2  11   4       26.45       31.27      3.28 o 
  -1  11   4       61.84       65.39      3.09 o 
   0  11   4       11.30       12.37      1.83 o 
   1  11   4       14.42       15.71      1.78 o 
   2  11   4       10.62       12.30      1.63 o 
   3  11   4        5.08        3.10      0.97 o 
   4  11   4       12.30       13.17      1.39 o 
   5  11   4       35.31       40.91      2.05 o 
   6  11   4        2.97        3.69      1.35 o 
   7  11   4        0.28        0.15      1.23 o 
  -8  12   4        1.52       -0.56      1.66 o 
  -7  12   4        2.37        3.21      1.32 o 
  -6  12   4        0.19        0.53      1.47 o 
  -5  12   4        2.21        3.56      1.24 o 
  -4  12   4        0.23        0.51      1.12 o 
  -3  12   4        3.35        0.24      1.27 o 
  -2  12   4        2.10        0.71      1.28 o 
  -1  12   4        5.54        6.69      2.68 o 
   0  12   4        7.33        8.50      1.41 o 
   1  12   4        4.54        5.25      1.58 o 
   2  12   4        1.53        0.80      1.35 o 
   3  12   4        2.17       -0.92      1.30 o 
   4  12   4        4.09        4.22      1.31 o 
   5  12   4        1.12       -0.54      1.41 o 
   6  12   4        8.78       10.21      2.13 o 
  -6  13   4        4.72        5.69      1.87 o 
  -5  13   4       15.27       22.01      2.23 o 
  -4  13   4        1.73        3.99      1.78 o 
  -3  13   4       14.02       15.37      2.15 o 
  -2  13   4       24.14       22.35      2.80 o 
  -1  13   4        4.04        6.25      1.88 o 
   0  13   4        1.78        1.17      1.31 o 
   1  13   4        0.92        2.01      1.62 o 
   2  13   4        0.82        0.20      1.46 o 
   3  13   4        2.51        0.15      1.41 o 
  -5 -13   5        1.65        1.27      2.20 o 
  -4 -13   5       12.80       10.58      1.98 o 
  -3 -13   5       13.22       14.44      1.71 o 
  -2 -13   5       11.03       14.78      2.66 o 
  -1 -13   5        1.06        1.55      1.02 o 
   0 -13   5        5.85        4.35      1.26 o 
   1 -13   5       13.69       15.67      1.71 o 
   2 -13   5        1.00        1.50      1.75 o 
  -8 -12   5       14.37       12.09      3.94 o 
  -7 -12   5       11.24       14.78      3.02 o 
  -6 -12   5        3.60        4.91      1.65 o 
  -5 -12   5        1.48        1.66      1.37 o 
  -4 -12   5        2.25        1.77      1.39 o 
  -3 -12   5        3.39        1.92      1.19 o 
  -2 -12   5       64.42       69.20      3.76 o 
  -1 -12   5       49.77       54.24      2.11 o 
   0 -12   5        1.81        4.29      1.14 o 
   1 -12   5        3.30        2.79      1.10 o 
   2 -12   5        2.74       -0.67      1.19 o 
   3 -12   5        3.05        3.97      1.61 o 
   4 -12   5       12.25        9.40      2.15 o 
   5 -12   5        0.81        0.97      1.54 o 
  -9 -11   5        3.20        3.64      1.39 o 
  -8 -11   5        0.03       -1.16      1.16 o 
  -7 -11   5        3.59        3.15      1.43 o 
  -6 -11   5        1.46        0.00      1.24 o 
  -5 -11   5        9.11       11.51      1.80 o 
  -4 -11   5       28.20       26.82      2.20 o 
  -3 -11   5       44.79       48.05      3.18 o 
  -2 -11   5       34.46       39.28      1.74 o 
  -1 -11   5       11.86       11.84      1.32 o 
   0 -11   5        2.37        2.49      0.98 o 
   1 -11   5        2.14        1.18      0.93 o 
   2 -11   5        6.47        8.16      1.28 o 
   3 -11   5       32.67       33.89      2.61 o 
   4 -11   5       20.94       24.16      3.25 o 
   5 -11   5        1.11        3.09      1.56 o 
   6 -11   5        7.28        4.97      1.70 o 
 -10 -10   5       16.59       17.23      1.82 o 
  -9 -10   5        8.73       12.07      1.61 o 
  -8 -10   5        1.32        2.87      1.62 o 
  -7 -10   5        0.06       -0.23      1.18 o 
  -6 -10   5        1.25        1.88      1.19 o 
  -5 -10   5        7.49        9.54      1.57 o 
  -4 -10   5       83.31       81.39      3.28 o 
  -3 -10   5       31.28       31.41      2.36 o 
  -2 -10   5        6.20        6.37      0.90 o 
  -1 -10   5        6.31        5.51      1.04 o 
   0 -10   5       11.64       12.97      1.26 o 
   1 -10   5        6.88        7.67      1.12 o 
   2 -10   5       33.09       31.88      1.80 o 
   3 -10   5       34.83       33.16      1.89 o 
   4 -10   5        1.98        0.29      1.17 o 
   5 -10   5        2.85        2.24      1.40 o 
   6 -10   5       21.71       28.32      2.58 o 
   7 -10   5        1.56        0.36      1.40 o 
   8 -10   5        3.99        4.42      1.80 o 
 -11  -9   5        3.89        5.08      1.77 o 
 -10  -9   5       29.55       33.15      2.28 o 
  -9  -9   5        2.46        3.49      1.16 o 
  -8  -9   5       25.68       30.14      2.91 o 
  -7  -9   5        8.51       10.56      1.55 o 
  -6  -9   5        3.82        5.55      1.28 o 
  -5  -9   5        2.24       -0.37      0.90 o 
  -4  -9   5       10.63        4.90      1.24 o 
  -3  -9   5       19.44       24.46      1.37 o 
  -2  -9   5        1.17        1.14      0.77 o 
  -1  -9   5        6.53        4.20      0.89 o 
   0  -9   5       55.55       49.62      1.96 o 
   1  -9   5       11.33       10.31      1.14 o 
   2  -9   5       10.94       10.36      1.18 o 
   3  -9   5        1.38        1.64      0.96 o 
   4  -9   5       35.39       38.58      5.96 o 
   5  -9   5       35.97       38.00      2.59 o 
   6  -9   5        0.47       -1.05      1.05 o 
   7  -9   5       11.73       11.53      1.92 o 
   8  -9   5        3.43        1.80      1.46 o 
   9  -9   5       19.29       17.58      2.48 o 
 -12  -8   5        5.40        2.49      1.51 o 
 -11  -8   5       17.85       17.79      1.73 o 
 -10  -8   5        4.53        6.46      1.27 o 
  -9  -8   5        4.22        3.18      1.06 o 
  -8  -8   5       10.68       13.02      1.78 o 
  -7  -8   5       25.34       27.49      1.96 o 
  -6  -8   5        5.67        6.12      2.69 o 
  -5  -8   5       19.07       21.07      1.67 o 
  -4  -8   5       36.72       39.16      1.57 o 
  -3  -8   5        5.11        4.64      0.79 o 
  -2  -8   5        1.24        2.17      0.86 o 
  -1  -8   5        4.27        3.13      0.77 o 
   0  -8   5       26.93       26.89      1.48 o 
   1  -8   5       31.36       29.69      1.86 o 
   2  -8   5      210.34      191.36      3.80 o 
   3  -8   5        6.83        6.83      1.29 o 
   4  -8   5       38.66       39.60      2.39 o 
   5  -8   5      105.98      100.19      3.72 o 
   6  -8   5       31.20       34.54      2.44 o 
   7  -8   5        5.70        5.62      1.48 o 
   8  -8   5        4.98        4.97      1.63 o 
   9  -8   5        2.80       -1.12      2.48 o 
 -13  -7   5        4.68        0.49      2.13 o 
 -12  -7   5        1.99        1.25      2.07 o 
 -11  -7   5        1.56        1.69      1.09 o 
 -10  -7   5        8.74        9.77      1.32 o 
  -9  -7   5        0.14        0.28      0.79 o 
  -8  -7   5        8.64        8.32      1.11 o 
  -7  -7   5       36.16       33.25      1.72 o 
  -6  -7   5       29.68       32.56      1.96 o 
  -5  -7   5       22.28       21.98      1.99 o 
  -4  -7   5        4.84        5.96      0.89 o 
  -3  -7   5      155.22      151.16      2.91 o 
  -2  -7   5       44.85       47.88      2.16 o 
  -1  -7   5        3.61        2.58      0.92 o 
   0  -7   5        3.93        9.11      1.21 o 
   1  -7   5      573.91      525.30      8.59 o 
   2  -7   5       81.03       69.21      2.58 o 
   3  -7   5       62.76       62.98      8.46 o 
   4  -7   5       14.66       17.69      1.59 o 
   5  -7   5       35.22       30.14      3.07 o 
   6  -7   5       16.03       14.48      1.76 o 
   7  -7   5        6.74        8.13      1.91 o 
   8  -7   5        2.46       -0.44      1.49 o 
   9  -7   5       22.23       19.33      2.26 o 
  10  -7   5       12.26        9.92      3.25 o 
 -13  -6   5        2.65        1.66      2.04 o 
 -12  -6   5        3.50        1.20      1.05 o 
 -11  -6   5        8.01       12.15      1.39 o 
 -10  -6   5        4.40        7.91      1.17 o 
  -9  -6   5       33.24       35.51      1.77 o 
  -8  -6   5       42.58       41.04      2.17 o 
  -7  -6   5       35.21       35.55      1.67 o 
  -6  -6   5       99.45      100.71      2.52 o 
  -5  -6   5        0.39        0.41      0.47 o 
  -4  -6   5       38.89       33.36      3.97 o 
  -3  -6   5        9.78        9.73      1.03 o 
  -2  -6   5      210.39      200.32      6.12 o 
  -1  -6   5      160.55      163.64      5.23 o 
   0  -6   5      108.02       95.11      2.81 o 
   1  -6   5      324.12      305.04      6.27 o 
   2  -6   5       30.36       25.89      1.62 o 
   3  -6   5      193.22      171.64      4.09 o 
   4  -6   5       78.78       77.72      2.72 o 
   5  -6   5       50.44       43.04      3.96 o 
   6  -6   5       16.79       15.10      2.40 o 
   7  -6   5        2.08        4.53      1.98 o 
   8  -6   5        6.75        7.07      1.59 o 
   9  -6   5        2.41        1.85      3.28 o 
  10  -6   5        4.94        5.36      1.74 o 
  11  -6   5       26.89       34.34      2.91 o 
 -14  -5   5        0.24       -0.73      2.10 o 
 -13  -5   5        2.73        3.23      2.36 o 
 -12  -5   5       12.38        8.22      1.74 o 
 -11  -5   5       11.93       14.44      1.40 o 
 -10  -5   5       12.15       11.64      1.27 o 
  -9  -5   5      144.71      130.27      3.12 o 
  -8  -5   5      230.29      208.22      3.87 o 
  -7  -5   5      432.31      385.92      5.54 o 
  -6  -5   5      225.87      226.63      4.47 o 
  -5  -5   5       24.01       30.75      1.30 o 
  -4  -5   5       72.31       73.10      2.35 o 
  -3  -5   5      180.14      188.38      3.72 o 
  -2  -5   5        3.82        2.93      1.12 o 
  -1  -5   5       20.52       24.92      1.45 o 
   0  -5   5      161.08      141.16      3.27 o 
   1  -5   5       11.68       12.11      1.11 o 
   2  -5   5      184.81      183.12      3.95 o 
   3  -5   5       86.40       76.42      2.50 o 
   4  -5   5      130.81      121.99      5.14 o 
   5  -5   5       56.31       63.78      2.70 o 
   6  -5   5       47.75       49.68      3.66 o 
   7  -5   5       75.92       70.06      4.52 o 
   8  -5   5        0.86        1.85      1.88 o 
   9  -5   5       35.29       36.93      3.69 o 
  10  -5   5        5.82        5.08      1.69 o 
  11  -5   5        0.26       -1.25      1.25 o 
 -14  -4   5        1.92        2.94      2.36 o 
 -13  -4   5        5.03        4.21      2.13 o 
 -12  -4   5       10.95       10.42      1.78 o 
 -11  -4   5       58.80       63.72      2.32 o 
 -10  -4   5        2.29        4.76      0.95 o 
  -9  -4   5       17.38       17.34      1.32 o 
  -8  -4   5      194.83      204.00      4.37 o 
  -7  -4   5      571.65      504.53      6.51 o 
  -6  -4   5      172.09      152.37      2.85 o 
  -5  -4   5      160.05      171.71      2.89 o 
  -4  -4   5      400.10      347.64      4.56 o 
  -3  -4   5      188.66      197.91      3.00 o 
  -2  -4   5      392.91      368.59      8.48 o 
  -1  -4   5      156.35      128.77      2.89 o 
   0  -4   5      240.43      228.40      4.28 o 
   1  -4   5      409.33      376.37      6.15 o 
   2  -4   5       17.64       12.71      1.07 o 
   3  -4   5      254.95      259.87      8.02 o 
   4  -4   5       95.57      116.47      3.12 o 
   5  -4   5       37.15       36.70      1.92 o 
   6  -4   5       50.97       56.90      2.32 o 
   7  -4   5       89.92       92.16      5.03 o 
   8  -4   5       31.78       29.70      3.32 o 
   9  -4   5       28.09       28.79      3.66 o 
  10  -4   5        4.21        3.29      1.57 o 
  11  -4   5        7.35        8.86      2.96 o 
 -15  -3   5        4.81        8.15      2.98 o 
 -14  -3   5        1.01       -1.75      1.75 o 
 -13  -3   5        4.40        4.20      3.03 o 
 -12  -3   5       16.44       16.50      1.98 o 
 -11  -3   5       36.77       30.97      2.25 o 
 -10  -3   5       14.38       13.24      1.18 o 
  -9  -3   5       21.77       25.48      1.37 o 
  -8  -3   5       10.00        9.10      1.26 o 
  -7  -3   5        7.40        9.66      0.84 o 
  -6  -3   5      306.41      296.51      4.18 o 
  -5  -3   5      428.86      470.63      5.71 o 
  -4  -3   5       48.49       54.15      1.34 o 
  -3  -3   5      291.31      362.34      4.42 o 
  -2  -3   5      425.57      473.98      5.45 o 
  -1  -3   5      384.38      480.09      6.31 o 
   0  -3   5       94.66       94.53      2.30 o 
   1  -3   5      908.52      933.15     12.20 o 
   2  -3   5        1.12        6.51      2.20 o 
   3  -3   5      566.67      549.31      6.50 o 
   4  -3   5       71.19       69.89      1.89 o 
   5  -3   5       13.71       18.25      1.03 o 
   6  -3   5       11.52       13.20      0.99 o 
   7  -3   5       22.71       29.49      3.77 o 
   8  -3   5        5.84        5.84      2.10 o 
   9  -3   5        4.48       -0.01      1.91 o 
  10  -3   5       42.61       48.84      4.58 o 
  11  -3   5        2.78        4.67      2.69 o 
  12  -3   5        4.58        7.51      2.99 o 
 -15  -2   5        3.47        0.61      2.29 o 
 -14  -2   5        1.61        0.07      1.94 o 
 -13  -2   5        6.82        6.62      1.66 o 
 -12  -2   5       66.55       72.61      3.35 o 
 -11  -2   5       59.28       58.58      2.83 o 
 -10  -2   5       32.89       29.50      2.59 o 
  -9  -2   5      111.52       94.91      2.36 o 
  -8  -2   5        5.18        8.97      0.86 o 
  -7  -2   5       27.36       21.85      1.12 o 
  -6  -2   5       41.01       29.95      1.34 o 
  -5  -2   5      339.83      400.24      5.72 o 
  -4  -2   5      541.47      481.10      5.45 o 
  -3  -2   5      189.44      205.32      2.73 o 
  -2  -2   5      920.10      913.68      9.43 o 
  -1  -2   5      143.26      118.57      1.90 o 
   0  -2   5     1064.62     1085.43     13.71 o 
   1  -2   5      184.42      195.71      3.64 o 
   2  -2   5       49.66       56.27      1.44 o 
   3  -2   5      206.43      185.06      2.94 o 
   4  -2   5      106.14       88.36      1.99 o 
   5  -2   5      185.14      178.51      3.13 o 
   6  -2   5      287.55      270.27      7.05 o 
   7  -2   5       14.20       13.95      1.08 o 
   8  -2   5       41.21       56.08      4.48 o 
   9  -2   5       33.48       27.11      3.55 o 
  10  -2   5        5.19        5.11      2.53 o 
  11  -2   5        6.21        8.21      2.69 o 
  12  -2   5        1.00        2.13      2.37 o 
 -15  -1   5        6.95        3.15      2.44 o 
 -14  -1   5       13.95       14.71      2.22 o 
 -13  -1   5        8.10        9.31      1.71 o 
 -12  -1   5       25.40       25.36      3.27 o 
 -11  -1   5       56.18       57.82      7.10 o 
 -10  -1   5      290.18      300.14      7.99 o 
  -9  -1   5       46.05       45.57      2.95 o 
  -8  -1   5      101.93      121.99      2.44 o 
  -7  -1   5       93.86      105.36      2.13 o 
  -6  -1   5       12.95       10.44      0.72 o 
  -5  -1   5      223.04      312.08      9.21 o 
  -4  -1   5      439.02      526.45      7.44 o 
  -3  -1   5      830.74      851.84     10.97 o 
  -2  -1   5     1555.46     1460.15     14.20 o 
  -1  -1   5       83.33      104.10      2.94 o 
   0  -1   5     1002.30     1006.74     12.65 o 
   1  -1   5      315.74      379.81      5.77 o 
   2  -1   5       77.64       95.09      1.91 o 
   3  -1   5       14.16       15.07      0.85 o 
   4  -1   5      409.52      439.30      5.64 o 
   5  -1   5      158.33      148.86      2.89 o 
   6  -1   5       87.13       75.73      2.14 o 
   7  -1   5       40.21       36.87      1.66 o 
   8  -1   5       96.40       94.69      3.73 o 
   9  -1   5       29.75       27.95      3.59 o 
  10  -1   5        5.47        8.01      2.61 o 
  11  -1   5        9.45        5.03      2.71 o 
  12  -1   5       14.43       18.62      3.77 o 
 -15   0   5        1.31        2.92      2.31 o 
 -14   0   5        8.37       13.86      2.09 o 
 -13   0   5        0.42        0.75      1.31 o 
 -12   0   5        0.01        0.44      1.19 o 
 -11   0   5        5.98        2.81      1.98 o 
 -10   0   5       50.27       44.36      5.45 o 
  -9   0   5        8.73        3.32      1.82 o 
  -8   0   5       44.28       50.91      2.10 o 
  -7   0   5      356.83      420.84      5.23 o 
  -6   0   5      224.84      233.89      3.27 o 
  -5   0   5       36.67       42.20      1.14 o 
  -4   0   5     1516.76     1376.42     13.57 o 
  -3   0   5        9.12       39.29      2.38 o 
  -2   0   5        1.05       -0.37      0.37 o 
  -1   0   5      351.30      525.40      7.41 o 
   0   0   5        6.53        9.62      0.78 o 
   1   0   5      213.46      298.95      3.86 o 
   2   0   5       18.96       23.92      1.72 o 
   3   0   5      242.77      223.96      3.40 o 
   4   0   5      170.08      168.65      2.99 o 
   5   0   5      183.99      187.81      3.34 o 
   6   0   5      868.72      840.78      9.92 o 
   7   0   5      218.16      205.20      3.84 o 
   8   0   5        4.09        4.69      0.95 o 
   9   0   5        3.18        1.95      1.50 o 
  10   0   5        1.46       -0.89      1.69 o 
  11   0   5        1.31        1.14      2.21 o 
  12   0   5        6.41        8.34      3.23 o 
 -15   1   5        6.98        4.69      2.42 o 
 -14   1   5       13.92       14.61      2.12 o 
 -13   1   5        8.13       11.09      1.81 o 
 -12   1   5       25.37       26.87      2.25 o 
 -11   1   5       56.18       56.95      2.74 o 
 -10   1   5      290.50      289.00     17.41 o 
  -9   1   5       46.19       47.28      2.19 o 
  -8   1   5      101.85      120.47      3.17 o 
  -7   1   5       93.98      108.60      2.00 o 
  -6   1   5       12.91       10.79      0.66 o 
  -5   1   5      222.79      308.28      3.84 o 
  -4   1   5      438.39      516.62      5.71 o 
  -3   1   5      831.03      848.42     11.55 o 
  -2   1   5     1554.91     1442.34     17.60 o 
  -1   1   5       83.23      103.52      1.64 o 
   0   1   5     1000.98     1011.49     10.17 o 
   1   1   5      315.65      385.21      3.97 o 
   2   1   5       77.77       97.38      1.59 o 
   3   1   5       14.18       12.76      0.85 o 
   4   1   5      409.22      441.76      5.53 o 
   5   1   5      158.06      148.52      3.87 o 
   6   1   5       87.15       80.00      2.28 o 
   7   1   5       40.35       42.31      1.79 o 
   8   1   5       96.40       93.71      2.70 o 
   9   1   5       29.77       29.77      1.89 o 
  10   1   5        5.42        4.58      1.46 o 
  11   1   5        9.44        5.39      1.72 o 
  12   1   5       14.46       14.82      3.48 o 
 -14   2   5        1.61        0.92      1.46 o 
 -13   2   5        6.82        7.24      1.66 o 
 -12   2   5       66.43       64.42      5.00 o 
 -11   2   5       59.21       57.87      2.72 o 
 -10   2   5       32.90       31.04      2.01 o 
  -9   2   5      111.60       88.39      2.92 o 
  -8   2   5        5.20       10.79      1.25 o 
  -7   2   5       27.18       20.08      1.35 o 
  -6   2   5       41.07       28.50      1.00 o 
  -5   2   5      339.53      402.77      4.75 o 
  -4   2   5      540.74      472.68      5.45 o 
  -3   2   5      190.14      207.88      2.80 o 
  -2   2   5      919.32      930.37      9.37 o 
  -1   2   5      142.97      122.06      1.93 o 
   0   2   5     1064.72     1094.44      9.69 o 
   1   2   5      184.65      195.80      2.52 o 
   2   2   5       49.83       55.66      1.26 o 
   3   2   5      206.52      186.80      2.96 o 
   4   2   5      106.07       90.46      2.54 o 
   5   2   5      185.15      177.34      2.74 o 
   6   2   5      287.28      271.77      4.56 o 
   7   2   5       14.17       13.00      1.48 o 
   8   2   5       41.26       41.42      1.94 o 
   9   2   5       33.44       33.14      1.88 o 
  10   2   5        5.19        7.39      1.71 o 
  11   2   5        6.22        6.71      1.75 o 
  12   2   5        0.99        0.46      2.54 o 
 -14   3   5        1.03        1.92      1.49 o 
 -13   3   5        4.39        4.81      1.54 o 
 -12   3   5       16.40       16.52      1.88 o 
 -11   3   5       36.70       29.47      2.11 o 
 -10   3   5       14.39       13.70      1.56 o 
  -9   3   5       21.69       25.97      1.84 o 
  -8   3   5        9.95        8.17      1.14 o 
  -7   3   5        7.43        7.33      1.00 o 
  -6   3   5      306.37      296.25      7.20 o 
  -5   3   5      429.09      473.66      7.56 o 
  -4   3   5       48.35       52.03      1.99 o 
  -3   3   5      290.78      365.29      6.75 o 
  -2   3   5      426.04      464.01      5.33 o 
  -1   3   5      383.42      481.07      5.01 o 
   0   3   5       94.65       99.18      1.67 o 
   1   3   5      908.82      923.49      8.60 o 
   2   3   5        1.14        4.90      0.55 o 
   3   3   5      566.20      563.07      5.88 o 
   4   3   5       71.28       69.40      1.64 o 
   5   3   5       13.69       13.80      0.90 o 
   6   3   5       11.58       12.55      0.93 o 
   7   3   5       22.74       22.92      1.81 o 
   8   3   5        5.85        6.14      1.11 o 
   9   3   5        4.46        6.46      1.21 o 
  10   3   5       42.56       50.93      3.11 o 
  11   3   5        2.79        1.52      1.50 o 
  12   3   5        4.55        5.20      2.84 o 
 -14   4   5        1.91        2.35      3.46 o 
 -13   4   5        5.01        6.11      1.64 o 
 -12   4   5       10.99       14.18      3.14 o 
 -11   4   5       58.72       63.32      2.88 o 
 -10   4   5        2.31        3.76      1.15 o 
  -9   4   5       17.47       19.64      1.64 o 
  -8   4   5      195.06      210.32      4.60 o 
  -7   4   5      572.35      498.83      7.99 o 
  -6   4   5      172.07      156.03      3.56 o 
  -5   4   5      159.94      168.34      2.76 o 
  -4   4   5      400.06      347.46      4.41 o 
  -3   4   5      189.03      197.98      2.98 o 
  -2   4   5      392.80      364.73      4.99 o 
  -1   4   5      156.37      129.38      2.78 o 
   0   4   5      240.37      243.05      2.65 o 
   1   4   5      409.54      390.06      3.77 o 
   2   4   5       17.51       14.46      0.99 o 
   3   4   5      254.76      257.56      4.00 o 
   4   4   5       95.88      118.24      2.26 o 
   5   4   5       37.03       37.09      1.38 o 
   6   4   5       51.01       56.10      1.72 o 
   7   4   5       90.03       89.02      2.23 o 
   8   4   5       31.67       31.61      1.84 o 
   9   4   5       28.13       32.20      3.49 o 
  10   4   5        4.20        4.40      1.26 o 
  11   4   5        7.40        3.72      2.41 o 
 -14   5   5        0.24        0.05      2.07 o 
 -13   5   5        2.73        3.89      2.03 o 
 -12   5   5       12.36        8.14      1.68 o 
 -11   5   5       11.97       14.38      1.71 o 
 -10   5   5       12.16       12.42      2.29 o 
  -9   5   5      144.67      133.23      5.73 o 
  -8   5   5      230.26      214.00      4.82 o 
  -7   5   5      432.41      398.30      6.91 o 
  -6   5   5      225.95      226.53      5.66 o 
  -5   5   5       24.02       31.53      1.16 o 
  -4   5   5       72.33       72.24      1.85 o 
  -3   5   5      180.23      183.57      4.18 o 
  -2   5   5        3.81        3.39      0.50 o 
  -1   5   5       20.49       25.48      0.85 o 
   0   5   5      161.33      148.44      2.03 o 
   1   5   5       11.72       10.84      0.62 o 
   2   5   5      185.08      180.44      2.82 o 
   3   5   5       86.46       75.80      1.81 o 
   4   5   5      130.77      118.47      2.39 o 
   5   5   5       56.29       61.84      2.93 o 
   6   5   5       47.73       44.50      1.64 o 
   7   5   5       75.94       66.64      2.13 o 
   8   5   5        0.85        1.17      1.19 o 
   9   5   5       35.30       36.39      2.12 o 
  10   5   5        5.82        6.87      1.38 o 
  11   5   5        0.26        0.13      1.36 o 
 -13   6   5        2.66        1.29      1.42 o 
 -12   6   5        3.52        3.34      1.41 o 
 -11   6   5        8.04        8.80      1.61 o 
 -10   6   5        4.39        6.04      1.68 o 
  -9   6   5       33.18       35.43      2.17 o 
  -8   6   5       42.56       41.85      2.28 o 
  -7   6   5       35.14       34.35      2.01 o 
  -6   6   5       99.50      104.17      3.12 o 
  -5   6   5        0.39        0.56      0.77 o 
  -4   6   5       39.00       33.39      1.62 o 
  -3   6   5        9.74       11.30      0.76 o 
  -2   6   5      210.60      200.90      2.87 o 
  -1   6   5      160.47      156.81      2.22 o 
   0   6   5      107.84       96.00      1.69 o 
   1   6   5      323.86      322.52      3.57 o 
   2   6   5       30.28       23.94      1.15 o 
   3   6   5      193.65      176.92      3.85 o 
   4   6   5       78.60       74.14      2.86 o 
   5   6   5       50.51       46.77      2.46 o 
   6   6   5       16.73       15.08      1.15 o 
   7   6   5        2.07        2.64      0.84 o 
   8   6   5        6.77        5.27      1.02 o 
   9   6   5        2.39        2.20      1.16 o 
  10   6   5        4.96        3.55      2.98 o 
  11   6   5       26.85       31.15      2.81 o 
 -13   7   5        4.69        6.20      2.49 o 
 -12   7   5        2.00        3.22      1.45 o 
 -11   7   5        1.55        0.34      1.37 o 
 -10   7   5        8.75       12.39      1.70 o 
  -9   7   5        0.13        1.60      1.13 o 
  -8   7   5        8.69        9.76      1.45 o 
  -7   7   5       36.14       33.23      2.10 o 
  -6   7   5       29.66       33.57      2.04 o 
  -5   7   5       22.26       20.93      1.64 o 
  -4   7   5        4.86        6.16      0.71 o 
  -3   7   5      155.19      155.09      2.84 o 
  -2   7   5       44.97       46.48      1.41 o 
  -1   7   5        3.64        2.62      0.59 o 
   0   7   5        3.93        6.93      0.69 o 
   1   7   5      573.47      538.95      6.94 o 
   2   7   5       81.18       64.31      1.85 o 
   3   7   5       62.72       60.49      2.49 o 
   4   7   5       14.62       14.55      1.38 o 
   5   7   5       35.32       28.65      1.47 o 
   6   7   5       16.03       16.32      1.26 o 
   7   7   5        6.75        5.99      1.03 o 
   8   7   5        2.46        0.44      0.82 o 
   9   7   5       22.24       22.33      2.38 o 
  10   7   5       12.25       10.70      2.05 o 
 -12   8   5        5.41        5.24      3.34 o 
 -11   8   5       17.89       16.51      3.47 o 
 -10   8   5        4.51        4.57      1.49 o 
  -9   8   5        4.24        4.05      1.29 o 
  -8   8   5       10.65       11.19      1.53 o 
  -7   8   5       25.45       27.55      2.01 o 
  -6   8   5        5.67        4.23      1.18 o 
  -5   8   5       19.09       18.42      1.41 o 
  -4   8   5       36.73       37.85      1.72 o 
  -3   8   5        5.11        6.13      0.79 o 
  -2   8   5        1.25        1.82      0.64 o 
  -1   8   5        4.30        4.86      0.71 o 
   0   8   5       26.97       28.96      1.14 o 
   1   8   5       31.43       30.37      1.24 o 
   2   8   5      210.43      193.13      4.33 o 
   3   8   5        6.81        5.19      0.91 o 
   4   8   5       38.71       39.88      1.91 o 
   5   8   5      105.99       96.03      2.55 o 
   6   8   5       31.23       30.47      3.13 o 
   7   8   5        5.72        4.69      1.01 o 
   8   8   5        4.95        6.76      2.11 o 
   9   8   5        2.79        4.13      1.34 o 
 -11   9   5        3.91        3.26      1.60 o 
 -10   9   5       29.59       27.93      3.50 o 
  -9   9   5        2.46        1.43      1.29 o 
  -8   9   5       25.69       27.45      2.19 o 
  -7   9   5        8.51        9.89      1.62 o 
  -6   9   5        3.82        4.58      1.25 o 
  -5   9   5        2.25        3.34      0.99 o 
  -4   9   5       10.68        8.86      1.17 o 
  -3   9   5       19.43       25.07      1.48 o 
  -2   9   5        1.17        0.04      0.71 o 
  -1   9   5        6.57        4.91      0.71 o 
   0   9   5       55.51       48.97      1.52 o 
   1   9   5       11.32       11.47      1.03 o 
   2   9   5       10.97       10.54      1.06 o 
   3   9   5        1.39        1.34      1.01 o 
   4   9   5       35.45       40.26      1.84 o 
   5   9   5       35.99       37.83      2.46 o 
   6   9   5        0.48        1.46      0.91 o 
   7   9   5       11.67       10.75      1.35 o 
   8   9   5        3.43        5.49      1.37 o 
   9   9   5       19.25       21.97      2.74 o 
 -10  10   5       16.59       15.05      2.06 o 
  -9  10   5        8.73        8.04      1.76 o 
  -8  10   5        1.32        1.75      1.23 o 
  -7  10   5        0.06        0.83      1.29 o 
  -6  10   5        1.25        1.34      1.02 o 
  -5  10   5        7.50        7.58      1.33 o 
  -4  10   5       83.31       81.18      2.78 o 
  -3  10   5       31.34       29.71      2.96 o 
  -2  10   5        6.23        7.11      1.10 o 
  -1  10   5        6.26        6.55      0.96 o 
   0  10   5       11.65       13.39      1.01 o 
   1  10   5        6.86        5.64      1.24 o 
   2  10   5       33.08       29.47      1.90 o 
   3  10   5       34.83       41.13      1.86 o 
   4  10   5        1.98        2.99      0.95 o 
   5  10   5        2.84        2.94      0.98 o 
   6  10   5       21.74       29.91      1.83 o 
   7  10   5        1.55        0.08      1.10 o 
   8  10   5        3.97        3.82      1.43 o 
  -9  11   5        3.22        3.16      1.65 o 
  -8  11   5        0.03        1.87      1.41 o 
  -7  11   5        3.60        5.03      1.63 o 
  -6  11   5        1.46        0.91      1.06 o 
  -5  11   5        9.13       11.05      1.50 o 
  -4  11   5       28.18       28.41      3.20 o 
  -3  11   5       44.81       53.75      2.96 o 
  -2  11   5       34.31       33.43      3.94 o 
  -1  11   5       11.82        8.97      1.53 o 
   0  11   5        2.38        1.15      0.87 o 
   1  11   5        2.15        1.62      0.88 o 
   2  11   5        6.49        6.94      1.11 o 
   3  11   5       32.67       35.38      1.84 o 
   4  11   5       20.91       22.51      1.63 o 
   5  11   5        1.11        1.48      1.04 o 
   6  11   5        7.28       10.86      1.66 o 
  -8  12   5       14.39       14.32      3.10 o 
  -7  12   5       11.28       15.53      2.25 o 
  -6  12   5        3.58        6.29      1.82 o 
  -5  12   5        1.48        1.19      1.19 o 
  -4  12   5        2.27        2.53      1.48 o 
  -3  12   5        3.38        4.90      1.54 o 
  -2  12   5       64.31       72.62      3.56 o 
  -1  12   5       49.77       50.80      6.00 o 
   0  12   5        1.83       -1.15      1.42 o 
   1  12   5        3.30        3.65      1.22 o 
   2  12   5        2.73        0.79      1.04 o 
   3  12   5        3.05        5.05      1.35 o 
   4  12   5       12.27       13.78      3.76 o 
   5  12   5        0.80       -0.54      1.17 o 
  -5  13   5        1.65       -0.13      2.50 o 
  -4  13   5       12.78       13.86      2.15 o 
  -3  13   5       13.19       12.74      2.11 o 
  -2  13   5       11.05       13.41      2.07 o 
  -1  13   5        1.05        0.91      1.36 o 
   0  13   5        5.87        4.53      2.30 o 
   1  13   5       13.69       18.22      2.43 o 
   2  13   5        1.01        0.92      1.51 o 
  -5 -13   6        4.42        4.45      1.42 o 
  -4 -13   6        1.92        1.54      1.18 o 
  -3 -13   6        3.82        3.26      1.28 o 
  -2 -13   6        1.87        2.75      1.19 o 
  -1 -13   6        7.74        6.11      1.31 o 
   0 -13   6        3.32        4.55      1.32 o 
   1 -13   6        1.76        1.70      1.46 o 
  -7 -12   6        2.25        4.26      2.37 o 
  -6 -12   6       22.69       25.15      2.58 o 
  -5 -12   6        0.74       -0.08      1.26 o 
  -4 -12   6        4.89        8.75      1.48 o 
  -3 -12   6       27.04       28.55      1.99 o 
  -2 -12   6       26.28       25.57      1.93 o 
  -1 -12   6        1.96        0.63      1.77 o 
   0 -12   6        1.72        1.68      1.07 o 
   1 -12   6        0.73        1.20      1.06 o 
   2 -12   6        2.64        3.55      1.58 o 
   3 -12   6        4.17        6.26      1.90 o 
   4 -12   6        2.30       -0.23      1.40 o 
  -9 -11   6        0.63        1.33      1.49 o 
  -8 -11   6        4.51        3.15      1.65 o 
  -7 -11   6        6.90        5.14      1.61 o 
  -6 -11   6        4.29        5.81      1.58 o 
  -5 -11   6        7.37        7.24      1.63 o 
  -4 -11   6       32.06       30.52      1.95 o 
  -3 -11   6       14.05       17.17      2.62 o 
  -2 -11   6       13.59       17.23      1.35 o 
  -1 -11   6       28.20       30.94      2.69 o 
   0 -11   6       19.14       21.86      1.68 o 
   1 -11   6       15.87       15.44      1.58 o 
   2 -11   6        4.03        2.70      1.69 o 
   3 -11   6        6.60        3.60      1.49 o 
   4 -11   6        0.53        2.10      1.49 o 
   5 -11   6        3.36        2.66      1.51 o 
   6 -11   6        5.92        9.45      2.03 o 
 -10 -10   6        9.48        8.47      1.98 o 
  -9 -10   6        1.43        0.78      1.48 o 
  -8 -10   6        2.43        1.70      1.50 o 
  -7 -10   6        1.73        1.77      1.19 o 
  -6 -10   6        6.57        5.83      1.59 o 
  -5 -10   6        9.83       11.98      1.68 o 
  -4 -10   6       20.85       20.80      3.33 o 
  -3 -10   6        1.57        1.98      0.77 o 
  -2 -10   6        4.33        4.50      1.03 o 
  -1 -10   6        3.43        2.30      0.90 o 
   0 -10   6        8.02        8.67      1.16 o 
   1 -10   6        2.84        2.77      0.97 o 
   2 -10   6       23.00       24.89      1.69 o 
   3 -10   6       15.86       17.35      1.95 o 
   4 -10   6       14.28       15.28      2.01 o 
   5 -10   6       46.67       52.97      3.18 o 
   6 -10   6        3.39        3.57      1.60 o 
   7 -10   6       11.35       14.67      2.27 o 
 -11  -9   6        4.58        6.44      1.80 o 
 -10  -9   6        9.48       11.81      2.03 o 
  -9  -9   6       13.91       17.15      2.27 o 
  -8  -9   6       10.81       10.09      1.66 o 
  -7  -9   6        1.17        1.01      0.93 o 
  -6  -9   6       24.01       29.89      2.14 o 
  -5  -9   6       45.43       47.56      6.24 o 
  -4  -9   6       50.96       44.89      2.42 o 
  -3  -9   6       25.18       24.20      1.26 o 
  -2  -9   6        6.68        9.19      1.22 o 
  -1  -9   6       17.24       19.43      1.40 o 
   0  -9   6       21.77       25.81      1.57 o 
   1  -9   6        8.51        6.82      1.08 o 
   2  -9   6       25.88       25.83      1.61 o 
   3  -9   6        3.58        4.35      1.06 o 
   4  -9   6       30.96       33.49      2.67 o 
   5  -9   6       10.05       10.13      2.06 o 
   6  -9   6       37.23       39.17      2.77 o 
   7  -9   6       11.93       16.15      3.38 o 
   8  -9   6       10.26       12.46      2.13 o 
 -12  -8   6        0.76        2.11      1.46 o 
 -11  -8   6        2.44        3.35      1.54 o 
 -10  -8   6       19.18       19.60      2.49 o 
  -9  -8   6       17.82       20.24      1.67 o 
  -8  -8   6       15.50       16.87      1.49 o 
  -7  -8   6       39.66       44.12      1.99 o 
  -6  -8   6        9.12       13.48      1.49 o 
  -5  -8   6        3.67        3.64      1.10 o 
  -4  -8   6        9.76        6.36      0.98 o 
  -3  -8   6       22.72       22.81      1.30 o 
  -2  -8   6        3.16        2.82      0.89 o 
  -1  -8   6        7.64        7.84      1.23 o 
   0  -8   6      141.67      140.74      6.72 o 
   1  -8   6       72.98       81.53      2.99 o 
   2  -8   6       66.10       72.19      2.89 o 
   3  -8   6        7.40        7.80      1.35 o 
   4  -8   6       35.42       43.94      2.48 o 
   5  -8   6       11.25       14.12      1.85 o 
   6  -8   6        1.65        2.50      1.32 o 
   7  -8   6        2.40        0.72      1.32 o 
   8  -8   6       37.34       34.48      2.80 o 
   9  -8   6        3.56        1.12      1.83 o 
 -13  -7   6        3.04        2.05      2.16 o 
 -12  -7   6        1.93        0.08      1.24 o 
 -11  -7   6        9.21       10.91      1.84 o 
 -10  -7   6       15.83       16.04      2.01 o 
  -9  -7   6        9.67        9.15      1.67 o 
  -8  -7   6        0.58        0.97      0.84 o 
  -7  -7   6      202.42      187.21      3.80 o 
  -6  -7   6       12.47       15.29      1.25 o 
  -5  -7   6       16.29       15.97      1.43 o 
  -4  -7   6       96.95       80.86      4.23 o 
  -3  -7   6       97.28       94.17      2.89 o 
  -2  -7   6       19.03       18.58      1.53 o 
  -1  -7   6       45.27       48.07      2.22 o 
   0  -7   6      188.87      178.14      4.31 o 
   1  -7   6      110.91       90.07      5.41 o 
   2  -7   6       22.52       18.38      1.56 o 
   3  -7   6       99.73       98.49      3.26 o 
   4  -7   6        0.87        0.56      1.04 o 
   5  -7   6        2.49        1.76      1.62 o 
   6  -7   6       15.82       15.69      2.69 o 
   7  -7   6        8.17       10.80      2.62 o 
   8  -7   6        0.09       -0.15      1.89 o 
   9  -7   6       11.82       11.78      3.04 o 
 -13  -6   6        0.07        1.12      1.74 o 
 -12  -6   6        8.36        9.90      3.00 o 
 -11  -6   6        7.81        5.71      1.47 o 
 -10  -6   6       39.34       40.28      2.02 o 
  -9  -6   6        3.45        1.97      0.87 o 
  -8  -6   6       40.42       40.89      1.84 o 
  -7  -6   6      239.24      229.24      4.10 o 
  -6  -6   6      197.82      169.14      3.32 o 
  -5  -6   6      223.85      225.33      3.81 o 
  -4  -6   6        4.30        2.90      0.82 o 
  -3  -6   6       21.19       20.25      1.37 o 
  -2  -6   6       97.26       92.43      2.83 o 
  -1  -6   6       12.45       11.77      1.16 o 
   0  -6   6        0.91        1.93      0.77 o 
   1  -6   6      158.62      154.07      4.77 o 
   2  -6   6      411.53      385.94      8.94 o 
   3  -6   6       77.24       68.28      3.65 o 
   4  -6   6       94.46       99.02      8.78 o 
   5  -6   6       46.37       44.75      2.57 o 
   6  -6   6       19.49       19.97      2.75 o 
   7  -6   6       15.56       13.55      2.70 o 
   8  -6   6       12.18       10.05      2.82 o 
   9  -6   6        6.88       10.67      1.96 o 
  10  -6   6       18.09       21.88      3.88 o 
 -14  -5   6        0.95        1.09      2.25 o 
 -13  -5   6        8.85        7.58      2.78 o 
 -12  -5   6       17.54       14.37      2.84 o 
 -11  -5   6        1.37        0.77      1.13 o 
 -10  -5   6       18.74       17.26      1.39 o 
  -9  -5   6       21.09       25.68      1.52 o 
  -8  -5   6      132.53      117.15      2.84 o 
  -7  -5   6      181.20      168.35      3.27 o 
  -6  -5   6      226.65      220.05      3.72 o 
  -5  -5   6      101.41       93.81      2.19 o 
  -4  -5   6       43.20       28.90      1.24 o 
  -3  -5   6       26.66       24.73      1.14 o 
  -2  -5   6       57.43       49.33      1.91 o 
  -1  -5   6       83.36       78.01      2.40 o 
   0  -5   6       44.49       39.34      1.80 o 
   1  -5   6      167.17      145.33      3.50 o 
   2  -5   6       71.09       66.35      3.48 o 
   3  -5   6      233.28      206.40      4.49 o 
   4  -5   6        4.91        3.26      1.24 o 
   5  -5   6      215.35      211.62      4.88 o 
   6  -5   6       28.33       28.52      3.16 o 
   7  -5   6        6.13        5.83      2.10 o 
   8  -5   6        7.92       10.27      2.67 o 
   9  -5   6        0.48        2.17      2.16 o 
  10  -5   6       18.03       22.45      3.89 o 
 -14  -4   6       17.98       23.31      3.76 o 
 -13  -4   6        7.83        8.49      2.58 o 
 -12  -4   6        4.30        4.66      2.29 o 
 -11  -4   6        0.43        2.77      0.94 o 
 -10  -4   6       16.65       12.75      1.23 o 
  -9  -4   6       21.60       21.83      1.39 o 
  -8  -4   6       68.34       60.95      3.43 o 
  -7  -4   6      154.99      161.39      3.08 o 
  -6  -4   6      243.13      222.12      3.57 o 
  -5  -4   6      276.17      271.30      5.12 o 
  -4  -4   6       17.35       17.94      0.95 o 
  -3  -4   6       67.90       74.23      1.71 o 
  -2  -4   6       40.09       38.34      1.27 o 
  -1  -4   6       28.30       27.74      1.10 o 
   0  -4   6       64.46       90.36      2.81 o 
   1  -4   6       26.47       32.02      1.63 o 
   2  -4   6        9.04       10.49      1.09 o 
   3  -4   6       10.98       14.00      1.25 o 
   4  -4   6      107.93      103.73      4.70 o 
   5  -4   6       26.02       23.41      1.69 o 
   6  -4   6       29.51       26.99      1.84 o 
   7  -4   6       40.92       32.40      3.45 o 
   8  -4   6       26.88       24.68      3.30 o 
   9  -4   6       13.69       17.92      3.22 o 
  10  -4   6       26.00       27.44      3.92 o 
  11  -4   6        5.45        4.64      2.78 o 
 -15  -3   6        3.06        2.48      2.40 o 
 -14  -3   6        2.16       -0.73      2.12 o 
 -13  -3   6        3.64        1.99      2.15 o 
 -12  -3   6       18.17       17.71      3.05 o 
 -11  -3   6       35.82       37.54      4.34 o 
 -10  -3   6       86.75       91.04      2.50 o 
  -9  -3   6       29.98       34.54      1.60 o 
  -8  -3   6       75.94       81.15      2.59 o 
  -7  -3   6       92.54       86.89      2.10 o 
  -6  -3   6      206.46      208.10      3.31 o 
  -5  -3   6       18.67       19.11      1.32 o 
  -4  -3   6        0.61        0.37      0.43 o 
  -3  -3   6       45.07       42.84      1.35 o 
  -2  -3   6      205.76      193.94      2.87 o 
  -1  -3   6      108.21       92.08      1.81 o 
   0  -3   6      385.10      385.01      6.10 o 
   1  -3   6       48.76       52.67      1.93 o 
   2  -3   6       30.88       37.04      1.69 o 
   3  -3   6      115.57       87.68      2.67 o 
   4  -3   6       12.88       15.28      1.40 o 
   5  -3   6       39.54       33.88      1.42 o 
   6  -3   6       16.53       19.53      2.51 o 
   7  -3   6       20.51       17.11      1.69 o 
   8  -3   6        9.23        8.48      2.58 o 
   9  -3   6       78.28       78.77      5.35 o 
  10  -3   6        6.32        9.44      2.94 o 
  11  -3   6        9.84        8.81      3.09 o 
 -15  -2   6       22.55       19.06      3.69 o 
 -14  -2   6       13.04       16.85      3.27 o 
 -13  -2   6        1.29        2.28      1.93 o 
 -12  -2   6       29.40       28.90      3.50 o 
 -11  -2   6       50.94       54.96      4.71 o 
 -10  -2   6       67.36       66.39      4.52 o 
  -9  -2   6       66.79       69.59      2.05 o 
  -8  -2   6       49.02       57.17      1.72 o 
  -7  -2   6       57.11       63.20      3.41 o 
  -6  -2   6      236.43      248.00      4.93 o 
  -5  -2   6      265.24      269.88      5.51 o 
  -4  -2   6      522.75      572.50      8.18 o 
  -3  -2   6      573.72      706.05      6.39 o 
  -2  -2   6     1151.62     1221.57     12.28 o 
  -1  -2   6       81.18      104.86      3.69 o 
   0  -2   6      543.84      696.21      9.53 o 
   1  -2   6     1290.25     1361.29     19.50 o 
   2  -2   6      391.88      417.09     11.65 o 
   3  -2   6      348.71      357.56      4.91 o 
   4  -2   6       87.58       82.88      2.05 o 
   5  -2   6       57.42       53.14      1.78 o 
   6  -2   6       90.49       89.70      2.37 o 
   7  -2   6       74.99       76.27      2.94 o 
   8  -2   6       33.56       30.06      3.46 o 
   9  -2   6        3.67        2.54      2.21 o 
  10  -2   6       21.12       25.56      3.76 o 
  11  -2   6        9.19        9.48      2.98 o 
 -15  -1   6        5.96        1.96      2.41 o 
 -14  -1   6        8.99       12.99      3.03 o 
 -13  -1   6        9.00        9.40      2.52 o 
 -12  -1   6       38.98       37.36      2.43 o 
 -11  -1   6       21.01       16.85      1.76 o 
 -10  -1   6       20.70       17.51      1.66 o 
  -9  -1   6        2.90        1.52      0.89 o 
  -8  -1   6       72.33       67.11      1.82 o 
  -7  -1   6      204.82      204.50      3.18 o 
  -6  -1   6       86.30      110.07      2.05 o 
  -5  -1   6      444.18      569.69      7.78 o 
  -4  -1   6     1179.88     1158.61     14.87 o 
  -3  -1   6     1793.68     1889.70     23.86 o 
  -2  -1   6      194.39      165.11      2.50 o 
  -1  -1   6      178.23      136.23      2.12 o 
   0  -1   6      183.11      222.38      5.17 o 
   1  -1   6      388.82      346.81      5.54 o 
   2  -1   6      422.31      419.07      5.56 o 
   3  -1   6       11.05        8.75      0.77 o 
   4  -1   6      243.47      239.29      3.81 o 
   5  -1   6       68.78       71.67      2.10 o 
   6  -1   6        4.12        2.42      0.77 o 
   7  -1   6       38.01       37.26      1.86 o 
   8  -1   6       78.43       86.01      2.56 o 
   9  -1   6        5.67        8.71      2.47 o 
  10  -1   6        1.05        1.38      2.02 o 
  11  -1   6       10.08        8.65      3.03 o 
 -15   0   6       16.54       15.13      3.43 o 
 -14   0   6        0.93        0.58      2.04 o 
 -13   0   6        0.49        2.05      1.77 o 
 -12   0   6        4.05        5.79      1.50 o 
 -11   0   6       26.94       27.20      2.02 o 
 -10   0   6      175.80      166.28      7.07 o 
  -9   0   6      158.95      152.01      6.19 o 
  -8   0   6        3.61        2.71      0.82 o 
  -7   0   6        2.48        0.95      0.45 o 
  -6   0   6        9.37       10.35      0.73 o 
  -5   0   6      483.45      580.68      6.40 o 
  -4   0   6        1.38       -0.44      0.44 o 
  -3   0   6       49.83       62.00      2.37 o 
  -2   0   6       16.42       16.95      0.60 o 
  -1   0   6      328.42      493.76      5.47 o 
   0   0   6      284.66      209.47      2.85 o 
   1   0   6        3.18        3.03      0.53 o 
   2   0   6        1.90        5.28      0.71 o 
   3   0   6        0.22       -0.43      0.43 o 
   4   0   6        0.02        1.76      0.63 o 
   5   0   6      442.31      436.13      6.02 o 
   6   0   6      139.34      148.18      3.60 o 
   7   0   6      300.18      319.56      6.47 o 
   8   0   6        1.79        2.27      1.20 o 
   9   0   6        6.07        8.02      1.57 o 
  10   0   6        6.21        8.89      2.66 o 
  11   0   6        6.01        1.44      2.34 o 
 -15   1   6        5.96        6.36      2.68 o 
 -14   1   6        8.99       13.25      3.10 o 
 -13   1   6        9.03        7.26      2.51 o 
 -12   1   6       38.79       37.15      3.62 o 
 -11   1   6       21.07       19.46      2.17 o 
 -10   1   6       20.75       17.39      1.63 o 
  -9   1   6        2.88        1.41      0.80 o 
  -8   1   6       72.42       64.90      2.25 o 
  -7   1   6      204.82      196.43      3.02 o 
  -6   1   6       86.49      109.44      1.99 o 
  -5   1   6      444.15      575.49      6.37 o 
  -4   1   6     1180.63     1176.20     12.19 o 
  -3   1   6     1793.69     1859.72     31.67 o 
  -2   1   6      194.24      163.03      3.20 o 
  -1   1   6      178.28      141.49      2.13 o 
   0   1   6      182.89      225.04      3.57 o 
   1   1   6      389.36      344.91      3.79 o 
   2   1   6      422.63      419.62      4.47 o 
   3   1   6       11.01        8.27      1.01 o 
   4   1   6      243.64      236.20      3.91 o 
   5   1   6       68.52       71.71      2.16 o 
   6   1   6        4.15        2.79      0.86 o 
   7   1   6       37.88       38.57      1.80 o 
   8   1   6       78.44       79.59      4.13 o 
   9   1   6        5.69        6.73      1.36 o 
  10   1   6        1.05        0.52      1.83 o 
  11   1   6       10.07        9.13      3.01 o 
 -15   2   6       22.58       31.29      4.06 o 
 -14   2   6       13.01       17.38      3.26 o 
 -13   2   6        1.30        0.12      1.30 o 
 -12   2   6       29.43       33.27      2.70 o 
 -11   2   6       50.87       56.22      4.03 o 
 -10   2   6       67.54       68.59      4.30 o 
  -9   2   6       66.86       64.88      2.50 o 
  -8   2   6       49.02       52.03      2.31 o 
  -7   2   6       57.17       57.20      1.83 o 
  -6   2   6      236.90      250.62      3.45 o 
  -5   2   6      264.47      269.64      4.59 o 
  -4   2   6      522.16      568.26      6.35 o 
  -3   2   6      573.23      691.55     18.23 o 
  -2   2   6     1151.32     1216.85     12.21 o 
  -1   2   6       81.07      104.29      1.87 o 
   0   2   6      543.36      701.05      6.70 o 
   1   2   6     1290.60     1345.35     11.98 o 
   2   2   6      391.26      419.56      4.59 o 
   3   2   6      348.69      347.46      4.13 o 
   4   2   6       87.48       84.38      1.94 o 
   5   2   6       57.51       57.13      1.98 o 
   6   2   6       90.49       89.95      2.56 o 
   7   2   6       75.17       78.02      2.51 o 
   8   2   6       33.68       29.19      2.19 o 
   9   2   6        3.65        2.60      1.01 o 
  10   2   6       21.12       21.98      2.29 o 
  11   2   6        9.17        7.73      1.90 o 
 -15   3   6        3.06       -0.21      2.22 o 
 -14   3   6        2.16        1.86      2.14 o 
 -13   3   6        3.63        5.61      1.58 o 
 -12   3   6       18.29       16.70      2.82 o 
 -11   3   6       35.86       35.21      2.29 o 
 -10   3   6       86.80       91.54      3.20 o 
  -9   3   6       30.04       32.28      1.91 o 
  -8   3   6       75.83       75.40      2.57 o 
  -7   3   6       92.75       92.86      2.68 o 
  -6   3   6      206.61      210.39      3.09 o 
  -5   3   6       18.68       18.14      0.89 o 
  -4   3   6        0.62        0.21      0.38 o 
  -3   3   6       45.20       41.93      1.60 o 
  -2   3   6      205.73      190.92      2.78 o 
  -1   3   6      107.96       95.23      2.51 o 
   0   3   6      384.74      390.61      4.30 o 
   1   3   6       48.73       55.65      1.35 o 
   2   3   6       30.94       35.78      1.35 o 
   3   3   6      115.38       85.44      1.80 o 
   4   3   6       12.83       16.58      0.93 o 
   5   3   6       39.50       36.85      1.37 o 
   6   3   6       16.65       18.17      1.37 o 
   7   3   6       20.54       18.26      2.11 o 
   8   3   6        9.20        8.36      1.51 o 
   9   3   6       78.10       80.30      2.86 o 
  10   3   6        6.34        8.75      1.79 o 
  11   3   6        9.83        7.14      2.85 o 
 -14   4   6       18.00       17.04      3.20 o 
 -13   4   6        7.84        9.42      1.73 o 
 -12   4   6        4.27        7.16      1.55 o 
 -11   4   6        0.44        2.49      2.22 o 
 -10   4   6       16.55       14.97      1.61 o 
  -9   4   6       21.60       25.26      1.82 o 
  -8   4   6       68.30       55.77      2.41 o 
  -7   4   6      155.12      167.25      3.88 o 
  -6   4   6      243.10      218.27      4.42 o 
  -5   4   6      276.34      267.63      8.80 o 
  -4   4   6       17.42       18.23      0.93 o 
  -3   4   6       68.04       78.67      2.09 o 
  -2   4   6       40.01       36.94      1.21 o 
  -1   4   6       28.13       26.90      1.82 o 
   0   4   6       64.52       88.33      1.74 o 
   1   4   6       26.39       29.79      1.10 o 
   2   4   6        9.08        9.25      0.74 o 
   3   4   6       10.96       12.04      0.86 o 
   4   4   6      107.92      100.18      2.16 o 
   5   4   6       25.98       23.99      1.21 o 
   6   4   6       29.56       26.84      1.33 o 
   7   4   6       41.05       32.18      1.82 o 
   8   4   6       26.80       26.26      1.80 o 
   9   4   6       13.69       15.45      1.61 o 
  10   4   6       26.02       25.43      2.67 o 
  11   4   6        5.42        6.82      2.89 o 
 -14   5   6        0.95        1.57      2.18 o 
 -13   5   6        8.87        9.49      1.76 o 
 -12   5   6       17.51       20.80      3.06 o 
 -11   5   6        1.36       -0.03      1.19 o 
 -10   5   6       18.69       17.31      1.68 o 
  -9   5   6       21.10       24.98      2.02 o 
  -8   5   6      132.52      118.09      3.48 o 
  -7   5   6      181.29      165.76      5.53 o 
  -6   5   6      226.72      219.87      4.61 o 
  -5   5   6      101.56       93.46      2.04 o 
  -4   5   6       43.08       27.77      1.20 o 
  -3   5   6       26.73       21.72      1.09 o 
  -2   5   6       57.41       52.48      2.91 o 
  -1   5   6       83.54       76.37      1.83 o 
   0   5   6       44.48       41.61      1.30 o 
   1   5   6      166.81      144.69      2.48 o 
   2   5   6       71.20       62.58      1.68 o 
   3   5   6      233.30      194.31      3.15 o 
   4   5   6        4.96        3.93      0.73 o 
   5   5   6      215.62      218.91      3.56 o 
   6   5   6       28.38       27.18      1.51 o 
   7   5   6        6.13        6.86      1.23 o 
   8   5   6        7.95        7.06      1.26 o 
   9   5   6        0.47       -0.96      0.96 o 
  10   5   6       18.04       18.54      2.34 o 
 -13   6   6        0.07        0.57      2.28 o 
 -12   6   6        8.38        9.21      1.71 o 
 -11   6   6        7.81        4.17      1.59 o 
 -10   6   6       39.38       39.79      3.23 o 
  -9   6   6        3.47        1.12      1.02 o 
  -8   6   6       40.36       36.70      2.17 o 
  -7   6   6      239.27      227.59      5.02 o 
  -6   6   6      197.77      172.40      4.16 o 
  -5   6   6      224.04      217.47      9.16 o 
  -4   6   6        4.33        2.75      0.67 o 
  -3   6   6       21.14       19.50      1.35 o 
  -2   6   6       97.20       96.57      2.22 o 
  -1   6   6       12.35       11.08      1.09 o 
   0   6   6        0.91        1.16      0.47 o 
   1   6   6      158.49      151.98      2.70 o 
   2   6   6      411.94      396.82      5.34 o 
   3   6   6       77.21       67.59      1.90 o 
   4   6   6       94.55       95.78      2.62 o 
   5   6   6       46.47       51.95      2.22 o 
   6   6   6       19.48       18.08      1.52 o 
   7   6   6       15.57       17.50      1.32 o 
   8   6   6       12.22       13.08      1.58 o 
   9   6   6        6.89        7.17      1.80 o 
  10   6   6       18.07       17.15      3.90 o 
 -13   7   6        3.05        0.08      1.44 o 
 -12   7   6        1.91        3.14      1.51 o 
 -11   7   6        9.19       11.38      1.75 o 
 -10   7   6       15.87       17.46      2.62 o 
  -9   7   6        9.63        9.31      1.71 o 
  -8   7   6        0.58        0.39      1.53 o 
  -7   7   6      202.45      192.68      4.74 o 
  -6   7   6       12.46       13.39      1.45 o 
  -5   7   6       16.24       18.14      1.57 o 
  -4   7   6       96.92       81.34      2.32 o 
  -3   7   6       97.13       88.18      2.96 o 
  -2   7   6       19.05       18.83      1.02 o 
  -1   7   6       45.33       46.31      1.33 o 
   0   7   6      188.79      183.70      2.66 o 
   1   7   6      110.88       92.11      2.16 o 
   2   7   6       22.52       18.82      1.57 o 
   3   7   6       99.62       94.47      2.38 o 
   4   7   6        0.87        0.55      0.72 o 
   5   7   6        2.49        3.07      0.83 o 
   6   7   6       15.83       15.09      1.26 o 
   7   7   6        8.20        7.55      1.10 o 
   8   7   6        0.09        0.70      1.05 o 
   9   7   6       11.79        9.64      1.99 o 
 -12   8   6        0.76       -0.07      2.08 o 
 -11   8   6        2.45        3.36      1.53 o 
 -10   8   6       19.11       18.15      2.04 o 
  -9   8   6       17.86       21.19      4.60 o 
  -8   8   6       15.53       18.57      1.87 o 
  -7   8   6       39.72       37.40      2.28 o 
  -6   8   6        9.07       11.66      1.51 o 
  -5   8   6        3.66        2.56      1.12 o 
  -4   8   6        9.79        7.78      1.01 o 
  -3   8   6       22.77       24.03      1.39 o 
  -2   8   6        3.16        2.36      0.66 o 
  -1   8   6        7.68        9.19      0.88 o 
   0   8   6      141.63      150.31      2.50 o 
   1   8   6       72.97       80.22      2.17 o 
   2   8   6       65.97       71.16      2.50 o 
   3   8   6        7.42        8.75      1.13 o 
   4   8   6       35.47       41.02      2.75 o 
   5   8   6       11.28       15.28      1.29 o 
   6   8   6        1.65        0.90      1.36 o 
   7   8   6        2.38        0.43      0.91 o 
   8   8   6       37.29       37.27      2.55 o 
   9   8   6        3.56        4.17      1.79 o 
 -11   9   6        4.57        3.68      1.59 o 
 -10   9   6        9.48        9.92      2.38 o 
  -9   9   6       13.89       16.28      1.92 o 
  -8   9   6       10.83       11.53      1.71 o 
  -7   9   6        1.15        1.76      1.16 o 
  -6   9   6       24.09       25.86      2.08 o 
  -5   9   6       45.35       43.10      3.53 o 
  -4   9   6       50.98       47.53      2.86 o 
  -3   9   6       25.15       25.12      1.51 o 
  -2   9   6        6.67        7.87      1.06 o 
  -1   9   6       17.24       16.12      1.01 o 
   0   9   6       21.83       25.35      1.38 o 
   1   9   6        8.47        5.37      0.91 o 
   2   9   6       25.99       26.82      1.53 o 
   3   9   6        3.56        3.64      0.94 o 
   4   9   6       31.03       33.22      1.71 o 
   5   9   6       10.08       10.66      1.25 o 
   6   9   6       37.18       41.43      3.97 o 
   7   9   6       11.95       14.52      1.69 o 
   8   9   6       10.27       11.25      1.66 o 
 -10  10   6        9.47       11.07      1.97 o 
  -9  10   6        1.43       -0.35      1.22 o 
  -8  10   6        2.43        1.02      1.32 o 
  -7  10   6        1.73        0.94      1.77 o 
  -6  10   6        6.59        6.47      3.82 o 
  -5  10   6        9.87        9.24      1.63 o 
  -4  10   6       20.77       20.99      2.06 o 
  -3  10   6        1.59        1.13      0.86 o 
  -2  10   6        4.32        6.64      1.09 o 
  -1  10   6        3.44        3.45      0.85 o 
   0  10   6        8.02        8.56      1.07 o 
   1  10   6        2.83        3.25      0.91 o 
   2  10   6       22.97       25.07      1.56 o 
   3  10   6       15.87       18.63      1.43 o 
   4  10   6       14.26       14.94      1.51 o 
   5  10   6       46.72       52.43      2.22 o 
   6  10   6        3.39        3.06      1.26 o 
   7  10   6       11.35       15.81      1.88 o 
  -9  11   6        0.64        1.24      1.46 o 
  -8  11   6        4.51        1.87      2.64 o 
  -7  11   6        6.92        5.70      1.62 o 
  -6  11   6        4.32        6.32      1.66 o 
  -5  11   6        7.39        8.39      1.40 o 
  -4  11   6       32.11       33.46      2.54 o 
  -3  11   6       14.04       14.91      1.94 o 
  -2  11   6       13.62       17.34      1.54 o 
  -1  11   6       28.19       26.06      1.79 o 
   0  11   6       19.10       21.74      1.50 o 
   1  11   6       15.91       15.26      1.38 o 
   2  11   6        4.04        2.88      1.05 o 
   3  11   6        6.60        7.03      1.21 o 
   4  11   6        0.53       -0.31      0.96 o 
   5  11   6        3.37        4.03      1.40 o 
   6  11   6        5.89        5.92      1.53 o 
  -7  12   6        2.25        2.66      1.66 o 
  -6  12   6       22.72       27.47      4.34 o 
  -5  12   6        0.73       -0.07      1.36 o 
  -4  12   6        4.88        7.40      2.80 o 
  -3  12   6       27.03       31.51      2.61 o 
  -2  12   6       26.21       26.54      2.44 o 
  -1  12   6        1.96        5.35      1.60 o 
   0  12   6        1.71        1.74      1.14 o 
   1  12   6        0.74        0.97      1.12 o 
   2  12   6        2.66        2.48      1.65 o 
   3  12   6        4.17        4.61      1.21 o 
   4  12   6        2.30        2.95      1.32 o 
  -5  13   6        4.43        8.41      2.90 o 
  -4  13   6        1.92        0.99      2.40 o 
  -3  13   6        3.82        6.33      3.13 o 
  -2  13   6        1.87        0.94      2.16 o 
  -1  13   6        7.72        9.09      2.87 o 
   0  13   6        3.31        4.94      2.64 o 
   1  13   6        1.75        1.84      1.61 o 
  -4 -13   7        0.82        1.57      1.54 o 
  -3 -13   7        3.58        6.17      1.99 o 
  -2 -13   7        4.88        3.87      1.33 o 
  -1 -13   7        7.41        9.76      1.47 o 
   0 -13   7        2.17        3.25      1.30 o 
  -7 -12   7        0.27       -1.29      1.29 o 
  -6 -12   7        5.04        4.63      2.42 o 
  -5 -12   7        3.92        1.58      2.73 o 
  -4 -12   7        5.84        5.95      2.52 o 
  -3 -12   7       14.32       15.75      2.39 o 
  -2 -12   7        2.68        0.37      1.06 o 
  -1 -12   7        7.71        8.47      1.42 o 
   0 -12   7       10.65       12.95      1.83 o 
   1 -12   7        4.21        7.60      1.53 o 
   2 -12   7        0.72        0.42      1.41 o 
   3 -12   7        0.24       -0.79      1.44 o 
  -9 -11   7        0.22        1.07      1.44 o 
  -8 -11   7        2.86        4.35      1.80 o 
  -7 -11   7       12.08       15.11      4.44 o 
  -6 -11   7       12.74       18.45      2.52 o 
  -5 -11   7        8.78        7.64      1.72 o 
  -4 -11   7       13.43       15.23      1.58 o 
  -3 -11   7       32.84       35.32      2.91 o 
  -2 -11   7       18.94       20.19      1.44 o 
  -1 -11   7       47.32       51.78      2.38 o 
   0 -11   7       17.42       20.02      1.99 o 
   1 -11   7        3.36        3.77      1.12 o 
   2 -11   7        0.87        0.70      1.07 o 
   3 -11   7        4.84        5.30      1.68 o 
   4 -11   7       13.08       14.69      3.54 o 
   5 -11   7        0.13       -0.58      1.56 o 
 -10 -10   7        1.47        0.37      1.51 o 
  -9 -10   7        3.19        0.83      1.48 o 
  -8 -10   7        1.36        1.13      1.38 o 
  -7 -10   7        9.60        6.71      1.63 o 
  -6 -10   7        1.04        1.87      1.28 o 
  -5 -10   7        4.59        6.92      1.53 o 
  -4 -10   7       43.81       47.58      2.23 o 
  -3 -10   7       10.30       10.51      1.17 o 
  -2 -10   7       14.63       15.95      1.76 o 
  -1 -10   7        9.76       12.04      1.35 o 
   0 -10   7        8.02       11.47      1.42 o 
   1 -10   7       26.94       26.99      2.31 o 
   2 -10   7       21.42       20.91      1.67 o 
   3 -10   7        7.40        3.72      3.03 o 
   4 -10   7        6.68        4.84      1.65 o 
   5 -10   7        4.39        7.84      1.84 o 
   6 -10   7        8.91       11.70      2.07 o 
 -11  -9   7        2.53        0.26      1.40 o 
 -10  -9   7        0.39        2.65      1.46 o 
  -9  -9   7        4.75        5.87      1.77 o 
  -8  -9   7        4.03        3.56      1.63 o 
  -7  -9   7       12.95       15.87      2.68 o 
  -6  -9   7        9.51        9.55      1.27 o 
  -5  -9   7        5.49        6.69      1.36 o 
  -4  -9   7       10.48        8.34      1.69 o 
  -3  -9   7       15.69       16.01      1.12 o 
  -2  -9   7        7.36        6.31      1.03 o 
  -1  -9   7        9.43        9.40      2.96 o 
   0  -9   7        6.73        5.51      1.31 o 
   1  -9   7        4.17        3.31      2.63 o 
   2  -9   7        5.19        3.48      1.25 o 
   3  -9   7       13.12       15.60      1.50 o 
   4  -9   7        6.53        3.97      1.47 o 
   5  -9   7       46.03       50.06      4.42 o 
   6  -9   7        7.93        7.15      1.83 o 
   7  -9   7       15.37       17.48      7.40 o 
 -12  -8   7        1.41        1.54      1.55 o 
 -11  -8   7        3.79        4.77      1.59 o 
 -10  -8   7        8.96        7.26      1.86 o 
  -9  -8   7       23.48       30.43      4.14 o 
  -8  -8   7        1.48        0.29      1.10 o 
  -7  -8   7       18.21       16.67      1.86 o 
  -6  -8   7        2.74        3.22      0.92 o 
  -5  -8   7       69.45       61.85      2.76 o 
  -4  -8   7       12.81       11.33      2.27 o 
  -3  -8   7       12.68       11.66      1.12 o 
  -2  -8   7        3.12        1.99      1.01 o 
  -1  -8   7       21.42       25.91      2.43 o 
   0  -8   7       33.00       26.22      2.03 o 
   1  -8   7       73.38       77.41      2.97 o 
   2  -8   7       54.22       53.79      2.61 o 
   3  -8   7       24.06       23.86      2.40 o 
   4  -8   7       12.83       15.87      2.18 o 
   5  -8   7       41.45       42.31      3.99 o 
   6  -8   7       32.25       36.13      3.87 o 
   7  -8   7       25.69       23.22      2.43 o 
   8  -8   7        3.95        6.26      1.85 o 
 -13  -7   7        3.78        1.36      2.26 o 
 -12  -7   7        2.05        3.14      1.48 o 
 -11  -7   7        0.57        2.03      1.37 o 
 -10  -7   7       15.54       18.07      4.14 o 
  -9  -7   7        1.59        2.63      1.32 o 
  -8  -7   7        3.59        5.26      1.39 o 
  -7  -7   7       21.21       21.92      4.28 o 
  -6  -7   7       79.62       86.51      2.49 o 
  -5  -7   7       36.58       26.75      3.28 o 
  -4  -7   7       38.76       44.78      1.75 o 
  -3  -7   7       18.81       13.85      1.19 o 
  -2  -7   7        4.95        5.75      1.47 o 
  -1  -7   7      114.38      121.33      3.56 o 
   0  -7   7        0.65        1.70      0.95 o 
   1  -7   7       61.26       51.48      2.75 o 
   2  -7   7       29.55       31.16      3.59 o 
   3  -7   7       31.19       30.05      2.27 o 
   4  -7   7        3.27        5.79      1.29 o 
   5  -7   7       27.80       28.12      3.17 o 
   6  -7   7       18.89       15.06      2.76 o 
   7  -7   7        1.98        2.40      2.18 o 
   8  -7   7        5.24        8.51      1.90 o 
   9  -7   7        5.77        3.28      1.71 o 
 -13  -6   7        1.38        2.80      2.13 o 
 -12  -6   7        3.56        3.33      2.34 o 
 -11  -6   7        5.04        5.73      1.52 o 
 -10  -6   7        7.85        3.62      1.33 o 
  -9  -6   7       22.76       21.41      1.95 o 
  -8  -6   7       17.85       22.84      3.99 o 
  -7  -6   7       63.62       56.65      2.02 o 
  -6  -6   7      110.52      101.85      2.53 o 
  -5  -6   7      110.05      100.88      2.42 o 
  -4  -6   7        9.56       10.71      0.93 o 
  -3  -6   7        6.45        5.92      0.83 o 
  -2  -6   7      151.60      147.24      2.91 o 
  -1  -6   7       67.92       75.79      2.05 o 
   0  -6   7       15.35       19.10      1.13 o 
   1  -6   7       40.59       34.41      3.21 o 
   2  -6   7       11.92       15.41      1.49 o 
   3  -6   7       69.26       69.47      2.77 o 
   4  -6   7      152.68      132.03      4.65 o 
   5  -6   7        5.55        5.78      1.28 o 
   6  -6   7        6.63        4.47      2.16 o 
   7  -6   7        2.11        3.25      2.16 o 
   8  -6   7        6.46        2.03      2.17 o 
   9  -6   7       31.53       34.70      4.30 o 
 -14  -5   7        0.35       -0.43      1.89 o 
 -13  -5   7        4.51        4.28      2.32 o 
 -12  -5   7        3.59        1.01      1.91 o 
 -11  -5   7        7.34        5.61      1.44 o 
 -10  -5   7       74.03       83.40      4.55 o 
  -9  -5   7       12.93       13.30      1.60 o 
  -8  -5   7      123.51      135.36      3.99 o 
  -7  -5   7       17.02       13.97      1.10 o 
  -6  -5   7       57.20       59.81      1.86 o 
  -5  -5   7       44.69       41.59      1.51 o 
  -4  -5   7       26.95       28.55      1.73 o 
  -3  -5   7       71.13       79.27      2.03 o 
  -2  -5   7      123.71      128.09      2.53 o 
  -1  -5   7      162.96      176.18      3.03 o 
   0  -5   7       33.05       39.24      1.36 o 
   1  -5   7      105.45      101.68      3.04 o 
   2  -5   7      220.69      182.64      5.26 o 
   3  -5   7      141.95      132.62      9.34 o 
   4  -5   7       30.18       27.35      1.86 o 
   5  -5   7       63.98       55.18      2.62 o 
   6  -5   7        5.15        5.35      2.10 o 
   7  -5   7       37.93       40.86      4.00 o 
   8  -5   7       30.84       33.64      3.81 o 
   9  -5   7        9.70        6.54      2.88 o 
  10  -5   7       10.07        8.26      3.20 o 
 -14  -4   7        8.12        8.74      2.77 o 
 -13  -4   7        0.72       -1.57      1.57 o 
 -12  -4   7        9.12        8.55      2.47 o 
 -11  -4   7        6.22        9.13      1.51 o 
 -10  -4   7        3.02        2.01      1.22 o 
  -9  -4   7      262.01      226.18      5.24 o 
  -8  -4   7      543.22      521.00      8.79 o 
  -7  -4   7      123.95      106.92      3.67 o 
  -6  -4   7      222.74      233.50      3.69 o 
  -5  -4   7       31.54       34.79      1.28 o 
  -4  -4   7       62.70       57.99      1.54 o 
  -3  -4   7      195.73      193.62      3.69 o 
  -2  -4   7       54.41       51.28      1.75 o 
  -1  -4   7      266.97      244.10      4.85 o 
   0  -4   7        3.01        2.16      0.55 o 
   1  -4   7       63.49       62.46      2.33 o 
   2  -4   7      115.03      114.75      3.24 o 
   3  -4   7        9.98       13.40      1.39 o 
   4  -4   7      123.65      101.25      3.94 o 
   5  -4   7       11.58       13.17      1.51 o 
   6  -4   7       35.38       35.63      2.23 o 
   7  -4   7        0.79        1.65      1.90 o 
   8  -4   7        0.88        0.53      2.02 o 
   9  -4   7       31.11       29.83      4.00 o 
  10  -4   7        2.95        3.05      2.54 o 
 -15  -3   7        5.08        9.69      3.01 o 
 -14  -3   7        3.78        3.00      2.38 o 
 -13  -3   7        7.50        6.36      2.46 o 
 -12  -3   7        0.23       -1.45      1.45 o 
 -11  -3   7        2.69        1.26      1.82 o 
 -10  -3   7        3.78        2.70      1.37 o 
  -9  -3   7       32.53       32.64      2.00 o 
  -8  -3   7      140.21      148.01      2.95 o 
  -7  -3   7       56.90       58.37      1.73 o 
  -6  -3   7      176.31      173.32      2.91 o 
  -5  -3   7       46.53       57.70      1.47 o 
  -4  -3   7      141.58      129.30      2.18 o 
  -3  -3   7       48.20       41.96      1.05 o 
  -2  -3   7      142.24      167.10      2.71 o 
  -1  -3   7      264.26      284.09      7.81 o 
   0  -3   7        2.26        2.08      0.70 o 
   1  -3   7       95.21      127.41      3.19 o 
   2  -3   7      299.94      344.98      6.07 o 
   3  -3   7       68.62       65.21      2.51 o 
   4  -3   7      102.56       89.13      3.00 o 
   5  -3   7      284.26      276.21      5.73 o 
   6  -3   7      121.16      124.32      3.80 o 
   7  -3   7        3.52        3.51      1.19 o 
   8  -3   7       53.37       56.37      4.91 o 
   9  -3   7       65.29       84.41      5.91 o 
  10  -3   7        9.62        7.91      3.02 o 
 -15  -2   7        2.21        0.95      2.38 o 
 -14  -2   7       11.06        9.62      2.88 o 
 -13  -2   7        1.08        1.07      1.99 o 
 -12  -2   7       16.49       14.90      2.88 o 
 -11  -2   7       18.06       19.08      2.97 o 
 -10  -2   7       13.93       12.77      2.39 o 
  -9  -2   7       13.19       10.59      1.27 o 
  -8  -2   7       50.19       56.23      1.73 o 
  -7  -2   7       22.67       18.99      1.02 o 
  -6  -2   7       10.62       11.83      0.75 o 
  -5  -2   7        0.73        0.30      0.34 o 
  -4  -2   7      394.21      440.26      6.88 o 
  -3  -2   7      661.21      699.53      9.81 o 
  -2  -2   7      150.49      183.67      2.75 o 
  -1  -2   7      217.70      232.30      3.24 o 
   0  -2   7       85.20       89.22      4.06 o 
   1  -2   7      268.40      258.64      5.12 o 
   2  -2   7       35.69       26.09      1.61 o 
   3  -2   7      120.32      102.74      2.32 o 
   4  -2   7      475.63      456.28      6.09 o 
   5  -2   7       24.81       18.55      1.26 o 
   6  -2   7        0.43        1.70      0.77 o 
   7  -2   7        3.06        2.50      1.14 o 
   8  -2   7       11.08        9.00      2.59 o 
   9  -2   7       15.45       18.84      3.23 o 
  10  -2   7       19.28       17.95      3.47 o 
  11  -2   7       10.99       15.15      3.51 o 
 -15  -1   7        6.18        4.54      2.73 o 
 -14  -1   7        4.16        3.11      2.35 o 
 -13  -1   7        7.09        4.37      2.23 o 
 -12  -1   7       10.87       10.38      2.57 o 
 -11  -1   7       72.18       57.28      4.29 o 
 -10  -1   7      189.75      197.45      7.41 o 
  -9  -1   7       44.31       40.91      3.35 o 
  -8  -1   7       82.37       74.08      2.18 o 
  -7  -1   7       99.14       99.61      2.02 o 
  -6  -1   7       15.63       17.46      1.16 o 
  -5  -1   7      109.96       94.65      2.58 o 
  -4  -1   7      258.40      252.24      7.50 o 
  -3  -1   7      123.34      139.51      2.52 o 
  -2  -1   7       16.85       17.75      1.12 o 
  -1  -1   7     1151.19     1276.00     20.14 o 
   0  -1   7       22.00       36.61      1.52 o 
   1  -1   7      191.19      203.81      4.00 o 
   2  -1   7       87.49      102.65      3.45 o 
   3  -1   7        2.54        3.53      0.70 o 
   4  -1   7      219.30      218.21      3.79 o 
   5  -1   7      173.26      172.88      4.57 o 
   6  -1   7       49.58       48.11      1.91 o 
   7  -1   7       32.58       30.60      1.65 o 
   8  -1   7       11.30       12.00      2.78 o 
   9  -1   7        3.91        4.63      2.28 o 
  10  -1   7        0.92        1.36      2.50 o 
  11  -1   7        9.16       10.21      3.31 o 
 -15   0   7       15.79       17.10      3.53 o 
 -14   0   7        0.59        3.74      2.43 o 
 -13   0   7        1.19        4.20      2.15 o 
 -12   0   7       20.81       15.52      2.83 o 
 -11   0   7      294.86      263.98      8.92 o 
 -10   0   7       25.91       28.10      3.02 o 
  -9   0   7       48.47       43.04      2.01 o 
  -8   0   7        0.68        0.90      0.65 o 
  -7   0   7       74.60       72.81      1.69 o 
  -6   0   7       44.81       47.61      1.24 o 
  -5   0   7     1365.76     1402.63     17.75 o 
  -4   0   7      144.58      151.41      3.32 o 
  -3   0   7      616.21      611.74      8.65 o 
  -2   0   7      217.71      215.02      2.86 o 
  -1   0   7      236.97      275.28      3.55 o 
   0   0   7      131.60      134.11      2.79 o 
   1   0   7      184.96      181.65      3.25 o 
   2   0   7      233.04      243.25      3.80 o 
   3   0   7       81.05       97.25      2.51 o 
   4   0   7       10.45        8.67      0.98 o 
   5   0   7      484.97      429.63      6.15 o 
   6   0   7      241.09      249.28      4.44 o 
   7   0   7       12.03       11.93      1.23 o 
   8   0   7        0.17        1.88      1.05 o 
   9   0   7       54.29       60.43      5.00 o 
  10   0   7        0.18        1.36      2.33 o 
  11   0   7        0.73        4.26      2.62 o 
 -15   1   7        6.20        5.04      2.63 o 
 -14   1   7        4.15        6.42      2.57 o 
 -13   1   7        7.07        9.35      2.66 o 
 -12   1   7       10.85       12.00      2.59 o 
 -11   1   7       72.19       66.73      4.58 o 
 -10   1   7      189.85      189.23      9.97 o 
  -9   1   7       44.10       37.79      1.92 o 
  -8   1   7       82.18       71.75      2.29 o 
  -7   1   7       99.09       93.40      1.93 o 
  -6   1   7       15.69       14.44      1.66 o 
  -5   1   7      110.02       93.51      2.14 o 
  -4   1   7      258.39      240.64      4.53 o 
  -3   1   7      123.48      136.01      3.06 o 
  -2   1   7       16.83       17.16      0.68 o 
  -1   1   7     1150.85     1282.31     12.90 o 
   0   1   7       22.10       38.13      1.18 o 
   1   1   7      191.17      205.65      2.94 o 
   2   1   7       87.56      106.33      2.20 o 
   3   1   7        2.55        3.45      0.71 o 
   4   1   7      219.24      218.93      3.87 o 
   5   1   7      173.45      172.53      3.49 o 
   6   1   7       49.45       46.61      1.95 o 
   7   1   7       32.64       33.74      1.78 o 
   8   1   7       11.32       11.47      1.33 o 
   9   1   7        3.91        2.27      1.10 o 
  10   1   7        0.91        0.61      1.40 o 
  11   1   7        9.22       10.96      3.21 o 
 -15   2   7        2.20        1.07      2.32 o 
 -14   2   7       11.04        7.14      2.72 o 
 -13   2   7        1.07       -1.30      1.85 o 
 -12   2   7       16.46       15.29      2.84 o 
 -11   2   7       18.05       19.04      2.75 o 
 -10   2   7       13.95       16.29      1.57 o 
  -9   2   7       13.08       10.31      1.82 o 
  -8   2   7       50.10       55.31      2.08 o 
  -7   2   7       22.57       17.05      1.20 o 
  -6   2   7       10.61       13.51      0.78 o 
  -5   2   7        0.74        0.05      0.39 o 
  -4   2   7      393.74      439.13     10.49 o 
  -3   2   7      660.99      678.48      9.61 o 
  -2   2   7      150.02      177.92      2.59 o 
  -1   2   7      217.41      230.67      3.24 o 
   0   2   7       85.24       88.75      1.66 o 
   1   2   7      267.92      255.12      3.26 o 
   2   2   7       35.75       28.98      1.06 o 
   3   2   7      120.59       98.04      1.92 o 
   4   2   7      476.13      441.12      6.26 o 
   5   2   7       24.83       21.86      1.41 o 
   6   2   7        0.44        1.65      0.86 o 
   7   2   7        3.06        4.68      1.04 o 
   8   2   7       11.04       10.82      1.43 o 
   9   2   7       15.42       16.71      1.71 o 
  10   2   7       19.25       18.42      2.33 o 
  11   2   7       11.02        8.99      3.16 o 
 -15   3   7        5.07        8.43      3.02 o 
 -14   3   7        3.77        7.56      2.70 o 
 -13   3   7        7.48        8.56      2.46 o 
 -12   3   7        0.23        0.07      1.65 o 
 -11   3   7        2.69       -0.40      1.00 o 
 -10   3   7        3.79        3.15      1.64 o 
  -9   3   7       32.52       28.43      1.84 o 
  -8   3   7      140.24      145.64      7.89 o 
  -7   3   7       57.04       58.11      2.50 o 
  -6   3   7      176.79      169.25      2.81 o 
  -5   3   7       46.31       56.03      1.49 o 
  -4   3   7      141.82      123.18      2.26 o 
  -3   3   7       47.92       43.73      2.35 o 
  -2   3   7      142.04      168.41      2.63 o 
  -1   3   7      263.76      275.23      3.83 o 
   0   3   7        2.23        1.60      0.46 o 
   1   3   7       95.17      124.77      2.16 o 
   2   3   7      299.61      334.91      4.15 o 
   3   3   7       68.75       62.53      1.61 o 
   4   3   7      102.55       94.85      2.40 o 
   5   3   7      284.20      268.50      5.34 o 
   6   3   7      121.24      118.31      4.45 o 
   7   3   7        3.53        4.78      1.09 o 
   8   3   7       53.25       53.54      2.36 o 
   9   3   7       65.28       69.21      3.08 o 
  10   3   7        9.60        7.75      1.49 o 
 -14   4   7        8.07       12.08      3.07 o 
 -13   4   7        0.72        1.11      1.93 o 
 -12   4   7        9.16       18.11      2.99 o 
 -11   4   7        6.23        5.50      1.35 o 
 -10   4   7        3.02        1.21      0.94 o 
  -9   4   7      262.08      227.40     12.26 o 
  -8   4   7      542.94      515.90      8.42 o 
  -7   4   7      124.06      105.80      3.04 o 
  -6   4   7      223.09      231.78      4.55 o 
  -5   4   7       31.59       34.95      1.29 o 
  -4   4   7       62.73       57.04      1.56 o 
  -3   4   7      195.75      182.60      3.90 o 
  -2   4   7       54.57       47.66      1.40 o 
  -1   4   7      267.54      245.47      3.68 o 
   0   4   7        3.04        2.82      0.53 o 
   1   4   7       63.53       68.16      1.63 o 
   2   4   7      115.06      116.75      2.25 o 
   3   4   7        9.98       14.44      1.38 o 
   4   4   7      123.45      102.59      2.46 o 
   5   4   7       11.60       12.39      1.62 o 
   6   4   7       35.40       37.42      2.01 o 
   7   4   7        0.80        0.73      0.93 o 
   8   4   7        0.88        1.32      1.01 o 
   9   4   7       31.09       32.15      3.14 o 
  10   4   7        2.95        3.07      1.59 o 
 -14   5   7        0.35       -0.08      2.10 o 
 -13   5   7        4.50        8.78      2.56 o 
 -12   5   7        3.61        3.76      2.09 o 
 -11   5   7        7.33        6.80      1.59 o 
 -10   5   7       73.91       78.65      3.13 o 
  -9   5   7       12.96       14.78      2.02 o 
  -8   5   7      123.48      132.84      3.70 o 
  -7   5   7       17.02       17.45      1.45 o 
  -6   5   7       57.41       61.14      2.29 o 
  -5   5   7       44.62       37.98      1.41 o 
  -4   5   7       26.97       30.02      1.71 o 
  -3   5   7       71.21       78.26      2.83 o 
  -2   5   7      123.76      121.37      2.45 o 
  -1   5   7      163.11      169.08      3.04 o 
   0   5   7       33.01       37.20      1.30 o 
   1   5   7      105.54       98.32      2.11 o 
   2   5   7      220.72      185.82      3.07 o 
   3   5   7      142.06      132.80      2.60 o 
   4   5   7       30.18       29.79      1.39 o 
   5   5   7       64.18       56.41      1.84 o 
   6   5   7        5.17        4.46      1.05 o 
   7   5   7       37.96       42.06      2.17 o 
   8   5   7       30.85       29.55      2.81 o 
   9   5   7        9.70        6.85      1.79 o 
  10   5   7       10.06       12.18      2.14 o 
 -13   6   7        1.37        3.11      2.18 o 
 -12   6   7        3.56        5.22      2.27 o 
 -11   6   7        5.02        4.71      1.60 o 
 -10   6   7        7.86        4.40      1.26 o 
  -9   6   7       22.71       20.97      1.81 o 
  -8   6   7       17.85       18.58      1.66 o 
  -7   6   7       63.54       55.39      2.46 o 
  -6   6   7      110.36      110.81      3.27 o 
  -5   6   7      109.99       94.79      2.99 o 
  -4   6   7        9.57       12.06      0.98 o 
  -3   6   7        6.39        6.10      1.04 o 
  -2   6   7      151.52      140.92      2.83 o 
  -1   6   7       67.73       72.09      1.80 o 
   0   6   7       15.45       19.26      1.07 o 
   1   6   7       40.72       34.24      1.40 o 
   2   6   7       11.93       11.68      0.98 o 
   3   6   7       69.25       66.89      1.96 o 
   4   6   7      152.55      130.91      2.77 o 
   5   6   7        5.56        6.62      0.93 o 
   6   6   7        6.65        7.57      1.44 o 
   7   6   7        2.10       -0.06      0.98 o 
   8   6   7        6.45        6.24      1.37 o 
   9   6   7       31.49       36.01      8.46 o 
 -13   7   7        3.81        7.48      2.69 o 
 -12   7   7        2.05        5.16      2.43 o 
 -11   7   7        0.57        1.06      1.33 o 
 -10   7   7       15.53       16.64      1.84 o 
  -9   7   7        1.59        3.54      1.29 o 
  -8   7   7        3.60        4.78      1.90 o 
  -7   7   7       21.31       22.65      1.85 o 
  -6   7   7       79.57       88.84      9.76 o 
  -5   7   7       36.67       26.81      2.80 o 
  -4   7   7       38.62       44.83      2.11 o 
  -3   7   7       18.88       13.79      1.38 o 
  -2   7   7        4.97        3.29      0.80 o 
  -1   7   7      114.39      126.18      2.51 o 
   0   7   7        0.65        1.05      0.71 o 
   1   7   7       61.26       54.63      1.77 o 
   2   7   7       29.71       36.07      1.55 o 
   3   7   7       31.22       30.37      1.65 o 
   4   7   7        3.25        4.39      0.89 o 
   5   7   7       27.73       28.35      1.54 o 
   6   7   7       18.94       18.62      2.47 o 
   7   7   7        1.98        1.68      1.12 o 
   8   7   7        5.24        8.03      4.05 o 
   9   7   7        5.77        3.24      1.68 o 
 -12   8   7        1.42       -1.87      1.87 o 
 -11   8   7        3.80        3.01      1.50 o 
 -10   8   7        8.94        9.28      1.71 o 
  -9   8   7       23.40       29.44      3.74 o 
  -8   8   7        1.46        1.29      1.14 o 
  -7   8   7       18.20       14.57      1.71 o 
  -6   8   7        2.72        3.37      1.20 o 
  -5   8   7       69.29       63.95      5.44 o 
  -4   8   7       12.80        8.86      1.27 o 
  -3   8   7       12.66       10.41      1.34 o 
  -2   8   7        3.13        1.39      0.79 o 
  -1   8   7       21.51       26.90      1.28 o 
   0   8   7       32.98       34.15      1.49 o 
   1   8   7       73.40       74.60      2.15 o 
   2   8   7       54.26       56.62      1.95 o 
   3   8   7       24.11       25.56      1.47 o 
   4   8   7       12.79       15.05      1.28 o 
   5   8   7       41.49       42.11      1.88 o 
   6   8   7       32.23       34.45      1.84 o 
   7   8   7       25.67       27.00      2.81 o 
   8   8   7        3.97        4.70      1.74 o 
 -11   9   7        2.52        1.47      2.17 o 
 -10   9   7        0.39        0.64      3.80 o 
  -9   9   7        4.78        5.81      1.87 o 
  -8   9   7        4.01        4.42      1.43 o 
  -7   9   7       12.95       15.84      1.88 o 
  -6   9   7        9.49        9.75      1.61 o 
  -5   9   7        5.48        8.35      1.52 o 
  -4   9   7       10.54        7.18      2.02 o 
  -3   9   7       15.70       16.05      2.43 o 
  -2   9   7        7.35        7.74      0.94 o 
  -1   9   7        9.43        9.44      1.18 o 
   0   9   7        6.76        4.60      0.90 o 
   1   9   7        4.15        4.01      0.91 o 
   2   9   7        5.19        4.72      1.21 o 
   3   9   7       13.10       12.03      1.25 o 
   4   9   7        6.54        4.21      0.98 o 
   5   9   7       45.92       46.08      2.07 o 
   6   9   7        7.92        6.37      1.55 o 
   7   9   7       15.34       12.69      1.70 o 
 -10  10   7        1.46       -0.33      1.31 o 
  -9  10   7        3.18        3.57      1.52 o 
  -8  10   7        1.36       -0.14      1.29 o 
  -7  10   7        9.61        9.19      2.07 o 
  -6  10   7        1.04       -0.61      1.18 o 
  -5  10   7        4.59        6.71      2.32 o 
  -4  10   7       43.81       44.27      4.06 o 
  -3  10   7       10.25       13.12      1.66 o 
  -2  10   7       14.61       15.18      1.42 o 
  -1  10   7        9.75       11.11      1.63 o 
   0  10   7        8.04       11.57      1.53 o 
   1  10   7       26.91       30.60      1.65 o 
   2  10   7       21.47       19.81      1.48 o 
   3  10   7        7.41        6.79      1.15 o 
   4  10   7        6.71        7.47      1.23 o 
   5  10   7        4.40        3.86      1.29 o 
   6  10   7        8.89        8.10      1.58 o 
  -9  11   7        0.22        0.04      1.45 o 
  -8  11   7        2.85        4.41      1.63 o 
  -7  11   7       12.10       10.62      1.93 o 
  -6  11   7       12.76       12.77      1.99 o 
  -5  11   7        8.80        6.87      2.38 o 
  -4  11   7       13.44       11.37      2.80 o 
  -3  11   7       32.82       35.74      2.61 o 
  -2  11   7       18.96       17.17      1.97 o 
  -1  11   7       47.28       52.18      2.44 o 
   0  11   7       17.41       19.00      1.48 o 
   1  11   7        3.36        2.19      1.29 o 
   2  11   7        0.87        1.46      1.08 o 
   3  11   7        4.81        5.21      1.20 o 
   4  11   7       13.08       14.02      1.75 o 
   5  11   7        0.13       -1.09      1.09 o 
  -7  12   7        0.27       -0.49      1.79 o 
  -6  12   7        5.04        5.05      2.48 o 
  -5  12   7        3.94        1.67      2.03 o 
  -4  12   7        5.84        7.23      2.48 o 
  -3  12   7       14.30       13.20      2.04 o 
  -2  12   7        2.68        0.81      2.08 o 
  -1  12   7        7.71       10.59      1.90 o 
   0  12   7       10.65       10.58      1.60 o 
   1  12   7        4.21        4.98      1.41 o 
   2  12   7        0.73       -0.33      1.22 o 
   3  12   7        0.24       -0.42      1.24 o 
  -4  13   7        0.82        1.49      2.15 o 
  -3  13   7        3.57        8.29      2.92 o 
  -2  13   7        4.86        2.99      2.21 o 
  -1  13   7        7.38        6.80      2.83 o 
   0  13   7        2.16        3.11      1.36 o 
  -6 -12   8        2.53        1.59      1.27 o 
  -5 -12   8        4.95        2.08      1.41 o 
  -4 -12   8        1.51        0.20      1.50 o 
  -3 -12   8        4.98        4.51      1.66 o 
  -2 -12   8        0.43        2.06      1.55 o 
  -1 -12   8        2.17        2.53      1.22 o 
   0 -12   8       17.14       22.15      1.91 o 
   1 -12   8        0.43       -0.53      1.08 o 
   2 -12   8        0.59        1.47      1.62 o 
  -8 -11   8        0.80        2.50      1.64 o 
  -7 -11   8        3.14        3.73      1.72 o 
  -6 -11   8        0.99       -0.15      1.04 o 
  -5 -11   8        0.96        1.10      1.04 o 
  -4 -11   8        1.35        1.46      1.63 o 
  -3 -11   8        5.89        8.01      1.72 o 
  -2 -11   8        4.10        3.50      1.02 o 
  -1 -11   8       16.33       19.77      1.73 o 
   0 -11   8        0.65        2.06      1.03 o 
   1 -11   8        2.74        5.32      1.25 o 
   2 -11   8        0.35       -0.89      1.13 o 
   3 -11   8        0.99       -1.32      1.32 o 
   4 -11   8        0.62        1.04      2.96 o 
 -10 -10   8        1.94        0.75      2.02 o 
  -9 -10   8        1.89       -0.10      1.37 o 
  -8 -10   8        5.32        7.20      1.78 o 
  -7 -10   8        1.98        2.31      1.42 o 
  -6 -10   8        9.87        6.71      2.36 o 
  -5 -10   8       24.76       28.72      1.88 o 
  -4 -10   8        7.88        7.95      1.27 o 
  -3 -10   8        0.54        1.01      0.93 o 
  -2 -10   8        0.69       -0.80      0.80 o 
  -1 -10   8       16.60       18.49      1.61 o 
   0 -10   8       40.74       39.98      2.13 o 
   1 -10   8       11.18       13.64      1.51 o 
   2 -10   8        6.61        6.13      1.81 o 
   3 -10   8        3.91        6.17      2.36 o 
   4 -10   8        2.29        1.88      1.54 o 
   5 -10   8        1.60        2.01      2.14 o 
 -11  -9   8        2.39        8.06      1.87 o 
 -10  -9   8       14.78       19.08      2.34 o 
  -9  -9   8       17.63       18.95      2.68 o 
  -8  -9   8        9.27       10.17      1.81 o 
  -7  -9   8        5.66        3.41      1.39 o 
  -6  -9   8       29.75       24.45      2.18 o 
  -5  -9   8        4.96        3.23      1.00 o 
  -4  -9   8       27.32       28.88      2.08 o 
  -3  -9   8        6.39        5.70      0.82 o 
  -2  -9   8       21.53       17.35      1.83 o 
  -1  -9   8        3.40        4.94      1.36 o 
   0  -9   8        2.42        2.48      1.22 o 
   1  -9   8        0.46       -0.36      1.71 o 
   2  -9   8       24.67       26.76      3.00 o 
   3  -9   8        8.61        8.13      1.58 o 
   4  -9   8        4.88        3.36      2.17 o 
   5  -9   8       14.73       11.14      1.94 o 
   6  -9   8       38.90       41.71      3.03 o 
 -12  -8   8        3.51        2.45      1.58 o 
 -11  -8   8        9.83       10.15      1.88 o 
 -10  -8   8       15.55       12.72      1.96 o 
  -9  -8   8        7.05        4.25      2.24 o 
  -8  -8   8       18.42       18.63      3.31 o 
  -7  -8   8        2.33        3.50      1.86 o 
  -6  -8   8       10.39       13.23      1.68 o 
  -5  -8   8       88.18       82.67      3.25 o 
  -4  -8   8       33.29       36.05      1.84 o 
  -3  -8   8       70.63       79.53      2.09 o 
  -2  -8   8        8.33        6.87      1.10 o 
  -1  -8   8       31.18       31.62      2.10 o 
   0  -8   8       47.44       47.06      6.55 o 
   1  -8   8        4.80        6.19      2.04 o 
   2  -8   8        9.50       14.40      1.69 o 
   3  -8   8       14.32       14.83      1.76 o 
   4  -8   8       10.46        9.84      1.63 o 
   5  -8   8        8.44        6.79      2.50 o 
   6  -8   8        6.66        5.88      2.47 o 
   7  -8   8       29.55       29.88      3.17 o 
 -13  -7   8        0.72        0.86      2.26 o 
 -12  -7   8        0.07        0.51      1.29 o 
 -11  -7   8        8.25        7.70      1.72 o 
 -10  -7   8        6.45        4.07      1.48 o 
  -9  -7   8        9.59        9.62      2.12 o 
  -8  -7   8        2.61        0.50      1.16 o 
  -7  -7   8        7.29        8.35      1.78 o 
  -6  -7   8       97.04       93.12      3.38 o 
  -5  -7   8       41.47       48.46      2.50 o 
  -4  -7   8      230.24      207.47      3.33 o 
  -3  -7   8      138.66      134.96      3.06 o 
  -2  -7   8        6.59        6.73      0.94 o 
  -1  -7   8       10.18       11.33      1.42 o 
   0  -7   8        5.89        7.60      1.25 o 
   1  -7   8       88.90       93.42      3.29 o 
   2  -7   8        2.16        1.25      0.98 o 
   3  -7   8        8.28        8.80      1.42 o 
   4  -7   8        9.99       12.93      2.52 o 
   5  -7   8       24.54       27.69      3.27 o 
   6  -7   8       21.79       15.55      3.09 o 
   7  -7   8       20.46       23.95      3.69 o 
   8  -7   8       10.03       11.90      3.24 o 
 -13  -6   8        1.75        0.51      2.22 o 
 -12  -6   8        1.99        0.85      2.00 o 
 -11  -6   8        0.70        0.90      1.17 o 
 -10  -6   8        6.27        8.03      1.62 o 
  -9  -6   8        9.34       10.48      2.60 o 
  -8  -6   8       27.07       34.67      4.21 o 
  -7  -6   8       21.06       17.63      1.77 o 
  -6  -6   8        8.65        9.01      1.40 o 
  -5  -6   8      288.51      276.44      6.14 o 
  -4  -6   8       17.24       16.19      1.48 o 
  -3  -6   8       43.96       47.94      1.77 o 
  -2  -6   8       74.83       60.95      2.01 o 
  -1  -6   8       82.77       79.95      2.13 o 
   0  -6   8       75.19       62.00      2.54 o 
   1  -6   8       55.99       49.49      3.66 o 
   2  -6   8       11.60       11.38      1.42 o 
   3  -6   8       45.04       48.36      2.47 o 
   4  -6   8        3.50        2.98      1.19 o 
   5  -6   8        7.75        9.35      1.52 o 
   6  -6   8       28.35       28.30      3.47 o 
   7  -6   8       22.85       20.77      3.30 o 
   8  -6   8       53.03       63.28      5.28 o 
   9  -6   8        1.82        5.13      2.91 o 
 -14  -5   8        4.92        1.29      2.45 o 
 -13  -5   8        7.52        6.99      2.62 o 
 -12  -5   8        2.17        1.17      1.91 o 
 -11  -5   8       72.85       77.90      3.36 o 
 -10  -5   8        3.00        0.03      1.05 o 
  -9  -5   8       55.08       47.90      2.52 o 
  -8  -5   8       12.12        8.94      1.44 o 
  -7  -5   8       27.81       23.21      1.82 o 
  -6  -5   8       37.07       35.93      2.10 o 
  -5  -5   8       20.36       18.05      1.55 o 
  -4  -5   8        5.02        5.96      0.79 o 
  -3  -5   8       20.18       26.73      1.33 o 
  -2  -5   8       95.84       82.65      2.08 o 
  -1  -5   8        5.53        6.36      0.88 o 
   0  -5   8       60.43       66.22      2.48 o 
   1  -5   8      119.14      128.43      3.59 o 
   2  -5   8       49.17       45.64      2.29 o 
   3  -5   8       84.80       79.51      4.95 o 
   4  -5   8       62.18       57.34      2.68 o 
   5  -5   8       47.60       49.80      2.65 o 
   6  -5   8        4.18        3.84      1.99 o 
   7  -5   8        0.05        0.02      1.98 o 
   8  -5   8       20.69       31.80      4.07 o 
   9  -5   8       16.57       20.65      3.80 o 
 -14  -4   8        1.76        1.58      2.12 o 
 -13  -4   8       11.19       18.86      3.41 o 
 -12  -4   8       14.84       12.32      2.89 o 
 -11  -4   8        1.73        2.51      1.15 o 
 -10  -4   8       30.79       26.17      2.03 o 
  -9  -4   8       16.48       21.43      1.86 o 
  -8  -4   8      101.55      110.96      3.54 o 
  -7  -4   8        2.70        1.33      0.90 o 
  -6  -4   8       55.79       66.46      2.59 o 
  -5  -4   8      118.61      103.76      3.13 o 
  -4  -4   8       12.26       13.45      0.75 o 
  -3  -4   8       70.16       85.13      2.04 o 
  -2  -4   8      268.87      253.31      3.81 o 
  -1  -4   8      302.52      354.77      4.75 o 
   0  -4   8      157.31      145.95      7.84 o 
   1  -4   8       61.48       57.38      5.50 o 
   2  -4   8       26.71       24.20      1.66 o 
   3  -4   8      114.01      109.39      3.45 o 
   4  -4   8      256.79      271.81      7.51 o 
   5  -4   8       88.50       77.17      3.16 o 
   6  -4   8      123.78      115.64      3.86 o 
   7  -4   8       21.27       27.49      3.54 o 
   8  -4   8       16.02       16.40      3.40 o 
   9  -4   8        0.59        2.48      2.39 o 
 -14  -3   8        4.33        3.26      2.50 o 
 -13  -3   8        1.78        0.16      2.09 o 
 -12  -3   8       14.82       20.90      3.31 o 
 -11  -3   8       21.12       22.34      3.13 o 
 -10  -3   8        4.46        6.40      1.31 o 
  -9  -3   8        4.99        4.17      1.17 o 
  -8  -3   8      128.88      110.80      4.63 o 
  -7  -3   8      337.51      335.12      6.32 o 
  -6  -3   8      416.23      391.98      8.37 o 
  -5  -3   8       89.75       81.41      2.67 o 
  -4  -3   8      241.50      249.98      6.69 o 
  -3  -3   8      291.80      291.61      4.07 o 
  -2  -3   8      626.80      588.07      8.81 o 
  -1  -3   8      266.78      294.71      4.07 o 
   0  -3   8       46.05       34.89      1.79 o 
   1  -3   8        2.75        3.69      1.64 o 
   2  -3   8       30.66       36.65      1.95 o 
   3  -3   8       36.12       37.59      2.15 o 
   4  -3   8       76.09       69.12      2.88 o 
   5  -3   8       90.65       96.48      4.05 o 
   6  -3   8       29.47       36.42      2.35 o 
   7  -3   8       21.68       23.56      2.09 o 
   8  -3   8        1.19        3.93      2.33 o 
   9  -3   8       35.49       42.45      4.64 o 
  10  -3   8       23.83       29.67      4.23 o 
 -15  -2   8        5.98        9.54      3.18 o 
 -14  -2   8        5.91        3.92      2.53 o 
 -13  -2   8        6.63        3.55      2.20 o 
 -12  -2   8        3.47        4.65      2.23 o 
 -11  -2   8        3.33       -0.40      1.73 o 
 -10  -2   8        6.39       10.09      2.37 o 
  -9  -2   8       10.93       10.95      1.83 o 
  -8  -2   8        1.04        3.35      0.97 o 
  -7  -2   8       60.18       62.98      2.45 o 
  -6  -2   8       74.16       78.47      2.96 o 
  -5  -2   8       75.35       58.54      2.18 o 
  -4  -2   8       20.04       23.79      1.41 o 
  -3  -2   8      265.87      303.67      6.96 o 
  -2  -2   8       53.49       47.30      1.38 o 
  -1  -2   8      302.59      348.87      4.80 o 
   0  -2   8      462.08      434.96      6.97 o 
   1  -2   8       17.49       20.49      2.87 o 
   2  -2   8       93.42       95.50      2.92 o 
   3  -2   8      136.26      124.57      5.71 o 
   4  -2   8       98.50      100.24      3.36 o 
   5  -2   8        1.62        1.96      0.85 o 
   6  -2   8        5.69        5.28      1.35 o 
   7  -2   8       11.58       13.70      1.68 o 
   8  -2   8        3.78        5.06      2.41 o 
   9  -2   8        3.94        4.49      2.59 o 
  10  -2   8       12.28       14.87      3.51 o 
 -15  -1   8        8.09        7.37      2.96 o 
 -14  -1   8       18.08       11.97      3.15 o 
 -13  -1   8        4.84        6.86      2.63 o 
 -12  -1   8        3.03        4.60      2.16 o 
 -11  -1   8        7.76        9.37      2.30 o 
 -10  -1   8      107.99       99.04      5.12 o 
  -9  -1   8        8.57        8.68      1.96 o 
  -8  -1   8       96.69      111.16      3.17 o 
  -7  -1   8       12.24       17.11      1.37 o 
  -6  -1   8        3.98        1.23      0.73 o 
  -5  -1   8       70.28       78.16      2.47 o 
  -4  -1   8       19.77       27.48      1.77 o 
  -3  -1   8      124.74      130.15      2.08 o 
  -2  -1   8       80.13       79.27      1.63 o 
  -1  -1   8       17.93       15.31      0.83 o 
   0  -1   8       68.05       71.79      1.62 o 
   1  -1   8      207.23      202.01      4.20 o 
   2  -1   8       32.59       38.17      2.88 o 
   3  -1   8      123.25      114.29      2.64 o 
   4  -1   8       88.33       96.25      2.56 o 
   5  -1   8      185.70      177.86      3.64 o 
   6  -1   8      111.42       97.73      2.73 o 
   7  -1   8       18.21       21.77      1.95 o 
   8  -1   8        2.37        4.89      2.11 o 
   9  -1   8        3.04        2.80      2.32 o 
  10  -1   8        3.23        5.76      2.68 o 
 -15   0   8       15.56       22.85      3.94 o 
 -14   0   8       27.89       26.31      3.74 o 
 -13   0   8        7.12       13.56      2.93 o 
 -12   0   8        6.34        4.65      2.14 o 
 -11   0   8        6.48        9.39      2.26 o 
 -10   0   8       84.78       74.80      4.58 o 
  -9   0   8       55.73       33.86      2.98 o 
  -8   0   8       81.61       69.48      2.41 o 
  -7   0   8       13.21       22.55      1.46 o 
  -6   0   8      156.13      153.15      3.57 o 
  -5   0   8      287.60      296.87      5.35 o 
  -4   0   8        3.67        4.07      0.80 o 
  -3   0   8      330.69      361.33      5.97 o 
  -2   0   8        0.55        0.59      0.37 o 
  -1   0   8       34.14       44.70      1.30 o 
   0   0   8        2.63       10.54      1.92 o 
   1   0   8       16.47       15.30      1.95 o 
   2   0   8       21.73       30.07      1.35 o 
   3   0   8       89.04       83.30      2.25 o 
   4   0   8        2.68        1.40      1.15 o 
   5   0   8      334.63      333.35      6.15 o 
   6   0   8        0.06        0.24      0.80 o 
   7   0   8       80.51       74.54      2.54 o 
   8   0   8        8.20        9.16      1.30 o 
   9   0   8       21.18       24.47      3.72 o 
  10   0   8        5.17        5.17      2.78 o 
 -15   1   8        8.08        8.47      3.12 o 
 -14   1   8       18.08       18.67      3.52 o 
 -13   1   8        4.78        7.93      2.67 o 
 -12   1   8        3.04        5.21      2.21 o 
 -11   1   8        7.79        8.08      2.23 o 
 -10   1   8      107.92       95.07      5.06 o 
  -9   1   8        8.61        8.01      1.96 o 
  -8   1   8       96.77       98.11      4.72 o 
  -7   1   8       12.28       14.58      1.73 o 
  -6   1   8        3.99        1.76      1.05 o 
  -5   1   8       70.33       81.23      2.50 o 
  -4   1   8       19.66       25.95      1.53 o 
  -3   1   8      124.76      126.04      3.10 o 
  -2   1   8       80.01       82.46      1.55 o 
  -1   1   8       17.98       16.42      0.88 o 
   0   1   8       68.14       72.50      1.70 o 
   1   1   8      207.30      209.21      4.34 o 
   2   1   8       32.74       36.86      1.60 o 
   3   1   8      123.59      111.82      2.64 o 
   4   1   8       88.24       95.98      2.57 o 
   5   1   8      186.02      168.15      3.62 o 
   6   1   8      111.38       98.21      3.99 o 
   7   1   8       18.17       17.51      1.50 o 
   8   1   8        2.38        1.83      1.04 o 
   9   1   8        3.05        1.64      1.10 o 
  10   1   8        3.22        1.13      2.32 o 
 -15   2   8        6.01        6.01      2.82 o 
 -14   2   8        5.89        6.89      2.70 o 
 -13   2   8        6.65        4.07      2.28 o 
 -12   2   8        3.48        2.21      1.88 o 
 -11   2   8        3.34        3.12      1.73 o 
 -10   2   8        6.34        4.87      1.93 o 
  -9   2   8       10.93       12.03      2.28 o 
  -8   2   8        1.07       -0.10      1.25 o 
  -7   2   8       60.29       62.30      1.64 o 
  -6   2   8       74.32       84.00      1.80 o 
  -5   2   8       75.64       61.57      2.19 o 
  -4   2   8       20.13       25.57      1.52 o 
  -3   2   8      266.03      304.62     10.20 o 
  -2   2   8       53.75       45.56      1.26 o 
  -1   2   8      302.15      344.92      4.48 o 
   0   2   8      462.29      447.06      5.55 o 
   1   2   8       17.45       20.74      1.40 o 
   2   2   8       93.47       93.35      1.99 o 
   3   2   8      136.11      123.50      2.84 o 
   4   2   8       98.65       98.23      2.94 o 
   5   2   8        1.64        3.07      0.92 o 
   6   2   8        5.79        4.38      1.28 o 
   7   2   8       11.55       13.71      2.02 o 
   8   2   8        3.76        1.03      0.99 o 
   9   2   8        3.93        2.64      1.37 o 
  10   2   8       12.27       14.44      3.35 o 
 -14   3   8        4.35        7.03      2.63 o 
 -13   3   8        1.78        0.50      1.77 o 
 -12   3   8       14.88       14.26      2.88 o 
 -11   3   8       21.08       17.40      2.87 o 
 -10   3   8        4.42        7.82      2.12 o 
  -9   3   8        5.03        3.57      1.68 o 
  -8   3   8      128.67      116.92      5.28 o 
  -7   3   8      337.46      333.03      5.78 o 
  -6   3   8      416.32      388.52      5.05 o 
  -5   3   8       89.75       81.22      1.86 o 
  -4   3   8      241.66      246.18      8.94 o 
  -3   3   8      292.01      285.90     12.69 o 
  -2   3   8      626.06      580.90      6.76 o 
  -1   3   8      266.27      291.93      4.10 o 
   0   3   8       46.14       37.40      1.21 o 
   1   3   8        2.82        5.83      0.92 o 
   2   3   8       30.76       33.05      1.23 o 
   3   3   8       36.14       37.84      1.79 o 
   4   3   8       76.38       69.23      4.86 o 
   5   3   8       90.72       86.85      2.68 o 
   6   3   8       29.45       31.20      2.65 o 
   7   3   8       21.69       20.91      1.63 o 
   8   3   8        1.19        0.62      1.35 o 
   9   3   8       35.45       41.05      2.38 o 
  10   3   8       23.85       28.53      2.76 o 
 -14   4   8        1.76        1.30      2.22 o 
 -13   4   8       11.21       13.44      3.09 o 
 -12   4   8       14.83        9.22      2.64 o 
 -11   4   8        1.72        3.31      1.97 o 
 -10   4   8       30.69       30.68      3.28 o 
  -9   4   8       16.45       16.20      2.52 o 
  -8   4   8      101.38       92.90      3.00 o 
  -7   4   8        2.66        1.72      0.84 o 
  -6   4   8       55.75       55.66      2.48 o 
  -5   4   8      118.72      103.60      2.25 o 
  -4   4   8       12.28       15.38      1.25 o 
  -3   4   8       69.86       86.00      2.68 o 
  -2   4   8      268.46      245.89      3.70 o 
  -1   4   8      302.48      346.54      5.07 o 
   0   4   8      157.36      141.83      2.46 o 
   1   4   8       61.38       63.10      1.68 o 
   2   4   8       26.74       24.18      1.15 o 
   3   4   8      113.88      108.03      2.32 o 
   4   4   8      256.92      258.68     10.56 o 
   5   4   8       88.57       74.13      2.54 o 
   6   4   8      123.92      113.46      3.22 o 
   7   4   8       21.24       24.22      3.01 o 
   8   4   8       16.00       14.74      1.65 o 
   9   4   8        0.60        0.20      1.73 o 
 -14   5   8        4.90        9.52      2.88 o 
 -13   5   8        7.51       12.36      2.99 o 
 -12   5   8        2.17        3.70      2.16 o 
 -11   5   8       72.86       75.83      5.06 o 
 -10   5   8        3.01        4.84      1.90 o 
  -9   5   8       54.90       49.06      3.13 o 
  -8   5   8       12.14       10.58      1.34 o 
  -7   5   8       27.62       19.95      1.52 o 
  -6   5   8       37.08       36.94      1.89 o 
  -5   5   8       20.37       17.20      2.84 o 
  -4   5   8        4.99        5.10      1.02 o 
  -3   5   8       20.12       24.62      1.60 o 
  -2   5   8       95.85       81.59      2.01 o 
  -1   5   8        5.61        7.22      0.83 o 
   0   5   8       60.26       59.37      1.67 o 
   1   5   8      118.94      129.67      2.50 o 
   2   5   8       49.20       50.50      1.90 o 
   3   5   8       84.85       76.44      3.31 o 
   4   5   8       62.07       56.93      1.84 o 
   5   5   8       47.56       43.78      2.10 o 
   6   5   8        4.22        5.89      1.18 o 
   7   5   8        0.06        0.40      0.98 o 
   8   5   8       20.74       19.99      1.83 o 
   9   5   8       16.55       13.28      2.13 o 
 -13   6   8        1.74       -0.12      1.99 o 
 -12   6   8        1.99        1.03      1.92 o 
 -11   6   8        0.71        3.80      2.03 o 
 -10   6   8        6.29        5.54      2.10 o 
  -9   6   8        9.33       12.31      1.70 o 
  -8   6   8       27.06       33.20      2.09 o 
  -7   6   8       21.15       15.98      1.51 o 
  -6   6   8        8.70       11.31      1.39 o 
  -5   6   8      288.57      278.08      4.38 o 
  -4   6   8       17.28       13.50      2.43 o 
  -3   6   8       44.06       51.70      3.49 o 
  -2   6   8       75.01       60.25      2.01 o 
  -1   6   8       82.83       76.26      2.18 o 
   0   6   8       75.17       68.76      2.12 o 
   1   6   8       56.10       49.84      2.27 o 
   2   6   8       11.65       10.48      1.15 o 
   3   6   8       45.22       50.31      1.89 o 
   4   6   8        3.53        2.60      0.78 o 
   5   6   8        7.74        6.90      1.01 o 
   6   6   8       28.39       28.04      1.92 o 
   7   6   8       22.91       18.81      1.78 o 
   8   6   8       53.08       53.01      3.61 o 
   9   6   8        1.81        0.30      1.45 o 
 -13   7   8        0.72        1.32      2.21 o 
 -12   7   8        0.07        0.46      1.86 o 
 -11   7   8        8.24       10.85      2.76 o 
 -10   7   8        6.45        8.92      2.42 o 
  -9   7   8        9.61        6.32      1.45 o 
  -8   7   8        2.61        2.51      1.19 o 
  -7   7   8        7.29       10.57      1.48 o 
  -6   7   8       97.02       85.21      6.96 o 
  -5   7   8       41.47       43.94      3.53 o 
  -4   7   8      230.11      219.64      4.88 o 
  -3   7   8      138.66      120.41      7.80 o 
  -2   7   8        6.62        6.25      0.92 o 
  -1   7   8       10.17       11.91      1.13 o 
   0   7   8        5.86        6.62      0.89 o 
   1   7   8       89.01       96.81      2.38 o 
   2   7   8        2.18        2.09      0.79 o 
   3   7   8        8.29        9.40      1.04 o 
   4   7   8        9.97        8.93      1.08 o 
   5   7   8       24.62       27.32      1.57 o 
   6   7   8       21.79       20.88      1.84 o 
   7   7   8       20.43       20.74      2.35 o 
   8   7   8        9.99       11.47      2.08 o 
 -12   8   8        3.51        2.33      2.28 o 
 -11   8   8        9.85       11.64      3.00 o 
 -10   8   8       15.53       15.78      3.07 o 
  -9   8   8        7.04        7.94      1.61 o 
  -8   8   8       18.45       19.58      2.59 o 
  -7   8   8        2.34        2.10      1.42 o 
  -6   8   8       10.45        9.18      2.54 o 
  -5   8   8       88.11       72.60      4.53 o 
  -4   8   8       33.36       34.65      3.19 o 
  -3   8   8       70.59       82.74      8.22 o 
  -2   8   8        8.27        7.40      1.22 o 
  -1   8   8       31.11       33.96      1.89 o 
   0   8   8       47.41       52.25      1.87 o 
   1   8   8        4.81        5.76      0.93 o 
   2   8   8        9.49       13.29      1.51 o 
   3   8   8       14.31       14.02      1.27 o 
   4   8   8       10.44        9.82      1.18 o 
   5   8   8        8.39        8.59      1.20 o 
   6   8   8        6.64        3.14      2.20 o 
   7   8   8       29.53       36.13      2.95 o 
 -11   9   8        2.37        0.86      2.09 o 
 -10   9   8       14.79       16.32      3.14 o 
  -9   9   8       17.62       21.57      2.21 o 
  -8   9   8        9.27       12.64      1.83 o 
  -7   9   8        5.68        6.43      1.50 o 
  -6   9   8       29.74       26.81      4.03 o 
  -5   9   8        4.98        4.96      2.04 o 
  -4   9   8       27.32       25.09      3.14 o 
  -3   9   8        6.39        4.73      1.28 o 
  -2   9   8       21.49       20.87      2.57 o 
  -1   9   8        3.39        4.50      1.01 o 
   0   9   8        2.41        3.99      0.90 o 
   1   9   8        0.47        0.58      0.79 o 
   2   9   8       24.61       24.01      2.21 o 
   3   9   8        8.64        7.18      1.14 o 
   4   9   8        4.89        4.92      1.12 o 
   5   9   8       14.72       15.37      1.87 o 
   6   9   8       38.94       43.81      2.49 o 
 -10  10   8        1.94        2.24      2.19 o 
  -9  10   8        1.90       -1.20      1.35 o 
  -8  10   8        5.32        6.93      1.72 o 
  -7  10   8        1.99        1.23      1.42 o 
  -6  10   8        9.90        8.88      2.39 o 
  -5  10   8       24.73       21.21      3.10 o 
  -4  10   8        7.88        5.48      2.07 o 
  -3  10   8        0.53        0.36      1.10 o 
  -2  10   8        0.69       -0.71      1.10 o 
  -1  10   8       16.56       24.20      1.75 o 
   0  10   8       40.85       42.32      2.45 o 
   1  10   8       11.17       13.72      1.32 o 
   2  10   8        6.62        7.40      1.17 o 
   3  10   8        3.92        3.77      1.09 o 
   4  10   8        2.27        1.84      1.22 o 
   5  10   8        1.60        1.17      1.27 o 
  -8  11   8        0.80        2.15      1.53 o 
  -7  11   8        3.15        5.26      2.50 o 
  -6  11   8        0.98       -1.77      1.77 o 
  -5  11   8        0.96        0.60      1.99 o 
  -4  11   8        1.35        0.00      1.84 o 
  -3  11   8        5.89        4.76      2.27 o 
  -2  11   8        4.07        2.89      1.49 o 
  -1  11   8       16.32       19.40      2.26 o 
   0  11   8        0.65       -0.38      1.00 o 
   1  11   8        2.73        3.41      1.06 o 
   2  11   8        0.35        0.69      0.92 o 
   3  11   8        1.00       -1.12      1.12 o 
   4  11   8        0.61        0.97      1.22 o 
  -6  12   8        2.54        2.94      2.34 o 
  -5  12   8        4.97        2.54      2.18 o 
  -4  12   8        1.51       -0.50      1.95 o 
  -3  12   8        5.00        3.67      2.25 o 
  -2  12   8        0.43       -0.42      1.94 o 
  -1  12   8        2.15        1.07      1.46 o 
   0  12   8       17.11       25.03      2.03 o 
   1  12   8        0.43        0.60      1.18 o 
   2  12   8        0.58        0.28      1.25 o 
  -5 -12   9        8.37        8.67      1.69 o 
  -4 -12   9        6.28        2.86      1.57 o 
  -3 -12   9        2.39        2.50      1.50 o 
  -2 -12   9        2.40        2.87      1.54 o 
  -1 -12   9        1.55        0.96      1.19 o 
   0 -12   9        3.45        4.72      1.39 o 
  -8 -11   9        0.68        2.37      3.02 o 
  -7 -11   9        6.57        7.28      3.48 o 
  -6 -11   9        3.94        2.84      1.27 o 
  -5 -11   9        7.90        8.30      1.45 o 
  -4 -11   9        3.45        4.46      1.26 o 
  -3 -11   9       18.87       16.53      2.11 o 
  -2 -11   9        5.71        7.28      1.61 o 
  -1 -11   9        2.88        2.82      1.22 o 
   0 -11   9        2.27       -0.55      1.04 o 
   1 -11   9        3.75        3.85      1.41 o 
   2 -11   9        6.36        5.10      1.36 o 
   3 -11   9       11.86       11.18      2.13 o 
  -9 -10   9        4.98        4.94      1.85 o 
  -8 -10   9       11.25       10.71      2.22 o 
  -7 -10   9        2.64        2.18      1.33 o 
  -6 -10   9       22.72       22.88      1.83 o 
  -5 -10   9        3.84        4.09      1.61 o 
  -4 -10   9        6.44        6.52      1.28 o 
  -3 -10   9       14.97       16.43      1.55 o 
  -2 -10   9        0.22        0.75      1.02 o 
  -1 -10   9        2.04        2.19      1.07 o 
   0 -10   9        7.75       10.94      1.78 o 
   1 -10   9        3.80        3.41      1.38 o 
   2 -10   9        2.33        2.50      1.17 o 
   3 -10   9       12.79       13.74      2.13 o 
   4 -10   9       14.13       14.65      2.22 o 
 -11  -9   9        2.28        1.97      2.78 o 
 -10  -9   9       19.38       17.39      2.26 o 
  -9  -9   9        4.75        3.04      1.59 o 
  -8  -9   9        3.92        5.20      1.56 o 
  -7  -9   9       13.52       14.49      1.95 o 
  -6  -9   9       15.29       17.58      2.31 o 
  -5  -9   9       18.21       20.41      1.74 o 
  -4  -9   9        4.63        3.67      1.42 o 
  -3  -9   9       17.55       15.58      1.44 o 
  -2  -9   9       13.59       16.06      1.85 o 
  -1  -9   9        0.12        0.17      1.15 o 
   0  -9   9        0.81        4.58      2.64 o 
   1  -9   9       39.17       41.16      2.59 o 
   2  -9   9        7.08        5.52      1.46 o 
   3  -9   9        9.66       10.48      1.75 o 
   4  -9   9        6.55        8.04      2.68 o 
   5  -9   9       11.35       10.47      2.88 o 
 -12  -8   9        1.60        0.51      1.51 o 
 -11  -8   9        8.80        9.52      3.29 o 
 -10  -8   9       19.36       25.73      2.46 o 
  -9  -8   9       10.30       12.48      1.95 o 
  -8  -8   9       11.38       15.78      1.97 o 
  -7  -8   9        2.85        3.81      1.40 o 
  -6  -8   9        0.10        0.44      1.08 o 
  -5  -8   9       35.84       36.45      1.88 o 
  -4  -8   9       35.93       42.89      1.99 o 
  -3  -8   9        6.79        6.40      1.06 o 
  -2  -8   9       11.84       12.76      1.71 o 
  -1  -8   9       11.15       15.87      4.06 o 
   0  -8   9       18.97       19.47      1.88 o 
   1  -8   9       29.59       30.37      4.91 o 
   2  -8   9       16.23       14.41      1.79 o 
   3  -8   9        6.96        9.10      2.83 o 
   4  -8   9       22.75       24.22      2.21 o 
   5  -8   9        4.50        5.46      2.42 o 
   6  -8   9        3.07        2.01      2.35 o 
 -12  -7   9        1.82        1.56      1.92 o 
 -11  -7   9        1.13       -1.18      1.18 o 
 -10  -7   9        1.84        2.66      1.46 o 
  -9  -7   9        3.48        1.45      1.25 o 
  -8  -7   9       13.26       19.92      2.00 o 
  -7  -7   9        0.01       -0.56      0.99 o 
  -6  -7   9       15.54       18.80      1.84 o 
  -5  -7   9       67.42       58.62      2.17 o 
  -4  -7   9      159.51      160.85      3.49 o 
  -3  -7   9       34.53       36.84      1.75 o 
  -2  -7   9       27.99       26.67      1.93 o 
  -1  -7   9       29.23       28.35      1.96 o 
   0  -7   9       39.20       38.73      2.30 o 
   1  -7   9        5.59        6.56      1.31 o 
   2  -7   9        3.40        2.40      1.16 o 
   3  -7   9        3.37        4.44      1.33 o 
   4  -7   9       11.20       13.07      1.74 o 
   5  -7   9        5.10        6.44      2.43 o 
   6  -7   9       17.61       18.84      3.36 o 
   7  -7   9       33.23       43.02      4.50 o 
 -13  -6   9        5.20        8.81      2.90 o 
 -12  -6   9        2.93        2.78      2.12 o 
 -11  -6   9        5.16        4.11      1.50 o 
 -10  -6   9       58.58       67.32      5.67 o 
  -9  -6   9       42.33       40.06      2.59 o 
  -8  -6   9       38.55       31.82      2.25 o 
  -7  -6   9       12.22       15.34      1.72 o 
  -6  -6   9       27.12       29.96      2.07 o 
  -5  -6   9       72.66       64.96      2.15 o 
  -4  -6   9       11.72       13.66      1.14 o 
  -3  -6   9       15.00       15.23      1.14 o 
  -2  -6   9       44.58       31.72      1.97 o 
  -1  -6   9      102.00       94.96      3.18 o 
   0  -6   9       87.00       79.01      3.00 o 
   1  -6   9       17.28       16.72      1.65 o 
   2  -6   9       33.07       34.30      2.17 o 
   3  -6   9        4.43        1.79      1.13 o 
   4  -6   9       22.28       26.81      3.16 o 
   5  -6   9        5.99        8.91      1.65 o 
   6  -6   9       26.05       27.35      3.55 o 
   7  -6   9       19.10       21.88      3.59 o 
   8  -6   9        8.74       12.46      3.44 o 
 -14  -5   9        1.37       -0.03      2.11 o 
 -13  -5   9        3.35        5.81      2.79 o 
 -12  -5   9       26.02       33.40      4.03 o 
 -11  -5   9       15.90       19.85      2.06 o 
 -10  -5   9       20.41       29.96      2.28 o 
  -9  -5   9        3.13        1.65      1.10 o 
  -8  -5   9       21.37       24.00      1.97 o 
  -7  -5   9       60.83       65.22      2.84 o 
  -6  -5   9       56.44       56.83      2.55 o 
  -5  -5   9       88.37      105.31      2.56 o 
  -4  -5   9       17.52       16.30      1.13 o 
  -3  -5   9      113.30      122.82      2.67 o 
  -2  -5   9       51.54       44.75      1.71 o 
  -1  -5   9      104.80      112.99      3.31 o 
   0  -5   9       68.21       64.37      2.57 o 
   1  -5   9      139.47      140.59      3.90 o 
   2  -5   9       89.16       78.50      3.04 o 
   3  -5   9       35.96       43.12      2.44 o 
   4  -5   9        2.92        2.58      1.23 o 
   5  -5   9        4.63        5.98      1.47 o 
   6  -5   9        2.87        2.21      2.09 o 
   7  -5   9        1.49        2.22      2.09 o 
   8  -5   9        5.37        6.20      2.96 o 
 -14  -4   9        7.28        8.79      2.96 o 
 -13  -4   9        2.62        5.59      2.50 o 
 -12  -4   9        0.49        2.09      1.98 o 
 -11  -4   9        7.24        9.71      2.83 o 
 -10  -4   9        2.72        4.68      1.33 o 
  -9  -4   9        4.71        6.71      1.37 o 
  -8  -4   9       33.33       32.19      2.11 o 
  -7  -4   9       34.10       32.24      2.09 o 
  -6  -4   9        4.68        1.97      0.98 o 
  -5  -4   9       30.03       26.66      2.76 o 
  -4  -4   9       13.58       14.95      1.60 o 
  -3  -4   9      238.28      227.79      9.94 o 
  -2  -4   9       28.03       30.46      1.34 o 
  -1  -4   9      124.21      124.35      3.36 o 
   0  -4   9      194.08      186.98      4.36 o 
   1  -4   9        6.79        6.77      1.25 o 
   2  -4   9       16.75       12.44      1.55 o 
   3  -4   9        5.55        5.70      1.26 o 
   4  -4   9        7.92        8.89      1.49 o 
   5  -4   9       26.41       26.84      2.47 o 
   6  -4   9       21.28       26.17      2.26 o 
   7  -4   9        5.45        3.99      2.45 o 
   8  -4   9       47.65       68.85      5.83 o 
   9  -4   9       12.25       12.77      3.39 o 
 -14  -3   9        2.22        3.59      2.57 o 
 -13  -3   9       11.33       13.44      3.16 o 
 -12  -3   9       14.42       11.92      2.86 o 
 -11  -3   9        6.75        8.05      2.37 o 
 -10  -3   9        4.78        4.50      1.27 o 
  -9  -3   9       25.84       22.19      2.66 o 
  -8  -3   9      137.38      132.54      3.89 o 
  -7  -3   9      207.08      217.19      5.20 o 
  -6  -3   9       39.78       34.63      2.30 o 
  -5  -3   9      466.58      487.28      8.10 o 
  -4  -3   9      164.06      158.95      5.49 o 
  -3  -3   9       68.53       75.93      1.88 o 
  -2  -3   9      424.23      445.88      5.64 o 
  -1  -3   9      113.09      119.09      3.75 o 
   0  -3   9       17.88       15.90      1.36 o 
   1  -3   9       57.22       67.66      2.58 o 
   2  -3   9       11.74       13.99      1.47 o 
   3  -3   9       39.48       43.00      2.27 o 
   4  -3   9       76.94       90.34      6.01 o 
   5  -3   9       59.68       53.65      2.87 o 
   6  -3   9        4.65        5.19      1.50 o 
   7  -3   9       17.29       20.75      3.31 o 
   8  -3   9       15.68       18.45      3.30 o 
   9  -3   9        6.18       11.96      3.25 o 
 -14  -2   9        3.71        5.61      2.57 o 
 -13  -2   9        0.17       -0.34      1.98 o 
 -12  -2   9        0.92        2.56      2.02 o 
 -11  -2   9        1.05        0.93      1.75 o 
 -10  -2   9       51.15       45.51      3.98 o 
  -9  -2   9      125.42      120.01      4.96 o 
  -8  -2   9       63.88       57.90      2.71 o 
  -7  -2   9       63.82       61.50      2.55 o 
  -6  -2   9      412.69      429.22      7.37 o 
  -5  -2   9      365.47      377.80      8.50 o 
  -4  -2   9      409.56      388.78      6.64 o 
  -3  -2   9       86.81       82.68      2.59 o 
  -2  -2   9       91.72       75.69      2.31 o 
  -1  -2   9       97.33       99.56      2.39 o 
   0  -2   9       40.28       36.24      1.78 o 
   1  -2   9       46.08       36.85      2.62 o 
   2  -2   9      189.93      183.34      4.36 o 
   3  -2   9       11.46        9.74      1.40 o 
   4  -2   9        0.00       -0.89      0.99 o 
   5  -2   9        7.78        8.28      1.50 o 
   6  -2   9       90.93       82.28      3.43 o 
   7  -2   9        0.36        1.56      1.22 o 
   8  -2   9       14.17       20.19      3.44 o 
   9  -2   9       15.86       14.93      3.40 o 
 -15  -1   9        7.38        3.05      2.72 o 
 -14  -1   9        6.42        3.40      2.57 o 
 -13  -1   9       19.46       22.32      3.49 o 
 -12  -1   9        6.88        8.03      2.43 o 
 -11  -1   9        0.55        0.05      1.57 o 
 -10  -1   9       61.32       46.17      3.71 o 
  -9  -1   9       20.71       17.07      1.52 o 
  -8  -1   9       27.32       19.46      1.54 o 
  -7  -1   9       53.61       46.97      2.12 o 
  -6  -1   9        5.60        4.36      0.93 o 
  -5  -1   9      113.22       97.88      2.92 o 
  -4  -1   9      232.28      227.30      4.62 o 
  -3  -1   9      340.03      383.13      6.46 o 
  -2  -1   9        0.49        1.80      0.49 o 
  -1  -1   9       49.89       59.39      1.54 o 
   0  -1   9       80.76       86.61      2.57 o 
   1  -1   9       56.09       59.24      2.28 o 
   2  -1   9       50.31       62.35      2.61 o 
   3  -1   9       14.62       11.69      1.40 o 
   4  -1   9       85.76       80.25      2.79 o 
   5  -1   9       17.53       17.49      1.40 o 
   6  -1   9       67.17       71.44      2.97 o 
   7  -1   9       41.34       44.01      2.67 o 
   8  -1   9        3.95        4.86      1.59 o 
   9  -1   9        2.38        4.79      2.75 o 
 -15   0   9        0.50        4.44      2.73 o 
 -14   0   9       17.70       20.50      3.62 o 
 -13   0   9        1.16        0.65      2.00 o 
 -12   0   9       22.92       22.60      3.32 o 
 -11   0   9        0.60        0.65      1.59 o 
 -10   0   9        0.06        0.21      1.41 o 
  -9   0   9       21.17       24.24      2.85 o 
  -8   0   9        0.79        0.56      0.79 o 
  -7   0   9        6.02        4.18      1.01 o 
  -6   0   9       13.82       18.93      1.42 o 
  -5   0   9        0.18        1.63      0.81 o 
  -4   0   9      181.35      220.88      4.52 o 
  -3   0   9      241.13      236.78     12.59 o 
  -2   0   9        1.37        2.54      0.76 o 
  -1   0   9      122.24      131.87      2.97 o 
   0   0   9      167.17      150.89      2.61 o 
   1   0   9       38.81       31.88      3.45 o 
   2   0   9        0.20       -0.67      0.67 o 
   3   0   9      114.52       99.20      3.02 o 
   4   0   9        0.09       -0.42      0.73 o 
   5   0   9      272.98      260.66      5.47 o 
   6   0   9       33.55       40.74      1.98 o 
   7   0   9        0.14        0.54      0.92 o 
   8   0   9        3.16        1.95      1.35 o 
   9   0   9        1.97        2.09      2.45 o 
 -15   1   9        7.40        6.83      2.92 o 
 -14   1   9        6.43        7.33      2.68 o 
 -13   1   9       19.44       20.80      3.38 o 
 -12   1   9        6.82        4.28      2.08 o 
 -11   1   9        0.56        1.21      1.64 o 
 -10   1   9       61.14       46.80      3.87 o 
  -9   1   9       20.80       11.79      2.23 o 
  -8   1   9       27.45       16.55      2.35 o 
  -7   1   9       53.74       46.14      2.03 o 
  -6   1   9        5.66        3.87      0.98 o 
  -5   1   9      113.71       93.55      2.85 o 
  -4   1   9      232.62      228.22      4.64 o 
  -3   1   9      339.67      386.60     12.02 o 
  -2   1   9        0.50        1.54      0.75 o 
  -1   1   9       49.95       59.96      1.56 o 
   0   1   9       80.71       86.84      1.95 o 
   1   1   9       56.13       56.50      2.19 o 
   2   1   9       50.28       62.91      2.01 o 
   3   1   9       14.62       11.96      1.11 o 
   4   1   9       85.85       79.69      2.47 o 
   5   1   9       17.59       18.49      1.55 o 
   6   1   9       67.19       69.74      2.48 o 
   7   1   9       41.26       45.42      2.94 o 
   8   1   9        3.96        7.69      1.35 o 
   9   1   9        2.41        4.48      2.62 o 
 -14   2   9        3.72        1.03      2.27 o 
 -13   2   9        0.17        1.97      2.12 o 
 -12   2   9        0.94        2.08      2.01 o 
 -11   2   9        1.04        0.99      1.74 o 
 -10   2   9       51.22       45.74      3.86 o 
  -9   2   9      125.20      111.11      5.52 o 
  -8   2   9       63.90       62.46      4.05 o 
  -7   2   9       63.92       67.05      3.85 o 
  -6   2   9      412.66      422.79      7.14 o 
  -5   2   9      365.51      384.06      6.59 o 
  -4   2   9      409.41      389.67      6.65 o 
  -3   2   9       87.02       87.93      4.33 o 
  -2   2   9       91.44       73.59      2.49 o 
  -1   2   9       97.34       97.65      2.08 o 
   0   2   9       40.18       37.12      2.24 o 
   1   2   9       46.02       37.55      1.26 o 
   2   2   9      189.59      175.31      3.48 o 
   3   2   9       11.46       10.14      1.12 o 
   4   2   9        0.00        0.35      0.78 o 
   5   2   9        7.72        8.40      1.17 o 
   6   2   9       90.92       82.94      3.34 o 
   7   2   9        0.35        0.38      0.95 o 
   8   2   9       14.15       19.42      1.76 o 
   9   2   9       15.79       15.36      2.39 o 
 -14   3   9        2.23        2.27      2.42 o 
 -13   3   9       11.33       16.16      3.22 o 
 -12   3   9       14.43       15.91      3.01 o 
 -11   3   9        6.75        9.84      2.50 o 
 -10   3   9        4.79        2.91      1.75 o 
  -9   3   9       25.82       21.99      2.98 o 
  -8   3   9      137.35      128.93      5.70 o 
  -7   3   9      207.00      210.78      7.25 o 
  -6   3   9       39.75       30.51      2.13 o 
  -5   3   9      465.70      486.46      7.88 o 
  -4   3   9      164.06      160.50      3.82 o 
  -3   3   9       68.62       69.91      2.54 o 
  -2   3   9      423.76      434.95      7.33 o 
  -1   3   9      113.05      113.33      2.35 o 
   0   3   9       17.84       15.45      1.01 o 
   1   3   9       57.17       68.57      1.72 o 
   2   3   9       11.77       15.36      0.97 o 
   3   3   9       39.41       43.38      1.89 o 
   4   3   9       76.81       81.95      3.39 o 
   5   3   9       59.71       55.10      2.32 o 
   6   3   9        4.63        2.87      1.03 o 
   7   3   9       17.40       19.95      1.72 o 
   8   3   9       15.72       16.87      3.27 o 
   9   3   9        6.19        7.78      2.26 o 
 -14   4   9        7.29        4.92      2.74 o 
 -13   4   9        2.63        4.57      2.51 o 
 -12   4   9        0.50        2.24      1.98 o 
 -11   4   9        7.25        5.83      2.22 o 
 -10   4   9        2.75        1.53      1.70 o 
  -9   4   9        4.69        5.13      1.93 o 
  -8   4   9       33.33       31.62      3.13 o 
  -7   4   9       34.12       33.22      3.05 o 
  -6   4   9        4.64        2.97      1.49 o 
  -5   4   9       30.07       27.73      1.70 o 
  -4   4   9       13.58       14.12      2.93 o 
  -3   4   9      238.55      225.65      4.77 o 
  -2   4   9       28.07       30.67      1.79 o 
  -1   4   9      124.20      118.42      2.71 o 
   0   4   9      193.70      193.27      4.19 o 
   1   4   9        6.85        5.46      0.77 o 
   2   4   9       16.87       14.19      1.19 o 
   3   4   9        5.56        6.83      1.07 o 
   4   4   9        7.89        6.92      1.12 o 
   5   4   9       26.43       22.43      1.86 o 
   6   4   9       21.27       23.28      1.75 o 
   7   4   9        5.49        4.76      1.24 o 
   8   4   9       47.60       53.12      3.22 o 
   9   4   9       12.25       11.75      2.12 o 
 -14   5   9        1.37        1.46      2.16 o 
 -13   5   9        3.34        7.38      2.72 o 
 -12   5   9       26.08       25.43      3.59 o 
 -11   5   9       15.91       13.68      2.79 o 
 -10   5   9       20.38       27.75      3.33 o 
  -9   5   9        3.12        0.81      1.59 o 
  -8   5   9       21.37       18.68      2.77 o 
  -7   5   9       60.80       62.41      4.05 o 
  -6   5   9       56.45       55.37      2.32 o 
  -5   5   9       88.52      101.04      3.11 o 
  -4   5   9       17.54       15.68      1.45 o 
  -3   5   9      113.14      119.18      4.51 o 
  -2   5   9       51.53       42.96      3.52 o 
  -1   5   9      104.79      107.33      2.51 o 
   0   5   9       68.06       66.99      1.83 o 
   1   5   9      139.37      136.64      2.69 o 
   2   5   9       89.26       84.49      2.14 o 
   3   5   9       35.98       39.19      1.59 o 
   4   5   9        2.91        3.15      0.97 o 
   5   5   9        4.64        5.90      1.22 o 
   6   5   9        2.86        2.64      1.11 o 
   7   5   9        1.48        2.48      1.15 o 
   8   5   9        5.38        8.29      1.92 o 
 -13   6   9        5.19        2.63      2.41 o 
 -12   6   9        2.95        7.65      2.68 o 
 -11   6   9        5.15        6.65      2.47 o 
 -10   6   9       58.46       62.94      4.64 o 
  -9   6   9       42.30       44.11      3.93 o 
  -8   6   9       38.53       31.52      3.37 o 
  -7   6   9       12.20       12.77      2.37 o 
  -6   6   9       27.02       33.69      2.05 o 
  -5   6   9       72.75       65.00      2.62 o 
  -4   6   9       11.70       11.81      1.57 o 
  -3   6   9       14.91       13.63      1.49 o 
  -2   6   9       44.53       38.54      4.76 o 
  -1   6   9      102.05       99.55      2.54 o 
   0   6   9       87.18       79.98      2.36 o 
   1   6   9       17.25       16.36      1.54 o 
   2   6   9       33.25       33.43      1.52 o 
   3   6   9        4.47        3.81      0.85 o 
   4   6   9       22.25       25.58      1.74 o 
   5   6   9        6.02        4.91      1.21 o 
   6   6   9       25.97       26.14      1.96 o 
   7   6   9       19.10       17.86      2.22 o 
   8   6   9        8.73       11.60      2.12 o 
 -12   7   9        1.79       -1.15      1.93 o 
 -11   7   9        1.13        1.43      2.11 o 
 -10   7   9        1.86        6.38      2.45 o 
  -9   7   9        3.46        0.73      1.72 o 
  -8   7   9       13.23       17.20      2.93 o 
  -7   7   9        0.01        0.48      1.00 o 
  -6   7   9       15.54       12.15      2.32 o 
  -5   7   9       67.46       51.44      3.82 o 
  -4   7   9      159.52      163.65      4.35 o 
  -3   7   9       34.47       33.67      2.50 o 
  -2   7   9       28.00       24.94      2.25 o 
  -1   7   9       29.25       29.64      4.19 o 
   0   7   9       39.21       43.56      2.14 o 
   1   7   9        5.59        4.93      0.92 o 
   2   7   9        3.41        1.91      0.80 o 
   3   7   9        3.35        5.18      0.97 o 
   4   7   9       11.17       10.86      1.17 o 
   5   7   9        5.09        6.52      1.32 o 
   6   7   9       17.56       23.41      2.33 o 
   7   7   9       33.21       37.96      2.99 o 
 -12   8   9        1.61        1.71      2.35 o 
 -11   8   9        8.84        8.65      2.86 o 
 -10   8   9       19.39       23.03      3.62 o 
  -9   8   9       10.31       13.95      2.93 o 
  -8   8   9       11.41       10.95      2.62 o 
  -7   8   9        2.83        2.44      1.23 o 
  -6   8   9        0.10       -1.48      1.48 o 
  -5   8   9       35.79       29.72      3.33 o 
  -4   8   9       35.98       43.53      2.44 o 
  -3   8   9        6.73        5.16      1.29 o 
  -2   8   9       11.80       12.56      1.88 o 
  -1   8   9       11.16       15.31      1.71 o 
   0   8   9       18.91       17.46      1.52 o 
   1   8   9       29.59       31.15      1.60 o 
   2   8   9       16.26       16.82      1.34 o 
   3   8   9        6.96        6.95      1.11 o 
   4   8   9       22.78       23.15      1.58 o 
   5   8   9        4.48        3.50      1.76 o 
   6   8   9        3.06        1.39      1.58 o 
 -11   9   9        2.28        6.28      2.56 o 
 -10   9   9       19.41       16.59      3.22 o 
  -9   9   9        4.75        7.42      2.47 o 
  -8   9   9        3.89        2.80      1.96 o 
  -7   9   9       13.55       14.29      3.91 o 
  -6   9   9       15.31       13.39      2.69 o 
  -5   9   9       18.17       22.03      3.14 o 
  -4   9   9        4.61        2.82      1.81 o 
  -3   9   9       17.58       17.64      1.85 o 
  -2   9   9       13.56       14.45      1.80 o 
  -1   9   9        0.12        0.30      1.72 o 
   0   9   9        0.81        2.45      1.28 o 
   1   9   9       39.20       43.12      1.89 o 
   2   9   9        7.11        8.32      1.17 o 
   3   9   9        9.66        7.98      1.51 o 
   4   9   9        6.55        5.26      1.33 o 
   5   9   9       11.37       13.24      1.65 o 
  -9  10   9        4.99        3.65      2.16 o 
  -8  10   9       11.25        9.84      2.86 o 
  -7  10   9        2.65        2.34      1.98 o 
  -6  10   9       22.71       19.75      3.24 o 
  -5  10   9        3.83        6.68      2.30 o 
  -4  10   9        6.42        6.12      2.29 o 
  -3  10   9       15.02       15.82      1.95 o 
  -2  10   9        0.22        0.42      1.17 o 
  -1  10   9        2.04        3.25      1.50 o 
   0  10   9        7.76       10.41      1.83 o 
   1  10   9        3.78        2.71      1.29 o 
   2  10   9        2.35        2.45      1.07 o 
   3  10   9       12.72       16.17      2.05 o 
   4  10   9       14.13       17.82      1.85 o 
  -8  11   9        0.68        0.43      1.91 o 
  -7  11   9        6.55        2.67      2.29 o 
  -6  11   9        3.92        3.14      2.16 o 
  -5  11   9        7.90        7.77      2.59 o 
  -4  11   9        3.44        4.07      2.33 o 
  -3  11   9       18.83       21.94      3.46 o 
  -2  11   9        5.71        7.99      1.73 o 
  -1  11   9        2.86        5.44      1.68 o 
   0  11   9        2.25        1.21      2.81 o 
   1  11   9        3.72        3.29      2.05 o 
   2  11   9        6.35        8.08      1.93 o 
   3  11   9       11.85       11.51      1.71 o 
  -5  12   9        8.37       14.03      3.26 o 
  -4  12   9        6.28        4.17      2.32 o 
  -3  12   9        2.39        3.57      2.49 o 
  -2  12   9        2.39        4.60      2.42 o 
  -1  12   9        1.56        1.33      1.74 o 
   0  12   9        3.44        1.38      1.50 o 
  -7 -11  10        6.49        8.23      2.01 o 
  -6 -11  10       40.02       48.36      3.25 o 
  -5 -11  10        6.35        8.34      2.89 o 
  -4 -11  10        5.39        6.48      1.77 o 
  -3 -11  10        3.36        2.94      1.55 o 
  -2 -11  10        0.84        0.37      1.10 o 
  -1 -11  10        0.65        0.35      1.13 o 
   0 -11  10        0.25        0.01      1.60 o 
   1 -11  10        1.76        1.98      1.61 o 
  -9 -10  10        0.81       -1.03      1.42 o 
  -8 -10  10        0.60       -1.19      1.19 o 
  -7 -10  10        5.76        7.28      1.82 o 
  -6 -10  10        0.84       -0.88      1.17 o 
  -5 -10  10        4.87        7.46      1.72 o 
  -4 -10  10        1.68        5.53      1.99 o 
  -3 -10  10        4.40        4.28      1.82 o 
  -2 -10  10        2.50        2.26      1.35 o 
  -1 -10  10        7.56        9.00      1.76 o 
   0 -10  10        1.40       -0.66      1.15 o 
   1 -10  10        0.67        0.78      1.32 o 
   2 -10  10        6.37        9.55      1.88 o 
   3 -10  10        2.36        0.99      2.30 o 
 -10  -9  10        2.40        2.23      1.57 o 
  -9  -9  10        2.08        3.19      1.54 o 
  -8  -9  10        1.29        2.98      1.46 o 
  -7  -9  10        1.47        0.33      1.29 o 
  -6  -9  10        5.00        4.58      1.69 o 
  -5  -9  10        1.57        2.88      1.28 o 
  -4  -9  10        6.05        6.68      1.49 o 
  -3  -9  10       13.37       13.40      1.92 o 
  -2  -9  10        1.15        1.38      1.25 o 
  -1  -9  10       16.92       19.31      2.05 o 
   0  -9  10       16.81       15.00      1.91 o 
   1  -9  10        0.44        2.48      1.29 o 
   2  -9  10        0.32        1.05      1.31 o 
   3  -9  10        1.03        0.28      1.30 o 
   4  -9  10        4.89        6.72      2.48 o 
 -11  -8  10        0.80       -1.08      2.50 o 
 -10  -8  10       18.83       25.42      2.52 o 
  -9  -8  10       28.42       36.75      3.55 o 
  -8  -8  10       20.96       22.60      2.52 o 
  -7  -8  10        3.75        2.28      1.98 o 
  -6  -8  10        3.01        2.40      1.29 o 
  -5  -8  10        9.30        8.94      1.59 o 
  -4  -8  10        8.25        9.60      1.56 o 
  -3  -8  10       14.28       15.76      1.71 o 
  -2  -8  10       23.55       25.02      2.94 o 
  -1  -8  10        4.57        3.08      1.34 o 
   0  -8  10       31.19       30.54      2.30 o 
   1  -8  10        3.11        5.91      1.46 o 
   2  -8  10        8.07        8.94      1.65 o 
   3  -8  10        4.60        3.99      1.43 o 
   4  -8  10        3.01        2.85      2.20 o 
   5  -8  10        9.07       10.33      2.83 o 
 -12  -7  10        1.11        4.46      1.72 o 
 -11  -7  10        7.12        6.06      2.23 o 
 -10  -7  10       31.99       29.82      3.57 o 
  -9  -7  10       13.96       10.07      2.21 o 
  -8  -7  10        9.79       13.64      2.07 o 
  -7  -7  10        1.11        0.41      1.56 o 
  -6  -7  10        6.02        4.16      1.37 o 
  -5  -7  10       53.53       58.33      4.08 o 
  -4  -7  10        0.85        1.15      1.10 o 
  -3  -7  10       40.36       39.62      2.27 o 
  -2  -7  10       17.32       21.06      1.91 o 
  -1  -7  10        4.10        6.98      1.99 o 
   0  -7  10       10.18       14.32      1.68 o 
   1  -7  10       24.11       23.18      2.01 o 
   2  -7  10        4.77        3.84      1.37 o 
   3  -7  10       15.88       14.76      2.19 o 
   4  -7  10        4.02        4.27      1.84 o 
   5  -7  10        6.76       10.03      2.68 o 
   6  -7  10        7.30       10.05      3.03 o 
 -13  -6  10        1.25        3.42      2.60 o 
 -12  -6  10        4.77        8.62      2.90 o 
 -11  -6  10       22.22       26.48      2.43 o 
 -10  -6  10       16.43       13.14      1.91 o 
  -9  -6  10        3.49        6.72      1.56 o 
  -8  -6  10       46.74       54.83      4.61 o 
  -7  -6  10        5.02        2.99      1.28 o 
  -6  -6  10        0.59       -0.19      0.91 o 
  -5  -6  10        6.82        7.65      1.36 o 
  -4  -6  10        3.24        1.25      1.04 o 
  -3  -6  10       67.44       53.86      2.00 o 
  -2  -6  10      268.40      264.43      5.76 o 
  -1  -6  10       59.45       58.10      3.48 o 
   0  -6  10       30.23       29.12      2.43 o 
   1  -6  10       28.39       30.68      4.81 o 
   2  -6  10       14.61       10.99      2.32 o 
   3  -6  10        1.45        1.84      2.05 o 
   4  -6  10       35.93       43.92      3.13 o 
   5  -6  10        6.67        1.71      1.39 o 
   6  -6  10       17.39       21.34      3.36 o 
   7  -6  10        9.03        6.30      2.81 o 
 -13  -5  10        2.45        4.87      2.76 o 
 -12  -5  10        9.50       11.08      2.89 o 
 -11  -5  10        7.90        8.58      4.14 o 
 -10  -5  10        0.76       -0.56      1.11 o 
  -9  -5  10        0.11       -0.90      1.04 o 
  -8  -5  10        5.06        7.17      1.46 o 
  -7  -5  10        2.09        1.06      1.03 o 
  -6  -5  10       24.55       29.09      2.03 o 
  -5  -5  10       34.38       34.86      2.16 o 
  -4  -5  10       35.22       48.75      2.41 o 
  -3  -5  10       20.38       16.72      1.50 o 
  -2  -5  10      108.90      117.42      3.44 o 
  -1  -5  10       40.36       40.40      4.22 o 
   0  -5  10       38.05       36.95      3.10 o 
   1  -5  10        4.11        3.95      1.16 o 
   2  -5  10       10.49       10.40      1.50 o 
   3  -5  10       14.58       13.48      1.72 o 
   4  -5  10       11.00       16.35      1.90 o 
   5  -5  10       30.99       31.87      2.44 o 
   6  -5  10        5.09        3.27      2.50 o 
   7  -5  10       50.77       55.87      5.06 o 
 -14  -4  10        0.24        2.94      2.66 o 
 -13  -4  10        1.64        0.26      2.27 o 
 -12  -4  10        1.12       -1.41      1.41 o 
 -11  -4  10        1.71        1.67      1.26 o 
 -10  -4  10       16.70       21.87      2.01 o 
  -9  -4  10        0.60        2.14      1.17 o 
  -8  -4  10       45.77       49.97      2.64 o 
  -7  -4  10       42.94       38.99      2.35 o 
  -6  -4  10       68.16       72.02      2.91 o 
  -5  -4  10       38.04       41.06      2.49 o 
  -4  -4  10      137.72      143.81      6.12 o 
  -3  -4  10      142.36      161.76      3.97 o 
  -2  -4  10       59.09       65.64      3.95 o 
  -1  -4  10       95.61       87.90      4.86 o 
   0  -4  10       14.14       22.51      2.51 o 
   1  -4  10       10.21        9.52      1.34 o 
   2  -4  10        2.96        1.89      2.13 o 
   3  -4  10       40.68       44.43      2.54 o 
   4  -4  10       47.53       49.32      2.78 o 
   5  -4  10       15.51       17.06      2.86 o 
   6  -4  10       36.01       36.02      2.70 o 
   7  -4  10        0.55       -0.42      2.36 o 
   8  -4  10        3.52        2.42      2.58 o 
 -14  -3  10        1.42        0.78      2.21 o 
 -13  -3  10        4.72        7.07      2.85 o 
 -12  -3  10        4.17        2.03      2.31 o 
 -11  -3  10        0.92       -1.46      1.51 o 
 -10  -3  10       33.51       30.03      2.17 o 
  -9  -3  10       57.93       54.03      4.15 o 
  -8  -3  10        8.94        7.47      1.36 o 
  -7  -3  10       55.43       53.17      3.01 o 
  -6  -3  10       14.85       10.56      1.39 o 
  -5  -3  10      137.25      128.40      4.71 o 
  -4  -3  10       31.52       33.80      3.32 o 
  -3  -3  10      123.85      106.44      3.08 o 
  -2  -3  10       67.19       60.40      3.37 o 
  -1  -3  10       14.87       15.80      1.34 o 
   0  -3  10       39.79       44.95      2.17 o 
   1  -3  10       10.73       11.88      1.43 o 
   2  -3  10       29.75       24.97      1.86 o 
   3  -3  10       33.85       26.36      2.02 o 
   4  -3  10        2.77        3.29      1.32 o 
   5  -3  10       15.04       13.80      2.51 o 
   6  -3  10        1.37        2.44      1.38 o 
   7  -3  10       73.36       74.45      5.52 o 
   8  -3  10        3.39        7.08      2.82 o 
 -14  -2  10        3.22        6.96      2.71 o 
 -13  -2  10        6.01        1.54      1.99 o 
 -12  -2  10       34.17       24.57      3.50 o 
 -11  -2  10        4.62       -1.20      1.41 o 
 -10  -2  10       50.41       60.58      4.42 o 
  -9  -2  10       10.11        6.10      3.20 o 
  -8  -2  10       46.32       44.20      2.34 o 
  -7  -2  10       29.69       31.12      2.85 o 
  -6  -2  10      315.47      297.77      5.99 o 
  -5  -2  10      370.82      311.83      6.07 o 
  -4  -2  10       91.27       93.15      3.95 o 
  -3  -2  10      130.51      141.20      3.55 o 
  -2  -2  10       57.30       75.85      3.14 o 
  -1  -2  10       84.49       88.01      4.44 o 
   0  -2  10       33.55       35.70      1.89 o 
   1  -2  10       79.04       78.43      2.81 o 
   2  -2  10       16.31       15.38      1.55 o 
   3  -2  10       70.45       64.02      2.86 o 
   4  -2  10       11.61       11.38      1.65 o 
   5  -2  10       22.76       28.09      2.24 o 
   6  -2  10        6.97        6.31      2.45 o 
   7  -2  10       30.62       25.42      3.01 o 
   8  -2  10       19.29       24.43      3.77 o 
 -14  -1  10       11.97        8.03      3.02 o 
 -13  -1  10        4.83        6.66      2.62 o 
 -12  -1  10       12.74       12.16      2.84 o 
 -11  -1  10        8.28       11.88      2.56 o 
 -10  -1  10        4.90        3.44      1.80 o 
  -9  -1  10       95.26       87.92      3.11 o 
  -8  -1  10      110.54      107.42      4.74 o 
  -7  -1  10       96.77       89.55      3.02 o 
  -6  -1  10      152.15      143.90      3.81 o 
  -5  -1  10      379.62      353.09      6.49 o 
  -4  -1  10      209.92      231.62      4.84 o 
  -3  -1  10      272.99      272.42      7.90 o 
  -2  -1  10       88.23       85.68      2.64 o 
  -1  -1  10        1.32        2.67      0.79 o 
   0  -1  10       69.58       59.75      2.29 o 
   1  -1  10       80.23       74.89      2.70 o 
   2  -1  10       28.28       26.95      1.85 o 
   3  -1  10       70.02       60.77      2.76 o 
   4  -1  10       96.76       87.41      3.38 o 
   5  -1  10       27.99       26.97      1.70 o 
   6  -1  10       86.62       81.67      3.51 o 
   7  -1  10        4.66        7.76      1.71 o 
   8  -1  10        7.28        2.93      2.56 o 
   9  -1  10        0.72        0.22      2.46 o 
 -14   0  10       48.97       62.71      5.37 o 
 -13   0  10        0.74        3.19      2.24 o 
 -12   0  10        2.87        3.31      2.15 o 
 -11   0  10        4.85        6.90      2.32 o 
 -10   0  10       25.24       19.42      2.82 o 
  -9   0  10       23.59       25.29      2.88 o 
  -8   0  10      304.21      289.85      5.82 o 
  -7   0  10       31.84       31.58      1.91 o 
  -6   0  10       78.07       67.07      2.58 o 
  -5   0  10       99.95      106.14      3.17 o 
  -4   0  10      121.80      126.84      8.59 o 
  -3   0  10       22.21       18.36      2.09 o 
  -2   0  10       26.53       39.83      1.93 o 
  -1   0  10       51.45       46.97      2.32 o 
   0   0  10      178.73      133.46      4.91 o 
   1   0  10       46.72       34.91      1.90 o 
   2   0  10       81.55       70.14      5.50 o 
   3   0  10      150.07      155.23      4.27 o 
   4   0  10        8.82       10.49      1.54 o 
   5   0  10        6.28        8.25      1.21 o 
   6   0  10       14.02       16.74      1.81 o 
   7   0  10        8.10       12.39      1.86 o 
   8   0  10        0.06       -1.49      1.49 o 
   9   0  10        8.29       10.53      3.16 o 
 -14   1  10       11.97       12.10      3.28 o 
 -13   1  10        4.83        6.77      2.44 o 
 -12   1  10       12.79       13.61      2.86 o 
 -11   1  10        8.33       10.36      2.52 o 
 -10   1  10        4.88        4.91      2.03 o 
  -9   1  10       95.35       80.56      4.67 o 
  -8   1  10      110.64      102.29      3.17 o 
  -7   1  10       96.90       93.32      3.01 o 
  -6   1  10      152.27      152.26      3.88 o 
  -5   1  10      379.62      362.76      6.53 o 
  -4   1  10      210.14      229.49      4.84 o 
  -3   1  10      272.94      262.96      5.26 o 
  -2   1  10       88.33       79.55      2.66 o 
  -1   1  10        1.31        2.22      0.82 o 
   0   1  10       69.60       63.01      4.24 o 
   1   1  10       80.33       76.97      2.65 o 
   2   1  10       28.07       26.18      1.80 o 
   3   1  10       70.04       60.63      2.38 o 
   4   1  10       96.76       82.94      2.81 o 
   5   1  10       28.07       26.80      2.09 o 
   6   1  10       86.65       79.11      2.81 o 
   7   1  10        4.65        6.86      1.31 o 
   8   1  10        7.26        3.44      1.61 o 
   9   1  10        0.72        0.31      2.15 o 
 -14   2  10        3.21        4.94      2.64 o 
 -13   2  10        6.03        5.78      2.51 o 
 -12   2  10       34.17       38.39      4.03 o 
 -11   2  10        4.64        4.27      2.11 o 
 -10   2  10       50.35       60.56      4.28 o 
  -9   2  10       10.12        8.73      2.26 o 
  -8   2  10       46.48       37.84      3.37 o 
  -7   2  10       29.70       29.61      1.91 o 
  -6   2  10      315.56      308.90      9.83 o 
  -5   2  10      370.57      331.39      6.15 o 
  -4   2  10       91.05       96.13      3.00 o 
  -3   2  10      130.66      137.03      3.95 o 
  -2   2  10       57.27       78.41      6.60 o 
  -1   2  10       84.45       92.70      2.84 o 
   0   2  10       33.60       37.09      1.90 o 
   1   2  10       78.88       74.21      2.67 o 
   2   2  10       16.28       14.55      1.22 o 
   3   2  10       70.45       65.51      2.71 o 
   4   2  10       11.64       13.13      1.31 o 
   5   2  10       22.83       27.54      1.76 o 
   6   2  10        6.96        6.65      1.25 o 
   7   2  10       30.62       28.22      1.96 o 
   8   2  10       19.24       20.79      1.87 o 
 -14   3  10        1.42       -0.02      2.20 o 
 -13   3  10        4.71        5.99      2.67 o 
 -12   3  10        4.17        1.40      2.03 o 
 -11   3  10        0.91        2.61      2.01 o 
 -10   3  10       33.47       31.88      3.53 o 
  -9   3  10       57.96       57.52      4.30 o 
  -8   3  10        8.91       11.21      2.33 o 
  -7   3  10       55.48       49.07      3.74 o 
  -6   3  10       14.78       12.44      1.39 o 
  -5   3  10      137.42      136.86      3.66 o 
  -4   3  10       31.52       38.12      4.64 o 
  -3   3  10      124.11      109.62      3.85 o 
  -2   3  10       67.08       55.69      2.37 o 
  -1   3  10       14.79       12.87      1.37 o 
   0   3  10       39.65       41.06      2.04 o 
   1   3  10       10.76       12.25      1.34 o 
   2   3  10       29.91       25.06      1.51 o 
   3   3  10       33.90       23.90      1.56 o 
   4   3  10        2.78        2.83      0.98 o 
   5   3  10       15.04       14.61      1.52 o 
   6   3  10        1.39        1.46      1.05 o 
   7   3  10       73.29       71.34      2.87 o 
   8   3  10        3.37        2.18      1.55 o 
 -14   4  10        0.24        4.14      2.52 o 
 -13   4  10        1.62        0.81      2.12 o 
 -12   4  10        1.11        0.08      1.92 o 
 -11   4  10        1.72        0.62      1.71 o 
 -10   4  10       16.69       18.68      3.01 o 
  -9   4  10        0.59        1.76      1.78 o 
  -8   4  10       45.76       40.25      3.71 o 
  -7   4  10       42.92       37.32      3.29 o 
  -6   4  10       68.21       65.60      3.10 o 
  -5   4  10       38.10       42.83      2.27 o 
  -4   4  10      138.00      148.91      3.90 o 
  -3   4  10      142.34      152.12      4.13 o 
  -2   4  10       59.23       63.81      2.59 o 
  -1   4  10       95.23       82.66      2.92 o 
   0   4  10       14.14       17.39      3.35 o 
   1   4  10       10.20       10.98      0.95 o 
   2   4  10        2.96        1.22      0.88 o 
   3   4  10       40.68       37.63      2.02 o 
   4   4  10       47.56       42.97      2.09 o 
   5   4  10       15.50       16.11      1.58 o 
   6   4  10       35.97       39.24      2.24 o 
   7   4  10        0.56        1.48      1.76 o 
   8   4  10        3.51        3.09      1.61 o 
 -13   5  10        2.45        1.18      2.18 o 
 -12   5  10        9.51        8.82      2.86 o 
 -11   5  10        7.86        8.45      2.69 o 
 -10   5  10        0.74       -0.33      1.60 o 
  -9   5  10        0.11        0.19      1.60 o 
  -8   5  10        5.06        4.45      2.00 o 
  -7   5  10        2.09        1.56      1.56 o 
  -6   5  10       24.65       26.85      3.01 o 
  -5   5  10       34.33       36.39      2.11 o 
  -4   5  10       35.36       43.71      3.24 o 
  -3   5  10       20.30       16.42      1.55 o 
  -2   5  10      108.81      108.59      3.48 o 
  -1   5  10       40.39       43.92      2.29 o 
   0   5  10       38.09       40.45      2.24 o 
   1   5  10        4.13        4.32      0.97 o 
   2   5  10       10.55        9.60      1.30 o 
   3   5  10       14.61       13.12      1.53 o 
   4   5  10       11.03       17.10      2.35 o 
   5   5  10       30.98       26.12      1.87 o 
   6   5  10        5.06        4.22      1.26 o 
   7   5  10       50.78       45.05      4.40 o 
 -13   6  10        1.26        0.03      2.00 o 
 -12   6  10        4.79        2.07      2.28 o 
 -11   6  10       22.18       24.03      3.63 o 
 -10   6  10       16.42       12.36      2.89 o 
  -9   6  10        3.51        8.05      2.28 o 
  -8   6  10       46.74       64.45      4.57 o 
  -7   6  10        5.03        2.71      1.82 o 
  -6   6  10        0.59        1.23      1.63 o 
  -5   6  10        6.84        8.36      1.42 o 
  -4   6  10        3.25        2.04      1.21 o 
  -3   6  10       67.44       58.34      5.99 o 
  -2   6  10      268.52      271.72      5.92 o 
  -1   6  10       59.53       59.21      2.99 o 
   0   6  10       30.24       28.88      2.10 o 
   1   6  10       28.46       26.38      1.87 o 
   2   6  10       14.63       10.29      1.28 o 
   3   6  10        1.44       -0.41      0.86 o 
   4   6  10       35.88       39.81      2.19 o 
   5   6  10        6.66        3.22      1.18 o 
   6   6  10       17.41       17.77      2.17 o 
   7   6  10        9.00       10.09      3.82 o 
 -12   7  10        1.10        3.59      2.39 o 
 -11   7  10        7.12        8.00      2.73 o 
 -10   7  10       31.98       32.27      3.93 o 
  -9   7  10       13.97       12.91      2.80 o 
  -8   7  10        9.78       12.78      2.78 o 
  -7   7  10        1.11        0.24      1.50 o 
  -6   7  10        6.01        3.70      1.85 o 
  -5   7  10       53.61       51.37      4.00 o 
  -4   7  10        0.86        1.76      1.14 o 
  -3   7  10       40.44       40.93      2.39 o 
  -2   7  10       17.33       19.98      1.90 o 
  -1   7  10        4.12        6.82      2.05 o 
   0   7  10       10.10       11.88      1.64 o 
   1   7  10       24.15       23.34      1.71 o 
   2   7  10        4.73        6.06      1.19 o 
   3   7  10       15.90       17.64      1.37 o 
   4   7  10        4.03        4.37      1.21 o 
   5   7  10        6.74        8.93      1.83 o 
   6   7  10        7.28        8.29      1.88 o 
 -11   8  10        0.79       -1.48      1.80 o 
 -10   8  10       18.75       27.33      3.85 o 
  -9   8  10       28.40       31.92      4.02 o 
  -8   8  10       20.96       25.65      3.38 o 
  -7   8  10        3.76        1.94      1.90 o 
  -6   8  10        3.03        1.17      1.84 o 
  -5   8  10        9.32        6.47      2.22 o 
  -4   8  10        8.25        8.45      1.50 o 
  -3   8  10       14.25       14.70      1.75 o 
  -2   8  10       23.52       25.19      2.11 o 
  -1   8  10        4.59        6.07      1.78 o 
   0   8  10       31.16       32.47      2.47 o 
   1   8  10        3.11        4.68      1.16 o 
   2   8  10        8.07        9.62      1.70 o 
   3   8  10        4.61        2.76      1.31 o 
   4   8  10        3.03        0.92      1.40 o 
   5   8  10        9.07        8.53      2.26 o 
 -10   9  10        2.40        2.95      2.14 o 
  -9   9  10        2.07        2.84      2.00 o 
  -8   9  10        1.29        2.77      2.16 o 
  -7   9  10        1.46        1.05      1.95 o 
  -6   9  10        5.02        4.08      2.21 o 
  -5   9  10        1.56        2.85      1.85 o 
  -4   9  10        6.07        5.45      2.29 o 
  -3   9  10       13.40       12.98      1.82 o 
  -2   9  10        1.14        1.25      1.30 o 
  -1   9  10       16.90       23.09      2.21 o 
   0   9  10       16.79       19.27      2.12 o 
   1   9  10        0.45       -0.87      0.95 o 
   2   9  10        0.32       -0.79      1.33 o 
   3   9  10        1.02       -1.28      1.28 o 
   4   9  10        4.88        2.33      1.58 o 
  -9  10  10        0.82        0.75      2.17 o 
  -8  10  10        0.59        0.79      2.09 o 
  -7  10  10        5.77        1.82      2.15 o 
  -6  10  10        0.84        0.87      1.82 o 
  -5  10  10        4.86        4.64      2.27 o 
  -4  10  10        1.70        0.16      1.92 o 
  -3  10  10        4.39        4.76      2.17 o 
  -2  10  10        2.50        5.37      3.94 o 
  -1  10  10        7.56        5.77      2.55 o 
   0  10  10        1.39        3.40      1.41 o 
   1  10  10        0.67        0.72      1.40 o 
   2  10  10        6.33        6.19      1.80 o 
   3  10  10        2.36        0.66      1.49 o 
  -7  11  10        6.49        6.88      2.78 o 
  -6  11  10       40.07       42.20      4.57 o 
  -5  11  10        6.37        9.84      2.96 o 
  -4  11  10        5.39       11.57      2.98 o 
  -3  11  10        3.36        2.22      2.11 o 
  -2  11  10        0.85        2.72      1.48 o 
  -1  11  10        0.65        0.90      1.46 o 
   0  11  10        0.25        0.60      1.40 o 
   1  11  10        1.76        0.73      1.54 o 
  -5 -11  11       16.04       15.30      3.53 o 
  -4 -11  11        2.87        3.65      2.44 o 
  -3 -11  11        1.61        2.13      2.25 o 
  -2 -11  11        0.60       -0.56      1.40 o 
  -1 -11  11        1.23        0.89      1.55 o 
  -8 -10  11        0.40       -0.25      1.42 o 
  -7 -10  11        7.15        7.18      1.93 o 
  -6 -10  11       19.51       23.25      2.45 o 
  -5 -10  11        6.33       12.40      2.93 o 
  -4 -10  11        2.90        1.86      2.21 o 
  -3 -10  11        1.22        0.62      2.11 o 
  -2 -10  11        1.81        1.28      2.02 o 
  -1 -10  11        3.37        3.46      3.40 o 
   0 -10  11       10.82       11.83      2.19 o 
   1 -10  11       12.30       14.48      2.14 o 
   2 -10  11        9.09       10.04      1.96 o 
 -10  -9  11        1.02        0.16      1.43 o 
  -9  -9  11        3.70        6.22      1.99 o 
  -8  -9  11       10.24       10.24      1.97 o 
  -7  -9  11        5.09        4.98      1.68 o 
  -6  -9  11        2.64        2.35      1.40 o 
  -5  -9  11        5.98        6.96      2.48 o 
  -4  -9  11        8.17        9.80      2.56 o 
  -3  -9  11        4.20        5.84      2.34 o 
  -2  -9  11        6.13        7.67      2.48 o 
  -1  -9  11       11.07       11.71      1.83 o 
   0  -9  11       19.26       17.63      3.84 o 
   1  -9  11        3.56        2.12      1.44 o 
   2  -9  11        6.91        6.99      1.75 o 
   3  -9  11       11.27       15.09      2.11 o 
 -11  -8  11        3.78        1.71      1.64 o 
 -10  -8  11       19.03       21.10      3.02 o 
  -9  -8  11        5.76        1.19      1.57 o 
  -8  -8  11        0.16       -1.12      1.12 o 
  -7  -8  11        5.75        5.08      1.55 o 
  -6  -8  11        6.91        4.26      1.83 o 
  -5  -8  11        6.61        7.16      1.56 o 
  -4  -8  11        5.05        4.34      2.00 o 
  -3  -8  11       11.88        9.05      2.51 o 
  -2  -8  11       25.70       23.68      3.27 o 
  -1  -8  11        0.09        0.11      1.18 o 
   0  -8  11       18.35       22.90      2.75 o 
   1  -8  11       19.82       22.78      4.77 o 
   2  -8  11        3.55        4.60      1.54 o 
   3  -8  11        3.27        5.19      1.84 o 
   4  -8  11        1.58        1.14      2.09 o 
 -12  -7  11        0.01       -1.17      1.35 o 
 -11  -7  11       12.50       11.50      2.08 o 
 -10  -7  11        2.02        4.93      1.69 o 
  -9  -7  11       41.27       47.57      3.03 o 
  -8  -7  11       38.92       50.23      3.01 o 
  -7  -7  11       16.56       20.89      2.09 o 
  -6  -7  11       24.75       29.64      2.34 o 
  -5  -7  11        2.61        3.39      1.35 o 
  -4  -7  11       12.48       10.12      2.43 o 
  -3  -7  11       12.09        9.60      2.33 o 
  -2  -7  11        6.40        7.29      2.17 o 
  -1  -7  11        8.13        7.09      2.16 o 
   0  -7  11        6.88        9.14      3.58 o 
   1  -7  11       18.67       18.09      3.04 o 
   2  -7  11       32.05       29.28      2.30 o 
   3  -7  11        5.96        4.10      1.46 o 
   4  -7  11        3.05        5.35      1.65 o 
   5  -7  11        3.27        4.12      2.61 o 
 -12  -6  11        9.81        4.82      2.64 o 
 -11  -6  11       39.94       43.23      3.99 o 
 -10  -6  11       36.68       41.43      2.87 o 
  -9  -6  11        8.37        7.66      1.66 o 
  -8  -6  11        9.00       10.04      1.72 o 
  -7  -6  11       10.66        9.88      1.66 o 
  -6  -6  11        0.13       -0.96      1.40 o 
  -5  -6  11       28.13       31.89      2.24 o 
  -4  -6  11       24.71       24.64      1.98 o 
  -3  -6  11       14.89       12.57      2.45 o 
  -2  -6  11       22.89       30.64      3.31 o 
  -1  -6  11       10.86       10.55      2.27 o 
   0  -6  11        2.66        2.28      1.17 o 
   1  -6  11        4.43        3.48      1.28 o 
   2  -6  11       21.20       22.69      2.99 o 
   3  -6  11        1.32        0.56      1.20 o 
   4  -6  11        1.63        0.26      1.40 o 
   5  -6  11       14.18       13.91      2.09 o 
   6  -6  11        4.72       10.12      3.09 o 
 -13  -5  11        3.91        5.72      2.63 o 
 -12  -5  11        3.39        5.08      2.50 o 
 -11  -5  11        0.23        1.21      1.22 o 
 -10  -5  11       16.36       25.61      2.48 o 
  -9  -5  11        0.28        0.90      1.16 o 
  -8  -5  11        3.19        2.88      1.30 o 
  -7  -5  11       31.21       36.83      2.38 o 
  -6  -5  11        7.55        8.07      1.44 o 
  -5  -5  11       63.70       61.15      2.77 o 
  -4  -5  11       55.11       53.10      2.52 o 
  -3  -5  11       89.80       82.39      4.73 o 
  -2  -5  11       44.41       36.03      3.41 o 
  -1  -5  11      251.90      244.85      8.44 o 
   0  -5  11       20.26       21.52      4.19 o 
   1  -5  11        6.49        7.04      1.79 o 
   2  -5  11       21.39       21.14      1.98 o 
   3  -5  11       26.80       32.28      2.35 o 
   4  -5  11        0.83        2.01      1.34 o 
   5  -5  11        6.26        4.30      1.81 o 
   6  -5  11        8.54       10.31      3.17 o 
   7  -5  11       10.13       17.45      3.67 o 
 -13  -4  11        3.62        2.30      2.39 o 
 -12  -4  11       16.83       15.13      3.20 o 
 -11  -4  11        8.33        5.30      1.52 o 
 -10  -4  11        0.90        0.75      2.08 o 
  -9  -4  11       19.46       19.65      1.97 o 
  -8  -4  11        9.38       10.34      1.59 o 
  -7  -4  11        7.62        3.63      1.24 o 
  -6  -4  11       36.40       32.36      2.14 o 
  -5  -4  11      122.30      120.41      3.72 o 
  -4  -4  11       37.10       32.32      2.07 o 
  -3  -4  11       18.54       17.76      2.52 o 
  -2  -4  11      207.41      201.74      7.23 o 
  -1  -4  11       46.31       40.25      3.53 o 
   0  -4  11       36.81       42.62      3.57 o 
   1  -4  11       54.11       60.71      3.97 o 
   2  -4  11        9.34       10.73      1.57 o 
   3  -4  11       12.06        9.44      1.61 o 
   4  -4  11       15.53       15.05      1.89 o 
   5  -4  11        0.28        0.42      1.29 o 
   6  -4  11       31.42       33.65      2.73 o 
   7  -4  11        7.57       13.44      3.27 o 
 -14  -3  11        4.96        3.34      2.56 o 
 -13  -3  11        0.85       -1.18      2.02 o 
 -12  -3  11        0.34       -1.50      1.50 o 
 -11  -3  11       17.48       22.15      3.26 o 
 -10  -3  11        4.14        4.01      1.77 o 
  -9  -3  11        7.16        5.98      1.91 o 
  -8  -3  11       15.83       15.00      1.67 o 
  -7  -3  11       30.06       21.92      1.84 o 
  -6  -3  11      189.68      171.84      4.55 o 
  -5  -3  11        8.30        8.23      1.32 o 
  -4  -3  11      120.92      111.70      3.37 o 
  -3  -3  11        7.02        9.40      1.46 o 
  -2  -3  11       22.19       18.70      2.51 o 
  -1  -3  11       10.86       10.88      2.15 o 
   0  -3  11       44.73       41.23      3.47 o 
   1  -3  11       55.62       42.52      2.38 o 
   2  -3  11        6.07        5.07      1.31 o 
   3  -3  11        1.87        2.44      1.45 o 
   4  -3  11        8.06        8.59      1.97 o 
   5  -3  11       28.95       31.80      2.49 o 
   6  -3  11        1.97        3.45      1.55 o 
   7  -3  11        3.24        6.05      2.78 o 
 -14  -2  11        1.92        4.85      2.84 o 
 -13  -2  11       10.74       14.86      3.31 o 
 -12  -2  11        7.06        5.03      2.38 o 
 -11  -2  11        6.86        8.33      2.42 o 
 -10  -2  11        4.88        5.13      2.13 o 
  -9  -2  11        1.66        1.57      1.13 o 
  -8  -2  11        5.90        6.60      1.35 o 
  -7  -2  11       30.19       29.12      2.11 o 
  -6  -2  11       10.86       10.71      2.95 o 
  -5  -2  11       73.36       71.95      2.76 o 
  -4  -2  11      246.51      230.39      5.04 o 
  -3  -2  11      225.78      205.51      6.52 o 
  -2  -2  11       35.71       26.74      2.72 o 
  -1  -2  11       45.82       42.56      3.34 o 
   0  -2  11      228.00      191.56      7.06 o 
   1  -2  11       98.09       96.69      5.00 o 
   2  -2  11        1.79        1.20      2.14 o 
   3  -2  11       11.89        9.41      1.82 o 
   4  -2  11       35.25       36.86      2.51 o 
   5  -2  11        2.70        1.71      1.29 o 
   6  -2  11        4.17        7.13      1.68 o 
   7  -2  11       18.77       21.74      2.75 o 
   8  -2  11        0.74        1.54      2.51 o 
 -14  -1  11       50.75       41.30      4.88 o 
 -13  -1  11        7.43       10.83      3.01 o 
 -12  -1  11       10.75        9.88      2.86 o 
 -11  -1  11        5.95        5.48      2.28 o 
 -10  -1  11        3.50        1.33      1.61 o 
  -9  -1  11       17.59       21.29      1.79 o 
  -8  -1  11       27.10       24.40      1.83 o 
  -7  -1  11        2.82        2.01      1.00 o 
  -6  -1  11       48.73       47.72      2.36 o 
  -5  -1  11      254.55      247.23      8.98 o 
  -4  -1  11       73.80       67.50      2.61 o 
  -3  -1  11      343.88      343.01     10.93 o 
  -2  -1  11       55.95       52.24      2.27 o 
  -1  -1  11      100.63       97.22      4.89 o 
   0  -1  11      115.49       93.75      4.85 o 
   1  -1  11       24.59       22.54      2.83 o 
   2  -1  11       75.58       68.98      2.93 o 
   3  -1  11       13.60       11.23      1.60 o 
   4  -1  11       14.96       11.54      1.66 o 
   5  -1  11        2.50        3.47      1.40 o 
   6  -1  11        5.56        9.61      1.77 o 
   7  -1  11        8.85       10.43      1.91 o 
   8  -1  11        1.28        0.54      2.17 o 
 -14   0  11        4.21        5.05      2.91 o 
 -13   0  11       16.56       14.28      3.16 o 
 -12   0  11       15.46       24.02      3.51 o 
 -11   0  11        2.43        2.02      1.84 o 
 -10   0  11        3.03        4.11      1.98 o 
  -9   0  11        0.01        0.74      1.50 o 
  -8   0  11        1.26        2.13      0.97 o 
  -7   0  11       49.61       46.45      2.43 o 
  -6   0  11       14.41        8.83      1.27 o 
  -5   0  11       87.67       74.97      3.01 o 
  -4   0  11       69.17       69.15      2.67 o 
  -3   0  11      109.36       89.80      3.00 o 
  -2   0  11      515.21      481.65      7.98 o 
  -1   0  11      169.88      166.80      6.38 o 
   0   0  11        6.67        7.93      2.02 o 
   1   0  11       61.83       53.64      3.94 o 
   2   0  11       64.76       58.21      3.16 o 
   3   0  11        6.79        6.33      2.52 o 
   4   0  11       26.69       26.03      2.08 o 
   5   0  11        1.14        0.85      0.94 o 
   6   0  11        0.43        1.60      1.34 o 
   7   0  11       22.54       23.62      2.41 o 
   8   0  11        8.48       12.31      2.74 o 
 -14   1  11       50.78       44.22      4.79 o 
 -13   1  11        7.46       15.15      3.26 o 
 -12   1  11       10.71       12.72      2.88 o 
 -11   1  11        5.91        4.81      2.05 o 
 -10   1  11        3.46        0.81      1.71 o 
  -9   1  11       17.61       19.28      2.81 o 
  -8   1  11       27.11       22.86      1.72 o 
  -7   1  11        2.84        2.43      1.98 o 
  -6   1  11       48.82       52.72      4.79 o 
  -5   1  11      254.55      252.52      8.28 o 
  -4   1  11       73.88       71.75      2.73 o 
  -3   1  11      344.05      341.41      6.40 o 
  -2   1  11       55.89       50.70      2.26 o 
  -1   1  11      100.74      110.69      3.21 o 
   0   1  11      115.42      114.90      5.41 o 
   1   1  11       24.63       24.95      2.81 o 
   2   1  11       75.68       86.90      4.97 o 
   3   1  11       13.59       12.72      1.60 o 
   4   1  11       14.96       12.27      1.45 o 
   5   1  11        2.54        3.75      1.10 o 
   6   1  11        5.52        4.91      1.24 o 
   7   1  11        8.82       11.91      2.37 o 
   8   1  11        1.29        2.25      2.32 o 
 -14   2  11        1.91        1.11      2.49 o 
 -13   2  11       10.71       15.80      3.31 o 
 -12   2  11        7.00        2.60      2.19 o 
 -11   2  11        6.87        9.10      2.43 o 
 -10   2  11        4.88        1.69      1.80 o 
  -9   2  11        1.67        4.70      1.96 o 
  -8   2  11        5.90        8.12      2.08 o 
  -7   2  11       30.27       26.24      1.84 o 
  -6   2  11       10.83        8.94      1.30 o 
  -5   2  11       73.28       76.63      2.85 o 
  -4   2  11      246.28      240.69      5.18 o 
  -3   2  11      225.90      213.05      4.79 o 
  -2   2  11       35.73       29.02      2.44 o 
  -1   2  11       45.94       46.76      2.23 o 
   0   2  11      227.69      198.43      7.18 o 
   1   2  11       97.92      101.65      5.13 o 
   2   2  11        1.79        0.01      1.46 o 
   3   2  11       11.86       12.33      1.28 o 
   4   2  11       35.15       40.83      2.80 o 
   5   2  11        2.69        3.07      1.10 o 
   6   2  11        4.20        6.92      1.34 o 
   7   2  11       18.69       19.63      2.99 o 
   8   2  11        0.74       -1.21      1.52 o 
 -14   3  11        4.94        4.65      2.76 o 
 -13   3  11        0.85       -1.67      1.67 o 
 -12   3  11        0.35        0.66      1.96 o 
 -11   3  11       17.48       14.68      2.96 o 
 -10   3  11        4.16        2.72      1.88 o 
  -9   3  11        7.20        6.84      2.05 o 
  -8   3  11       15.82       21.36      2.82 o 
  -7   3  11       30.19       27.67      1.89 o 
  -6   3  11      189.73      190.96      4.58 o 
  -5   3  11        8.28        8.36      1.77 o 
  -4   3  11      120.96      118.62      4.83 o 
  -3   3  11        6.99        8.64      1.30 o 
  -2   3  11       22.14       17.77      1.57 o 
  -1   3  11       10.93       15.15      1.51 o 
   0   3  11       44.70       39.30      2.11 o 
   1   3  11       55.62       46.63      3.79 o 
   2   3  11        5.99        5.72      1.39 o 
   3   3  11        1.91        3.47      1.60 o 
   4   3  11        8.07        5.19      1.15 o 
   5   3  11       29.01       31.69      2.79 o 
   6   3  11        1.98        1.57      1.90 o 
   7   3  11        3.26        2.75      2.04 o 
 -13   4  11        3.61        3.57      2.52 o 
 -12   4  11       16.83       14.96      3.21 o 
 -11   4  11        8.33        7.27      2.55 o 
 -10   4  11        0.89        3.15      1.94 o 
  -9   4  11       19.42       20.59      3.11 o 
  -8   4  11        9.39       11.32      2.42 o 
  -7   4  11        7.60        4.31      1.85 o 
  -6   4  11       36.45       34.47      2.09 o 
  -5   4  11      122.25      111.38      3.51 o 
  -4   4  11       37.09       35.77      2.16 o 
  -3   4  11       18.58       19.71      1.77 o 
  -2   4  11      207.38      188.81      4.70 o 
  -1   4  11       46.31       47.56      2.42 o 
   0   4  11       36.97       39.47      3.33 o 
   1   4  11       54.15       51.83      4.12 o 
   2   4  11        9.39        8.55      1.54 o 
   3   4  11       12.05       10.64      1.75 o 
   4   4  11       15.56       11.88      1.47 o 
   5   4  11        0.28       -0.02      1.02 o 
   6   4  11       31.48       24.82      2.45 o 
   7   4  11        7.55       10.08      2.00 o 
 -13   5  11        3.90        4.56      2.53 o 
 -12   5  11        3.43        3.80      2.40 o 
 -11   5  11        0.23       -1.84      1.87 o 
 -10   5  11       16.37       18.95      3.08 o 
  -9   5  11        0.28        1.07      1.77 o 
  -8   5  11        3.19        5.85      2.14 o 
  -7   5  11       31.20       29.60      3.22 o 
  -6   5  11        7.52        5.11      1.26 o 
  -5   5  11       63.76       65.31      2.84 o 
  -4   5  11       55.23       59.09      2.75 o 
  -3   5  11       89.79       84.39      3.17 o 
  -2   5  11       44.37       39.23      3.78 o 
  -1   5  11      252.00      253.06      5.73 o 
   0   5  11       20.31       20.21      1.83 o 
   1   5  11        6.46       11.29      1.51 o 
   2   5  11       21.35       22.23      2.14 o 
   3   5  11       26.78       30.06      2.48 o 
   4   5  11        0.82        0.39      1.23 o 
   5   5  11        6.28        5.84      1.34 o 
   6   5  11        8.54        4.40      1.66 o 
   7   5  11       10.15        9.10      1.92 o 
 -12   6  11        9.79       13.64      3.29 o 
 -11   6  11       39.94       39.41      4.25 o 
 -10   6  11       36.66       40.44      4.14 o 
  -9   6  11        8.38        9.44      2.63 o 
  -8   6  11        9.01       14.13      2.81 o 
  -7   6  11       10.70        7.63      2.25 o 
  -6   6  11        0.13        0.44      1.66 o 
  -5   6  11       28.24       30.28      4.02 o 
  -4   6  11       24.75       23.09      1.94 o 
  -3   6  11       14.88       19.20      1.84 o 
  -2   6  11       22.81       30.81      2.21 o 
  -1   6  11       10.84       11.72      1.61 o 
   0   6  11        2.64        2.05      1.20 o 
   1   6  11        4.36        6.19      1.44 o 
   2   6  11       21.17       25.98      2.33 o 
   3   6  11        1.32        0.69      1.24 o 
   4   6  11        1.65       -0.63      1.34 o 
   5   6  11       14.16       15.57      3.02 o 
   6   6  11        4.69        4.05      1.62 o 
 -12   7  11        0.01       -1.47      1.95 o 
 -11   7  11       12.50        7.47      2.80 o 
 -10   7  11        2.01        6.00      2.56 o 
  -9   7  11       41.22       53.02      4.69 o 
  -8   7  11       38.87       47.32      4.21 o 
  -7   7  11       16.52       20.85      3.25 o 
  -6   7  11       24.77       27.76      3.27 o 
  -5   7  11        2.60        1.46      1.74 o 
  -4   7  11       12.53       14.90      1.80 o 
  -3   7  11       12.12       15.44      1.80 o 
  -2   7  11        6.42        6.72      1.46 o 
  -1   7  11        8.12        8.87      1.58 o 
   0   7  11        6.84        5.52      1.51 o 
   1   7  11       18.66       19.05      2.02 o 
   2   7  11       32.15       30.01      3.96 o 
   3   7  11        5.95        6.37      1.73 o 
   4   7  11        3.03        6.13      2.50 o 
   5   7  11        3.30        6.71      2.56 o 
 -11   8  11        3.76        6.86      2.79 o 
 -10   8  11       19.04       25.97      3.80 o 
  -9   8  11        5.75        2.34      2.30 o 
  -8   8  11        0.16        1.22      2.08 o 
  -7   8  11        5.73        1.54      1.91 o 
  -6   8  11        6.93        2.74      1.92 o 
  -5   8  11        6.61        8.37      2.42 o 
  -4   8  11        5.06        6.16      1.47 o 
  -3   8  11       11.88        8.76      1.65 o 
  -2   8  11       25.64       30.13      3.61 o 
  -1   8  11        0.09       -0.68      1.10 o 
   0   8  11       18.29       26.29      3.76 o 
   1   8  11       19.78       19.87      2.18 o 
   2   8  11        3.54        2.76      1.54 o 
   3   8  11        3.28        6.68      2.74 o 
   4   8  11        1.57        5.68      2.56 o 
 -10   9  11        1.01        2.78      2.14 o 
  -9   9  11        3.71        1.75      1.99 o 
  -8   9  11       10.21       14.78      3.23 o 
  -7   9  11        5.09        3.17      2.25 o 
  -6   9  11        2.63        4.64      2.26 o 
  -5   9  11        5.98        4.51      2.25 o 
  -4   9  11        8.14        7.48      2.45 o 
  -3   9  11        4.19        1.77      1.41 o 
  -2   9  11        6.14        9.21      1.74 o 
  -1   9  11       11.08       12.22      1.93 o 
   0   9  11       19.26       16.76      2.10 o 
   1   9  11        3.57        0.93      1.39 o 
   2   9  11        6.91        6.83      2.28 o 
   3   9  11       11.28       14.75      3.38 o 
  -8  10  11        0.39        1.04      2.11 o 
  -7  10  11        7.16        2.73      2.12 o 
  -6  10  11       19.54       21.96      3.44 o 
  -5  10  11        6.32        9.79      2.86 o 
  -4  10  11        2.92        0.64      2.14 o 
  -3  10  11        1.22       -0.23      1.77 o 
  -2  10  11        1.81        3.55      1.58 o 
  -1  10  11        3.37        6.72      1.72 o 
   0  10  11       10.76       12.25      2.01 o 
   1  10  11       12.28       15.19      2.26 o 
   2  10  11        9.09       11.06      2.14 o 
  -5  11  11       16.03       24.36      3.81 o 
  -4  11  11        2.87        5.58      2.62 o 
  -3  11  11        1.61        4.40      2.30 o 
  -2  11  11        0.60        1.54      1.50 o 
  -1  11  11        1.22        2.72      1.66 o 
  -7 -10  12        2.24        2.91      1.65 o 
  -6 -10  12       12.46       12.83      3.27 o 
  -5 -10  12       30.63       36.07      4.20 o 
  -4 -10  12       11.89        6.29      2.87 o 
  -3 -10  12        5.53        6.11      2.67 o 
  -2 -10  12        1.30        2.08      2.10 o 
  -1 -10  12        1.04        0.38      2.14 o 
   0 -10  12        4.05        3.89      2.48 o 
  -9  -9  12       11.47       15.42      2.35 o 
  -8  -9  12       15.08       17.20      2.71 o 
  -7  -9  12        4.32        5.02      1.73 o 
  -6  -9  12        2.46       -1.24      1.68 o 
  -5  -9  12        7.21        8.14      2.74 o 
  -4  -9  12        0.67       -0.61      1.75 o 
  -3  -9  12        6.24        9.04      2.66 o 
  -2  -9  12        5.24        6.82      2.53 o 
  -1  -9  12        6.98        4.46      2.39 o 
   0  -9  12        1.64        1.11      1.97 o 
   1  -9  12       22.58       27.35      3.53 o 
   2  -9  12        1.16        3.27      2.30 o 
 -10  -8  12        4.87        3.36      2.66 o 
  -9  -8  12        6.98       12.54      3.15 o 
  -8  -8  12        6.63        6.81      1.75 o 
  -7  -8  12       12.95       16.24      2.14 o 
  -6  -8  12        3.41        5.48      1.57 o 
  -5  -8  12        8.02        5.52      2.33 o 
  -4  -8  12       17.15       16.42      3.06 o 
  -3  -8  12        5.03        0.37      1.92 o 
  -2  -8  12       18.09       19.74      3.17 o 
  -1  -8  12        4.24        4.37      2.09 o 
   0  -8  12       16.63       19.99      3.19 o 
   1  -8  12        2.56        4.46      2.11 o 
   2  -8  12       18.83       22.16      3.31 o 
   3  -8  12        2.27        4.51      2.27 o 
 -11  -7  12        6.82       11.18      2.10 o 
 -10  -7  12       37.41       50.15      3.31 o 
  -9  -7  12       17.39       24.48      2.44 o 
  -8  -7  12        8.26        5.58      1.67 o 
  -7  -7  12        5.04        3.65      2.01 o 
  -6  -7  12        5.16        5.69      1.56 o 
  -5  -7  12       28.23       24.34      3.25 o 
  -4  -7  12       13.15       12.92      2.72 o 
  -3  -7  12        5.71        8.67      2.46 o 
  -2  -7  12        9.82       10.77      2.47 o 
  -1  -7  12        8.13        7.22      2.37 o 
   0  -7  12        6.90        8.42      2.32 o 
   1  -7  12       31.91       31.95      3.51 o 
   2  -7  12       30.97       35.84      3.77 o 
   3  -7  12        5.91        3.27      2.16 o 
   4  -7  12        8.08        8.33      1.92 o 
 -12  -6  12        2.06        4.01      2.61 o 
 -11  -6  12       11.00       12.99      2.08 o 
 -10  -6  12        1.66        2.31      1.45 o 
  -9  -6  12        5.19        4.59      1.58 o 
  -8  -6  12       20.98       22.16      2.24 o 
  -7  -6  12        5.14        7.22      1.63 o 
  -6  -6  12       18.86       29.73      2.31 o 
  -5  -6  12        0.66        1.56      1.16 o 
  -4  -6  12        3.68        2.38      1.81 o 
  -3  -6  12       10.03       11.43      2.56 o 
  -2  -6  12       10.45       10.33      2.57 o 
  -1  -6  12       20.43       19.91      3.00 o 
   0  -6  12        7.99        7.63      2.23 o 
   1  -6  12        8.21        9.28      2.35 o 
   2  -6  12        8.11       10.36      2.44 o 
   3  -6  12       19.30       15.74      2.81 o 
   4  -6  12        2.59       -0.75      1.36 o 
   5  -6  12        6.56        7.81      2.87 o 
 -12  -5  12        5.51        7.56      2.79 o 
 -11  -5  12        0.20       -1.34      1.57 o 
 -10  -5  12        0.67        0.82      1.32 o 
  -9  -5  12        0.68        1.31      1.30 o 
  -8  -5  12        4.77        5.23      1.49 o 
  -7  -5  12       17.71       20.23      2.02 o 
  -6  -5  12        5.36        5.30      1.37 o 
  -5  -5  12       11.05       10.28      1.94 o 
  -4  -5  12       11.51        8.92      2.33 o 
  -3  -5  12       68.27       62.30      4.35 o 
  -2  -5  12       46.09       36.36      3.55 o 
  -1  -5  12        1.55       -1.36      1.36 o 
   0  -5  12       31.51       31.22      3.37 o 
   1  -5  12        8.77        7.29      2.28 o 
   2  -5  12       13.86       13.05      2.70 o 
   3  -5  12        1.07        1.21      1.84 o 
   4  -5  12       25.23       26.30      3.47 o 
   5  -5  12        6.97       10.05      1.99 o 
 -13  -4  12       13.19       10.71      3.22 o 
 -12  -4  12        0.67        1.02      2.02 o 
 -11  -4  12        8.31        6.65      2.47 o 
 -10  -4  12        1.72        1.55      2.52 o 
  -9  -4  12        4.15        5.33      1.43 o 
  -8  -4  12        2.67        5.44      1.43 o 
  -7  -4  12       12.15       10.24      2.90 o 
  -6  -4  12       88.94      121.89      3.97 o 
  -5  -4  12        7.32        6.56      1.30 o 
  -4  -4  12        7.08        8.67      1.33 o 
  -3  -4  12        8.36        5.25      2.06 o 
  -2  -4  12      118.29      120.93      5.80 o 
  -1  -4  12      216.67      220.38      8.00 o 
   0  -4  12       54.65       48.74      3.82 o 
   1  -4  12       32.87       38.71      3.63 o 
   2  -4  12       49.42       48.07      3.91 o 
   3  -4  12        2.47        1.57      1.77 o 
   4  -4  12        2.01        1.98      1.60 o 
   5  -4  12       27.34       35.86      2.85 o 
   6  -4  12        4.39        3.16      1.70 o 
 -13  -3  12        8.95        9.78      3.14 o 
 -12  -3  12        2.69        0.95      2.04 o 
 -11  -3  12       12.78       13.11      2.93 o 
 -10  -3  12       16.32       15.52      1.90 o 
  -9  -3  12        2.93        2.57      1.24 o 
  -8  -3  12        1.37        5.13      1.34 o 
  -7  -3  12        6.92        8.71      1.46 o 
  -6  -3  12       16.18       11.92      4.09 o 
  -5  -3  12       37.43       39.19      4.42 o 
  -4  -3  12       59.06       60.38      2.63 o 
  -3  -3  12        9.05        6.39      1.93 o 
  -2  -3  12       31.69       35.40      3.35 o 
  -1  -3  12       13.17       15.98      2.50 o 
   0  -3  12       50.99       50.00      4.00 o 
   1  -3  12       45.12       42.36      3.65 o 
   2  -3  12       20.18       25.87      3.10 o 
   3  -3  12       18.12       18.09      2.90 o 
   4  -3  12       28.42       32.90      2.82 o 
   5  -3  12       14.12       17.09      2.10 o 
   6  -3  12        7.77        8.08      1.86 o 
 -14  -2  12        2.15        3.30      2.51 o 
 -13  -2  12        0.95        1.20      2.41 o 
 -12  -2  12        4.08        1.47      2.00 o 
 -11  -2  12        8.78        9.57      2.50 o 
 -10  -2  12        3.32        3.65      1.99 o 
  -9  -2  12       12.81       12.40      1.66 o 
  -8  -2  12        3.58        1.57      1.19 o 
  -7  -2  12       17.43       18.13      1.74 o 
  -6  -2  12        1.00        0.29      0.95 o 
  -5  -2  12       70.83       62.05      3.05 o 
  -4  -2  12       24.69       26.60      1.88 o 
  -3  -2  12       75.65       52.89      3.78 o 
  -2  -2  12       69.74       54.24      3.86 o 
  -1  -2  12       46.64       43.23      3.74 o 
   0  -2  12       48.29       53.09      4.06 o 
   1  -2  12       13.04       12.39      2.41 o 
   2  -2  12       50.46       49.02      4.11 o 
   3  -2  12        8.33       10.15      2.42 o 
   4  -2  12        1.29        3.25      1.93 o 
   5  -2  12        1.94        2.92      1.42 o 
   6  -2  12        9.61       14.76      2.08 o 
   7  -2  12        2.16       -0.56      1.48 o 
 -14  -1  12       13.23       18.75      3.80 o 
 -13  -1  12        9.77       12.59      3.23 o 
 -12  -1  12        7.26        5.25      2.33 o 
 -11  -1  12        3.30        5.42      2.17 o 
 -10  -1  12        5.63        6.27      2.16 o 
  -9  -1  12       29.25       25.19      2.30 o 
  -8  -1  12       13.23       11.02      1.53 o 
  -7  -1  12       19.26       15.83      1.65 o 
  -6  -1  12        8.32        6.26      1.25 o 
  -5  -1  12      126.31      130.75      3.80 o 
  -4  -1  12       25.71       29.01      3.10 o 
  -3  -1  12      123.99      117.47      5.46 o 
  -2  -1  12       62.30       62.39      4.23 o 
  -1  -1  12       82.24       84.40      4.81 o 
   0  -1  12      172.86      162.61      6.81 o 
   1  -1  12      113.57      105.33      5.57 o 
   2  -1  12        0.26        0.38      1.56 o 
   3  -1  12       18.51       17.25      2.91 o 
   4  -1  12       11.57       13.48      2.79 o 
   5  -1  12        8.18        9.78      2.73 o 
   6  -1  12        1.36       -0.36      1.26 o 
   7  -1  12        0.67        1.09      1.53 o 
 -14   0  12       51.35       52.62      5.30 o 
 -13   0  12       30.12       27.85      3.96 o 
 -12   0  12        5.13        1.47      2.06 o 
 -11   0  12        2.19        0.52      1.72 o 
 -10   0  12        2.74        5.37      2.09 o 
  -9   0  12        1.62       -0.89      1.51 o 
  -8   0  12       82.34       78.01      3.05 o 
  -7   0  12       36.61       41.87      2.27 o 
  -6   0  12      138.84      119.29      5.31 o 
  -5   0  12      217.55      220.58      5.10 o 
  -4   0  12      109.78      110.06      4.51 o 
  -3   0  12        1.69       -0.06      0.87 o 
  -2   0  12      133.92      128.79      5.75 o 
  -1   0  12       73.20       85.96      4.80 o 
   0   0  12        6.56        7.96      2.13 o 
   1   0  12       77.68       68.60      4.50 o 
   2   0  12        1.90        0.05      1.67 o 
   3   0  12        8.84       11.24      2.49 o 
   4   0  12        5.77        4.59      2.03 o 
   5   0  12        3.74        3.61      2.01 o 
   6   0  12        2.98        4.18      3.12 o 
   7   0  12        0.80        1.63      1.57 o 
 -14   1  12       13.22       16.14      3.63 o 
 -13   1  12        9.75       10.66      3.12 o 
 -12   1  12        7.20        3.27      2.10 o 
 -11   1  12        3.32        7.64      2.37 o 
 -10   1  12        5.59        9.28      2.52 o 
  -9   1  12       29.21       26.53      3.24 o 
  -8   1  12       13.20       12.36      4.44 o 
  -7   1  12       19.22       17.29      1.65 o 
  -6   1  12        8.38        6.26      1.59 o 
  -5   1  12      126.21      129.59      7.31 o 
  -4   1  12       25.63       31.31      2.12 o 
  -3   1  12      123.85      127.30      3.70 o 
  -2   1  12       62.34       62.81      4.17 o 
  -1   1  12       82.02       93.50      5.11 o 
   0   1  12      172.74      165.59      6.85 o 
   1   1  12      113.57      110.08      5.68 o 
   2   1  12        0.26       -1.27      1.27 o 
   3   1  12       18.58       16.28      2.85 o 
   4   1  12       11.55        9.47      2.49 o 
   5   1  12        8.16        4.93      2.27 o 
   6   1  12        1.37        1.17      1.40 o 
   7   1  12        0.67        0.30      2.55 o 
 -14   2  12        2.16        0.95      2.27 o 
 -13   2  12        0.94        4.40      2.42 o 
 -12   2  12        4.10        4.71      2.20 o 
 -11   2  12        8.83        3.89      2.25 o 
 -10   2  12        3.33        1.97      1.97 o 
  -9   2  12       12.79       13.91      2.67 o 
  -8   2  12        3.59        1.36      1.73 o 
  -7   2  12       17.48       18.90      1.73 o 
  -6   2  12        1.01       -0.71      0.89 o 
  -5   2  12       70.98       62.03      2.68 o 
  -4   2  12       24.70       25.63      2.79 o 
  -3   2  12       75.86       58.83      2.60 o 
  -2   2  12       69.63       57.74      2.64 o 
  -1   2  12       46.68       47.19      3.70 o 
   0   2  12       48.32       47.63      3.85 o 
   1   2  12       13.02       14.32      2.51 o 
   2   2  12       50.47       50.82      4.01 o 
   3   2  12        8.32        9.22      2.40 o 
   4   2  12        1.30        0.62      1.21 o 
   5   2  12        1.94        1.26      1.34 o 
   6   2  12        9.59       14.40      2.33 o 
   7   2  12        2.18        3.08      2.15 o 
 -13   3  12        8.97        9.32      2.82 o 
 -12   3  12        2.70        0.64      1.76 o 
 -11   3  12       12.73       11.45      2.90 o 
 -10   3  12       16.34       16.84      2.93 o 
  -9   3  12        2.92        3.09      2.07 o 
  -8   3  12        1.38        0.98      1.57 o 
  -7   3  12        6.94        9.72      2.02 o 
  -6   3  12       16.19       12.48      2.26 o 
  -5   3  12       37.42       38.70      2.57 o 
  -4   3  12       59.12       54.17      3.26 o 
  -3   3  12        9.10        9.20      1.53 o 
  -2   3  12       31.67       34.73      2.12 o 
  -1   3  12       13.15       15.82      1.61 o 
   0   3  12       51.05       51.33      4.06 o 
   1   3  12       45.22       41.79      3.86 o 
   2   3  12       20.23       24.95      3.26 o 
   3   3  12       18.15       15.11      2.81 o 
   4   3  12       28.46       25.29      2.34 o 
   5   3  12       14.07       18.97      2.24 o 
   6   3  12        7.76        9.37      2.86 o 
 -13   4  12       13.17        9.72      3.21 o 
 -12   4  12        0.67        2.77      2.24 o 
 -11   4  12        8.32        6.90      2.53 o 
 -10   4  12        1.72        2.28      1.96 o 
  -9   4  12        4.16        3.47      2.03 o 
  -8   4  12        2.69        4.01      1.97 o 
  -7   4  12       12.12       13.96      2.54 o 
  -6   4  12       89.02      106.99      3.63 o 
  -5   4  12        7.31        7.37      1.36 o 
  -4   4  12        7.11        7.50      1.39 o 
  -3   4  12        8.44        7.80      1.43 o 
  -2   4  12      118.23      124.21      3.88 o 
  -1   4  12      216.46      209.22      5.19 o 
   0   4  12       54.79       58.47      4.33 o 
   1   4  12       32.88       37.55      3.80 o 
   2   4  12       49.48       42.43      3.96 o 
   3   4  12        2.47        0.34      1.46 o 
   4   4  12        1.99        1.24      1.34 o 
   5   4  12       27.34       31.84      3.96 o 
   6   4  12        4.39        1.38      2.25 o 
 -12   5  12        5.49        3.15      2.53 o 
 -11   5  12        0.20        0.54      1.98 o 
 -10   5  12        0.67       -1.41      1.41 o 
  -9   5  12        0.68        1.94      1.99 o 
  -8   5  12        4.78        6.52      2.19 o 
  -7   5  12       17.74       14.64      2.74 o 
  -6   5  12        5.36        6.11      2.06 o 
  -5   5  12       11.11       12.93      1.65 o 
  -4   5  12       11.53        7.41      1.61 o 
  -3   5  12       68.28       62.63      2.93 o 
  -2   5  12       46.05       50.99      3.07 o 
  -1   5  12        1.56        1.68      1.16 o 
   0   5  12       31.46       30.48      5.25 o 
   1   5  12        8.74       12.54      2.75 o 
   2   5  12       13.84       12.82      2.81 o 
   3   5  12        1.08       -0.46      2.01 o 
   4   5  12       25.28       24.56      3.59 o 
   5   5  12        6.95        6.53      2.64 o 
 -12   6  12        2.06        4.12      2.44 o 
 -11   6  12       11.00       10.19      2.84 o 
 -10   6  12        1.67        2.11      2.06 o 
  -9   6  12        5.18        3.45      2.12 o 
  -8   6  12       21.03       21.73      3.27 o 
  -7   6  12        5.12       10.75      2.62 o 
  -6   6  12       18.93       28.35      3.29 o 
  -5   6  12        0.66        0.61      1.38 o 
  -4   6  12        3.68        5.58      1.42 o 
  -3   6  12       10.02        6.60      1.75 o 
  -2   6  12       10.51       11.84      2.48 o 
  -1   6  12       20.50       27.36      2.19 o 
   0   6  12        7.99        7.91      1.56 o 
   1   6  12        8.22        6.65      2.54 o 
   2   6  12        8.10       13.35      2.92 o 
   3   6  12       19.34       19.22      3.41 o 
   4   6  12        2.57        3.04      2.28 o 
   5   6  12        6.54        2.76      2.34 o 
 -11   7  12        6.84        8.87      2.71 o 
 -10   7  12       37.32       45.53      4.64 o 
  -9   7  12       17.38       20.95      3.44 o 
  -8   7  12        8.25        8.43      2.57 o 
  -7   7  12        5.05        3.48      2.21 o 
  -6   7  12        5.18        6.15      2.19 o 
  -5   7  12       28.23       24.80      3.35 o 
  -4   7  12       13.09       16.54      1.90 o 
  -3   7  12        5.73       10.43      2.41 o 
  -2   7  12        9.80        9.94      3.00 o 
  -1   7  12        8.15        6.61      1.92 o 
   0   7  12        6.88        7.89      1.66 o 
   1   7  12       31.91       34.12      3.97 o 
   2   7  12       30.95       44.10      4.37 o 
   3   7  12        5.90        2.68      2.33 o 
   4   7  12        8.06       12.82      3.08 o 
 -10   8  12        4.86        2.58      2.46 o 
  -9   8  12        6.99       10.40      2.99 o 
  -8   8  12        6.62        5.33      2.41 o 
  -7   8  12       12.95       12.80      3.02 o 
  -6   8  12        3.40        3.75      2.17 o 
  -5   8  12        8.03        6.19      2.28 o 
  -4   8  12       17.19       19.83      2.10 o 
  -3   8  12        5.06        5.79      3.01 o 
  -2   8  12       18.15       22.05      2.23 o 
  -1   8  12        4.23        4.55      1.57 o 
   0   8  12       16.60       19.96      2.97 o 
   1   8  12        2.57        1.37      1.60 o 
   2   8  12       18.85       25.96      3.87 o 
   3   8  12        2.28        4.89      2.59 o 
  -9   9  12       11.50       11.41      3.07 o 
  -8   9  12       15.09       14.63      3.35 o 
  -7   9  12        4.34        2.05      2.16 o 
  -6   9  12        2.48        2.43      2.13 o 
  -5   9  12        7.26        9.50      2.64 o 
  -4   9  12        0.67       -0.77      1.83 o 
  -3   9  12        6.26        8.33      1.83 o 
  -2   9  12        5.23        4.19      1.64 o 
  -1   9  12        6.98        7.31      1.83 o 
   0   9  12        1.65       -0.15      1.44 o 
   1   9  12       22.57       27.89      2.70 o 
   2   9  12        1.17        2.89      2.53 o 
  -7  10  12        2.23       -0.95      2.20 o 
  -6  10  12       12.49       12.84      3.05 o 
  -5  10  12       30.65       33.65      4.19 o 
  -4  10  12       11.88        8.17      2.77 o 
  -3  10  12        5.53        5.76      2.66 o 
  -2  10  12        1.29        1.73      1.54 o 
  -1  10  12        1.04        0.99      1.67 o 
   0  10  12        4.05        4.35      1.75 o 
  -7  -9  13       11.53       13.48      3.19 o 
  -6  -9  13        4.02        6.46      2.77 o 
  -5  -9  13       31.10       30.34      4.14 o 
  -4  -9  13       21.37       25.61      3.81 o 
  -3  -9  13       54.69       67.14      5.34 o 
  -2  -9  13        3.47        3.15      2.31 o 
  -1  -9  13        5.55        4.34      2.33 o 
   0  -9  13        5.26        4.70      2.50 o 
  -9  -8  13       14.51       18.16      2.45 o 
  -8  -8  13       23.39       34.62      3.15 o 
  -7  -8  13        3.55        5.43      2.40 o 
  -6  -8  13       11.53       12.08      2.95 o 
  -5  -8  13        8.30       11.77      2.90 o 
  -4  -8  13       26.48       29.71      3.91 o 
  -3  -8  13        2.36        3.74      2.35 o 
  -2  -8  13       11.48       11.41      2.96 o 
  -1  -8  13       12.41       18.50      3.31 o 
   0  -8  13       10.46       18.42      3.26 o 
   1  -8  13       19.24       18.73      3.18 o 
   2  -8  13        0.42        2.18      2.03 o 
 -10  -7  13       15.31       16.64      2.35 o 
  -9  -7  13        4.53        4.51      1.65 o 
  -8  -7  13        5.21        8.60      2.30 o 
  -7  -7  13       13.83       13.68      2.04 o 
  -6  -7  13        1.86        2.70      2.01 o 
  -5  -7  13       32.42       39.28      4.07 o 
  -4  -7  13        2.38        2.11      1.96 o 
  -3  -7  13        9.80       10.94      2.74 o 
  -2  -7  13        2.99        3.72      2.16 o 
  -1  -7  13        2.67        3.04      2.16 o 
   0  -7  13        9.67       12.79      2.86 o 
   1  -7  13        3.35        3.66      2.14 o 
   2  -7  13        6.80        9.33      2.67 o 
   3  -7  13        4.28        2.15      2.39 o 
 -11  -6  13        1.38        0.52      1.66 o 
 -10  -6  13        9.24        7.67      1.92 o 
  -9  -6  13        8.03       11.03      1.94 o 
  -8  -6  13        6.79       11.92      1.92 o 
  -7  -6  13       27.06       27.72      3.76 o 
  -6  -6  13       67.63       71.10      5.65 o 
  -5  -6  13        6.07        7.54      2.44 o 
  -4  -6  13       16.13       16.82      2.91 o 
  -3  -6  13       22.35       18.59      3.13 o 
  -2  -6  13        3.77        1.46      1.84 o 
  -1  -6  13       17.91       19.97      3.12 o 
   0  -6  13       19.57       17.53      3.01 o 
   1  -6  13        3.63        4.63      2.03 o 
   2  -6  13        1.86        3.22      2.20 o 
   3  -6  13        0.28       -1.55      1.77 o 
   4  -6  13        2.31        1.56      2.14 o 
 -12  -5  13        2.78        7.79      2.96 o 
 -11  -5  13        6.31        9.39      1.93 o 
 -10  -5  13        4.38        1.66      1.46 o 
  -9  -5  13        3.94        3.14      1.47 o 
  -8  -5  13        7.14        8.22      1.70 o 
  -7  -5  13       36.99       32.87      2.50 o 
  -6  -5  13       24.23       33.30      2.40 o 
  -5  -5  13       69.31       76.07      5.01 o 
  -4  -5  13       14.24        9.53      2.41 o 
  -3  -5  13       11.77       13.39      2.67 o 
  -2  -5  13       64.38       58.56      4.61 o 
  -1  -5  13       98.01       90.83      5.38 o 
   0  -5  13        0.29       -1.08      1.55 o 
   1  -5  13        8.34        6.06      2.30 o 
   2  -5  13        0.35       -0.84      1.74 o 
   3  -5  13        0.43       -1.71      1.71 o 
   4  -5  13        4.10        1.78      2.26 o 
 -12  -4  13        1.27       -0.49      2.19 o 
 -11  -4  13       10.37       21.60      3.61 o 
 -10  -4  13       10.79       10.85      1.84 o 
  -9  -4  13        4.32        5.41      1.60 o 
  -8  -4  13        0.06        1.52      1.26 o 
  -7  -4  13       27.05       31.53      2.29 o 
  -6  -4  13        1.22        3.19      1.31 o 
  -5  -4  13       11.04       13.98      2.63 o 
  -4  -4  13       17.53       13.64      2.61 o 
  -3  -4  13       15.94       17.55      2.72 o 
  -2  -4  13       56.82       61.89      4.43 o 
  -1  -4  13       44.29       43.28      3.82 o 
   0  -4  13       20.40       14.71      2.74 o 
   1  -4  13        4.30        4.97      2.17 o 
   2  -4  13        9.92        9.60      2.51 o 
   3  -4  13        2.97        8.04      2.46 o 
   4  -4  13       21.14       16.42      3.14 o 
   5  -4  13        6.29       10.82      2.86 o 
 -13  -3  13        0.25       -0.40      2.20 o 
 -12  -3  13       25.00       28.26      4.00 o 
 -11  -3  13       13.48       12.06      3.01 o 
 -10  -3  13        3.59        2.19      1.37 o 
  -9  -3  13        6.79        8.07      2.03 o 
  -8  -3  13      104.41      103.73      3.85 o 
  -7  -3  13       24.38       31.15      2.25 o 
  -6  -3  13        5.97        2.63      1.18 o 
  -5  -3  13        7.44        8.44      1.44 o 
  -4  -3  13       14.69       10.92      2.29 o 
  -3  -3  13        7.19        4.23      1.91 o 
  -2  -3  13       14.04       14.57      2.59 o 
  -1  -3  13       17.31       15.06      2.68 o 
   0  -3  13       32.85       41.86      3.85 o 
   1  -3  13        1.31        0.77      1.65 o 
   2  -3  13        7.86        0.77      1.77 o 
   3  -3  13       11.94       16.21      2.99 o 
   4  -3  13        1.14        1.59      2.08 o 
   5  -3  13       13.19       12.23      2.88 o 
 -13  -2  13       45.30       44.35      4.79 o 
 -12  -2  13       23.80       30.59      3.96 o 
 -11  -2  13        0.93        1.22      1.99 o 
 -10  -2  13       60.26       66.65      4.79 o 
  -9  -2  13        0.40        1.18      1.16 o 
  -8  -2  13        0.58        0.79      1.40 o 
  -7  -2  13       19.60       18.64      1.84 o 
  -6  -2  13       16.03       12.65      1.62 o 
  -5  -2  13       14.81       12.08      1.53 o 
  -4  -2  13        2.74        2.80      1.65 o 
  -3  -2  13       26.69       28.54      3.07 o 
  -2  -2  13       91.83       86.47      5.05 o 
  -1  -2  13       18.21       18.94      2.85 o 
   0  -2  13        5.55        5.48      2.13 o 
   1  -2  13       36.96       38.06      3.86 o 
   2  -2  13        8.22        6.58      2.23 o 
   3  -2  13       19.83       22.69      3.36 o 
   4  -2  13       30.21       35.43      3.95 o 
   5  -2  13        2.96        3.52      2.29 o 
 -13  -1  13       12.83        8.69      3.05 o 
 -12  -1  13       19.64       18.21      3.41 o 
 -11  -1  13        2.53       -0.71      1.70 o 
 -10  -1  13        2.66        3.37      2.11 o 
  -9  -1  13       11.63       14.39      4.06 o 
  -8  -1  13        5.05        5.60      1.35 o 
  -7  -1  13        8.78       10.77      1.80 o 
  -6  -1  13        1.96        0.65      1.08 o 
  -5  -1  13       13.23       11.75      1.49 o 
  -4  -1  13        6.89        5.90      1.30 o 
  -3  -1  13       74.89       74.30      4.68 o 
  -2  -1  13        8.25        5.57      1.94 o 
  -1  -1  13       60.56       49.61      3.95 o 
   0  -1  13       33.47       38.17      3.65 o 
   1  -1  13       79.04       80.03      5.16 o 
   2  -1  13       39.37       34.99      3.84 o 
   3  -1  13        9.64       10.26      2.67 o 
   4  -1  13        2.29        4.57      2.29 o 
   5  -1  13       10.37       13.60      2.83 o 
   6  -1  13       19.38       20.30      3.33 o 
 -13   0  13        0.70        1.46      2.20 o 
 -12   0  13        0.02       -0.26      1.95 o 
 -11   0  13        8.39       14.93      3.02 o 
 -10   0  13        0.00        0.54      1.82 o 
  -9   0  13        0.29       -1.29      1.29 o 
  -8   0  13        2.29        4.34      1.25 o 
  -7   0  13       18.16       20.55      1.86 o 
  -6   0  13       37.96       30.69      2.13 o 
  -5   0  13        1.12        2.66      1.09 o 
  -4   0  13       91.32       85.98      4.38 o 
  -3   0  13       28.62       33.43      3.35 o 
  -2   0  13       40.88       42.90      3.78 o 
  -1   0  13       56.59       49.65      3.95 o 
   0   0  13        0.99        1.45      1.67 o 
   1   0  13        3.00        1.77      1.79 o 
   2   0  13       18.17       22.25      3.24 o 
   3   0  13        3.98        4.54      2.37 o 
   4   0  13        7.15        7.41      2.52 o 
   5   0  13        0.30        1.62      1.91 o 
   6   0  13        0.00       -0.18      2.03 o 
 -13   1  13       12.84       17.49      3.52 o 
 -12   1  13       19.64       16.03      3.33 o 
 -11   1  13        2.52        1.95      1.98 o 
 -10   1  13        2.66        1.22      1.88 o 
  -9   1  13       11.69       16.23      2.83 o 
  -8   1  13        5.10        7.17      2.42 o 
  -7   1  13        8.76       10.74      1.52 o 
  -6   1  13        1.94        1.48      1.07 o 
  -5   1  13       13.23       14.42      1.63 o 
  -4   1  13        6.89        7.11      1.36 o 
  -3   1  13       74.82       67.84      6.61 o 
  -2   1  13        8.27       11.60      2.33 o 
  -1   1  13       60.55       54.85      4.14 o 
   0   1  13       33.53       35.39      3.58 o 
   1   1  13       79.10       74.86      4.96 o 
   2   1  13       39.30       34.64      3.68 o 
   3   1  13        9.59        7.97      2.57 o 
   4   1  13        2.31        3.04      1.99 o 
   5   1  13       10.39       13.33      2.95 o 
   6   1  13       19.41       16.47      3.21 o 
 -13   2  13       45.31       49.82      5.05 o 
 -12   2  13       23.76       24.21      3.74 o 
 -11   2  13        0.94        0.46      1.84 o 
 -10   2  13       60.30       75.80      5.20 o 
  -9   2  13        0.40        0.75      1.57 o 
  -8   2  13        0.58        1.21      1.78 o 
  -7   2  13       19.62       18.08      1.77 o 
  -6   2  13       16.16       12.37      1.59 o 
  -5   2  13       14.85       13.28      1.59 o 
  -4   2  13        2.76        3.93      1.20 o 
  -3   2  13       26.58       26.47      2.06 o 
  -2   2  13       91.60      103.26      5.51 o 
  -1   2  13       18.15       17.28      2.70 o 
   0   2  13        5.58        4.47      1.94 o 
   1   2  13       36.99       36.00      3.72 o 
   2   2  13        8.20        7.98      2.38 o 
   3   2  13       19.81       23.93      3.46 o 
   4   2  13       30.21       26.02      3.58 o 
   5   2  13        2.96        1.45      2.15 o 
 -13   3  13        0.25        0.28      2.16 o 
 -12   3  13       24.95       19.09      3.40 o 
 -11   3  13       13.44       17.29      3.23 o 
 -10   3  13        3.61        2.61      2.05 o 
  -9   3  13        6.79        6.68      2.40 o 
  -8   3  13      104.37      104.02      5.65 o 
  -7   3  13       24.39       34.95      3.54 o 
  -6   3  13        5.98        2.57      1.21 o 
  -5   3  13        7.48       11.75      2.77 o 
  -4   3  13       14.69       17.97      1.79 o 
  -3   3  13        7.18        6.04      2.60 o 
  -2   3  13       13.99       16.17      4.19 o 
  -1   3  13       17.34       16.55      2.84 o 
   0   3  13       32.78       42.68      3.89 o 
   1   3  13        1.28       -1.33      1.65 o 
   2   3  13        7.86        5.18      2.37 o 
   3   3  13       11.96       12.72      2.93 o 
   4   3  13        1.16        0.20      2.05 o 
   5   3  13       13.16       11.81      3.01 o 
 -12   4  13        1.27        3.80      2.34 o 
 -11   4  13       10.35       13.34      3.03 o 
 -10   4  13       10.77       10.27      2.66 o 
  -9   4  13        4.30        7.31      2.26 o 
  -8   4  13        0.06        0.32      1.60 o 
  -7   4  13       27.01       25.51      3.24 o 
  -6   4  13        1.24        0.66      1.05 o 
  -5   4  13       11.01       15.32      1.75 o 
  -4   4  13       17.51       12.37      2.19 o 
  -3   4  13       15.90       14.76      1.71 o 
  -2   4  13       56.90       58.13      5.25 o 
  -1   4  13       44.20       42.03      3.85 o 
   0   4  13       20.39       19.30      3.00 o 
   1   4  13        4.31        3.01      2.04 o 
   2   4  13        9.95       10.25      2.69 o 
   3   4  13        2.94        2.38      2.20 o 
   4   4  13       21.17       18.65      3.43 o 
   5   4  13        6.29        6.15      2.69 o 
 -12   5  13        2.79        2.68      2.42 o 
 -11   5  13        6.30        9.62      2.89 o 
 -10   5  13        4.38        2.09      2.12 o 
  -9   5  13        3.95        3.44      2.19 o 
  -8   5  13        7.18       10.46      2.67 o 
  -7   5  13       37.06       28.23      3.42 o 
  -6   5  13       24.25       27.14      3.21 o 
  -5   5  13       69.35       73.86      5.67 o 
  -4   5  13       14.29       16.05      1.86 o 
  -3   5  13       11.82       16.63      1.85 o 
  -2   5  13       64.35       64.65      3.83 o 
  -1   5  13       98.01      100.98     14.55 o 
   0   5  13        0.29        1.15      1.83 o 
   1   5  13        8.38        8.30      2.62 o 
   2   5  13        0.35       -1.72      1.72 o 
   3   5  13        0.43        0.20      2.00 o 
   4   5  13        4.09        6.80      2.83 o 
 -11   6  13        1.38       -1.14      1.84 o 
 -10   6  13        9.21        5.30      2.62 o 
  -9   6  13        8.01        7.77      2.61 o 
  -8   6  13        6.77       11.39      2.77 o 
  -7   6  13       27.08       36.56      3.85 o 
  -6   6  13       67.56       69.76      4.77 o 
  -5   6  13        6.11        2.64      1.32 o 
  -4   6  13       16.18       18.68      2.99 o 
  -3   6  13       22.42       20.86      2.05 o 
  -2   6  13        3.77        3.76      1.44 o 
  -1   6  13       17.90       20.88      2.17 o 
   0   6  13       19.55       20.35      3.26 o 
   1   6  13        3.64        6.54      2.46 o 
   2   6  13        1.87        1.33      2.29 o 
   3   6  13        0.27       -2.03      2.03 o 
   4   6  13        2.31       -0.05      2.23 o 
 -10   7  13       15.29       17.77      3.47 o 
  -9   7  13        4.51        6.51      2.61 o 
  -8   7  13        5.20        6.05      2.45 o 
  -7   7  13       13.80       10.99      2.76 o 
  -6   7  13        1.86        4.97      2.29 o 
  -5   7  13       32.45       35.15      3.83 o 
  -4   7  13        2.38       -0.22      1.26 o 
  -3   7  13        9.86       14.75      4.42 o 
  -2   7  13        3.01        4.52      1.54 o 
  -1   7  13        2.69        3.86      1.47 o 
   0   7  13        9.68        9.62      2.78 o 
   1   7  13        3.34       -1.14      2.16 o 
   2   7  13        6.80       12.47      3.38 o 
   3   7  13        4.28        1.29      2.15 o 
  -9   8  13       14.49       16.09      3.39 o 
  -8   8  13       23.37       37.67      4.28 o 
  -7   8  13        3.54        4.36      2.40 o 
  -6   8  13       11.56        8.35      2.67 o 
  -5   8  13        8.31        7.41      2.63 o 
  -4   8  13       26.52       32.93      4.18 o 
  -3   8  13        2.35        4.23      1.58 o 
  -2   8  13       11.56       13.39      2.06 o 
  -1   8  13       12.45       17.43      3.23 o 
   0   8  13       10.44       13.92      2.96 o 
   1   8  13       19.22       18.37      3.48 o 
   2   8  13        0.42        1.62      2.44 o 
  -7   9  13       11.52       10.96      3.08 o 
  -6   9  13        4.01        2.53      2.23 o 
  -5   9  13       31.12       33.45      3.97 o 
  -4   9  13       21.42       27.45      3.76 o 
  -3   9  13       54.73       65.64      3.61 o 
  -2   9  13        3.49        4.76      2.26 o 
  -1   9  13        5.56        3.27      1.70 o 
   0   9  13        5.24        8.67      2.50 o 
  -8  -8  14        0.74        6.06      2.61 o 
  -7  -8  14        0.90       -0.64      2.15 o 
  -6  -8  14        4.15        7.66      2.81 o 
  -5  -8  14        4.09        7.05      2.81 o 
  -4  -8  14       14.63       20.95      3.52 o 
  -3  -8  14        5.49        3.12      2.29 o 
  -2  -8  14       25.39       43.94      4.54 o 
  -1  -8  14        3.24        3.20      2.39 o 
  -9  -7  14        0.25       -0.01      2.42 o 
  -8  -7  14        4.65        3.87      1.61 o 
  -7  -7  14        7.15        3.86      2.51 o 
  -6  -7  14        2.79        0.48      2.06 o 
  -5  -7  14       14.48       18.10      3.27 o 
  -4  -7  14        3.47        4.00      2.44 o 
  -3  -7  14        7.47        8.63      2.81 o 
  -2  -7  14        1.56        0.70      1.87 o 
  -1  -7  14       12.85       10.24      2.92 o 
   0  -7  14        3.36       -1.67      1.67 o 
   1  -7  14        7.12        9.51      2.87 o 
 -10  -6  14        7.38        7.44      1.95 o 
  -9  -6  14        2.28        1.88      1.48 o 
  -8  -6  14        5.13        4.24      3.25 o 
  -7  -6  14        8.33        9.38      2.78 o 
  -6  -6  14        5.15        3.16      2.04 o 
  -5  -6  14        1.13        5.68      2.33 o 
  -4  -6  14       10.65       11.54      2.91 o 
  -3  -6  14        1.87        2.00      2.07 o 
  -2  -6  14       17.26       19.77      3.29 o 
  -1  -6  14        2.15        2.33      2.14 o 
   0  -6  14        9.56        6.16      2.48 o 
   1  -6  14        6.33        4.08      2.38 o 
   2  -6  14        9.32        7.08      2.51 o 
 -11  -5  14        1.45        0.00      1.76 o 
 -10  -5  14       14.28       15.15      2.17 o 
  -9  -5  14        7.95        7.27      2.25 o 
  -8  -5  14        0.02        1.57      1.34 o 
  -7  -5  14        1.43        2.83      1.42 o 
  -6  -5  14       10.14       20.78      3.14 o 
  -5  -5  14       16.34       15.08      2.81 o 
  -4  -5  14        0.49       -1.52      1.52 o 
  -3  -5  14       30.19       24.47      3.31 o 
  -2  -5  14        7.91        9.09      2.67 o 
  -1  -5  14       41.53       30.65      3.75 o 
   0  -5  14        6.24        3.12      2.22 o 
   1  -5  14        2.87        3.47      2.33 o 
   2  -5  14        0.78        0.02      1.79 o 
   3  -5  14       21.41       22.13      3.52 o 
 -12  -4  14        4.62        3.85      2.63 o 
 -11  -4  14        5.69        7.36      2.70 o 
 -10  -4  14        3.00        6.31      4.42 o 
  -9  -4  14        3.71        4.28      1.52 o 
  -8  -4  14       15.42       13.53      2.73 o 
  -7  -4  14        6.07        4.22      1.43 o 
  -6  -4  14        1.98        1.50      1.75 o 
  -5  -4  14        9.51        8.58      2.41 o 
  -4  -4  14       18.39       18.64      3.01 o 
  -3  -4  14        2.03        1.57      1.75 o 
  -2  -4  14       11.72       12.94      2.79 o 
  -1  -4  14       24.19       22.78      3.42 o 
   0  -4  14       12.60       11.39      2.75 o 
   1  -4  14        0.66        2.81      1.96 o 
   2  -4  14        3.33        0.84      1.90 o 
   3  -4  14        7.43        6.41      2.51 o 
   4  -4  14        1.71       -0.03      2.19 o 
 -12  -3  14       15.50       11.97      3.10 o 
 -11  -3  14        1.22        0.16      2.20 o 
 -10  -3  14       13.10       14.97      2.02 o 
  -9  -3  14        2.60        2.51      3.30 o 
  -8  -3  14       13.38       13.59      1.93 o 
  -7  -3  14        4.48        7.47      1.52 o 
  -6  -3  14        0.93        1.91      1.18 o 
  -5  -3  14        6.40        3.54      1.85 o 
  -4  -3  14        0.50       -0.59      1.58 o 
  -3  -3  14       21.76       25.22      3.27 o 
  -2  -3  14        3.01        0.41      1.61 o 
  -1  -3  14       80.90       74.72      5.04 o 
   0  -3  14       53.65       51.42      4.48 o 
   1  -3  14       16.25       10.73      2.63 o 
   2  -3  14        7.81        7.07      2.55 o 
   3  -3  14        2.21        1.36      2.04 o 
   4  -3  14       13.14       14.69      3.18 o 
 -12  -2  14        4.02        1.50      2.29 o 
 -11  -2  14       23.84       32.62      4.04 o 
 -10  -2  14       13.07       11.86      2.78 o 
  -9  -2  14        2.49        5.09      1.49 o 
  -8  -2  14        3.29        2.46      1.29 o 
  -7  -2  14        1.50        1.14      2.34 o 
  -6  -2  14       14.56       15.07      1.78 o 
  -5  -2  14       17.50       15.71      2.66 o 
  -4  -2  14        0.25        3.21      1.91 o 
  -3  -2  14       32.76       32.65      3.50 o 
  -2  -2  14        6.33        9.87      2.55 o 
  -1  -2  14       29.75       26.34      3.40 o 
   0  -2  14       19.88       12.49      2.84 o 
   1  -2  14        7.85        9.97      2.62 o 
   2  -2  14       39.92       36.22      3.96 o 
   3  -2  14        9.91       16.80      3.22 o 
   4  -2  14        1.39        2.04      2.29 o 
 -13  -1  14       11.40       12.86      3.42 o 
 -12  -1  14       17.45       14.91      3.31 o 
 -11  -1  14        8.91       11.73      3.01 o 
 -10  -1  14       24.74       23.43      3.48 o 
  -9  -1  14       67.00       70.26      3.22 o 
  -8  -1  14        9.63        7.68      1.54 o 
  -7  -1  14        7.95        6.44      1.44 o 
  -6  -1  14       23.07       33.83      2.31 o 
  -5  -1  14       11.80       10.47      2.31 o 
  -4  -1  14       72.02       73.89      4.72 o 
  -3  -1  14        2.63        1.38      1.68 o 
  -2  -1  14       19.29       12.08      2.56 o 
  -1  -1  14        2.60        4.98      2.29 o 
   0  -1  14       49.08       49.71      4.38 o 
   1  -1  14       28.16       39.79      4.12 o 
   2  -1  14        0.72       -1.21      1.70 o 
   3  -1  14       17.24       24.47      3.53 o 
   4  -1  14        7.47        7.22      2.72 o 
 -13   0  14        0.21       -1.74      1.74 o 
 -12   0  14        0.59        0.91      2.08 o 
 -11   0  14       11.31       19.11      3.39 o 
 -10   0  14       24.19       17.84      3.22 o 
  -9   0  14        1.26        3.55      2.10 o 
  -8   0  14       25.93       24.87      2.10 o 
  -7   0  14       13.47       18.95      1.91 o 
  -6   0  14        0.29        0.82      1.71 o 
  -5   0  14        0.38       -0.90      0.96 o 
  -4   0  14        1.99        1.40      1.63 o 
  -3   0  14       14.90       20.76      2.93 o 
  -2   0  14        6.14        5.20      2.06 o 
  -1   0  14        0.12       -0.41      1.59 o 
   0   0  14       18.75       20.59      3.26 o 
   1   0  14      106.09      108.02      6.16 o 
   2   0  14        7.34        6.94      2.50 o 
   3   0  14        0.19       -1.58      1.84 o 
   4   0  14        3.72        4.32      2.28 o 
 -13   1  14       11.39       12.17      3.28 o 
 -12   1  14       17.48       10.91      2.93 o 
 -11   1  14        8.90        5.33      2.48 o 
 -10   1  14       24.69       30.85      3.72 o 
  -9   1  14       67.03       57.98      4.58 o 
  -8   1  14        9.60        5.12      1.37 o 
  -7   1  14        7.94        6.21      1.44 o 
  -6   1  14       23.09       32.88      2.29 o 
  -5   1  14       11.77       11.88      2.41 o 
  -4   1  14       72.07       72.17      3.81 o 
  -3   1  14        2.62       -0.68      1.63 o 
  -2   1  14       19.31       20.79      3.08 o 
  -1   1  14        2.62        3.98      2.12 o 
   0   1  14       49.08       46.56      4.12 o 
   1   1  14       28.14       26.53      3.55 o 
   2   1  14        0.72        3.43      2.22 o 
   3   1  14       17.24       18.38      3.30 o 
   4   1  14        7.50        9.78      2.81 o 
 -12   2  14        4.02        3.20      2.29 o 
 -11   2  14       23.83       32.32      4.00 o 
 -10   2  14       13.09       10.17      2.68 o 
  -9   2  14        2.48        3.89      2.12 o 
  -8   2  14        3.31        4.86      2.19 o 
  -7   2  14        1.49        1.14      2.53 o 
  -6   2  14       14.62       13.90      1.71 o 
  -5   2  14       17.46       18.51      1.88 o 
  -4   2  14        0.25        2.25      1.21 o 
  -3   2  14       32.77       34.79      3.67 o 
  -2   2  14        6.36        6.15      2.36 o 
  -1   2  14       29.73       34.88      3.82 o 
   0   2  14       19.89       17.98      3.14 o 
   1   2  14        7.85       11.60      2.79 o 
   2   2  14       39.90       34.62      3.95 o 
   3   2  14        9.92        4.12      2.47 o 
   4   2  14        1.39        3.09      2.45 o 
 -12   3  14       15.47       12.98      3.36 o 
 -11   3  14        1.22       -1.32      2.05 o 
 -10   3  14       13.09       17.24      3.19 o 
  -9   3  14        2.60        1.78      1.94 o 
  -8   3  14       13.34       13.80      2.75 o 
  -7   3  14        4.53        3.76      1.38 o 
  -6   3  14        0.91        2.38      1.57 o 
  -5   3  14        6.45        7.15      1.50 o 
  -4   3  14        0.50       -1.06      1.06 o 
  -3   3  14       21.74       23.57      2.09 o 
  -2   3  14        3.00        2.47      2.00 o 
  -1   3  14       80.89       72.99      5.11 o 
   0   3  14       53.62       56.98      4.73 o 
   1   3  14       16.28       13.86      2.89 o 
   2   3  14        7.84        4.10      2.33 o 
   3   3  14        2.22        0.93      2.18 o 
   4   3  14       13.16       12.09      3.08 o 
 -12   4  14        4.62        3.55      2.34 o 
 -11   4  14        5.71        5.42      2.58 o 
 -10   4  14        3.03        3.48      2.31 o 
  -9   4  14        3.72        3.24      2.00 o 
  -8   4  14       15.47       17.00      2.88 o 
  -7   4  14        6.10        5.50      2.09 o 
  -6   4  14        1.99        2.46      1.81 o 
  -5   4  14        9.50       11.12      1.71 o 
  -4   4  14       18.35       16.37      3.24 o 
  -3   4  14        2.06        4.51      1.45 o 
  -2   4  14       11.74       12.38      2.64 o 
  -1   4  14       24.17       27.87      3.58 o 
   0   4  14       12.57       15.57      3.02 o 
   1   4  14        0.65        0.22      1.92 o 
   2   4  14        3.33        2.48      2.25 o 
   3   4  14        7.43       11.70      3.11 o 
   4   4  14        1.71       -0.10      2.36 o 
 -11   5  14        1.46        0.14      1.80 o 
 -10   5  14       14.32       12.01      3.06 o 
  -9   5  14        7.96        5.32      2.38 o 
  -8   5  14        0.02        0.57      1.71 o 
  -7   5  14        1.42       -0.05      1.68 o 
  -6   5  14       10.10       13.26      2.68 o 
  -5   5  14       16.32       17.60      2.69 o 
  -4   5  14        0.49        2.61      1.27 o 
  -3   5  14       30.15       24.32      2.26 o 
  -2   5  14        7.89        8.21      2.62 o 
  -1   5  14       41.46       42.49      4.23 o 
   0   5  14        6.26        6.45      2.66 o 
   1   5  14        2.88        5.74      2.49 o 
   2   5  14        0.78       -1.66      1.66 o 
   3   5  14       21.45       22.35      3.86 o 
 -10   6  14        7.35        7.64      2.71 o 
  -9   6  14        2.28        5.04      2.42 o 
  -8   6  14        5.08        0.58      2.05 o 
  -7   6  14        8.30        5.80      2.42 o 
  -6   6  14        5.14        4.68      2.32 o 
  -5   6  14        1.14        2.33      1.34 o 
  -4   6  14       10.64       10.89      1.86 o 
  -3   6  14        1.88        1.92      1.40 o 
  -2   6  14       17.21       25.40      3.70 o 
  -1   6  14        2.14        9.58      2.86 o 
   0   6  14        9.57       10.52      2.90 o 
   1   6  14        6.33        7.75      2.78 o 
   2   6  14        9.34       11.06      3.11 o 
  -9   7  14        0.25        0.84      2.08 o 
  -8   7  14        4.67        7.35      2.74 o 
  -7   7  14        7.13        6.07      2.40 o 
  -6   7  14        2.80       -0.36      1.85 o 
  -5   7  14       14.45       12.50      2.92 o 
  -4   7  14        3.48        6.77      1.73 o 
  -3   7  14        7.47        9.70      1.87 o 
  -2   7  14        1.56        1.50      2.20 o 
  -1   7  14       12.87        8.55      2.94 o 
   0   7  14        3.36       -1.10      2.25 o 
   1   7  14        7.11        8.91      3.03 o 
  -8   8  14        0.74        1.11      2.33 o 
  -7   8  14        0.90       -0.72      1.95 o 
  -6   8  14        4.15        3.70      2.51 o 
  -5   8  14        4.09        7.56      2.61 o 
  -4   8  14       14.61       12.09      2.97 o 
  -3   8  14        5.50        6.87      1.88 o 
  -2   8  14       25.41       41.33      3.08 o 
  -1   8  14        3.25        5.88      1.82 o 
  -7  -7  15        0.79        1.65      2.44 o 
  -6  -7  15        3.84        4.47      2.76 o 
  -5  -7  15        0.78       -0.24      2.15 o 
  -4  -7  15       11.33       14.42      3.26 o 
  -3  -7  15        9.14        7.16      2.82 o 
  -2  -7  15        1.35       -1.13      1.79 o 
  -1  -7  15       12.73       13.82      3.15 o 
  -9  -6  15        1.66        1.06      1.53 o 
  -8  -6  15        1.72       -0.82      2.02 o 
  -7  -6  15        3.64        3.16      2.46 o 
  -6  -6  15        0.44        0.63      2.07 o 
  -5  -6  15        0.99       -0.03      1.94 o 
  -4  -6  15        5.38        3.30      2.18 o 
  -3  -6  15        1.92        0.37      1.84 o 
  -2  -6  15        0.17        1.02      2.01 o 
  -1  -6  15       13.76       14.00      3.10 o 
   0  -6  15       12.14        9.17      2.97 o 
 -10  -5  15       13.87       22.97      3.90 o 
  -9  -5  15        1.47        2.44      1.56 o 
  -8  -5  15        5.32        8.49      2.86 o 
  -7  -5  15        1.35        3.16      2.23 o 
  -6  -5  15        5.98        3.25      2.26 o 
  -5  -5  15       10.82        6.03      2.47 o 
  -4  -5  15        3.18        5.97      2.55 o 
  -3  -5  15        0.45       -0.23      1.82 o 
  -2  -5  15        7.29        6.04      2.55 o 
  -1  -5  15        4.87        9.91      2.77 o 
   0  -5  15        4.21        0.14      2.01 o 
   1  -5  15        3.78        5.92      2.39 o 
 -11  -4  15       11.54       14.81      3.31 o 
 -10  -4  15        5.43        8.99      2.78 o 
  -9  -4  15       10.29       12.28      2.05 o 
  -8  -4  15        1.95        3.33      1.52 o 
  -7  -4  15        7.95        4.58      2.27 o 
  -6  -4  15        7.71        8.81      2.63 o 
  -5  -4  15        2.39        3.43      2.01 o 
  -4  -4  15        2.78        5.93      2.43 o 
  -3  -4  15       14.80       11.67      2.85 o 
  -2  -4  15       14.37       13.17      3.02 o 
  -1  -4  15       36.46       37.33      4.24 o 
   0  -4  15        0.73       -0.09      1.86 o 
   1  -4  15        9.80       14.92      3.19 o 
   2  -4  15        1.76       -1.10      1.93 o 
 -11  -3  15        9.59        8.44      2.94 o 
 -10  -3  15        6.57        5.82      1.69 o 
  -9  -3  15        6.47        9.05      4.28 o 
  -8  -3  15        1.38        1.52      1.39 o 
  -7  -3  15       16.89       16.59      1.97 o 
  -6  -3  15        6.64        5.27      2.14 o 
  -5  -3  15        6.28        7.16      2.37 o 
  -4  -3  15        1.56        3.61      2.03 o 
  -3  -3  15        9.09        8.89      2.54 o 
  -2  -3  15        4.65        4.72      2.15 o 
  -1  -3  15        1.94        1.53      2.08 o 
   0  -3  15        0.45        1.01      2.11 o 
   1  -3  15        6.20        9.03      2.73 o 
   2  -3  15        1.71        3.66      2.26 o 
 -12  -2  15        7.65        7.57      2.88 o 
 -11  -2  15        4.41        5.13      2.54 o 
 -10  -2  15       11.17        7.68      2.72 o 
  -9  -2  15       16.17       14.05      1.98 o 
  -8  -2  15       35.67       38.49      2.69 o 
  -7  -2  15       16.06       17.23      2.00 o 
  -6  -2  15       14.07       17.09      2.91 o 
  -5  -2  15       10.21        9.62      2.50 o 
  -4  -2  15        1.36        0.22      1.75 o 
  -3  -2  15       13.53        9.05      2.51 o 
  -2  -2  15       10.52       10.74      2.70 o 
  -1  -2  15       24.03       25.09      3.56 o 
   0  -2  15        9.83        8.53      2.78 o 
   1  -2  15       42.41       37.48      4.20 o 
   2  -2  15       17.73       23.18      3.71 o 
   3  -2  15        1.32        3.13      2.39 o 
 -12  -1  15        1.15        0.32      2.24 o 
 -11  -1  15       14.28       22.85      3.59 o 
 -10  -1  15       51.48       54.00      4.55 o 
  -9  -1  15       20.95       13.76      2.18 o 
  -8  -1  15       10.66       11.86      1.81 o 
  -7  -1  15        8.61        7.71      1.60 o 
  -6  -1  15        7.10        6.54      1.57 o 
  -5  -1  15       17.80       22.19      3.14 o 
  -4  -1  15        9.33        7.92      2.38 o 
  -3  -1  15        3.01        2.54      1.92 o 
  -2  -1  15        4.37        1.73      1.96 o 
  -1  -1  15        7.15        5.85      2.30 o 
   0  -1  15        1.29        0.04      2.07 o 
   1  -1  15        0.73       -0.28      2.05 o 
   2  -1  15       22.67       29.84      3.88 o 
   3  -1  15       11.02       14.08      3.26 o 
 -12   0  15        0.00       -1.35      2.06 o 
 -11   0  15        0.38        1.48      2.30 o 
 -10   0  15        0.69        1.36      1.91 o 
  -9   0  15       26.51       26.55      3.41 o 
  -8   0  15       23.74       30.83      5.89 o 
  -7   0  15        0.65       -0.92      1.30 o 
  -6   0  15       11.46       18.32      1.94 o 
  -5   0  15        0.07        2.79      1.84 o 
  -4   0  15        2.06        2.91      1.98 o 
  -3   0  15       24.95       31.54      3.67 o 
  -2   0  15       15.02       10.86      2.67 o 
  -1   0  15        0.14        0.79      1.86 o 
   0   0  15        0.33        1.38      2.08 o 
   1   0  15        0.62       -0.39      1.87 o 
   2   0  15        1.03       -1.30      1.85 o 
   3   0  15       10.77        4.67      2.59 o 
 -12   1  15        1.16       -2.06      2.06 o 
 -11   1  15       14.28       18.05      3.49 o 
 -10   1  15       51.59       45.42      4.44 o 
  -9   1  15       21.04       15.69      3.01 o 
  -8   1  15       10.61       13.55      1.88 o 
  -7   1  15        8.60        8.80      1.65 o 
  -6   1  15        7.12        7.97      1.59 o 
  -5   1  15       17.82       14.88      1.80 o 
  -4   1  15        9.31        9.47      2.45 o 
  -3   1  15        2.99        0.61      1.70 o 
  -2   1  15        4.35        2.88      2.14 o 
  -1   1  15        7.14        8.06      2.63 o 
   0   1  15        1.29        4.74      2.34 o 
   1   1  15        0.73        0.19      2.02 o 
   2   1  15       22.60       24.00      3.74 o 
   3   1  15       11.00        9.86      3.07 o 
 -12   2  15        7.62        7.47      2.88 o 
 -11   2  15        4.39        3.91      2.44 o 
 -10   2  15       11.17       11.88      3.01 o 
  -9   2  15       16.17       15.99      3.15 o 
  -8   2  15       35.64       42.61      3.95 o 
  -7   2  15       16.12       19.05      2.00 o 
  -6   2  15       14.08       16.42      2.40 o 
  -5   2  15       10.24        8.15      1.64 o 
  -4   2  15        1.35        2.10      1.98 o 
  -3   2  15       13.53       10.05      2.70 o 
  -2   2  15       10.49       11.50      2.67 o 
  -1   2  15       24.03       22.09      3.46 o 
   0   2  15        9.87       12.38      2.90 o 
   1   2  15       42.47       44.94      4.48 o 
   2   2  15       17.74       22.99      3.63 o 
   3   2  15        1.31       -1.54      2.03 o 
 -11   3  15        9.60       13.74      3.40 o 
 -10   3  15        6.62        5.80      2.49 o 
  -9   3  15        6.45        8.88      2.61 o 
  -8   3  15        1.38        3.22      2.11 o 
  -7   3  15       16.88       17.80      4.36 o 
  -6   3  15        6.61        5.80      1.46 o 
  -5   3  15        6.24        5.93      1.55 o 
  -4   3  15        1.55        1.42      3.06 o 
  -3   3  15        9.12        6.78      2.40 o 
  -2   3  15        4.65        5.18      2.23 o 
  -1   3  15        1.97        2.43      2.28 o 
   0   3  15        0.45       -0.54      1.97 o 
   1   3  15        6.19        8.25      2.79 o 
   2   3  15        1.69        0.67      2.10 o 
 -11   4  15       11.56       15.12      3.27 o 
 -10   4  15        5.42        5.99      2.54 o 
  -9   4  15       10.31       10.54      2.74 o 
  -8   4  15        1.96        1.09      1.90 o 
  -7   4  15        7.94        8.35      2.41 o 
  -6   4  15        7.70        2.98      1.37 o 
  -5   4  15        2.40        4.96      1.50 o 
  -4   4  15        2.80        0.23      1.24 o 
  -3   4  15       14.75       16.29      2.90 o 
  -2   4  15       14.30       16.50      3.15 o 
  -1   4  15       36.43       43.73      4.35 o 
   0   4  15        0.73       -0.31      2.07 o 
   1   4  15        9.80        8.71      3.03 o 
   2   4  15        1.76        4.93      2.59 o 
 -10   5  15       13.83       14.58      3.19 o 
  -9   5  15        1.47        0.47      2.05 o 
  -8   5  15        5.33        7.49      2.51 o 
  -7   5  15        1.34        4.96      2.18 o 
  -6   5  15        5.98        5.87      2.43 o 
  -5   5  15       10.84       11.74      1.88 o 
  -4   5  15        3.18        7.33      1.71 o 
  -3   5  15        0.44        1.77      2.27 o 
  -2   5  15        7.29        3.03      2.37 o 
  -1   5  15        4.88        5.63      2.64 o 
   0   5  15        4.21        4.67      2.64 o 
   1   5  15        3.77        6.95      2.75 o 
  -9   6  15        1.67        1.67      2.28 o 
  -8   6  15        1.70        2.25      2.03 o 
  -7   6  15        3.65       -0.55      1.96 o 
  -6   6  15        0.44       -0.34      1.80 o 
  -5   6  15        0.99       -0.94      1.34 o 
  -4   6  15        5.35        3.34      1.55 o 
  -3   6  15        1.91        2.77      1.46 o 
  -2   6  15        0.17        1.71      2.24 o 
  -1   6  15       13.76       13.40      3.22 o 
   0   6  15       12.12       14.93      3.50 o 
  -7   7  15        0.80       -0.78      1.97 o 
  -6   7  15        3.83       10.27      2.91 o 
  -5   7  15        0.78        1.36      2.07 o 
  -4   7  15       11.38       14.18      2.16 o 
  -3   7  15        9.12        8.70      1.98 o 
  -2   7  15        1.35        3.85      2.60 o 
  -1   7  15       12.73       20.83      3.89 o 
  -7  -6  16        0.91       -1.94      1.94 o 
  -6  -6  16        9.05       13.20      3.25 o 
  -5  -6  16       18.58       23.22      3.83 o 
  -4  -6  16        6.27        2.50      2.30 o 
  -3  -6  16        0.66        3.08      2.54 o 
  -8  -5  16        1.29        1.06      2.18 o 
  -7  -5  16        7.12        6.06      2.76 o 
  -6  -5  16        3.39        4.86      2.61 o 
  -5  -5  16       12.95        8.79      2.91 o 
  -4  -5  16       16.86       21.78      3.75 o 
  -3  -5  16        0.97        1.33      2.04 o 
  -2  -5  16        4.36        2.92      2.41 o 
  -1  -5  16        6.02        8.96      2.86 o 
  -9  -4  16        8.14       17.59      2.37 o 
  -8  -4  16        1.25        2.69      2.16 o 
  -7  -4  16        8.94        7.83      2.67 o 
  -6  -4  16        2.72        4.22      2.27 o 
  -5  -4  16       12.18       14.97      3.17 o 
  -4  -4  16        5.75        4.70      2.41 o 
  -3  -4  16        1.76        4.07      2.35 o 
  -2  -4  16        0.94       -1.91      1.91 o 
  -1  -4  16        0.93        2.23      2.35 o 
   0  -4  16        3.24        2.62      2.40 o 
 -10  -3  16       12.25       14.75      2.16 o 
  -9  -3  16        1.36        1.55      1.44 o 
  -8  -3  16       12.61       12.85      2.02 o 
  -7  -3  16        2.81        2.02      2.20 o 
  -6  -3  16       11.54       12.30      2.89 o 
  -5  -3  16        4.33        6.37      2.45 o 
  -4  -3  16        0.21        1.83      2.01 o 
  -3  -3  16        1.01       -1.13      1.95 o 
  -2  -3  16        7.36       11.58      3.04 o 
  -1  -3  16       15.32        7.38      2.75 o 
   0  -3  16        9.24        6.32      2.58 o 
   1  -3  16        8.85        6.77      2.66 o 
 -10  -2  16        4.34        5.45      2.60 o 
  -9  -2  16        0.61       -1.20      1.20 o 
  -8  -2  16        4.77        4.77      1.59 o 
  -7  -2  16       18.90       22.38      3.26 o 
  -6  -2  16        4.22        6.38      2.34 o 
  -5  -2  16        3.66        2.45      2.13 o 
  -4  -2  16        6.27        6.33      2.53 o 
  -3  -2  16        1.15        0.11      2.00 o 
  -2  -2  16        7.89       11.93      3.00 o 
  -1  -2  16        7.22        6.67      2.73 o 
   0  -2  16       15.70       15.50      3.24 o 
   1  -2  16        3.09        0.47      2.12 o 
 -11  -1  16        1.23        0.87      2.18 o 
 -10  -1  16        1.06        1.41      2.15 o 
  -9  -1  16       21.63       23.06      2.34 o 
  -8  -1  16       32.23       33.43      2.76 o 
  -7  -1  16        3.03        5.70      1.60 o 
  -6  -1  16        5.10        5.13      2.17 o 
  -5  -1  16        5.76        7.50      2.37 o 
  -4  -1  16        5.54        4.40      2.18 o 
  -3  -1  16       21.72       21.35      3.37 o 
  -2  -1  16        0.09       -1.76      1.76 o 
  -1  -1  16       21.88       25.24      3.74 o 
   0  -1  16       14.29       12.41      3.11 o 
   1  -1  16        7.72        8.01      2.87 o 
 -11   0  16        0.26        2.00      2.32 o 
 -10   0  16       77.42       86.73      5.79 o 
  -9   0  16       56.79       71.53      5.20 o 
  -8   0  16        0.09        2.37      1.46 o 
  -7   0  16       18.87       21.08      3.79 o 
  -6   0  16        0.63        1.46      1.77 o 
  -5   0  16        5.77        4.23      2.22 o 
  -4   0  16       18.84       11.29      2.77 o 
  -3   0  16        0.51        1.05      1.88 o 
  -2   0  16        4.42        2.01      2.25 o 
  -1   0  16        1.30        0.46      2.07 o 
   0   0  16       27.82       30.92      3.94 o 
   1   0  16       37.37       37.21      4.53 o 
 -11   1  16        1.22       -0.33      2.16 o 
 -10   1  16        1.06       -0.01      1.96 o 
  -9   1  16       21.62       20.14      3.42 o 
  -8   1  16       32.17       29.34      2.54 o 
  -7   1  16        3.04        5.62      3.05 o 
  -6   1  16        5.09        4.74      2.30 o 
  -5   1  16        5.73        8.37      2.51 o 
  -4   1  16        5.53        3.80      2.16 o 
  -3   1  16       21.62       20.51      3.49 o 
  -2   1  16        0.08        2.07      2.23 o 
  -1   1  16       21.82       22.46      3.59 o 
   0   1  16       14.31       15.15      3.42 o 
   1   1  16        7.71       11.72      3.10 o 
 -10   2  16        4.34        6.92      2.76 o 
  -9   2  16        0.61       -1.14      1.54 o 
  -8   2  16        4.76        5.12      2.27 o 
  -7   2  16       18.89       20.64      4.14 o 
  -6   2  16        4.24        1.78      1.36 o 
  -5   2  16        3.68        4.14      2.15 o 
  -4   2  16        6.25        8.42      2.71 o 
  -3   2  16        1.14        3.85      2.30 o 
  -2   2  16        7.86        6.65      2.68 o 
  -1   2  16        7.21        7.60      2.70 o 
   0   2  16       15.67       13.48      3.28 o 
   1   2  16        3.10        6.73      2.91 o 
 -10   3  16       12.25        9.47      2.84 o 
  -9   3  16        1.37        2.63      2.01 o 
  -8   3  16       12.62        6.54      2.52 o 
  -7   3  16        2.79        5.98      2.34 o 
  -6   3  16       11.54        9.86      1.79 o 
  -5   3  16        4.32        6.27      2.34 o 
  -4   3  16        0.20       -1.63      1.63 o 
  -3   3  16        1.02        1.38      1.86 o 
  -2   3  16        7.33        8.93      2.81 o 
  -1   3  16       15.35       18.22      3.43 o 
   0   3  16        9.24       11.68      3.13 o 
   1   3  16        8.85       14.06      3.38 o 
  -9   4  16        8.13       10.29      2.86 o 
  -8   4  16        1.24        3.86      2.20 o 
  -7   4  16        8.94       10.34      2.76 o 
  -6   4  16        2.74        4.22      1.55 o 
  -5   4  16       12.18        6.82      2.47 o 
  -4   4  16        5.74        2.76      2.29 o 
  -3   4  16        1.77       -1.50      1.75 o 
  -2   4  16        0.94        1.68      2.32 o 
  -1   4  16        0.93        1.75      2.33 o 
   0   4  16        3.26        1.23      2.47 o 
  -8   5  16        1.29       -0.53      1.74 o 
  -7   5  16        7.11        7.47      2.60 o 
  -6   5  16        3.40        1.00      2.09 o 
  -5   5  16       12.93       14.23      2.09 o 
  -4   5  16       16.85       30.70      3.80 o 
  -3   5  16        0.97       -0.68      2.26 o 
  -2   5  16        4.35        3.68      2.37 o 
  -1   5  16        6.01        9.85      3.25 o 
  -7   6  16        0.91       -0.37      1.95 o 
  -6   6  16        9.05       14.35      3.12 o 
  -5   6  16       18.57       22.91      3.63 o 
  -4   6  16        6.27        6.13      1.91 o 
  -3   6  16        0.66        0.87      2.25 o 
  -7  -4  17        2.18        6.89      2.77 o 
  -6  -4  17       15.72       24.30      3.83 o 
  -5  -4  17       21.09       15.40      3.43 o 
  -4  -4  17        3.60        7.26      2.91 o 
  -3  -4  17        4.46        3.02      2.69 o 
  -8  -3  17        2.67        1.56      2.21 o 
  -7  -3  17        7.28        5.52      2.50 o 
  -6  -3  17        6.33        6.62      2.68 o 
  -5  -3  17        5.25        3.60      2.50 o 
  -4  -3  17       11.05       10.70      3.10 o 
  -3  -3  17        7.39       16.44      3.55 o 
  -2  -3  17       10.86       11.21      3.17 o 
  -9  -2  17        0.67       -0.95      1.33 o 
  -8  -2  17        0.32       -1.72      1.78 o 
  -7  -2  17        1.52        1.19      2.01 o 
  -6  -2  17        7.52       12.30      3.07 o 
  -5  -2  17       13.20        9.57      2.87 o 
  -4  -2  17       20.92       25.00      3.77 o 
  -3  -2  17        9.48        4.08      2.44 o 
  -2  -2  17        2.08       -0.05      2.20 o 
  -1  -2  17       52.81       55.35      5.28 o 
  -9  -1  17        0.92        1.62      2.25 o 
  -8  -1  17        8.41       10.82      2.71 o 
  -7  -1  17       10.35        8.01      2.64 o 
  -6  -1  17        5.70        8.08      2.66 o 
  -5  -1  17        1.35        0.12      2.03 o 
  -4  -1  17       14.45       10.61      2.99 o 
  -3  -1  17        8.81       11.57      3.02 o 
  -2  -1  17       14.55       16.38      3.47 o 
  -1  -1  17        9.64       13.25      3.21 o 
  -9   0  17       19.77       22.39      3.47 o 
  -8   0  17        9.50        8.16      1.90 o 
  -7   0  17       12.30        7.86      2.69 o 
  -6   0  17        4.64        3.82      2.38 o 
  -5   0  17        0.43       -1.59      1.59 o 
  -4   0  17        0.30       -1.30      2.01 o 
  -3   0  17       30.94       42.07      4.60 o 
  -2   0  17       23.33       28.95      4.16 o 
  -1   0  17        3.69        4.50      2.58 o 
  -9   1  17        0.94        4.71      2.51 o 
  -8   1  17        8.43        7.27      2.45 o 
  -7   1  17       10.34       15.02      2.99 o 
  -6   1  17        5.70        7.39      2.63 o 
  -5   1  17        1.35        5.98      2.61 o 
  -4   1  17       14.47       16.74      3.30 o 
  -3   1  17        8.82       12.49      3.06 o 
  -2   1  17       14.54       15.93      3.55 o 
  -1   1  17        9.62        9.42      3.23 o 
  -9   2  17        0.67       -1.71      1.82 o 
  -8   2  17        0.33        0.97      2.02 o 
  -7   2  17        1.52        2.62      1.52 o 
  -6   2  17        7.49        4.67      2.55 o 
  -5   2  17       13.13       13.70      3.25 o 
  -4   2  17       20.91       25.68      3.66 o 
  -3   2  17        9.48        7.10      2.77 o 
  -2   2  17        2.06        3.96      2.56 o 
  -1   2  17       52.81       67.41      5.70 o 
  -8   3  17        2.68        2.61      2.29 o 
  -7   3  17        7.32        9.24      2.59 o 
  -6   3  17        6.35        5.76      2.50 o 
  -5   3  17        5.25       11.37      2.92 o 
  -4   3  17       11.05       17.53      3.39 o 
  -3   3  17        7.35        8.47      2.74 o 
  -2   3  17       10.86       12.41      3.20 o 
  -7   4  17        2.19        2.47      2.25 o 
  -6   4  17       15.74       19.57      2.34 o 
  -5   4  17       21.08       22.94      3.64 o 
  -4   4  17        3.56        5.66      2.66 o 
  -3   4  17        4.46        4.77      2.44 o 
                                                 
